# Supplementary material for: CryoEM and computational modeling structural insights into the pH regulator NBCn1
Source: Nat Commun. 2025 Nov 11;16:9932. doi: 10.1038/s41467-025-64868-z (PMC12606367; doi:10.1038/s41467-025-64868-z)
Supplement: Supplementary file 6 — Supplementary Data 4 [file 41467_2025_64868_MOESM6_ESM.zip › 200ns_unrestr_MD_NBCn1_2NaCO3/hNBCn1_OF_200ns_2NaCO3_rep2_first_step.pdb]

CRYST1  117.719  117.719  138.610  90.00  90.00  90.00 P 1           1
ATOM      1  N   LEU P 581     -28.977  -9.679 -10.838  0.00  0.00      PROA  
ATOM      2  HT1 LEU P 581     -29.652  -9.497 -11.608  0.00  0.00      PROA  
ATOM      3  HT2 LEU P 581     -29.290  -9.255  -9.942  0.00  0.00      PROA  
ATOM      4  HT3 LEU P 581     -28.963 -10.712 -10.952  0.00  0.00      PROA  
ATOM      5  CA  LEU P 581     -27.737  -9.158 -11.410  0.00  0.00      PROA  
ATOM      6  HA  LEU P 581     -27.595  -8.132 -11.104  0.00  0.00      PROA  
ATOM      7  CB  LEU P 581     -26.542  -9.959 -10.835  0.00  0.00      PROA  
ATOM      8  HB1 LEU P 581     -25.666  -9.321 -11.080  0.00  0.00      PROA  
ATOM      9  HB2 LEU P 581     -26.497 -10.920 -11.390  0.00  0.00      PROA  
ATOM     10  CG  LEU P 581     -26.382 -10.197  -9.304  0.00  0.00      PROA  
ATOM     11  HG  LEU P 581     -27.246 -10.831  -9.009  0.00  0.00      PROA  
ATOM     12  CD1 LEU P 581     -25.013 -10.870  -9.082  0.00  0.00      PROA  
ATOM     13 HD11 LEU P 581     -24.918 -11.151  -8.011  0.00  0.00      PROA  
ATOM     14 HD12 LEU P 581     -24.210 -10.167  -9.391  0.00  0.00      PROA  
ATOM     15 HD13 LEU P 581     -24.901 -11.834  -9.623  0.00  0.00      PROA  
ATOM     16  CD2 LEU P 581     -26.432  -8.875  -8.461  0.00  0.00      PROA  
ATOM     17 HD21 LEU P 581     -25.591  -8.229  -8.795  0.00  0.00      PROA  
ATOM     18 HD22 LEU P 581     -26.387  -9.009  -7.359  0.00  0.00      PROA  
ATOM     19 HD23 LEU P 581     -27.368  -8.330  -8.708  0.00  0.00      PROA  
ATOM     20  C   LEU P 581     -27.658  -9.129 -12.912  0.00  0.00      PROA  
ATOM     21  O   LEU P 581     -27.990 -10.119 -13.534  0.00  0.00      PROA  
ATOM     22  N   PHE P 582     -27.206  -8.004 -13.492  0.00  0.00      PROA  
ATOM     23  HN  PHE P 582     -26.858  -7.275 -12.908  0.00  0.00      PROA  
ATOM     24  CA  PHE P 582     -27.057  -7.809 -14.880  0.00  0.00      PROA  
ATOM     25  HA  PHE P 582     -26.750  -8.690 -15.424  0.00  0.00      PROA  
ATOM     26  CB  PHE P 582     -28.401  -7.413 -15.525  0.00  0.00      PROA  
ATOM     27  HB1 PHE P 582     -29.094  -8.238 -15.253  0.00  0.00      PROA  
ATOM     28  HB2 PHE P 582     -28.313  -7.329 -16.629  0.00  0.00      PROA  
ATOM     29  CG  PHE P 582     -28.889  -6.064 -15.015  0.00  0.00      PROA  
ATOM     30  CD1 PHE P 582     -28.283  -4.836 -15.256  0.00  0.00      PROA  
ATOM     31  HD1 PHE P 582     -27.519  -4.800 -16.019  0.00  0.00      PROA  
ATOM     32  CE1 PHE P 582     -28.711  -3.583 -14.657  0.00  0.00      PROA  
ATOM     33  HE1 PHE P 582     -28.265  -2.657 -14.990  0.00  0.00      PROA  
ATOM     34  CZ  PHE P 582     -29.862  -3.695 -13.855  0.00  0.00      PROA  
ATOM     35  HZ  PHE P 582     -30.408  -2.869 -13.423  0.00  0.00      PROA  
ATOM     36  CD2 PHE P 582     -29.930  -6.139 -14.057  0.00  0.00      PROA  
ATOM     37  HD2 PHE P 582     -30.423  -7.063 -13.793  0.00  0.00      PROA  
ATOM     38  CE2 PHE P 582     -30.397  -5.015 -13.448  0.00  0.00      PROA  
ATOM     39  HE2 PHE P 582     -31.179  -4.802 -12.734  0.00  0.00      PROA  
ATOM     40  C   PHE P 582     -25.944  -6.909 -15.116  0.00  0.00      PROA  
ATOM     41  O   PHE P 582     -25.436  -6.365 -14.147  0.00  0.00      PROA  
ATOM     42  N   GLY P 583     -25.586  -6.890 -16.420  0.00  0.00      PROA  
ATOM     43  HN  GLY P 583     -26.145  -7.301 -17.135  0.00  0.00      PROA  
ATOM     44  CA  GLY P 583     -24.587  -5.932 -16.947  0.00  0.00      PROA  
ATOM     45  HA1 GLY P 583     -25.019  -4.955 -16.790  0.00  0.00      PROA  
ATOM     46  HA2 GLY P 583     -24.621  -6.314 -17.957  0.00  0.00      PROA  
ATOM     47  C   GLY P 583     -23.182  -6.029 -16.468  0.00  0.00      PROA  
ATOM     48  O   GLY P 583     -22.558  -7.095 -16.298  0.00  0.00      PROA  
ATOM     49  N   GLY P 584     -22.566  -4.921 -16.099  0.00  0.00      PROA  
ATOM     50  HN  GLY P 584     -23.098  -4.088 -15.967  0.00  0.00      PROA  
ATOM     51  CA  GLY P 584     -21.112  -4.715 -15.992  0.00  0.00      PROA  
ATOM     52  HA1 GLY P 584     -20.904  -3.820 -15.425  0.00  0.00      PROA  
ATOM     53  HA2 GLY P 584     -20.735  -4.656 -17.002  0.00  0.00      PROA  
ATOM     54  C   GLY P 584     -20.334  -5.725 -15.211  0.00  0.00      PROA  
ATOM     55  O   GLY P 584     -19.342  -6.195 -15.734  0.00  0.00      PROA  
ATOM     56  N   LEU P 585     -20.810  -6.186 -14.013  0.00  0.00      PROA  
ATOM     57  HN  LEU P 585     -21.746  -5.978 -13.739  0.00  0.00      PROA  
ATOM     58  CA  LEU P 585     -20.232  -7.255 -13.290  0.00  0.00      PROA  
ATOM     59  HA  LEU P 585     -19.216  -7.005 -13.023  0.00  0.00      PROA  
ATOM     60  CB  LEU P 585     -20.926  -7.481 -11.880  0.00  0.00      PROA  
ATOM     61  HB1 LEU P 585     -21.978  -7.758 -12.103  0.00  0.00      PROA  
ATOM     62  HB2 LEU P 585     -20.941  -6.516 -11.329  0.00  0.00      PROA  
ATOM     63  CG  LEU P 585     -20.395  -8.700 -11.032  0.00  0.00      PROA  
ATOM     64  HG  LEU P 585     -20.537  -9.542 -11.743  0.00  0.00      PROA  
ATOM     65  CD1 LEU P 585     -18.951  -8.644 -10.462  0.00  0.00      PROA  
ATOM     66 HD11 LEU P 585     -18.185  -8.468 -11.248  0.00  0.00      PROA  
ATOM     67 HD12 LEU P 585     -18.768  -9.589  -9.906  0.00  0.00      PROA  
ATOM     68 HD13 LEU P 585     -18.817  -7.865  -9.682  0.00  0.00      PROA  
ATOM     69  CD2 LEU P 585     -21.293  -9.002  -9.858  0.00  0.00      PROA  
ATOM     70 HD21 LEU P 585     -21.272  -8.166  -9.127  0.00  0.00      PROA  
ATOM     71 HD22 LEU P 585     -20.949  -9.982  -9.465  0.00  0.00      PROA  
ATOM     72 HD23 LEU P 585     -22.345  -9.149 -10.185  0.00  0.00      PROA  
ATOM     73  C   LEU P 585     -20.212  -8.606 -14.035  0.00  0.00      PROA  
ATOM     74  O   LEU P 585     -19.239  -9.357 -13.969  0.00  0.00      PROA  
ATOM     75  N   ILE P 586     -21.304  -8.918 -14.696  0.00  0.00      PROA  
ATOM     76  HN  ILE P 586     -22.029  -8.237 -14.762  0.00  0.00      PROA  
ATOM     77  CA  ILE P 586     -21.469 -10.208 -15.356  0.00  0.00      PROA  
ATOM     78  HA  ILE P 586     -21.017 -11.000 -14.776  0.00  0.00      PROA  
ATOM     79  CB  ILE P 586     -22.987 -10.564 -15.618  0.00  0.00      PROA  
ATOM     80  HB  ILE P 586     -23.408  -9.977 -16.461  0.00  0.00      PROA  
ATOM     81  CG2 ILE P 586     -23.177 -12.037 -15.988  0.00  0.00      PROA  
ATOM     82 HG21 ILE P 586     -24.213 -12.401 -15.821  0.00  0.00      PROA  
ATOM     83 HG22 ILE P 586     -22.439 -12.644 -15.422  0.00  0.00      PROA  
ATOM     84 HG23 ILE P 586     -22.904 -12.211 -17.050  0.00  0.00      PROA  
ATOM     85  CG1 ILE P 586     -23.989 -10.203 -14.485  0.00  0.00      PROA  
ATOM     86 HG11 ILE P 586     -25.002 -10.622 -14.664  0.00  0.00      PROA  
ATOM     87 HG12 ILE P 586     -24.027  -9.095 -14.406  0.00  0.00      PROA  
ATOM     88  CD  ILE P 586     -23.557 -10.768 -13.139  0.00  0.00      PROA  
ATOM     89  HD1 ILE P 586     -22.538 -10.358 -12.971  0.00  0.00      PROA  
ATOM     90  HD2 ILE P 586     -23.581 -11.879 -13.160  0.00  0.00      PROA  
ATOM     91  HD3 ILE P 586     -24.256 -10.354 -12.381  0.00  0.00      PROA  
ATOM     92  C   ILE P 586     -20.767 -10.322 -16.708  0.00  0.00      PROA  
ATOM     93  O   ILE P 586     -20.403 -11.427 -17.109  0.00  0.00      PROA  
ATOM     94  N   LEU P 587     -20.523  -9.150 -17.377  0.00  0.00      PROA  
ATOM     95  HN  LEU P 587     -20.896  -8.289 -17.040  0.00  0.00      PROA  
ATOM     96  CA  LEU P 587     -19.647  -8.968 -18.532  0.00  0.00      PROA  
ATOM     97  HA  LEU P 587     -19.861  -9.661 -19.331  0.00  0.00      PROA  
ATOM     98  CB  LEU P 587     -19.781  -7.622 -19.175  0.00  0.00      PROA  
ATOM     99  HB1 LEU P 587     -19.006  -7.493 -19.961  0.00  0.00      PROA  
ATOM    100  HB2 LEU P 587     -19.670  -6.813 -18.422  0.00  0.00      PROA  
ATOM    101  CG  LEU P 587     -21.226  -7.349 -19.766  0.00  0.00      PROA  
ATOM    102  HG  LEU P 587     -22.013  -7.016 -19.056  0.00  0.00      PROA  
ATOM    103  CD1 LEU P 587     -20.924  -6.269 -20.842  0.00  0.00      PROA  
ATOM    104 HD11 LEU P 587     -21.973  -6.028 -21.115  0.00  0.00      PROA  
ATOM    105 HD12 LEU P 587     -20.317  -6.725 -21.653  0.00  0.00      PROA  
ATOM    106 HD13 LEU P 587     -20.429  -5.406 -20.348  0.00  0.00      PROA  
ATOM    107  CD2 LEU P 587     -21.683  -8.598 -20.556  0.00  0.00      PROA  
ATOM    108 HD21 LEU P 587     -22.712  -8.273 -20.821  0.00  0.00      PROA  
ATOM    109 HD22 LEU P 587     -21.732  -9.520 -19.937  0.00  0.00      PROA  
ATOM    110 HD23 LEU P 587     -20.964  -8.709 -21.395  0.00  0.00      PROA  
ATOM    111  C   LEU P 587     -18.185  -9.131 -18.206  0.00  0.00      PROA  
ATOM    112  O   LEU P 587     -17.445  -9.818 -18.914  0.00  0.00      PROA  
ATOM    113  N   ASP P 588     -17.728  -8.682 -17.015  0.00  0.00      PROA  
ATOM    114  HN  ASP P 588     -18.425  -8.205 -16.485  0.00  0.00      PROA  
ATOM    115  CA  ASP P 588     -16.397  -8.947 -16.375  0.00  0.00      PROA  
ATOM    116  HA  ASP P 588     -15.588  -8.693 -17.045  0.00  0.00      PROA  
ATOM    117  CB  ASP P 588     -16.205  -8.050 -15.145  0.00  0.00      PROA  
ATOM    118  HB1 ASP P 588     -15.676  -8.625 -14.355  0.00  0.00      PROA  
ATOM    119  HB2 ASP P 588     -17.189  -7.877 -14.659  0.00  0.00      PROA  
ATOM    120  CG  ASP P 588     -15.498  -6.710 -15.362  0.00  0.00      PROA  
ATOM    121  OD1 ASP P 588     -15.228  -6.426 -16.570  0.00  0.00      PROA  
ATOM    122  OD2 ASP P 588     -15.216  -5.940 -14.423  0.00  0.00      PROA  
ATOM    123  C   ASP P 588     -16.254 -10.444 -16.023  0.00  0.00      PROA  
ATOM    124  O   ASP P 588     -15.238 -11.065 -16.274  0.00  0.00      PROA  
ATOM    125  N   ILE P 589     -17.279 -11.090 -15.376  0.00  0.00      PROA  
ATOM    126  HN  ILE P 589     -18.092 -10.544 -15.193  0.00  0.00      PROA  
ATOM    127  CA  ILE P 589     -17.295 -12.491 -15.212  0.00  0.00      PROA  
ATOM    128  HA  ILE P 589     -16.530 -12.749 -14.494  0.00  0.00      PROA  
ATOM    129  CB  ILE P 589     -18.611 -13.022 -14.492  0.00  0.00      PROA  
ATOM    130  HB  ILE P 589     -19.460 -12.714 -15.140  0.00  0.00      PROA  
ATOM    131  CG2 ILE P 589     -18.402 -14.575 -14.484  0.00  0.00      PROA  
ATOM    132 HG21 ILE P 589     -18.774 -15.176 -15.342  0.00  0.00      PROA  
ATOM    133 HG22 ILE P 589     -18.979 -14.960 -13.617  0.00  0.00      PROA  
ATOM    134 HG23 ILE P 589     -17.358 -14.843 -14.212  0.00  0.00      PROA  
ATOM    135  CG1 ILE P 589     -18.840 -12.403 -13.098  0.00  0.00      PROA  
ATOM    136 HG11 ILE P 589     -18.508 -11.347 -13.003  0.00  0.00      PROA  
ATOM    137 HG12 ILE P 589     -18.164 -12.910 -12.376  0.00  0.00      PROA  
ATOM    138  CD  ILE P 589     -20.393 -12.607 -12.638  0.00  0.00      PROA  
ATOM    139  HD1 ILE P 589     -20.784 -13.495 -13.178  0.00  0.00      PROA  
ATOM    140  HD2 ILE P 589     -20.942 -11.675 -12.893  0.00  0.00      PROA  
ATOM    141  HD3 ILE P 589     -20.494 -12.679 -11.534  0.00  0.00      PROA  
ATOM    142  C   ILE P 589     -17.189 -13.269 -16.549  0.00  0.00      PROA  
ATOM    143  O   ILE P 589     -16.479 -14.268 -16.725  0.00  0.00      PROA  
ATOM    144  N   LYS P 590     -17.863 -12.796 -17.605  0.00  0.00      PROA  
ATOM    145  HN  LYS P 590     -18.457 -12.007 -17.463  0.00  0.00      PROA  
ATOM    146  CA  LYS P 590     -17.941 -13.339 -18.922  0.00  0.00      PROA  
ATOM    147  HA  LYS P 590     -18.149 -14.388 -18.775  0.00  0.00      PROA  
ATOM    148  CB  LYS P 590     -19.009 -12.703 -19.809  0.00  0.00      PROA  
ATOM    149  HB1 LYS P 590     -18.697 -12.664 -20.875  0.00  0.00      PROA  
ATOM    150  HB2 LYS P 590     -19.014 -11.620 -19.560  0.00  0.00      PROA  
ATOM    151  CG  LYS P 590     -20.449 -13.264 -19.618  0.00  0.00      PROA  
ATOM    152  HG1 LYS P 590     -21.141 -12.587 -20.164  0.00  0.00      PROA  
ATOM    153  HG2 LYS P 590     -20.634 -13.341 -18.525  0.00  0.00      PROA  
ATOM    154  CD  LYS P 590     -20.594 -14.769 -20.080  0.00  0.00      PROA  
ATOM    155  HD1 LYS P 590     -21.683 -14.987 -20.039  0.00  0.00      PROA  
ATOM    156  HD2 LYS P 590     -20.141 -15.411 -19.294  0.00  0.00      PROA  
ATOM    157  CE  LYS P 590     -20.116 -15.091 -21.467  0.00  0.00      PROA  
ATOM    158  HE1 LYS P 590     -19.038 -14.820 -21.490  0.00  0.00      PROA  
ATOM    159  HE2 LYS P 590     -20.547 -14.474 -22.283  0.00  0.00      PROA  
ATOM    160  NZ  LYS P 590     -20.347 -16.470 -21.837  0.00  0.00      PROA  
ATOM    161  HZ1 LYS P 590     -19.606 -16.802 -22.486  0.00  0.00      PROA  
ATOM    162  HZ2 LYS P 590     -21.230 -16.622 -22.365  0.00  0.00      PROA  
ATOM    163  HZ3 LYS P 590     -20.277 -17.072 -20.992  0.00  0.00      PROA  
ATOM    164  C   LYS P 590     -16.562 -13.278 -19.658  0.00  0.00      PROA  
ATOM    165  O   LYS P 590     -16.143 -14.250 -20.312  0.00  0.00      PROA  
ATOM    166  N   ARG P 591     -15.735 -12.259 -19.483  0.00  0.00      PROA  
ATOM    167  HN  ARG P 591     -16.104 -11.504 -18.945  0.00  0.00      PROA  
ATOM    168  CA  ARG P 591     -14.326 -12.252 -19.882  0.00  0.00      PROA  
ATOM    169  HA  ARG P 591     -14.157 -13.106 -20.521  0.00  0.00      PROA  
ATOM    170  CB  ARG P 591     -13.927 -10.867 -20.666  0.00  0.00      PROA  
ATOM    171  HB1 ARG P 591     -14.572 -10.901 -21.570  0.00  0.00      PROA  
ATOM    172  HB2 ARG P 591     -12.878 -10.862 -21.033  0.00  0.00      PROA  
ATOM    173  CG  ARG P 591     -14.154  -9.448 -19.945  0.00  0.00      PROA  
ATOM    174  HG1 ARG P 591     -15.240  -9.292 -19.771  0.00  0.00      PROA  
ATOM    175  HG2 ARG P 591     -13.978  -8.737 -20.781  0.00  0.00      PROA  
ATOM    176  CD  ARG P 591     -13.192  -9.211 -18.844  0.00  0.00      PROA  
ATOM    177  HD1 ARG P 591     -12.146  -9.489 -19.095  0.00  0.00      PROA  
ATOM    178  HD2 ARG P 591     -13.446  -9.784 -17.926  0.00  0.00      PROA  
ATOM    179  NE  ARG P 591     -13.395  -7.796 -18.325  0.00  0.00      PROA  
ATOM    180  HE  ARG P 591     -14.122  -7.656 -17.654  0.00  0.00      PROA  
ATOM    181  CZ  ARG P 591     -12.886  -6.730 -18.882  0.00  0.00      PROA  
ATOM    182  NH1 ARG P 591     -11.783  -6.743 -19.598  0.00  0.00      PROA  
ATOM    183 HH11 ARG P 591     -11.618  -7.620 -20.049  0.00  0.00      PROA  
ATOM    184 HH12 ARG P 591     -11.454  -5.890 -20.004  0.00  0.00      PROA  
ATOM    185  NH2 ARG P 591     -13.361  -5.553 -18.492  0.00  0.00      PROA  
ATOM    186 HH21 ARG P 591     -14.167  -5.649 -17.908  0.00  0.00      PROA  
ATOM    187 HH22 ARG P 591     -12.896  -4.670 -18.544  0.00  0.00      PROA  
ATOM    188  C   ARG P 591     -13.300 -12.542 -18.788  0.00  0.00      PROA  
ATOM    189  O   ARG P 591     -12.106 -12.314 -18.962  0.00  0.00      PROA  
ATOM    190  N   LYS P 592     -13.669 -13.160 -17.652  0.00  0.00      PROA  
ATOM    191  HN  LYS P 592     -14.603 -13.468 -17.486  0.00  0.00      PROA  
ATOM    192  CA  LYS P 592     -12.667 -13.663 -16.705  0.00  0.00      PROA  
ATOM    193  HA  LYS P 592     -11.650 -13.435 -16.991  0.00  0.00      PROA  
ATOM    194  CB  LYS P 592     -12.729 -12.835 -15.392  0.00  0.00      PROA  
ATOM    195  HB1 LYS P 592     -12.368 -13.353 -14.477  0.00  0.00      PROA  
ATOM    196  HB2 LYS P 592     -13.814 -12.644 -15.256  0.00  0.00      PROA  
ATOM    197  CG  LYS P 592     -11.998 -11.468 -15.359  0.00  0.00      PROA  
ATOM    198  HG1 LYS P 592     -12.122 -11.290 -14.270  0.00  0.00      PROA  
ATOM    199  HG2 LYS P 592     -12.604 -10.667 -15.835  0.00  0.00      PROA  
ATOM    200  CD  LYS P 592     -10.548 -11.378 -15.838  0.00  0.00      PROA  
ATOM    201  HD1 LYS P 592     -10.253 -10.309 -15.766  0.00  0.00      PROA  
ATOM    202  HD2 LYS P 592     -10.567 -11.593 -16.928  0.00  0.00      PROA  
ATOM    203  CE  LYS P 592      -9.648 -12.321 -15.028  0.00  0.00      PROA  
ATOM    204  HE1 LYS P 592     -10.043 -13.358 -15.066  0.00  0.00      PROA  
ATOM    205  HE2 LYS P 592      -9.653 -11.957 -13.978  0.00  0.00      PROA  
ATOM    206  NZ  LYS P 592      -8.213 -12.087 -15.401  0.00  0.00      PROA  
ATOM    207  HZ1 LYS P 592      -7.525 -12.730 -14.960  0.00  0.00      PROA  
ATOM    208  HZ2 LYS P 592      -7.878 -11.106 -15.306  0.00  0.00      PROA  
ATOM    209  HZ3 LYS P 592      -8.202 -12.342 -16.409  0.00  0.00      PROA  
ATOM    210  C   LYS P 592     -12.751 -15.149 -16.478  0.00  0.00      PROA  
ATOM    211  O   LYS P 592     -11.809 -15.902 -16.325  0.00  0.00      PROA  
ATOM    212  N   ALA P 593     -13.960 -15.711 -16.628  0.00  0.00      PROA  
ATOM    213  HN  ALA P 593     -14.784 -15.150 -16.641  0.00  0.00      PROA  
ATOM    214  CA  ALA P 593     -14.154 -17.169 -16.519  0.00  0.00      PROA  
ATOM    215  HA  ALA P 593     -13.815 -17.296 -15.501  0.00  0.00      PROA  
ATOM    216  CB  ALA P 593     -15.679 -17.549 -16.554  0.00  0.00      PROA  
ATOM    217  HB1 ALA P 593     -15.802 -18.582 -16.164  0.00  0.00      PROA  
ATOM    218  HB2 ALA P 593     -16.160 -17.445 -17.550  0.00  0.00      PROA  
ATOM    219  HB3 ALA P 593     -16.255 -16.942 -15.823  0.00  0.00      PROA  
ATOM    220  C   ALA P 593     -13.424 -18.173 -17.322  0.00  0.00      PROA  
ATOM    221  O   ALA P 593     -12.868 -19.160 -16.777  0.00  0.00      PROA  
ATOM    222  N   PRO P 594     -13.175 -17.992 -18.691  0.00  0.00      PROA  
ATOM    223  CD  PRO P 594     -13.912 -17.108 -19.569  0.00  0.00      PROA  
ATOM    224  HD1 PRO P 594     -13.301 -16.194 -19.726  0.00  0.00      PROA  
ATOM    225  HD2 PRO P 594     -14.969 -16.983 -19.249  0.00  0.00      PROA  
ATOM    226  CA  PRO P 594     -12.376 -18.896 -19.485  0.00  0.00      PROA  
ATOM    227  HA  PRO P 594     -12.773 -19.895 -19.385  0.00  0.00      PROA  
ATOM    228  CB  PRO P 594     -12.667 -18.495 -20.977  0.00  0.00      PROA  
ATOM    229  HB1 PRO P 594     -12.886 -19.382 -21.608  0.00  0.00      PROA  
ATOM    230  HB2 PRO P 594     -11.838 -17.965 -21.492  0.00  0.00      PROA  
ATOM    231  CG  PRO P 594     -13.917 -17.668 -20.988  0.00  0.00      PROA  
ATOM    232  HG1 PRO P 594     -14.040 -16.961 -21.836  0.00  0.00      PROA  
ATOM    233  HG2 PRO P 594     -14.767 -18.383 -20.946  0.00  0.00      PROA  
ATOM    234  C   PRO P 594     -10.899 -18.916 -18.966  0.00  0.00      PROA  
ATOM    235  O   PRO P 594     -10.170 -19.917 -19.102  0.00  0.00      PROA  
ATOM    236  N   PHE P 595     -10.393 -17.792 -18.396  0.00  0.00      PROA  
ATOM    237  HN  PHE P 595     -11.153 -17.167 -18.232  0.00  0.00      PROA  
ATOM    238  CA  PHE P 595      -9.054 -17.523 -18.097  0.00  0.00      PROA  
ATOM    239  HA  PHE P 595      -8.385 -18.080 -18.736  0.00  0.00      PROA  
ATOM    240  CB  PHE P 595      -8.815 -15.953 -18.276  0.00  0.00      PROA  
ATOM    241  HB1 PHE P 595      -7.725 -15.815 -18.111  0.00  0.00      PROA  
ATOM    242  HB2 PHE P 595      -9.450 -15.401 -17.550  0.00  0.00      PROA  
ATOM    243  CG  PHE P 595      -9.190 -15.527 -19.698  0.00  0.00      PROA  
ATOM    244  CD1 PHE P 595      -8.229 -15.220 -20.597  0.00  0.00      PROA  
ATOM    245  HD1 PHE P 595      -7.191 -15.428 -20.383  0.00  0.00      PROA  
ATOM    246  CE1 PHE P 595      -8.501 -14.500 -21.756  0.00  0.00      PROA  
ATOM    247  HE1 PHE P 595      -7.702 -14.222 -22.428  0.00  0.00      PROA  
ATOM    248  CZ  PHE P 595      -9.810 -14.116 -22.009  0.00  0.00      PROA  
ATOM    249  HZ  PHE P 595     -10.027 -13.385 -22.774  0.00  0.00      PROA  
ATOM    250  CD2 PHE P 595     -10.541 -15.231 -20.008  0.00  0.00      PROA  
ATOM    251  HD2 PHE P 595     -11.309 -15.350 -19.258  0.00  0.00      PROA  
ATOM    252  CE2 PHE P 595     -10.848 -14.506 -21.155  0.00  0.00      PROA  
ATOM    253  HE2 PHE P 595     -11.810 -14.021 -21.225  0.00  0.00      PROA  
ATOM    254  C   PHE P 595      -8.752 -17.733 -16.647  0.00  0.00      PROA  
ATOM    255  O   PHE P 595      -7.578 -17.624 -16.213  0.00  0.00      PROA  
ATOM    256  N   PHE P 596      -9.731 -18.014 -15.799  0.00  0.00      PROA  
ATOM    257  HN  PHE P 596     -10.671 -18.059 -16.129  0.00  0.00      PROA  
ATOM    258  CA  PHE P 596      -9.373 -18.354 -14.385  0.00  0.00      PROA  
ATOM    259  HA  PHE P 596      -9.003 -17.467 -13.891  0.00  0.00      PROA  
ATOM    260  CB  PHE P 596     -10.654 -18.619 -13.487  0.00  0.00      PROA  
ATOM    261  HB1 PHE P 596     -11.373 -19.354 -13.909  0.00  0.00      PROA  
ATOM    262  HB2 PHE P 596     -11.111 -17.620 -13.325  0.00  0.00      PROA  
ATOM    263  CG  PHE P 596     -10.367 -19.193 -12.116  0.00  0.00      PROA  
ATOM    264  CD1 PHE P 596     -10.403 -18.410 -10.948  0.00  0.00      PROA  
ATOM    265  HD1 PHE P 596     -10.472 -17.335 -11.036  0.00  0.00      PROA  
ATOM    266  CE1 PHE P 596     -10.387 -18.968  -9.658  0.00  0.00      PROA  
ATOM    267  HE1 PHE P 596     -10.477 -18.365  -8.767  0.00  0.00      PROA  
ATOM    268  CZ  PHE P 596     -10.138 -20.320  -9.497  0.00  0.00      PROA  
ATOM    269  HZ  PHE P 596      -9.991 -20.701  -8.497  0.00  0.00      PROA  
ATOM    270  CD2 PHE P 596     -10.161 -20.567 -11.896  0.00  0.00      PROA  
ATOM    271  HD2 PHE P 596     -10.019 -21.172 -12.780  0.00  0.00      PROA  
ATOM    272  CE2 PHE P 596     -10.073 -21.161 -10.592  0.00  0.00      PROA  
ATOM    273  HE2 PHE P 596      -9.943 -22.233 -10.551  0.00  0.00      PROA  
ATOM    274  C   PHE P 596      -8.261 -19.506 -14.216  0.00  0.00      PROA  
ATOM    275  O   PHE P 596      -7.227 -19.396 -13.549  0.00  0.00      PROA  
ATOM    276  N   LEU P 597      -8.476 -20.645 -14.895  0.00  0.00      PROA  
ATOM    277  HN  LEU P 597      -9.288 -20.761 -15.463  0.00  0.00      PROA  
ATOM    278  CA  LEU P 597      -7.424 -21.576 -14.957  0.00  0.00      PROA  
ATOM    279  HA  LEU P 597      -7.124 -21.749 -13.934  0.00  0.00      PROA  
ATOM    280  CB  LEU P 597      -7.937 -22.931 -15.626  0.00  0.00      PROA  
ATOM    281  HB1 LEU P 597      -7.106 -23.614 -15.902  0.00  0.00      PROA  
ATOM    282  HB2 LEU P 597      -8.308 -22.566 -16.607  0.00  0.00      PROA  
ATOM    283  CG  LEU P 597      -8.915 -23.745 -14.780  0.00  0.00      PROA  
ATOM    284  HG  LEU P 597      -9.906 -23.243 -14.792  0.00  0.00      PROA  
ATOM    285  CD1 LEU P 597      -9.291 -25.037 -15.412  0.00  0.00      PROA  
ATOM    286 HD11 LEU P 597      -8.638 -25.868 -15.069  0.00  0.00      PROA  
ATOM    287 HD12 LEU P 597      -9.549 -25.008 -16.492  0.00  0.00      PROA  
ATOM    288 HD13 LEU P 597     -10.284 -25.309 -14.996  0.00  0.00      PROA  
ATOM    289  CD2 LEU P 597      -8.439 -24.061 -13.342  0.00  0.00      PROA  
ATOM    290 HD21 LEU P 597      -7.431 -24.527 -13.308  0.00  0.00      PROA  
ATOM    291 HD22 LEU P 597      -9.245 -24.681 -12.894  0.00  0.00      PROA  
ATOM    292 HD23 LEU P 597      -8.439 -23.042 -12.899  0.00  0.00      PROA  
ATOM    293  C   LEU P 597      -6.131 -21.205 -15.670  0.00  0.00      PROA  
ATOM    294  O   LEU P 597      -5.047 -21.750 -15.328  0.00  0.00      PROA  
ATOM    295  N   SER P 598      -6.195 -20.330 -16.648  0.00  0.00      PROA  
ATOM    296  HN  SER P 598      -7.022 -20.113 -17.161  0.00  0.00      PROA  
ATOM    297  CA  SER P 598      -5.023 -20.035 -17.369  0.00  0.00      PROA  
ATOM    298  HA  SER P 598      -4.661 -20.932 -17.849  0.00  0.00      PROA  
ATOM    299  CB  SER P 598      -5.394 -19.036 -18.559  0.00  0.00      PROA  
ATOM    300  HB1 SER P 598      -4.481 -18.710 -19.103  0.00  0.00      PROA  
ATOM    301  HB2 SER P 598      -5.768 -18.085 -18.122  0.00  0.00      PROA  
ATOM    302  OG  SER P 598      -6.360 -19.660 -19.465  0.00  0.00      PROA  
ATOM    303  HG1 SER P 598      -6.210 -19.289 -20.337  0.00  0.00      PROA  
ATOM    304  C   SER P 598      -3.878 -19.381 -16.552  0.00  0.00      PROA  
ATOM    305  O   SER P 598      -2.663 -19.741 -16.675  0.00  0.00      PROA  
ATOM    306  N   ASP P 599      -4.218 -18.474 -15.578  0.00  0.00      PROA  
ATOM    307  HN  ASP P 599      -5.117 -18.045 -15.523  0.00  0.00      PROA  
ATOM    308  CA  ASP P 599      -3.302 -17.999 -14.520  0.00  0.00      PROA  
ATOM    309  HA  ASP P 599      -2.546 -17.310 -14.867  0.00  0.00      PROA  
ATOM    310  CB  ASP P 599      -4.062 -17.171 -13.469  0.00  0.00      PROA  
ATOM    311  HB1 ASP P 599      -3.333 -16.879 -12.683  0.00  0.00      PROA  
ATOM    312  HB2 ASP P 599      -4.867 -17.767 -12.987  0.00  0.00      PROA  
ATOM    313  CG  ASP P 599      -4.758 -16.007 -14.105  0.00  0.00      PROA  
ATOM    314  OD1 ASP P 599      -4.251 -15.504 -15.112  0.00  0.00      PROA  
ATOM    315  OD2 ASP P 599      -5.716 -15.480 -13.432  0.00  0.00      PROA  
ATOM    316  C   ASP P 599      -2.366 -18.961 -13.817  0.00  0.00      PROA  
ATOM    317  O   ASP P 599      -1.164 -18.834 -13.904  0.00  0.00      PROA  
ATOM    318  N   PHE P 600      -2.799 -20.027 -13.198  0.00  0.00      PROA  
ATOM    319  HN  PHE P 600      -3.775 -20.082 -13.003  0.00  0.00      PROA  
ATOM    320  CA  PHE P 600      -1.982 -20.915 -12.419  0.00  0.00      PROA  
ATOM    321  HA  PHE P 600      -1.313 -20.496 -11.682  0.00  0.00      PROA  
ATOM    322  CB  PHE P 600      -2.923 -21.920 -11.637  0.00  0.00      PROA  
ATOM    323  HB1 PHE P 600      -2.259 -22.525 -10.983  0.00  0.00      PROA  
ATOM    324  HB2 PHE P 600      -3.494 -22.531 -12.368  0.00  0.00      PROA  
ATOM    325  CG  PHE P 600      -4.057 -21.233 -10.731  0.00  0.00      PROA  
ATOM    326  CD1 PHE P 600      -5.358 -21.840 -10.725  0.00  0.00      PROA  
ATOM    327  HD1 PHE P 600      -5.654 -22.741 -11.241  0.00  0.00      PROA  
ATOM    328  CE1 PHE P 600      -6.355 -21.287  -9.924  0.00  0.00      PROA  
ATOM    329  HE1 PHE P 600      -7.355 -21.694  -9.884  0.00  0.00      PROA  
ATOM    330  CZ  PHE P 600      -6.105 -20.173  -9.119  0.00  0.00      PROA  
ATOM    331  HZ  PHE P 600      -6.938 -19.838  -8.520  0.00  0.00      PROA  
ATOM    332  CD2 PHE P 600      -3.846 -20.064  -9.999  0.00  0.00      PROA  
ATOM    333  HD2 PHE P 600      -2.891 -19.562  -9.961  0.00  0.00      PROA  
ATOM    334  CE2 PHE P 600      -4.834 -19.557  -9.145  0.00  0.00      PROA  
ATOM    335  HE2 PHE P 600      -4.609 -18.774  -8.436  0.00  0.00      PROA  
ATOM    336  C   PHE P 600      -1.043 -21.816 -13.267  0.00  0.00      PROA  
ATOM    337  O   PHE P 600      -0.072 -22.397 -12.763  0.00  0.00      PROA  
ATOM    338  N   LYS P 601      -1.236 -21.939 -14.626  0.00  0.00      PROA  
ATOM    339  HN  LYS P 601      -2.093 -21.626 -15.028  0.00  0.00      PROA  
ATOM    340  CA  LYS P 601      -0.290 -22.602 -15.527  0.00  0.00      PROA  
ATOM    341  HA  LYS P 601      -0.130 -23.538 -15.013  0.00  0.00      PROA  
ATOM    342  CB  LYS P 601      -0.993 -22.887 -16.895  0.00  0.00      PROA  
ATOM    343  HB1 LYS P 601      -0.324 -23.618 -17.397  0.00  0.00      PROA  
ATOM    344  HB2 LYS P 601      -1.008 -22.011 -17.579  0.00  0.00      PROA  
ATOM    345  CG  LYS P 601      -2.456 -23.478 -16.901  0.00  0.00      PROA  
ATOM    346  HG1 LYS P 601      -2.745 -23.661 -17.958  0.00  0.00      PROA  
ATOM    347  HG2 LYS P 601      -3.206 -22.826 -16.405  0.00  0.00      PROA  
ATOM    348  CD  LYS P 601      -2.684 -24.805 -16.085  0.00  0.00      PROA  
ATOM    349  HD1 LYS P 601      -2.432 -24.576 -15.028  0.00  0.00      PROA  
ATOM    350  HD2 LYS P 601      -2.000 -25.560 -16.530  0.00  0.00      PROA  
ATOM    351  CE  LYS P 601      -4.080 -25.271 -15.963  0.00  0.00      PROA  
ATOM    352  HE1 LYS P 601      -4.710 -24.508 -15.459  0.00  0.00      PROA  
ATOM    353  HE2 LYS P 601      -4.138 -26.155 -15.293  0.00  0.00      PROA  
ATOM    354  NZ  LYS P 601      -4.702 -25.594 -17.227  0.00  0.00      PROA  
ATOM    355  HZ1 LYS P 601      -5.459 -26.266 -16.990  0.00  0.00      PROA  
ATOM    356  HZ2 LYS P 601      -4.032 -26.125 -17.820  0.00  0.00      PROA  
ATOM    357  HZ3 LYS P 601      -5.102 -24.834 -17.814  0.00  0.00      PROA  
ATOM    358  C   LYS P 601       0.956 -21.942 -15.672  0.00  0.00      PROA  
ATOM    359  O   LYS P 601       1.996 -22.503 -15.644  0.00  0.00      PROA  
ATOM    360  N   ASP P 602       0.926 -20.602 -15.492  0.00  0.00      PROA  
ATOM    361  HN  ASP P 602       0.020 -20.238 -15.291  0.00  0.00      PROA  
ATOM    362  CA  ASP P 602       2.071 -19.749 -15.452  0.00  0.00      PROA  
ATOM    363  HA  ASP P 602       2.900 -20.179 -15.995  0.00  0.00      PROA  
ATOM    364  CB  ASP P 602       1.642 -18.391 -16.053  0.00  0.00      PROA  
ATOM    365  HB1 ASP P 602       2.554 -17.757 -16.035  0.00  0.00      PROA  
ATOM    366  HB2 ASP P 602       0.792 -18.005 -15.451  0.00  0.00      PROA  
ATOM    367  CG  ASP P 602       1.230 -18.501 -17.500  0.00  0.00      PROA  
ATOM    368  OD1 ASP P 602       1.531 -19.525 -18.155  0.00  0.00      PROA  
ATOM    369  OD2 ASP P 602       0.708 -17.533 -18.137  0.00  0.00      PROA  
ATOM    370  C   ASP P 602       2.633 -19.484 -14.095  0.00  0.00      PROA  
ATOM    371  O   ASP P 602       3.568 -18.712 -13.926  0.00  0.00      PROA  
ATOM    372  N   ALA P 603       2.236 -20.320 -13.133  0.00  0.00      PROA  
ATOM    373  HN  ALA P 603       1.630 -21.075 -13.373  0.00  0.00      PROA  
ATOM    374  CA  ALA P 603       2.656 -20.089 -11.736  0.00  0.00      PROA  
ATOM    375  HA  ALA P 603       2.749 -19.033 -11.530  0.00  0.00      PROA  
ATOM    376  CB  ALA P 603       1.602 -20.539 -10.740  0.00  0.00      PROA  
ATOM    377  HB1 ALA P 603       1.518 -21.643 -10.641  0.00  0.00      PROA  
ATOM    378  HB2 ALA P 603       0.634 -20.044 -10.967  0.00  0.00      PROA  
ATOM    379  HB3 ALA P 603       1.953 -20.184  -9.747  0.00  0.00      PROA  
ATOM    380  C   ALA P 603       4.028 -20.749 -11.461  0.00  0.00      PROA  
ATOM    381  O   ALA P 603       4.609 -20.505 -10.430  0.00  0.00      PROA  
ATOM    382  N   LEU P 604       4.468 -21.744 -12.317  0.00  0.00      PROA  
ATOM    383  HN  LEU P 604       3.880 -21.905 -13.107  0.00  0.00      PROA  
ATOM    384  CA  LEU P 604       5.509 -22.704 -12.153  0.00  0.00      PROA  
ATOM    385  HA  LEU P 604       5.619 -22.871 -11.091  0.00  0.00      PROA  
ATOM    386  CB  LEU P 604       5.172 -23.996 -12.900  0.00  0.00      PROA  
ATOM    387  HB1 LEU P 604       6.007 -24.725 -12.831  0.00  0.00      PROA  
ATOM    388  HB2 LEU P 604       4.965 -23.933 -13.990  0.00  0.00      PROA  
ATOM    389  CG  LEU P 604       4.004 -24.844 -12.260  0.00  0.00      PROA  
ATOM    390  HG  LEU P 604       4.163 -25.902 -12.557  0.00  0.00      PROA  
ATOM    391  CD1 LEU P 604       4.156 -24.888 -10.752  0.00  0.00      PROA  
ATOM    392 HD11 LEU P 604       5.214 -24.958 -10.420  0.00  0.00      PROA  
ATOM    393 HD12 LEU P 604       3.671 -25.835 -10.433  0.00  0.00      PROA  
ATOM    394 HD13 LEU P 604       3.894 -23.947 -10.222  0.00  0.00      PROA  
ATOM    395  CD2 LEU P 604       2.645 -24.402 -12.739  0.00  0.00      PROA  
ATOM    396 HD21 LEU P 604       2.621 -24.509 -13.844  0.00  0.00      PROA  
ATOM    397 HD22 LEU P 604       2.378 -23.363 -12.451  0.00  0.00      PROA  
ATOM    398 HD23 LEU P 604       1.861 -25.118 -12.411  0.00  0.00      PROA  
ATOM    399  C   LEU P 604       6.809 -22.249 -12.851  0.00  0.00      PROA  
ATOM    400  O   LEU P 604       7.869 -22.830 -12.610  0.00  0.00      PROA  
ATOM    401  N   SER P 605       6.769 -21.156 -13.629  0.00  0.00      PROA  
ATOM    402  HN  SER P 605       5.955 -20.640 -13.882  0.00  0.00      PROA  
ATOM    403  CA  SER P 605       8.038 -20.760 -14.262  0.00  0.00      PROA  
ATOM    404  HA  SER P 605       8.667 -21.617 -14.453  0.00  0.00      PROA  
ATOM    405  CB  SER P 605       7.823 -20.013 -15.631  0.00  0.00      PROA  
ATOM    406  HB1 SER P 605       8.753 -19.702 -16.152  0.00  0.00      PROA  
ATOM    407  HB2 SER P 605       7.170 -19.157 -15.358  0.00  0.00      PROA  
ATOM    408  OG  SER P 605       7.104 -20.860 -16.513  0.00  0.00      PROA  
ATOM    409  HG1 SER P 605       6.186 -20.762 -16.250  0.00  0.00      PROA  
ATOM    410  C   SER P 605       8.962 -19.848 -13.486  0.00  0.00      PROA  
ATOM    411  O   SER P 605       9.341 -18.772 -13.948  0.00  0.00      PROA  
ATOM    412  N   LEU P 606       9.411 -20.342 -12.252  0.00  0.00      PROA  
ATOM    413  HN  LEU P 606       9.177 -21.305 -12.147  0.00  0.00      PROA  
ATOM    414  CA  LEU P 606      10.153 -19.570 -11.257  0.00  0.00      PROA  
ATOM    415  HA  LEU P 606       9.893 -20.142 -10.379  0.00  0.00      PROA  
ATOM    416  CB  LEU P 606      11.728 -19.571 -11.382  0.00  0.00      PROA  
ATOM    417  HB1 LEU P 606      12.249 -18.875 -10.690  0.00  0.00      PROA  
ATOM    418  HB2 LEU P 606      11.970 -19.381 -12.449  0.00  0.00      PROA  
ATOM    419  CG  LEU P 606      12.340 -20.972 -11.059  0.00  0.00      PROA  
ATOM    420  HG  LEU P 606      11.827 -21.749 -11.664  0.00  0.00      PROA  
ATOM    421  CD1 LEU P 606      13.779 -21.039 -11.463  0.00  0.00      PROA  
ATOM    422 HD11 LEU P 606      14.379 -20.385 -10.796  0.00  0.00      PROA  
ATOM    423 HD12 LEU P 606      13.992 -20.709 -12.503  0.00  0.00      PROA  
ATOM    424 HD13 LEU P 606      14.213 -22.060 -11.398  0.00  0.00      PROA  
ATOM    425  CD2 LEU P 606      12.387 -21.243  -9.541  0.00  0.00      PROA  
ATOM    426 HD21 LEU P 606      11.462 -21.361  -8.937  0.00  0.00      PROA  
ATOM    427 HD22 LEU P 606      12.948 -20.396  -9.092  0.00  0.00      PROA  
ATOM    428 HD23 LEU P 606      12.951 -22.166  -9.287  0.00  0.00      PROA  
ATOM    429  C   LEU P 606       9.549 -18.201 -10.957  0.00  0.00      PROA  
ATOM    430  O   LEU P 606       8.347 -17.968 -11.155  0.00  0.00      PROA  
ATOM    431  N   GLN P 607      10.334 -17.339 -10.403  0.00  0.00      PROA  
ATOM    432  HN  GLN P 607      11.318 -17.462 -10.509  0.00  0.00      PROA  
ATOM    433  CA  GLN P 607       9.940 -16.070  -9.793  0.00  0.00      PROA  
ATOM    434  HA  GLN P 607      10.839 -15.790  -9.265  0.00  0.00      PROA  
ATOM    435  CB  GLN P 607       9.677 -14.898 -10.768  0.00  0.00      PROA  
ATOM    436  HB1 GLN P 607      10.567 -14.658 -11.388  0.00  0.00      PROA  
ATOM    437  HB2 GLN P 607       9.402 -13.980 -10.206  0.00  0.00      PROA  
ATOM    438  CG  GLN P 607       8.511 -15.160 -11.818  0.00  0.00      PROA  
ATOM    439  HG1 GLN P 607       7.636 -15.610 -11.301  0.00  0.00      PROA  
ATOM    440  HG2 GLN P 607       8.951 -15.767 -12.638  0.00  0.00      PROA  
ATOM    441  CD  GLN P 607       8.025 -13.838 -12.548  0.00  0.00      PROA  
ATOM    442  OE1 GLN P 607       6.858 -13.487 -12.767  0.00  0.00      PROA  
ATOM    443  NE2 GLN P 607       9.023 -13.043 -12.999  0.00  0.00      PROA  
ATOM    444 HE21 GLN P 607       8.852 -12.100 -13.283  0.00  0.00      PROA  
ATOM    445 HE22 GLN P 607       9.966 -13.320 -12.815  0.00  0.00      PROA  
ATOM    446  C   GLN P 607       8.891 -16.200  -8.620  0.00  0.00      PROA  
ATOM    447  O   GLN P 607       8.994 -15.389  -7.675  0.00  0.00      PROA  
ATOM    448  N   CYS P 608       7.979 -17.184  -8.579  0.00  0.00      PROA  
ATOM    449  HN  CYS P 608       7.932 -17.754  -9.395  0.00  0.00      PROA  
ATOM    450  CA  CYS P 608       6.917 -17.298  -7.592  0.00  0.00      PROA  
ATOM    451  HA  CYS P 608       6.267 -16.462  -7.801  0.00  0.00      PROA  
ATOM    452  CB  CYS P 608       6.121 -18.658  -7.874  0.00  0.00      PROA  
ATOM    453  HB1 CYS P 608       5.361 -18.301  -8.602  0.00  0.00      PROA  
ATOM    454  HB2 CYS P 608       5.646 -18.971  -6.919  0.00  0.00      PROA  
ATOM    455  SG  CYS P 608       7.216 -20.091  -8.430  0.00  0.00      PROA  
ATOM    456  HG1 CYS P 608       6.504 -20.291  -9.530  0.00  0.00      PROA  
ATOM    457  C   CYS P 608       7.283 -17.346  -6.136  0.00  0.00      PROA  
ATOM    458  O   CYS P 608       6.836 -16.526  -5.310  0.00  0.00      PROA  
ATOM    459  N   LEU P 609       8.203 -18.195  -5.679  0.00  0.00      PROA  
ATOM    460  HN  LEU P 609       8.560 -18.926  -6.255  0.00  0.00      PROA  
ATOM    461  CA  LEU P 609       8.707 -18.286  -4.356  0.00  0.00      PROA  
ATOM    462  HA  LEU P 609       7.792 -18.359  -3.787  0.00  0.00      PROA  
ATOM    463  CB  LEU P 609       9.442 -19.645  -4.050  0.00  0.00      PROA  
ATOM    464  HB1 LEU P 609      10.453 -19.436  -4.460  0.00  0.00      PROA  
ATOM    465  HB2 LEU P 609       8.835 -20.458  -4.502  0.00  0.00      PROA  
ATOM    466  CG  LEU P 609       9.623 -19.970  -2.556  0.00  0.00      PROA  
ATOM    467  HG  LEU P 609      10.157 -19.103  -2.111  0.00  0.00      PROA  
ATOM    468  CD1 LEU P 609       8.230 -20.292  -1.989  0.00  0.00      PROA  
ATOM    469 HD11 LEU P 609       7.718 -21.004  -2.671  0.00  0.00      PROA  
ATOM    470 HD12 LEU P 609       7.603 -19.375  -2.011  0.00  0.00      PROA  
ATOM    471 HD13 LEU P 609       8.235 -20.734  -0.970  0.00  0.00      PROA  
ATOM    472  CD2 LEU P 609      10.433 -21.184  -2.356  0.00  0.00      PROA  
ATOM    473 HD21 LEU P 609      11.434 -21.248  -2.832  0.00  0.00      PROA  
ATOM    474 HD22 LEU P 609       9.803 -22.034  -2.696  0.00  0.00      PROA  
ATOM    475 HD23 LEU P 609      10.726 -21.246  -1.286  0.00  0.00      PROA  
ATOM    476  C   LEU P 609       9.469 -17.072  -3.809  0.00  0.00      PROA  
ATOM    477  O   LEU P 609       9.393 -16.658  -2.662  0.00  0.00      PROA  
ATOM    478  N   ALA P 610      10.251 -16.486  -4.663  0.00  0.00      PROA  
ATOM    479  HN  ALA P 610      10.294 -16.993  -5.520  0.00  0.00      PROA  
ATOM    480  CA  ALA P 610      10.943 -15.241  -4.494  0.00  0.00      PROA  
ATOM    481  HA  ALA P 610      11.613 -15.264  -3.648  0.00  0.00      PROA  
ATOM    482  CB  ALA P 610      11.709 -14.927  -5.788  0.00  0.00      PROA  
ATOM    483  HB1 ALA P 610      12.394 -14.061  -5.669  0.00  0.00      PROA  
ATOM    484  HB2 ALA P 610      11.129 -14.755  -6.720  0.00  0.00      PROA  
ATOM    485  HB3 ALA P 610      12.338 -15.827  -5.959  0.00  0.00      PROA  
ATOM    486  C   ALA P 610       9.997 -14.098  -4.303  0.00  0.00      PROA  
ATOM    487  O   ALA P 610      10.092 -13.293  -3.398  0.00  0.00      PROA  
ATOM    488  N   SER P 611       8.938 -13.999  -5.184  0.00  0.00      PROA  
ATOM    489  HN  SER P 611       8.859 -14.629  -5.952  0.00  0.00      PROA  
ATOM    490  CA  SER P 611       7.798 -13.039  -5.126  0.00  0.00      PROA  
ATOM    491  HA  SER P 611       8.237 -12.053  -5.154  0.00  0.00      PROA  
ATOM    492  CB  SER P 611       6.816 -13.079  -6.328  0.00  0.00      PROA  
ATOM    493  HB1 SER P 611       6.240 -14.029  -6.286  0.00  0.00      PROA  
ATOM    494  HB2 SER P 611       7.403 -13.130  -7.270  0.00  0.00      PROA  
ATOM    495  OG  SER P 611       5.884 -12.017  -6.483  0.00  0.00      PROA  
ATOM    496  HG1 SER P 611       6.404 -11.239  -6.698  0.00  0.00      PROA  
ATOM    497  C   SER P 611       6.991 -13.261  -3.841  0.00  0.00      PROA  
ATOM    498  O   SER P 611       6.652 -12.315  -3.094  0.00  0.00      PROA  
ATOM    499  N   ILE P 612       6.558 -14.492  -3.434  0.00  0.00      PROA  
ATOM    500  HN  ILE P 612       6.567 -15.214  -4.122  0.00  0.00      PROA  
ATOM    501  CA  ILE P 612       5.871 -14.774  -2.214  0.00  0.00      PROA  
ATOM    502  HA  ILE P 612       4.983 -14.163  -2.290  0.00  0.00      PROA  
ATOM    503  CB  ILE P 612       5.622 -16.288  -2.074  0.00  0.00      PROA  
ATOM    504  HB  ILE P 612       6.511 -16.832  -2.457  0.00  0.00      PROA  
ATOM    505  CG2 ILE P 612       5.600 -16.882  -0.629  0.00  0.00      PROA  
ATOM    506 HG21 ILE P 612       5.215 -17.924  -0.604  0.00  0.00      PROA  
ATOM    507 HG22 ILE P 612       4.990 -16.352   0.133  0.00  0.00      PROA  
ATOM    508 HG23 ILE P 612       6.631 -17.073  -0.264  0.00  0.00      PROA  
ATOM    509  CG1 ILE P 612       4.414 -16.773  -2.875  0.00  0.00      PROA  
ATOM    510 HG11 ILE P 612       4.260 -16.122  -3.761  0.00  0.00      PROA  
ATOM    511 HG12 ILE P 612       3.578 -16.644  -2.155  0.00  0.00      PROA  
ATOM    512  CD  ILE P 612       4.634 -18.180  -3.439  0.00  0.00      PROA  
ATOM    513  HD1 ILE P 612       3.674 -18.514  -3.890  0.00  0.00      PROA  
ATOM    514  HD2 ILE P 612       5.011 -18.903  -2.685  0.00  0.00      PROA  
ATOM    515  HD3 ILE P 612       5.404 -18.150  -4.239  0.00  0.00      PROA  
ATOM    516  C   ILE P 612       6.600 -14.334  -0.953  0.00  0.00      PROA  
ATOM    517  O   ILE P 612       6.015 -13.521  -0.276  0.00  0.00      PROA  
ATOM    518  N   LEU P 613       7.885 -14.662  -0.767  0.00  0.00      PROA  
ATOM    519  HN  LEU P 613       8.302 -15.326  -1.382  0.00  0.00      PROA  
ATOM    520  CA  LEU P 613       8.709 -14.288   0.418  0.00  0.00      PROA  
ATOM    521  HA  LEU P 613       8.078 -14.413   1.286  0.00  0.00      PROA  
ATOM    522  CB  LEU P 613       9.976 -15.203   0.397  0.00  0.00      PROA  
ATOM    523  HB1 LEU P 613      10.687 -14.925   1.205  0.00  0.00      PROA  
ATOM    524  HB2 LEU P 613      10.488 -15.222  -0.589  0.00  0.00      PROA  
ATOM    525  CG  LEU P 613       9.662 -16.729   0.591  0.00  0.00      PROA  
ATOM    526  HG  LEU P 613       9.010 -17.130  -0.214  0.00  0.00      PROA  
ATOM    527  CD1 LEU P 613      10.884 -17.665   0.699  0.00  0.00      PROA  
ATOM    528 HD11 LEU P 613      10.555 -18.706   0.902  0.00  0.00      PROA  
ATOM    529 HD12 LEU P 613      11.500 -17.424   1.592  0.00  0.00      PROA  
ATOM    530 HD13 LEU P 613      11.460 -17.619  -0.250  0.00  0.00      PROA  
ATOM    531  CD2 LEU P 613       8.926 -16.976   1.921  0.00  0.00      PROA  
ATOM    532 HD21 LEU P 613       7.869 -16.682   1.747  0.00  0.00      PROA  
ATOM    533 HD22 LEU P 613       9.496 -16.574   2.786  0.00  0.00      PROA  
ATOM    534 HD23 LEU P 613       8.965 -18.072   2.099  0.00  0.00      PROA  
ATOM    535  C   LEU P 613       8.948 -12.798   0.376  0.00  0.00      PROA  
ATOM    536  O   LEU P 613       8.920 -12.153   1.448  0.00  0.00      PROA  
ATOM    537  N   PHE P 614       9.082 -12.115  -0.763  0.00  0.00      PROA  
ATOM    538  HN  PHE P 614       9.019 -12.700  -1.568  0.00  0.00      PROA  
ATOM    539  CA  PHE P 614       9.368 -10.713  -0.934  0.00  0.00      PROA  
ATOM    540  HA  PHE P 614      10.225 -10.519  -0.306  0.00  0.00      PROA  
ATOM    541  CB  PHE P 614       9.672 -10.414  -2.460  0.00  0.00      PROA  
ATOM    542  HB1 PHE P 614       8.769 -10.852  -2.937  0.00  0.00      PROA  
ATOM    543  HB2 PHE P 614      10.511 -11.042  -2.827  0.00  0.00      PROA  
ATOM    544  CG  PHE P 614      10.001  -8.968  -2.766  0.00  0.00      PROA  
ATOM    545  CD1 PHE P 614      10.630  -8.025  -1.882  0.00  0.00      PROA  
ATOM    546  HD1 PHE P 614      11.033  -8.473  -0.985  0.00  0.00      PROA  
ATOM    547  CE1 PHE P 614      11.013  -6.761  -2.405  0.00  0.00      PROA  
ATOM    548  HE1 PHE P 614      11.511  -6.079  -1.731  0.00  0.00      PROA  
ATOM    549  CZ  PHE P 614      10.603  -6.335  -3.660  0.00  0.00      PROA  
ATOM    550  HZ  PHE P 614      10.752  -5.292  -3.895  0.00  0.00      PROA  
ATOM    551  CD2 PHE P 614       9.636  -8.500  -4.033  0.00  0.00      PROA  
ATOM    552  HD2 PHE P 614       9.092  -9.196  -4.654  0.00  0.00      PROA  
ATOM    553  CE2 PHE P 614       9.785  -7.178  -4.459  0.00  0.00      PROA  
ATOM    554  HE2 PHE P 614       9.411  -6.803  -5.399  0.00  0.00      PROA  
ATOM    555  C   PHE P 614       8.224  -9.833  -0.394  0.00  0.00      PROA  
ATOM    556  O   PHE P 614       8.365  -8.945   0.467  0.00  0.00      PROA  
ATOM    557  N   LEU P 615       6.940 -10.144  -0.814  0.00  0.00      PROA  
ATOM    558  HN  LEU P 615       6.815 -10.967  -1.363  0.00  0.00      PROA  
ATOM    559  CA  LEU P 615       5.751  -9.377  -0.471  0.00  0.00      PROA  
ATOM    560  HA  LEU P 615       6.069  -8.354  -0.327  0.00  0.00      PROA  
ATOM    561  CB  LEU P 615       4.634  -9.444  -1.494  0.00  0.00      PROA  
ATOM    562  HB1 LEU P 615       3.612  -9.378  -1.063  0.00  0.00      PROA  
ATOM    563  HB2 LEU P 615       4.718 -10.480  -1.886  0.00  0.00      PROA  
ATOM    564  CG  LEU P 615       4.807  -8.359  -2.602  0.00  0.00      PROA  
ATOM    565  HG  LEU P 615       4.052  -8.603  -3.378  0.00  0.00      PROA  
ATOM    566  CD1 LEU P 615       4.569  -6.972  -2.070  0.00  0.00      PROA  
ATOM    567 HD11 LEU P 615       3.632  -6.896  -1.478  0.00  0.00      PROA  
ATOM    568 HD12 LEU P 615       4.433  -6.195  -2.852  0.00  0.00      PROA  
ATOM    569 HD13 LEU P 615       5.366  -6.599  -1.391  0.00  0.00      PROA  
ATOM    570  CD2 LEU P 615       6.167  -8.432  -3.308  0.00  0.00      PROA  
ATOM    571 HD21 LEU P 615       6.460  -9.478  -3.544  0.00  0.00      PROA  
ATOM    572 HD22 LEU P 615       6.926  -8.032  -2.604  0.00  0.00      PROA  
ATOM    573 HD23 LEU P 615       6.320  -7.780  -4.194  0.00  0.00      PROA  
ATOM    574  C   LEU P 615       5.290  -9.867   0.984  0.00  0.00      PROA  
ATOM    575  O   LEU P 615       4.781  -9.057   1.755  0.00  0.00      PROA  
ATOM    576  N   TYR P 616       5.389 -11.153   1.327  0.00  0.00      PROA  
ATOM    577  HN  TYR P 616       5.744 -11.766   0.625  0.00  0.00      PROA  
ATOM    578  CA  TYR P 616       4.959 -11.773   2.573  0.00  0.00      PROA  
ATOM    579  HA  TYR P 616       3.883 -11.685   2.586  0.00  0.00      PROA  
ATOM    580  CB  TYR P 616       5.238 -13.253   2.643  0.00  0.00      PROA  
ATOM    581  HB1 TYR P 616       6.253 -13.484   2.256  0.00  0.00      PROA  
ATOM    582  HB2 TYR P 616       4.521 -13.799   1.993  0.00  0.00      PROA  
ATOM    583  CG  TYR P 616       5.080 -13.881   3.936  0.00  0.00      PROA  
ATOM    584  CD1 TYR P 616       3.824 -14.018   4.499  0.00  0.00      PROA  
ATOM    585  HD1 TYR P 616       2.893 -13.672   4.074  0.00  0.00      PROA  
ATOM    586  CE1 TYR P 616       3.632 -14.639   5.765  0.00  0.00      PROA  
ATOM    587  HE1 TYR P 616       2.695 -14.939   6.210  0.00  0.00      PROA  
ATOM    588  CZ  TYR P 616       4.753 -15.055   6.460  0.00  0.00      PROA  
ATOM    589  OH  TYR P 616       4.656 -15.738   7.590  0.00  0.00      PROA  
ATOM    590  HH  TYR P 616       3.768 -15.596   7.926  0.00  0.00      PROA  
ATOM    591  CD2 TYR P 616       6.162 -14.314   4.687  0.00  0.00      PROA  
ATOM    592  HD2 TYR P 616       7.152 -14.086   4.322  0.00  0.00      PROA  
ATOM    593  CE2 TYR P 616       6.031 -14.926   5.958  0.00  0.00      PROA  
ATOM    594  HE2 TYR P 616       6.933 -15.218   6.474  0.00  0.00      PROA  
ATOM    595  C   TYR P 616       5.362 -11.031   3.882  0.00  0.00      PROA  
ATOM    596  O   TYR P 616       4.495 -10.426   4.550  0.00  0.00      PROA  
ATOM    597  N   CYS P 617       6.633 -10.960   4.233  0.00  0.00      PROA  
ATOM    598  HN  CYS P 617       7.361 -11.469   3.781  0.00  0.00      PROA  
ATOM    599  CA  CYS P 617       7.083 -10.389   5.520  0.00  0.00      PROA  
ATOM    600  HA  CYS P 617       6.555 -10.887   6.320  0.00  0.00      PROA  
ATOM    601  CB  CYS P 617       8.560 -10.616   5.706  0.00  0.00      PROA  
ATOM    602  HB1 CYS P 617       9.116  -9.982   4.983  0.00  0.00      PROA  
ATOM    603  HB2 CYS P 617       8.752 -11.662   5.384  0.00  0.00      PROA  
ATOM    604  SG  CYS P 617       9.121 -10.516   7.422  0.00  0.00      PROA  
ATOM    605  HG1 CYS P 617       9.329  -9.208   7.401  0.00  0.00      PROA  
ATOM    606  C   CYS P 617       6.814  -8.913   5.582  0.00  0.00      PROA  
ATOM    607  O   CYS P 617       6.502  -8.380   6.619  0.00  0.00      PROA  
ATOM    608  N   ALA P 618       6.969  -8.253   4.418  0.00  0.00      PROA  
ATOM    609  HN  ALA P 618       7.205  -8.819   3.632  0.00  0.00      PROA  
ATOM    610  CA  ALA P 618       6.543  -6.866   4.203  0.00  0.00      PROA  
ATOM    611  HA  ALA P 618       7.035  -6.327   4.999  0.00  0.00      PROA  
ATOM    612  CB  ALA P 618       7.019  -6.470   2.815  0.00  0.00      PROA  
ATOM    613  HB1 ALA P 618       8.115  -6.368   2.967  0.00  0.00      PROA  
ATOM    614  HB2 ALA P 618       6.612  -5.464   2.575  0.00  0.00      PROA  
ATOM    615  HB3 ALA P 618       6.687  -7.211   2.057  0.00  0.00      PROA  
ATOM    616  C   ALA P 618       5.088  -6.599   4.350  0.00  0.00      PROA  
ATOM    617  O   ALA P 618       4.642  -5.635   5.024  0.00  0.00      PROA  
ATOM    618  N   CYS P 619       4.178  -7.462   3.816  0.00  0.00      PROA  
ATOM    619  HN  CYS P 619       4.505  -8.231   3.273  0.00  0.00      PROA  
ATOM    620  CA  CYS P 619       2.704  -7.255   3.860  0.00  0.00      PROA  
ATOM    621  HA  CYS P 619       2.523  -6.216   3.625  0.00  0.00      PROA  
ATOM    622  CB  CYS P 619       2.050  -8.145   2.755  0.00  0.00      PROA  
ATOM    623  HB1 CYS P 619       2.325  -9.199   2.974  0.00  0.00      PROA  
ATOM    624  HB2 CYS P 619       2.586  -8.005   1.791  0.00  0.00      PROA  
ATOM    625  SG  CYS P 619       0.224  -8.263   2.608  0.00  0.00      PROA  
ATOM    626  HG1 CYS P 619       0.091  -6.996   2.246  0.00  0.00      PROA  
ATOM    627  C   CYS P 619       2.197  -7.583   5.332  0.00  0.00      PROA  
ATOM    628  O   CYS P 619       1.402  -6.908   5.970  0.00  0.00      PROA  
ATOM    629  N   MET P 620       2.701  -8.726   5.894  0.00  0.00      PROA  
ATOM    630  HN  MET P 620       3.255  -9.236   5.240  0.00  0.00      PROA  
ATOM    631  CA  MET P 620       2.500  -9.202   7.193  0.00  0.00      PROA  
ATOM    632  HA  MET P 620       1.446  -9.418   7.285  0.00  0.00      PROA  
ATOM    633  CB  MET P 620       3.106 -10.592   7.513  0.00  0.00      PROA  
ATOM    634  HB1 MET P 620       4.185 -10.424   7.306  0.00  0.00      PROA  
ATOM    635  HB2 MET P 620       2.815 -11.373   6.778  0.00  0.00      PROA  
ATOM    636  CG  MET P 620       3.140 -11.191   9.001  0.00  0.00      PROA  
ATOM    637  HG1 MET P 620       2.069 -11.245   9.293  0.00  0.00      PROA  
ATOM    638  HG2 MET P 620       3.714 -10.538   9.692  0.00  0.00      PROA  
ATOM    639  SD  MET P 620       3.575 -12.948   9.173  0.00  0.00      PROA  
ATOM    640  CE  MET P 620       5.361 -12.798   8.582  0.00  0.00      PROA  
ATOM    641  HE1 MET P 620       5.763 -12.250   9.461  0.00  0.00      PROA  
ATOM    642  HE2 MET P 620       5.483 -12.203   7.651  0.00  0.00      PROA  
ATOM    643  HE3 MET P 620       5.766 -13.832   8.543  0.00  0.00      PROA  
ATOM    644  C   MET P 620       2.731  -8.299   8.322  0.00  0.00      PROA  
ATOM    645  O   MET P 620       1.867  -8.021   9.165  0.00  0.00      PROA  
ATOM    646  N   SER P 621       3.902  -7.592   8.422  0.00  0.00      PROA  
ATOM    647  HN  SER P 621       4.580  -7.697   7.699  0.00  0.00      PROA  
ATOM    648  CA  SER P 621       4.164  -6.631   9.470  0.00  0.00      PROA  
ATOM    649  HA  SER P 621       4.038  -7.208  10.374  0.00  0.00      PROA  
ATOM    650  CB  SER P 621       5.714  -6.292   9.544  0.00  0.00      PROA  
ATOM    651  HB1 SER P 621       6.105  -5.921   8.572  0.00  0.00      PROA  
ATOM    652  HB2 SER P 621       6.270  -7.232   9.745  0.00  0.00      PROA  
ATOM    653  OG  SER P 621       5.976  -5.321  10.585  0.00  0.00      PROA  
ATOM    654  HG1 SER P 621       5.653  -5.685  11.412  0.00  0.00      PROA  
ATOM    655  C   SER P 621       3.268  -5.434   9.635  0.00  0.00      PROA  
ATOM    656  O   SER P 621       2.842  -5.090  10.736  0.00  0.00      PROA  
ATOM    657  N   PRO P 622       2.791  -4.728   8.593  0.00  0.00      PROA  
ATOM    658  CD  PRO P 622       3.500  -4.676   7.359  0.00  0.00      PROA  
ATOM    659  HD1 PRO P 622       3.081  -5.484   6.721  0.00  0.00      PROA  
ATOM    660  HD2 PRO P 622       4.593  -4.860   7.435  0.00  0.00      PROA  
ATOM    661  CA  PRO P 622       1.797  -3.690   8.723  0.00  0.00      PROA  
ATOM    662  HA  PRO P 622       2.296  -3.032   9.419  0.00  0.00      PROA  
ATOM    663  CB  PRO P 622       1.721  -3.191   7.257  0.00  0.00      PROA  
ATOM    664  HB1 PRO P 622       1.403  -2.130   7.164  0.00  0.00      PROA  
ATOM    665  HB2 PRO P 622       1.153  -3.921   6.642  0.00  0.00      PROA  
ATOM    666  CG  PRO P 622       3.204  -3.298   6.778  0.00  0.00      PROA  
ATOM    667  HG1 PRO P 622       3.374  -3.384   5.683  0.00  0.00      PROA  
ATOM    668  HG2 PRO P 622       3.736  -2.417   7.194  0.00  0.00      PROA  
ATOM    669  C   PRO P 622       0.462  -4.158   9.273  0.00  0.00      PROA  
ATOM    670  O   PRO P 622      -0.176  -3.320   9.952  0.00  0.00      PROA  
ATOM    671  N   VAL P 623      -0.027  -5.400   9.014  0.00  0.00      PROA  
ATOM    672  HN  VAL P 623       0.572  -6.013   8.505  0.00  0.00      PROA  
ATOM    673  CA  VAL P 623      -1.172  -6.029   9.475  0.00  0.00      PROA  
ATOM    674  HA  VAL P 623      -1.987  -5.332   9.345  0.00  0.00      PROA  
ATOM    675  CB  VAL P 623      -1.420  -7.340   8.719  0.00  0.00      PROA  
ATOM    676  HB  VAL P 623      -0.581  -8.054   8.867  0.00  0.00      PROA  
ATOM    677  CG1 VAL P 623      -2.672  -8.081   9.260  0.00  0.00      PROA  
ATOM    678 HG11 VAL P 623      -3.475  -7.322   9.145  0.00  0.00      PROA  
ATOM    679 HG12 VAL P 623      -2.568  -8.436  10.308  0.00  0.00      PROA  
ATOM    680 HG13 VAL P 623      -3.036  -8.884   8.584  0.00  0.00      PROA  
ATOM    681  CG2 VAL P 623      -1.609  -7.067   7.168  0.00  0.00      PROA  
ATOM    682 HG21 VAL P 623      -1.186  -7.905   6.573  0.00  0.00      PROA  
ATOM    683 HG22 VAL P 623      -1.202  -6.114   6.768  0.00  0.00      PROA  
ATOM    684 HG23 VAL P 623      -2.677  -6.957   6.880  0.00  0.00      PROA  
ATOM    685  C   VAL P 623      -1.123  -6.274  11.042  0.00  0.00      PROA  
ATOM    686  O   VAL P 623      -2.087  -5.873  11.748  0.00  0.00      PROA  
ATOM    687  N   ILE P 624      -0.075  -6.861  11.530  0.00  0.00      PROA  
ATOM    688  HN  ILE P 624       0.713  -7.171  11.003  0.00  0.00      PROA  
ATOM    689  CA  ILE P 624       0.215  -6.979  12.963  0.00  0.00      PROA  
ATOM    690  HA  ILE P 624      -0.581  -7.610  13.329  0.00  0.00      PROA  
ATOM    691  CB  ILE P 624       1.517  -7.717  13.107  0.00  0.00      PROA  
ATOM    692  HB  ILE P 624       2.243  -7.207  12.438  0.00  0.00      PROA  
ATOM    693  CG2 ILE P 624       2.114  -7.505  14.486  0.00  0.00      PROA  
ATOM    694 HG21 ILE P 624       3.133  -7.882  14.717  0.00  0.00      PROA  
ATOM    695 HG22 ILE P 624       1.366  -8.011  15.134  0.00  0.00      PROA  
ATOM    696 HG23 ILE P 624       2.211  -6.484  14.913  0.00  0.00      PROA  
ATOM    697  CG1 ILE P 624       1.472  -9.195  12.755  0.00  0.00      PROA  
ATOM    698 HG11 ILE P 624       0.888  -9.268  11.812  0.00  0.00      PROA  
ATOM    699 HG12 ILE P 624       1.023  -9.811  13.563  0.00  0.00      PROA  
ATOM    700  CD  ILE P 624       2.865  -9.790  12.445  0.00  0.00      PROA  
ATOM    701  HD1 ILE P 624       2.827 -10.751  11.889  0.00  0.00      PROA  
ATOM    702  HD2 ILE P 624       3.429  -9.824  13.401  0.00  0.00      PROA  
ATOM    703  HD3 ILE P 624       3.384  -9.155  11.695  0.00  0.00      PROA  
ATOM    704  C   ILE P 624       0.163  -5.630  13.785  0.00  0.00      PROA  
ATOM    705  O   ILE P 624      -0.523  -5.541  14.793  0.00  0.00      PROA  
ATOM    706  N   THR P 625       0.775  -4.525  13.274  0.00  0.00      PROA  
ATOM    707  HN  THR P 625       1.436  -4.614  12.532  0.00  0.00      PROA  
ATOM    708  CA  THR P 625       0.648  -3.191  13.757  0.00  0.00      PROA  
ATOM    709  HA  THR P 625       1.044  -3.143  14.761  0.00  0.00      PROA  
ATOM    710  CB  THR P 625       1.460  -2.182  12.958  0.00  0.00      PROA  
ATOM    711  HB  THR P 625       0.896  -1.778  12.090  0.00  0.00      PROA  
ATOM    712  OG1 THR P 625       2.661  -2.728  12.403  0.00  0.00      PROA  
ATOM    713  HG1 THR P 625       2.518  -3.539  11.910  0.00  0.00      PROA  
ATOM    714  CG2 THR P 625       1.914  -1.059  13.865  0.00  0.00      PROA  
ATOM    715 HG21 THR P 625       2.579  -1.521  14.626  0.00  0.00      PROA  
ATOM    716 HG22 THR P 625       1.072  -0.532  14.363  0.00  0.00      PROA  
ATOM    717 HG23 THR P 625       2.434  -0.304  13.238  0.00  0.00      PROA  
ATOM    718  C   THR P 625      -0.814  -2.693  13.778  0.00  0.00      PROA  
ATOM    719  O   THR P 625      -1.261  -2.161  14.743  0.00  0.00      PROA  
ATOM    720  N   PHE P 626      -1.581  -2.834  12.713  0.00  0.00      PROA  
ATOM    721  HN  PHE P 626      -1.280  -3.258  11.863  0.00  0.00      PROA  
ATOM    722  CA  PHE P 626      -2.900  -2.350  12.420  0.00  0.00      PROA  
ATOM    723  HA  PHE P 626      -2.940  -1.271  12.433  0.00  0.00      PROA  
ATOM    724  CB  PHE P 626      -3.427  -2.725  10.995  0.00  0.00      PROA  
ATOM    725  HB1 PHE P 626      -3.955  -3.687  10.822  0.00  0.00      PROA  
ATOM    726  HB2 PHE P 626      -2.664  -2.557  10.205  0.00  0.00      PROA  
ATOM    727  CG  PHE P 626      -4.616  -1.757  10.747  0.00  0.00      PROA  
ATOM    728  CD1 PHE P 626      -5.907  -2.177  11.063  0.00  0.00      PROA  
ATOM    729  HD1 PHE P 626      -6.066  -3.183  11.420  0.00  0.00      PROA  
ATOM    730  CE1 PHE P 626      -7.016  -1.313  10.839  0.00  0.00      PROA  
ATOM    731  HE1 PHE P 626      -8.021  -1.659  11.030  0.00  0.00      PROA  
ATOM    732  CZ  PHE P 626      -6.846  -0.058  10.243  0.00  0.00      PROA  
ATOM    733  HZ  PHE P 626      -7.682   0.536   9.907  0.00  0.00      PROA  
ATOM    734  CD2 PHE P 626      -4.414  -0.491  10.122  0.00  0.00      PROA  
ATOM    735  HD2 PHE P 626      -3.444  -0.128   9.818  0.00  0.00      PROA  
ATOM    736  CE2 PHE P 626      -5.560   0.417   9.878  0.00  0.00      PROA  
ATOM    737  HE2 PHE P 626      -5.282   1.376   9.467  0.00  0.00      PROA  
ATOM    738  C   PHE P 626      -3.840  -2.778  13.589  0.00  0.00      PROA  
ATOM    739  O   PHE P 626      -4.496  -1.896  14.185  0.00  0.00      PROA  
ATOM    740  N   GLY P 627      -3.862  -4.072  13.990  0.00  0.00      PROA  
ATOM    741  HN  GLY P 627      -3.186  -4.615  13.498  0.00  0.00      PROA  
ATOM    742  CA  GLY P 627      -4.551  -4.596  15.193  0.00  0.00      PROA  
ATOM    743  HA1 GLY P 627      -4.527  -5.676  15.176  0.00  0.00      PROA  
ATOM    744  HA2 GLY P 627      -5.543  -4.171  15.233  0.00  0.00      PROA  
ATOM    745  C   GLY P 627      -3.933  -4.255  16.459  0.00  0.00      PROA  
ATOM    746  O   GLY P 627      -4.675  -4.366  17.428  0.00  0.00      PROA  
ATOM    747  N   GLY P 628      -2.624  -3.854  16.492  0.00  0.00      PROA  
ATOM    748  HN  GLY P 628      -1.995  -3.839  15.719  0.00  0.00      PROA  
ATOM    749  CA  GLY P 628      -1.996  -3.297  17.590  0.00  0.00      PROA  
ATOM    750  HA1 GLY P 628      -0.932  -3.255  17.410  0.00  0.00      PROA  
ATOM    751  HA2 GLY P 628      -2.306  -3.881  18.444  0.00  0.00      PROA  
ATOM    752  C   GLY P 628      -2.455  -1.926  17.960  0.00  0.00      PROA  
ATOM    753  O   GLY P 628      -2.566  -1.621  19.150  0.00  0.00      PROA  
ATOM    754  N   LEU P 629      -2.569  -1.111  16.910  0.00  0.00      PROA  
ATOM    755  HN  LEU P 629      -2.388  -1.508  16.013  0.00  0.00      PROA  
ATOM    756  CA  LEU P 629      -3.077   0.273  16.959  0.00  0.00      PROA  
ATOM    757  HA  LEU P 629      -2.490   0.790  17.704  0.00  0.00      PROA  
ATOM    758  CB  LEU P 629      -2.899   0.976  15.555  0.00  0.00      PROA  
ATOM    759  HB1 LEU P 629      -3.313   2.006  15.601  0.00  0.00      PROA  
ATOM    760  HB2 LEU P 629      -3.482   0.468  14.758  0.00  0.00      PROA  
ATOM    761  CG  LEU P 629      -1.382   1.028  15.102  0.00  0.00      PROA  
ATOM    762  HG  LEU P 629      -0.875   0.040  15.142  0.00  0.00      PROA  
ATOM    763  CD1 LEU P 629      -1.272   1.487  13.672  0.00  0.00      PROA  
ATOM    764 HD11 LEU P 629      -0.223   1.590  13.322  0.00  0.00      PROA  
ATOM    765 HD12 LEU P 629      -1.791   2.467  13.597  0.00  0.00      PROA  
ATOM    766 HD13 LEU P 629      -1.786   0.764  13.003  0.00  0.00      PROA  
ATOM    767  CD2 LEU P 629      -0.638   2.061  15.882  0.00  0.00      PROA  
ATOM    768 HD21 LEU P 629      -1.082   3.077  15.802  0.00  0.00      PROA  
ATOM    769 HD22 LEU P 629       0.393   2.245  15.513  0.00  0.00      PROA  
ATOM    770 HD23 LEU P 629      -0.644   1.689  16.929  0.00  0.00      PROA  
ATOM    771  C   LEU P 629      -4.478   0.354  17.413  0.00  0.00      PROA  
ATOM    772  O   LEU P 629      -4.781   1.014  18.401  0.00  0.00      PROA  
ATOM    773  N   LEU P 630      -5.363  -0.368  16.767  0.00  0.00      PROA  
ATOM    774  HN  LEU P 630      -5.015  -0.769  15.923  0.00  0.00      PROA  
ATOM    775  CA  LEU P 630      -6.754  -0.525  17.146  0.00  0.00      PROA  
ATOM    776  HA  LEU P 630      -7.141   0.483  17.180  0.00  0.00      PROA  
ATOM    777  CB  LEU P 630      -7.405  -1.451  16.130  0.00  0.00      PROA  
ATOM    778  HB1 LEU P 630      -8.357  -1.855  16.535  0.00  0.00      PROA  
ATOM    779  HB2 LEU P 630      -6.870  -2.379  15.835  0.00  0.00      PROA  
ATOM    780  CG  LEU P 630      -7.799  -0.734  14.790  0.00  0.00      PROA  
ATOM    781  HG  LEU P 630      -6.890  -0.461  14.212  0.00  0.00      PROA  
ATOM    782  CD1 LEU P 630      -8.533  -1.651  13.909  0.00  0.00      PROA  
ATOM    783 HD11 LEU P 630      -9.154  -1.159  13.130  0.00  0.00      PROA  
ATOM    784 HD12 LEU P 630      -9.310  -2.183  14.499  0.00  0.00      PROA  
ATOM    785 HD13 LEU P 630      -7.868  -2.406  13.436  0.00  0.00      PROA  
ATOM    786  CD2 LEU P 630      -8.629   0.595  15.026  0.00  0.00      PROA  
ATOM    787 HD21 LEU P 630      -8.051   1.423  15.489  0.00  0.00      PROA  
ATOM    788 HD22 LEU P 630      -9.475   0.294  15.679  0.00  0.00      PROA  
ATOM    789 HD23 LEU P 630      -9.045   0.965  14.065  0.00  0.00      PROA  
ATOM    790  C   LEU P 630      -6.915  -1.167  18.479  0.00  0.00      PROA  
ATOM    791  O   LEU P 630      -7.685  -0.797  19.343  0.00  0.00      PROA  
ATOM    792  N   GLY P 631      -6.101  -2.222  18.706  0.00  0.00      PROA  
ATOM    793  HN  GLY P 631      -5.729  -2.783  17.970  0.00  0.00      PROA  
ATOM    794  CA  GLY P 631      -5.842  -2.910  19.985  0.00  0.00      PROA  
ATOM    795  HA1 GLY P 631      -4.979  -3.553  19.900  0.00  0.00      PROA  
ATOM    796  HA2 GLY P 631      -6.784  -3.389  20.208  0.00  0.00      PROA  
ATOM    797  C   GLY P 631      -5.590  -1.990  21.224  0.00  0.00      PROA  
ATOM    798  O   GLY P 631      -6.292  -2.028  22.239  0.00  0.00      PROA  
ATOM    799  N   GLU P 632      -4.632  -1.043  21.125  0.00  0.00      PROA  
ATOM    800  HN  GLU P 632      -4.141  -1.040  20.258  0.00  0.00      PROA  
ATOM    801  CA  GLU P 632      -4.406  -0.014  22.100  0.00  0.00      PROA  
ATOM    802  HA  GLU P 632      -4.045  -0.575  22.949  0.00  0.00      PROA  
ATOM    803  CB  GLU P 632      -3.221   0.962  21.520  0.00  0.00      PROA  
ATOM    804  HB1 GLU P 632      -3.579   1.411  20.569  0.00  0.00      PROA  
ATOM    805  HB2 GLU P 632      -2.328   0.326  21.338  0.00  0.00      PROA  
ATOM    806  CG  GLU P 632      -2.949   2.175  22.487  0.00  0.00      PROA  
ATOM    807  HG1 GLU P 632      -2.862   1.782  23.523  0.00  0.00      PROA  
ATOM    808  HG2 GLU P 632      -3.919   2.700  22.350  0.00  0.00      PROA  
ATOM    809  CD  GLU P 632      -1.730   3.072  22.116  0.00  0.00      PROA  
ATOM    810  OE1 GLU P 632      -0.524   2.611  22.254  0.00  0.00      PROA  
ATOM    811  OE2 GLU P 632      -1.909   4.267  21.816  0.00  0.00      PROA  
ATOM    812  C   GLU P 632      -5.601   0.984  22.449  0.00  0.00      PROA  
ATOM    813  O   GLU P 632      -5.911   1.342  23.617  0.00  0.00      PROA  
ATOM    814  N   ALA P 633      -6.283   1.417  21.364  0.00  0.00      PROA  
ATOM    815  HN  ALA P 633      -6.023   1.110  20.451  0.00  0.00      PROA  
ATOM    816  CA  ALA P 633      -7.262   2.403  21.510  0.00  0.00      PROA  
ATOM    817  HA  ALA P 633      -7.186   2.916  22.457  0.00  0.00      PROA  
ATOM    818  CB  ALA P 633      -7.179   3.538  20.483  0.00  0.00      PROA  
ATOM    819  HB1 ALA P 633      -6.159   3.978  20.455  0.00  0.00      PROA  
ATOM    820  HB2 ALA P 633      -7.836   4.401  20.724  0.00  0.00      PROA  
ATOM    821  HB3 ALA P 633      -7.453   3.097  19.501  0.00  0.00      PROA  
ATOM    822  C   ALA P 633      -8.683   1.699  21.524  0.00  0.00      PROA  
ATOM    823  O   ALA P 633      -9.649   2.446  21.595  0.00  0.00      PROA  
ATOM    824  N   THR P 634      -8.758   0.371  21.649  0.00  0.00      PROA  
ATOM    825  HN  THR P 634      -8.019  -0.180  21.270  0.00  0.00      PROA  
ATOM    826  CA  THR P 634     -10.040  -0.400  21.991  0.00  0.00      PROA  
ATOM    827  HA  THR P 634     -10.859   0.288  22.143  0.00  0.00      PROA  
ATOM    828  CB  THR P 634     -10.516  -1.362  20.958  0.00  0.00      PROA  
ATOM    829  HB  THR P 634     -10.230  -2.422  21.124  0.00  0.00      PROA  
ATOM    830  OG1 THR P 634     -10.263  -0.922  19.643  0.00  0.00      PROA  
ATOM    831  HG1 THR P 634      -9.340  -0.659  19.633  0.00  0.00      PROA  
ATOM    832  CG2 THR P 634     -12.045  -1.448  20.995  0.00  0.00      PROA  
ATOM    833 HG21 THR P 634     -12.384  -2.274  20.333  0.00  0.00      PROA  
ATOM    834 HG22 THR P 634     -12.462  -0.497  20.601  0.00  0.00      PROA  
ATOM    835 HG23 THR P 634     -12.526  -1.648  21.976  0.00  0.00      PROA  
ATOM    836  C   THR P 634      -9.938  -1.091  23.311  0.00  0.00      PROA  
ATOM    837  O   THR P 634     -10.776  -1.958  23.572  0.00  0.00      PROA  
ATOM    838  N   GLU P 635      -8.905  -0.781  24.079  0.00  0.00      PROA  
ATOM    839  HN  GLU P 635      -8.171  -0.230  23.690  0.00  0.00      PROA  
ATOM    840  CA  GLU P 635      -8.570  -1.153  25.448  0.00  0.00      PROA  
ATOM    841  HA  GLU P 635      -7.614  -0.748  25.742  0.00  0.00      PROA  
ATOM    842  CB  GLU P 635      -9.802  -0.704  26.321  0.00  0.00      PROA  
ATOM    843  HB1 GLU P 635      -9.596  -1.175  27.306  0.00  0.00      PROA  
ATOM    844  HB2 GLU P 635     -10.762  -1.169  26.009  0.00  0.00      PROA  
ATOM    845  CG  GLU P 635      -9.910   0.822  26.328  0.00  0.00      PROA  
ATOM    846  HG1 GLU P 635     -10.233   1.279  25.368  0.00  0.00      PROA  
ATOM    847  HG2 GLU P 635      -8.889   1.238  26.462  0.00  0.00      PROA  
ATOM    848  CD  GLU P 635     -10.881   1.375  27.330  0.00  0.00      PROA  
ATOM    849  OE1 GLU P 635     -11.903   2.078  26.971  0.00  0.00      PROA  
ATOM    850  OE2 GLU P 635     -10.731   1.064  28.527  0.00  0.00      PROA  
ATOM    851  C   GLU P 635      -8.261  -2.581  25.647  0.00  0.00      PROA  
ATOM    852  O   GLU P 635      -8.366  -3.051  26.792  0.00  0.00      PROA  
ATOM    853  N   GLY P 636      -7.663  -3.238  24.650  0.00  0.00      PROA  
ATOM    854  HN  GLY P 636      -7.350  -2.756  23.836  0.00  0.00      PROA  
ATOM    855  CA  GLY P 636      -7.351  -4.656  24.749  0.00  0.00      PROA  
ATOM    856  HA1 GLY P 636      -7.536  -4.982  25.762  0.00  0.00      PROA  
ATOM    857  HA2 GLY P 636      -6.353  -4.938  24.448  0.00  0.00      PROA  
ATOM    858  C   GLY P 636      -8.276  -5.503  23.846  0.00  0.00      PROA  
ATOM    859  O   GLY P 636      -7.978  -6.632  23.602  0.00  0.00      PROA  
ATOM    860  N   ARG P 637      -9.433  -4.951  23.477  0.00  0.00      PROA  
ATOM    861  HN  ARG P 637      -9.788  -4.067  23.769  0.00  0.00      PROA  
ATOM    862  CA  ARG P 637     -10.482  -5.852  22.993  0.00  0.00      PROA  
ATOM    863  HA  ARG P 637     -10.535  -6.650  23.719  0.00  0.00      PROA  
ATOM    864  CB  ARG P 637     -11.859  -5.117  22.968  0.00  0.00      PROA  
ATOM    865  HB1 ARG P 637     -12.536  -5.749  22.354  0.00  0.00      PROA  
ATOM    866  HB2 ARG P 637     -11.761  -4.108  22.512  0.00  0.00      PROA  
ATOM    867  CG  ARG P 637     -12.468  -4.953  24.329  0.00  0.00      PROA  
ATOM    868  HG1 ARG P 637     -11.588  -4.919  25.006  0.00  0.00      PROA  
ATOM    869  HG2 ARG P 637     -13.047  -5.787  24.779  0.00  0.00      PROA  
ATOM    870  CD  ARG P 637     -13.444  -3.800  24.550  0.00  0.00      PROA  
ATOM    871  HD1 ARG P 637     -14.355  -4.154  24.020  0.00  0.00      PROA  
ATOM    872  HD2 ARG P 637     -13.011  -2.883  24.096  0.00  0.00      PROA  
ATOM    873  NE  ARG P 637     -13.691  -3.696  26.074  0.00  0.00      PROA  
ATOM    874  HE  ARG P 637     -13.196  -4.181  26.796  0.00  0.00      PROA  
ATOM    875  CZ  ARG P 637     -14.728  -3.038  26.500  0.00  0.00      PROA  
ATOM    876  NH1 ARG P 637     -15.504  -2.319  25.730  0.00  0.00      PROA  
ATOM    877 HH11 ARG P 637     -16.190  -1.750  26.185  0.00  0.00      PROA  
ATOM    878 HH12 ARG P 637     -15.460  -2.515  24.751  0.00  0.00      PROA  
ATOM    879  NH2 ARG P 637     -14.942  -3.149  27.840  0.00  0.00      PROA  
ATOM    880 HH21 ARG P 637     -14.455  -3.862  28.344  0.00  0.00      PROA  
ATOM    881 HH22 ARG P 637     -15.636  -2.568  28.265  0.00  0.00      PROA  
ATOM    882  C   ARG P 637     -10.162  -6.606  21.699  0.00  0.00      PROA  
ATOM    883  O   ARG P 637     -10.179  -7.821  21.682  0.00  0.00      PROA  
ATOM    884  N   ILE P 638      -9.584  -5.874  20.731  0.00  0.00      PROA  
ATOM    885  HN  ILE P 638      -9.476  -4.893  20.872  0.00  0.00      PROA  
ATOM    886  CA  ILE P 638      -9.135  -6.585  19.503  0.00  0.00      PROA  
ATOM    887  HA  ILE P 638      -9.636  -7.542  19.521  0.00  0.00      PROA  
ATOM    888  CB  ILE P 638      -9.647  -6.018  18.157  0.00  0.00      PROA  
ATOM    889  HB  ILE P 638      -8.916  -6.363  17.395  0.00  0.00      PROA  
ATOM    890  CG2 ILE P 638     -11.039  -6.655  17.827  0.00  0.00      PROA  
ATOM    891 HG21 ILE P 638     -11.177  -6.601  16.726  0.00  0.00      PROA  
ATOM    892 HG22 ILE P 638     -11.819  -5.999  18.270  0.00  0.00      PROA  
ATOM    893 HG23 ILE P 638     -11.129  -7.669  18.273  0.00  0.00      PROA  
ATOM    894  CG1 ILE P 638      -9.724  -4.421  18.094  0.00  0.00      PROA  
ATOM    895 HG11 ILE P 638      -8.711  -4.003  18.274  0.00  0.00      PROA  
ATOM    896 HG12 ILE P 638     -10.309  -3.983  18.930  0.00  0.00      PROA  
ATOM    897  CD  ILE P 638     -10.201  -3.943  16.749  0.00  0.00      PROA  
ATOM    898  HD1 ILE P 638      -9.527  -4.236  15.916  0.00  0.00      PROA  
ATOM    899  HD2 ILE P 638     -10.269  -2.834  16.750  0.00  0.00      PROA  
ATOM    900  HD3 ILE P 638     -11.281  -4.175  16.630  0.00  0.00      PROA  
ATOM    901  C   ILE P 638      -7.634  -6.936  19.560  0.00  0.00      PROA  
ATOM    902  O   ILE P 638      -6.763  -6.255  20.108  0.00  0.00      PROA  
ATOM    903  N   SER P 639      -7.266  -8.051  18.853  0.00  0.00      PROA  
ATOM    904  HN  SER P 639      -7.869  -8.745  18.467  0.00  0.00      PROA  
ATOM    905  CA  SER P 639      -5.835  -8.520  18.812  0.00  0.00      PROA  
ATOM    906  HA  SER P 639      -5.186  -8.036  19.526  0.00  0.00      PROA  
ATOM    907  CB  SER P 639      -5.752  -9.979  19.257  0.00  0.00      PROA  
ATOM    908  HB1 SER P 639      -6.198 -10.064  20.271  0.00  0.00      PROA  
ATOM    909  HB2 SER P 639      -4.727 -10.402  19.327  0.00  0.00      PROA  
ATOM    910  OG  SER P 639      -6.542 -10.890  18.487  0.00  0.00      PROA  
ATOM    911  HG1 SER P 639      -7.457 -10.607  18.552  0.00  0.00      PROA  
ATOM    912  C   SER P 639      -5.352  -8.409  17.369  0.00  0.00      PROA  
ATOM    913  O   SER P 639      -6.066  -8.192  16.354  0.00  0.00      PROA  
ATOM    914  N   ALA P 640      -4.025  -8.582  17.238  0.00  0.00      PROA  
ATOM    915  HN  ALA P 640      -3.450  -8.584  18.052  0.00  0.00      PROA  
ATOM    916  CA  ALA P 640      -3.447  -8.805  15.989  0.00  0.00      PROA  
ATOM    917  HA  ALA P 640      -3.751  -8.009  15.326  0.00  0.00      PROA  
ATOM    918  CB  ALA P 640      -1.891  -8.578  16.193  0.00  0.00      PROA  
ATOM    919  HB1 ALA P 640      -1.902  -7.501  16.465  0.00  0.00      PROA  
ATOM    920  HB2 ALA P 640      -1.225  -8.617  15.305  0.00  0.00      PROA  
ATOM    921  HB3 ALA P 640      -1.461  -9.206  17.002  0.00  0.00      PROA  
ATOM    922  C   ALA P 640      -3.636 -10.243  15.316  0.00  0.00      PROA  
ATOM    923  O   ALA P 640      -3.209 -10.535  14.228  0.00  0.00      PROA  
ATOM    924  N   ILE P 641      -4.106 -11.250  16.083  0.00  0.00      PROA  
ATOM    925  HN  ILE P 641      -4.351 -11.068  17.032  0.00  0.00      PROA  
ATOM    926  CA  ILE P 641      -4.675 -12.469  15.503  0.00  0.00      PROA  
ATOM    927  HA  ILE P 641      -3.878 -12.827  14.868  0.00  0.00      PROA  
ATOM    928  CB  ILE P 641      -4.986 -13.497  16.650  0.00  0.00      PROA  
ATOM    929  HB  ILE P 641      -5.809 -13.146  17.308  0.00  0.00      PROA  
ATOM    930  CG2 ILE P 641      -5.430 -14.784  15.901  0.00  0.00      PROA  
ATOM    931 HG21 ILE P 641      -6.406 -14.747  15.372  0.00  0.00      PROA  
ATOM    932 HG22 ILE P 641      -5.455 -15.639  16.611  0.00  0.00      PROA  
ATOM    933 HG23 ILE P 641      -4.663 -15.023  15.133  0.00  0.00      PROA  
ATOM    934  CG1 ILE P 641      -3.674 -13.700  17.501  0.00  0.00      PROA  
ATOM    935 HG11 ILE P 641      -2.783 -13.394  16.913  0.00  0.00      PROA  
ATOM    936 HG12 ILE P 641      -3.602 -14.785  17.728  0.00  0.00      PROA  
ATOM    937  CD  ILE P 641      -3.648 -12.839  18.724  0.00  0.00      PROA  
ATOM    938  HD1 ILE P 641      -2.753 -13.070  19.341  0.00  0.00      PROA  
ATOM    939  HD2 ILE P 641      -4.549 -13.125  19.308  0.00  0.00      PROA  
ATOM    940  HD3 ILE P 641      -3.654 -11.757  18.474  0.00  0.00      PROA  
ATOM    941  C   ILE P 641      -5.859 -12.248  14.675  0.00  0.00      PROA  
ATOM    942  O   ILE P 641      -5.899 -12.649  13.503  0.00  0.00      PROA  
ATOM    943  N   GLU P 642      -6.816 -11.439  15.121  0.00  0.00      PROA  
ATOM    944  HN  GLU P 642      -6.786 -11.048  16.038  0.00  0.00      PROA  
ATOM    945  CA  GLU P 642      -7.907 -11.009  14.354  0.00  0.00      PROA  
ATOM    946  HA  GLU P 642      -8.451 -11.913  14.123  0.00  0.00      PROA  
ATOM    947  CB  GLU P 642      -8.891 -10.133  15.168  0.00  0.00      PROA  
ATOM    948  HB1 GLU P 642      -9.577  -9.491  14.574  0.00  0.00      PROA  
ATOM    949  HB2 GLU P 642      -8.248  -9.436  15.748  0.00  0.00      PROA  
ATOM    950  CG  GLU P 642      -9.725 -10.949  16.132  0.00  0.00      PROA  
ATOM    951  HG1 GLU P 642      -9.051 -11.802  16.362  0.00  0.00      PROA  
ATOM    952  HG2 GLU P 642     -10.652 -11.351  15.670  0.00  0.00      PROA  
ATOM    953  CD  GLU P 642     -10.046 -10.334  17.484  0.00  0.00      PROA  
ATOM    954  OE1 GLU P 642      -9.137 -10.185  18.312  0.00  0.00      PROA  
ATOM    955  OE2 GLU P 642     -11.221 -10.127  17.737  0.00  0.00      PROA  
ATOM    956  C   GLU P 642      -7.533 -10.222  13.061  0.00  0.00      PROA  
ATOM    957  O   GLU P 642      -8.031 -10.425  11.939  0.00  0.00      PROA  
ATOM    958  N   SER P 643      -6.640  -9.252  13.199  0.00  0.00      PROA  
ATOM    959  HN  SER P 643      -6.133  -9.130  14.049  0.00  0.00      PROA  
ATOM    960  CA  SER P 643      -6.186  -8.499  12.032  0.00  0.00      PROA  
ATOM    961  HA  SER P 643      -7.049  -8.169  11.473  0.00  0.00      PROA  
ATOM    962  CB  SER P 643      -5.215  -7.289  12.362  0.00  0.00      PROA  
ATOM    963  HB1 SER P 643      -5.799  -6.534  12.929  0.00  0.00      PROA  
ATOM    964  HB2 SER P 643      -4.969  -6.804  11.393  0.00  0.00      PROA  
ATOM    965  OG  SER P 643      -3.975  -7.560  13.047  0.00  0.00      PROA  
ATOM    966  HG1 SER P 643      -3.334  -6.984  12.625  0.00  0.00      PROA  
ATOM    967  C   SER P 643      -5.467  -9.291  10.937  0.00  0.00      PROA  
ATOM    968  O   SER P 643      -5.690  -9.122   9.791  0.00  0.00      PROA  
ATOM    969  N   LEU P 644      -4.578 -10.263  11.293  0.00  0.00      PROA  
ATOM    970  HN  LEU P 644      -4.357 -10.379  12.259  0.00  0.00      PROA  
ATOM    971  CA  LEU P 644      -4.095 -11.265  10.355  0.00  0.00      PROA  
ATOM    972  HA  LEU P 644      -3.747 -10.690   9.510  0.00  0.00      PROA  
ATOM    973  CB  LEU P 644      -2.984 -12.285  10.818  0.00  0.00      PROA  
ATOM    974  HB1 LEU P 644      -2.711 -13.196  10.244  0.00  0.00      PROA  
ATOM    975  HB2 LEU P 644      -3.335 -12.648  11.808  0.00  0.00      PROA  
ATOM    976  CG  LEU P 644      -1.641 -11.580  11.151  0.00  0.00      PROA  
ATOM    977  HG  LEU P 644      -2.043 -10.678  11.660  0.00  0.00      PROA  
ATOM    978  CD1 LEU P 644      -0.813 -12.365  12.194  0.00  0.00      PROA  
ATOM    979 HD11 LEU P 644      -1.271 -12.395  13.206  0.00  0.00      PROA  
ATOM    980 HD12 LEU P 644       0.143 -11.805  12.278  0.00  0.00      PROA  
ATOM    981 HD13 LEU P 644      -0.586 -13.377  11.797  0.00  0.00      PROA  
ATOM    982  CD2 LEU P 644      -0.798 -11.274   9.886  0.00  0.00      PROA  
ATOM    983 HD21 LEU P 644      -1.370 -10.763   9.082  0.00  0.00      PROA  
ATOM    984 HD22 LEU P 644      -0.305 -12.204   9.531  0.00  0.00      PROA  
ATOM    985 HD23 LEU P 644       0.050 -10.634  10.212  0.00  0.00      PROA  
ATOM    986  C   LEU P 644      -5.066 -12.295   9.781  0.00  0.00      PROA  
ATOM    987  O   LEU P 644      -4.976 -12.651   8.613  0.00  0.00      PROA  
ATOM    988  N   PHE P 645      -5.996 -12.789  10.670  0.00  0.00      PROA  
ATOM    989  HN  PHE P 645      -6.005 -12.435  11.602  0.00  0.00      PROA  
ATOM    990  CA  PHE P 645      -7.032 -13.724  10.164  0.00  0.00      PROA  
ATOM    991  HA  PHE P 645      -6.642 -14.589   9.647  0.00  0.00      PROA  
ATOM    992  CB  PHE P 645      -7.771 -14.369  11.404  0.00  0.00      PROA  
ATOM    993  HB1 PHE P 645      -8.429 -13.643  11.928  0.00  0.00      PROA  
ATOM    994  HB2 PHE P 645      -7.124 -14.793  12.201  0.00  0.00      PROA  
ATOM    995  CG  PHE P 645      -8.644 -15.461  10.923  0.00  0.00      PROA  
ATOM    996  CD1 PHE P 645      -9.987 -15.218  10.590  0.00  0.00      PROA  
ATOM    997  HD1 PHE P 645     -10.339 -14.199  10.649  0.00  0.00      PROA  
ATOM    998  CE1 PHE P 645     -10.755 -16.233  10.186  0.00  0.00      PROA  
ATOM    999  HE1 PHE P 645     -11.727 -16.057   9.749  0.00  0.00      PROA  
ATOM   1000  CZ  PHE P 645     -10.304 -17.553  10.396  0.00  0.00      PROA  
ATOM   1001  HZ  PHE P 645     -10.941 -18.393  10.162  0.00  0.00      PROA  
ATOM   1002  CD2 PHE P 645      -8.213 -16.736  11.200  0.00  0.00      PROA  
ATOM   1003  HD2 PHE P 645      -7.255 -16.931  11.658  0.00  0.00      PROA  
ATOM   1004  CE2 PHE P 645      -9.082 -17.782  11.022  0.00  0.00      PROA  
ATOM   1005  HE2 PHE P 645      -8.845 -18.818  11.213  0.00  0.00      PROA  
ATOM   1006  C   PHE P 645      -7.940 -13.019   9.206  0.00  0.00      PROA  
ATOM   1007  O   PHE P 645      -8.355 -13.599   8.224  0.00  0.00      PROA  
ATOM   1008  N   GLY P 646      -8.278 -11.741   9.479  0.00  0.00      PROA  
ATOM   1009  HN  GLY P 646      -8.027 -11.281  10.327  0.00  0.00      PROA  
ATOM   1010  CA  GLY P 646      -9.064 -10.880   8.602  0.00  0.00      PROA  
ATOM   1011  HA1 GLY P 646      -9.028  -9.957   9.160  0.00  0.00      PROA  
ATOM   1012  HA2 GLY P 646     -10.078 -11.195   8.405  0.00  0.00      PROA  
ATOM   1013  C   GLY P 646      -8.349 -10.661   7.231  0.00  0.00      PROA  
ATOM   1014  O   GLY P 646      -8.928 -10.769   6.158  0.00  0.00      PROA  
ATOM   1015  N   ALA P 647      -7.048 -10.307   7.250  0.00  0.00      PROA  
ATOM   1016  HN  ALA P 647      -6.610 -10.249   8.144  0.00  0.00      PROA  
ATOM   1017  CA  ALA P 647      -6.295 -10.158   6.053  0.00  0.00      PROA  
ATOM   1018  HA  ALA P 647      -6.827  -9.505   5.377  0.00  0.00      PROA  
ATOM   1019  CB  ALA P 647      -4.847  -9.869   6.487  0.00  0.00      PROA  
ATOM   1020  HB1 ALA P 647      -4.781  -8.979   7.148  0.00  0.00      PROA  
ATOM   1021  HB2 ALA P 647      -4.252  -9.521   5.616  0.00  0.00      PROA  
ATOM   1022  HB3 ALA P 647      -4.325 -10.731   6.955  0.00  0.00      PROA  
ATOM   1023  C   ALA P 647      -6.232 -11.410   5.303  0.00  0.00      PROA  
ATOM   1024  O   ALA P 647      -6.421 -11.449   4.117  0.00  0.00      PROA  
ATOM   1025  N   SER P 648      -6.091 -12.604   5.969  0.00  0.00      PROA  
ATOM   1026  HN  SER P 648      -5.965 -12.648   6.957  0.00  0.00      PROA  
ATOM   1027  CA  SER P 648      -6.053 -13.913   5.281  0.00  0.00      PROA  
ATOM   1028  HA  SER P 648      -5.365 -13.819   4.454  0.00  0.00      PROA  
ATOM   1029  CB  SER P 648      -5.534 -15.078   6.221  0.00  0.00      PROA  
ATOM   1030  HB1 SER P 648      -6.094 -15.145   7.179  0.00  0.00      PROA  
ATOM   1031  HB2 SER P 648      -4.554 -14.833   6.684  0.00  0.00      PROA  
ATOM   1032  OG  SER P 648      -5.605 -16.412   5.592  0.00  0.00      PROA  
ATOM   1033  HG1 SER P 648      -4.804 -16.450   5.065  0.00  0.00      PROA  
ATOM   1034  C   SER P 648      -7.364 -14.155   4.695  0.00  0.00      PROA  
ATOM   1035  O   SER P 648      -7.492 -14.492   3.538  0.00  0.00      PROA  
ATOM   1036  N   LEU P 649      -8.525 -13.958   5.431  0.00  0.00      PROA  
ATOM   1037  HN  LEU P 649      -8.440 -13.671   6.382  0.00  0.00      PROA  
ATOM   1038  CA  LEU P 649      -9.841 -14.298   4.919  0.00  0.00      PROA  
ATOM   1039  HA  LEU P 649      -9.845 -15.268   4.444  0.00  0.00      PROA  
ATOM   1040  CB  LEU P 649     -10.904 -13.976   5.972  0.00  0.00      PROA  
ATOM   1041  HB1 LEU P 649     -10.647 -12.953   6.321  0.00  0.00      PROA  
ATOM   1042  HB2 LEU P 649     -10.758 -14.601   6.879  0.00  0.00      PROA  
ATOM   1043  CG  LEU P 649     -12.464 -14.023   5.622  0.00  0.00      PROA  
ATOM   1044  HG  LEU P 649     -12.678 -13.319   4.789  0.00  0.00      PROA  
ATOM   1045  CD1 LEU P 649     -12.848 -15.414   5.101  0.00  0.00      PROA  
ATOM   1046 HD11 LEU P 649     -12.584 -15.542   4.030  0.00  0.00      PROA  
ATOM   1047 HD12 LEU P 649     -13.951 -15.546   5.106  0.00  0.00      PROA  
ATOM   1048 HD13 LEU P 649     -12.345 -16.200   5.705  0.00  0.00      PROA  
ATOM   1049  CD2 LEU P 649     -13.244 -13.580   6.802  0.00  0.00      PROA  
ATOM   1050 HD21 LEU P 649     -13.019 -12.509   6.991  0.00  0.00      PROA  
ATOM   1051 HD22 LEU P 649     -12.991 -14.058   7.773  0.00  0.00      PROA  
ATOM   1052 HD23 LEU P 649     -14.290 -13.811   6.508  0.00  0.00      PROA  
ATOM   1053  C   LEU P 649     -10.248 -13.509   3.719  0.00  0.00      PROA  
ATOM   1054  O   LEU P 649     -10.843 -14.072   2.814  0.00  0.00      PROA  
ATOM   1055  N   THR P 650      -9.978 -12.191   3.764  0.00  0.00      PROA  
ATOM   1056  HN  THR P 650      -9.454 -11.895   4.559  0.00  0.00      PROA  
ATOM   1057  CA  THR P 650     -10.267 -11.105   2.760  0.00  0.00      PROA  
ATOM   1058  HA  THR P 650     -11.302 -11.130   2.455  0.00  0.00      PROA  
ATOM   1059  CB  THR P 650     -10.092  -9.733   3.386  0.00  0.00      PROA  
ATOM   1060  HB  THR P 650      -9.047  -9.562   3.723  0.00  0.00      PROA  
ATOM   1061  OG1 THR P 650     -10.775  -9.499   4.605  0.00  0.00      PROA  
ATOM   1062  HG1 THR P 650     -10.340 -10.075   5.239  0.00  0.00      PROA  
ATOM   1063  CG2 THR P 650     -10.540  -8.734   2.370  0.00  0.00      PROA  
ATOM   1064 HG21 THR P 650     -10.323  -7.754   2.845  0.00  0.00      PROA  
ATOM   1065 HG22 THR P 650     -11.623  -8.849   2.152  0.00  0.00      PROA  
ATOM   1066 HG23 THR P 650     -10.014  -8.805   1.394  0.00  0.00      PROA  
ATOM   1067  C   THR P 650      -9.442 -11.363   1.531  0.00  0.00      PROA  
ATOM   1068  O   THR P 650      -9.914 -11.334   0.388  0.00  0.00      PROA  
ATOM   1069  N   GLY P 651      -8.103 -11.749   1.761  0.00  0.00      PROA  
ATOM   1070  HN  GLY P 651      -7.855 -11.616   2.717  0.00  0.00      PROA  
ATOM   1071  CA  GLY P 651      -7.074 -12.258   0.885  0.00  0.00      PROA  
ATOM   1072  HA1 GLY P 651      -6.225 -12.410   1.535  0.00  0.00      PROA  
ATOM   1073  HA2 GLY P 651      -6.953 -11.491   0.135  0.00  0.00      PROA  
ATOM   1074  C   GLY P 651      -7.386 -13.570   0.149  0.00  0.00      PROA  
ATOM   1075  O   GLY P 651      -7.186 -13.633  -1.078  0.00  0.00      PROA  
ATOM   1076  N   ILE P 652      -7.847 -14.676   0.756  0.00  0.00      PROA  
ATOM   1077  HN  ILE P 652      -8.057 -14.567   1.724  0.00  0.00      PROA  
ATOM   1078  CA  ILE P 652      -8.157 -15.921   0.012  0.00  0.00      PROA  
ATOM   1079  HA  ILE P 652      -7.280 -16.104  -0.590  0.00  0.00      PROA  
ATOM   1080  CB  ILE P 652      -8.383 -17.083   0.904  0.00  0.00      PROA  
ATOM   1081  HB  ILE P 652      -9.269 -16.776   1.500  0.00  0.00      PROA  
ATOM   1082  CG2 ILE P 652      -8.796 -18.306   0.083  0.00  0.00      PROA  
ATOM   1083 HG21 ILE P 652      -8.103 -18.493  -0.765  0.00  0.00      PROA  
ATOM   1084 HG22 ILE P 652      -9.798 -18.167  -0.377  0.00  0.00      PROA  
ATOM   1085 HG23 ILE P 652      -8.847 -19.236   0.688  0.00  0.00      PROA  
ATOM   1086  CG1 ILE P 652      -7.073 -17.379   1.695  0.00  0.00      PROA  
ATOM   1087 HG11 ILE P 652      -6.511 -16.454   1.948  0.00  0.00      PROA  
ATOM   1088 HG12 ILE P 652      -6.456 -18.050   1.060  0.00  0.00      PROA  
ATOM   1089  CD  ILE P 652      -7.360 -18.056   3.044  0.00  0.00      PROA  
ATOM   1090  HD1 ILE P 652      -7.622 -19.110   2.808  0.00  0.00      PROA  
ATOM   1091  HD2 ILE P 652      -8.168 -17.651   3.690  0.00  0.00      PROA  
ATOM   1092  HD3 ILE P 652      -6.498 -18.064   3.744  0.00  0.00      PROA  
ATOM   1093  C   ILE P 652      -9.429 -15.667  -0.880  0.00  0.00      PROA  
ATOM   1094  O   ILE P 652      -9.368 -15.919  -2.061  0.00  0.00      PROA  
ATOM   1095  N   ALA P 653     -10.495 -15.027  -0.372  0.00  0.00      PROA  
ATOM   1096  HN  ALA P 653     -10.618 -14.888   0.608  0.00  0.00      PROA  
ATOM   1097  CA  ALA P 653     -11.625 -14.657  -1.281  0.00  0.00      PROA  
ATOM   1098  HA  ALA P 653     -11.968 -15.517  -1.837  0.00  0.00      PROA  
ATOM   1099  CB  ALA P 653     -12.776 -14.204  -0.356  0.00  0.00      PROA  
ATOM   1100  HB1 ALA P 653     -13.070 -15.086   0.252  0.00  0.00      PROA  
ATOM   1101  HB2 ALA P 653     -13.724 -14.054  -0.915  0.00  0.00      PROA  
ATOM   1102  HB3 ALA P 653     -12.566 -13.327   0.293  0.00  0.00      PROA  
ATOM   1103  C   ALA P 653     -11.298 -13.760  -2.427  0.00  0.00      PROA  
ATOM   1104  O   ALA P 653     -11.565 -14.017  -3.575  0.00  0.00      PROA  
ATOM   1105  N   TYR P 654     -10.515 -12.715  -2.153  0.00  0.00      PROA  
ATOM   1106  HN  TYR P 654     -10.218 -12.588  -1.209  0.00  0.00      PROA  
ATOM   1107  CA  TYR P 654     -10.096 -11.691  -3.171  0.00  0.00      PROA  
ATOM   1108  HA  TYR P 654     -10.934 -11.300  -3.729  0.00  0.00      PROA  
ATOM   1109  CB  TYR P 654      -9.609 -10.359  -2.556  0.00  0.00      PROA  
ATOM   1110  HB1 TYR P 654      -8.814 -10.546  -1.804  0.00  0.00      PROA  
ATOM   1111  HB2 TYR P 654     -10.453  -9.883  -2.012  0.00  0.00      PROA  
ATOM   1112  CG  TYR P 654      -9.057  -9.314  -3.409  0.00  0.00      PROA  
ATOM   1113  CD1 TYR P 654      -7.699  -9.222  -3.875  0.00  0.00      PROA  
ATOM   1114  HD1 TYR P 654      -6.937  -9.911  -3.541  0.00  0.00      PROA  
ATOM   1115  CE1 TYR P 654      -7.292  -8.169  -4.708  0.00  0.00      PROA  
ATOM   1116  HE1 TYR P 654      -6.232  -8.086  -4.895  0.00  0.00      PROA  
ATOM   1117  CZ  TYR P 654      -8.145  -7.160  -5.012  0.00  0.00      PROA  
ATOM   1118  OH  TYR P 654      -7.845  -6.130  -5.930  0.00  0.00      PROA  
ATOM   1119  HH  TYR P 654      -6.961  -6.224  -6.292  0.00  0.00      PROA  
ATOM   1120  CD2 TYR P 654      -9.892  -8.270  -3.624  0.00  0.00      PROA  
ATOM   1121  HD2 TYR P 654     -10.913  -8.145  -3.293  0.00  0.00      PROA  
ATOM   1122  CE2 TYR P 654      -9.492  -7.249  -4.531  0.00  0.00      PROA  
ATOM   1123  HE2 TYR P 654     -10.020  -6.307  -4.527  0.00  0.00      PROA  
ATOM   1124  C   TYR P 654      -9.083 -12.221  -4.145  0.00  0.00      PROA  
ATOM   1125  O   TYR P 654      -9.150 -11.930  -5.348  0.00  0.00      PROA  
ATOM   1126  N   SER P 655      -8.051 -12.984  -3.723  0.00  0.00      PROA  
ATOM   1127  HN  SER P 655      -7.847 -13.019  -2.747  0.00  0.00      PROA  
ATOM   1128  CA  SER P 655      -7.068 -13.548  -4.580  0.00  0.00      PROA  
ATOM   1129  HA  SER P 655      -6.886 -12.665  -5.174  0.00  0.00      PROA  
ATOM   1130  CB  SER P 655      -5.684 -13.841  -3.953  0.00  0.00      PROA  
ATOM   1131  HB1 SER P 655      -5.715 -14.730  -3.288  0.00  0.00      PROA  
ATOM   1132  HB2 SER P 655      -5.260 -13.031  -3.323  0.00  0.00      PROA  
ATOM   1133  OG  SER P 655      -4.738 -14.032  -4.955  0.00  0.00      PROA  
ATOM   1134  HG1 SER P 655      -4.973 -14.832  -5.430  0.00  0.00      PROA  
ATOM   1135  C   SER P 655      -7.549 -14.620  -5.470  0.00  0.00      PROA  
ATOM   1136  O   SER P 655      -7.083 -14.841  -6.589  0.00  0.00      PROA  
ATOM   1137  N   LEU P 656      -8.610 -15.351  -4.976  0.00  0.00      PROA  
ATOM   1138  HN  LEU P 656      -8.980 -15.106  -4.083  0.00  0.00      PROA  
ATOM   1139  CA  LEU P 656      -9.309 -16.268  -5.861  0.00  0.00      PROA  
ATOM   1140  HA  LEU P 656      -8.578 -16.864  -6.387  0.00  0.00      PROA  
ATOM   1141  CB  LEU P 656     -10.299 -17.154  -5.008  0.00  0.00      PROA  
ATOM   1142  HB1 LEU P 656     -11.152 -17.546  -5.600  0.00  0.00      PROA  
ATOM   1143  HB2 LEU P 656     -10.653 -16.368  -4.306  0.00  0.00      PROA  
ATOM   1144  CG  LEU P 656      -9.700 -18.278  -4.231  0.00  0.00      PROA  
ATOM   1145  HG  LEU P 656      -8.882 -18.019  -3.525  0.00  0.00      PROA  
ATOM   1146  CD1 LEU P 656     -10.664 -18.943  -3.289  0.00  0.00      PROA  
ATOM   1147 HD11 LEU P 656     -10.224 -19.624  -2.529  0.00  0.00      PROA  
ATOM   1148 HD12 LEU P 656     -11.360 -19.576  -3.879  0.00  0.00      PROA  
ATOM   1149 HD13 LEU P 656     -11.250 -18.130  -2.809  0.00  0.00      PROA  
ATOM   1150  CD2 LEU P 656      -9.146 -19.366  -5.221  0.00  0.00      PROA  
ATOM   1151 HD21 LEU P 656      -8.831 -20.247  -4.622  0.00  0.00      PROA  
ATOM   1152 HD22 LEU P 656      -8.337 -18.896  -5.820  0.00  0.00      PROA  
ATOM   1153 HD23 LEU P 656      -9.965 -19.754  -5.863  0.00  0.00      PROA  
ATOM   1154  C   LEU P 656     -10.085 -15.608  -7.035  0.00  0.00      PROA  
ATOM   1155  O   LEU P 656      -9.959 -16.079  -8.180  0.00  0.00      PROA  
ATOM   1156  N   PHE P 657     -10.786 -14.502  -6.787  0.00  0.00      PROA  
ATOM   1157  HN  PHE P 657     -10.952 -14.244  -5.838  0.00  0.00      PROA  
ATOM   1158  CA  PHE P 657     -11.800 -14.039  -7.723  0.00  0.00      PROA  
ATOM   1159  HA  PHE P 657     -11.606 -14.593  -8.629  0.00  0.00      PROA  
ATOM   1160  CB  PHE P 657     -13.198 -14.230  -7.149  0.00  0.00      PROA  
ATOM   1161  HB1 PHE P 657     -13.943 -13.925  -7.914  0.00  0.00      PROA  
ATOM   1162  HB2 PHE P 657     -13.351 -13.613  -6.238  0.00  0.00      PROA  
ATOM   1163  CG  PHE P 657     -13.518 -15.631  -6.784  0.00  0.00      PROA  
ATOM   1164  CD1 PHE P 657     -13.058 -16.602  -7.695  0.00  0.00      PROA  
ATOM   1165  HD1 PHE P 657     -12.540 -16.354  -8.609  0.00  0.00      PROA  
ATOM   1166  CE1 PHE P 657     -13.280 -17.927  -7.383  0.00  0.00      PROA  
ATOM   1167  HE1 PHE P 657     -13.161 -18.686  -8.141  0.00  0.00      PROA  
ATOM   1168  CZ  PHE P 657     -14.050 -18.299  -6.221  0.00  0.00      PROA  
ATOM   1169  HZ  PHE P 657     -14.169 -19.320  -5.889  0.00  0.00      PROA  
ATOM   1170  CD2 PHE P 657     -14.017 -15.993  -5.567  0.00  0.00      PROA  
ATOM   1171  HD2 PHE P 657     -14.305 -15.247  -4.840  0.00  0.00      PROA  
ATOM   1172  CE2 PHE P 657     -14.348 -17.310  -5.357  0.00  0.00      PROA  
ATOM   1173  HE2 PHE P 657     -14.799 -17.643  -4.434  0.00  0.00      PROA  
ATOM   1174  C   PHE P 657     -11.726 -12.512  -8.120  0.00  0.00      PROA  
ATOM   1175  O   PHE P 657     -12.589 -12.042  -8.831  0.00  0.00      PROA  
ATOM   1176  N   ALA P 658     -10.674 -11.752  -7.734  0.00  0.00      PROA  
ATOM   1177  HN  ALA P 658      -9.955 -12.009  -7.092  0.00  0.00      PROA  
ATOM   1178  CA  ALA P 658     -10.504 -10.486  -8.426  0.00  0.00      PROA  
ATOM   1179  HA  ALA P 658     -11.449  -9.965  -8.471  0.00  0.00      PROA  
ATOM   1180  CB  ALA P 658      -9.609  -9.591  -7.650  0.00  0.00      PROA  
ATOM   1181  HB1 ALA P 658      -9.466  -8.581  -8.089  0.00  0.00      PROA  
ATOM   1182  HB2 ALA P 658      -8.570  -9.976  -7.578  0.00  0.00      PROA  
ATOM   1183  HB3 ALA P 658      -9.986  -9.475  -6.611  0.00  0.00      PROA  
ATOM   1184  C   ALA P 658     -10.016 -10.620  -9.840  0.00  0.00      PROA  
ATOM   1185  O   ALA P 658      -9.355 -11.598 -10.257  0.00  0.00      PROA  
ATOM   1186  N   GLY P 659     -10.218  -9.525 -10.637  0.00  0.00      PROA  
ATOM   1187  HN  GLY P 659     -10.574  -8.620 -10.417  0.00  0.00      PROA  
ATOM   1188  CA  GLY P 659      -9.794  -9.646 -12.025  0.00  0.00      PROA  
ATOM   1189  HA1 GLY P 659     -10.012  -8.665 -12.419  0.00  0.00      PROA  
ATOM   1190  HA2 GLY P 659     -10.317 -10.462 -12.502  0.00  0.00      PROA  
ATOM   1191  C   GLY P 659      -8.235  -9.869 -12.161  0.00  0.00      PROA  
ATOM   1192  O   GLY P 659      -7.683 -10.889 -12.507  0.00  0.00      PROA  
ATOM   1193  N   GLN P 660      -7.434  -8.858 -11.809  0.00  0.00      PROA  
ATOM   1194  HN  GLN P 660      -7.846  -7.960 -11.675  0.00  0.00      PROA  
ATOM   1195  CA  GLN P 660      -5.957  -9.044 -11.934  0.00  0.00      PROA  
ATOM   1196  HA  GLN P 660      -5.721  -9.865 -12.595  0.00  0.00      PROA  
ATOM   1197  CB  GLN P 660      -5.084  -7.813 -12.535  0.00  0.00      PROA  
ATOM   1198  HB1 GLN P 660      -5.368  -7.700 -13.603  0.00  0.00      PROA  
ATOM   1199  HB2 GLN P 660      -3.990  -7.954 -12.667  0.00  0.00      PROA  
ATOM   1200  CG  GLN P 660      -5.350  -6.320 -11.976  0.00  0.00      PROA  
ATOM   1201  HG1 GLN P 660      -6.224  -5.812 -12.435  0.00  0.00      PROA  
ATOM   1202  HG2 GLN P 660      -4.504  -5.656 -12.250  0.00  0.00      PROA  
ATOM   1203  CD  GLN P 660      -5.431  -6.101 -10.481  0.00  0.00      PROA  
ATOM   1204  OE1 GLN P 660      -4.530  -6.190  -9.630  0.00  0.00      PROA  
ATOM   1205  NE2 GLN P 660      -6.711  -5.983  -9.985  0.00  0.00      PROA  
ATOM   1206 HE21 GLN P 660      -6.763  -6.180  -9.006  0.00  0.00      PROA  
ATOM   1207 HE22 GLN P 660      -7.460  -5.830 -10.631  0.00  0.00      PROA  
ATOM   1208  C   GLN P 660      -5.493  -9.484 -10.525  0.00  0.00      PROA  
ATOM   1209  O   GLN P 660      -5.910  -8.934  -9.527  0.00  0.00      PROA  
ATOM   1210  N   PRO P 661      -4.512 -10.374 -10.293  0.00  0.00      PROA  
ATOM   1211  CD  PRO P 661      -3.994 -11.295 -11.265  0.00  0.00      PROA  
ATOM   1212  HD1 PRO P 661      -3.281 -10.776 -11.942  0.00  0.00      PROA  
ATOM   1213  HD2 PRO P 661      -4.798 -11.828 -11.816  0.00  0.00      PROA  
ATOM   1214  CA  PRO P 661      -4.185 -10.766  -8.917  0.00  0.00      PROA  
ATOM   1215  HA  PRO P 661      -5.017 -10.603  -8.249  0.00  0.00      PROA  
ATOM   1216  CB  PRO P 661      -3.876 -12.320  -9.037  0.00  0.00      PROA  
ATOM   1217  HB1 PRO P 661      -4.770 -12.967  -8.905  0.00  0.00      PROA  
ATOM   1218  HB2 PRO P 661      -3.135 -12.631  -8.270  0.00  0.00      PROA  
ATOM   1219  CG  PRO P 661      -3.247 -12.367 -10.447  0.00  0.00      PROA  
ATOM   1220  HG1 PRO P 661      -2.147 -12.219 -10.398  0.00  0.00      PROA  
ATOM   1221  HG2 PRO P 661      -3.381 -13.368 -10.909  0.00  0.00      PROA  
ATOM   1222  C   PRO P 661      -2.933  -9.965  -8.508  0.00  0.00      PROA  
ATOM   1223  O   PRO P 661      -2.107 -10.441  -7.692  0.00  0.00      PROA  
ATOM   1224  N   LEU P 662      -2.761  -8.670  -8.933  0.00  0.00      PROA  
ATOM   1225  HN  LEU P 662      -3.437  -8.136  -9.435  0.00  0.00      PROA  
ATOM   1226  CA  LEU P 662      -1.554  -7.970  -8.735  0.00  0.00      PROA  
ATOM   1227  HA  LEU P 662      -0.755  -8.680  -8.584  0.00  0.00      PROA  
ATOM   1228  CB  LEU P 662      -1.244  -7.181 -10.073  0.00  0.00      PROA  
ATOM   1229  HB1 LEU P 662      -0.429  -6.438  -9.937  0.00  0.00      PROA  
ATOM   1230  HB2 LEU P 662      -2.141  -6.543 -10.224  0.00  0.00      PROA  
ATOM   1231  CG  LEU P 662      -1.002  -8.062 -11.355  0.00  0.00      PROA  
ATOM   1232  HG  LEU P 662      -1.665  -8.953 -11.391  0.00  0.00      PROA  
ATOM   1233  CD1 LEU P 662      -1.190  -7.269 -12.636  0.00  0.00      PROA  
ATOM   1234 HD11 LEU P 662      -2.078  -6.602 -12.588  0.00  0.00      PROA  
ATOM   1235 HD12 LEU P 662      -1.198  -7.916 -13.539  0.00  0.00      PROA  
ATOM   1236 HD13 LEU P 662      -0.322  -6.607 -12.840  0.00  0.00      PROA  
ATOM   1237  CD2 LEU P 662       0.409  -8.528 -11.222  0.00  0.00      PROA  
ATOM   1238 HD21 LEU P 662       0.698  -9.091 -10.308  0.00  0.00      PROA  
ATOM   1239 HD22 LEU P 662       1.096  -7.658 -11.151  0.00  0.00      PROA  
ATOM   1240 HD23 LEU P 662       0.650  -9.155 -12.107  0.00  0.00      PROA  
ATOM   1241  C   LEU P 662      -1.600  -7.052  -7.509  0.00  0.00      PROA  
ATOM   1242  O   LEU P 662      -0.590  -6.446  -7.015  0.00  0.00      PROA  
ATOM   1243  N   THR P 663      -2.798  -6.944  -6.941  0.00  0.00      PROA  
ATOM   1244  HN  THR P 663      -3.491  -7.483  -7.414  0.00  0.00      PROA  
ATOM   1245  CA  THR P 663      -3.156  -6.017  -5.873  0.00  0.00      PROA  
ATOM   1246  HA  THR P 663      -2.380  -5.273  -5.972  0.00  0.00      PROA  
ATOM   1247  CB  THR P 663      -4.580  -5.563  -5.989  0.00  0.00      PROA  
ATOM   1248  HB  THR P 663      -5.047  -5.445  -4.988  0.00  0.00      PROA  
ATOM   1249  OG1 THR P 663      -5.362  -6.343  -6.906  0.00  0.00      PROA  
ATOM   1250  HG1 THR P 663      -4.998  -6.092  -7.758  0.00  0.00      PROA  
ATOM   1251  CG2 THR P 663      -4.539  -4.109  -6.403  0.00  0.00      PROA  
ATOM   1252 HG21 THR P 663      -3.922  -3.540  -5.675  0.00  0.00      PROA  
ATOM   1253 HG22 THR P 663      -5.561  -3.673  -6.422  0.00  0.00      PROA  
ATOM   1254 HG23 THR P 663      -3.989  -3.914  -7.348  0.00  0.00      PROA  
ATOM   1255  C   THR P 663      -2.978  -6.618  -4.581  0.00  0.00      PROA  
ATOM   1256  O   THR P 663      -3.464  -7.707  -4.232  0.00  0.00      PROA  
ATOM   1257  N   ILE P 664      -2.180  -6.036  -3.744  0.00  0.00      PROA  
ATOM   1258  HN  ILE P 664      -1.539  -5.319  -4.007  0.00  0.00      PROA  
ATOM   1259  CA  ILE P 664      -1.905  -6.578  -2.386  0.00  0.00      PROA  
ATOM   1260  HA  ILE P 664      -2.241  -7.578  -2.158  0.00  0.00      PROA  
ATOM   1261  CB  ILE P 664      -0.350  -6.471  -2.028  0.00  0.00      PROA  
ATOM   1262  HB  ILE P 664      -0.115  -5.414  -2.275  0.00  0.00      PROA  
ATOM   1263  CG2 ILE P 664      -0.009  -6.650  -0.485  0.00  0.00      PROA  
ATOM   1264 HG21 ILE P 664      -0.592  -5.863   0.039  0.00  0.00      PROA  
ATOM   1265 HG22 ILE P 664       1.048  -6.537  -0.163  0.00  0.00      PROA  
ATOM   1266 HG23 ILE P 664      -0.289  -7.685  -0.194  0.00  0.00      PROA  
ATOM   1267  CG1 ILE P 664       0.534  -7.228  -3.053  0.00  0.00      PROA  
ATOM   1268 HG11 ILE P 664       1.584  -7.068  -2.725  0.00  0.00      PROA  
ATOM   1269 HG12 ILE P 664       0.300  -6.893  -4.086  0.00  0.00      PROA  
ATOM   1270  CD  ILE P 664       0.338  -8.745  -3.145  0.00  0.00      PROA  
ATOM   1271  HD1 ILE P 664       0.031  -8.977  -2.102  0.00  0.00      PROA  
ATOM   1272  HD2 ILE P 664       1.355  -9.069  -3.453  0.00  0.00      PROA  
ATOM   1273  HD3 ILE P 664      -0.463  -8.927  -3.892  0.00  0.00      PROA  
ATOM   1274  C   ILE P 664      -2.781  -5.713  -1.487  0.00  0.00      PROA  
ATOM   1275  O   ILE P 664      -2.701  -4.474  -1.524  0.00  0.00      PROA  
ATOM   1276  N   LEU P 665      -3.516  -6.436  -0.559  0.00  0.00      PROA  
ATOM   1277  HN  LEU P 665      -3.483  -7.402  -0.312  0.00  0.00      PROA  
ATOM   1278  CA  LEU P 665      -4.344  -5.774   0.435  0.00  0.00      PROA  
ATOM   1279  HA  LEU P 665      -4.784  -4.862   0.061  0.00  0.00      PROA  
ATOM   1280  CB  LEU P 665      -5.630  -6.680   0.671  0.00  0.00      PROA  
ATOM   1281  HB1 LEU P 665      -6.143  -6.214   1.539  0.00  0.00      PROA  
ATOM   1282  HB2 LEU P 665      -5.255  -7.645   1.072  0.00  0.00      PROA  
ATOM   1283  CG  LEU P 665      -6.761  -6.901  -0.314  0.00  0.00      PROA  
ATOM   1284  HG  LEU P 665      -6.530  -7.818  -0.897  0.00  0.00      PROA  
ATOM   1285  CD1 LEU P 665      -8.040  -7.039   0.401  0.00  0.00      PROA  
ATOM   1286 HD11 LEU P 665      -8.893  -7.118  -0.306  0.00  0.00      PROA  
ATOM   1287 HD12 LEU P 665      -8.210  -6.079   0.934  0.00  0.00      PROA  
ATOM   1288 HD13 LEU P 665      -8.020  -7.784   1.225  0.00  0.00      PROA  
ATOM   1289  CD2 LEU P 665      -6.876  -5.787  -1.413  0.00  0.00      PROA  
ATOM   1290 HD21 LEU P 665      -7.221  -4.843  -0.941  0.00  0.00      PROA  
ATOM   1291 HD22 LEU P 665      -7.597  -6.049  -2.217  0.00  0.00      PROA  
ATOM   1292 HD23 LEU P 665      -5.871  -5.573  -1.836  0.00  0.00      PROA  
ATOM   1293  C   LEU P 665      -3.559  -5.449   1.659  0.00  0.00      PROA  
ATOM   1294  O   LEU P 665      -2.641  -6.157   2.089  0.00  0.00      PROA  
ATOM   1295  N   GLY P 666      -3.967  -4.324   2.289  0.00  0.00      PROA  
ATOM   1296  HN  GLY P 666      -4.696  -3.775   1.887  0.00  0.00      PROA  
ATOM   1297  CA  GLY P 666      -3.409  -3.787   3.562  0.00  0.00      PROA  
ATOM   1298  HA1 GLY P 666      -2.773  -2.926   3.417  0.00  0.00      PROA  
ATOM   1299  HA2 GLY P 666      -2.993  -4.558   4.194  0.00  0.00      PROA  
ATOM   1300  C   GLY P 666      -4.671  -3.093   4.241  0.00  0.00      PROA  
ATOM   1301  O   GLY P 666      -5.735  -3.331   3.772  0.00  0.00      PROA  
ATOM   1302  N   SER P 667      -4.419  -2.242   5.226  0.00  0.00      PROA  
ATOM   1303  HN  SER P 667      -3.473  -2.067   5.488  0.00  0.00      PROA  
ATOM   1304  CA  SER P 667      -5.449  -1.349   5.839  0.00  0.00      PROA  
ATOM   1305  HA  SER P 667      -6.138  -1.154   5.030  0.00  0.00      PROA  
ATOM   1306  CB  SER P 667      -6.140  -1.906   7.074  0.00  0.00      PROA  
ATOM   1307  HB1 SER P 667      -5.471  -2.042   7.950  0.00  0.00      PROA  
ATOM   1308  HB2 SER P 667      -6.411  -2.912   6.686  0.00  0.00      PROA  
ATOM   1309  OG  SER P 667      -7.312  -1.106   7.334  0.00  0.00      PROA  
ATOM   1310  HG1 SER P 667      -8.070  -1.693   7.286  0.00  0.00      PROA  
ATOM   1311  C   SER P 667      -4.772  -0.007   6.113  0.00  0.00      PROA  
ATOM   1312  O   SER P 667      -3.626   0.181   5.802  0.00  0.00      PROA  
ATOM   1313  N   THR P 668      -5.622   1.060   6.403  0.00  0.00      PROA  
ATOM   1314  HN  THR P 668      -6.484   0.712   6.763  0.00  0.00      PROA  
ATOM   1315  CA  THR P 668      -5.159   2.430   6.238  0.00  0.00      PROA  
ATOM   1316  HA  THR P 668      -4.122   2.480   6.533  0.00  0.00      PROA  
ATOM   1317  CB  THR P 668      -5.364   2.826   4.732  0.00  0.00      PROA  
ATOM   1318  HB  THR P 668      -5.052   1.910   4.186  0.00  0.00      PROA  
ATOM   1319  OG1 THR P 668      -4.629   3.935   4.294  0.00  0.00      PROA  
ATOM   1320  HG1 THR P 668      -5.081   4.171   3.481  0.00  0.00      PROA  
ATOM   1321  CG2 THR P 668      -6.825   3.112   4.365  0.00  0.00      PROA  
ATOM   1322 HG21 THR P 668      -7.572   2.496   4.911  0.00  0.00      PROA  
ATOM   1323 HG22 THR P 668      -6.961   2.968   3.272  0.00  0.00      PROA  
ATOM   1324 HG23 THR P 668      -6.947   4.191   4.600  0.00  0.00      PROA  
ATOM   1325  C   THR P 668      -5.756   3.489   7.156  0.00  0.00      PROA  
ATOM   1326  O   THR P 668      -6.481   3.220   8.074  0.00  0.00      PROA  
ATOM   1327  N   GLY P 669      -5.241   4.761   7.057  0.00  0.00      PROA  
ATOM   1328  HN  GLY P 669      -4.677   4.994   6.269  0.00  0.00      PROA  
ATOM   1329  CA  GLY P 669      -5.566   5.834   7.956  0.00  0.00      PROA  
ATOM   1330  HA1 GLY P 669      -5.143   6.780   7.652  0.00  0.00      PROA  
ATOM   1331  HA2 GLY P 669      -5.175   5.537   8.917  0.00  0.00      PROA  
ATOM   1332  C   GLY P 669      -7.082   6.235   7.999  0.00  0.00      PROA  
ATOM   1333  O   GLY P 669      -7.539   6.388   9.133  0.00  0.00      PROA  
ATOM   1334  N   PRO P 670      -7.863   6.387   6.926  0.00  0.00      PROA  
ATOM   1335  CD  PRO P 670      -7.215   6.931   5.728  0.00  0.00      PROA  
ATOM   1336  HD1 PRO P 670      -6.862   6.108   5.070  0.00  0.00      PROA  
ATOM   1337  HD2 PRO P 670      -6.481   7.741   5.928  0.00  0.00      PROA  
ATOM   1338  CA  PRO P 670      -9.261   6.754   6.964  0.00  0.00      PROA  
ATOM   1339  HA  PRO P 670      -9.311   7.602   7.631  0.00  0.00      PROA  
ATOM   1340  CB  PRO P 670      -9.584   7.095   5.499  0.00  0.00      PROA  
ATOM   1341  HB1 PRO P 670     -10.455   7.768   5.350  0.00  0.00      PROA  
ATOM   1342  HB2 PRO P 670      -9.867   6.207   4.895  0.00  0.00      PROA  
ATOM   1343  CG  PRO P 670      -8.310   7.612   4.948  0.00  0.00      PROA  
ATOM   1344  HG1 PRO P 670      -8.246   7.501   3.845  0.00  0.00      PROA  
ATOM   1345  HG2 PRO P 670      -8.331   8.684   5.240  0.00  0.00      PROA  
ATOM   1346  C   PRO P 670     -10.151   5.672   7.540  0.00  0.00      PROA  
ATOM   1347  O   PRO P 670     -11.102   5.898   8.279  0.00  0.00      PROA  
ATOM   1348  N   VAL P 671      -9.831   4.426   7.277  0.00  0.00      PROA  
ATOM   1349  HN  VAL P 671      -9.084   4.388   6.618  0.00  0.00      PROA  
ATOM   1350  CA  VAL P 671     -10.345   3.123   7.796  0.00  0.00      PROA  
ATOM   1351  HA  VAL P 671     -11.424   3.103   7.751  0.00  0.00      PROA  
ATOM   1352  CB  VAL P 671      -9.894   1.927   7.071  0.00  0.00      PROA  
ATOM   1353  HB  VAL P 671      -8.800   1.878   6.885  0.00  0.00      PROA  
ATOM   1354  CG1 VAL P 671     -10.519   0.676   7.749  0.00  0.00      PROA  
ATOM   1355 HG11 VAL P 671     -11.558   1.004   7.970  0.00  0.00      PROA  
ATOM   1356 HG12 VAL P 671      -9.926   0.463   8.664  0.00  0.00      PROA  
ATOM   1357 HG13 VAL P 671     -10.603  -0.183   7.051  0.00  0.00      PROA  
ATOM   1358  CG2 VAL P 671     -10.502   2.013   5.586  0.00  0.00      PROA  
ATOM   1359 HG21 VAL P 671     -11.595   2.203   5.637  0.00  0.00      PROA  
ATOM   1360 HG22 VAL P 671     -10.239   1.046   5.105  0.00  0.00      PROA  
ATOM   1361 HG23 VAL P 671      -9.973   2.775   4.974  0.00  0.00      PROA  
ATOM   1362  C   VAL P 671     -10.144   3.022   9.328  0.00  0.00      PROA  
ATOM   1363  O   VAL P 671     -11.062   2.834  10.126  0.00  0.00      PROA  
ATOM   1364  N   LEU P 672      -8.910   3.334   9.846  0.00  0.00      PROA  
ATOM   1365  HN  LEU P 672      -8.183   3.561   9.203  0.00  0.00      PROA  
ATOM   1366  CA  LEU P 672      -8.566   3.323  11.236  0.00  0.00      PROA  
ATOM   1367  HA  LEU P 672      -8.707   2.320  11.611  0.00  0.00      PROA  
ATOM   1368  CB  LEU P 672      -7.025   3.624  11.316  0.00  0.00      PROA  
ATOM   1369  HB1 LEU P 672      -6.786   4.501  10.678  0.00  0.00      PROA  
ATOM   1370  HB2 LEU P 672      -6.576   2.797  10.725  0.00  0.00      PROA  
ATOM   1371  CG  LEU P 672      -6.224   3.850  12.649  0.00  0.00      PROA  
ATOM   1372  HG  LEU P 672      -6.602   4.760  13.163  0.00  0.00      PROA  
ATOM   1373  CD1 LEU P 672      -6.221   2.678  13.604  0.00  0.00      PROA  
ATOM   1374 HD11 LEU P 672      -5.233   2.595  14.105  0.00  0.00      PROA  
ATOM   1375 HD12 LEU P 672      -6.373   1.711  13.078  0.00  0.00      PROA  
ATOM   1376 HD13 LEU P 672      -7.065   2.732  14.324  0.00  0.00      PROA  
ATOM   1377  CD2 LEU P 672      -4.784   4.103  12.227  0.00  0.00      PROA  
ATOM   1378 HD21 LEU P 672      -4.106   4.371  13.065  0.00  0.00      PROA  
ATOM   1379 HD22 LEU P 672      -4.906   4.936  11.503  0.00  0.00      PROA  
ATOM   1380 HD23 LEU P 672      -4.424   3.213  11.667  0.00  0.00      PROA  
ATOM   1381  C   LEU P 672      -9.318   4.451  11.936  0.00  0.00      PROA  
ATOM   1382  O   LEU P 672      -9.835   4.255  13.021  0.00  0.00      PROA  
ATOM   1383  N   VAL P 673      -9.448   5.619  11.329  0.00  0.00      PROA  
ATOM   1384  HN  VAL P 673      -9.026   5.693  10.429  0.00  0.00      PROA  
ATOM   1385  CA  VAL P 673     -10.213   6.741  11.776  0.00  0.00      PROA  
ATOM   1386  HA  VAL P 673     -10.044   7.032  12.803  0.00  0.00      PROA  
ATOM   1387  CB  VAL P 673      -9.807   8.056  11.122  0.00  0.00      PROA  
ATOM   1388  HB  VAL P 673      -9.716   8.050  10.015  0.00  0.00      PROA  
ATOM   1389  CG1 VAL P 673     -10.753   9.287  11.434  0.00  0.00      PROA  
ATOM   1390 HG11 VAL P 673     -11.762   9.083  11.014  0.00  0.00      PROA  
ATOM   1391 HG12 VAL P 673     -10.478  10.185  10.841  0.00  0.00      PROA  
ATOM   1392 HG13 VAL P 673     -10.733   9.440  12.534  0.00  0.00      PROA  
ATOM   1393  CG2 VAL P 673      -8.401   8.415  11.643  0.00  0.00      PROA  
ATOM   1394 HG21 VAL P 673      -8.293   7.914  12.629  0.00  0.00      PROA  
ATOM   1395 HG22 VAL P 673      -8.096   9.477  11.527  0.00  0.00      PROA  
ATOM   1396 HG23 VAL P 673      -7.610   7.943  11.022  0.00  0.00      PROA  
ATOM   1397  C   VAL P 673     -11.673   6.528  11.961  0.00  0.00      PROA  
ATOM   1398  O   VAL P 673     -12.210   6.837  12.984  0.00  0.00      PROA  
ATOM   1399  N   PHE P 674     -12.403   5.886  11.006  0.00  0.00      PROA  
ATOM   1400  HN  PHE P 674     -11.886   5.720  10.170  0.00  0.00      PROA  
ATOM   1401  CA  PHE P 674     -13.755   5.256  11.195  0.00  0.00      PROA  
ATOM   1402  HA  PHE P 674     -14.515   6.021  11.256  0.00  0.00      PROA  
ATOM   1403  CB  PHE P 674     -14.045   4.536   9.858  0.00  0.00      PROA  
ATOM   1404  HB1 PHE P 674     -13.128   4.214   9.321  0.00  0.00      PROA  
ATOM   1405  HB2 PHE P 674     -14.584   5.111   9.074  0.00  0.00      PROA  
ATOM   1406  CG  PHE P 674     -14.730   3.217  10.048  0.00  0.00      PROA  
ATOM   1407  CD1 PHE P 674     -16.017   3.211  10.504  0.00  0.00      PROA  
ATOM   1408  HD1 PHE P 674     -16.543   4.133  10.702  0.00  0.00      PROA  
ATOM   1409  CE1 PHE P 674     -16.833   1.985  10.534  0.00  0.00      PROA  
ATOM   1410  HE1 PHE P 674     -17.860   2.060  10.858  0.00  0.00      PROA  
ATOM   1411  CZ  PHE P 674     -16.255   0.780  10.230  0.00  0.00      PROA  
ATOM   1412  HZ  PHE P 674     -16.766  -0.170  10.280  0.00  0.00      PROA  
ATOM   1413  CD2 PHE P 674     -14.177   1.961   9.581  0.00  0.00      PROA  
ATOM   1414  HD2 PHE P 674     -13.179   1.884   9.174  0.00  0.00      PROA  
ATOM   1415  CE2 PHE P 674     -14.945   0.797   9.697  0.00  0.00      PROA  
ATOM   1416  HE2 PHE P 674     -14.483  -0.089   9.288  0.00  0.00      PROA  
ATOM   1417  C   PHE P 674     -13.843   4.542  12.553  0.00  0.00      PROA  
ATOM   1418  O   PHE P 674     -14.663   4.906  13.386  0.00  0.00      PROA  
ATOM   1419  N   GLU P 675     -12.973   3.492  12.748  0.00  0.00      PROA  
ATOM   1420  HN  GLU P 675     -12.330   3.293  12.012  0.00  0.00      PROA  
ATOM   1421  CA  GLU P 675     -12.932   2.588  13.950  0.00  0.00      PROA  
ATOM   1422  HA  GLU P 675     -13.821   1.985  14.061  0.00  0.00      PROA  
ATOM   1423  CB  GLU P 675     -11.743   1.551  13.859  0.00  0.00      PROA  
ATOM   1424  HB1 GLU P 675     -11.539   1.154  14.876  0.00  0.00      PROA  
ATOM   1425  HB2 GLU P 675     -10.808   2.132  13.704  0.00  0.00      PROA  
ATOM   1426  CG  GLU P 675     -11.829   0.468  12.756  0.00  0.00      PROA  
ATOM   1427  HG1 GLU P 675     -10.778   0.118  12.677  0.00  0.00      PROA  
ATOM   1428  HG2 GLU P 675     -11.887   1.086  11.835  0.00  0.00      PROA  
ATOM   1429  CD  GLU P 675     -12.832  -0.676  12.952  0.00  0.00      PROA  
ATOM   1430  OE1 GLU P 675     -12.845  -1.720  12.259  0.00  0.00      PROA  
ATOM   1431  OE2 GLU P 675     -13.625  -0.524  13.975  0.00  0.00      PROA  
ATOM   1432  C   GLU P 675     -12.756   3.417  15.237  0.00  0.00      PROA  
ATOM   1433  O   GLU P 675     -13.558   3.239  16.199  0.00  0.00      PROA  
ATOM   1434  N   LYS P 676     -11.781   4.332  15.232  0.00  0.00      PROA  
ATOM   1435  HN  LYS P 676     -11.198   4.512  14.444  0.00  0.00      PROA  
ATOM   1436  CA  LYS P 676     -11.508   5.089  16.403  0.00  0.00      PROA  
ATOM   1437  HA  LYS P 676     -11.473   4.391  17.227  0.00  0.00      PROA  
ATOM   1438  CB  LYS P 676     -10.154   5.782  16.306  0.00  0.00      PROA  
ATOM   1439  HB1 LYS P 676     -10.033   6.525  17.123  0.00  0.00      PROA  
ATOM   1440  HB2 LYS P 676     -10.066   6.397  15.385  0.00  0.00      PROA  
ATOM   1441  CG  LYS P 676      -8.975   4.786  16.260  0.00  0.00      PROA  
ATOM   1442  HG1 LYS P 676      -9.026   4.038  15.440  0.00  0.00      PROA  
ATOM   1443  HG2 LYS P 676      -8.944   4.224  17.218  0.00  0.00      PROA  
ATOM   1444  CD  LYS P 676      -7.600   5.474  16.104  0.00  0.00      PROA  
ATOM   1445  HD1 LYS P 676      -7.528   5.791  15.041  0.00  0.00      PROA  
ATOM   1446  HD2 LYS P 676      -6.885   4.630  16.207  0.00  0.00      PROA  
ATOM   1447  CE  LYS P 676      -7.264   6.409  17.260  0.00  0.00      PROA  
ATOM   1448  HE1 LYS P 676      -7.282   5.889  18.242  0.00  0.00      PROA  
ATOM   1449  HE2 LYS P 676      -8.067   7.170  17.159  0.00  0.00      PROA  
ATOM   1450  NZ  LYS P 676      -5.943   7.069  17.051  0.00  0.00      PROA  
ATOM   1451  HZ1 LYS P 676      -5.145   6.417  16.905  0.00  0.00      PROA  
ATOM   1452  HZ2 LYS P 676      -5.723   7.610  17.911  0.00  0.00      PROA  
ATOM   1453  HZ3 LYS P 676      -6.052   7.761  16.282  0.00  0.00      PROA  
ATOM   1454  C   LYS P 676     -12.568   6.065  16.804  0.00  0.00      PROA  
ATOM   1455  O   LYS P 676     -12.914   6.086  17.994  0.00  0.00      PROA  
ATOM   1456  N   ILE P 677     -13.194   6.826  15.909  0.00  0.00      PROA  
ATOM   1457  HN  ILE P 677     -12.883   6.879  14.963  0.00  0.00      PROA  
ATOM   1458  CA  ILE P 677     -14.404   7.668  16.187  0.00  0.00      PROA  
ATOM   1459  HA  ILE P 677     -14.194   8.227  17.087  0.00  0.00      PROA  
ATOM   1460  CB  ILE P 677     -14.602   8.672  14.998  0.00  0.00      PROA  
ATOM   1461  HB  ILE P 677     -14.731   8.117  14.044  0.00  0.00      PROA  
ATOM   1462  CG2 ILE P 677     -15.881   9.527  15.317  0.00  0.00      PROA  
ATOM   1463 HG21 ILE P 677     -15.925  10.090  16.274  0.00  0.00      PROA  
ATOM   1464 HG22 ILE P 677     -16.771   8.872  15.198  0.00  0.00      PROA  
ATOM   1465 HG23 ILE P 677     -16.009  10.307  14.537  0.00  0.00      PROA  
ATOM   1466  CG1 ILE P 677     -13.362   9.559  14.732  0.00  0.00      PROA  
ATOM   1467 HG11 ILE P 677     -12.455   8.926  14.629  0.00  0.00      PROA  
ATOM   1468 HG12 ILE P 677     -13.364  10.230  15.618  0.00  0.00      PROA  
ATOM   1469  CD  ILE P 677     -13.441  10.401  13.456  0.00  0.00      PROA  
ATOM   1470  HD1 ILE P 677     -12.482  10.802  13.064  0.00  0.00      PROA  
ATOM   1471  HD2 ILE P 677     -13.978  11.318  13.781  0.00  0.00      PROA  
ATOM   1472  HD3 ILE P 677     -13.974   9.814  12.679  0.00  0.00      PROA  
ATOM   1473  C   ILE P 677     -15.658   6.921  16.526  0.00  0.00      PROA  
ATOM   1474  O   ILE P 677     -16.442   7.182  17.421  0.00  0.00      PROA  
ATOM   1475  N   LEU P 678     -15.852   5.724  16.002  0.00  0.00      PROA  
ATOM   1476  HN  LEU P 678     -15.220   5.492  15.267  0.00  0.00      PROA  
ATOM   1477  CA  LEU P 678     -16.898   4.803  16.357  0.00  0.00      PROA  
ATOM   1478  HA  LEU P 678     -17.829   5.350  16.318  0.00  0.00      PROA  
ATOM   1479  CB  LEU P 678     -16.986   3.651  15.303  0.00  0.00      PROA  
ATOM   1480  HB1 LEU P 678     -16.035   3.077  15.282  0.00  0.00      PROA  
ATOM   1481  HB2 LEU P 678     -16.982   3.988  14.245  0.00  0.00      PROA  
ATOM   1482  CG  LEU P 678     -18.081   2.641  15.500  0.00  0.00      PROA  
ATOM   1483  HG  LEU P 678     -18.038   2.249  16.538  0.00  0.00      PROA  
ATOM   1484  CD1 LEU P 678     -19.450   3.075  15.050  0.00  0.00      PROA  
ATOM   1485 HD11 LEU P 678     -19.747   3.731  15.896  0.00  0.00      PROA  
ATOM   1486 HD12 LEU P 678     -20.286   2.347  14.988  0.00  0.00      PROA  
ATOM   1487 HD13 LEU P 678     -19.408   3.641  14.095  0.00  0.00      PROA  
ATOM   1488  CD2 LEU P 678     -17.927   1.459  14.486  0.00  0.00      PROA  
ATOM   1489 HD21 LEU P 678     -16.858   1.164  14.415  0.00  0.00      PROA  
ATOM   1490 HD22 LEU P 678     -18.132   1.740  13.431  0.00  0.00      PROA  
ATOM   1491 HD23 LEU P 678     -18.478   0.583  14.887  0.00  0.00      PROA  
ATOM   1492  C   LEU P 678     -16.852   4.340  17.812  0.00  0.00      PROA  
ATOM   1493  O   LEU P 678     -17.842   4.294  18.512  0.00  0.00      PROA  
ATOM   1494  N   TYR P 679     -15.577   4.006  18.191  0.00  0.00      PROA  
ATOM   1495  HN  TYR P 679     -14.861   3.831  17.520  0.00  0.00      PROA  
ATOM   1496  CA  TYR P 679     -15.265   3.661  19.575  0.00  0.00      PROA  
ATOM   1497  HA  TYR P 679     -15.949   2.870  19.846  0.00  0.00      PROA  
ATOM   1498  CB  TYR P 679     -13.864   3.051  19.671  0.00  0.00      PROA  
ATOM   1499  HB1 TYR P 679     -13.108   3.849  19.508  0.00  0.00      PROA  
ATOM   1500  HB2 TYR P 679     -13.718   2.299  18.866  0.00  0.00      PROA  
ATOM   1501  CG  TYR P 679     -13.623   2.491  21.018  0.00  0.00      PROA  
ATOM   1502  CD1 TYR P 679     -12.792   3.067  21.962  0.00  0.00      PROA  
ATOM   1503  HD1 TYR P 679     -12.458   4.071  21.742  0.00  0.00      PROA  
ATOM   1504  CE1 TYR P 679     -12.417   2.415  23.170  0.00  0.00      PROA  
ATOM   1505  HE1 TYR P 679     -11.938   2.989  23.949  0.00  0.00      PROA  
ATOM   1506  CZ  TYR P 679     -13.105   1.236  23.484  0.00  0.00      PROA  
ATOM   1507  OH  TYR P 679     -12.960   0.784  24.806  0.00  0.00      PROA  
ATOM   1508  HH  TYR P 679     -12.302   1.330  25.243  0.00  0.00      PROA  
ATOM   1509  CD2 TYR P 679     -14.157   1.199  21.310  0.00  0.00      PROA  
ATOM   1510  HD2 TYR P 679     -14.588   0.675  20.470  0.00  0.00      PROA  
ATOM   1511  CE2 TYR P 679     -13.931   0.589  22.581  0.00  0.00      PROA  
ATOM   1512  HE2 TYR P 679     -14.491  -0.232  23.002  0.00  0.00      PROA  
ATOM   1513  C   TYR P 679     -15.565   4.804  20.551  0.00  0.00      PROA  
ATOM   1514  O   TYR P 679     -16.128   4.697  21.628  0.00  0.00      PROA  
ATOM   1515  N   LYS P 680     -15.134   6.032  20.169  0.00  0.00      PROA  
ATOM   1516  HN  LYS P 680     -14.586   6.083  19.338  0.00  0.00      PROA  
ATOM   1517  CA  LYS P 680     -15.432   7.324  20.829  0.00  0.00      PROA  
ATOM   1518  HA  LYS P 680     -14.929   7.372  21.784  0.00  0.00      PROA  
ATOM   1519  CB  LYS P 680     -14.877   8.534  20.076  0.00  0.00      PROA  
ATOM   1520  HB1 LYS P 680     -15.397   8.441  19.099  0.00  0.00      PROA  
ATOM   1521  HB2 LYS P 680     -13.812   8.246  19.954  0.00  0.00      PROA  
ATOM   1522  CG  LYS P 680     -15.106   9.936  20.666  0.00  0.00      PROA  
ATOM   1523  HG1 LYS P 680     -16.159  10.273  20.559  0.00  0.00      PROA  
ATOM   1524  HG2 LYS P 680     -14.420  10.596  20.092  0.00  0.00      PROA  
ATOM   1525  CD  LYS P 680     -14.909  10.012  22.274  0.00  0.00      PROA  
ATOM   1526  HD1 LYS P 680     -13.881   9.645  22.481  0.00  0.00      PROA  
ATOM   1527  HD2 LYS P 680     -15.670   9.323  22.698  0.00  0.00      PROA  
ATOM   1528  CE  LYS P 680     -15.040  11.483  22.805  0.00  0.00      PROA  
ATOM   1529  HE1 LYS P 680     -15.909  12.000  22.346  0.00  0.00      PROA  
ATOM   1530  HE2 LYS P 680     -14.032  11.944  22.727  0.00  0.00      PROA  
ATOM   1531  NZ  LYS P 680     -15.333  11.527  24.273  0.00  0.00      PROA  
ATOM   1532  HZ1 LYS P 680     -14.742  10.901  24.858  0.00  0.00      PROA  
ATOM   1533  HZ2 LYS P 680     -16.344  11.299  24.364  0.00  0.00      PROA  
ATOM   1534  HZ3 LYS P 680     -15.159  12.442  24.735  0.00  0.00      PROA  
ATOM   1535  C   LYS P 680     -16.918   7.517  21.156  0.00  0.00      PROA  
ATOM   1536  O   LYS P 680     -17.250   7.681  22.322  0.00  0.00      PROA  
ATOM   1537  N   PHE P 681     -17.745   7.488  20.124  0.00  0.00      PROA  
ATOM   1538  HN  PHE P 681     -17.409   7.382  19.191  0.00  0.00      PROA  
ATOM   1539  CA  PHE P 681     -19.168   7.606  20.294  0.00  0.00      PROA  
ATOM   1540  HA  PHE P 681     -19.293   8.511  20.870  0.00  0.00      PROA  
ATOM   1541  CB  PHE P 681     -19.834   7.626  18.838  0.00  0.00      PROA  
ATOM   1542  HB1 PHE P 681     -20.926   7.730  19.011  0.00  0.00      PROA  
ATOM   1543  HB2 PHE P 681     -19.502   6.746  18.246  0.00  0.00      PROA  
ATOM   1544  CG  PHE P 681     -19.413   8.937  18.020  0.00  0.00      PROA  
ATOM   1545  CD1 PHE P 681     -18.875  10.099  18.592  0.00  0.00      PROA  
ATOM   1546  HD1 PHE P 681     -18.797  10.205  19.664  0.00  0.00      PROA  
ATOM   1547  CE1 PHE P 681     -18.492  11.193  17.776  0.00  0.00      PROA  
ATOM   1548  HE1 PHE P 681     -17.987  12.081  18.127  0.00  0.00      PROA  
ATOM   1549  CZ  PHE P 681     -18.745  11.048  16.360  0.00  0.00      PROA  
ATOM   1550  HZ  PHE P 681     -18.464  11.939  15.819  0.00  0.00      PROA  
ATOM   1551  CD2 PHE P 681     -19.463   8.750  16.655  0.00  0.00      PROA  
ATOM   1552  HD2 PHE P 681     -19.655   7.798  16.182  0.00  0.00      PROA  
ATOM   1553  CE2 PHE P 681     -19.201   9.814  15.851  0.00  0.00      PROA  
ATOM   1554  HE2 PHE P 681     -19.493   9.716  14.816  0.00  0.00      PROA  
ATOM   1555  C   PHE P 681     -19.754   6.497  21.172  0.00  0.00      PROA  
ATOM   1556  O   PHE P 681     -20.664   6.724  21.921  0.00  0.00      PROA  
ATOM   1557  N   CYS P 682     -19.262   5.278  21.058  0.00  0.00      PROA  
ATOM   1558  HN  CYS P 682     -18.558   5.085  20.378  0.00  0.00      PROA  
ATOM   1559  CA  CYS P 682     -19.596   4.174  22.005  0.00  0.00      PROA  
ATOM   1560  HA  CYS P 682     -20.669   4.080  21.926  0.00  0.00      PROA  
ATOM   1561  CB  CYS P 682     -19.033   2.785  21.497  0.00  0.00      PROA  
ATOM   1562  HB1 CYS P 682     -19.209   2.032  22.294  0.00  0.00      PROA  
ATOM   1563  HB2 CYS P 682     -17.936   2.832  21.331  0.00  0.00      PROA  
ATOM   1564  SG  CYS P 682     -19.826   2.400  19.956  0.00  0.00      PROA  
ATOM   1565  HG1 CYS P 682     -19.211   3.160  19.062  0.00  0.00      PROA  
ATOM   1566  C   CYS P 682     -19.323   4.540  23.472  0.00  0.00      PROA  
ATOM   1567  O   CYS P 682     -20.136   4.334  24.341  0.00  0.00      PROA  
ATOM   1568  N   ARG P 683     -18.184   5.137  23.719  0.00  0.00      PROA  
ATOM   1569  HN  ARG P 683     -17.635   5.335  22.910  0.00  0.00      PROA  
ATOM   1570  CA  ARG P 683     -17.806   5.651  25.080  0.00  0.00      PROA  
ATOM   1571  HA  ARG P 683     -17.864   4.767  25.698  0.00  0.00      PROA  
ATOM   1572  CB  ARG P 683     -16.353   6.181  25.098  0.00  0.00      PROA  
ATOM   1573  HB1 ARG P 683     -16.233   6.977  24.332  0.00  0.00      PROA  
ATOM   1574  HB2 ARG P 683     -15.678   5.371  24.748  0.00  0.00      PROA  
ATOM   1575  CG  ARG P 683     -15.830   6.787  26.409  0.00  0.00      PROA  
ATOM   1576  HG1 ARG P 683     -16.253   7.803  26.565  0.00  0.00      PROA  
ATOM   1577  HG2 ARG P 683     -14.785   7.141  26.280  0.00  0.00      PROA  
ATOM   1578  CD  ARG P 683     -15.974   5.875  27.690  0.00  0.00      PROA  
ATOM   1579  HD1 ARG P 683     -17.029   5.631  27.937  0.00  0.00      PROA  
ATOM   1580  HD2 ARG P 683     -15.518   6.405  28.553  0.00  0.00      PROA  
ATOM   1581  NE  ARG P 683     -15.135   4.633  27.668  0.00  0.00      PROA  
ATOM   1582  HE  ARG P 683     -14.372   4.617  27.021  0.00  0.00      PROA  
ATOM   1583  CZ  ARG P 683     -15.192   3.635  28.496  0.00  0.00      PROA  
ATOM   1584  NH1 ARG P 683     -16.068   3.566  29.467  0.00  0.00      PROA  
ATOM   1585 HH11 ARG P 683     -16.703   4.335  29.549  0.00  0.00      PROA  
ATOM   1586 HH12 ARG P 683     -15.753   3.053  30.265  0.00  0.00      PROA  
ATOM   1587  NH2 ARG P 683     -14.162   2.816  28.597  0.00  0.00      PROA  
ATOM   1588 HH21 ARG P 683     -13.652   2.680  27.748  0.00  0.00      PROA  
ATOM   1589 HH22 ARG P 683     -14.206   2.165  29.355  0.00  0.00      PROA  
ATOM   1590  C   ARG P 683     -18.693   6.718  25.652  0.00  0.00      PROA  
ATOM   1591  O   ARG P 683     -19.282   6.551  26.684  0.00  0.00      PROA  
ATOM   1592  N   ASP P 684     -18.975   7.771  24.837  0.00  0.00      PROA  
ATOM   1593  HN  ASP P 684     -18.493   7.778  23.964  0.00  0.00      PROA  
ATOM   1594  CA  ASP P 684     -19.959   8.812  25.172  0.00  0.00      PROA  
ATOM   1595  HA  ASP P 684     -19.651   9.434  25.999  0.00  0.00      PROA  
ATOM   1596  CB  ASP P 684     -20.002   9.760  24.014  0.00  0.00      PROA  
ATOM   1597  HB1 ASP P 684     -20.862  10.460  24.086  0.00  0.00      PROA  
ATOM   1598  HB2 ASP P 684     -20.265   9.105  23.156  0.00  0.00      PROA  
ATOM   1599  CG  ASP P 684     -18.775  10.568  23.816  0.00  0.00      PROA  
ATOM   1600  OD1 ASP P 684     -17.984  10.791  24.741  0.00  0.00      PROA  
ATOM   1601  OD2 ASP P 684     -18.648  11.187  22.723  0.00  0.00      PROA  
ATOM   1602  C   ASP P 684     -21.326   8.323  25.477  0.00  0.00      PROA  
ATOM   1603  O   ASP P 684     -21.961   8.762  26.405  0.00  0.00      PROA  
ATOM   1604  N   TYR P 685     -21.811   7.354  24.674  0.00  0.00      PROA  
ATOM   1605  HN  TYR P 685     -21.187   6.943  24.013  0.00  0.00      PROA  
ATOM   1606  CA  TYR P 685     -23.235   6.983  24.663  0.00  0.00      PROA  
ATOM   1607  HA  TYR P 685     -23.802   7.626  25.320  0.00  0.00      PROA  
ATOM   1608  CB  TYR P 685     -23.828   7.116  23.255  0.00  0.00      PROA  
ATOM   1609  HB1 TYR P 685     -24.777   6.561  23.090  0.00  0.00      PROA  
ATOM   1610  HB2 TYR P 685     -23.149   6.651  22.509  0.00  0.00      PROA  
ATOM   1611  CG  TYR P 685     -24.055   8.530  22.919  0.00  0.00      PROA  
ATOM   1612  CD1 TYR P 685     -23.155   9.159  22.064  0.00  0.00      PROA  
ATOM   1613  HD1 TYR P 685     -22.160   8.787  21.871  0.00  0.00      PROA  
ATOM   1614  CE1 TYR P 685     -23.424  10.482  21.650  0.00  0.00      PROA  
ATOM   1615  HE1 TYR P 685     -22.719  10.951  20.980  0.00  0.00      PROA  
ATOM   1616  CZ  TYR P 685     -24.591  11.162  22.076  0.00  0.00      PROA  
ATOM   1617  OH  TYR P 685     -24.801  12.457  21.767  0.00  0.00      PROA  
ATOM   1618  HH  TYR P 685     -25.707  12.558  21.466  0.00  0.00      PROA  
ATOM   1619  CD2 TYR P 685     -25.265   9.188  23.307  0.00  0.00      PROA  
ATOM   1620  HD2 TYR P 685     -25.932   8.747  24.033  0.00  0.00      PROA  
ATOM   1621  CE2 TYR P 685     -25.485  10.509  22.975  0.00  0.00      PROA  
ATOM   1622  HE2 TYR P 685     -26.242  11.144  23.411  0.00  0.00      PROA  
ATOM   1623  C   TYR P 685     -23.452   5.532  25.153  0.00  0.00      PROA  
ATOM   1624  O   TYR P 685     -24.565   5.035  25.019  0.00  0.00      PROA  
ATOM   1625  N   GLN P 686     -22.507   4.918  25.812  0.00  0.00      PROA  
ATOM   1626  HN  GLN P 686     -21.686   5.448  26.008  0.00  0.00      PROA  
ATOM   1627  CA  GLN P 686     -22.559   3.545  26.358  0.00  0.00      PROA  
ATOM   1628  HA  GLN P 686     -21.550   3.174  26.457  0.00  0.00      PROA  
ATOM   1629  CB  GLN P 686     -23.140   3.504  27.773  0.00  0.00      PROA  
ATOM   1630  HB1 GLN P 686     -23.414   2.504  28.171  0.00  0.00      PROA  
ATOM   1631  HB2 GLN P 686     -24.043   4.151  27.797  0.00  0.00      PROA  
ATOM   1632  CG  GLN P 686     -22.104   4.143  28.774  0.00  0.00      PROA  
ATOM   1633  HG1 GLN P 686     -22.422   3.969  29.824  0.00  0.00      PROA  
ATOM   1634  HG2 GLN P 686     -22.085   5.239  28.590  0.00  0.00      PROA  
ATOM   1635  CD  GLN P 686     -20.660   3.542  28.573  0.00  0.00      PROA  
ATOM   1636  OE1 GLN P 686     -20.441   2.368  28.458  0.00  0.00      PROA  
ATOM   1637  NE2 GLN P 686     -19.707   4.468  28.606  0.00  0.00      PROA  
ATOM   1638 HE21 GLN P 686     -18.762   4.233  28.382  0.00  0.00      PROA  
ATOM   1639 HE22 GLN P 686     -19.871   5.449  28.501  0.00  0.00      PROA  
ATOM   1640  C   GLN P 686     -23.157   2.511  25.452  0.00  0.00      PROA  
ATOM   1641  O   GLN P 686     -24.020   1.671  25.864  0.00  0.00      PROA  
ATOM   1642  N   LEU P 687     -22.672   2.514  24.185  0.00  0.00      PROA  
ATOM   1643  HN  LEU P 687     -21.820   2.987  23.977  0.00  0.00      PROA  
ATOM   1644  CA  LEU P 687     -23.153   1.671  23.109  0.00  0.00      PROA  
ATOM   1645  HA  LEU P 687     -24.064   1.121  23.294  0.00  0.00      PROA  
ATOM   1646  CB  LEU P 687     -23.364   2.408  21.734  0.00  0.00      PROA  
ATOM   1647  HB1 LEU P 687     -23.573   1.670  20.930  0.00  0.00      PROA  
ATOM   1648  HB2 LEU P 687     -22.416   2.947  21.523  0.00  0.00      PROA  
ATOM   1649  CG  LEU P 687     -24.464   3.465  21.624  0.00  0.00      PROA  
ATOM   1650  HG  LEU P 687     -24.101   4.477  21.906  0.00  0.00      PROA  
ATOM   1651  CD1 LEU P 687     -24.982   3.417  20.162  0.00  0.00      PROA  
ATOM   1652 HD11 LEU P 687     -24.143   3.744  19.512  0.00  0.00      PROA  
ATOM   1653 HD12 LEU P 687     -25.914   4.017  20.091  0.00  0.00      PROA  
ATOM   1654 HD13 LEU P 687     -25.146   2.339  19.949  0.00  0.00      PROA  
ATOM   1655  CD2 LEU P 687     -25.650   3.135  22.580  0.00  0.00      PROA  
ATOM   1656 HD21 LEU P 687     -25.923   2.077  22.380  0.00  0.00      PROA  
ATOM   1657 HD22 LEU P 687     -26.586   3.733  22.546  0.00  0.00      PROA  
ATOM   1658 HD23 LEU P 687     -25.241   3.313  23.597  0.00  0.00      PROA  
ATOM   1659  C   LEU P 687     -22.116   0.578  22.846  0.00  0.00      PROA  
ATOM   1660  O   LEU P 687     -20.963   0.702  23.260  0.00  0.00      PROA  
ATOM   1661  N   SER P 688     -22.498  -0.583  22.341  0.00  0.00      PROA  
ATOM   1662  HN  SER P 688     -23.456  -0.616  22.067  0.00  0.00      PROA  
ATOM   1663  CA  SER P 688     -21.781  -1.790  22.078  0.00  0.00      PROA  
ATOM   1664  HA  SER P 688     -21.011  -1.826  22.835  0.00  0.00      PROA  
ATOM   1665  CB  SER P 688     -22.697  -2.992  22.176  0.00  0.00      PROA  
ATOM   1666  HB1 SER P 688     -23.476  -3.053  21.386  0.00  0.00      PROA  
ATOM   1667  HB2 SER P 688     -23.258  -2.805  23.116  0.00  0.00      PROA  
ATOM   1668  OG  SER P 688     -21.852  -4.143  22.173  0.00  0.00      PROA  
ATOM   1669  HG1 SER P 688     -22.350  -4.878  22.540  0.00  0.00      PROA  
ATOM   1670  C   SER P 688     -21.085  -1.670  20.702  0.00  0.00      PROA  
ATOM   1671  O   SER P 688     -21.846  -1.806  19.660  0.00  0.00      PROA  
ATOM   1672  N   TYR P 689     -19.710  -1.269  20.725  0.00  0.00      PROA  
ATOM   1673  HN  TYR P 689     -19.277  -1.253  21.623  0.00  0.00      PROA  
ATOM   1674  CA  TYR P 689     -18.856  -0.954  19.683  0.00  0.00      PROA  
ATOM   1675  HA  TYR P 689     -19.064   0.024  19.275  0.00  0.00      PROA  
ATOM   1676  CB  TYR P 689     -17.487  -1.069  20.240  0.00  0.00      PROA  
ATOM   1677  HB1 TYR P 689     -17.332  -2.095  20.638  0.00  0.00      PROA  
ATOM   1678  HB2 TYR P 689     -17.216  -0.421  21.100  0.00  0.00      PROA  
ATOM   1679  CG  TYR P 689     -16.426  -1.071  19.091  0.00  0.00      PROA  
ATOM   1680  CD1 TYR P 689     -16.402  -0.227  18.004  0.00  0.00      PROA  
ATOM   1681  HD1 TYR P 689     -17.213   0.483  17.929  0.00  0.00      PROA  
ATOM   1682  CE1 TYR P 689     -15.395  -0.242  17.027  0.00  0.00      PROA  
ATOM   1683  HE1 TYR P 689     -15.404   0.343  16.120  0.00  0.00      PROA  
ATOM   1684  CZ  TYR P 689     -14.291  -1.081  17.318  0.00  0.00      PROA  
ATOM   1685  OH  TYR P 689     -13.233  -1.253  16.362  0.00  0.00      PROA  
ATOM   1686  HH  TYR P 689     -13.463  -1.002  15.464  0.00  0.00      PROA  
ATOM   1687  CD2 TYR P 689     -15.312  -1.862  19.393  0.00  0.00      PROA  
ATOM   1688  HD2 TYR P 689     -15.240  -2.443  20.301  0.00  0.00      PROA  
ATOM   1689  CE2 TYR P 689     -14.261  -1.877  18.463  0.00  0.00      PROA  
ATOM   1690  HE2 TYR P 689     -13.426  -2.526  18.685  0.00  0.00      PROA  
ATOM   1691  C   TYR P 689     -19.103  -1.913  18.468  0.00  0.00      PROA  
ATOM   1692  O   TYR P 689     -19.595  -1.492  17.429  0.00  0.00      PROA  
ATOM   1693  N   LEU P 690     -18.735  -3.197  18.589  0.00  0.00      PROA  
ATOM   1694  HN  LEU P 690     -18.507  -3.507  19.509  0.00  0.00      PROA  
ATOM   1695  CA  LEU P 690     -18.706  -4.135  17.544  0.00  0.00      PROA  
ATOM   1696  HA  LEU P 690     -18.166  -3.606  16.772  0.00  0.00      PROA  
ATOM   1697  CB  LEU P 690     -18.020  -5.473  17.916  0.00  0.00      PROA  
ATOM   1698  HB1 LEU P 690     -18.236  -6.244  17.145  0.00  0.00      PROA  
ATOM   1699  HB2 LEU P 690     -18.671  -5.841  18.737  0.00  0.00      PROA  
ATOM   1700  CG  LEU P 690     -16.529  -5.523  18.290  0.00  0.00      PROA  
ATOM   1701  HG  LEU P 690     -16.362  -4.847  19.156  0.00  0.00      PROA  
ATOM   1702  CD1 LEU P 690     -16.037  -6.930  18.615  0.00  0.00      PROA  
ATOM   1703 HD11 LEU P 690     -16.622  -7.275  19.494  0.00  0.00      PROA  
ATOM   1704 HD12 LEU P 690     -14.967  -7.026  18.896  0.00  0.00      PROA  
ATOM   1705 HD13 LEU P 690     -16.267  -7.642  17.793  0.00  0.00      PROA  
ATOM   1706  CD2 LEU P 690     -15.682  -4.963  17.164  0.00  0.00      PROA  
ATOM   1707 HD21 LEU P 690     -14.656  -5.201  17.517  0.00  0.00      PROA  
ATOM   1708 HD22 LEU P 690     -15.730  -3.867  16.989  0.00  0.00      PROA  
ATOM   1709 HD23 LEU P 690     -15.778  -5.626  16.279  0.00  0.00      PROA  
ATOM   1710  C   LEU P 690     -20.134  -4.476  16.932  0.00  0.00      PROA  
ATOM   1711  O   LEU P 690     -20.249  -4.804  15.774  0.00  0.00      PROA  
ATOM   1712  N   SER P 691     -21.211  -4.371  17.751  0.00  0.00      PROA  
ATOM   1713  HN  SER P 691     -21.065  -4.343  18.736  0.00  0.00      PROA  
ATOM   1714  CA  SER P 691     -22.594  -4.352  17.267  0.00  0.00      PROA  
ATOM   1715  HA  SER P 691     -22.852  -5.246  16.720  0.00  0.00      PROA  
ATOM   1716  CB  SER P 691     -23.567  -4.516  18.440  0.00  0.00      PROA  
ATOM   1717  HB1 SER P 691     -24.612  -4.388  18.086  0.00  0.00      PROA  
ATOM   1718  HB2 SER P 691     -23.375  -3.709  19.178  0.00  0.00      PROA  
ATOM   1719  OG  SER P 691     -23.332  -5.791  19.002  0.00  0.00      PROA  
ATOM   1720  HG1 SER P 691     -23.726  -6.460  18.437  0.00  0.00      PROA  
ATOM   1721  C   SER P 691     -22.933  -3.153  16.442  0.00  0.00      PROA  
ATOM   1722  O   SER P 691     -23.654  -3.230  15.474  0.00  0.00      PROA  
ATOM   1723  N   LEU P 692     -22.477  -1.973  16.845  0.00  0.00      PROA  
ATOM   1724  HN  LEU P 692     -22.095  -1.859  17.758  0.00  0.00      PROA  
ATOM   1725  CA  LEU P 692     -22.746  -0.770  16.132  0.00  0.00      PROA  
ATOM   1726  HA  LEU P 692     -23.799  -0.744  15.896  0.00  0.00      PROA  
ATOM   1727  CB  LEU P 692     -22.302   0.431  17.020  0.00  0.00      PROA  
ATOM   1728  HB1 LEU P 692     -21.196   0.487  17.109  0.00  0.00      PROA  
ATOM   1729  HB2 LEU P 692     -22.680   0.318  18.058  0.00  0.00      PROA  
ATOM   1730  CG  LEU P 692     -22.801   1.812  16.546  0.00  0.00      PROA  
ATOM   1731  HG  LEU P 692     -22.587   2.044  15.481  0.00  0.00      PROA  
ATOM   1732  CD1 LEU P 692     -24.285   1.925  16.643  0.00  0.00      PROA  
ATOM   1733 HD11 LEU P 692     -24.543   1.755  17.710  0.00  0.00      PROA  
ATOM   1734 HD12 LEU P 692     -24.772   1.144  16.021  0.00  0.00      PROA  
ATOM   1735 HD13 LEU P 692     -24.672   2.934  16.386  0.00  0.00      PROA  
ATOM   1736  CD2 LEU P 692     -22.188   2.945  17.326  0.00  0.00      PROA  
ATOM   1737 HD21 LEU P 692     -22.374   3.876  16.751  0.00  0.00      PROA  
ATOM   1738 HD22 LEU P 692     -21.101   2.745  17.440  0.00  0.00      PROA  
ATOM   1739 HD23 LEU P 692     -22.519   2.988  18.386  0.00  0.00      PROA  
ATOM   1740  C   LEU P 692     -21.980  -0.689  14.808  0.00  0.00      PROA  
ATOM   1741  O   LEU P 692     -22.615  -0.410  13.844  0.00  0.00      PROA  
ATOM   1742  N   ARG P 693     -20.812  -1.232  14.832  0.00  0.00      PROA  
ATOM   1743  HN  ARG P 693     -20.441  -1.545  15.704  0.00  0.00      PROA  
ATOM   1744  CA  ARG P 693     -20.026  -1.572  13.639  0.00  0.00      PROA  
ATOM   1745  HA  ARG P 693     -19.680  -0.670  13.156  0.00  0.00      PROA  
ATOM   1746  CB  ARG P 693     -18.643  -2.082  14.153  0.00  0.00      PROA  
ATOM   1747  HB1 ARG P 693     -18.713  -3.169  14.375  0.00  0.00      PROA  
ATOM   1748  HB2 ARG P 693     -18.347  -1.510  15.058  0.00  0.00      PROA  
ATOM   1749  CG  ARG P 693     -17.499  -1.899  13.035  0.00  0.00      PROA  
ATOM   1750  HG1 ARG P 693     -17.529  -0.890  12.572  0.00  0.00      PROA  
ATOM   1751  HG2 ARG P 693     -17.693  -2.615  12.207  0.00  0.00      PROA  
ATOM   1752  CD  ARG P 693     -16.091  -2.178  13.446  0.00  0.00      PROA  
ATOM   1753  HD1 ARG P 693     -15.983  -1.748  14.464  0.00  0.00      PROA  
ATOM   1754  HD2 ARG P 693     -15.403  -1.617  12.777  0.00  0.00      PROA  
ATOM   1755  NE  ARG P 693     -15.912  -3.669  13.583  0.00  0.00      PROA  
ATOM   1756  HE  ARG P 693     -16.577  -4.155  14.150  0.00  0.00      PROA  
ATOM   1757  CZ  ARG P 693     -15.341  -4.407  12.617  0.00  0.00      PROA  
ATOM   1758  NH1 ARG P 693     -14.393  -3.958  11.820  0.00  0.00      PROA  
ATOM   1759 HH11 ARG P 693     -14.048  -3.081  12.156  0.00  0.00      PROA  
ATOM   1760 HH12 ARG P 693     -13.704  -4.570  11.431  0.00  0.00      PROA  
ATOM   1761  NH2 ARG P 693     -15.548  -5.707  12.549  0.00  0.00      PROA  
ATOM   1762 HH21 ARG P 693     -16.340  -6.062  13.044  0.00  0.00      PROA  
ATOM   1763 HH22 ARG P 693     -15.091  -6.115  11.759  0.00  0.00      PROA  
ATOM   1764  C   ARG P 693     -20.696  -2.606  12.699  0.00  0.00      PROA  
ATOM   1765  O   ARG P 693     -20.717  -2.513  11.444  0.00  0.00      PROA  
ATOM   1766  N   THR P 694     -21.279  -3.579  13.323  0.00  0.00      PROA  
ATOM   1767  HN  THR P 694     -21.187  -3.725  14.305  0.00  0.00      PROA  
ATOM   1768  CA  THR P 694     -21.914  -4.638  12.538  0.00  0.00      PROA  
ATOM   1769  HA  THR P 694     -21.162  -4.935  11.821  0.00  0.00      PROA  
ATOM   1770  CB  THR P 694     -22.331  -5.883  13.248  0.00  0.00      PROA  
ATOM   1771  HB  THR P 694     -23.043  -5.747  14.089  0.00  0.00      PROA  
ATOM   1772  OG1 THR P 694     -21.266  -6.510  13.950  0.00  0.00      PROA  
ATOM   1773  HG1 THR P 694     -20.867  -5.744  14.371  0.00  0.00      PROA  
ATOM   1774  CG2 THR P 694     -23.008  -6.882  12.245  0.00  0.00      PROA  
ATOM   1775 HG21 THR P 694     -22.272  -7.096  11.441  0.00  0.00      PROA  
ATOM   1776 HG22 THR P 694     -23.914  -6.461  11.759  0.00  0.00      PROA  
ATOM   1777 HG23 THR P 694     -23.211  -7.821  12.804  0.00  0.00      PROA  
ATOM   1778  C   THR P 694     -23.061  -4.044  11.745  0.00  0.00      PROA  
ATOM   1779  O   THR P 694     -23.223  -4.197  10.525  0.00  0.00      PROA  
ATOM   1780  N   SER P 695     -23.869  -3.165  12.453  0.00  0.00      PROA  
ATOM   1781  HN  SER P 695     -23.694  -2.987  13.418  0.00  0.00      PROA  
ATOM   1782  CA  SER P 695     -24.955  -2.526  11.755  0.00  0.00      PROA  
ATOM   1783  HA  SER P 695     -25.608  -3.242  11.279  0.00  0.00      PROA  
ATOM   1784  CB  SER P 695     -26.053  -1.711  12.672  0.00  0.00      PROA  
ATOM   1785  HB1 SER P 695     -26.573  -2.451  13.317  0.00  0.00      PROA  
ATOM   1786  HB2 SER P 695     -26.795  -1.086  12.131  0.00  0.00      PROA  
ATOM   1787  OG  SER P 695     -25.400  -0.825  13.650  0.00  0.00      PROA  
ATOM   1788  HG1 SER P 695     -24.921  -0.169  13.138  0.00  0.00      PROA  
ATOM   1789  C   SER P 695     -24.494  -1.648  10.638  0.00  0.00      PROA  
ATOM   1790  O   SER P 695     -25.044  -1.595   9.546  0.00  0.00      PROA  
ATOM   1791  N   ILE P 696     -23.417  -0.864  10.834  0.00  0.00      PROA  
ATOM   1792  HN  ILE P 696     -22.957  -0.841  11.718  0.00  0.00      PROA  
ATOM   1793  CA  ILE P 696     -22.786  -0.063   9.801  0.00  0.00      PROA  
ATOM   1794  HA  ILE P 696     -23.571   0.583   9.435  0.00  0.00      PROA  
ATOM   1795  CB  ILE P 696     -21.597   0.797  10.391  0.00  0.00      PROA  
ATOM   1796  HB  ILE P 696     -20.968   0.163  11.052  0.00  0.00      PROA  
ATOM   1797  CG2 ILE P 696     -20.717   1.572   9.413  0.00  0.00      PROA  
ATOM   1798 HG21 ILE P 696     -21.398   2.181   8.782  0.00  0.00      PROA  
ATOM   1799 HG22 ILE P 696     -20.103   0.962   8.716  0.00  0.00      PROA  
ATOM   1800 HG23 ILE P 696     -19.994   2.174  10.004  0.00  0.00      PROA  
ATOM   1801  CG1 ILE P 696     -22.276   1.835  11.329  0.00  0.00      PROA  
ATOM   1802 HG11 ILE P 696     -22.956   1.386  12.084  0.00  0.00      PROA  
ATOM   1803 HG12 ILE P 696     -22.987   2.443  10.729  0.00  0.00      PROA  
ATOM   1804  CD  ILE P 696     -21.329   2.692  12.207  0.00  0.00      PROA  
ATOM   1805  HD1 ILE P 696     -21.862   3.304  12.966  0.00  0.00      PROA  
ATOM   1806  HD2 ILE P 696     -20.695   3.384  11.612  0.00  0.00      PROA  
ATOM   1807  HD3 ILE P 696     -20.586   2.051  12.728  0.00  0.00      PROA  
ATOM   1808  C   ILE P 696     -22.320  -0.875   8.617  0.00  0.00      PROA  
ATOM   1809  O   ILE P 696     -22.616  -0.616   7.448  0.00  0.00      PROA  
ATOM   1810  N   GLY P 697     -21.647  -2.030   8.851  0.00  0.00      PROA  
ATOM   1811  HN  GLY P 697     -21.461  -2.214   9.813  0.00  0.00      PROA  
ATOM   1812  CA  GLY P 697     -21.276  -3.059   7.931  0.00  0.00      PROA  
ATOM   1813  HA1 GLY P 697     -20.910  -3.862   8.552  0.00  0.00      PROA  
ATOM   1814  HA2 GLY P 697     -20.472  -2.651   7.336  0.00  0.00      PROA  
ATOM   1815  C   GLY P 697     -22.430  -3.531   7.033  0.00  0.00      PROA  
ATOM   1816  O   GLY P 697     -22.212  -3.732   5.834  0.00  0.00      PROA  
ATOM   1817  N   LEU P 698     -23.661  -3.769   7.581  0.00  0.00      PROA  
ATOM   1818  HN  LEU P 698     -23.837  -3.517   8.530  0.00  0.00      PROA  
ATOM   1819  CA  LEU P 698     -24.800  -4.314   6.792  0.00  0.00      PROA  
ATOM   1820  HA  LEU P 698     -24.473  -5.156   6.200  0.00  0.00      PROA  
ATOM   1821  CB  LEU P 698     -25.967  -4.802   7.663  0.00  0.00      PROA  
ATOM   1822  HB1 LEU P 698     -26.834  -5.116   7.043  0.00  0.00      PROA  
ATOM   1823  HB2 LEU P 698     -26.197  -3.959   8.350  0.00  0.00      PROA  
ATOM   1824  CG  LEU P 698     -25.818  -6.124   8.492  0.00  0.00      PROA  
ATOM   1825  HG  LEU P 698     -24.923  -6.023   9.143  0.00  0.00      PROA  
ATOM   1826  CD1 LEU P 698     -27.075  -6.379   9.282  0.00  0.00      PROA  
ATOM   1827 HD11 LEU P 698     -27.045  -7.391   9.739  0.00  0.00      PROA  
ATOM   1828 HD12 LEU P 698     -27.900  -6.431   8.540  0.00  0.00      PROA  
ATOM   1829 HD13 LEU P 698     -27.323  -5.580  10.013  0.00  0.00      PROA  
ATOM   1830  CD2 LEU P 698     -25.607  -7.324   7.533  0.00  0.00      PROA  
ATOM   1831 HD21 LEU P 698     -24.677  -7.221   6.934  0.00  0.00      PROA  
ATOM   1832 HD22 LEU P 698     -26.496  -7.276   6.869  0.00  0.00      PROA  
ATOM   1833 HD23 LEU P 698     -25.708  -8.321   8.013  0.00  0.00      PROA  
ATOM   1834  C   LEU P 698     -25.260  -3.297   5.779  0.00  0.00      PROA  
ATOM   1835  O   LEU P 698     -25.440  -3.659   4.666  0.00  0.00      PROA  
ATOM   1836  N   TRP P 699     -25.287  -1.998   6.140  0.00  0.00      PROA  
ATOM   1837  HN  TRP P 699     -25.115  -1.782   7.098  0.00  0.00      PROA  
ATOM   1838  CA  TRP P 699     -25.535  -0.854   5.139  0.00  0.00      PROA  
ATOM   1839  HA  TRP P 699     -26.447  -1.032   4.587  0.00  0.00      PROA  
ATOM   1840  CB  TRP P 699     -25.743   0.422   5.982  0.00  0.00      PROA  
ATOM   1841  HB1 TRP P 699     -25.801   1.344   5.364  0.00  0.00      PROA  
ATOM   1842  HB2 TRP P 699     -24.897   0.512   6.696  0.00  0.00      PROA  
ATOM   1843  CG  TRP P 699     -27.029   0.437   6.781  0.00  0.00      PROA  
ATOM   1844  CD1 TRP P 699     -27.207   0.412   8.175  0.00  0.00      PROA  
ATOM   1845  HD1 TRP P 699     -26.488   0.044   8.893  0.00  0.00      PROA  
ATOM   1846  NE1 TRP P 699     -28.533   0.606   8.449  0.00  0.00      PROA  
ATOM   1847  HE1 TRP P 699     -28.899   0.380   9.325  0.00  0.00      PROA  
ATOM   1848  CE2 TRP P 699     -29.207   0.793   7.234  0.00  0.00      PROA  
ATOM   1849  CD2 TRP P 699     -28.264   0.827   6.212  0.00  0.00      PROA  
ATOM   1850  CE3 TRP P 699     -28.674   1.036   4.900  0.00  0.00      PROA  
ATOM   1851  HE3 TRP P 699     -27.878   1.084   4.172  0.00  0.00      PROA  
ATOM   1852  CZ3 TRP P 699     -30.049   1.293   4.697  0.00  0.00      PROA  
ATOM   1853  HZ3 TRP P 699     -30.321   1.589   3.694  0.00  0.00      PROA  
ATOM   1854  CZ2 TRP P 699     -30.559   0.934   6.949  0.00  0.00      PROA  
ATOM   1855  HZ2 TRP P 699     -31.206   0.935   7.814  0.00  0.00      PROA  
ATOM   1856  CH2 TRP P 699     -30.929   1.250   5.693  0.00  0.00      PROA  
ATOM   1857  HH2 TRP P 699     -31.974   1.378   5.452  0.00  0.00      PROA  
ATOM   1858  C   TRP P 699     -24.438  -0.642   4.255  0.00  0.00      PROA  
ATOM   1859  O   TRP P 699     -24.593  -0.402   3.055  0.00  0.00      PROA  
ATOM   1860  N   THR P 700     -23.147  -0.676   4.669  0.00  0.00      PROA  
ATOM   1861  HN  THR P 700     -23.033  -0.848   5.644  0.00  0.00      PROA  
ATOM   1862  CA  THR P 700     -21.945  -0.544   3.866  0.00  0.00      PROA  
ATOM   1863  HA  THR P 700     -22.021   0.385   3.322  0.00  0.00      PROA  
ATOM   1864  CB  THR P 700     -20.635  -0.537   4.629  0.00  0.00      PROA  
ATOM   1865  HB  THR P 700     -20.422  -1.549   5.034  0.00  0.00      PROA  
ATOM   1866  OG1 THR P 700     -20.599   0.458   5.621  0.00  0.00      PROA  
ATOM   1867  HG1 THR P 700     -21.114   0.086   6.341  0.00  0.00      PROA  
ATOM   1868  CG2 THR P 700     -19.597  -0.117   3.642  0.00  0.00      PROA  
ATOM   1869 HG21 THR P 700     -19.622  -0.743   2.724  0.00  0.00      PROA  
ATOM   1870 HG22 THR P 700     -18.571  -0.163   4.066  0.00  0.00      PROA  
ATOM   1871 HG23 THR P 700     -19.799   0.887   3.212  0.00  0.00      PROA  
ATOM   1872  C   THR P 700     -21.872  -1.668   2.823  0.00  0.00      PROA  
ATOM   1873  O   THR P 700     -21.678  -1.463   1.621  0.00  0.00      PROA  
ATOM   1874  N   SER P 701     -22.104  -2.926   3.116  0.00  0.00      PROA  
ATOM   1875  HN  SER P 701     -22.228  -3.188   4.070  0.00  0.00      PROA  
ATOM   1876  CA  SER P 701     -22.111  -3.994   2.141  0.00  0.00      PROA  
ATOM   1877  HA  SER P 701     -21.183  -3.865   1.603  0.00  0.00      PROA  
ATOM   1878  CB  SER P 701     -22.119  -5.420   2.830  0.00  0.00      PROA  
ATOM   1879  HB1 SER P 701     -21.098  -5.535   3.253  0.00  0.00      PROA  
ATOM   1880  HB2 SER P 701     -22.309  -6.186   2.048  0.00  0.00      PROA  
ATOM   1881  OG  SER P 701     -23.131  -5.531   3.838  0.00  0.00      PROA  
ATOM   1882  HG1 SER P 701     -22.798  -5.047   4.597  0.00  0.00      PROA  
ATOM   1883  C   SER P 701     -23.236  -3.953   1.125  0.00  0.00      PROA  
ATOM   1884  O   SER P 701     -22.939  -4.077  -0.057  0.00  0.00      PROA  
ATOM   1885  N   PHE P 702     -24.486  -3.735   1.598  0.00  0.00      PROA  
ATOM   1886  HN  PHE P 702     -24.767  -3.778   2.554  0.00  0.00      PROA  
ATOM   1887  CA  PHE P 702     -25.597  -3.306   0.817  0.00  0.00      PROA  
ATOM   1888  HA  PHE P 702     -25.825  -4.127   0.154  0.00  0.00      PROA  
ATOM   1889  CB  PHE P 702     -26.757  -2.818   1.816  0.00  0.00      PROA  
ATOM   1890  HB1 PHE P 702     -26.412  -1.951   2.418  0.00  0.00      PROA  
ATOM   1891  HB2 PHE P 702     -26.908  -3.641   2.546  0.00  0.00      PROA  
ATOM   1892  CG  PHE P 702     -28.074  -2.407   1.149  0.00  0.00      PROA  
ATOM   1893  CD1 PHE P 702     -28.861  -3.405   0.646  0.00  0.00      PROA  
ATOM   1894  HD1 PHE P 702     -28.743  -4.470   0.779  0.00  0.00      PROA  
ATOM   1895  CE1 PHE P 702     -30.049  -3.114  -0.028  0.00  0.00      PROA  
ATOM   1896  HE1 PHE P 702     -30.782  -3.863  -0.286  0.00  0.00      PROA  
ATOM   1897  CZ  PHE P 702     -30.484  -1.730  -0.116  0.00  0.00      PROA  
ATOM   1898  HZ  PHE P 702     -31.438  -1.634  -0.613  0.00  0.00      PROA  
ATOM   1899  CD2 PHE P 702     -28.473  -1.039   1.031  0.00  0.00      PROA  
ATOM   1900  HD2 PHE P 702     -27.794  -0.282   1.397  0.00  0.00      PROA  
ATOM   1901  CE2 PHE P 702     -29.717  -0.716   0.449  0.00  0.00      PROA  
ATOM   1902  HE2 PHE P 702     -30.051   0.299   0.294  0.00  0.00      PROA  
ATOM   1903  C   PHE P 702     -25.329  -2.134  -0.187  0.00  0.00      PROA  
ATOM   1904  O   PHE P 702     -25.671  -2.126  -1.364  0.00  0.00      PROA  
ATOM   1905  N   LEU P 703     -24.709  -1.021   0.264  0.00  0.00      PROA  
ATOM   1906  HN  LEU P 703     -24.226  -0.884   1.125  0.00  0.00      PROA  
ATOM   1907  CA  LEU P 703     -24.424  -0.029  -0.707  0.00  0.00      PROA  
ATOM   1908  HA  LEU P 703     -25.261   0.236  -1.336  0.00  0.00      PROA  
ATOM   1909  CB  LEU P 703     -24.063   1.267   0.033  0.00  0.00      PROA  
ATOM   1910  HB1 LEU P 703     -23.639   2.024  -0.662  0.00  0.00      PROA  
ATOM   1911  HB2 LEU P 703     -23.217   1.082   0.730  0.00  0.00      PROA  
ATOM   1912  CG  LEU P 703     -25.302   1.876   0.711  0.00  0.00      PROA  
ATOM   1913  HG  LEU P 703     -25.752   1.141   1.412  0.00  0.00      PROA  
ATOM   1914  CD1 LEU P 703     -24.983   3.157   1.483  0.00  0.00      PROA  
ATOM   1915 HD11 LEU P 703     -25.805   3.569   2.106  0.00  0.00      PROA  
ATOM   1916 HD12 LEU P 703     -24.692   3.829   0.648  0.00  0.00      PROA  
ATOM   1917 HD13 LEU P 703     -24.081   3.010   2.114  0.00  0.00      PROA  
ATOM   1918  CD2 LEU P 703     -26.382   2.106  -0.371  0.00  0.00      PROA  
ATOM   1919 HD21 LEU P 703     -25.840   2.490  -1.261  0.00  0.00      PROA  
ATOM   1920 HD22 LEU P 703     -27.124   2.826   0.035  0.00  0.00      PROA  
ATOM   1921 HD23 LEU P 703     -26.860   1.137  -0.634  0.00  0.00      PROA  
ATOM   1922  C   LEU P 703     -23.269  -0.383  -1.679  0.00  0.00      PROA  
ATOM   1923  O   LEU P 703     -23.350  -0.109  -2.856  0.00  0.00      PROA  
ATOM   1924  N   CYS P 704     -22.244  -1.108  -1.238  0.00  0.00      PROA  
ATOM   1925  HN  CYS P 704     -22.168  -1.206  -0.248  0.00  0.00      PROA  
ATOM   1926  CA  CYS P 704     -21.117  -1.621  -2.050  0.00  0.00      PROA  
ATOM   1927  HA  CYS P 704     -20.646  -0.794  -2.560  0.00  0.00      PROA  
ATOM   1928  CB  CYS P 704     -20.077  -2.345  -1.151  0.00  0.00      PROA  
ATOM   1929  HB1 CYS P 704     -19.413  -2.929  -1.823  0.00  0.00      PROA  
ATOM   1930  HB2 CYS P 704     -20.590  -3.047  -0.460  0.00  0.00      PROA  
ATOM   1931  SG  CYS P 704     -19.074  -1.153  -0.198  0.00  0.00      PROA  
ATOM   1932  HG1 CYS P 704     -19.905  -0.987   0.820  0.00  0.00      PROA  
ATOM   1933  C   CYS P 704     -21.538  -2.589  -3.188  0.00  0.00      PROA  
ATOM   1934  O   CYS P 704     -21.198  -2.371  -4.361  0.00  0.00      PROA  
ATOM   1935  N   ILE P 705     -22.420  -3.553  -2.804  0.00  0.00      PROA  
ATOM   1936  HN  ILE P 705     -22.664  -3.611  -1.839  0.00  0.00      PROA  
ATOM   1937  CA  ILE P 705     -23.060  -4.414  -3.763  0.00  0.00      PROA  
ATOM   1938  HA  ILE P 705     -22.310  -4.865  -4.395  0.00  0.00      PROA  
ATOM   1939  CB  ILE P 705     -23.655  -5.557  -2.989  0.00  0.00      PROA  
ATOM   1940  HB  ILE P 705     -23.054  -5.678  -2.063  0.00  0.00      PROA  
ATOM   1941  CG2 ILE P 705     -25.121  -5.314  -2.597  0.00  0.00      PROA  
ATOM   1942 HG21 ILE P 705     -25.235  -4.269  -2.238  0.00  0.00      PROA  
ATOM   1943 HG22 ILE P 705     -25.528  -5.932  -1.769  0.00  0.00      PROA  
ATOM   1944 HG23 ILE P 705     -25.704  -5.525  -3.519  0.00  0.00      PROA  
ATOM   1945  CG1 ILE P 705     -23.349  -6.956  -3.676  0.00  0.00      PROA  
ATOM   1946 HG11 ILE P 705     -23.774  -7.634  -2.906  0.00  0.00      PROA  
ATOM   1947 HG12 ILE P 705     -22.241  -6.993  -3.597  0.00  0.00      PROA  
ATOM   1948  CD  ILE P 705     -23.926  -7.237  -5.014  0.00  0.00      PROA  
ATOM   1949  HD1 ILE P 705     -25.032  -7.157  -5.092  0.00  0.00      PROA  
ATOM   1950  HD2 ILE P 705     -23.743  -8.297  -5.293  0.00  0.00      PROA  
ATOM   1951  HD3 ILE P 705     -23.388  -6.685  -5.815  0.00  0.00      PROA  
ATOM   1952  C   ILE P 705     -24.040  -3.664  -4.684  0.00  0.00      PROA  
ATOM   1953  O   ILE P 705     -24.295  -4.110  -5.843  0.00  0.00      PROA  
ATOM   1954  N   VAL P 706     -24.662  -2.514  -4.344  0.00  0.00      PROA  
ATOM   1955  HN  VAL P 706     -24.713  -2.239  -3.387  0.00  0.00      PROA  
ATOM   1956  CA  VAL P 706     -25.400  -1.676  -5.232  0.00  0.00      PROA  
ATOM   1957  HA  VAL P 706     -26.065  -2.319  -5.790  0.00  0.00      PROA  
ATOM   1958  CB  VAL P 706     -26.237  -0.590  -4.560  0.00  0.00      PROA  
ATOM   1959  HB  VAL P 706     -25.636  -0.229  -3.699  0.00  0.00      PROA  
ATOM   1960  CG1 VAL P 706     -26.550   0.545  -5.486  0.00  0.00      PROA  
ATOM   1961 HG11 VAL P 706     -27.212   0.101  -6.260  0.00  0.00      PROA  
ATOM   1962 HG12 VAL P 706     -25.623   0.956  -5.940  0.00  0.00      PROA  
ATOM   1963 HG13 VAL P 706     -27.130   1.349  -4.984  0.00  0.00      PROA  
ATOM   1964  CG2 VAL P 706     -27.471  -1.218  -3.972  0.00  0.00      PROA  
ATOM   1965 HG21 VAL P 706     -28.213  -1.582  -4.714  0.00  0.00      PROA  
ATOM   1966 HG22 VAL P 706     -28.002  -0.563  -3.249  0.00  0.00      PROA  
ATOM   1967 HG23 VAL P 706     -27.157  -2.137  -3.433  0.00  0.00      PROA  
ATOM   1968  C   VAL P 706     -24.423  -1.040  -6.275  0.00  0.00      PROA  
ATOM   1969  O   VAL P 706     -24.652  -0.891  -7.457  0.00  0.00      PROA  
ATOM   1970  N   LEU P 707     -23.258  -0.499  -5.802  0.00  0.00      PROA  
ATOM   1971  HN  LEU P 707     -23.079  -0.463  -4.822  0.00  0.00      PROA  
ATOM   1972  CA  LEU P 707     -22.224   0.134  -6.658  0.00  0.00      PROA  
ATOM   1973  HA  LEU P 707     -22.791   0.791  -7.302  0.00  0.00      PROA  
ATOM   1974  CB  LEU P 707     -21.220   0.941  -5.808  0.00  0.00      PROA  
ATOM   1975  HB1 LEU P 707     -20.453   1.432  -6.444  0.00  0.00      PROA  
ATOM   1976  HB2 LEU P 707     -20.624   0.280  -5.143  0.00  0.00      PROA  
ATOM   1977  CG  LEU P 707     -21.848   2.032  -4.934  0.00  0.00      PROA  
ATOM   1978  HG  LEU P 707     -22.727   1.627  -4.388  0.00  0.00      PROA  
ATOM   1979  CD1 LEU P 707     -20.944   2.562  -3.878  0.00  0.00      PROA  
ATOM   1980 HD11 LEU P 707     -20.010   2.892  -4.381  0.00  0.00      PROA  
ATOM   1981 HD12 LEU P 707     -20.634   1.749  -3.188  0.00  0.00      PROA  
ATOM   1982 HD13 LEU P 707     -21.344   3.294  -3.144  0.00  0.00      PROA  
ATOM   1983  CD2 LEU P 707     -22.354   3.257  -5.696  0.00  0.00      PROA  
ATOM   1984 HD21 LEU P 707     -21.602   3.648  -6.413  0.00  0.00      PROA  
ATOM   1985 HD22 LEU P 707     -22.584   4.050  -4.953  0.00  0.00      PROA  
ATOM   1986 HD23 LEU P 707     -23.343   3.040  -6.153  0.00  0.00      PROA  
ATOM   1987  C   LEU P 707     -21.538  -0.808  -7.639  0.00  0.00      PROA  
ATOM   1988  O   LEU P 707     -21.136  -0.456  -8.786  0.00  0.00      PROA  
ATOM   1989  N   VAL P 708     -21.383  -2.056  -7.227  0.00  0.00      PROA  
ATOM   1990  HN  VAL P 708     -21.489  -2.244  -6.253  0.00  0.00      PROA  
ATOM   1991  CA  VAL P 708     -21.046  -3.168  -8.091  0.00  0.00      PROA  
ATOM   1992  HA  VAL P 708     -20.145  -2.840  -8.587  0.00  0.00      PROA  
ATOM   1993  CB  VAL P 708     -20.557  -4.358  -7.275  0.00  0.00      PROA  
ATOM   1994  HB  VAL P 708     -21.160  -4.439  -6.346  0.00  0.00      PROA  
ATOM   1995  CG1 VAL P 708     -20.704  -5.725  -8.033  0.00  0.00      PROA  
ATOM   1996 HG11 VAL P 708     -20.290  -5.716  -9.064  0.00  0.00      PROA  
ATOM   1997 HG12 VAL P 708     -21.765  -6.056  -8.016  0.00  0.00      PROA  
ATOM   1998 HG13 VAL P 708     -20.173  -6.359  -7.291  0.00  0.00      PROA  
ATOM   1999  CG2 VAL P 708     -19.070  -4.093  -6.773  0.00  0.00      PROA  
ATOM   2000 HG21 VAL P 708     -19.023  -2.994  -6.619  0.00  0.00      PROA  
ATOM   2001 HG22 VAL P 708     -18.395  -4.244  -7.642  0.00  0.00      PROA  
ATOM   2002 HG23 VAL P 708     -18.716  -4.706  -5.917  0.00  0.00      PROA  
ATOM   2003  C   VAL P 708     -22.138  -3.532  -9.191  0.00  0.00      PROA  
ATOM   2004  O   VAL P 708     -21.842  -3.637 -10.346  0.00  0.00      PROA  
ATOM   2005  N   ALA P 709     -23.410  -3.581  -8.825  0.00  0.00      PROA  
ATOM   2006  HN  ALA P 709     -23.682  -3.481  -7.871  0.00  0.00      PROA  
ATOM   2007  CA  ALA P 709     -24.492  -3.685  -9.754  0.00  0.00      PROA  
ATOM   2008  HA  ALA P 709     -24.411  -4.516 -10.438  0.00  0.00      PROA  
ATOM   2009  CB  ALA P 709     -25.678  -4.058  -8.932  0.00  0.00      PROA  
ATOM   2010  HB1 ALA P 709     -25.653  -3.463  -7.994  0.00  0.00      PROA  
ATOM   2011  HB2 ALA P 709     -25.518  -5.110  -8.613  0.00  0.00      PROA  
ATOM   2012  HB3 ALA P 709     -26.674  -3.885  -9.393  0.00  0.00      PROA  
ATOM   2013  C   ALA P 709     -24.862  -2.401 -10.531  0.00  0.00      PROA  
ATOM   2014  O   ALA P 709     -25.589  -2.561 -11.505  0.00  0.00      PROA  
ATOM   2015  N   THR P 710     -24.450  -1.196 -10.256  0.00  0.00      PROA  
ATOM   2016  HN  THR P 710     -23.801  -1.155  -9.500  0.00  0.00      PROA  
ATOM   2017  CA  THR P 710     -24.680   0.071 -10.903  0.00  0.00      PROA  
ATOM   2018  HA  THR P 710     -25.441  -0.097 -11.651  0.00  0.00      PROA  
ATOM   2019  CB  THR P 710     -25.275   1.119 -10.088  0.00  0.00      PROA  
ATOM   2020  HB  THR P 710     -25.320   2.030 -10.722  0.00  0.00      PROA  
ATOM   2021  OG1 THR P 710     -24.478   1.293  -8.959  0.00  0.00      PROA  
ATOM   2022  HG1 THR P 710     -24.557   0.529  -8.384  0.00  0.00      PROA  
ATOM   2023  CG2 THR P 710     -26.709   0.709  -9.519  0.00  0.00      PROA  
ATOM   2024 HG21 THR P 710     -26.716  -0.298  -9.051  0.00  0.00      PROA  
ATOM   2025 HG22 THR P 710     -27.314   0.701 -10.451  0.00  0.00      PROA  
ATOM   2026 HG23 THR P 710     -27.086   1.494  -8.829  0.00  0.00      PROA  
ATOM   2027  C   THR P 710     -23.401   0.387 -11.718  0.00  0.00      PROA  
ATOM   2028  O   THR P 710     -22.380  -0.309 -11.619  0.00  0.00      PROA  
ATOM   2029  N   ASP P 711     -23.464   1.333 -12.731  0.00  0.00      PROA  
ATOM   2030  HN  ASP P 711     -24.293   1.702 -13.144  0.00  0.00      PROA  
ATOM   2031  CA  ASP P 711     -22.249   1.752 -13.379  0.00  0.00      PROA  
ATOM   2032  HA  ASP P 711     -21.612   0.883 -13.448  0.00  0.00      PROA  
ATOM   2033  CB  ASP P 711     -22.611   2.028 -14.881  0.00  0.00      PROA  
ATOM   2034  HB1 ASP P 711     -21.784   2.572 -15.386  0.00  0.00      PROA  
ATOM   2035  HB2 ASP P 711     -23.500   2.694 -14.896  0.00  0.00      PROA  
ATOM   2036  CG  ASP P 711     -22.814   0.775 -15.674  0.00  0.00      PROA  
ATOM   2037  OD1 ASP P 711     -23.163   0.983 -16.872  0.00  0.00      PROA  
ATOM   2038  OD2 ASP P 711     -22.590  -0.369 -15.222  0.00  0.00      PROA  
ATOM   2039  C   ASP P 711     -21.489   2.866 -12.766  0.00  0.00      PROA  
ATOM   2040  O   ASP P 711     -21.030   3.828 -13.400  0.00  0.00      PROA  
ATOM   2041  N   ALA P 712     -21.285   2.663 -11.445  0.00  0.00      PROA  
ATOM   2042  HN  ALA P 712     -21.870   2.010 -10.969  0.00  0.00      PROA  
ATOM   2043  CA  ALA P 712     -20.455   3.485 -10.574  0.00  0.00      PROA  
ATOM   2044  HA  ALA P 712     -20.934   4.453 -10.578  0.00  0.00      PROA  
ATOM   2045  CB  ALA P 712     -20.455   2.866  -9.150  0.00  0.00      PROA  
ATOM   2046  HB1 ALA P 712     -19.981   3.448  -8.330  0.00  0.00      PROA  
ATOM   2047  HB2 ALA P 712     -19.996   1.858  -9.065  0.00  0.00      PROA  
ATOM   2048  HB3 ALA P 712     -21.511   2.816  -8.809  0.00  0.00      PROA  
ATOM   2049  C   ALA P 712     -18.961   3.615 -10.968  0.00  0.00      PROA  
ATOM   2050  O   ALA P 712     -18.383   4.661 -11.074  0.00  0.00      PROA  
ATOM   2051  N   SER P 713     -18.313   2.508 -11.279  0.00  0.00      PROA  
ATOM   2052  HN  SER P 713     -18.731   1.603 -11.314  0.00  0.00      PROA  
ATOM   2053  CA  SER P 713     -16.924   2.546 -11.647  0.00  0.00      PROA  
ATOM   2054  HA  SER P 713     -16.320   3.173 -11.007  0.00  0.00      PROA  
ATOM   2055  CB  SER P 713     -16.249   1.137 -11.443  0.00  0.00      PROA  
ATOM   2056  HB1 SER P 713     -15.139   1.122 -11.487  0.00  0.00      PROA  
ATOM   2057  HB2 SER P 713     -16.598   0.499 -12.283  0.00  0.00      PROA  
ATOM   2058  OG  SER P 713     -16.556   0.606 -10.183  0.00  0.00      PROA  
ATOM   2059  HG1 SER P 713     -17.486   0.371 -10.209  0.00  0.00      PROA  
ATOM   2060  C   SER P 713     -16.703   2.773 -13.152  0.00  0.00      PROA  
ATOM   2061  O   SER P 713     -15.740   2.259 -13.757  0.00  0.00      PROA  
ATOM   2062  N   SER P 714     -17.554   3.685 -13.740  0.00  0.00      PROA  
ATOM   2063  HN  SER P 714     -18.388   4.008 -13.300  0.00  0.00      PROA  
ATOM   2064  CA  SER P 714     -17.270   4.285 -15.063  0.00  0.00      PROA  
ATOM   2065  HA  SER P 714     -16.998   3.484 -15.735  0.00  0.00      PROA  
ATOM   2066  CB  SER P 714     -18.570   4.999 -15.538  0.00  0.00      PROA  
ATOM   2067  HB1 SER P 714     -19.350   4.210 -15.611  0.00  0.00      PROA  
ATOM   2068  HB2 SER P 714     -18.541   5.439 -16.558  0.00  0.00      PROA  
ATOM   2069  OG  SER P 714     -19.162   6.049 -14.738  0.00  0.00      PROA  
ATOM   2070  HG1 SER P 714     -19.632   5.665 -13.994  0.00  0.00      PROA  
ATOM   2071  C   SER P 714     -16.106   5.227 -14.989  0.00  0.00      PROA  
ATOM   2072  O   SER P 714     -15.389   5.443 -15.967  0.00  0.00      PROA  
ATOM   2073  N   LEU P 715     -15.957   5.813 -13.758  0.00  0.00      PROA  
ATOM   2074  HN  LEU P 715     -16.620   5.648 -13.031  0.00  0.00      PROA  
ATOM   2075  CA  LEU P 715     -15.053   6.953 -13.454  0.00  0.00      PROA  
ATOM   2076  HA  LEU P 715     -15.278   7.781 -14.110  0.00  0.00      PROA  
ATOM   2077  CB  LEU P 715     -15.297   7.534 -12.056  0.00  0.00      PROA  
ATOM   2078  HB1 LEU P 715     -14.457   8.244 -11.896  0.00  0.00      PROA  
ATOM   2079  HB2 LEU P 715     -15.245   6.655 -11.379  0.00  0.00      PROA  
ATOM   2080  CG  LEU P 715     -16.593   8.300 -11.672  0.00  0.00      PROA  
ATOM   2081  HG  LEU P 715     -17.501   7.715 -11.932  0.00  0.00      PROA  
ATOM   2082  CD1 LEU P 715     -16.752   8.557 -10.164  0.00  0.00      PROA  
ATOM   2083 HD11 LEU P 715     -16.649   7.641  -9.544  0.00  0.00      PROA  
ATOM   2084 HD12 LEU P 715     -17.778   8.922  -9.942  0.00  0.00      PROA  
ATOM   2085 HD13 LEU P 715     -16.011   9.354  -9.943  0.00  0.00      PROA  
ATOM   2086  CD2 LEU P 715     -16.579   9.593 -12.406  0.00  0.00      PROA  
ATOM   2087 HD21 LEU P 715     -17.577  10.079 -12.350  0.00  0.00      PROA  
ATOM   2088 HD22 LEU P 715     -16.451   9.446 -13.500  0.00  0.00      PROA  
ATOM   2089 HD23 LEU P 715     -15.864  10.318 -11.962  0.00  0.00      PROA  
ATOM   2090  C   LEU P 715     -13.573   6.547 -13.576  0.00  0.00      PROA  
ATOM   2091  O   LEU P 715     -12.740   7.452 -13.720  0.00  0.00      PROA  
ATOM   2092  N   VAL P 716     -13.235   5.267 -13.812  0.00  0.00      PROA  
ATOM   2093  HN  VAL P 716     -13.940   4.604 -14.054  0.00  0.00      PROA  
ATOM   2094  CA  VAL P 716     -11.902   4.717 -13.990  0.00  0.00      PROA  
ATOM   2095  HA  VAL P 716     -11.415   5.125 -13.116  0.00  0.00      PROA  
ATOM   2096  CB  VAL P 716     -11.912   3.234 -14.074  0.00  0.00      PROA  
ATOM   2097  HB  VAL P 716     -10.867   2.872 -14.187  0.00  0.00      PROA  
ATOM   2098  CG1 VAL P 716     -12.451   2.600 -12.799  0.00  0.00      PROA  
ATOM   2099 HG11 VAL P 716     -12.460   1.489 -12.782  0.00  0.00      PROA  
ATOM   2100 HG12 VAL P 716     -13.504   2.943 -12.706  0.00  0.00      PROA  
ATOM   2101 HG13 VAL P 716     -11.924   3.080 -11.947  0.00  0.00      PROA  
ATOM   2102  CG2 VAL P 716     -12.784   2.761 -15.270  0.00  0.00      PROA  
ATOM   2103 HG21 VAL P 716     -13.048   1.696 -15.097  0.00  0.00      PROA  
ATOM   2104 HG22 VAL P 716     -12.132   2.831 -16.167  0.00  0.00      PROA  
ATOM   2105 HG23 VAL P 716     -13.714   3.336 -15.467  0.00  0.00      PROA  
ATOM   2106  C   VAL P 716     -11.132   5.273 -15.180  0.00  0.00      PROA  
ATOM   2107  O   VAL P 716      -9.909   5.411 -15.218  0.00  0.00      PROA  
ATOM   2108  N   CYS P 717     -11.877   5.640 -16.273  0.00  0.00      PROA  
ATOM   2109  HN  CYS P 717     -12.872   5.582 -16.309  0.00  0.00      PROA  
ATOM   2110  CA  CYS P 717     -11.208   6.310 -17.367  0.00  0.00      PROA  
ATOM   2111  HA  CYS P 717     -10.242   5.892 -17.609  0.00  0.00      PROA  
ATOM   2112  CB  CYS P 717     -11.937   6.239 -18.698  0.00  0.00      PROA  
ATOM   2113  HB1 CYS P 717     -11.167   6.519 -19.449  0.00  0.00      PROA  
ATOM   2114  HB2 CYS P 717     -12.724   7.022 -18.731  0.00  0.00      PROA  
ATOM   2115  SG  CYS P 717     -12.622   4.557 -18.929  0.00  0.00      PROA  
ATOM   2116  HG1 CYS P 717     -11.507   3.846 -19.016  0.00  0.00      PROA  
ATOM   2117  C   CYS P 717     -11.079   7.843 -17.121  0.00  0.00      PROA  
ATOM   2118  O   CYS P 717     -10.242   8.495 -17.723  0.00  0.00      PROA  
ATOM   2119  N   TYR P 718     -11.756   8.438 -16.137  0.00  0.00      PROA  
ATOM   2120  HN  TYR P 718     -12.193   7.937 -15.394  0.00  0.00      PROA  
ATOM   2121  CA  TYR P 718     -11.854   9.856 -15.962  0.00  0.00      PROA  
ATOM   2122  HA  TYR P 718     -11.656  10.330 -16.912  0.00  0.00      PROA  
ATOM   2123  CB  TYR P 718     -13.299  10.299 -15.515  0.00  0.00      PROA  
ATOM   2124  HB1 TYR P 718     -13.268  11.347 -15.148  0.00  0.00      PROA  
ATOM   2125  HB2 TYR P 718     -13.636   9.682 -14.654  0.00  0.00      PROA  
ATOM   2126  CG  TYR P 718     -14.280  10.018 -16.608  0.00  0.00      PROA  
ATOM   2127  CD1 TYR P 718     -14.696  11.064 -17.413  0.00  0.00      PROA  
ATOM   2128  HD1 TYR P 718     -14.356  12.078 -17.260  0.00  0.00      PROA  
ATOM   2129  CE1 TYR P 718     -15.785  10.881 -18.307  0.00  0.00      PROA  
ATOM   2130  HE1 TYR P 718     -16.271  11.721 -18.782  0.00  0.00      PROA  
ATOM   2131  CZ  TYR P 718     -16.101   9.609 -18.692  0.00  0.00      PROA  
ATOM   2132  OH  TYR P 718     -16.992   9.473 -19.836  0.00  0.00      PROA  
ATOM   2133  HH  TYR P 718     -17.042   8.538 -20.049  0.00  0.00      PROA  
ATOM   2134  CD2 TYR P 718     -14.761   8.723 -16.894  0.00  0.00      PROA  
ATOM   2135  HD2 TYR P 718     -14.389   7.844 -16.389  0.00  0.00      PROA  
ATOM   2136  CE2 TYR P 718     -15.522   8.519 -18.037  0.00  0.00      PROA  
ATOM   2137  HE2 TYR P 718     -15.722   7.488 -18.290  0.00  0.00      PROA  
ATOM   2138  C   TYR P 718     -10.826  10.330 -14.909  0.00  0.00      PROA  
ATOM   2139  O   TYR P 718     -10.649  11.555 -14.732  0.00  0.00      PROA  
ATOM   2140  N   ILE P 719     -10.149   9.423 -14.216  0.00  0.00      PROA  
ATOM   2141  HN  ILE P 719     -10.288   8.464 -14.450  0.00  0.00      PROA  
ATOM   2142  CA  ILE P 719      -9.144   9.728 -13.335  0.00  0.00      PROA  
ATOM   2143  HA  ILE P 719      -9.440  10.332 -12.490  0.00  0.00      PROA  
ATOM   2144  CB  ILE P 719      -8.487   8.463 -12.686  0.00  0.00      PROA  
ATOM   2145  HB  ILE P 719      -8.197   7.817 -13.542  0.00  0.00      PROA  
ATOM   2146  CG2 ILE P 719      -7.299   8.783 -11.756  0.00  0.00      PROA  
ATOM   2147 HG21 ILE P 719      -6.953   7.918 -11.150  0.00  0.00      PROA  
ATOM   2148 HG22 ILE P 719      -7.493   9.635 -11.070  0.00  0.00      PROA  
ATOM   2149 HG23 ILE P 719      -6.412   8.994 -12.391  0.00  0.00      PROA  
ATOM   2150  CG1 ILE P 719      -9.461   7.592 -11.879  0.00  0.00      PROA  
ATOM   2151 HG11 ILE P 719      -8.931   6.695 -11.493  0.00  0.00      PROA  
ATOM   2152 HG12 ILE P 719     -10.185   7.167 -12.605  0.00  0.00      PROA  
ATOM   2153  CD  ILE P 719     -10.205   8.341 -10.740  0.00  0.00      PROA  
ATOM   2154  HD1 ILE P 719     -11.039   8.880 -11.239  0.00  0.00      PROA  
ATOM   2155  HD2 ILE P 719      -9.670   9.172 -10.231  0.00  0.00      PROA  
ATOM   2156  HD3 ILE P 719     -10.557   7.719  -9.890  0.00  0.00      PROA  
ATOM   2157  C   ILE P 719      -7.930  10.560 -13.919  0.00  0.00      PROA  
ATOM   2158  O   ILE P 719      -7.538  11.601 -13.412  0.00  0.00      PROA  
ATOM   2159  N   THR P 720      -7.422  10.205 -15.083  0.00  0.00      PROA  
ATOM   2160  HN  THR P 720      -7.769   9.347 -15.454  0.00  0.00      PROA  
ATOM   2161  CA  THR P 720      -6.315  10.761 -15.834  0.00  0.00      PROA  
ATOM   2162  HA  THR P 720      -6.365   9.975 -16.573  0.00  0.00      PROA  
ATOM   2163  CB  THR P 720      -6.557  11.989 -16.655  0.00  0.00      PROA  
ATOM   2164  HB  THR P 720      -6.177  11.759 -17.674  0.00  0.00      PROA  
ATOM   2165  OG1 THR P 720      -5.858  13.104 -16.265  0.00  0.00      PROA  
ATOM   2166  HG1 THR P 720      -5.121  13.223 -16.869  0.00  0.00      PROA  
ATOM   2167  CG2 THR P 720      -8.023  12.420 -16.884  0.00  0.00      PROA  
ATOM   2168 HG21 THR P 720      -8.624  12.465 -15.951  0.00  0.00      PROA  
ATOM   2169 HG22 THR P 720      -8.581  11.722 -17.545  0.00  0.00      PROA  
ATOM   2170 HG23 THR P 720      -8.087  13.385 -17.431  0.00  0.00      PROA  
ATOM   2171  C   THR P 720      -4.866  10.649 -15.154  0.00  0.00      PROA  
ATOM   2172  O   THR P 720      -4.682  10.783 -13.937  0.00  0.00      PROA  
ATOM   2173  N   ARG P 721      -3.772  10.418 -15.985  0.00  0.00      PROA  
ATOM   2174  HN  ARG P 721      -3.866  10.579 -16.964  0.00  0.00      PROA  
ATOM   2175  CA  ARG P 721      -2.373  10.365 -15.556  0.00  0.00      PROA  
ATOM   2176  HA  ARG P 721      -2.366   9.672 -14.727  0.00  0.00      PROA  
ATOM   2177  CB  ARG P 721      -1.443   9.621 -16.535  0.00  0.00      PROA  
ATOM   2178  HB1 ARG P 721      -0.415   9.677 -16.116  0.00  0.00      PROA  
ATOM   2179  HB2 ARG P 721      -1.443  10.077 -17.548  0.00  0.00      PROA  
ATOM   2180  CG  ARG P 721      -1.768   8.124 -16.612  0.00  0.00      PROA  
ATOM   2181  HG1 ARG P 721      -2.833   8.044 -16.920  0.00  0.00      PROA  
ATOM   2182  HG2 ARG P 721      -1.553   7.710 -15.604  0.00  0.00      PROA  
ATOM   2183  CD  ARG P 721      -0.875   7.448 -17.659  0.00  0.00      PROA  
ATOM   2184  HD1 ARG P 721      -1.163   7.669 -18.709  0.00  0.00      PROA  
ATOM   2185  HD2 ARG P 721      -0.941   6.346 -17.540  0.00  0.00      PROA  
ATOM   2186  NE  ARG P 721       0.602   7.838 -17.520  0.00  0.00      PROA  
ATOM   2187  HE  ARG P 721       0.859   8.356 -16.704  0.00  0.00      PROA  
ATOM   2188  CZ  ARG P 721       1.558   7.361 -18.246  0.00  0.00      PROA  
ATOM   2189  NH1 ARG P 721       1.488   6.622 -19.330  0.00  0.00      PROA  
ATOM   2190 HH11 ARG P 721       0.610   6.168 -19.483  0.00  0.00      PROA  
ATOM   2191 HH12 ARG P 721       2.239   6.260 -19.883  0.00  0.00      PROA  
ATOM   2192  NH2 ARG P 721       2.708   7.869 -17.895  0.00  0.00      PROA  
ATOM   2193 HH21 ARG P 721       3.434   7.744 -18.571  0.00  0.00      PROA  
ATOM   2194 HH22 ARG P 721       2.742   8.513 -17.131  0.00  0.00      PROA  
ATOM   2195  C   ARG P 721      -1.829  11.617 -14.949  0.00  0.00      PROA  
ATOM   2196  O   ARG P 721      -1.013  11.467 -14.061  0.00  0.00      PROA  
ATOM   2197  N   PHE P 722      -2.284  12.817 -15.381  0.00  0.00      PROA  
ATOM   2198  HN  PHE P 722      -2.674  12.946 -16.289  0.00  0.00      PROA  
ATOM   2199  CA  PHE P 722      -2.267  14.083 -14.601  0.00  0.00      PROA  
ATOM   2200  HA  PHE P 722      -1.261  14.451 -14.743  0.00  0.00      PROA  
ATOM   2201  CB  PHE P 722      -3.314  15.187 -15.184  0.00  0.00      PROA  
ATOM   2202  HB1 PHE P 722      -4.356  14.821 -15.304  0.00  0.00      PROA  
ATOM   2203  HB2 PHE P 722      -3.001  15.325 -16.241  0.00  0.00      PROA  
ATOM   2204  CG  PHE P 722      -3.253  16.457 -14.378  0.00  0.00      PROA  
ATOM   2205  CD1 PHE P 722      -2.193  17.358 -14.389  0.00  0.00      PROA  
ATOM   2206  HD1 PHE P 722      -1.365  17.189 -15.061  0.00  0.00      PROA  
ATOM   2207  CE1 PHE P 722      -2.340  18.531 -13.618  0.00  0.00      PROA  
ATOM   2208  HE1 PHE P 722      -1.626  19.338 -13.687  0.00  0.00      PROA  
ATOM   2209  CZ  PHE P 722      -3.292  18.647 -12.587  0.00  0.00      PROA  
ATOM   2210  HZ  PHE P 722      -3.192  19.419 -11.839  0.00  0.00      PROA  
ATOM   2211  CD2 PHE P 722      -4.215  16.586 -13.277  0.00  0.00      PROA  
ATOM   2212  HD2 PHE P 722      -5.016  15.863 -13.246  0.00  0.00      PROA  
ATOM   2213  CE2 PHE P 722      -4.163  17.613 -12.358  0.00  0.00      PROA  
ATOM   2214  HE2 PHE P 722      -4.852  17.570 -11.528  0.00  0.00      PROA  
ATOM   2215  C   PHE P 722      -2.398  13.998 -13.038  0.00  0.00      PROA  
ATOM   2216  O   PHE P 722      -1.361  14.143 -12.368  0.00  0.00      PROA  
ATOM   2217  N   THR P 723      -3.593  13.624 -12.612  0.00  0.00      PROA  
ATOM   2218  HN  THR P 723      -4.350  13.497 -13.249  0.00  0.00      PROA  
ATOM   2219  CA  THR P 723      -3.856  13.442 -11.185  0.00  0.00      PROA  
ATOM   2220  HA  THR P 723      -3.378  14.254 -10.657  0.00  0.00      PROA  
ATOM   2221  CB  THR P 723      -5.377  13.461 -10.897  0.00  0.00      PROA  
ATOM   2222  HB  THR P 723      -5.823  12.742 -11.617  0.00  0.00      PROA  
ATOM   2223  OG1 THR P 723      -6.057  14.721 -11.192  0.00  0.00      PROA  
ATOM   2224  HG1 THR P 723      -6.205  14.618 -12.135  0.00  0.00      PROA  
ATOM   2225  CG2 THR P 723      -5.749  13.022  -9.445  0.00  0.00      PROA  
ATOM   2226 HG21 THR P 723      -6.814  13.272  -9.252  0.00  0.00      PROA  
ATOM   2227 HG22 THR P 723      -5.222  13.539  -8.614  0.00  0.00      PROA  
ATOM   2228 HG23 THR P 723      -5.493  11.971  -9.191  0.00  0.00      PROA  
ATOM   2229  C   THR P 723      -3.228  12.163 -10.587  0.00  0.00      PROA  
ATOM   2230  O   THR P 723      -2.687  12.224  -9.502  0.00  0.00      PROA  
ATOM   2231  N   GLU P 724      -3.292  11.022 -11.413  0.00  0.00      PROA  
ATOM   2232  HN  GLU P 724      -3.801  11.122 -12.264  0.00  0.00      PROA  
ATOM   2233  CA  GLU P 724      -2.842   9.685 -10.984  0.00  0.00      PROA  
ATOM   2234  HA  GLU P 724      -3.318   9.368 -10.067  0.00  0.00      PROA  
ATOM   2235  CB  GLU P 724      -3.324   8.599 -11.941  0.00  0.00      PROA  
ATOM   2236  HB1 GLU P 724      -2.770   8.947 -12.838  0.00  0.00      PROA  
ATOM   2237  HB2 GLU P 724      -4.395   8.420 -12.177  0.00  0.00      PROA  
ATOM   2238  CG  GLU P 724      -2.716   7.164 -11.698  0.00  0.00      PROA  
ATOM   2239  HG1 GLU P 724      -3.472   6.505 -11.221  0.00  0.00      PROA  
ATOM   2240  HG2 GLU P 724      -1.860   7.145 -10.989  0.00  0.00      PROA  
ATOM   2241  CD  GLU P 724      -2.279   6.437 -12.989  0.00  0.00      PROA  
ATOM   2242  OE1 GLU P 724      -3.053   6.444 -13.978  0.00  0.00      PROA  
ATOM   2243  OE2 GLU P 724      -1.376   5.601 -12.987  0.00  0.00      PROA  
ATOM   2244  C   GLU P 724      -1.294   9.748 -10.583  0.00  0.00      PROA  
ATOM   2245  O   GLU P 724      -0.970   9.267  -9.514  0.00  0.00      PROA  
ATOM   2246  N   GLU P 725      -0.431  10.330 -11.443  0.00  0.00      PROA  
ATOM   2247  HN  GLU P 725      -0.714  10.668 -12.338  0.00  0.00      PROA  
ATOM   2248  CA  GLU P 725       1.008  10.319 -11.216  0.00  0.00      PROA  
ATOM   2249  HA  GLU P 725       1.313   9.320 -10.944  0.00  0.00      PROA  
ATOM   2250  CB  GLU P 725       1.848  10.585 -12.483  0.00  0.00      PROA  
ATOM   2251  HB1 GLU P 725       2.917  10.685 -12.196  0.00  0.00      PROA  
ATOM   2252  HB2 GLU P 725       1.510  11.572 -12.865  0.00  0.00      PROA  
ATOM   2253  CG  GLU P 725       1.713   9.541 -13.581  0.00  0.00      PROA  
ATOM   2254  HG1 GLU P 725       0.659   9.282 -13.815  0.00  0.00      PROA  
ATOM   2255  HG2 GLU P 725       1.993   8.620 -13.026  0.00  0.00      PROA  
ATOM   2256  CD  GLU P 725       2.626   9.885 -14.746  0.00  0.00      PROA  
ATOM   2257  OE1 GLU P 725       2.251   9.604 -15.893  0.00  0.00      PROA  
ATOM   2258  OE2 GLU P 725       3.626  10.619 -14.502  0.00  0.00      PROA  
ATOM   2259  C   GLU P 725       1.435  11.203 -10.111  0.00  0.00      PROA  
ATOM   2260  O   GLU P 725       2.420  11.046  -9.360  0.00  0.00      PROA  
ATOM   2261  N   ALA P 726       0.594  12.270  -9.893  0.00  0.00      PROA  
ATOM   2262  HN  ALA P 726      -0.232  12.305 -10.450  0.00  0.00      PROA  
ATOM   2263  CA  ALA P 726       0.638  13.167  -8.641  0.00  0.00      PROA  
ATOM   2264  HA  ALA P 726       1.675  13.470  -8.656  0.00  0.00      PROA  
ATOM   2265  CB  ALA P 726      -0.267  14.416  -8.728  0.00  0.00      PROA  
ATOM   2266  HB1 ALA P 726      -0.303  14.827  -7.696  0.00  0.00      PROA  
ATOM   2267  HB2 ALA P 726      -1.319  14.209  -9.021  0.00  0.00      PROA  
ATOM   2268  HB3 ALA P 726       0.092  15.120  -9.509  0.00  0.00      PROA  
ATOM   2269  C   ALA P 726       0.390  12.333  -7.410  0.00  0.00      PROA  
ATOM   2270  O   ALA P 726       1.007  12.473  -6.393  0.00  0.00      PROA  
ATOM   2271  N   PHE P 727      -0.681  11.469  -7.455  0.00  0.00      PROA  
ATOM   2272  HN  PHE P 727      -1.288  11.507  -8.245  0.00  0.00      PROA  
ATOM   2273  CA  PHE P 727      -1.093  10.705  -6.338  0.00  0.00      PROA  
ATOM   2274  HA  PHE P 727      -1.238  11.492  -5.613  0.00  0.00      PROA  
ATOM   2275  CB  PHE P 727      -2.427  10.084  -6.712  0.00  0.00      PROA  
ATOM   2276  HB1 PHE P 727      -2.314   9.279  -7.470  0.00  0.00      PROA  
ATOM   2277  HB2 PHE P 727      -3.017  10.884  -7.207  0.00  0.00      PROA  
ATOM   2278  CG  PHE P 727      -3.223   9.582  -5.567  0.00  0.00      PROA  
ATOM   2279  CD1 PHE P 727      -4.289  10.277  -4.972  0.00  0.00      PROA  
ATOM   2280  HD1 PHE P 727      -4.557  11.315  -5.102  0.00  0.00      PROA  
ATOM   2281  CE1 PHE P 727      -5.053   9.761  -3.926  0.00  0.00      PROA  
ATOM   2282  HE1 PHE P 727      -5.692  10.500  -3.466  0.00  0.00      PROA  
ATOM   2283  CZ  PHE P 727      -4.927   8.423  -3.622  0.00  0.00      PROA  
ATOM   2284  HZ  PHE P 727      -5.534   7.959  -2.858  0.00  0.00      PROA  
ATOM   2285  CD2 PHE P 727      -3.156   8.240  -5.301  0.00  0.00      PROA  
ATOM   2286  HD2 PHE P 727      -2.343   7.696  -5.758  0.00  0.00      PROA  
ATOM   2287  CE2 PHE P 727      -3.941   7.712  -4.270  0.00  0.00      PROA  
ATOM   2288  HE2 PHE P 727      -3.934   6.642  -4.124  0.00  0.00      PROA  
ATOM   2289  C   PHE P 727      -0.086   9.593  -5.944  0.00  0.00      PROA  
ATOM   2290  O   PHE P 727       0.408   9.451  -4.844  0.00  0.00      PROA  
ATOM   2291  N   ALA P 728       0.290   8.837  -7.029  0.00  0.00      PROA  
ATOM   2292  HN  ALA P 728      -0.217   9.030  -7.866  0.00  0.00      PROA  
ATOM   2293  CA  ALA P 728       1.268   7.762  -6.912  0.00  0.00      PROA  
ATOM   2294  HA  ALA P 728       0.827   7.085  -6.194  0.00  0.00      PROA  
ATOM   2295  CB  ALA P 728       1.335   7.086  -8.255  0.00  0.00      PROA  
ATOM   2296  HB1 ALA P 728       2.034   6.223  -8.230  0.00  0.00      PROA  
ATOM   2297  HB2 ALA P 728       1.669   7.815  -9.024  0.00  0.00      PROA  
ATOM   2298  HB3 ALA P 728       0.385   6.577  -8.522  0.00  0.00      PROA  
ATOM   2299  C   ALA P 728       2.657   8.224  -6.448  0.00  0.00      PROA  
ATOM   2300  O   ALA P 728       3.292   7.626  -5.618  0.00  0.00      PROA  
ATOM   2301  N   ALA P 729       3.087   9.408  -6.962  0.00  0.00      PROA  
ATOM   2302  HN  ALA P 729       2.714   9.976  -7.691  0.00  0.00      PROA  
ATOM   2303  CA  ALA P 729       4.400   9.920  -6.566  0.00  0.00      PROA  
ATOM   2304  HA  ALA P 729       5.182   9.182  -6.671  0.00  0.00      PROA  
ATOM   2305  CB  ALA P 729       4.817  11.142  -7.431  0.00  0.00      PROA  
ATOM   2306  HB1 ALA P 729       5.788  11.563  -7.093  0.00  0.00      PROA  
ATOM   2307  HB2 ALA P 729       4.116  11.943  -7.116  0.00  0.00      PROA  
ATOM   2308  HB3 ALA P 729       4.699  10.921  -8.514  0.00  0.00      PROA  
ATOM   2309  C   ALA P 729       4.387  10.244  -5.098  0.00  0.00      PROA  
ATOM   2310  O   ALA P 729       5.255   9.878  -4.339  0.00  0.00      PROA  
ATOM   2311  N   LEU P 730       3.268  10.930  -4.707  0.00  0.00      PROA  
ATOM   2312  HN  LEU P 730       2.519  10.896  -5.364  0.00  0.00      PROA  
ATOM   2313  CA  LEU P 730       3.009  11.435  -3.350  0.00  0.00      PROA  
ATOM   2314  HA  LEU P 730       3.758  12.171  -3.096  0.00  0.00      PROA  
ATOM   2315  CB  LEU P 730       1.682  12.185  -3.320  0.00  0.00      PROA  
ATOM   2316  HB1 LEU P 730       0.828  11.557  -3.652  0.00  0.00      PROA  
ATOM   2317  HB2 LEU P 730       1.754  13.051  -4.012  0.00  0.00      PROA  
ATOM   2318  CG  LEU P 730       1.237  12.746  -1.964  0.00  0.00      PROA  
ATOM   2319  HG  LEU P 730       0.913  11.848  -1.396  0.00  0.00      PROA  
ATOM   2320  CD1 LEU P 730       2.405  13.496  -1.156  0.00  0.00      PROA  
ATOM   2321 HD11 LEU P 730       2.937  14.219  -1.812  0.00  0.00      PROA  
ATOM   2322 HD12 LEU P 730       3.072  12.845  -0.552  0.00  0.00      PROA  
ATOM   2323 HD13 LEU P 730       1.856  14.068  -0.378  0.00  0.00      PROA  
ATOM   2324  CD2 LEU P 730      -0.074  13.552  -2.179  0.00  0.00      PROA  
ATOM   2325 HD21 LEU P 730      -0.812  13.022  -2.818  0.00  0.00      PROA  
ATOM   2326 HD22 LEU P 730       0.105  14.493  -2.742  0.00  0.00      PROA  
ATOM   2327 HD23 LEU P 730      -0.478  13.806  -1.175  0.00  0.00      PROA  
ATOM   2328  C   LEU P 730       2.951  10.328  -2.350  0.00  0.00      PROA  
ATOM   2329  O   LEU P 730       3.733  10.345  -1.385  0.00  0.00      PROA  
ATOM   2330  N   ILE P 731       2.119   9.314  -2.594  0.00  0.00      PROA  
ATOM   2331  HN  ILE P 731       1.500   9.349  -3.374  0.00  0.00      PROA  
ATOM   2332  CA  ILE P 731       1.928   8.099  -1.761  0.00  0.00      PROA  
ATOM   2333  HA  ILE P 731       1.634   8.471  -0.791  0.00  0.00      PROA  
ATOM   2334  CB  ILE P 731       0.680   7.230  -2.271  0.00  0.00      PROA  
ATOM   2335  HB  ILE P 731       0.947   7.196  -3.349  0.00  0.00      PROA  
ATOM   2336  CG2 ILE P 731       0.678   5.787  -1.659  0.00  0.00      PROA  
ATOM   2337 HG21 ILE P 731       1.591   5.318  -2.086  0.00  0.00      PROA  
ATOM   2338 HG22 ILE P 731      -0.186   5.240  -2.093  0.00  0.00      PROA  
ATOM   2339 HG23 ILE P 731       0.522   5.839  -0.560  0.00  0.00      PROA  
ATOM   2340  CG1 ILE P 731      -0.621   7.986  -2.049  0.00  0.00      PROA  
ATOM   2341 HG11 ILE P 731      -1.320   7.385  -2.670  0.00  0.00      PROA  
ATOM   2342 HG12 ILE P 731      -0.458   8.951  -2.574  0.00  0.00      PROA  
ATOM   2343  CD  ILE P 731      -1.114   8.169  -0.610  0.00  0.00      PROA  
ATOM   2344  HD1 ILE P 731      -1.102   7.168  -0.130  0.00  0.00      PROA  
ATOM   2345  HD2 ILE P 731      -2.180   8.465  -0.709  0.00  0.00      PROA  
ATOM   2346  HD3 ILE P 731      -0.413   8.876  -0.116  0.00  0.00      PROA  
ATOM   2347  C   ILE P 731       3.222   7.369  -1.460  0.00  0.00      PROA  
ATOM   2348  O   ILE P 731       3.662   7.232  -0.327  0.00  0.00      PROA  
ATOM   2349  N   CYS P 732       4.017   7.136  -2.546  0.00  0.00      PROA  
ATOM   2350  HN  CYS P 732       3.744   7.597  -3.387  0.00  0.00      PROA  
ATOM   2351  CA  CYS P 732       5.303   6.397  -2.541  0.00  0.00      PROA  
ATOM   2352  HA  CYS P 732       5.172   5.456  -2.029  0.00  0.00      PROA  
ATOM   2353  CB  CYS P 732       5.835   6.224  -4.015  0.00  0.00      PROA  
ATOM   2354  HB1 CYS P 732       6.881   5.850  -4.055  0.00  0.00      PROA  
ATOM   2355  HB2 CYS P 732       5.859   7.163  -4.607  0.00  0.00      PROA  
ATOM   2356  SG  CYS P 732       4.719   4.956  -4.905  0.00  0.00      PROA  
ATOM   2357  HG1 CYS P 732       3.564   5.599  -4.817  0.00  0.00      PROA  
ATOM   2358  C   CYS P 732       6.429   7.139  -1.791  0.00  0.00      PROA  
ATOM   2359  O   CYS P 732       7.208   6.475  -1.104  0.00  0.00      PROA  
ATOM   2360  N   ILE P 733       6.505   8.422  -1.957  0.00  0.00      PROA  
ATOM   2361  HN  ILE P 733       5.923   8.934  -2.584  0.00  0.00      PROA  
ATOM   2362  CA  ILE P 733       7.417   9.197  -1.204  0.00  0.00      PROA  
ATOM   2363  HA  ILE P 733       8.359   8.675  -1.122  0.00  0.00      PROA  
ATOM   2364  CB  ILE P 733       7.554  10.617  -1.874  0.00  0.00      PROA  
ATOM   2365  HB  ILE P 733       6.570  11.084  -2.093  0.00  0.00      PROA  
ATOM   2366  CG2 ILE P 733       8.313  11.510  -0.894  0.00  0.00      PROA  
ATOM   2367 HG21 ILE P 733       9.377  11.221  -0.759  0.00  0.00      PROA  
ATOM   2368 HG22 ILE P 733       7.805  11.679   0.080  0.00  0.00      PROA  
ATOM   2369 HG23 ILE P 733       8.300  12.531  -1.333  0.00  0.00      PROA  
ATOM   2370  CG1 ILE P 733       8.339  10.553  -3.210  0.00  0.00      PROA  
ATOM   2371 HG11 ILE P 733       7.980   9.677  -3.793  0.00  0.00      PROA  
ATOM   2372 HG12 ILE P 733       9.357  10.306  -2.842  0.00  0.00      PROA  
ATOM   2373  CD  ILE P 733       8.319  11.866  -3.962  0.00  0.00      PROA  
ATOM   2374  HD1 ILE P 733       8.964  11.902  -4.866  0.00  0.00      PROA  
ATOM   2375  HD2 ILE P 733       8.683  12.675  -3.293  0.00  0.00      PROA  
ATOM   2376  HD3 ILE P 733       7.279  12.123  -4.255  0.00  0.00      PROA  
ATOM   2377  C   ILE P 733       6.950   9.257   0.278  0.00  0.00      PROA  
ATOM   2378  O   ILE P 733       7.684   9.127   1.245  0.00  0.00      PROA  
ATOM   2379  N   ILE P 734       5.692   9.351   0.662  0.00  0.00      PROA  
ATOM   2380  HN  ILE P 734       5.071   9.685  -0.043  0.00  0.00      PROA  
ATOM   2381  CA  ILE P 734       5.181   9.198   2.033  0.00  0.00      PROA  
ATOM   2382  HA  ILE P 734       5.590   9.979   2.656  0.00  0.00      PROA  
ATOM   2383  CB  ILE P 734       3.645   9.588   2.144  0.00  0.00      PROA  
ATOM   2384  HB  ILE P 734       3.120   8.919   1.430  0.00  0.00      PROA  
ATOM   2385  CG2 ILE P 734       3.171   9.247   3.602  0.00  0.00      PROA  
ATOM   2386 HG21 ILE P 734       3.818   9.632   4.419  0.00  0.00      PROA  
ATOM   2387 HG22 ILE P 734       3.078   8.140   3.595  0.00  0.00      PROA  
ATOM   2388 HG23 ILE P 734       2.163   9.654   3.833  0.00  0.00      PROA  
ATOM   2389  CG1 ILE P 734       3.356  11.082   1.853  0.00  0.00      PROA  
ATOM   2390 HG11 ILE P 734       3.958  11.412   0.980  0.00  0.00      PROA  
ATOM   2391 HG12 ILE P 734       3.590  11.608   2.803  0.00  0.00      PROA  
ATOM   2392  CD  ILE P 734       1.900  11.385   1.528  0.00  0.00      PROA  
ATOM   2393  HD1 ILE P 734       1.192  10.903   2.236  0.00  0.00      PROA  
ATOM   2394  HD2 ILE P 734       1.667  10.952   0.533  0.00  0.00      PROA  
ATOM   2395  HD3 ILE P 734       1.751  12.484   1.451  0.00  0.00      PROA  
ATOM   2396  C   ILE P 734       5.512   7.843   2.680  0.00  0.00      PROA  
ATOM   2397  O   ILE P 734       5.791   7.703   3.825  0.00  0.00      PROA  
ATOM   2398  N   PHE P 735       5.486   6.751   1.844  0.00  0.00      PROA  
ATOM   2399  HN  PHE P 735       5.205   6.862   0.894  0.00  0.00      PROA  
ATOM   2400  CA  PHE P 735       5.879   5.454   2.382  0.00  0.00      PROA  
ATOM   2401  HA  PHE P 735       5.321   5.239   3.282  0.00  0.00      PROA  
ATOM   2402  CB  PHE P 735       5.483   4.383   1.245  0.00  0.00      PROA  
ATOM   2403  HB1 PHE P 735       6.027   4.579   0.296  0.00  0.00      PROA  
ATOM   2404  HB2 PHE P 735       4.396   4.492   1.040  0.00  0.00      PROA  
ATOM   2405  CG  PHE P 735       5.780   2.958   1.594  0.00  0.00      PROA  
ATOM   2406  CD1 PHE P 735       4.769   2.159   2.287  0.00  0.00      PROA  
ATOM   2407  HD1 PHE P 735       3.893   2.687   2.633  0.00  0.00      PROA  
ATOM   2408  CE1 PHE P 735       4.968   0.764   2.436  0.00  0.00      PROA  
ATOM   2409  HE1 PHE P 735       4.202   0.224   2.973  0.00  0.00      PROA  
ATOM   2410  CZ  PHE P 735       6.115   0.186   1.877  0.00  0.00      PROA  
ATOM   2411  HZ  PHE P 735       6.225  -0.876   2.040  0.00  0.00      PROA  
ATOM   2412  CD2 PHE P 735       6.925   2.350   1.209  0.00  0.00      PROA  
ATOM   2413  HD2 PHE P 735       7.628   2.858   0.565  0.00  0.00      PROA  
ATOM   2414  CE2 PHE P 735       7.106   1.033   1.251  0.00  0.00      PROA  
ATOM   2415  HE2 PHE P 735       7.955   0.507   0.841  0.00  0.00      PROA  
ATOM   2416  C   PHE P 735       7.402   5.411   2.720  0.00  0.00      PROA  
ATOM   2417  O   PHE P 735       7.761   4.616   3.578  0.00  0.00      PROA  
ATOM   2418  N   ILE P 736       8.268   6.200   2.016  0.00  0.00      PROA  
ATOM   2419  HN  ILE P 736       7.829   6.670   1.255  0.00  0.00      PROA  
ATOM   2420  CA  ILE P 736       9.656   6.532   2.394  0.00  0.00      PROA  
ATOM   2421  HA  ILE P 736      10.170   5.601   2.581  0.00  0.00      PROA  
ATOM   2422  CB  ILE P 736      10.437   7.073   1.293  0.00  0.00      PROA  
ATOM   2423  HB  ILE P 736       9.893   7.877   0.753  0.00  0.00      PROA  
ATOM   2424  CG2 ILE P 736      11.891   7.520   1.737  0.00  0.00      PROA  
ATOM   2425 HG21 ILE P 736      11.861   8.612   1.937  0.00  0.00      PROA  
ATOM   2426 HG22 ILE P 736      12.640   7.472   0.918  0.00  0.00      PROA  
ATOM   2427 HG23 ILE P 736      12.306   6.933   2.583  0.00  0.00      PROA  
ATOM   2428  CG1 ILE P 736      10.592   5.866   0.342  0.00  0.00      PROA  
ATOM   2429 HG11 ILE P 736       9.651   5.356   0.042  0.00  0.00      PROA  
ATOM   2430 HG12 ILE P 736      11.228   5.090   0.818  0.00  0.00      PROA  
ATOM   2431  CD  ILE P 736      11.229   6.129  -1.053  0.00  0.00      PROA  
ATOM   2432  HD1 ILE P 736      11.384   5.171  -1.594  0.00  0.00      PROA  
ATOM   2433  HD2 ILE P 736      12.255   6.479  -0.811  0.00  0.00      PROA  
ATOM   2434  HD3 ILE P 736      10.528   6.830  -1.555  0.00  0.00      PROA  
ATOM   2435  C   ILE P 736       9.864   7.389   3.624  0.00  0.00      PROA  
ATOM   2436  O   ILE P 736      10.728   7.139   4.468  0.00  0.00      PROA  
ATOM   2437  N   TYR P 737       9.013   8.424   3.777  0.00  0.00      PROA  
ATOM   2438  HN  TYR P 737       8.364   8.640   3.052  0.00  0.00      PROA  
ATOM   2439  CA  TYR P 737       8.813   9.267   4.905  0.00  0.00      PROA  
ATOM   2440  HA  TYR P 737       9.701   9.791   5.227  0.00  0.00      PROA  
ATOM   2441  CB  TYR P 737       7.934  10.513   4.475  0.00  0.00      PROA  
ATOM   2442  HB1 TYR P 737       7.046  10.203   3.884  0.00  0.00      PROA  
ATOM   2443  HB2 TYR P 737       8.619  11.067   3.799  0.00  0.00      PROA  
ATOM   2444  CG  TYR P 737       7.365  11.343   5.657  0.00  0.00      PROA  
ATOM   2445  CD1 TYR P 737       8.219  11.957   6.599  0.00  0.00      PROA  
ATOM   2446  HD1 TYR P 737       9.286  11.807   6.682  0.00  0.00      PROA  
ATOM   2447  CE1 TYR P 737       7.649  12.647   7.715  0.00  0.00      PROA  
ATOM   2448  HE1 TYR P 737       8.270  12.831   8.579  0.00  0.00      PROA  
ATOM   2449  CZ  TYR P 737       6.296  12.766   7.839  0.00  0.00      PROA  
ATOM   2450  OH  TYR P 737       5.795  13.454   8.859  0.00  0.00      PROA  
ATOM   2451  HH  TYR P 737       6.464  13.700   9.503  0.00  0.00      PROA  
ATOM   2452  CD2 TYR P 737       5.983  11.519   5.753  0.00  0.00      PROA  
ATOM   2453  HD2 TYR P 737       5.179  11.129   5.147  0.00  0.00      PROA  
ATOM   2454  CE2 TYR P 737       5.506  12.160   6.878  0.00  0.00      PROA  
ATOM   2455  HE2 TYR P 737       4.436  12.093   7.012  0.00  0.00      PROA  
ATOM   2456  C   TYR P 737       8.391   8.580   6.156  0.00  0.00      PROA  
ATOM   2457  O   TYR P 737       8.942   8.924   7.184  0.00  0.00      PROA  
ATOM   2458  N   GLU P 738       7.431   7.582   6.065  0.00  0.00      PROA  
ATOM   2459  HN  GLU P 738       7.162   7.366   5.130  0.00  0.00      PROA  
ATOM   2460  CA  GLU P 738       7.012   6.779   7.176  0.00  0.00      PROA  
ATOM   2461  HA  GLU P 738       6.814   7.359   8.066  0.00  0.00      PROA  
ATOM   2462  CB  GLU P 738       5.749   5.839   6.807  0.00  0.00      PROA  
ATOM   2463  HB1 GLU P 738       6.036   5.185   5.956  0.00  0.00      PROA  
ATOM   2464  HB2 GLU P 738       4.929   6.551   6.571  0.00  0.00      PROA  
ATOM   2465  CG  GLU P 738       5.071   5.028   7.954  0.00  0.00      PROA  
ATOM   2466  HG1 GLU P 738       4.810   5.725   8.779  0.00  0.00      PROA  
ATOM   2467  HG2 GLU P 738       5.769   4.299   8.420  0.00  0.00      PROA  
ATOM   2468  CD  GLU P 738       3.756   4.379   7.559  0.00  0.00      PROA  
ATOM   2469  OE1 GLU P 738       3.846   3.128   7.533  0.00  0.00      PROA  
ATOM   2470  OE2 GLU P 738       2.705   5.006   7.308  0.00  0.00      PROA  
ATOM   2471  C   GLU P 738       7.982   5.773   7.616  0.00  0.00      PROA  
ATOM   2472  O   GLU P 738       8.221   5.662   8.788  0.00  0.00      PROA  
ATOM   2473  N   ALA P 739       8.745   5.135   6.708  0.00  0.00      PROA  
ATOM   2474  HN  ALA P 739       8.575   5.265   5.734  0.00  0.00      PROA  
ATOM   2475  CA  ALA P 739       9.885   4.366   7.157  0.00  0.00      PROA  
ATOM   2476  HA  ALA P 739       9.544   3.811   8.017  0.00  0.00      PROA  
ATOM   2477  CB  ALA P 739      10.380   3.462   5.930  0.00  0.00      PROA  
ATOM   2478  HB1 ALA P 739      10.641   4.082   5.046  0.00  0.00      PROA  
ATOM   2479  HB2 ALA P 739       9.564   2.817   5.541  0.00  0.00      PROA  
ATOM   2480  HB3 ALA P 739      11.359   2.948   6.039  0.00  0.00      PROA  
ATOM   2481  C   ALA P 739      11.053   5.162   7.813  0.00  0.00      PROA  
ATOM   2482  O   ALA P 739      11.599   4.680   8.813  0.00  0.00      PROA  
ATOM   2483  N   LEU P 740      11.449   6.398   7.361  0.00  0.00      PROA  
ATOM   2484  HN  LEU P 740      10.855   6.745   6.639  0.00  0.00      PROA  
ATOM   2485  CA  LEU P 740      12.356   7.276   8.105  0.00  0.00      PROA  
ATOM   2486  HA  LEU P 740      13.250   6.704   8.304  0.00  0.00      PROA  
ATOM   2487  CB  LEU P 740      12.897   8.529   7.327  0.00  0.00      PROA  
ATOM   2488  HB1 LEU P 740      13.632   9.097   7.937  0.00  0.00      PROA  
ATOM   2489  HB2 LEU P 740      12.032   9.146   7.002  0.00  0.00      PROA  
ATOM   2490  CG  LEU P 740      13.534   8.135   5.997  0.00  0.00      PROA  
ATOM   2491  HG  LEU P 740      12.913   7.548   5.287  0.00  0.00      PROA  
ATOM   2492  CD1 LEU P 740      13.825   9.234   5.044  0.00  0.00      PROA  
ATOM   2493 HD11 LEU P 740      14.661   9.888   5.374  0.00  0.00      PROA  
ATOM   2494 HD12 LEU P 740      12.894   9.709   4.668  0.00  0.00      PROA  
ATOM   2495 HD13 LEU P 740      14.177   8.785   4.091  0.00  0.00      PROA  
ATOM   2496  CD2 LEU P 740      14.835   7.366   6.271  0.00  0.00      PROA  
ATOM   2497 HD21 LEU P 740      15.359   7.734   7.180  0.00  0.00      PROA  
ATOM   2498 HD22 LEU P 740      15.582   7.571   5.475  0.00  0.00      PROA  
ATOM   2499 HD23 LEU P 740      14.661   6.269   6.266  0.00  0.00      PROA  
ATOM   2500  C   LEU P 740      11.940   7.722   9.527  0.00  0.00      PROA  
ATOM   2501  O   LEU P 740      12.703   7.635  10.448  0.00  0.00      PROA  
ATOM   2502  N   GLU P 741      10.666   8.195   9.620  0.00  0.00      PROA  
ATOM   2503  HN  GLU P 741      10.118   8.351   8.801  0.00  0.00      PROA  
ATOM   2504  CA  GLU P 741      10.126   8.489  10.922  0.00  0.00      PROA  
ATOM   2505  HA  GLU P 741      10.695   9.222  11.474  0.00  0.00      PROA  
ATOM   2506  CB  GLU P 741       8.693   9.089  10.759  0.00  0.00      PROA  
ATOM   2507  HB1 GLU P 741       8.141   8.369  10.119  0.00  0.00      PROA  
ATOM   2508  HB2 GLU P 741       8.747   9.974  10.089  0.00  0.00      PROA  
ATOM   2509  CG  GLU P 741       7.980   9.410  12.149  0.00  0.00      PROA  
ATOM   2510  HG1 GLU P 741       8.462  10.369  12.435  0.00  0.00      PROA  
ATOM   2511  HG2 GLU P 741       8.203   8.647  12.924  0.00  0.00      PROA  
ATOM   2512  CD  GLU P 741       6.462   9.578  12.016  0.00  0.00      PROA  
ATOM   2513  OE1 GLU P 741       6.144  10.735  12.282  0.00  0.00      PROA  
ATOM   2514  OE2 GLU P 741       5.726   8.600  11.807  0.00  0.00      PROA  
ATOM   2515  C   GLU P 741      10.066   7.311  11.906  0.00  0.00      PROA  
ATOM   2516  O   GLU P 741      10.318   7.495  13.120  0.00  0.00      PROA  
ATOM   2517  N   LYS P 742       9.819   6.108  11.460  0.00  0.00      PROA  
ATOM   2518  HN  LYS P 742       9.595   5.964  10.499  0.00  0.00      PROA  
ATOM   2519  CA  LYS P 742      10.068   4.830  12.100  0.00  0.00      PROA  
ATOM   2520  HA  LYS P 742       9.638   4.912  13.087  0.00  0.00      PROA  
ATOM   2521  CB  LYS P 742       9.353   3.741  11.265  0.00  0.00      PROA  
ATOM   2522  HB1 LYS P 742       9.565   2.735  11.688  0.00  0.00      PROA  
ATOM   2523  HB2 LYS P 742       9.874   3.700  10.285  0.00  0.00      PROA  
ATOM   2524  CG  LYS P 742       7.810   3.830  11.172  0.00  0.00      PROA  
ATOM   2525  HG1 LYS P 742       7.377   3.140  10.416  0.00  0.00      PROA  
ATOM   2526  HG2 LYS P 742       7.457   4.790  10.739  0.00  0.00      PROA  
ATOM   2527  CD  LYS P 742       7.069   3.723  12.533  0.00  0.00      PROA  
ATOM   2528  HD1 LYS P 742       5.981   3.848  12.348  0.00  0.00      PROA  
ATOM   2529  HD2 LYS P 742       7.428   4.508  13.233  0.00  0.00      PROA  
ATOM   2530  CE  LYS P 742       7.245   2.307  13.174  0.00  0.00      PROA  
ATOM   2531  HE1 LYS P 742       8.240   2.209  13.658  0.00  0.00      PROA  
ATOM   2532  HE2 LYS P 742       7.088   1.483  12.445  0.00  0.00      PROA  
ATOM   2533  NZ  LYS P 742       6.295   2.159  14.315  0.00  0.00      PROA  
ATOM   2534  HZ1 LYS P 742       6.469   2.866  15.058  0.00  0.00      PROA  
ATOM   2535  HZ2 LYS P 742       6.509   1.233  14.738  0.00  0.00      PROA  
ATOM   2536  HZ3 LYS P 742       5.310   2.227  13.987  0.00  0.00      PROA  
ATOM   2537  C   LYS P 742      11.497   4.491  12.460  0.00  0.00      PROA  
ATOM   2538  O   LYS P 742      11.854   4.018  13.550  0.00  0.00      PROA  
ATOM   2539  N   LEU P 743      12.411   4.800  11.495  0.00  0.00      PROA  
ATOM   2540  HN  LEU P 743      12.081   4.871  10.557  0.00  0.00      PROA  
ATOM   2541  CA  LEU P 743      13.873   4.652  11.756  0.00  0.00      PROA  
ATOM   2542  HA  LEU P 743      13.991   3.649  12.137  0.00  0.00      PROA  
ATOM   2543  CB  LEU P 743      14.602   4.772  10.386  0.00  0.00      PROA  
ATOM   2544  HB1 LEU P 743      14.170   5.746  10.071  0.00  0.00      PROA  
ATOM   2545  HB2 LEU P 743      14.238   3.983   9.694  0.00  0.00      PROA  
ATOM   2546  CG  LEU P 743      16.110   4.768  10.359  0.00  0.00      PROA  
ATOM   2547  HG  LEU P 743      16.502   5.355  11.218  0.00  0.00      PROA  
ATOM   2548  CD1 LEU P 743      16.484   3.285  10.583  0.00  0.00      PROA  
ATOM   2549 HD11 LEU P 743      17.587   3.175  10.516  0.00  0.00      PROA  
ATOM   2550 HD12 LEU P 743      16.128   2.655   9.739  0.00  0.00      PROA  
ATOM   2551 HD13 LEU P 743      15.937   2.978  11.499  0.00  0.00      PROA  
ATOM   2552  CD2 LEU P 743      16.733   5.314   9.007  0.00  0.00      PROA  
ATOM   2553 HD21 LEU P 743      17.812   5.580   9.019  0.00  0.00      PROA  
ATOM   2554 HD22 LEU P 743      16.146   6.200   8.685  0.00  0.00      PROA  
ATOM   2555 HD23 LEU P 743      16.569   4.601   8.170  0.00  0.00      PROA  
ATOM   2556  C   LEU P 743      14.378   5.604  12.887  0.00  0.00      PROA  
ATOM   2557  O   LEU P 743      15.072   5.211  13.771  0.00  0.00      PROA  
ATOM   2558  N   PHE P 744      13.943   6.887  12.833  0.00  0.00      PROA  
ATOM   2559  HN  PHE P 744      13.429   7.160  12.024  0.00  0.00      PROA  
ATOM   2560  CA  PHE P 744      14.184   7.924  13.828  0.00  0.00      PROA  
ATOM   2561  HA  PHE P 744      15.262   7.960  13.864  0.00  0.00      PROA  
ATOM   2562  CB  PHE P 744      13.632   9.378  13.450  0.00  0.00      PROA  
ATOM   2563  HB1 PHE P 744      13.360  10.053  14.290  0.00  0.00      PROA  
ATOM   2564  HB2 PHE P 744      12.698   9.239  12.865  0.00  0.00      PROA  
ATOM   2565  CG  PHE P 744      14.589  10.109  12.504  0.00  0.00      PROA  
ATOM   2566  CD1 PHE P 744      14.859  11.457  12.759  0.00  0.00      PROA  
ATOM   2567  HD1 PHE P 744      14.227  11.935  13.493  0.00  0.00      PROA  
ATOM   2568  CE1 PHE P 744      15.764  12.200  11.972  0.00  0.00      PROA  
ATOM   2569  HE1 PHE P 744      15.889  13.270  12.049  0.00  0.00      PROA  
ATOM   2570  CZ  PHE P 744      16.320  11.514  10.911  0.00  0.00      PROA  
ATOM   2571  HZ  PHE P 744      17.001  12.015  10.239  0.00  0.00      PROA  
ATOM   2572  CD2 PHE P 744      15.059   9.473  11.312  0.00  0.00      PROA  
ATOM   2573  HD2 PHE P 744      14.845   8.433  11.119  0.00  0.00      PROA  
ATOM   2574  CE2 PHE P 744      15.999  10.222  10.577  0.00  0.00      PROA  
ATOM   2575  HE2 PHE P 744      16.378   9.748   9.683  0.00  0.00      PROA  
ATOM   2576  C   PHE P 744      13.652   7.638  15.213  0.00  0.00      PROA  
ATOM   2577  O   PHE P 744      14.260   7.878  16.215  0.00  0.00      PROA  
ATOM   2578  N   ASP P 745      12.407   7.043  15.277  0.00  0.00      PROA  
ATOM   2579  HN  ASP P 745      12.054   6.845  14.365  0.00  0.00      PROA  
ATOM   2580  CA  ASP P 745      11.585   6.803  16.457  0.00  0.00      PROA  
ATOM   2581  HA  ASP P 745      11.589   7.727  17.018  0.00  0.00      PROA  
ATOM   2582  CB  ASP P 745      10.142   6.292  16.131  0.00  0.00      PROA  
ATOM   2583  HB1 ASP P 745       9.983   5.389  15.504  0.00  0.00      PROA  
ATOM   2584  HB2 ASP P 745       9.676   7.122  15.557  0.00  0.00      PROA  
ATOM   2585  CG  ASP P 745       9.367   6.096  17.409  0.00  0.00      PROA  
ATOM   2586  OD1 ASP P 745       9.591   6.838  18.389  0.00  0.00      PROA  
ATOM   2587  OD2 ASP P 745       8.523   5.160  17.472  0.00  0.00      PROA  
ATOM   2588  C   ASP P 745      12.307   5.729  17.333  0.00  0.00      PROA  
ATOM   2589  O   ASP P 745      12.471   5.815  18.584  0.00  0.00      PROA  
ATOM   2590  N   LEU P 746      12.791   4.665  16.636  0.00  0.00      PROA  
ATOM   2591  HN  LEU P 746      12.521   4.615  15.678  0.00  0.00      PROA  
ATOM   2592  CA  LEU P 746      13.809   3.772  17.138  0.00  0.00      PROA  
ATOM   2593  HA  LEU P 746      13.499   3.221  18.013  0.00  0.00      PROA  
ATOM   2594  CB  LEU P 746      14.150   2.736  16.064  0.00  0.00      PROA  
ATOM   2595  HB1 LEU P 746      14.594   3.227  15.172  0.00  0.00      PROA  
ATOM   2596  HB2 LEU P 746      13.246   2.232  15.660  0.00  0.00      PROA  
ATOM   2597  CG  LEU P 746      15.098   1.722  16.551  0.00  0.00      PROA  
ATOM   2598  HG  LEU P 746      16.083   2.161  16.819  0.00  0.00      PROA  
ATOM   2599  CD1 LEU P 746      14.553   0.958  17.793  0.00  0.00      PROA  
ATOM   2600 HD11 LEU P 746      13.524   0.659  17.499  0.00  0.00      PROA  
ATOM   2601 HD12 LEU P 746      14.669   1.519  18.745  0.00  0.00      PROA  
ATOM   2602 HD13 LEU P 746      15.161   0.051  17.995  0.00  0.00      PROA  
ATOM   2603  CD2 LEU P 746      15.466   0.769  15.378  0.00  0.00      PROA  
ATOM   2604 HD21 LEU P 746      15.901   1.257  14.479  0.00  0.00      PROA  
ATOM   2605 HD22 LEU P 746      14.553   0.166  15.183  0.00  0.00      PROA  
ATOM   2606 HD23 LEU P 746      16.214   0.004  15.679  0.00  0.00      PROA  
ATOM   2607  C   LEU P 746      15.167   4.437  17.643  0.00  0.00      PROA  
ATOM   2608  O   LEU P 746      15.733   4.016  18.614  0.00  0.00      PROA  
ATOM   2609  N   GLY P 747      15.669   5.424  16.940  0.00  0.00      PROA  
ATOM   2610  HN  GLY P 747      15.244   5.710  16.084  0.00  0.00      PROA  
ATOM   2611  CA  GLY P 747      16.681   6.351  17.453  0.00  0.00      PROA  
ATOM   2612  HA1 GLY P 747      16.921   7.032  16.650  0.00  0.00      PROA  
ATOM   2613  HA2 GLY P 747      17.579   5.841  17.769  0.00  0.00      PROA  
ATOM   2614  C   GLY P 747      16.352   7.162  18.665  0.00  0.00      PROA  
ATOM   2615  O   GLY P 747      17.243   7.274  19.559  0.00  0.00      PROA  
ATOM   2616  N   GLU P 748      15.138   7.668  18.768  0.00  0.00      PROA  
ATOM   2617  HN  GLU P 748      14.567   7.548  17.960  0.00  0.00      PROA  
ATOM   2618  CA  GLU P 748      14.576   8.425  19.835  0.00  0.00      PROA  
ATOM   2619  HA  GLU P 748      15.345   9.104  20.173  0.00  0.00      PROA  
ATOM   2620  CB  GLU P 748      13.428   9.286  19.316  0.00  0.00      PROA  
ATOM   2621  HB1 GLU P 748      12.624   8.639  18.903  0.00  0.00      PROA  
ATOM   2622  HB2 GLU P 748      13.839   9.892  18.481  0.00  0.00      PROA  
ATOM   2623  CG  GLU P 748      12.915  10.234  20.424  0.00  0.00      PROA  
ATOM   2624  HG1 GLU P 748      13.710  11.004  20.517  0.00  0.00      PROA  
ATOM   2625  HG2 GLU P 748      12.810   9.589  21.323  0.00  0.00      PROA  
ATOM   2626  CD  GLU P 748      11.639  10.930  20.021  0.00  0.00      PROA  
ATOM   2627  OE1 GLU P 748      10.626  10.263  19.767  0.00  0.00      PROA  
ATOM   2628  OE2 GLU P 748      11.704  12.185  19.945  0.00  0.00      PROA  
ATOM   2629  C   GLU P 748      14.246   7.500  21.035  0.00  0.00      PROA  
ATOM   2630  O   GLU P 748      14.354   7.882  22.205  0.00  0.00      PROA  
ATOM   2631  N   THR P 749      13.895   6.232  20.832  0.00  0.00      PROA  
ATOM   2632  HN  THR P 749      13.774   6.015  19.866  0.00  0.00      PROA  
ATOM   2633  CA  THR P 749      13.943   5.162  21.774  0.00  0.00      PROA  
ATOM   2634  HA  THR P 749      13.290   5.395  22.602  0.00  0.00      PROA  
ATOM   2635  CB  THR P 749      13.291   3.821  21.237  0.00  0.00      PROA  
ATOM   2636  HB  THR P 749      13.913   3.345  20.449  0.00  0.00      PROA  
ATOM   2637  OG1 THR P 749      12.015   4.131  20.780  0.00  0.00      PROA  
ATOM   2638  HG1 THR P 749      11.980   4.836  20.129  0.00  0.00      PROA  
ATOM   2639  CG2 THR P 749      13.241   2.775  22.389  0.00  0.00      PROA  
ATOM   2640 HG21 THR P 749      12.737   3.171  23.296  0.00  0.00      PROA  
ATOM   2641 HG22 THR P 749      14.221   2.368  22.718  0.00  0.00      PROA  
ATOM   2642 HG23 THR P 749      12.790   1.874  21.921  0.00  0.00      PROA  
ATOM   2643  C   THR P 749      15.278   4.892  22.412  0.00  0.00      PROA  
ATOM   2644  O   THR P 749      15.297   4.957  23.638  0.00  0.00      PROA  
ATOM   2645  N   TYR P 750      16.394   4.744  21.697  0.00  0.00      PROA  
ATOM   2646  HN  TYR P 750      16.412   4.624  20.707  0.00  0.00      PROA  
ATOM   2647  CA  TYR P 750      17.617   4.436  22.358  0.00  0.00      PROA  
ATOM   2648  HA  TYR P 750      17.360   3.783  23.179  0.00  0.00      PROA  
ATOM   2649  CB  TYR P 750      18.498   3.597  21.368  0.00  0.00      PROA  
ATOM   2650  HB1 TYR P 750      19.484   3.362  21.823  0.00  0.00      PROA  
ATOM   2651  HB2 TYR P 750      18.411   4.117  20.389  0.00  0.00      PROA  
ATOM   2652  CG  TYR P 750      17.811   2.289  21.074  0.00  0.00      PROA  
ATOM   2653  CD1 TYR P 750      17.472   1.375  22.168  0.00  0.00      PROA  
ATOM   2654  HD1 TYR P 750      17.367   1.692  23.195  0.00  0.00      PROA  
ATOM   2655  CE1 TYR P 750      17.035   0.074  21.870  0.00  0.00      PROA  
ATOM   2656  HE1 TYR P 750      16.698  -0.578  22.663  0.00  0.00      PROA  
ATOM   2657  CZ  TYR P 750      17.143  -0.449  20.607  0.00  0.00      PROA  
ATOM   2658  OH  TYR P 750      16.702  -1.730  20.458  0.00  0.00      PROA  
ATOM   2659  HH  TYR P 750      16.462  -2.100  21.311  0.00  0.00      PROA  
ATOM   2660  CD2 TYR P 750      17.922   1.622  19.798  0.00  0.00      PROA  
ATOM   2661  HD2 TYR P 750      18.292   2.202  18.966  0.00  0.00      PROA  
ATOM   2662  CE2 TYR P 750      17.547   0.259  19.534  0.00  0.00      PROA  
ATOM   2663  HE2 TYR P 750      17.593  -0.073  18.507  0.00  0.00      PROA  
ATOM   2664  C   TYR P 750      18.310   5.639  22.863  0.00  0.00      PROA  
ATOM   2665  O   TYR P 750      18.995   5.584  23.883  0.00  0.00      PROA  
ATOM   2666  N   ALA P 751      18.073   6.802  22.204  0.00  0.00      PROA  
ATOM   2667  HN  ALA P 751      17.402   6.824  21.467  0.00  0.00      PROA  
ATOM   2668  CA  ALA P 751      18.823   8.066  22.481  0.00  0.00      PROA  
ATOM   2669  HA  ALA P 751      18.730   8.652  21.579  0.00  0.00      PROA  
ATOM   2670  CB  ALA P 751      18.251   8.883  23.640  0.00  0.00      PROA  
ATOM   2671  HB1 ALA P 751      18.148   8.260  24.554  0.00  0.00      PROA  
ATOM   2672  HB2 ALA P 751      17.258   9.293  23.360  0.00  0.00      PROA  
ATOM   2673  HB3 ALA P 751      18.836   9.754  24.003  0.00  0.00      PROA  
ATOM   2674  C   ALA P 751      20.346   7.929  22.576  0.00  0.00      PROA  
ATOM   2675  O   ALA P 751      20.957   6.941  22.376  0.00  0.00      PROA  
ATOM   2676  N   PHE P 752      21.049   9.063  22.812  0.00  0.00      PROA  
ATOM   2677  HN  PHE P 752      20.583   9.936  22.931  0.00  0.00      PROA  
ATOM   2678  CA  PHE P 752      22.484   9.251  23.046  0.00  0.00      PROA  
ATOM   2679  HA  PHE P 752      22.859   8.439  23.652  0.00  0.00      PROA  
ATOM   2680  CB  PHE P 752      23.439   9.294  21.805  0.00  0.00      PROA  
ATOM   2681  HB1 PHE P 752      23.290   8.324  21.284  0.00  0.00      PROA  
ATOM   2682  HB2 PHE P 752      24.459   9.303  22.247  0.00  0.00      PROA  
ATOM   2683  CG  PHE P 752      23.130  10.404  20.852  0.00  0.00      PROA  
ATOM   2684  CD1 PHE P 752      22.357  10.141  19.690  0.00  0.00      PROA  
ATOM   2685  HD1 PHE P 752      21.966   9.169  19.428  0.00  0.00      PROA  
ATOM   2686  CE1 PHE P 752      21.902  11.132  18.901  0.00  0.00      PROA  
ATOM   2687  HE1 PHE P 752      21.372  10.852  18.003  0.00  0.00      PROA  
ATOM   2688  CZ  PHE P 752      22.360  12.463  19.041  0.00  0.00      PROA  
ATOM   2689  HZ  PHE P 752      22.057  13.269  18.390  0.00  0.00      PROA  
ATOM   2690  CD2 PHE P 752      23.345  11.732  21.137  0.00  0.00      PROA  
ATOM   2691  HD2 PHE P 752      23.923  12.025  22.002  0.00  0.00      PROA  
ATOM   2692  CE2 PHE P 752      23.068  12.782  20.224  0.00  0.00      PROA  
ATOM   2693  HE2 PHE P 752      23.320  13.800  20.482  0.00  0.00      PROA  
ATOM   2694  C   PHE P 752      22.607  10.486  23.933  0.00  0.00      PROA  
ATOM   2695  O   PHE P 752      21.776  11.422  23.837  0.00  0.00      PROA  
ATOM   2696  N   ASN P 753      23.612  10.500  24.821  0.00  0.00      PROA  
ATOM   2697  HN  ASN P 753      24.210   9.703  24.831  0.00  0.00      PROA  
ATOM   2698  CA  ASN P 753      23.942  11.594  25.746  0.00  0.00      PROA  
ATOM   2699  HA  ASN P 753      23.209  12.373  25.598  0.00  0.00      PROA  
ATOM   2700  CB  ASN P 753      23.866  11.046  27.198  0.00  0.00      PROA  
ATOM   2701  HB1 ASN P 753      24.430  10.099  27.338  0.00  0.00      PROA  
ATOM   2702  HB2 ASN P 753      22.816  10.728  27.376  0.00  0.00      PROA  
ATOM   2703  CG  ASN P 753      24.184  11.975  28.337  0.00  0.00      PROA  
ATOM   2704  OD1 ASN P 753      24.489  13.164  28.266  0.00  0.00      PROA  
ATOM   2705  ND2 ASN P 753      24.186  11.489  29.621  0.00  0.00      PROA  
ATOM   2706 HD21 ASN P 753      23.943  10.550  29.866  0.00  0.00      PROA  
ATOM   2707 HD22 ASN P 753      24.409  12.151  30.336  0.00  0.00      PROA  
ATOM   2708  C   ASN P 753      25.297  12.253  25.326  0.00  0.00      PROA  
ATOM   2709  O   ASN P 753      26.211  11.580  24.884  0.00  0.00      PROA  
ATOM   2710  N   MET P 754      25.386  13.629  25.380  0.00  0.00      PROA  
ATOM   2711  HN  MET P 754      24.508  14.022  25.643  0.00  0.00      PROA  
ATOM   2712  CA  MET P 754      26.489  14.516  25.043  0.00  0.00      PROA  
ATOM   2713  HA  MET P 754      27.376  13.931  24.849  0.00  0.00      PROA  
ATOM   2714  CB  MET P 754      26.182  15.336  23.749  0.00  0.00      PROA  
ATOM   2715  HB1 MET P 754      26.722  16.306  23.691  0.00  0.00      PROA  
ATOM   2716  HB2 MET P 754      25.075  15.416  23.713  0.00  0.00      PROA  
ATOM   2717  CG  MET P 754      26.622  14.642  22.499  0.00  0.00      PROA  
ATOM   2718  HG1 MET P 754      26.279  13.585  22.491  0.00  0.00      PROA  
ATOM   2719  HG2 MET P 754      27.729  14.710  22.553  0.00  0.00      PROA  
ATOM   2720  SD  MET P 754      26.054  15.506  21.136  0.00  0.00      PROA  
ATOM   2721  CE  MET P 754      26.400  14.422  19.806  0.00  0.00      PROA  
ATOM   2722  HE1 MET P 754      27.303  14.763  19.255  0.00  0.00      PROA  
ATOM   2723  HE2 MET P 754      25.506  14.540  19.158  0.00  0.00      PROA  
ATOM   2724  HE3 MET P 754      26.558  13.350  20.053  0.00  0.00      PROA  
ATOM   2725  C   MET P 754      26.893  15.441  26.189  0.00  0.00      PROA  
ATOM   2726  O   MET P 754      27.659  16.339  25.928  0.00  0.00      PROA  
ATOM   2727  N   HSD P 755      26.372  15.245  27.459  0.00  0.00      PROA  
ATOM   2728  HN  HSD P 755      25.667  14.570  27.663  0.00  0.00      PROA  
ATOM   2729  CA  HSD P 755      26.892  15.974  28.606  0.00  0.00      PROA  
ATOM   2730  HA  HSD P 755      27.689  16.610  28.250  0.00  0.00      PROA  
ATOM   2731  CB  HSD P 755      25.765  16.803  29.356  0.00  0.00      PROA  
ATOM   2732  HB1 HSD P 755      26.080  17.478  30.179  0.00  0.00      PROA  
ATOM   2733  HB2 HSD P 755      25.067  15.988  29.645  0.00  0.00      PROA  
ATOM   2734  ND1 HSD P 755      25.840  18.933  27.996  0.00  0.00      PROA  
ATOM   2735  HD1 HSD P 755      26.738  19.203  28.345  0.00  0.00      PROA  
ATOM   2736  CG  HSD P 755      25.169  17.773  28.399  0.00  0.00      PROA  
ATOM   2737  CE1 HSD P 755      24.996  19.569  27.198  0.00  0.00      PROA  
ATOM   2738  HE1 HSD P 755      25.222  20.573  26.837  0.00  0.00      PROA  
ATOM   2739  NE2 HSD P 755      23.867  18.904  27.056  0.00  0.00      PROA  
ATOM   2740  CD2 HSD P 755      24.007  17.771  27.795  0.00  0.00      PROA  
ATOM   2741  HD2 HSD P 755      23.310  16.969  27.584  0.00  0.00      PROA  
ATOM   2742  C   HSD P 755      27.527  15.054  29.660  0.00  0.00      PROA  
ATOM   2743  O   HSD P 755      27.832  15.447  30.805  0.00  0.00      PROA  
ATOM   2744  N   ASN P 756      27.828  13.799  29.295  0.00  0.00      PROA  
ATOM   2745  HN  ASN P 756      27.745  13.674  28.309  0.00  0.00      PROA  
ATOM   2746  CA  ASN P 756      28.417  12.722  30.006  0.00  0.00      PROA  
ATOM   2747  HA  ASN P 756      28.296  12.869  31.070  0.00  0.00      PROA  
ATOM   2748  CB  ASN P 756      27.770  11.330  29.667  0.00  0.00      PROA  
ATOM   2749  HB1 ASN P 756      26.808  11.339  30.222  0.00  0.00      PROA  
ATOM   2750  HB2 ASN P 756      28.365  10.509  30.121  0.00  0.00      PROA  
ATOM   2751  CG  ASN P 756      27.590  10.962  28.213  0.00  0.00      PROA  
ATOM   2752  OD1 ASN P 756      28.059  11.698  27.340  0.00  0.00      PROA  
ATOM   2753  ND2 ASN P 756      26.883   9.838  27.921  0.00  0.00      PROA  
ATOM   2754 HD21 ASN P 756      26.770   9.632  26.949  0.00  0.00      PROA  
ATOM   2755 HD22 ASN P 756      26.510   9.316  28.688  0.00  0.00      PROA  
ATOM   2756  C   ASN P 756      29.964  12.683  29.907  0.00  0.00      PROA  
ATOM   2757  O   ASN P 756      30.646  12.435  28.853  0.00  0.00      PROA  
ATOM   2758  N   ASN P 757      30.604  12.767  31.119  0.00  0.00      PROA  
ATOM   2759  HN  ASN P 757      30.109  12.542  31.955  0.00  0.00      PROA  
ATOM   2760  CA  ASN P 757      32.067  12.854  31.315  0.00  0.00      PROA  
ATOM   2761  HA  ASN P 757      32.346  13.424  30.441  0.00  0.00      PROA  
ATOM   2762  CB  ASN P 757      32.323  13.552  32.678  0.00  0.00      PROA  
ATOM   2763  HB1 ASN P 757      33.361  13.416  33.049  0.00  0.00      PROA  
ATOM   2764  HB2 ASN P 757      31.621  13.141  33.435  0.00  0.00      PROA  
ATOM   2765  CG  ASN P 757      32.146  15.046  32.596  0.00  0.00      PROA  
ATOM   2766  OD1 ASN P 757      32.207  15.655  31.510  0.00  0.00      PROA  
ATOM   2767  ND2 ASN P 757      31.907  15.663  33.782  0.00  0.00      PROA  
ATOM   2768 HD21 ASN P 757      31.662  16.630  33.710  0.00  0.00      PROA  
ATOM   2769 HD22 ASN P 757      32.126  15.088  34.570  0.00  0.00      PROA  
ATOM   2770  C   ASN P 757      32.743  11.539  31.239  0.00  0.00      PROA  
ATOM   2771  O   ASN P 757      32.315  10.532  31.782  0.00  0.00      PROA  
ATOM   2772  N   LEU P 758      33.863  11.513  30.518  0.00  0.00      PROA  
ATOM   2773  HN  LEU P 758      34.333  12.335  30.208  0.00  0.00      PROA  
ATOM   2774  CA  LEU P 758      34.767  10.385  30.472  0.00  0.00      PROA  
ATOM   2775  HA  LEU P 758      34.088   9.632  30.101  0.00  0.00      PROA  
ATOM   2776  CB  LEU P 758      35.949  10.727  29.562  0.00  0.00      PROA  
ATOM   2777  HB1 LEU P 758      36.566  11.506  30.060  0.00  0.00      PROA  
ATOM   2778  HB2 LEU P 758      35.505  11.163  28.642  0.00  0.00      PROA  
ATOM   2779  CG  LEU P 758      36.869   9.603  29.046  0.00  0.00      PROA  
ATOM   2780  HG  LEU P 758      37.568   9.481  29.901  0.00  0.00      PROA  
ATOM   2781  CD1 LEU P 758      36.180   8.236  28.636  0.00  0.00      PROA  
ATOM   2782 HD11 LEU P 758      36.088   7.633  29.564  0.00  0.00      PROA  
ATOM   2783 HD12 LEU P 758      36.813   7.617  27.964  0.00  0.00      PROA  
ATOM   2784 HD13 LEU P 758      35.128   8.375  28.306  0.00  0.00      PROA  
ATOM   2785  CD2 LEU P 758      37.786  10.114  27.955  0.00  0.00      PROA  
ATOM   2786 HD21 LEU P 758      38.522   9.326  27.685  0.00  0.00      PROA  
ATOM   2787 HD22 LEU P 758      38.285  11.054  28.272  0.00  0.00      PROA  
ATOM   2788 HD23 LEU P 758      37.308  10.394  26.992  0.00  0.00      PROA  
ATOM   2789  C   LEU P 758      35.278   9.902  31.825  0.00  0.00      PROA  
ATOM   2790  O   LEU P 758      35.385   8.730  32.163  0.00  0.00      PROA  
ATOM   2791  N   ASP P 759      35.621  10.853  32.705  0.00  0.00      PROA  
ATOM   2792  HN  ASP P 759      35.578  11.808  32.422  0.00  0.00      PROA  
ATOM   2793  CA  ASP P 759      36.123  10.759  34.040  0.00  0.00      PROA  
ATOM   2794  HA  ASP P 759      37.121  10.348  34.048  0.00  0.00      PROA  
ATOM   2795  CB  ASP P 759      36.074  12.210  34.572  0.00  0.00      PROA  
ATOM   2796  HB1 ASP P 759      35.026  12.549  34.432  0.00  0.00      PROA  
ATOM   2797  HB2 ASP P 759      36.758  12.916  34.054  0.00  0.00      PROA  
ATOM   2798  CG  ASP P 759      36.531  12.378  36.050  0.00  0.00      PROA  
ATOM   2799  OD1 ASP P 759      37.589  11.895  36.407  0.00  0.00      PROA  
ATOM   2800  OD2 ASP P 759      35.854  13.162  36.777  0.00  0.00      PROA  
ATOM   2801  C   ASP P 759      35.299   9.786  34.909  0.00  0.00      PROA  
ATOM   2802  O   ASP P 759      35.775   9.087  35.712  0.00  0.00      PROA  
ATOM   2803  N   LYS P 760      33.967   9.724  34.587  0.00  0.00      PROA  
ATOM   2804  HN  LYS P 760      33.588  10.207  33.801  0.00  0.00      PROA  
ATOM   2805  CA  LYS P 760      32.973   9.080  35.341  0.00  0.00      PROA  
ATOM   2806  HA  LYS P 760      33.398   8.578  36.198  0.00  0.00      PROA  
ATOM   2807  CB  LYS P 760      31.842  10.146  35.818  0.00  0.00      PROA  
ATOM   2808  HB1 LYS P 760      31.097   9.498  36.328  0.00  0.00      PROA  
ATOM   2809  HB2 LYS P 760      31.498  10.551  34.843  0.00  0.00      PROA  
ATOM   2810  CG  LYS P 760      32.509  11.265  36.676  0.00  0.00      PROA  
ATOM   2811  HG1 LYS P 760      31.807  12.090  36.921  0.00  0.00      PROA  
ATOM   2812  HG2 LYS P 760      33.342  11.744  36.118  0.00  0.00      PROA  
ATOM   2813  CD  LYS P 760      32.854  10.722  38.067  0.00  0.00      PROA  
ATOM   2814  HD1 LYS P 760      33.513   9.828  38.061  0.00  0.00      PROA  
ATOM   2815  HD2 LYS P 760      31.899  10.287  38.431  0.00  0.00      PROA  
ATOM   2816  CE  LYS P 760      33.318  11.726  39.149  0.00  0.00      PROA  
ATOM   2817  HE1 LYS P 760      33.015  11.328  40.142  0.00  0.00      PROA  
ATOM   2818  HE2 LYS P 760      32.844  12.721  39.007  0.00  0.00      PROA  
ATOM   2819  NZ  LYS P 760      34.728  12.084  39.104  0.00  0.00      PROA  
ATOM   2820  HZ1 LYS P 760      34.907  12.755  39.878  0.00  0.00      PROA  
ATOM   2821  HZ2 LYS P 760      35.070  12.558  38.244  0.00  0.00      PROA  
ATOM   2822  HZ3 LYS P 760      35.369  11.281  39.269  0.00  0.00      PROA  
ATOM   2823  C   LYS P 760      32.403   7.939  34.518  0.00  0.00      PROA  
ATOM   2824  O   LYS P 760      31.322   7.429  34.852  0.00  0.00      PROA  
ATOM   2825  N   LEU P 761      33.080   7.451  33.427  0.00  0.00      PROA  
ATOM   2826  HN  LEU P 761      33.936   7.924  33.233  0.00  0.00      PROA  
ATOM   2827  CA  LEU P 761      32.619   6.445  32.548  0.00  0.00      PROA  
ATOM   2828  HA  LEU P 761      31.669   6.760  32.142  0.00  0.00      PROA  
ATOM   2829  CB  LEU P 761      33.512   6.511  31.267  0.00  0.00      PROA  
ATOM   2830  HB1 LEU P 761      34.600   6.485  31.488  0.00  0.00      PROA  
ATOM   2831  HB2 LEU P 761      33.461   7.513  30.788  0.00  0.00      PROA  
ATOM   2832  CG  LEU P 761      33.148   5.358  30.243  0.00  0.00      PROA  
ATOM   2833  HG  LEU P 761      33.319   4.336  30.643  0.00  0.00      PROA  
ATOM   2834  CD1 LEU P 761      31.651   5.374  29.748  0.00  0.00      PROA  
ATOM   2835 HD11 LEU P 761      31.456   6.380  29.319  0.00  0.00      PROA  
ATOM   2836 HD12 LEU P 761      30.953   5.315  30.611  0.00  0.00      PROA  
ATOM   2837 HD13 LEU P 761      31.326   4.646  28.974  0.00  0.00      PROA  
ATOM   2838  CD2 LEU P 761      34.043   5.459  28.952  0.00  0.00      PROA  
ATOM   2839 HD21 LEU P 761      33.607   4.759  28.207  0.00  0.00      PROA  
ATOM   2840 HD22 LEU P 761      35.116   5.229  29.124  0.00  0.00      PROA  
ATOM   2841 HD23 LEU P 761      34.029   6.470  28.491  0.00  0.00      PROA  
ATOM   2842  C   LEU P 761      32.507   5.167  33.138  0.00  0.00      PROA  
ATOM   2843  O   LEU P 761      31.466   4.459  32.946  0.00  0.00      PROA  
ATOM   2844  N   THR P 762      33.512   4.763  33.905  0.00  0.00      PROA  
ATOM   2845  HN  THR P 762      34.231   5.423  34.109  0.00  0.00      PROA  
ATOM   2846  CA  THR P 762      33.494   3.580  34.745  0.00  0.00      PROA  
ATOM   2847  HA  THR P 762      33.466   2.645  34.206  0.00  0.00      PROA  
ATOM   2848  CB  THR P 762      34.771   3.333  35.563  0.00  0.00      PROA  
ATOM   2849  HB  THR P 762      34.639   2.562  36.352  0.00  0.00      PROA  
ATOM   2850  OG1 THR P 762      35.095   4.562  36.251  0.00  0.00      PROA  
ATOM   2851  HG1 THR P 762      35.703   4.141  36.863  0.00  0.00      PROA  
ATOM   2852  CG2 THR P 762      35.940   2.935  34.580  0.00  0.00      PROA  
ATOM   2853 HG21 THR P 762      36.249   3.625  33.766  0.00  0.00      PROA  
ATOM   2854 HG22 THR P 762      35.480   2.083  34.034  0.00  0.00      PROA  
ATOM   2855 HG23 THR P 762      36.792   2.616  35.217  0.00  0.00      PROA  
ATOM   2856  C   THR P 762      32.310   3.467  35.668  0.00  0.00      PROA  
ATOM   2857  O   THR P 762      31.869   2.379  35.912  0.00  0.00      PROA  
ATOM   2858  N   SER P 763      31.697   4.587  36.186  0.00  0.00      PROA  
ATOM   2859  HN  SER P 763      32.003   5.508  35.955  0.00  0.00      PROA  
ATOM   2860  CA  SER P 763      30.519   4.551  37.035  0.00  0.00      PROA  
ATOM   2861  HA  SER P 763      30.297   3.545  37.361  0.00  0.00      PROA  
ATOM   2862  CB  SER P 763      30.757   5.379  38.351  0.00  0.00      PROA  
ATOM   2863  HB1 SER P 763      31.420   4.745  38.978  0.00  0.00      PROA  
ATOM   2864  HB2 SER P 763      29.833   5.499  38.956  0.00  0.00      PROA  
ATOM   2865  OG  SER P 763      31.340   6.653  38.223  0.00  0.00      PROA  
ATOM   2866  HG1 SER P 763      32.267   6.661  37.974  0.00  0.00      PROA  
ATOM   2867  C   SER P 763      29.259   5.043  36.328  0.00  0.00      PROA  
ATOM   2868  O   SER P 763      28.383   5.600  36.907  0.00  0.00      PROA  
ATOM   2869  N   TYR P 764      29.158   4.892  34.974  0.00  0.00      PROA  
ATOM   2870  HN  TYR P 764      30.003   4.818  34.451  0.00  0.00      PROA  
ATOM   2871  CA  TYR P 764      27.939   5.172  34.222  0.00  0.00      PROA  
ATOM   2872  HA  TYR P 764      27.568   6.174  34.381  0.00  0.00      PROA  
ATOM   2873  CB  TYR P 764      28.298   5.098  32.777  0.00  0.00      PROA  
ATOM   2874  HB1 TYR P 764      28.600   4.069  32.487  0.00  0.00      PROA  
ATOM   2875  HB2 TYR P 764      29.293   5.574  32.643  0.00  0.00      PROA  
ATOM   2876  CG  TYR P 764      27.273   5.634  31.835  0.00  0.00      PROA  
ATOM   2877  CD1 TYR P 764      26.887   6.944  31.941  0.00  0.00      PROA  
ATOM   2878  HD1 TYR P 764      27.093   7.528  32.826  0.00  0.00      PROA  
ATOM   2879  CE1 TYR P 764      26.094   7.546  30.914  0.00  0.00      PROA  
ATOM   2880  HE1 TYR P 764      25.741   8.560  31.031  0.00  0.00      PROA  
ATOM   2881  CZ  TYR P 764      25.869   6.836  29.785  0.00  0.00      PROA  
ATOM   2882  OH  TYR P 764      25.056   7.378  28.787  0.00  0.00      PROA  
ATOM   2883  HH  TYR P 764      24.993   6.638  28.179  0.00  0.00      PROA  
ATOM   2884  CD2 TYR P 764      27.075   4.923  30.650  0.00  0.00      PROA  
ATOM   2885  HD2 TYR P 764      27.485   3.926  30.576  0.00  0.00      PROA  
ATOM   2886  CE2 TYR P 764      26.271   5.539  29.696  0.00  0.00      PROA  
ATOM   2887  HE2 TYR P 764      26.109   4.866  28.867  0.00  0.00      PROA  
ATOM   2888  C   TYR P 764      26.843   4.243  34.719  0.00  0.00      PROA  
ATOM   2889  O   TYR P 764      27.018   3.048  34.904  0.00  0.00      PROA  
ATOM   2890  N   SER P 765      25.662   4.865  35.138  0.00  0.00      PROA  
ATOM   2891  HN  SER P 765      25.584   5.837  34.932  0.00  0.00      PROA  
ATOM   2892  CA  SER P 765      24.765   4.204  36.001  0.00  0.00      PROA  
ATOM   2893  HA  SER P 765      24.557   3.229  35.587  0.00  0.00      PROA  
ATOM   2894  CB  SER P 765      25.250   4.037  37.450  0.00  0.00      PROA  
ATOM   2895  HB1 SER P 765      26.077   3.304  37.341  0.00  0.00      PROA  
ATOM   2896  HB2 SER P 765      24.437   3.580  38.055  0.00  0.00      PROA  
ATOM   2897  OG  SER P 765      25.789   5.270  37.876  0.00  0.00      PROA  
ATOM   2898  HG1 SER P 765      26.549   5.464  37.322  0.00  0.00      PROA  
ATOM   2899  C   SER P 765      23.362   4.737  36.015  0.00  0.00      PROA  
ATOM   2900  O   SER P 765      23.109   5.900  35.718  0.00  0.00      PROA  
ATOM   2901  N   CYS P 766      22.326   3.873  36.296  0.00  0.00      PROA  
ATOM   2902  HN  CYS P 766      22.553   2.929  36.522  0.00  0.00      PROA  
ATOM   2903  CA  CYS P 766      21.018   4.283  36.512  0.00  0.00      PROA  
ATOM   2904  HA  CYS P 766      20.858   5.338  36.345  0.00  0.00      PROA  
ATOM   2905  CB  CYS P 766      19.974   3.541  35.672  0.00  0.00      PROA  
ATOM   2906  HB1 CYS P 766      18.931   3.732  36.005  0.00  0.00      PROA  
ATOM   2907  HB2 CYS P 766      20.058   2.443  35.817  0.00  0.00      PROA  
ATOM   2908  SG  CYS P 766      20.204   3.859  33.896  0.00  0.00      PROA  
ATOM   2909  C   CYS P 766      20.704   3.889  37.955  0.00  0.00      PROA  
ATOM   2910  O   CYS P 766      20.918   2.743  38.325  0.00  0.00      PROA  
ATOM   2911  N   VAL P 767      20.282   4.783  38.820  0.00  0.00      PROA  
ATOM   2912  HN  VAL P 767      20.252   5.774  38.715  0.00  0.00      PROA  
ATOM   2913  CA  VAL P 767      19.886   4.552  40.173  0.00  0.00      PROA  
ATOM   2914  HA  VAL P 767      19.658   3.503  40.288  0.00  0.00      PROA  
ATOM   2915  CB  VAL P 767      21.010   4.966  41.187  0.00  0.00      PROA  
ATOM   2916  HB  VAL P 767      21.338   5.992  40.914  0.00  0.00      PROA  
ATOM   2917  CG1 VAL P 767      20.512   4.886  42.632  0.00  0.00      PROA  
ATOM   2918 HG11 VAL P 767      19.702   5.610  42.864  0.00  0.00      PROA  
ATOM   2919 HG12 VAL P 767      21.309   5.041  43.391  0.00  0.00      PROA  
ATOM   2920 HG13 VAL P 767      19.995   3.912  42.766  0.00  0.00      PROA  
ATOM   2921  CG2 VAL P 767      22.204   4.005  41.087  0.00  0.00      PROA  
ATOM   2922 HG21 VAL P 767      21.788   2.976  41.142  0.00  0.00      PROA  
ATOM   2923 HG22 VAL P 767      22.849   4.143  41.980  0.00  0.00      PROA  
ATOM   2924 HG23 VAL P 767      22.783   4.006  40.139  0.00  0.00      PROA  
ATOM   2925  C   VAL P 767      18.522   5.194  40.488  0.00  0.00      PROA  
ATOM   2926  O   VAL P 767      18.316   6.397  40.230  0.00  0.00      PROA  
ATOM   2927  N   CYS P 768      17.531   4.416  40.914  0.00  0.00      PROA  
ATOM   2928  HN  CYS P 768      17.646   3.446  41.113  0.00  0.00      PROA  
ATOM   2929  CA  CYS P 768      16.204   5.031  41.076  0.00  0.00      PROA  
ATOM   2930  HA  CYS P 768      16.072   5.601  40.169  0.00  0.00      PROA  
ATOM   2931  CB  CYS P 768      15.074   3.951  41.099  0.00  0.00      PROA  
ATOM   2932  HB1 CYS P 768      15.311   3.165  41.847  0.00  0.00      PROA  
ATOM   2933  HB2 CYS P 768      15.085   3.359  40.158  0.00  0.00      PROA  
ATOM   2934  SG  CYS P 768      13.327   4.550  41.303  0.00  0.00      PROA  
ATOM   2935  C   CYS P 768      16.267   5.895  42.351  0.00  0.00      PROA  
ATOM   2936  O   CYS P 768      17.095   5.739  43.241  0.00  0.00      PROA  
ATOM   2937  N   THR P 769      15.503   7.054  42.448  0.00  0.00      PROA  
ATOM   2938  HN  THR P 769      15.011   7.309  41.619  0.00  0.00      PROA  
ATOM   2939  CA  THR P 769      15.484   7.947  43.587  0.00  0.00      PROA  
ATOM   2940  HA  THR P 769      15.711   7.375  44.474  0.00  0.00      PROA  
ATOM   2941  CB  THR P 769      16.499   9.068  43.542  0.00  0.00      PROA  
ATOM   2942  HB  THR P 769      16.349   9.580  44.516  0.00  0.00      PROA  
ATOM   2943  OG1 THR P 769      16.338   9.982  42.399  0.00  0.00      PROA  
ATOM   2944  HG1 THR P 769      16.279   9.378  41.655  0.00  0.00      PROA  
ATOM   2945  CG2 THR P 769      17.892   8.434  43.497  0.00  0.00      PROA  
ATOM   2946 HG21 THR P 769      18.062   7.745  44.351  0.00  0.00      PROA  
ATOM   2947 HG22 THR P 769      18.652   9.233  43.636  0.00  0.00      PROA  
ATOM   2948 HG23 THR P 769      18.178   7.890  42.572  0.00  0.00      PROA  
ATOM   2949  C   THR P 769      14.083   8.501  43.667  0.00  0.00      PROA  
ATOM   2950  O   THR P 769      13.262   8.570  42.751  0.00  0.00      PROA  
ATOM   2951  N   GLU P 770      13.670   8.974  44.895  0.00  0.00      PROA  
ATOM   2952  HN  GLU P 770      14.394   9.095  45.569  0.00  0.00      PROA  
ATOM   2953  CA  GLU P 770      12.341   9.460  45.186  0.00  0.00      PROA  
ATOM   2954  HA  GLU P 770      11.766   8.617  44.834  0.00  0.00      PROA  
ATOM   2955  CB  GLU P 770      12.268   9.717  46.727  0.00  0.00      PROA  
ATOM   2956  HB1 GLU P 770      13.180  10.308  46.956  0.00  0.00      PROA  
ATOM   2957  HB2 GLU P 770      12.455   8.722  47.186  0.00  0.00      PROA  
ATOM   2958  CG  GLU P 770      10.970  10.357  47.175  0.00  0.00      PROA  
ATOM   2959  HG1 GLU P 770      10.167   9.626  46.938  0.00  0.00      PROA  
ATOM   2960  HG2 GLU P 770      10.734  11.363  46.768  0.00  0.00      PROA  
ATOM   2961  CD  GLU P 770      10.850  10.484  48.655  0.00  0.00      PROA  
ATOM   2962  OE1 GLU P 770      11.761  11.167  49.336  0.00  0.00      PROA  
ATOM   2963  OE2 GLU P 770       9.924   9.878  49.276  0.00  0.00      PROA  
ATOM   2964  C   GLU P 770      11.995  10.749  44.382  0.00  0.00      PROA  
ATOM   2965  O   GLU P 770      12.827  11.646  44.372  0.00  0.00      PROA  
ATOM   2966  N   PRO P 771      10.732  10.843  43.817  0.00  0.00      PROA  
ATOM   2967  CD  PRO P 771       9.737   9.743  43.830  0.00  0.00      PROA  
ATOM   2968  HD1 PRO P 771       9.492   9.467  44.878  0.00  0.00      PROA  
ATOM   2969  HD2 PRO P 771      10.103   8.787  43.399  0.00  0.00      PROA  
ATOM   2970  CA  PRO P 771      10.106  12.055  43.254  0.00  0.00      PROA  
ATOM   2971  HA  PRO P 771      10.552  12.224  42.285  0.00  0.00      PROA  
ATOM   2972  CB  PRO P 771       8.605  11.728  43.273  0.00  0.00      PROA  
ATOM   2973  HB1 PRO P 771       8.185  12.225  42.373  0.00  0.00      PROA  
ATOM   2974  HB2 PRO P 771       7.991  11.988  44.162  0.00  0.00      PROA  
ATOM   2975  CG  PRO P 771       8.561  10.212  43.035  0.00  0.00      PROA  
ATOM   2976  HG1 PRO P 771       7.554   9.779  43.214  0.00  0.00      PROA  
ATOM   2977  HG2 PRO P 771       8.725  10.021  41.952  0.00  0.00      PROA  
ATOM   2978  C   PRO P 771      10.384  13.340  44.042  0.00  0.00      PROA  
ATOM   2979  O   PRO P 771      10.132  13.275  45.267  0.00  0.00      PROA  
ATOM   2980  N   PRO P 772      10.895  14.483  43.448  0.00  0.00      PROA  
ATOM   2981  CD  PRO P 772      11.257  14.616  42.062  0.00  0.00      PROA  
ATOM   2982  HD1 PRO P 772      10.333  14.818  41.479  0.00  0.00      PROA  
ATOM   2983  HD2 PRO P 772      11.923  13.773  41.780  0.00  0.00      PROA  
ATOM   2984  CA  PRO P 772      10.844  15.802  44.119  0.00  0.00      PROA  
ATOM   2985  HA  PRO P 772      11.671  15.807  44.813  0.00  0.00      PROA  
ATOM   2986  CB  PRO P 772      11.127  16.837  42.991  0.00  0.00      PROA  
ATOM   2987  HB1 PRO P 772      11.735  17.687  43.369  0.00  0.00      PROA  
ATOM   2988  HB2 PRO P 772      10.142  17.067  42.533  0.00  0.00      PROA  
ATOM   2989  CG  PRO P 772      11.954  15.976  41.966  0.00  0.00      PROA  
ATOM   2990  HG1 PRO P 772      11.906  16.316  40.909  0.00  0.00      PROA  
ATOM   2991  HG2 PRO P 772      13.045  15.848  42.136  0.00  0.00      PROA  
ATOM   2992  C   PRO P 772       9.655  16.159  45.007  0.00  0.00      PROA  
ATOM   2993  O   PRO P 772       8.491  16.026  44.470  0.00  0.00      PROA  
ATOM   2994  N   ASN P 773       9.880  16.706  46.242  0.00  0.00      PROA  
ATOM   2995  HN  ASN P 773      10.814  16.907  46.527  0.00  0.00      PROA  
ATOM   2996  CA  ASN P 773       8.939  17.109  47.221  0.00  0.00      PROA  
ATOM   2997  HA  ASN P 773       9.176  16.601  48.144  0.00  0.00      PROA  
ATOM   2998  CB  ASN P 773       9.127  18.573  47.685  0.00  0.00      PROA  
ATOM   2999  HB1 ASN P 773      10.092  18.605  48.235  0.00  0.00      PROA  
ATOM   3000  HB2 ASN P 773       8.343  18.875  48.413  0.00  0.00      PROA  
ATOM   3001  CG  ASN P 773       9.345  19.439  46.403  0.00  0.00      PROA  
ATOM   3002  OD1 ASN P 773      10.473  19.824  46.007  0.00  0.00      PROA  
ATOM   3003  ND2 ASN P 773       8.174  19.706  45.765  0.00  0.00      PROA  
ATOM   3004 HD21 ASN P 773       8.286  20.238  44.926  0.00  0.00      PROA  
ATOM   3005 HD22 ASN P 773       7.316  19.456  46.213  0.00  0.00      PROA  
ATOM   3006  C   ASN P 773       7.467  16.713  47.071  0.00  0.00      PROA  
ATOM   3007  O   ASN P 773       6.668  17.555  46.651  0.00  0.00      PROA  
ATOM   3008  N   PRO P 774       7.037  15.473  47.421  0.00  0.00      PROA  
ATOM   3009  CD  PRO P 774       7.906  14.445  48.140  0.00  0.00      PROA  
ATOM   3010  HD1 PRO P 774       7.499  14.548  49.168  0.00  0.00      PROA  
ATOM   3011  HD2 PRO P 774       9.009  14.553  48.059  0.00  0.00      PROA  
ATOM   3012  CA  PRO P 774       5.797  14.822  46.947  0.00  0.00      PROA  
ATOM   3013  HA  PRO P 774       5.736  14.799  45.869  0.00  0.00      PROA  
ATOM   3014  CB  PRO P 774       5.881  13.384  47.432  0.00  0.00      PROA  
ATOM   3015  HB1 PRO P 774       5.502  12.668  46.672  0.00  0.00      PROA  
ATOM   3016  HB2 PRO P 774       5.412  13.123  48.405  0.00  0.00      PROA  
ATOM   3017  CG  PRO P 774       7.410  13.151  47.531  0.00  0.00      PROA  
ATOM   3018  HG1 PRO P 774       7.740  12.355  48.231  0.00  0.00      PROA  
ATOM   3019  HG2 PRO P 774       7.708  12.846  46.505  0.00  0.00      PROA  
ATOM   3020  C   PRO P 774       4.621  15.610  47.230  0.00  0.00      PROA  
ATOM   3021  O   PRO P 774       4.416  16.099  48.329  0.00  0.00      PROA  
ATOM   3022  N   SER P 775       3.815  15.770  46.175  0.00  0.00      PROA  
ATOM   3023  HN  SER P 775       4.079  15.481  45.258  0.00  0.00      PROA  
ATOM   3024  CA  SER P 775       2.483  16.401  46.198  0.00  0.00      PROA  
ATOM   3025  HA  SER P 775       2.064  16.118  47.152  0.00  0.00      PROA  
ATOM   3026  CB  SER P 775       2.505  17.962  46.073  0.00  0.00      PROA  
ATOM   3027  HB1 SER P 775       3.217  18.381  46.816  0.00  0.00      PROA  
ATOM   3028  HB2 SER P 775       1.467  18.224  46.370  0.00  0.00      PROA  
ATOM   3029  OG  SER P 775       2.780  18.420  44.740  0.00  0.00      PROA  
ATOM   3030  HG1 SER P 775       3.697  18.250  44.511  0.00  0.00      PROA  
ATOM   3031  C   SER P 775       1.643  15.829  44.979  0.00  0.00      PROA  
ATOM   3032  O   SER P 775       2.129  15.410  43.955  0.00  0.00      PROA  
ATOM   3033  N   ASN P 776       0.266  15.913  45.119  0.00  0.00      PROA  
ATOM   3034  HN  ASN P 776      -0.109  16.336  45.940  0.00  0.00      PROA  
ATOM   3035  CA  ASN P 776      -0.654  15.623  44.025  0.00  0.00      PROA  
ATOM   3036  HA  ASN P 776      -1.649  15.729  44.433  0.00  0.00      PROA  
ATOM   3037  CB  ASN P 776      -0.560  16.788  42.961  0.00  0.00      PROA  
ATOM   3038  HB1 ASN P 776      -1.270  16.583  42.131  0.00  0.00      PROA  
ATOM   3039  HB2 ASN P 776       0.459  16.886  42.529  0.00  0.00      PROA  
ATOM   3040  CG  ASN P 776      -0.912  18.189  43.539  0.00  0.00      PROA  
ATOM   3041  OD1 ASN P 776      -2.144  18.442  43.618  0.00  0.00      PROA  
ATOM   3042  ND2 ASN P 776      -0.006  19.096  43.840  0.00  0.00      PROA  
ATOM   3043 HD21 ASN P 776      -0.215  19.981  44.256  0.00  0.00      PROA  
ATOM   3044 HD22 ASN P 776       0.973  18.897  43.889  0.00  0.00      PROA  
ATOM   3045  C   ASN P 776      -0.540  14.160  43.388  0.00  0.00      PROA  
ATOM   3046  O   ASN P 776      -0.669  13.182  44.128  0.00  0.00      PROA  
ATOM   3047  N   GLU P 777      -0.276  14.100  42.051  0.00  0.00      PROA  
ATOM   3048  HN  GLU P 777      -0.008  14.965  41.634  0.00  0.00      PROA  
ATOM   3049  CA  GLU P 777      -0.259  12.924  41.200  0.00  0.00      PROA  
ATOM   3050  HA  GLU P 777      -1.280  12.574  41.170  0.00  0.00      PROA  
ATOM   3051  CB  GLU P 777       0.116  13.213  39.690  0.00  0.00      PROA  
ATOM   3052  HB1 GLU P 777      -0.675  13.814  39.192  0.00  0.00      PROA  
ATOM   3053  HB2 GLU P 777       0.109  12.209  39.215  0.00  0.00      PROA  
ATOM   3054  CG  GLU P 777       1.394  13.955  39.382  0.00  0.00      PROA  
ATOM   3055  HG1 GLU P 777       1.791  13.553  38.425  0.00  0.00      PROA  
ATOM   3056  HG2 GLU P 777       2.119  13.895  40.221  0.00  0.00      PROA  
ATOM   3057  CD  GLU P 777       1.247  15.432  39.060  0.00  0.00      PROA  
ATOM   3058  OE1 GLU P 777       1.822  15.908  38.031  0.00  0.00      PROA  
ATOM   3059  OE2 GLU P 777       0.550  16.152  39.855  0.00  0.00      PROA  
ATOM   3060  C   GLU P 777       0.594  11.775  41.686  0.00  0.00      PROA  
ATOM   3061  O   GLU P 777       0.254  10.612  41.481  0.00  0.00      PROA  
ATOM   3062  N   THR P 778       1.766  12.028  42.282  0.00  0.00      PROA  
ATOM   3063  HN  THR P 778       2.132  12.951  42.379  0.00  0.00      PROA  
ATOM   3064  CA  THR P 778       2.646  10.969  42.749  0.00  0.00      PROA  
ATOM   3065  HA  THR P 778       2.676  10.199  41.992  0.00  0.00      PROA  
ATOM   3066  CB  THR P 778       4.063  11.511  42.955  0.00  0.00      PROA  
ATOM   3067  HB  THR P 778       4.709  10.686  43.324  0.00  0.00      PROA  
ATOM   3068  OG1 THR P 778       4.100  12.621  43.842  0.00  0.00      PROA  
ATOM   3069  HG1 THR P 778       5.017  12.904  43.851  0.00  0.00      PROA  
ATOM   3070  CG2 THR P 778       4.426  11.972  41.538  0.00  0.00      PROA  
ATOM   3071 HG21 THR P 778       3.959  12.971  41.400  0.00  0.00      PROA  
ATOM   3072 HG22 THR P 778       4.062  11.180  40.849  0.00  0.00      PROA  
ATOM   3073 HG23 THR P 778       5.515  12.190  41.542  0.00  0.00      PROA  
ATOM   3074  C   THR P 778       2.129  10.189  43.957  0.00  0.00      PROA  
ATOM   3075  O   THR P 778       1.824   9.010  43.844  0.00  0.00      PROA  
ATOM   3076  N   LEU P 779       1.751  10.930  44.991  0.00  0.00      PROA  
ATOM   3077  HN  LEU P 779       1.964  11.895  44.859  0.00  0.00      PROA  
ATOM   3078  CA  LEU P 779       0.984  10.565  46.178  0.00  0.00      PROA  
ATOM   3079  HA  LEU P 779       1.555   9.796  46.678  0.00  0.00      PROA  
ATOM   3080  CB  LEU P 779       0.762  11.888  46.962  0.00  0.00      PROA  
ATOM   3081  HB1 LEU P 779       0.113  11.658  47.834  0.00  0.00      PROA  
ATOM   3082  HB2 LEU P 779       0.214  12.626  46.337  0.00  0.00      PROA  
ATOM   3083  CG  LEU P 779       1.999  12.530  47.640  0.00  0.00      PROA  
ATOM   3084  HG  LEU P 779       2.735  12.958  46.927  0.00  0.00      PROA  
ATOM   3085  CD1 LEU P 779       1.406  13.776  48.232  0.00  0.00      PROA  
ATOM   3086 HD11 LEU P 779       2.107  14.368  48.859  0.00  0.00      PROA  
ATOM   3087 HD12 LEU P 779       0.557  13.559  48.915  0.00  0.00      PROA  
ATOM   3088 HD13 LEU P 779       0.913  14.512  47.562  0.00  0.00      PROA  
ATOM   3089  CD2 LEU P 779       2.600  11.625  48.670  0.00  0.00      PROA  
ATOM   3090 HD21 LEU P 779       2.875  10.598  48.349  0.00  0.00      PROA  
ATOM   3091 HD22 LEU P 779       1.941  11.552  49.562  0.00  0.00      PROA  
ATOM   3092 HD23 LEU P 779       3.503  12.107  49.100  0.00  0.00      PROA  
ATOM   3093  C   LEU P 779      -0.396   9.851  45.948  0.00  0.00      PROA  
ATOM   3094  O   LEU P 779      -0.625   8.737  46.376  0.00  0.00      PROA  
ATOM   3095  N   ALA P 780      -1.250  10.372  45.073  0.00  0.00      PROA  
ATOM   3096  HN  ALA P 780      -1.077  11.249  44.631  0.00  0.00      PROA  
ATOM   3097  CA  ALA P 780      -2.420   9.719  44.496  0.00  0.00      PROA  
ATOM   3098  HA  ALA P 780      -3.072   9.513  45.332  0.00  0.00      PROA  
ATOM   3099  CB  ALA P 780      -3.014  10.741  43.504  0.00  0.00      PROA  
ATOM   3100  HB1 ALA P 780      -2.407  10.953  42.598  0.00  0.00      PROA  
ATOM   3101  HB2 ALA P 780      -3.428  11.654  43.983  0.00  0.00      PROA  
ATOM   3102  HB3 ALA P 780      -3.996  10.464  43.065  0.00  0.00      PROA  
ATOM   3103  C   ALA P 780      -2.175   8.436  43.708  0.00  0.00      PROA  
ATOM   3104  O   ALA P 780      -2.917   7.475  43.915  0.00  0.00      PROA  
ATOM   3105  N   GLN P 781      -1.042   8.262  42.913  0.00  0.00      PROA  
ATOM   3106  HN  GLN P 781      -0.354   8.983  42.923  0.00  0.00      PROA  
ATOM   3107  CA  GLN P 781      -0.717   7.058  42.267  0.00  0.00      PROA  
ATOM   3108  HA  GLN P 781      -1.536   6.763  41.628  0.00  0.00      PROA  
ATOM   3109  CB  GLN P 781       0.564   7.128  41.493  0.00  0.00      PROA  
ATOM   3110  HB1 GLN P 781       1.470   7.307  42.110  0.00  0.00      PROA  
ATOM   3111  HB2 GLN P 781       0.567   7.978  40.778  0.00  0.00      PROA  
ATOM   3112  CG  GLN P 781       0.917   5.833  40.635  0.00  0.00      PROA  
ATOM   3113  HG1 GLN P 781       1.167   5.013  41.343  0.00  0.00      PROA  
ATOM   3114  HG2 GLN P 781       1.834   5.972  40.023  0.00  0.00      PROA  
ATOM   3115  CD  GLN P 781      -0.318   5.524  39.760  0.00  0.00      PROA  
ATOM   3116  OE1 GLN P 781      -0.788   6.436  39.095  0.00  0.00      PROA  
ATOM   3117  NE2 GLN P 781      -1.013   4.331  39.961  0.00  0.00      PROA  
ATOM   3118 HE21 GLN P 781      -0.595   3.675  40.589  0.00  0.00      PROA  
ATOM   3119 HE22 GLN P 781      -1.648   4.185  39.202  0.00  0.00      PROA  
ATOM   3120  C   GLN P 781      -0.411   5.986  43.278  0.00  0.00      PROA  
ATOM   3121  O   GLN P 781      -0.787   4.860  43.202  0.00  0.00      PROA  
ATOM   3122  N   TRP P 782       0.444   6.261  44.282  0.00  0.00      PROA  
ATOM   3123  HN  TRP P 782       0.911   7.124  44.104  0.00  0.00      PROA  
ATOM   3124  CA  TRP P 782       0.768   5.429  45.444  0.00  0.00      PROA  
ATOM   3125  HA  TRP P 782       1.141   4.475  45.102  0.00  0.00      PROA  
ATOM   3126  CB  TRP P 782       1.815   6.147  46.217  0.00  0.00      PROA  
ATOM   3127  HB1 TRP P 782       1.979   5.397  47.020  0.00  0.00      PROA  
ATOM   3128  HB2 TRP P 782       1.488   7.091  46.703  0.00  0.00      PROA  
ATOM   3129  CG  TRP P 782       3.091   6.357  45.555  0.00  0.00      PROA  
ATOM   3130  CD1 TRP P 782       3.618   5.665  44.504  0.00  0.00      PROA  
ATOM   3131  HD1 TRP P 782       3.152   4.856  43.960  0.00  0.00      PROA  
ATOM   3132  NE1 TRP P 782       4.734   6.240  44.108  0.00  0.00      PROA  
ATOM   3133  HE1 TRP P 782       5.323   6.137  43.336  0.00  0.00      PROA  
ATOM   3134  CE2 TRP P 782       5.014   7.307  44.998  0.00  0.00      PROA  
ATOM   3135  CD2 TRP P 782       3.971   7.354  45.958  0.00  0.00      PROA  
ATOM   3136  CE3 TRP P 782       4.053   8.247  47.005  0.00  0.00      PROA  
ATOM   3137  HE3 TRP P 782       3.311   8.364  47.781  0.00  0.00      PROA  
ATOM   3138  CZ3 TRP P 782       5.243   8.914  47.233  0.00  0.00      PROA  
ATOM   3139  HZ3 TRP P 782       5.357   9.426  48.177  0.00  0.00      PROA  
ATOM   3140  CZ2 TRP P 782       6.146   8.153  45.039  0.00  0.00      PROA  
ATOM   3141  HZ2 TRP P 782       6.845   8.314  44.232  0.00  0.00      PROA  
ATOM   3142  CH2 TRP P 782       6.207   8.954  46.231  0.00  0.00      PROA  
ATOM   3143  HH2 TRP P 782       7.040   9.596  46.479  0.00  0.00      PROA  
ATOM   3144  C   TRP P 782      -0.361   5.074  46.325  0.00  0.00      PROA  
ATOM   3145  O   TRP P 782      -0.403   4.002  46.933  0.00  0.00      PROA  
ATOM   3146  N   LYS P 783      -1.342   6.008  46.544  0.00  0.00      PROA  
ATOM   3147  HN  LYS P 783      -1.239   6.911  46.133  0.00  0.00      PROA  
ATOM   3148  CA  LYS P 783      -2.598   5.667  47.156  0.00  0.00      PROA  
ATOM   3149  HA  LYS P 783      -2.326   5.107  48.038  0.00  0.00      PROA  
ATOM   3150  CB  LYS P 783      -3.488   6.879  47.577  0.00  0.00      PROA  
ATOM   3151  HB1 LYS P 783      -4.528   6.622  47.870  0.00  0.00      PROA  
ATOM   3152  HB2 LYS P 783      -3.526   7.511  46.664  0.00  0.00      PROA  
ATOM   3153  CG  LYS P 783      -2.943   7.822  48.726  0.00  0.00      PROA  
ATOM   3154  HG1 LYS P 783      -3.572   8.732  48.826  0.00  0.00      PROA  
ATOM   3155  HG2 LYS P 783      -1.930   8.202  48.473  0.00  0.00      PROA  
ATOM   3156  CD  LYS P 783      -2.780   7.180  50.085  0.00  0.00      PROA  
ATOM   3157  HD1 LYS P 783      -1.877   6.542  49.975  0.00  0.00      PROA  
ATOM   3158  HD2 LYS P 783      -3.706   6.592  50.266  0.00  0.00      PROA  
ATOM   3159  CE  LYS P 783      -2.622   8.146  51.277  0.00  0.00      PROA  
ATOM   3160  HE1 LYS P 783      -3.613   8.635  51.396  0.00  0.00      PROA  
ATOM   3161  HE2 LYS P 783      -1.831   8.920  51.183  0.00  0.00      PROA  
ATOM   3162  NZ  LYS P 783      -2.468   7.410  52.526  0.00  0.00      PROA  
ATOM   3163  HZ1 LYS P 783      -3.166   6.674  52.758  0.00  0.00      PROA  
ATOM   3164  HZ2 LYS P 783      -2.448   8.166  53.239  0.00  0.00      PROA  
ATOM   3165  HZ3 LYS P 783      -1.506   7.020  52.588  0.00  0.00      PROA  
ATOM   3166  C   LYS P 783      -3.457   4.659  46.378  0.00  0.00      PROA  
ATOM   3167  O   LYS P 783      -3.800   3.648  47.039  0.00  0.00      PROA  
ATOM   3168  N   LYS P 784      -3.572   4.832  45.013  0.00  0.00      PROA  
ATOM   3169  HN  LYS P 784      -3.194   5.629  44.547  0.00  0.00      PROA  
ATOM   3170  CA  LYS P 784      -4.257   3.941  44.059  0.00  0.00      PROA  
ATOM   3171  HA  LYS P 784      -5.242   3.866  44.497  0.00  0.00      PROA  
ATOM   3172  CB  LYS P 784      -4.171   4.535  42.606  0.00  0.00      PROA  
ATOM   3173  HB1 LYS P 784      -3.231   5.117  42.498  0.00  0.00      PROA  
ATOM   3174  HB2 LYS P 784      -4.989   5.264  42.788  0.00  0.00      PROA  
ATOM   3175  CG  LYS P 784      -4.460   3.643  41.401  0.00  0.00      PROA  
ATOM   3176  HG1 LYS P 784      -5.319   3.013  41.720  0.00  0.00      PROA  
ATOM   3177  HG2 LYS P 784      -3.558   3.109  41.033  0.00  0.00      PROA  
ATOM   3178  CD  LYS P 784      -4.833   4.589  40.277  0.00  0.00      PROA  
ATOM   3179  HD1 LYS P 784      -3.934   5.163  39.968  0.00  0.00      PROA  
ATOM   3180  HD2 LYS P 784      -5.646   5.269  40.611  0.00  0.00      PROA  
ATOM   3181  CE  LYS P 784      -5.391   3.763  39.104  0.00  0.00      PROA  
ATOM   3182  HE1 LYS P 784      -6.287   3.138  39.309  0.00  0.00      PROA  
ATOM   3183  HE2 LYS P 784      -4.596   3.119  38.671  0.00  0.00      PROA  
ATOM   3184  NZ  LYS P 784      -5.861   4.765  38.039  0.00  0.00      PROA  
ATOM   3185  HZ1 LYS P 784      -6.893   4.761  38.162  0.00  0.00      PROA  
ATOM   3186  HZ2 LYS P 784      -5.724   4.342  37.099  0.00  0.00      PROA  
ATOM   3187  HZ3 LYS P 784      -5.414   5.703  38.007  0.00  0.00      PROA  
ATOM   3188  C   LYS P 784      -3.784   2.560  44.020  0.00  0.00      PROA  
ATOM   3189  O   LYS P 784      -4.485   1.555  44.155  0.00  0.00      PROA  
ATOM   3190  N   ASP P 785      -2.460   2.432  43.860  0.00  0.00      PROA  
ATOM   3191  HN  ASP P 785      -1.992   3.270  43.590  0.00  0.00      PROA  
ATOM   3192  CA  ASP P 785      -1.768   1.122  43.834  0.00  0.00      PROA  
ATOM   3193  HA  ASP P 785      -2.409   0.351  43.434  0.00  0.00      PROA  
ATOM   3194  CB  ASP P 785      -0.452   1.341  43.100  0.00  0.00      PROA  
ATOM   3195  HB1 ASP P 785       0.178   0.438  43.251  0.00  0.00      PROA  
ATOM   3196  HB2 ASP P 785       0.050   2.272  43.441  0.00  0.00      PROA  
ATOM   3197  CG  ASP P 785      -0.665   1.589  41.600  0.00  0.00      PROA  
ATOM   3198  OD1 ASP P 785      -1.745   1.496  41.064  0.00  0.00      PROA  
ATOM   3199  OD2 ASP P 785       0.422   1.726  40.953  0.00  0.00      PROA  
ATOM   3200  C   ASP P 785      -1.439   0.668  45.236  0.00  0.00      PROA  
ATOM   3201  O   ASP P 785      -1.106  -0.518  45.370  0.00  0.00      PROA  
ATOM   3202  N   ASN P 786      -1.578   1.491  46.257  0.00  0.00      PROA  
ATOM   3203  HN  ASN P 786      -1.707   2.456  46.043  0.00  0.00      PROA  
ATOM   3204  CA  ASN P 786      -1.530   1.107  47.629  0.00  0.00      PROA  
ATOM   3205  HA  ASN P 786      -1.766   2.003  48.183  0.00  0.00      PROA  
ATOM   3206  CB  ASN P 786      -2.666   0.068  47.988  0.00  0.00      PROA  
ATOM   3207  HB1 ASN P 786      -2.516  -0.861  47.397  0.00  0.00      PROA  
ATOM   3208  HB2 ASN P 786      -3.646   0.537  47.755  0.00  0.00      PROA  
ATOM   3209  CG  ASN P 786      -2.790  -0.500  49.436  0.00  0.00      PROA  
ATOM   3210  OD1 ASN P 786      -3.257  -1.653  49.642  0.00  0.00      PROA  
ATOM   3211  ND2 ASN P 786      -2.391   0.218  50.519  0.00  0.00      PROA  
ATOM   3212 HD21 ASN P 786      -2.221  -0.270  51.375  0.00  0.00      PROA  
ATOM   3213 HD22 ASN P 786      -2.012   1.125  50.337  0.00  0.00      PROA  
ATOM   3214  C   ASN P 786      -0.089   0.802  48.259  0.00  0.00      PROA  
ATOM   3215  O   ASN P 786       0.132  -0.157  48.911  0.00  0.00      PROA  
ATOM   3216  N   ILE P 787       0.921   1.663  47.929  0.00  0.00      PROA  
ATOM   3217  HN  ILE P 787       0.570   2.445  47.419  0.00  0.00      PROA  
ATOM   3218  CA  ILE P 787       2.325   1.504  48.188  0.00  0.00      PROA  
ATOM   3219  HA  ILE P 787       2.618   0.468  48.110  0.00  0.00      PROA  
ATOM   3220  CB  ILE P 787       3.189   2.371  47.191  0.00  0.00      PROA  
ATOM   3221  HB  ILE P 787       2.904   3.409  47.468  0.00  0.00      PROA  
ATOM   3222  CG2 ILE P 787       4.614   2.140  47.557  0.00  0.00      PROA  
ATOM   3223 HG21 ILE P 787       4.870   1.096  47.838  0.00  0.00      PROA  
ATOM   3224 HG22 ILE P 787       4.928   2.623  48.506  0.00  0.00      PROA  
ATOM   3225 HG23 ILE P 787       5.329   2.448  46.765  0.00  0.00      PROA  
ATOM   3226  CG1 ILE P 787       2.933   2.034  45.677  0.00  0.00      PROA  
ATOM   3227 HG11 ILE P 787       3.622   2.580  44.998  0.00  0.00      PROA  
ATOM   3228 HG12 ILE P 787       1.906   2.425  45.515  0.00  0.00      PROA  
ATOM   3229  CD  ILE P 787       3.051   0.530  45.394  0.00  0.00      PROA  
ATOM   3230  HD1 ILE P 787       2.114   0.039  45.732  0.00  0.00      PROA  
ATOM   3231  HD2 ILE P 787       3.940   0.137  45.933  0.00  0.00      PROA  
ATOM   3232  HD3 ILE P 787       3.119   0.289  44.312  0.00  0.00      PROA  
ATOM   3233  C   ILE P 787       2.779   1.830  49.660  0.00  0.00      PROA  
ATOM   3234  O   ILE P 787       2.595   2.927  50.235  0.00  0.00      PROA  
ATOM   3235  N   THR P 788       3.329   0.911  50.396  0.00  0.00      PROA  
ATOM   3236  HN  THR P 788       3.667   0.059  50.003  0.00  0.00      PROA  
ATOM   3237  CA  THR P 788       3.602   1.068  51.858  0.00  0.00      PROA  
ATOM   3238  HA  THR P 788       3.675   2.131  52.038  0.00  0.00      PROA  
ATOM   3239  CB  THR P 788       2.602   0.402  52.845  0.00  0.00      PROA  
ATOM   3240  HB  THR P 788       2.858   0.821  53.842  0.00  0.00      PROA  
ATOM   3241  OG1 THR P 788       2.636  -1.010  52.791  0.00  0.00      PROA  
ATOM   3242  HG1 THR P 788       1.993  -1.367  53.407  0.00  0.00      PROA  
ATOM   3243  CG2 THR P 788       1.122   0.929  52.570  0.00  0.00      PROA  
ATOM   3244 HG21 THR P 788       0.541   0.558  53.442  0.00  0.00      PROA  
ATOM   3245 HG22 THR P 788       0.632   0.527  51.657  0.00  0.00      PROA  
ATOM   3246 HG23 THR P 788       1.116   2.037  52.640  0.00  0.00      PROA  
ATOM   3247  C   THR P 788       4.991   0.596  52.269  0.00  0.00      PROA  
ATOM   3248  O   THR P 788       5.426   0.875  53.417  0.00  0.00      PROA  
ATOM   3249  N   ALA P 789       5.717  -0.085  51.405  0.00  0.00      PROA  
ATOM   3250  HN  ALA P 789       5.256  -0.263  50.540  0.00  0.00      PROA  
ATOM   3251  CA  ALA P 789       6.868  -0.993  51.725  0.00  0.00      PROA  
ATOM   3252  HA  ALA P 789       7.328  -0.743  52.669  0.00  0.00      PROA  
ATOM   3253  CB  ALA P 789       6.361  -2.487  51.695  0.00  0.00      PROA  
ATOM   3254  HB1 ALA P 789       5.901  -2.685  50.703  0.00  0.00      PROA  
ATOM   3255  HB2 ALA P 789       5.599  -2.525  52.503  0.00  0.00      PROA  
ATOM   3256  HB3 ALA P 789       7.226  -3.106  52.016  0.00  0.00      PROA  
ATOM   3257  C   ALA P 789       7.918  -0.767  50.654  0.00  0.00      PROA  
ATOM   3258  O   ALA P 789       8.582  -1.712  50.281  0.00  0.00      PROA  
ATOM   3259  N   HSD P 790       8.137   0.500  50.179  0.00  0.00      PROA  
ATOM   3260  HN  HSD P 790       7.463   1.205  50.386  0.00  0.00      PROA  
ATOM   3261  CA  HSD P 790       9.240   0.787  49.219  0.00  0.00      PROA  
ATOM   3262  HA  HSD P 790       9.990   0.016  49.311  0.00  0.00      PROA  
ATOM   3263  CB  HSD P 790       8.596   1.045  47.712  0.00  0.00      PROA  
ATOM   3264  HB1 HSD P 790       9.395   1.276  46.975  0.00  0.00      PROA  
ATOM   3265  HB2 HSD P 790       7.750   1.765  47.688  0.00  0.00      PROA  
ATOM   3266  ND1 HSD P 790       8.094  -1.442  47.467  0.00  0.00      PROA  
ATOM   3267  HD1 HSD P 790       8.680  -1.827  48.180  0.00  0.00      PROA  
ATOM   3268  CG  HSD P 790       7.875  -0.122  47.181  0.00  0.00      PROA  
ATOM   3269  CE1 HSD P 790       7.178  -2.156  46.823  0.00  0.00      PROA  
ATOM   3270  HE1 HSD P 790       7.110  -3.241  46.904  0.00  0.00      PROA  
ATOM   3271  NE2 HSD P 790       6.414  -1.405  46.024  0.00  0.00      PROA  
ATOM   3272  CD2 HSD P 790       6.871  -0.092  46.298  0.00  0.00      PROA  
ATOM   3273  HD2 HSD P 790       6.339   0.786  45.950  0.00  0.00      PROA  
ATOM   3274  C   HSD P 790       9.992   2.084  49.564  0.00  0.00      PROA  
ATOM   3275  O   HSD P 790      10.868   2.474  48.768  0.00  0.00      PROA  
ATOM   3276  N   ASN P 791       9.752   2.728  50.698  0.00  0.00      PROA  
ATOM   3277  HN  ASN P 791       9.195   2.296  51.404  0.00  0.00      PROA  
ATOM   3278  CA  ASN P 791      10.363   4.050  51.171  0.00  0.00      PROA  
ATOM   3279  HA  ASN P 791      10.124   4.730  50.367  0.00  0.00      PROA  
ATOM   3280  CB  ASN P 791       9.802   4.605  52.417  0.00  0.00      PROA  
ATOM   3281  HB1 ASN P 791      10.340   5.453  52.892  0.00  0.00      PROA  
ATOM   3282  HB2 ASN P 791       9.761   3.854  53.235  0.00  0.00      PROA  
ATOM   3283  CG  ASN P 791       8.360   4.974  52.272  0.00  0.00      PROA  
ATOM   3284  OD1 ASN P 791       7.469   4.241  52.709  0.00  0.00      PROA  
ATOM   3285  ND2 ASN P 791       8.120   6.132  51.539  0.00  0.00      PROA  
ATOM   3286 HD21 ASN P 791       7.183   6.438  51.371  0.00  0.00      PROA  
ATOM   3287 HD22 ASN P 791       8.906   6.637  51.183  0.00  0.00      PROA  
ATOM   3288  C   ASN P 791      11.912   3.903  51.403  0.00  0.00      PROA  
ATOM   3289  O   ASN P 791      12.729   4.733  51.065  0.00  0.00      PROA  
ATOM   3290  N   ILE P 792      12.269   2.680  51.872  0.00  0.00      PROA  
ATOM   3291  HN  ILE P 792      11.492   2.095  52.091  0.00  0.00      PROA  
ATOM   3292  CA  ILE P 792      13.675   2.406  52.200  0.00  0.00      PROA  
ATOM   3293  HA  ILE P 792      14.165   3.337  52.442  0.00  0.00      PROA  
ATOM   3294  CB  ILE P 792      13.657   1.519  53.484  0.00  0.00      PROA  
ATOM   3295  HB  ILE P 792      12.972   1.862  54.289  0.00  0.00      PROA  
ATOM   3296  CG2 ILE P 792      13.356   0.057  53.182  0.00  0.00      PROA  
ATOM   3297 HG21 ILE P 792      14.256  -0.368  52.688  0.00  0.00      PROA  
ATOM   3298 HG22 ILE P 792      12.517  -0.157  52.486  0.00  0.00      PROA  
ATOM   3299 HG23 ILE P 792      13.103  -0.532  54.089  0.00  0.00      PROA  
ATOM   3300  CG1 ILE P 792      15.027   1.666  54.315  0.00  0.00      PROA  
ATOM   3301 HG11 ILE P 792      15.915   1.231  53.809  0.00  0.00      PROA  
ATOM   3302 HG12 ILE P 792      14.925   1.183  55.310  0.00  0.00      PROA  
ATOM   3303  CD  ILE P 792      15.395   3.102  54.574  0.00  0.00      PROA  
ATOM   3304  HD1 ILE P 792      16.052   3.612  53.837  0.00  0.00      PROA  
ATOM   3305  HD2 ILE P 792      15.916   3.130  55.555  0.00  0.00      PROA  
ATOM   3306  HD3 ILE P 792      14.496   3.754  54.605  0.00  0.00      PROA  
ATOM   3307  C   ILE P 792      14.379   1.789  51.032  0.00  0.00      PROA  
ATOM   3308  O   ILE P 792      15.627   1.718  51.010  0.00  0.00      PROA  
ATOM   3309  N   SER P 793      13.579   1.391  49.990  0.00  0.00      PROA  
ATOM   3310  HN  SER P 793      12.636   1.660  50.170  0.00  0.00      PROA  
ATOM   3311  CA  SER P 793      13.928   0.398  48.915  0.00  0.00      PROA  
ATOM   3312  HA  SER P 793      14.693  -0.270  49.283  0.00  0.00      PROA  
ATOM   3313  CB  SER P 793      12.725  -0.510  48.571  0.00  0.00      PROA  
ATOM   3314  HB1 SER P 793      13.025  -1.324  47.877  0.00  0.00      PROA  
ATOM   3315  HB2 SER P 793      11.890   0.130  48.214  0.00  0.00      PROA  
ATOM   3316  OG  SER P 793      12.317  -1.196  49.745  0.00  0.00      PROA  
ATOM   3317  HG1 SER P 793      12.916  -1.936  49.875  0.00  0.00      PROA  
ATOM   3318  C   SER P 793      14.298   1.156  47.627  0.00  0.00      PROA  
ATOM   3319  O   SER P 793      14.715   0.578  46.663  0.00  0.00      PROA  
ATOM   3320  N   TRP P 794      14.182   2.462  47.571  0.00  0.00      PROA  
ATOM   3321  HN  TRP P 794      13.874   2.876  48.424  0.00  0.00      PROA  
ATOM   3322  CA  TRP P 794      14.144   3.243  46.342  0.00  0.00      PROA  
ATOM   3323  HA  TRP P 794      13.247   3.024  45.782  0.00  0.00      PROA  
ATOM   3324  CB  TRP P 794      14.081   4.741  46.715  0.00  0.00      PROA  
ATOM   3325  HB1 TRP P 794      14.652   5.307  45.947  0.00  0.00      PROA  
ATOM   3326  HB2 TRP P 794      14.522   5.002  47.701  0.00  0.00      PROA  
ATOM   3327  CG  TRP P 794      12.717   5.357  46.752  0.00  0.00      PROA  
ATOM   3328  CD1 TRP P 794      11.998   5.654  47.867  0.00  0.00      PROA  
ATOM   3329  HD1 TRP P 794      12.398   5.543  48.864  0.00  0.00      PROA  
ATOM   3330  NE1 TRP P 794      10.815   6.189  47.511  0.00  0.00      PROA  
ATOM   3331  HE1 TRP P 794      10.103   6.584  48.049  0.00  0.00      PROA  
ATOM   3332  CE2 TRP P 794      10.689   6.063  46.181  0.00  0.00      PROA  
ATOM   3333  CD2 TRP P 794      11.869   5.589  45.649  0.00  0.00      PROA  
ATOM   3334  CE3 TRP P 794      11.965   5.436  44.249  0.00  0.00      PROA  
ATOM   3335  HE3 TRP P 794      12.941   5.210  43.845  0.00  0.00      PROA  
ATOM   3336  CZ3 TRP P 794      10.878   5.737  43.424  0.00  0.00      PROA  
ATOM   3337  HZ3 TRP P 794      10.794   5.448  42.387  0.00  0.00      PROA  
ATOM   3338  CZ2 TRP P 794       9.635   6.409  45.379  0.00  0.00      PROA  
ATOM   3339  HZ2 TRP P 794       8.698   6.714  45.821  0.00  0.00      PROA  
ATOM   3340  CH2 TRP P 794       9.641   6.068  44.058  0.00  0.00      PROA  
ATOM   3341  HH2 TRP P 794       8.796   6.422  43.485  0.00  0.00      PROA  
ATOM   3342  C   TRP P 794      15.327   3.059  45.372  0.00  0.00      PROA  
ATOM   3343  O   TRP P 794      15.064   2.816  44.193  0.00  0.00      PROA  
ATOM   3344  N   ARG P 795      16.610   3.057  45.865  0.00  0.00      PROA  
ATOM   3345  HN  ARG P 795      16.913   3.132  46.812  0.00  0.00      PROA  
ATOM   3346  CA  ARG P 795      17.656   2.987  44.910  0.00  0.00      PROA  
ATOM   3347  HA  ARG P 795      17.482   3.453  43.952  0.00  0.00      PROA  
ATOM   3348  CB  ARG P 795      18.952   3.604  45.528  0.00  0.00      PROA  
ATOM   3349  HB1 ARG P 795      19.809   3.520  44.826  0.00  0.00      PROA  
ATOM   3350  HB2 ARG P 795      19.192   3.050  46.461  0.00  0.00      PROA  
ATOM   3351  CG  ARG P 795      18.821   5.171  45.817  0.00  0.00      PROA  
ATOM   3352  HG1 ARG P 795      17.835   5.358  46.295  0.00  0.00      PROA  
ATOM   3353  HG2 ARG P 795      18.730   5.722  44.857  0.00  0.00      PROA  
ATOM   3354  CD  ARG P 795      19.924   5.811  46.615  0.00  0.00      PROA  
ATOM   3355  HD1 ARG P 795      19.768   5.829  47.715  0.00  0.00      PROA  
ATOM   3356  HD2 ARG P 795      19.939   6.894  46.366  0.00  0.00      PROA  
ATOM   3357  NE  ARG P 795      21.203   5.223  46.255  0.00  0.00      PROA  
ATOM   3358  HE  ARG P 795      21.143   4.502  45.564  0.00  0.00      PROA  
ATOM   3359  CZ  ARG P 795      22.471   5.610  46.559  0.00  0.00      PROA  
ATOM   3360  NH1 ARG P 795      22.719   6.672  47.251  0.00  0.00      PROA  
ATOM   3361 HH11 ARG P 795      21.984   7.051  47.813  0.00  0.00      PROA  
ATOM   3362 HH12 ARG P 795      23.676   6.872  47.464  0.00  0.00      PROA  
ATOM   3363  NH2 ARG P 795      23.487   4.963  46.134  0.00  0.00      PROA  
ATOM   3364 HH21 ARG P 795      23.406   4.098  45.638  0.00  0.00      PROA  
ATOM   3365 HH22 ARG P 795      24.317   5.194  46.642  0.00  0.00      PROA  
ATOM   3366  C   ARG P 795      18.031   1.532  44.615  0.00  0.00      PROA  
ATOM   3367  O   ARG P 795      18.853   1.280  43.690  0.00  0.00      PROA  
ATOM   3368  N   ASN P 796      17.474   0.526  45.356  0.00  0.00      PROA  
ATOM   3369  HN  ASN P 796      16.839   0.664  46.112  0.00  0.00      PROA  
ATOM   3370  CA  ASN P 796      17.553  -0.909  45.033  0.00  0.00      PROA  
ATOM   3371  HA  ASN P 796      18.351  -1.062  44.322  0.00  0.00      PROA  
ATOM   3372  CB  ASN P 796      17.878  -1.746  46.275  0.00  0.00      PROA  
ATOM   3373  HB1 ASN P 796      17.600  -2.821  46.236  0.00  0.00      PROA  
ATOM   3374  HB2 ASN P 796      17.235  -1.485  47.142  0.00  0.00      PROA  
ATOM   3375  CG  ASN P 796      19.355  -1.629  46.770  0.00  0.00      PROA  
ATOM   3376  OD1 ASN P 796      20.196  -0.816  46.336  0.00  0.00      PROA  
ATOM   3377  ND2 ASN P 796      19.562  -2.289  47.938  0.00  0.00      PROA  
ATOM   3378 HD21 ASN P 796      20.451  -2.225  48.391  0.00  0.00      PROA  
ATOM   3379 HD22 ASN P 796      18.812  -2.710  48.448  0.00  0.00      PROA  
ATOM   3380  C   ASN P 796      16.341  -1.485  44.245  0.00  0.00      PROA  
ATOM   3381  O   ASN P 796      16.338  -2.697  43.882  0.00  0.00      PROA  
ATOM   3382  N   LEU P 797      15.361  -0.658  43.951  0.00  0.00      PROA  
ATOM   3383  HN  LEU P 797      15.323   0.265  44.327  0.00  0.00      PROA  
ATOM   3384  CA  LEU P 797      14.349  -0.965  42.957  0.00  0.00      PROA  
ATOM   3385  HA  LEU P 797      13.996  -1.969  43.139  0.00  0.00      PROA  
ATOM   3386  CB  LEU P 797      13.288   0.177  42.873  0.00  0.00      PROA  
ATOM   3387  HB1 LEU P 797      12.591  -0.058  42.039  0.00  0.00      PROA  
ATOM   3388  HB2 LEU P 797      13.830   1.135  42.722  0.00  0.00      PROA  
ATOM   3389  CG  LEU P 797      12.444   0.387  44.184  0.00  0.00      PROA  
ATOM   3390  HG  LEU P 797      13.113   0.594  45.047  0.00  0.00      PROA  
ATOM   3391  CD1 LEU P 797      11.598   1.720  43.961  0.00  0.00      PROA  
ATOM   3392 HD11 LEU P 797      11.095   1.849  42.978  0.00  0.00      PROA  
ATOM   3393 HD12 LEU P 797      12.192   2.630  44.193  0.00  0.00      PROA  
ATOM   3394 HD13 LEU P 797      10.798   1.687  44.731  0.00  0.00      PROA  
ATOM   3395  CD2 LEU P 797      11.538  -0.793  44.387  0.00  0.00      PROA  
ATOM   3396 HD21 LEU P 797      10.992  -1.211  43.515  0.00  0.00      PROA  
ATOM   3397 HD22 LEU P 797      10.742  -0.642  45.147  0.00  0.00      PROA  
ATOM   3398 HD23 LEU P 797      12.132  -1.648  44.775  0.00  0.00      PROA  
ATOM   3399  C   LEU P 797      14.938  -1.040  41.529  0.00  0.00      PROA  
ATOM   3400  O   LEU P 797      15.921  -0.384  41.197  0.00  0.00      PROA  
ATOM   3401  N   THR P 798      14.257  -1.745  40.596  0.00  0.00      PROA  
ATOM   3402  HN  THR P 798      13.388  -2.194  40.792  0.00  0.00      PROA  
ATOM   3403  CA  THR P 798      14.664  -1.909  39.196  0.00  0.00      PROA  
ATOM   3404  HA  THR P 798      15.743  -1.871  39.184  0.00  0.00      PROA  
ATOM   3405  CB  THR P 798      14.281  -3.213  38.486  0.00  0.00      PROA  
ATOM   3406  HB  THR P 798      14.643  -3.130  37.439  0.00  0.00      PROA  
ATOM   3407  OG1 THR P 798      12.897  -3.366  38.375  0.00  0.00      PROA  
ATOM   3408  HG1 THR P 798      12.667  -3.338  39.306  0.00  0.00      PROA  
ATOM   3409  CG2 THR P 798      14.831  -4.429  39.179  0.00  0.00      PROA  
ATOM   3410 HG21 THR P 798      14.513  -4.613  40.227  0.00  0.00      PROA  
ATOM   3411 HG22 THR P 798      15.923  -4.300  39.338  0.00  0.00      PROA  
ATOM   3412 HG23 THR P 798      14.684  -5.322  38.535  0.00  0.00      PROA  
ATOM   3413  C   THR P 798      14.233  -0.715  38.366  0.00  0.00      PROA  
ATOM   3414  O   THR P 798      13.459   0.116  38.794  0.00  0.00      PROA  
ATOM   3415  N   VAL P 799      14.775  -0.450  37.122  0.00  0.00      PROA  
ATOM   3416  HN  VAL P 799      15.529  -1.016  36.800  0.00  0.00      PROA  
ATOM   3417  CA  VAL P 799      14.463   0.731  36.397  0.00  0.00      PROA  
ATOM   3418  HA  VAL P 799      14.526   1.572  37.071  0.00  0.00      PROA  
ATOM   3419  CB  VAL P 799      15.495   0.922  35.239  0.00  0.00      PROA  
ATOM   3420  HB  VAL P 799      15.663  -0.089  34.810  0.00  0.00      PROA  
ATOM   3421  CG1 VAL P 799      15.056   1.804  34.035  0.00  0.00      PROA  
ATOM   3422 HG11 VAL P 799      14.096   1.461  33.593  0.00  0.00      PROA  
ATOM   3423 HG12 VAL P 799      15.834   1.856  33.244  0.00  0.00      PROA  
ATOM   3424 HG13 VAL P 799      14.975   2.825  34.464  0.00  0.00      PROA  
ATOM   3425  CG2 VAL P 799      16.815   1.414  35.842  0.00  0.00      PROA  
ATOM   3426 HG21 VAL P 799      16.741   2.452  36.232  0.00  0.00      PROA  
ATOM   3427 HG22 VAL P 799      17.621   1.297  35.087  0.00  0.00      PROA  
ATOM   3428 HG23 VAL P 799      17.146   0.709  36.634  0.00  0.00      PROA  
ATOM   3429  C   VAL P 799      13.027   0.900  35.912  0.00  0.00      PROA  
ATOM   3430  O   VAL P 799      12.414   1.951  35.915  0.00  0.00      PROA  
ATOM   3431  N   SER P 800      12.379  -0.204  35.510  0.00  0.00      PROA  
ATOM   3432  HN  SER P 800      12.925  -0.974  35.190  0.00  0.00      PROA  
ATOM   3433  CA  SER P 800      10.939  -0.220  35.233  0.00  0.00      PROA  
ATOM   3434  HA  SER P 800      10.689   0.582  34.554  0.00  0.00      PROA  
ATOM   3435  CB  SER P 800      10.526  -1.518  34.589  0.00  0.00      PROA  
ATOM   3436  HB1 SER P 800       9.453  -1.370  34.342  0.00  0.00      PROA  
ATOM   3437  HB2 SER P 800      10.574  -2.310  35.367  0.00  0.00      PROA  
ATOM   3438  OG  SER P 800      11.294  -1.800  33.421  0.00  0.00      PROA  
ATOM   3439  HG1 SER P 800      12.220  -1.589  33.558  0.00  0.00      PROA  
ATOM   3440  C   SER P 800      10.073   0.132  36.415  0.00  0.00      PROA  
ATOM   3441  O   SER P 800       9.126   0.879  36.255  0.00  0.00      PROA  
ATOM   3442  N   GLU P 801      10.377  -0.322  37.671  0.00  0.00      PROA  
ATOM   3443  HN  GLU P 801      11.211  -0.825  37.882  0.00  0.00      PROA  
ATOM   3444  CA  GLU P 801       9.686  -0.009  38.881  0.00  0.00      PROA  
ATOM   3445  HA  GLU P 801       8.630  -0.179  38.729  0.00  0.00      PROA  
ATOM   3446  CB  GLU P 801      10.185  -0.879  40.075  0.00  0.00      PROA  
ATOM   3447  HB1 GLU P 801       9.943  -0.546  41.108  0.00  0.00      PROA  
ATOM   3448  HB2 GLU P 801      11.278  -0.771  40.240  0.00  0.00      PROA  
ATOM   3449  CG  GLU P 801       9.842  -2.311  39.878  0.00  0.00      PROA  
ATOM   3450  HG1 GLU P 801      10.098  -2.617  38.841  0.00  0.00      PROA  
ATOM   3451  HG2 GLU P 801       8.751  -2.376  40.076  0.00  0.00      PROA  
ATOM   3452  CD  GLU P 801      10.665  -3.182  40.821  0.00  0.00      PROA  
ATOM   3453  OE1 GLU P 801      10.006  -3.794  41.685  0.00  0.00      PROA  
ATOM   3454  OE2 GLU P 801      11.932  -3.199  40.836  0.00  0.00      PROA  
ATOM   3455  C   GLU P 801       9.746   1.480  39.249  0.00  0.00      PROA  
ATOM   3456  O   GLU P 801       8.751   2.029  39.735  0.00  0.00      PROA  
ATOM   3457  N   CYS P 802      10.846   2.153  39.019  0.00  0.00      PROA  
ATOM   3458  HN  CYS P 802      11.571   1.620  38.591  0.00  0.00      PROA  
ATOM   3459  CA  CYS P 802      11.054   3.568  39.125  0.00  0.00      PROA  
ATOM   3460  HA  CYS P 802      10.863   3.762  40.170  0.00  0.00      PROA  
ATOM   3461  CB  CYS P 802      12.470   3.888  38.583  0.00  0.00      PROA  
ATOM   3462  HB1 CYS P 802      12.358   4.063  37.492  0.00  0.00      PROA  
ATOM   3463  HB2 CYS P 802      13.133   2.999  38.643  0.00  0.00      PROA  
ATOM   3464  SG  CYS P 802      13.031   5.355  39.437  0.00  0.00      PROA  
ATOM   3465  C   CYS P 802      10.066   4.306  38.250  0.00  0.00      PROA  
ATOM   3466  O   CYS P 802       9.495   5.284  38.735  0.00  0.00      PROA  
ATOM   3467  N   LYS P 803       9.823   3.921  36.956  0.00  0.00      PROA  
ATOM   3468  HN  LYS P 803      10.265   3.072  36.678  0.00  0.00      PROA  
ATOM   3469  CA  LYS P 803       9.011   4.673  36.024  0.00  0.00      PROA  
ATOM   3470  HA  LYS P 803       9.423   5.671  36.032  0.00  0.00      PROA  
ATOM   3471  CB  LYS P 803       8.986   4.025  34.622  0.00  0.00      PROA  
ATOM   3472  HB1 LYS P 803       8.102   4.512  34.157  0.00  0.00      PROA  
ATOM   3473  HB2 LYS P 803       8.820   2.928  34.696  0.00  0.00      PROA  
ATOM   3474  CG  LYS P 803      10.237   4.204  33.740  0.00  0.00      PROA  
ATOM   3475  HG1 LYS P 803      10.024   3.673  32.788  0.00  0.00      PROA  
ATOM   3476  HG2 LYS P 803      11.038   3.696  34.318  0.00  0.00      PROA  
ATOM   3477  CD  LYS P 803      10.659   5.666  33.413  0.00  0.00      PROA  
ATOM   3478  HD1 LYS P 803      11.445   5.617  32.629  0.00  0.00      PROA  
ATOM   3479  HD2 LYS P 803      10.999   6.040  34.402  0.00  0.00      PROA  
ATOM   3480  CE  LYS P 803       9.408   6.539  33.053  0.00  0.00      PROA  
ATOM   3481  HE1 LYS P 803       8.642   6.596  33.856  0.00  0.00      PROA  
ATOM   3482  HE2 LYS P 803       8.999   6.258  32.059  0.00  0.00      PROA  
ATOM   3483  NZ  LYS P 803       9.766   7.971  32.866  0.00  0.00      PROA  
ATOM   3484  HZ1 LYS P 803      10.261   8.488  33.620  0.00  0.00      PROA  
ATOM   3485  HZ2 LYS P 803       8.932   8.581  32.740  0.00  0.00      PROA  
ATOM   3486  HZ3 LYS P 803      10.349   7.987  32.005  0.00  0.00      PROA  
ATOM   3487  C   LYS P 803       7.539   4.727  36.678  0.00  0.00      PROA  
ATOM   3488  O   LYS P 803       6.926   5.779  36.638  0.00  0.00      PROA  
ATOM   3489  N   LYS P 804       7.061   3.606  37.205  0.00  0.00      PROA  
ATOM   3490  HN  LYS P 804       7.554   2.745  37.106  0.00  0.00      PROA  
ATOM   3491  CA  LYS P 804       5.693   3.495  37.658  0.00  0.00      PROA  
ATOM   3492  HA  LYS P 804       5.078   4.104  37.012  0.00  0.00      PROA  
ATOM   3493  CB  LYS P 804       5.175   2.095  37.330  0.00  0.00      PROA  
ATOM   3494  HB1 LYS P 804       5.352   2.025  36.235  0.00  0.00      PROA  
ATOM   3495  HB2 LYS P 804       4.084   1.967  37.493  0.00  0.00      PROA  
ATOM   3496  CG  LYS P 804       5.831   0.938  38.131  0.00  0.00      PROA  
ATOM   3497  HG1 LYS P 804       5.562   1.095  39.197  0.00  0.00      PROA  
ATOM   3498  HG2 LYS P 804       6.934   1.066  38.102  0.00  0.00      PROA  
ATOM   3499  CD  LYS P 804       5.576  -0.443  37.486  0.00  0.00      PROA  
ATOM   3500  HD1 LYS P 804       6.343  -1.220  37.692  0.00  0.00      PROA  
ATOM   3501  HD2 LYS P 804       5.713  -0.173  36.417  0.00  0.00      PROA  
ATOM   3502  CE  LYS P 804       4.172  -1.012  37.528  0.00  0.00      PROA  
ATOM   3503  HE1 LYS P 804       4.082  -1.768  36.719  0.00  0.00      PROA  
ATOM   3504  HE2 LYS P 804       3.478  -0.153  37.407  0.00  0.00      PROA  
ATOM   3505  NZ  LYS P 804       3.813  -1.663  38.832  0.00  0.00      PROA  
ATOM   3506  HZ1 LYS P 804       3.770  -0.873  39.508  0.00  0.00      PROA  
ATOM   3507  HZ2 LYS P 804       4.504  -2.358  39.180  0.00  0.00      PROA  
ATOM   3508  HZ3 LYS P 804       2.855  -2.067  38.838  0.00  0.00      PROA  
ATOM   3509  C   LYS P 804       5.334   3.858  39.183  0.00  0.00      PROA  
ATOM   3510  O   LYS P 804       4.206   4.120  39.576  0.00  0.00      PROA  
ATOM   3511  N   LEU P 805       6.462   4.090  39.875  0.00  0.00      PROA  
ATOM   3512  HN  LEU P 805       7.352   3.935  39.454  0.00  0.00      PROA  
ATOM   3513  CA  LEU P 805       6.431   4.688  41.240  0.00  0.00      PROA  
ATOM   3514  HA  LEU P 805       5.496   4.726  41.779  0.00  0.00      PROA  
ATOM   3515  CB  LEU P 805       7.469   4.016  42.211  0.00  0.00      PROA  
ATOM   3516  HB1 LEU P 805       7.490   4.681  43.101  0.00  0.00      PROA  
ATOM   3517  HB2 LEU P 805       8.470   4.051  41.729  0.00  0.00      PROA  
ATOM   3518  CG  LEU P 805       7.042   2.648  42.540  0.00  0.00      PROA  
ATOM   3519  HG  LEU P 805       6.900   2.019  41.635  0.00  0.00      PROA  
ATOM   3520  CD1 LEU P 805       8.084   1.854  43.349  0.00  0.00      PROA  
ATOM   3521 HD11 LEU P 805       9.039   1.772  42.788  0.00  0.00      PROA  
ATOM   3522 HD12 LEU P 805       7.723   0.849  43.657  0.00  0.00      PROA  
ATOM   3523 HD13 LEU P 805       8.242   2.362  44.325  0.00  0.00      PROA  
ATOM   3524  CD2 LEU P 805       5.811   2.680  43.470  0.00  0.00      PROA  
ATOM   3525 HD21 LEU P 805       6.116   3.232  44.385  0.00  0.00      PROA  
ATOM   3526 HD22 LEU P 805       5.413   1.670  43.706  0.00  0.00      PROA  
ATOM   3527 HD23 LEU P 805       4.904   3.075  42.965  0.00  0.00      PROA  
ATOM   3528  C   LEU P 805       6.767   6.197  41.144  0.00  0.00      PROA  
ATOM   3529  O   LEU P 805       6.768   6.945  42.133  0.00  0.00      PROA  
ATOM   3530  N   ARG P 806       6.871   6.661  39.913  0.00  0.00      PROA  
ATOM   3531  HN  ARG P 806       6.909   5.949  39.217  0.00  0.00      PROA  
ATOM   3532  CA  ARG P 806       6.930   8.027  39.399  0.00  0.00      PROA  
ATOM   3533  HA  ARG P 806       6.799   7.910  38.334  0.00  0.00      PROA  
ATOM   3534  CB  ARG P 806       5.618   8.855  39.708  0.00  0.00      PROA  
ATOM   3535  HB1 ARG P 806       5.710   9.833  39.190  0.00  0.00      PROA  
ATOM   3536  HB2 ARG P 806       5.491   8.965  40.806  0.00  0.00      PROA  
ATOM   3537  CG  ARG P 806       4.282   8.251  39.170  0.00  0.00      PROA  
ATOM   3538  HG1 ARG P 806       3.456   8.835  39.630  0.00  0.00      PROA  
ATOM   3539  HG2 ARG P 806       4.451   7.186  39.438  0.00  0.00      PROA  
ATOM   3540  CD  ARG P 806       4.190   8.443  37.682  0.00  0.00      PROA  
ATOM   3541  HD1 ARG P 806       3.464   7.792  37.150  0.00  0.00      PROA  
ATOM   3542  HD2 ARG P 806       5.129   8.055  37.232  0.00  0.00      PROA  
ATOM   3543  NE  ARG P 806       3.979   9.868  37.324  0.00  0.00      PROA  
ATOM   3544  HE  ARG P 806       4.654  10.598  37.436  0.00  0.00      PROA  
ATOM   3545  CZ  ARG P 806       2.927  10.282  36.681  0.00  0.00      PROA  
ATOM   3546  NH1 ARG P 806       1.927   9.547  36.237  0.00  0.00      PROA  
ATOM   3547 HH11 ARG P 806       1.952   8.569  36.444  0.00  0.00      PROA  
ATOM   3548 HH12 ARG P 806       1.055   9.799  35.818  0.00  0.00      PROA  
ATOM   3549  NH2 ARG P 806       2.876  11.578  36.428  0.00  0.00      PROA  
ATOM   3550 HH21 ARG P 806       3.664  12.175  36.578  0.00  0.00      PROA  
ATOM   3551 HH22 ARG P 806       2.194  11.836  35.745  0.00  0.00      PROA  
ATOM   3552  C   ARG P 806       8.273   8.792  39.577  0.00  0.00      PROA  
ATOM   3553  O   ARG P 806       8.431   9.997  39.457  0.00  0.00      PROA  
ATOM   3554  N   GLY P 807       9.302   7.977  39.885  0.00  0.00      PROA  
ATOM   3555  HN  GLY P 807       9.087   7.019  39.714  0.00  0.00      PROA  
ATOM   3556  CA  GLY P 807      10.713   8.341  40.314  0.00  0.00      PROA  
ATOM   3557  HA1 GLY P 807      11.081   7.338  40.474  0.00  0.00      PROA  
ATOM   3558  HA2 GLY P 807      10.660   9.006  41.163  0.00  0.00      PROA  
ATOM   3559  C   GLY P 807      11.639   9.025  39.298  0.00  0.00      PROA  
ATOM   3560  O   GLY P 807      11.463   9.153  38.077  0.00  0.00      PROA  
ATOM   3561  N   VAL P 808      12.829   9.507  39.750  0.00  0.00      PROA  
ATOM   3562  HN  VAL P 808      13.152   9.406  40.688  0.00  0.00      PROA  
ATOM   3563  CA  VAL P 808      13.753  10.167  38.815  0.00  0.00      PROA  
ATOM   3564  HA  VAL P 808      13.486  10.050  37.775  0.00  0.00      PROA  
ATOM   3565  CB  VAL P 808      13.713  11.668  39.108  0.00  0.00      PROA  
ATOM   3566  HB  VAL P 808      12.637  11.895  39.268  0.00  0.00      PROA  
ATOM   3567  CG1 VAL P 808      14.540  11.922  40.402  0.00  0.00      PROA  
ATOM   3568 HG11 VAL P 808      14.387  12.930  40.844  0.00  0.00      PROA  
ATOM   3569 HG12 VAL P 808      15.645  11.817  40.358  0.00  0.00      PROA  
ATOM   3570 HG13 VAL P 808      14.202  11.116  41.087  0.00  0.00      PROA  
ATOM   3571  CG2 VAL P 808      14.373  12.540  37.955  0.00  0.00      PROA  
ATOM   3572 HG21 VAL P 808      15.470  12.497  38.126  0.00  0.00      PROA  
ATOM   3573 HG22 VAL P 808      14.047  13.597  38.062  0.00  0.00      PROA  
ATOM   3574 HG23 VAL P 808      14.061  12.106  36.981  0.00  0.00      PROA  
ATOM   3575  C   VAL P 808      15.147   9.478  39.021  0.00  0.00      PROA  
ATOM   3576  O   VAL P 808      15.385   8.754  39.976  0.00  0.00      PROA  
ATOM   3577  N   PHE P 809      16.124   9.615  38.033  0.00  0.00      PROA  
ATOM   3578  HN  PHE P 809      16.058  10.171  37.208  0.00  0.00      PROA  
ATOM   3579  CA  PHE P 809      17.338   8.805  38.084  0.00  0.00      PROA  
ATOM   3580  HA  PHE P 809      17.204   7.910  38.674  0.00  0.00      PROA  
ATOM   3581  CB  PHE P 809      17.750   8.202  36.717  0.00  0.00      PROA  
ATOM   3582  HB1 PHE P 809      18.682   7.598  36.717  0.00  0.00      PROA  
ATOM   3583  HB2 PHE P 809      17.800   9.033  35.981  0.00  0.00      PROA  
ATOM   3584  CG  PHE P 809      16.625   7.277  36.338  0.00  0.00      PROA  
ATOM   3585  CD1 PHE P 809      16.568   5.932  36.854  0.00  0.00      PROA  
ATOM   3586  HD1 PHE P 809      17.414   5.556  37.411  0.00  0.00      PROA  
ATOM   3587  CE1 PHE P 809      15.426   5.131  36.722  0.00  0.00      PROA  
ATOM   3588  HE1 PHE P 809      15.327   4.142  37.144  0.00  0.00      PROA  
ATOM   3589  CZ  PHE P 809      14.387   5.622  35.956  0.00  0.00      PROA  
ATOM   3590  HZ  PHE P 809      13.449   5.093  36.043  0.00  0.00      PROA  
ATOM   3591  CD2 PHE P 809      15.517   7.768  35.610  0.00  0.00      PROA  
ATOM   3592  HD2 PHE P 809      15.535   8.785  35.247  0.00  0.00      PROA  
ATOM   3593  CE2 PHE P 809      14.445   6.895  35.362  0.00  0.00      PROA  
ATOM   3594  HE2 PHE P 809      13.620   7.183  34.727  0.00  0.00      PROA  
ATOM   3595  C   PHE P 809      18.527   9.587  38.647  0.00  0.00      PROA  
ATOM   3596  O   PHE P 809      18.796  10.700  38.299  0.00  0.00      PROA  
ATOM   3597  N   LEU P 810      19.249   8.966  39.594  0.00  0.00      PROA  
ATOM   3598  HN  LEU P 810      18.990   8.044  39.869  0.00  0.00      PROA  
ATOM   3599  CA  LEU P 810      20.525   9.300  39.974  0.00  0.00      PROA  
ATOM   3600  HA  LEU P 810      20.623  10.373  39.895  0.00  0.00      PROA  
ATOM   3601  CB  LEU P 810      20.718   8.985  41.509  0.00  0.00      PROA  
ATOM   3602  HB1 LEU P 810      20.248   7.982  41.595  0.00  0.00      PROA  
ATOM   3603  HB2 LEU P 810      20.000   9.692  41.977  0.00  0.00      PROA  
ATOM   3604  CG  LEU P 810      22.143   9.096  42.041  0.00  0.00      PROA  
ATOM   3605  HG  LEU P 810      22.844   8.546  41.377  0.00  0.00      PROA  
ATOM   3606  CD1 LEU P 810      22.657  10.593  42.029  0.00  0.00      PROA  
ATOM   3607 HD11 LEU P 810      22.890  10.835  40.970  0.00  0.00      PROA  
ATOM   3608 HD12 LEU P 810      23.552  10.704  42.678  0.00  0.00      PROA  
ATOM   3609 HD13 LEU P 810      21.914  11.314  42.431  0.00  0.00      PROA  
ATOM   3610  CD2 LEU P 810      22.208   8.491  43.403  0.00  0.00      PROA  
ATOM   3611 HD21 LEU P 810      21.695   7.519  43.568  0.00  0.00      PROA  
ATOM   3612 HD22 LEU P 810      21.770   9.229  44.107  0.00  0.00      PROA  
ATOM   3613 HD23 LEU P 810      23.267   8.347  43.709  0.00  0.00      PROA  
ATOM   3614  C   LEU P 810      21.500   8.551  39.047  0.00  0.00      PROA  
ATOM   3615  O   LEU P 810      21.417   7.394  38.778  0.00  0.00      PROA  
ATOM   3616  N   GLY P 811      22.383   9.255  38.375  0.00  0.00      PROA  
ATOM   3617  HN  GLY P 811      22.472  10.246  38.432  0.00  0.00      PROA  
ATOM   3618  CA  GLY P 811      23.202   8.694  37.317  0.00  0.00      PROA  
ATOM   3619  HA1 GLY P 811      23.238   7.615  37.318  0.00  0.00      PROA  
ATOM   3620  HA2 GLY P 811      24.215   8.969  37.571  0.00  0.00      PROA  
ATOM   3621  C   GLY P 811      22.881   9.097  35.948  0.00  0.00      PROA  
ATOM   3622  O   GLY P 811      21.695   9.300  35.659  0.00  0.00      PROA  
ATOM   3623  N   SER P 812      23.879   9.118  35.062  0.00  0.00      PROA  
ATOM   3624  HN  SER P 812      24.713   8.648  35.342  0.00  0.00      PROA  
ATOM   3625  CA  SER P 812      23.759   9.751  33.739  0.00  0.00      PROA  
ATOM   3626  HA  SER P 812      23.038  10.542  33.886  0.00  0.00      PROA  
ATOM   3627  CB  SER P 812      25.039  10.362  33.126  0.00  0.00      PROA  
ATOM   3628  HB1 SER P 812      25.065  10.761  32.090  0.00  0.00      PROA  
ATOM   3629  HB2 SER P 812      25.806   9.560  33.192  0.00  0.00      PROA  
ATOM   3630  OG  SER P 812      25.601  11.279  34.021  0.00  0.00      PROA  
ATOM   3631  HG1 SER P 812      26.507  11.045  34.234  0.00  0.00      PROA  
ATOM   3632  C   SER P 812      23.278   8.799  32.594  0.00  0.00      PROA  
ATOM   3633  O   SER P 812      23.341   9.129  31.423  0.00  0.00      PROA  
ATOM   3634  N   ALA P 813      22.965   7.537  32.844  0.00  0.00      PROA  
ATOM   3635  HN  ALA P 813      22.931   7.194  33.780  0.00  0.00      PROA  
ATOM   3636  CA  ALA P 813      22.721   6.543  31.795  0.00  0.00      PROA  
ATOM   3637  HA  ALA P 813      22.985   6.817  30.784  0.00  0.00      PROA  
ATOM   3638  CB  ALA P 813      23.463   5.279  32.220  0.00  0.00      PROA  
ATOM   3639  HB1 ALA P 813      23.390   4.528  31.404  0.00  0.00      PROA  
ATOM   3640  HB2 ALA P 813      22.959   4.912  33.140  0.00  0.00      PROA  
ATOM   3641  HB3 ALA P 813      24.557   5.419  32.348  0.00  0.00      PROA  
ATOM   3642  C   ALA P 813      21.247   6.260  31.657  0.00  0.00      PROA  
ATOM   3643  O   ALA P 813      20.876   5.381  30.894  0.00  0.00      PROA  
ATOM   3644  N   CYS P 814      20.409   6.951  32.445  0.00  0.00      PROA  
ATOM   3645  HN  CYS P 814      20.688   7.641  33.108  0.00  0.00      PROA  
ATOM   3646  CA  CYS P 814      18.995   6.967  32.350  0.00  0.00      PROA  
ATOM   3647  HA  CYS P 814      18.728   6.499  31.414  0.00  0.00      PROA  
ATOM   3648  CB  CYS P 814      18.221   6.257  33.579  0.00  0.00      PROA  
ATOM   3649  HB1 CYS P 814      17.138   6.496  33.651  0.00  0.00      PROA  
ATOM   3650  HB2 CYS P 814      18.730   6.691  34.466  0.00  0.00      PROA  
ATOM   3651  SG  CYS P 814      18.267   4.402  33.488  0.00  0.00      PROA  
ATOM   3652  C   CYS P 814      18.556   8.450  32.380  0.00  0.00      PROA  
ATOM   3653  O   CYS P 814      19.058   9.177  33.199  0.00  0.00      PROA  
ATOM   3654  N   GLY P 815      17.788   8.918  31.396  0.00  0.00      PROA  
ATOM   3655  HN  GLY P 815      17.481   8.297  30.680  0.00  0.00      PROA  
ATOM   3656  CA  GLY P 815      17.354  10.323  31.417  0.00  0.00      PROA  
ATOM   3657  HA1 GLY P 815      17.899  10.914  30.696  0.00  0.00      PROA  
ATOM   3658  HA2 GLY P 815      17.348  10.774  32.398  0.00  0.00      PROA  
ATOM   3659  C   GLY P 815      15.874  10.374  31.257  0.00  0.00      PROA  
ATOM   3660  O   GLY P 815      15.163   9.389  31.556  0.00  0.00      PROA  
ATOM   3661  N   HSD P 816      15.250  11.453  30.735  0.00  0.00      PROA  
ATOM   3662  HN  HSD P 816      15.787  12.264  30.514  0.00  0.00      PROA  
ATOM   3663  CA  HSD P 816      13.787  11.527  30.616  0.00  0.00      PROA  
ATOM   3664  HA  HSD P 816      13.387  11.491  31.618  0.00  0.00      PROA  
ATOM   3665  CB  HSD P 816      13.494  12.915  30.098  0.00  0.00      PROA  
ATOM   3666  HB1 HSD P 816      14.022  13.083  29.135  0.00  0.00      PROA  
ATOM   3667  HB2 HSD P 816      13.847  13.623  30.879  0.00  0.00      PROA  
ATOM   3668  ND1 HSD P 816      11.344  13.478  28.610  0.00  0.00      PROA  
ATOM   3669  HD1 HSD P 816      11.666  13.735  27.698  0.00  0.00      PROA  
ATOM   3670  CG  HSD P 816      12.002  13.139  29.817  0.00  0.00      PROA  
ATOM   3671  CE1 HSD P 816       9.996  13.421  28.930  0.00  0.00      PROA  
ATOM   3672  HE1 HSD P 816       9.222  13.717  28.221  0.00  0.00      PROA  
ATOM   3673  NE2 HSD P 816       9.766  13.156  30.207  0.00  0.00      PROA  
ATOM   3674  CD2 HSD P 816      11.008  12.987  30.780  0.00  0.00      PROA  
ATOM   3675  HD2 HSD P 816      11.087  12.919  31.858  0.00  0.00      PROA  
ATOM   3676  C   HSD P 816      13.133  10.445  29.766  0.00  0.00      PROA  
ATOM   3677  O   HSD P 816      12.059   9.917  30.049  0.00  0.00      PROA  
ATOM   3678  N   HSD P 817      13.861   9.968  28.721  0.00  0.00      PROA  
ATOM   3679  HN  HSD P 817      14.703  10.418  28.434  0.00  0.00      PROA  
ATOM   3680  CA  HSD P 817      13.224   8.952  27.887  0.00  0.00      PROA  
ATOM   3681  HA  HSD P 817      12.148   9.018  27.816  0.00  0.00      PROA  
ATOM   3682  CB  HSD P 817      13.685   9.070  26.416  0.00  0.00      PROA  
ATOM   3683  HB1 HSD P 817      13.329   8.230  25.781  0.00  0.00      PROA  
ATOM   3684  HB2 HSD P 817      14.794   9.121  26.389  0.00  0.00      PROA  
ATOM   3685  ND1 HSD P 817      13.465  11.469  25.911  0.00  0.00      PROA  
ATOM   3686  HD1 HSD P 817      14.078  11.739  26.654  0.00  0.00      PROA  
ATOM   3687  CG  HSD P 817      13.145  10.196  25.582  0.00  0.00      PROA  
ATOM   3688  CE1 HSD P 817      13.146  12.252  24.827  0.00  0.00      PROA  
ATOM   3689  HE1 HSD P 817      13.132  13.341  24.851  0.00  0.00      PROA  
ATOM   3690  NE2 HSD P 817      12.635  11.487  23.838  0.00  0.00      PROA  
ATOM   3691  CD2 HSD P 817      12.633  10.187  24.360  0.00  0.00      PROA  
ATOM   3692  HD2 HSD P 817      12.306   9.371  23.727  0.00  0.00      PROA  
ATOM   3693  C   HSD P 817      13.524   7.566  28.392  0.00  0.00      PROA  
ATOM   3694  O   HSD P 817      12.994   6.656  27.826  0.00  0.00      PROA  
ATOM   3695  N   GLY P 818      14.382   7.403  29.441  0.00  0.00      PROA  
ATOM   3696  HN  GLY P 818      14.695   8.232  29.898  0.00  0.00      PROA  
ATOM   3697  CA  GLY P 818      14.737   6.116  29.974  0.00  0.00      PROA  
ATOM   3698  HA1 GLY P 818      14.140   5.288  29.622  0.00  0.00      PROA  
ATOM   3699  HA2 GLY P 818      14.565   6.196  31.038  0.00  0.00      PROA  
ATOM   3700  C   GLY P 818      16.169   5.801  29.753  0.00  0.00      PROA  
ATOM   3701  O   GLY P 818      16.972   6.696  29.749  0.00  0.00      PROA  
ATOM   3702  N   PRO P 819      16.636   4.540  29.579  0.00  0.00      PROA  
ATOM   3703  CD  PRO P 819      15.925   3.435  30.112  0.00  0.00      PROA  
ATOM   3704  HD1 PRO P 819      15.276   3.185  29.246  0.00  0.00      PROA  
ATOM   3705  HD2 PRO P 819      15.321   3.625  31.025  0.00  0.00      PROA  
ATOM   3706  CA  PRO P 819      18.044   4.156  29.336  0.00  0.00      PROA  
ATOM   3707  HA  PRO P 819      18.727   4.499  30.099  0.00  0.00      PROA  
ATOM   3708  CB  PRO P 819      17.945   2.641  29.308  0.00  0.00      PROA  
ATOM   3709  HB1 PRO P 819      18.920   2.240  29.659  0.00  0.00      PROA  
ATOM   3710  HB2 PRO P 819      17.695   2.418  28.249  0.00  0.00      PROA  
ATOM   3711  CG  PRO P 819      16.895   2.356  30.346  0.00  0.00      PROA  
ATOM   3712  HG1 PRO P 819      16.469   1.333  30.266  0.00  0.00      PROA  
ATOM   3713  HG2 PRO P 819      17.366   2.381  31.352  0.00  0.00      PROA  
ATOM   3714  C   PRO P 819      18.576   4.704  28.037  0.00  0.00      PROA  
ATOM   3715  O   PRO P 819      17.840   4.822  27.057  0.00  0.00      PROA  
ATOM   3716  N   TYR P 820      19.840   5.182  28.071  0.00  0.00      PROA  
ATOM   3717  HN  TYR P 820      20.315   5.333  28.934  0.00  0.00      PROA  
ATOM   3718  CA  TYR P 820      20.579   5.571  26.838  0.00  0.00      PROA  
ATOM   3719  HA  TYR P 820      19.799   5.883  26.158  0.00  0.00      PROA  
ATOM   3720  CB  TYR P 820      21.385   6.851  27.016  0.00  0.00      PROA  
ATOM   3721  HB1 TYR P 820      21.850   7.214  26.074  0.00  0.00      PROA  
ATOM   3722  HB2 TYR P 820      22.200   6.675  27.750  0.00  0.00      PROA  
ATOM   3723  CG  TYR P 820      20.750   8.132  27.477  0.00  0.00      PROA  
ATOM   3724  CD1 TYR P 820      20.038   8.987  26.628  0.00  0.00      PROA  
ATOM   3725  HD1 TYR P 820      19.896   8.682  25.601  0.00  0.00      PROA  
ATOM   3726  CE1 TYR P 820      19.719  10.266  26.989  0.00  0.00      PROA  
ATOM   3727  HE1 TYR P 820      19.169  10.896  26.306  0.00  0.00      PROA  
ATOM   3728  CZ  TYR P 820      19.985  10.751  28.297  0.00  0.00      PROA  
ATOM   3729  OH  TYR P 820      19.558  12.016  28.643  0.00  0.00      PROA  
ATOM   3730  HH  TYR P 820      19.621  12.130  29.594  0.00  0.00      PROA  
ATOM   3731  CD2 TYR P 820      21.092   8.670  28.781  0.00  0.00      PROA  
ATOM   3732  HD2 TYR P 820      21.580   8.155  29.595  0.00  0.00      PROA  
ATOM   3733  CE2 TYR P 820      20.551   9.887  29.254  0.00  0.00      PROA  
ATOM   3734  HE2 TYR P 820      20.627  10.308  30.246  0.00  0.00      PROA  
ATOM   3735  C   TYR P 820      21.241   4.368  26.202  0.00  0.00      PROA  
ATOM   3736  O   TYR P 820      21.900   3.646  26.953  0.00  0.00      PROA  
ATOM   3737  N   ILE P 821      21.194   4.038  24.837  0.00  0.00      PROA  
ATOM   3738  HN  ILE P 821      20.435   4.437  24.328  0.00  0.00      PROA  
ATOM   3739  CA  ILE P 821      21.832   2.898  24.232  0.00  0.00      PROA  
ATOM   3740  HA  ILE P 821      22.659   2.665  24.886  0.00  0.00      PROA  
ATOM   3741  CB  ILE P 821      20.900   1.648  24.075  0.00  0.00      PROA  
ATOM   3742  HB  ILE P 821      20.194   1.745  23.222  0.00  0.00      PROA  
ATOM   3743  CG2 ILE P 821      21.826   0.380  23.990  0.00  0.00      PROA  
ATOM   3744 HG21 ILE P 821      21.326  -0.612  24.022  0.00  0.00      PROA  
ATOM   3745 HG22 ILE P 821      22.539   0.386  24.843  0.00  0.00      PROA  
ATOM   3746 HG23 ILE P 821      22.398   0.347  23.039  0.00  0.00      PROA  
ATOM   3747  CG1 ILE P 821      20.017   1.519  25.362  0.00  0.00      PROA  
ATOM   3748 HG11 ILE P 821      19.276   2.341  25.460  0.00  0.00      PROA  
ATOM   3749 HG12 ILE P 821      20.603   1.486  26.306  0.00  0.00      PROA  
ATOM   3750  CD  ILE P 821      19.101   0.272  25.380  0.00  0.00      PROA  
ATOM   3751  HD1 ILE P 821      18.398   0.324  26.239  0.00  0.00      PROA  
ATOM   3752  HD2 ILE P 821      19.808  -0.510  25.729  0.00  0.00      PROA  
ATOM   3753  HD3 ILE P 821      18.518  -0.006  24.476  0.00  0.00      PROA  
ATOM   3754  C   ILE P 821      22.476   3.142  22.839  0.00  0.00      PROA  
ATOM   3755  O   ILE P 821      22.020   2.556  21.808  0.00  0.00      PROA  
ATOM   3756  N   PRO P 822      23.613   3.825  22.697  0.00  0.00      PROA  
ATOM   3757  CD  PRO P 822      24.331   4.473  23.819  0.00  0.00      PROA  
ATOM   3758  HD1 PRO P 822      25.089   3.727  24.141  0.00  0.00      PROA  
ATOM   3759  HD2 PRO P 822      23.711   4.705  24.711  0.00  0.00      PROA  
ATOM   3760  CA  PRO P 822      24.020   4.280  21.394  0.00  0.00      PROA  
ATOM   3761  HA  PRO P 822      23.155   4.598  20.830  0.00  0.00      PROA  
ATOM   3762  CB  PRO P 822      25.113   5.425  21.767  0.00  0.00      PROA  
ATOM   3763  HB1 PRO P 822      25.170   6.236  21.010  0.00  0.00      PROA  
ATOM   3764  HB2 PRO P 822      26.103   4.927  21.839  0.00  0.00      PROA  
ATOM   3765  CG  PRO P 822      24.859   5.779  23.186  0.00  0.00      PROA  
ATOM   3766  HG1 PRO P 822      25.683   6.310  23.709  0.00  0.00      PROA  
ATOM   3767  HG2 PRO P 822      24.029   6.518  23.198  0.00  0.00      PROA  
ATOM   3768  C   PRO P 822      24.699   3.248  20.508  0.00  0.00      PROA  
ATOM   3769  O   PRO P 822      24.626   3.208  19.265  0.00  0.00      PROA  
ATOM   3770  N   ASP P 823      25.321   2.263  21.182  0.00  0.00      PROA  
ATOM   3771  HN  ASP P 823      25.141   2.173  22.158  0.00  0.00      PROA  
ATOM   3772  CA  ASP P 823      25.997   1.234  20.495  0.00  0.00      PROA  
ATOM   3773  HA  ASP P 823      26.755   1.667  19.860  0.00  0.00      PROA  
ATOM   3774  CB  ASP P 823      26.859   0.300  21.520  0.00  0.00      PROA  
ATOM   3775  HB1 ASP P 823      27.781   0.907  21.647  0.00  0.00      PROA  
ATOM   3776  HB2 ASP P 823      27.323  -0.608  21.079  0.00  0.00      PROA  
ATOM   3777  CG  ASP P 823      26.171  -0.031  22.848  0.00  0.00      PROA  
ATOM   3778  OD1 ASP P 823      26.696  -0.956  23.573  0.00  0.00      PROA  
ATOM   3779  OD2 ASP P 823      25.048   0.492  23.108  0.00  0.00      PROA  
ATOM   3780  C   ASP P 823      25.111   0.332  19.693  0.00  0.00      PROA  
ATOM   3781  O   ASP P 823      25.522  -0.170  18.613  0.00  0.00      PROA  
ATOM   3782  N   VAL P 824      23.906   0.053  20.262  0.00  0.00      PROA  
ATOM   3783  HN  VAL P 824      23.701   0.307  21.204  0.00  0.00      PROA  
ATOM   3784  CA  VAL P 824      22.865  -0.726  19.591  0.00  0.00      PROA  
ATOM   3785  HA  VAL P 824      23.286  -1.661  19.252  0.00  0.00      PROA  
ATOM   3786  CB  VAL P 824      21.623  -1.128  20.451  0.00  0.00      PROA  
ATOM   3787  HB  VAL P 824      21.216  -0.343  21.124  0.00  0.00      PROA  
ATOM   3788  CG1 VAL P 824      20.567  -1.729  19.510  0.00  0.00      PROA  
ATOM   3789 HG11 VAL P 824      19.632  -2.028  20.030  0.00  0.00      PROA  
ATOM   3790 HG12 VAL P 824      21.023  -2.566  18.939  0.00  0.00      PROA  
ATOM   3791 HG13 VAL P 824      20.123  -0.945  18.861  0.00  0.00      PROA  
ATOM   3792  CG2 VAL P 824      22.127  -2.138  21.514  0.00  0.00      PROA  
ATOM   3793 HG21 VAL P 824      22.917  -1.744  22.189  0.00  0.00      PROA  
ATOM   3794 HG22 VAL P 824      22.444  -3.005  20.895  0.00  0.00      PROA  
ATOM   3795 HG23 VAL P 824      21.241  -2.471  22.094  0.00  0.00      PROA  
ATOM   3796  C   VAL P 824      22.455   0.054  18.302  0.00  0.00      PROA  
ATOM   3797  O   VAL P 824      22.115  -0.487  17.220  0.00  0.00      PROA  
ATOM   3798  N   LEU P 825      22.407   1.399  18.436  0.00  0.00      PROA  
ATOM   3799  HN  LEU P 825      22.798   1.757  19.281  0.00  0.00      PROA  
ATOM   3800  CA  LEU P 825      21.984   2.440  17.455  0.00  0.00      PROA  
ATOM   3801  HA  LEU P 825      20.978   2.210  17.137  0.00  0.00      PROA  
ATOM   3802  CB  LEU P 825      21.863   3.837  18.100  0.00  0.00      PROA  
ATOM   3803  HB1 LEU P 825      22.780   4.442  17.930  0.00  0.00      PROA  
ATOM   3804  HB2 LEU P 825      21.854   3.740  19.207  0.00  0.00      PROA  
ATOM   3805  CG  LEU P 825      20.670   4.706  17.784  0.00  0.00      PROA  
ATOM   3806  HG  LEU P 825      19.818   4.023  17.989  0.00  0.00      PROA  
ATOM   3807  CD1 LEU P 825      20.391   5.775  18.843  0.00  0.00      PROA  
ATOM   3808 HD11 LEU P 825      19.370   6.191  18.708  0.00  0.00      PROA  
ATOM   3809 HD12 LEU P 825      21.209   6.464  18.542  0.00  0.00      PROA  
ATOM   3810 HD13 LEU P 825      20.604   5.288  19.818  0.00  0.00      PROA  
ATOM   3811  CD2 LEU P 825      20.662   5.165  16.303  0.00  0.00      PROA  
ATOM   3812 HD21 LEU P 825      19.696   5.705  16.198  0.00  0.00      PROA  
ATOM   3813 HD22 LEU P 825      20.577   4.178  15.799  0.00  0.00      PROA  
ATOM   3814 HD23 LEU P 825      21.420   5.948  16.089  0.00  0.00      PROA  
ATOM   3815  C   LEU P 825      22.883   2.461  16.294  0.00  0.00      PROA  
ATOM   3816  O   LEU P 825      22.488   2.447  15.145  0.00  0.00      PROA  
ATOM   3817  N   PHE P 826      24.135   2.409  16.530  0.00  0.00      PROA  
ATOM   3818  HN  PHE P 826      24.425   2.344  17.482  0.00  0.00      PROA  
ATOM   3819  CA  PHE P 826      25.197   2.188  15.464  0.00  0.00      PROA  
ATOM   3820  HA  PHE P 826      25.101   2.928  14.683  0.00  0.00      PROA  
ATOM   3821  CB  PHE P 826      26.737   2.351  16.019  0.00  0.00      PROA  
ATOM   3822  HB1 PHE P 826      27.396   2.402  15.125  0.00  0.00      PROA  
ATOM   3823  HB2 PHE P 826      27.078   1.479  16.616  0.00  0.00      PROA  
ATOM   3824  CG  PHE P 826      26.870   3.636  16.839  0.00  0.00      PROA  
ATOM   3825  CD1 PHE P 826      26.016   4.771  16.649  0.00  0.00      PROA  
ATOM   3826  HD1 PHE P 826      25.202   4.758  15.940  0.00  0.00      PROA  
ATOM   3827  CE1 PHE P 826      26.140   5.873  17.486  0.00  0.00      PROA  
ATOM   3828  HE1 PHE P 826      25.330   6.588  17.461  0.00  0.00      PROA  
ATOM   3829  CZ  PHE P 826      27.303   5.971  18.327  0.00  0.00      PROA  
ATOM   3830  HZ  PHE P 826      27.471   6.826  18.965  0.00  0.00      PROA  
ATOM   3831  CD2 PHE P 826      27.970   3.755  17.735  0.00  0.00      PROA  
ATOM   3832  HD2 PHE P 826      28.714   2.976  17.814  0.00  0.00      PROA  
ATOM   3833  CE2 PHE P 826      28.167   4.908  18.476  0.00  0.00      PROA  
ATOM   3834  HE2 PHE P 826      28.956   4.909  19.214  0.00  0.00      PROA  
ATOM   3835  C   PHE P 826      25.013   0.894  14.717  0.00  0.00      PROA  
ATOM   3836  O   PHE P 826      25.048   0.929  13.463  0.00  0.00      PROA  
ATOM   3837  N   TRP P 827      24.792  -0.251  15.346  0.00  0.00      PROA  
ATOM   3838  HN  TRP P 827      24.762  -0.284  16.342  0.00  0.00      PROA  
ATOM   3839  CA  TRP P 827      24.467  -1.514  14.646  0.00  0.00      PROA  
ATOM   3840  HA  TRP P 827      25.209  -1.680  13.878  0.00  0.00      PROA  
ATOM   3841  CB  TRP P 827      24.524  -2.778  15.511  0.00  0.00      PROA  
ATOM   3842  HB1 TRP P 827      23.847  -2.527  16.355  0.00  0.00      PROA  
ATOM   3843  HB2 TRP P 827      25.563  -2.815  15.902  0.00  0.00      PROA  
ATOM   3844  CG  TRP P 827      24.174  -4.150  14.984  0.00  0.00      PROA  
ATOM   3845  CD1 TRP P 827      23.183  -4.941  15.418  0.00  0.00      PROA  
ATOM   3846  HD1 TRP P 827      22.634  -4.813  16.339  0.00  0.00      PROA  
ATOM   3847  NE1 TRP P 827      22.947  -5.922  14.467  0.00  0.00      PROA  
ATOM   3848  HE1 TRP P 827      22.249  -6.604  14.452  0.00  0.00      PROA  
ATOM   3849  CE2 TRP P 827      23.804  -5.765  13.459  0.00  0.00      PROA  
ATOM   3850  CD2 TRP P 827      24.584  -4.654  13.732  0.00  0.00      PROA  
ATOM   3851  CE3 TRP P 827      25.635  -4.309  12.934  0.00  0.00      PROA  
ATOM   3852  HE3 TRP P 827      26.329  -3.533  13.222  0.00  0.00      PROA  
ATOM   3853  CZ3 TRP P 827      25.786  -4.985  11.729  0.00  0.00      PROA  
ATOM   3854  HZ3 TRP P 827      26.568  -4.568  11.112  0.00  0.00      PROA  
ATOM   3855  CZ2 TRP P 827      24.074  -6.531  12.316  0.00  0.00      PROA  
ATOM   3856  HZ2 TRP P 827      23.465  -7.385  12.057  0.00  0.00      PROA  
ATOM   3857  CH2 TRP P 827      25.015  -6.160  11.446  0.00  0.00      PROA  
ATOM   3858  HH2 TRP P 827      25.154  -6.801  10.588  0.00  0.00      PROA  
ATOM   3859  C   TRP P 827      23.158  -1.458  13.817  0.00  0.00      PROA  
ATOM   3860  O   TRP P 827      23.054  -2.064  12.714  0.00  0.00      PROA  
ATOM   3861  N   CYS P 828      22.116  -0.870  14.338  0.00  0.00      PROA  
ATOM   3862  HN  CYS P 828      22.152  -0.607  15.299  0.00  0.00      PROA  
ATOM   3863  CA  CYS P 828      20.799  -0.650  13.744  0.00  0.00      PROA  
ATOM   3864  HA  CYS P 828      20.414  -1.612  13.440  0.00  0.00      PROA  
ATOM   3865  CB  CYS P 828      19.782  -0.020  14.767  0.00  0.00      PROA  
ATOM   3866  HB1 CYS P 828      18.874   0.222  14.175  0.00  0.00      PROA  
ATOM   3867  HB2 CYS P 828      20.164   0.971  15.091  0.00  0.00      PROA  
ATOM   3868  SG  CYS P 828      19.283  -1.164  16.079  0.00  0.00      PROA  
ATOM   3869  HG1 CYS P 828      20.170  -0.800  16.992  0.00  0.00      PROA  
ATOM   3870  C   CYS P 828      20.968   0.272  12.569  0.00  0.00      PROA  
ATOM   3871  O   CYS P 828      20.359   0.093  11.507  0.00  0.00      PROA  
ATOM   3872  N   VAL P 829      21.752   1.347  12.621  0.00  0.00      PROA  
ATOM   3873  HN  VAL P 829      22.030   1.675  13.521  0.00  0.00      PROA  
ATOM   3874  CA  VAL P 829      22.083   2.206  11.516  0.00  0.00      PROA  
ATOM   3875  HA  VAL P 829      21.217   2.546  10.968  0.00  0.00      PROA  
ATOM   3876  CB  VAL P 829      22.770   3.460  11.999  0.00  0.00      PROA  
ATOM   3877  HB  VAL P 829      23.605   3.128  12.653  0.00  0.00      PROA  
ATOM   3878  CG1 VAL P 829      23.152   4.454  10.866  0.00  0.00      PROA  
ATOM   3879 HG11 VAL P 829      22.270   4.781  10.274  0.00  0.00      PROA  
ATOM   3880 HG12 VAL P 829      23.871   3.938  10.194  0.00  0.00      PROA  
ATOM   3881 HG13 VAL P 829      23.751   5.273  11.319  0.00  0.00      PROA  
ATOM   3882  CG2 VAL P 829      21.742   4.204  12.974  0.00  0.00      PROA  
ATOM   3883 HG21 VAL P 829      20.918   4.649  12.376  0.00  0.00      PROA  
ATOM   3884 HG22 VAL P 829      22.322   5.022  13.452  0.00  0.00      PROA  
ATOM   3885 HG23 VAL P 829      21.160   3.517  13.626  0.00  0.00      PROA  
ATOM   3886  C   VAL P 829      22.977   1.506  10.416  0.00  0.00      PROA  
ATOM   3887  O   VAL P 829      22.705   1.667   9.270  0.00  0.00      PROA  
ATOM   3888  N   ILE P 830      23.996   0.666  10.862  0.00  0.00      PROA  
ATOM   3889  HN  ILE P 830      24.314   0.399  11.768  0.00  0.00      PROA  
ATOM   3890  CA  ILE P 830      24.596  -0.288   9.877  0.00  0.00      PROA  
ATOM   3891  HA  ILE P 830      24.985   0.320   9.074  0.00  0.00      PROA  
ATOM   3892  CB  ILE P 830      25.767  -1.059  10.523  0.00  0.00      PROA  
ATOM   3893  HB  ILE P 830      25.404  -1.433  11.505  0.00  0.00      PROA  
ATOM   3894  CG2 ILE P 830      26.247  -2.286   9.711  0.00  0.00      PROA  
ATOM   3895 HG21 ILE P 830      27.205  -2.731  10.055  0.00  0.00      PROA  
ATOM   3896 HG22 ILE P 830      26.425  -1.935   8.672  0.00  0.00      PROA  
ATOM   3897 HG23 ILE P 830      25.431  -3.030   9.831  0.00  0.00      PROA  
ATOM   3898  CG1 ILE P 830      27.020  -0.083  10.821  0.00  0.00      PROA  
ATOM   3899 HG11 ILE P 830      26.542   0.839  11.215  0.00  0.00      PROA  
ATOM   3900 HG12 ILE P 830      27.616   0.346   9.987  0.00  0.00      PROA  
ATOM   3901  CD  ILE P 830      27.980  -0.609  11.960  0.00  0.00      PROA  
ATOM   3902  HD1 ILE P 830      28.819   0.104  12.114  0.00  0.00      PROA  
ATOM   3903  HD2 ILE P 830      28.338  -1.654  11.838  0.00  0.00      PROA  
ATOM   3904  HD3 ILE P 830      27.398  -0.654  12.905  0.00  0.00      PROA  
ATOM   3905  C   ILE P 830      23.599  -1.290   9.217  0.00  0.00      PROA  
ATOM   3906  O   ILE P 830      23.555  -1.350   7.952  0.00  0.00      PROA  
ATOM   3907  N   LEU P 831      22.671  -1.959   9.970  0.00  0.00      PROA  
ATOM   3908  HN  LEU P 831      22.702  -1.764  10.947  0.00  0.00      PROA  
ATOM   3909  CA  LEU P 831      21.612  -2.786   9.402  0.00  0.00      PROA  
ATOM   3910  HA  LEU P 831      22.135  -3.583   8.894  0.00  0.00      PROA  
ATOM   3911  CB  LEU P 831      20.605  -3.300  10.402  0.00  0.00      PROA  
ATOM   3912  HB1 LEU P 831      19.696  -3.544   9.811  0.00  0.00      PROA  
ATOM   3913  HB2 LEU P 831      20.374  -2.456  11.085  0.00  0.00      PROA  
ATOM   3914  CG  LEU P 831      21.043  -4.427  11.419  0.00  0.00      PROA  
ATOM   3915  HG  LEU P 831      22.041  -4.174  11.836  0.00  0.00      PROA  
ATOM   3916  CD1 LEU P 831      20.014  -4.552  12.557  0.00  0.00      PROA  
ATOM   3917 HD11 LEU P 831      20.006  -3.668  13.230  0.00  0.00      PROA  
ATOM   3918 HD12 LEU P 831      20.323  -5.396  13.209  0.00  0.00      PROA  
ATOM   3919 HD13 LEU P 831      18.999  -4.816  12.191  0.00  0.00      PROA  
ATOM   3920  CD2 LEU P 831      21.030  -5.782  10.741  0.00  0.00      PROA  
ATOM   3921 HD21 LEU P 831      21.181  -6.530  11.549  0.00  0.00      PROA  
ATOM   3922 HD22 LEU P 831      21.876  -5.850  10.024  0.00  0.00      PROA  
ATOM   3923 HD23 LEU P 831      20.069  -5.937  10.204  0.00  0.00      PROA  
ATOM   3924  C   LEU P 831      20.896  -2.047   8.297  0.00  0.00      PROA  
ATOM   3925  O   LEU P 831      20.793  -2.458   7.149  0.00  0.00      PROA  
ATOM   3926  N   PHE P 832      20.351  -0.840   8.577  0.00  0.00      PROA  
ATOM   3927  HN  PHE P 832      20.312  -0.457   9.497  0.00  0.00      PROA  
ATOM   3928  CA  PHE P 832      19.533  -0.118   7.631  0.00  0.00      PROA  
ATOM   3929  HA  PHE P 832      18.773  -0.845   7.389  0.00  0.00      PROA  
ATOM   3930  CB  PHE P 832      18.891   1.117   8.384  0.00  0.00      PROA  
ATOM   3931  HB1 PHE P 832      19.731   1.604   8.925  0.00  0.00      PROA  
ATOM   3932  HB2 PHE P 832      18.149   0.677   9.083  0.00  0.00      PROA  
ATOM   3933  CG  PHE P 832      18.210   2.121   7.361  0.00  0.00      PROA  
ATOM   3934  CD1 PHE P 832      17.034   1.719   6.598  0.00  0.00      PROA  
ATOM   3935  HD1 PHE P 832      16.374   0.912   6.878  0.00  0.00      PROA  
ATOM   3936  CE1 PHE P 832      16.646   2.522   5.545  0.00  0.00      PROA  
ATOM   3937  HE1 PHE P 832      15.682   2.337   5.096  0.00  0.00      PROA  
ATOM   3938  CZ  PHE P 832      17.363   3.692   5.240  0.00  0.00      PROA  
ATOM   3939  HZ  PHE P 832      17.037   4.334   4.435  0.00  0.00      PROA  
ATOM   3940  CD2 PHE P 832      18.849   3.329   7.110  0.00  0.00      PROA  
ATOM   3941  HD2 PHE P 832      19.667   3.544   7.782  0.00  0.00      PROA  
ATOM   3942  CE2 PHE P 832      18.444   4.164   5.990  0.00  0.00      PROA  
ATOM   3943  HE2 PHE P 832      19.104   4.962   5.684  0.00  0.00      PROA  
ATOM   3944  C   PHE P 832      20.158   0.151   6.189  0.00  0.00      PROA  
ATOM   3945  O   PHE P 832      19.495  -0.314   5.241  0.00  0.00      PROA  
ATOM   3946  N   PHE P 833      21.362   0.775   6.166  0.00  0.00      PROA  
ATOM   3947  HN  PHE P 833      21.739   1.193   6.989  0.00  0.00      PROA  
ATOM   3948  CA  PHE P 833      22.015   1.120   4.957  0.00  0.00      PROA  
ATOM   3949  HA  PHE P 833      21.275   1.456   4.246  0.00  0.00      PROA  
ATOM   3950  CB  PHE P 833      23.162   2.157   5.290  0.00  0.00      PROA  
ATOM   3951  HB1 PHE P 833      23.950   2.289   4.519  0.00  0.00      PROA  
ATOM   3952  HB2 PHE P 833      23.664   1.750   6.194  0.00  0.00      PROA  
ATOM   3953  CG  PHE P 833      22.616   3.520   5.532  0.00  0.00      PROA  
ATOM   3954  CD1 PHE P 833      22.385   4.395   4.414  0.00  0.00      PROA  
ATOM   3955  HD1 PHE P 833      22.704   4.124   3.418  0.00  0.00      PROA  
ATOM   3956  CE1 PHE P 833      21.855   5.696   4.594  0.00  0.00      PROA  
ATOM   3957  HE1 PHE P 833      21.640   6.260   3.698  0.00  0.00      PROA  
ATOM   3958  CZ  PHE P 833      21.713   6.188   5.962  0.00  0.00      PROA  
ATOM   3959  HZ  PHE P 833      21.461   7.227   6.115  0.00  0.00      PROA  
ATOM   3960  CD2 PHE P 833      22.613   4.059   6.817  0.00  0.00      PROA  
ATOM   3961  HD2 PHE P 833      23.032   3.517   7.652  0.00  0.00      PROA  
ATOM   3962  CE2 PHE P 833      22.165   5.371   7.044  0.00  0.00      PROA  
ATOM   3963  HE2 PHE P 833      22.017   5.800   8.024  0.00  0.00      PROA  
ATOM   3964  C   PHE P 833      22.631  -0.016   4.304  0.00  0.00      PROA  
ATOM   3965  O   PHE P 833      22.667  -0.047   3.052  0.00  0.00      PROA  
ATOM   3966  N   THR P 834      23.002  -1.113   5.041  0.00  0.00      PROA  
ATOM   3967  HN  THR P 834      22.979  -1.163   6.036  0.00  0.00      PROA  
ATOM   3968  CA  THR P 834      23.415  -2.377   4.476  0.00  0.00      PROA  
ATOM   3969  HA  THR P 834      24.224  -2.212   3.781  0.00  0.00      PROA  
ATOM   3970  CB  THR P 834      23.927  -3.354   5.506  0.00  0.00      PROA  
ATOM   3971  HB  THR P 834      23.094  -3.758   6.120  0.00  0.00      PROA  
ATOM   3972  OG1 THR P 834      25.011  -2.803   6.198  0.00  0.00      PROA  
ATOM   3973  HG1 THR P 834      24.704  -2.131   6.812  0.00  0.00      PROA  
ATOM   3974  CG2 THR P 834      24.490  -4.568   4.692  0.00  0.00      PROA  
ATOM   3975 HG21 THR P 834      24.963  -4.144   3.781  0.00  0.00      PROA  
ATOM   3976 HG22 THR P 834      23.634  -5.208   4.389  0.00  0.00      PROA  
ATOM   3977 HG23 THR P 834      25.192  -5.293   5.157  0.00  0.00      PROA  
ATOM   3978  C   THR P 834      22.294  -2.968   3.668  0.00  0.00      PROA  
ATOM   3979  O   THR P 834      22.515  -3.402   2.527  0.00  0.00      PROA  
ATOM   3980  N   THR P 835      21.076  -3.007   4.184  0.00  0.00      PROA  
ATOM   3981  HN  THR P 835      20.951  -2.654   5.108  0.00  0.00      PROA  
ATOM   3982  CA  THR P 835      19.975  -3.687   3.589  0.00  0.00      PROA  
ATOM   3983  HA  THR P 835      20.210  -4.719   3.376  0.00  0.00      PROA  
ATOM   3984  CB  THR P 835      18.817  -3.766   4.524  0.00  0.00      PROA  
ATOM   3985  HB  THR P 835      18.445  -2.771   4.849  0.00  0.00      PROA  
ATOM   3986  OG1 THR P 835      19.108  -4.502   5.723  0.00  0.00      PROA  
ATOM   3987  HG1 THR P 835      19.729  -3.921   6.168  0.00  0.00      PROA  
ATOM   3988  CG2 THR P 835      17.636  -4.465   3.852  0.00  0.00      PROA  
ATOM   3989 HG21 THR P 835      16.790  -4.367   4.566  0.00  0.00      PROA  
ATOM   3990 HG22 THR P 835      17.806  -5.550   3.685  0.00  0.00      PROA  
ATOM   3991 HG23 THR P 835      17.280  -4.015   2.900  0.00  0.00      PROA  
ATOM   3992  C   THR P 835      19.555  -2.968   2.241  0.00  0.00      PROA  
ATOM   3993  O   THR P 835      19.415  -3.665   1.191  0.00  0.00      PROA  
ATOM   3994  N   PHE P 836      19.426  -1.671   2.336  0.00  0.00      PROA  
ATOM   3995  HN  PHE P 836      19.667  -1.127   3.136  0.00  0.00      PROA  
ATOM   3996  CA  PHE P 836      19.014  -0.856   1.246  0.00  0.00      PROA  
ATOM   3997  HA  PHE P 836      18.097  -1.170   0.771  0.00  0.00      PROA  
ATOM   3998  CB  PHE P 836      18.677   0.581   1.815  0.00  0.00      PROA  
ATOM   3999  HB1 PHE P 836      19.338   0.925   2.639  0.00  0.00      PROA  
ATOM   4000  HB2 PHE P 836      17.745   0.423   2.398  0.00  0.00      PROA  
ATOM   4001  CG  PHE P 836      18.485   1.631   0.763  0.00  0.00      PROA  
ATOM   4002  CD1 PHE P 836      17.595   1.364  -0.226  0.00  0.00      PROA  
ATOM   4003  HD1 PHE P 836      17.187   0.366  -0.287  0.00  0.00      PROA  
ATOM   4004  CE1 PHE P 836      17.244   2.353  -1.234  0.00  0.00      PROA  
ATOM   4005  HE1 PHE P 836      16.470   2.088  -1.938  0.00  0.00      PROA  
ATOM   4006  CZ  PHE P 836      17.797   3.628  -1.135  0.00  0.00      PROA  
ATOM   4007  HZ  PHE P 836      17.472   4.329  -1.889  0.00  0.00      PROA  
ATOM   4008  CD2 PHE P 836      19.051   2.934   0.857  0.00  0.00      PROA  
ATOM   4009  HD2 PHE P 836      19.787   3.207   1.598  0.00  0.00      PROA  
ATOM   4010  CE2 PHE P 836      18.724   3.951  -0.123  0.00  0.00      PROA  
ATOM   4011  HE2 PHE P 836      19.024   4.989  -0.114  0.00  0.00      PROA  
ATOM   4012  C   PHE P 836      19.978  -0.799   0.054  0.00  0.00      PROA  
ATOM   4013  O   PHE P 836      19.600  -0.929  -1.113  0.00  0.00      PROA  
ATOM   4014  N   PHE P 837      21.237  -0.630   0.331  0.00  0.00      PROA  
ATOM   4015  HN  PHE P 837      21.625  -0.517   1.243  0.00  0.00      PROA  
ATOM   4016  CA  PHE P 837      22.403  -0.808  -0.634  0.00  0.00      PROA  
ATOM   4017  HA  PHE P 837      22.231  -0.240  -1.536  0.00  0.00      PROA  
ATOM   4018  CB  PHE P 837      23.684  -0.165   0.044  0.00  0.00      PROA  
ATOM   4019  HB1 PHE P 837      24.603  -0.267  -0.574  0.00  0.00      PROA  
ATOM   4020  HB2 PHE P 837      23.947  -0.737   0.959  0.00  0.00      PROA  
ATOM   4021  CG  PHE P 837      23.554   1.334   0.460  0.00  0.00      PROA  
ATOM   4022  CD1 PHE P 837      22.680   2.253  -0.164  0.00  0.00      PROA  
ATOM   4023  HD1 PHE P 837      21.822   1.939  -0.740  0.00  0.00      PROA  
ATOM   4024  CE1 PHE P 837      22.760   3.641   0.156  0.00  0.00      PROA  
ATOM   4025  HE1 PHE P 837      22.217   4.381  -0.413  0.00  0.00      PROA  
ATOM   4026  CZ  PHE P 837      23.657   4.035   1.124  0.00  0.00      PROA  
ATOM   4027  HZ  PHE P 837      23.576   5.068   1.426  0.00  0.00      PROA  
ATOM   4028  CD2 PHE P 837      24.562   1.781   1.313  0.00  0.00      PROA  
ATOM   4029  HD2 PHE P 837      25.355   1.137   1.664  0.00  0.00      PROA  
ATOM   4030  CE2 PHE P 837      24.607   3.159   1.614  0.00  0.00      PROA  
ATOM   4031  HE2 PHE P 837      25.250   3.429   2.439  0.00  0.00      PROA  
ATOM   4032  C   PHE P 837      22.644  -2.283  -1.073  0.00  0.00      PROA  
ATOM   4033  O   PHE P 837      22.823  -2.567  -2.212  0.00  0.00      PROA  
ATOM   4034  N   LEU P 838      22.633  -3.289  -0.137  0.00  0.00      PROA  
ATOM   4035  HN  LEU P 838      22.502  -2.987   0.805  0.00  0.00      PROA  
ATOM   4036  CA  LEU P 838      22.810  -4.722  -0.526  0.00  0.00      PROA  
ATOM   4037  HA  LEU P 838      23.713  -4.836  -1.107  0.00  0.00      PROA  
ATOM   4038  CB  LEU P 838      22.815  -5.662   0.757  0.00  0.00      PROA  
ATOM   4039  HB1 LEU P 838      21.907  -5.579   1.391  0.00  0.00      PROA  
ATOM   4040  HB2 LEU P 838      23.669  -5.167   1.268  0.00  0.00      PROA  
ATOM   4041  CG  LEU P 838      23.108  -7.205   0.484  0.00  0.00      PROA  
ATOM   4042  HG  LEU P 838      22.145  -7.607   0.103  0.00  0.00      PROA  
ATOM   4043  CD1 LEU P 838      24.284  -7.555  -0.430  0.00  0.00      PROA  
ATOM   4044 HD11 LEU P 838      24.314  -8.650  -0.620  0.00  0.00      PROA  
ATOM   4045 HD12 LEU P 838      25.132  -7.181   0.183  0.00  0.00      PROA  
ATOM   4046 HD13 LEU P 838      24.193  -7.020  -1.399  0.00  0.00      PROA  
ATOM   4047  CD2 LEU P 838      23.395  -7.872   1.889  0.00  0.00      PROA  
ATOM   4048 HD21 LEU P 838      23.396  -8.983   1.870  0.00  0.00      PROA  
ATOM   4049 HD22 LEU P 838      22.622  -7.621   2.647  0.00  0.00      PROA  
ATOM   4050 HD23 LEU P 838      24.265  -7.465   2.447  0.00  0.00      PROA  
ATOM   4051  C   LEU P 838      21.765  -5.201  -1.472  0.00  0.00      PROA  
ATOM   4052  O   LEU P 838      22.013  -5.738  -2.532  0.00  0.00      PROA  
ATOM   4053  N   SER P 839      20.469  -4.828  -1.217  0.00  0.00      PROA  
ATOM   4054  HN  SER P 839      20.198  -4.378  -0.369  0.00  0.00      PROA  
ATOM   4055  CA  SER P 839      19.404  -5.187  -2.114  0.00  0.00      PROA  
ATOM   4056  HA  SER P 839      19.359  -6.261  -2.216  0.00  0.00      PROA  
ATOM   4057  CB  SER P 839      18.043  -4.543  -1.631  0.00  0.00      PROA  
ATOM   4058  HB1 SER P 839      17.208  -4.562  -2.363  0.00  0.00      PROA  
ATOM   4059  HB2 SER P 839      18.155  -3.456  -1.428  0.00  0.00      PROA  
ATOM   4060  OG  SER P 839      17.534  -5.187  -0.465  0.00  0.00      PROA  
ATOM   4061  HG1 SER P 839      18.224  -5.167   0.202  0.00  0.00      PROA  
ATOM   4062  C   SER P 839      19.559  -4.676  -3.502  0.00  0.00      PROA  
ATOM   4063  O   SER P 839      19.607  -5.356  -4.476  0.00  0.00      PROA  
ATOM   4064  N   SER P 840      19.844  -3.345  -3.608  0.00  0.00      PROA  
ATOM   4065  HN  SER P 840      19.954  -2.774  -2.798  0.00  0.00      PROA  
ATOM   4066  CA  SER P 840      20.257  -2.710  -4.923  0.00  0.00      PROA  
ATOM   4067  HA  SER P 840      19.555  -3.089  -5.651  0.00  0.00      PROA  
ATOM   4068  CB  SER P 840      20.170  -1.197  -4.909  0.00  0.00      PROA  
ATOM   4069  HB1 SER P 840      20.690  -0.826  -4.000  0.00  0.00      PROA  
ATOM   4070  HB2 SER P 840      19.120  -0.929  -4.665  0.00  0.00      PROA  
ATOM   4071  OG  SER P 840      20.610  -0.544  -6.183  0.00  0.00      PROA  
ATOM   4072  HG1 SER P 840      20.084  -0.931  -6.886  0.00  0.00      PROA  
ATOM   4073  C   SER P 840      21.522  -3.361  -5.548  0.00  0.00      PROA  
ATOM   4074  O   SER P 840      21.644  -3.505  -6.735  0.00  0.00      PROA  
ATOM   4075  N   PHE P 841      22.478  -3.748  -4.766  0.00  0.00      PROA  
ATOM   4076  HN  PHE P 841      22.372  -3.574  -3.790  0.00  0.00      PROA  
ATOM   4077  CA  PHE P 841      23.714  -4.448  -5.178  0.00  0.00      PROA  
ATOM   4078  HA  PHE P 841      24.023  -3.941  -6.080  0.00  0.00      PROA  
ATOM   4079  CB  PHE P 841      24.743  -4.404  -4.011  0.00  0.00      PROA  
ATOM   4080  HB1 PHE P 841      24.354  -4.942  -3.120  0.00  0.00      PROA  
ATOM   4081  HB2 PHE P 841      24.965  -3.368  -3.676  0.00  0.00      PROA  
ATOM   4082  CG  PHE P 841      26.078  -5.096  -4.487  0.00  0.00      PROA  
ATOM   4083  CD1 PHE P 841      26.677  -5.059  -5.854  0.00  0.00      PROA  
ATOM   4084  HD1 PHE P 841      26.274  -4.329  -6.541  0.00  0.00      PROA  
ATOM   4085  CE1 PHE P 841      27.816  -5.810  -6.153  0.00  0.00      PROA  
ATOM   4086  HE1 PHE P 841      28.333  -5.863  -7.100  0.00  0.00      PROA  
ATOM   4087  CZ  PHE P 841      28.291  -6.749  -5.250  0.00  0.00      PROA  
ATOM   4088  HZ  PHE P 841      29.093  -7.459  -5.386  0.00  0.00      PROA  
ATOM   4089  CD2 PHE P 841      26.670  -5.948  -3.543  0.00  0.00      PROA  
ATOM   4090  HD2 PHE P 841      26.224  -6.028  -2.562  0.00  0.00      PROA  
ATOM   4091  CE2 PHE P 841      27.735  -6.767  -3.958  0.00  0.00      PROA  
ATOM   4092  HE2 PHE P 841      28.062  -7.600  -3.354  0.00  0.00      PROA  
ATOM   4093  C   PHE P 841      23.456  -5.889  -5.751  0.00  0.00      PROA  
ATOM   4094  O   PHE P 841      24.009  -6.298  -6.754  0.00  0.00      PROA  
ATOM   4095  N   LEU P 842      22.517  -6.678  -5.170  0.00  0.00      PROA  
ATOM   4096  HN  LEU P 842      21.986  -6.431  -4.364  0.00  0.00      PROA  
ATOM   4097  CA  LEU P 842      22.195  -7.937  -5.793  0.00  0.00      PROA  
ATOM   4098  HA  LEU P 842      23.063  -8.550  -5.983  0.00  0.00      PROA  
ATOM   4099  CB  LEU P 842      21.210  -8.632  -4.804  0.00  0.00      PROA  
ATOM   4100  HB1 LEU P 842      20.786  -9.583  -5.190  0.00  0.00      PROA  
ATOM   4101  HB2 LEU P 842      20.376  -7.950  -4.533  0.00  0.00      PROA  
ATOM   4102  CG  LEU P 842      21.875  -9.017  -3.465  0.00  0.00      PROA  
ATOM   4103  HG  LEU P 842      22.699  -8.302  -3.251  0.00  0.00      PROA  
ATOM   4104  CD1 LEU P 842      20.991  -9.072  -2.255  0.00  0.00      PROA  
ATOM   4105 HD11 LEU P 842      21.492  -9.538  -1.379  0.00  0.00      PROA  
ATOM   4106 HD12 LEU P 842      20.023  -9.575  -2.462  0.00  0.00      PROA  
ATOM   4107 HD13 LEU P 842      20.790  -8.012  -1.989  0.00  0.00      PROA  
ATOM   4108  CD2 LEU P 842      22.622 -10.336  -3.518  0.00  0.00      PROA  
ATOM   4109 HD21 LEU P 842      21.893 -11.174  -3.475  0.00  0.00      PROA  
ATOM   4110 HD22 LEU P 842      23.282 -10.484  -2.636  0.00  0.00      PROA  
ATOM   4111 HD23 LEU P 842      23.223 -10.484  -4.440  0.00  0.00      PROA  
ATOM   4112  C   LEU P 842      21.565  -7.835  -7.150  0.00  0.00      PROA  
ATOM   4113  O   LEU P 842      21.785  -8.625  -8.029  0.00  0.00      PROA  
ATOM   4114  N   LYS P 843      20.773  -6.737  -7.427  0.00  0.00      PROA  
ATOM   4115  HN  LYS P 843      20.604  -6.143  -6.644  0.00  0.00      PROA  
ATOM   4116  CA  LYS P 843      20.348  -6.311  -8.813  0.00  0.00      PROA  
ATOM   4117  HA  LYS P 843      19.862  -7.129  -9.324  0.00  0.00      PROA  
ATOM   4118  CB  LYS P 843      19.189  -5.325  -8.729  0.00  0.00      PROA  
ATOM   4119  HB1 LYS P 843      19.062  -4.737  -9.662  0.00  0.00      PROA  
ATOM   4120  HB2 LYS P 843      19.341  -4.569  -7.929  0.00  0.00      PROA  
ATOM   4121  CG  LYS P 843      17.882  -6.079  -8.567  0.00  0.00      PROA  
ATOM   4122  HG1 LYS P 843      17.634  -6.529  -9.552  0.00  0.00      PROA  
ATOM   4123  HG2 LYS P 843      17.181  -5.223  -8.468  0.00  0.00      PROA  
ATOM   4124  CD  LYS P 843      17.611  -7.083  -7.396  0.00  0.00      PROA  
ATOM   4125  HD1 LYS P 843      17.872  -6.525  -6.471  0.00  0.00      PROA  
ATOM   4126  HD2 LYS P 843      18.199  -8.016  -7.530  0.00  0.00      PROA  
ATOM   4127  CE  LYS P 843      16.106  -7.445  -7.361  0.00  0.00      PROA  
ATOM   4128  HE1 LYS P 843      15.432  -6.566  -7.267  0.00  0.00      PROA  
ATOM   4129  HE2 LYS P 843      15.914  -8.108  -6.491  0.00  0.00      PROA  
ATOM   4130  NZ  LYS P 843      15.709  -8.106  -8.630  0.00  0.00      PROA  
ATOM   4131  HZ1 LYS P 843      15.377  -7.403  -9.321  0.00  0.00      PROA  
ATOM   4132  HZ2 LYS P 843      15.029  -8.875  -8.465  0.00  0.00      PROA  
ATOM   4133  HZ3 LYS P 843      16.558  -8.541  -9.044  0.00  0.00      PROA  
ATOM   4134  C   LYS P 843      21.503  -5.888  -9.825  0.00  0.00      PROA  
ATOM   4135  O   LYS P 843      21.491  -6.235 -11.010  0.00  0.00      PROA  
ATOM   4136  N   GLN P 844      22.418  -5.040  -9.346  0.00  0.00      PROA  
ATOM   4137  HN  GLN P 844      22.318  -4.673  -8.425  0.00  0.00      PROA  
ATOM   4138  CA  GLN P 844      23.646  -4.607 -10.045  0.00  0.00      PROA  
ATOM   4139  HA  GLN P 844      23.367  -4.361 -11.059  0.00  0.00      PROA  
ATOM   4140  CB  GLN P 844      24.354  -3.479  -9.190  0.00  0.00      PROA  
ATOM   4141  HB1 GLN P 844      25.293  -3.237  -9.733  0.00  0.00      PROA  
ATOM   4142  HB2 GLN P 844      24.546  -3.758  -8.132  0.00  0.00      PROA  
ATOM   4143  CG  GLN P 844      23.656  -2.006  -9.151  0.00  0.00      PROA  
ATOM   4144  HG1 GLN P 844      24.499  -1.286  -9.072  0.00  0.00      PROA  
ATOM   4145  HG2 GLN P 844      23.066  -1.978  -8.210  0.00  0.00      PROA  
ATOM   4146  CD  GLN P 844      22.735  -1.707 -10.323  0.00  0.00      PROA  
ATOM   4147  OE1 GLN P 844      21.534  -2.008 -10.262  0.00  0.00      PROA  
ATOM   4148  NE2 GLN P 844      23.268  -1.078 -11.408  0.00  0.00      PROA  
ATOM   4149 HE21 GLN P 844      22.738  -0.780 -12.202  0.00  0.00      PROA  
ATOM   4150 HE22 GLN P 844      24.239  -0.848 -11.334  0.00  0.00      PROA  
ATOM   4151  C   GLN P 844      24.578  -5.664 -10.360  0.00  0.00      PROA  
ATOM   4152  O   GLN P 844      25.159  -5.755 -11.458  0.00  0.00      PROA  
ATOM   4153  N   PHE P 845      24.523  -6.682  -9.459  0.00  0.00      PROA  
ATOM   4154  HN  PHE P 845      23.923  -6.602  -8.667  0.00  0.00      PROA  
ATOM   4155  CA  PHE P 845      25.249  -7.961  -9.624  0.00  0.00      PROA  
ATOM   4156  HA  PHE P 845      26.276  -7.817  -9.924  0.00  0.00      PROA  
ATOM   4157  CB  PHE P 845      25.391  -8.609  -8.184  0.00  0.00      PROA  
ATOM   4158  HB1 PHE P 845      24.380  -8.676  -7.728  0.00  0.00      PROA  
ATOM   4159  HB2 PHE P 845      26.019  -7.949  -7.547  0.00  0.00      PROA  
ATOM   4160  CG  PHE P 845      25.958  -9.968  -8.127  0.00  0.00      PROA  
ATOM   4161  CD1 PHE P 845      27.286 -10.152  -8.631  0.00  0.00      PROA  
ATOM   4162  HD1 PHE P 845      27.785  -9.278  -9.022  0.00  0.00      PROA  
ATOM   4163  CE1 PHE P 845      27.914 -11.402  -8.460  0.00  0.00      PROA  
ATOM   4164  HE1 PHE P 845      28.946 -11.528  -8.750  0.00  0.00      PROA  
ATOM   4165  CZ  PHE P 845      27.204 -12.497  -7.854  0.00  0.00      PROA  
ATOM   4166  HZ  PHE P 845      27.727 -13.435  -7.973  0.00  0.00      PROA  
ATOM   4167  CD2 PHE P 845      25.265 -11.122  -7.508  0.00  0.00      PROA  
ATOM   4168  HD2 PHE P 845      24.231 -11.016  -7.215  0.00  0.00      PROA  
ATOM   4169  CE2 PHE P 845      25.919 -12.402  -7.512  0.00  0.00      PROA  
ATOM   4170  HE2 PHE P 845      25.394 -13.290  -7.194  0.00  0.00      PROA  
ATOM   4171  C   PHE P 845      24.588  -8.805 -10.756  0.00  0.00      PROA  
ATOM   4172  O   PHE P 845      25.361  -9.504 -11.447  0.00  0.00      PROA  
ATOM   4173  N   LYS P 846      23.279  -8.769 -10.978  0.00  0.00      PROA  
ATOM   4174  HN  LYS P 846      22.703  -8.161 -10.436  0.00  0.00      PROA  
ATOM   4175  CA  LYS P 846      22.718  -9.247 -12.181  0.00  0.00      PROA  
ATOM   4176  HA  LYS P 846      22.996 -10.290 -12.209  0.00  0.00      PROA  
ATOM   4177  CB  LYS P 846      21.139  -9.278 -12.094  0.00  0.00      PROA  
ATOM   4178  HB1 LYS P 846      20.881  -8.198 -12.051  0.00  0.00      PROA  
ATOM   4179  HB2 LYS P 846      20.894  -9.846 -11.172  0.00  0.00      PROA  
ATOM   4180  CG  LYS P 846      20.447  -9.901 -13.271  0.00  0.00      PROA  
ATOM   4181  HG1 LYS P 846      20.698  -9.305 -14.174  0.00  0.00      PROA  
ATOM   4182  HG2 LYS P 846      19.367  -9.680 -13.133  0.00  0.00      PROA  
ATOM   4183  CD  LYS P 846      20.747 -11.409 -13.430  0.00  0.00      PROA  
ATOM   4184  HD1 LYS P 846      20.380 -11.970 -12.545  0.00  0.00      PROA  
ATOM   4185  HD2 LYS P 846      21.856 -11.448 -13.485  0.00  0.00      PROA  
ATOM   4186  CE  LYS P 846      20.179 -11.930 -14.706  0.00  0.00      PROA  
ATOM   4187  HE1 LYS P 846      20.647 -12.853 -15.111  0.00  0.00      PROA  
ATOM   4188  HE2 LYS P 846      20.413 -11.298 -15.589  0.00  0.00      PROA  
ATOM   4189  NZ  LYS P 846      18.753 -12.070 -14.648  0.00  0.00      PROA  
ATOM   4190  HZ1 LYS P 846      18.277 -12.581 -13.877  0.00  0.00      PROA  
ATOM   4191  HZ2 LYS P 846      18.507 -12.462 -15.579  0.00  0.00      PROA  
ATOM   4192  HZ3 LYS P 846      18.404 -11.091 -14.605  0.00  0.00      PROA  
ATOM   4193  C   LYS P 846      23.236  -8.619 -13.566  0.00  0.00      PROA  
ATOM   4194  O   LYS P 846      23.725  -9.238 -14.493  0.00  0.00      PROA  
ATOM   4195  N   THR P 847      23.204  -7.225 -13.589  0.00  0.00      PROA  
ATOM   4196  HN  THR P 847      22.747  -6.768 -12.830  0.00  0.00      PROA  
ATOM   4197  CA  THR P 847      23.448  -6.528 -14.844  0.00  0.00      PROA  
ATOM   4198  HA  THR P 847      23.033  -7.156 -15.619  0.00  0.00      PROA  
ATOM   4199  CB  THR P 847      22.665  -5.174 -15.070  0.00  0.00      PROA  
ATOM   4200  HB  THR P 847      22.781  -4.768 -16.098  0.00  0.00      PROA  
ATOM   4201  OG1 THR P 847      22.912  -4.121 -14.144  0.00  0.00      PROA  
ATOM   4202  HG1 THR P 847      22.490  -3.379 -14.582  0.00  0.00      PROA  
ATOM   4203  CG2 THR P 847      21.179  -5.573 -14.995  0.00  0.00      PROA  
ATOM   4204 HG21 THR P 847      20.599  -4.769 -15.496  0.00  0.00      PROA  
ATOM   4205 HG22 THR P 847      20.739  -5.734 -13.987  0.00  0.00      PROA  
ATOM   4206 HG23 THR P 847      21.023  -6.536 -15.528  0.00  0.00      PROA  
ATOM   4207  C   THR P 847      24.894  -6.255 -15.189  0.00  0.00      PROA  
ATOM   4208  O   THR P 847      25.164  -5.937 -16.355  0.00  0.00      PROA  
ATOM   4209  N   LYS P 848      25.866  -6.240 -14.203  0.00  0.00      PROA  
ATOM   4210  HN  LYS P 848      25.523  -6.198 -13.268  0.00  0.00      PROA  
ATOM   4211  CA  LYS P 848      27.332  -6.253 -14.279  0.00  0.00      PROA  
ATOM   4212  HA  LYS P 848      27.639  -5.427 -14.905  0.00  0.00      PROA  
ATOM   4213  CB  LYS P 848      28.074  -6.061 -12.945  0.00  0.00      PROA  
ATOM   4214  HB1 LYS P 848      29.145  -6.321 -13.086  0.00  0.00      PROA  
ATOM   4215  HB2 LYS P 848      27.720  -6.804 -12.199  0.00  0.00      PROA  
ATOM   4216  CG  LYS P 848      28.022  -4.647 -12.286  0.00  0.00      PROA  
ATOM   4217  HG1 LYS P 848      26.964  -4.308 -12.247  0.00  0.00      PROA  
ATOM   4218  HG2 LYS P 848      28.447  -3.873 -12.960  0.00  0.00      PROA  
ATOM   4219  CD  LYS P 848      28.591  -4.658 -10.856  0.00  0.00      PROA  
ATOM   4220  HD1 LYS P 848      27.760  -5.060 -10.237  0.00  0.00      PROA  
ATOM   4221  HD2 LYS P 848      28.598  -3.570 -10.632  0.00  0.00      PROA  
ATOM   4222  CE  LYS P 848      29.904  -5.366 -10.482  0.00  0.00      PROA  
ATOM   4223  HE1 LYS P 848      30.018  -6.336 -11.012  0.00  0.00      PROA  
ATOM   4224  HE2 LYS P 848      30.056  -5.446  -9.384  0.00  0.00      PROA  
ATOM   4225  NZ  LYS P 848      31.023  -4.636 -11.119  0.00  0.00      PROA  
ATOM   4226  HZ1 LYS P 848      31.220  -4.905 -12.104  0.00  0.00      PROA  
ATOM   4227  HZ2 LYS P 848      31.949  -4.831 -10.688  0.00  0.00      PROA  
ATOM   4228  HZ3 LYS P 848      30.833  -3.615 -11.162  0.00  0.00      PROA  
ATOM   4229  C   LYS P 848      27.856  -7.458 -14.993  0.00  0.00      PROA  
ATOM   4230  O   LYS P 848      27.464  -8.599 -14.862  0.00  0.00      PROA  
ATOM   4231  N   ARG P 849      28.896  -7.267 -15.848  0.00  0.00      PROA  
ATOM   4232  HN  ARG P 849      29.308  -6.371 -15.995  0.00  0.00      PROA  
ATOM   4233  CA  ARG P 849      29.423  -8.328 -16.704  0.00  0.00      PROA  
ATOM   4234  HA  ARG P 849      28.681  -9.113 -16.714  0.00  0.00      PROA  
ATOM   4235  CB  ARG P 849      29.652  -7.808 -18.134  0.00  0.00      PROA  
ATOM   4236  HB1 ARG P 849      30.067  -8.551 -18.848  0.00  0.00      PROA  
ATOM   4237  HB2 ARG P 849      30.402  -6.990 -18.087  0.00  0.00      PROA  
ATOM   4238  CG  ARG P 849      28.347  -7.251 -18.730  0.00  0.00      PROA  
ATOM   4239  HG1 ARG P 849      28.567  -7.124 -19.812  0.00  0.00      PROA  
ATOM   4240  HG2 ARG P 849      28.240  -6.209 -18.360  0.00  0.00      PROA  
ATOM   4241  CD  ARG P 849      27.058  -8.094 -18.591  0.00  0.00      PROA  
ATOM   4242  HD1 ARG P 849      26.763  -8.272 -17.535  0.00  0.00      PROA  
ATOM   4243  HD2 ARG P 849      27.096  -9.075 -19.111  0.00  0.00      PROA  
ATOM   4244  NE  ARG P 849      26.061  -7.256 -19.273  0.00  0.00      PROA  
ATOM   4245  HE  ARG P 849      25.776  -6.360 -18.932  0.00  0.00      PROA  
ATOM   4246  CZ  ARG P 849      25.845  -7.302 -20.590  0.00  0.00      PROA  
ATOM   4247  NH1 ARG P 849      26.383  -8.190 -21.376  0.00  0.00      PROA  
ATOM   4248 HH11 ARG P 849      27.010  -8.934 -21.145  0.00  0.00      PROA  
ATOM   4249 HH12 ARG P 849      26.116  -8.239 -22.339  0.00  0.00      PROA  
ATOM   4250  NH2 ARG P 849      25.091  -6.346 -21.048  0.00  0.00      PROA  
ATOM   4251 HH21 ARG P 849      24.679  -5.706 -20.400  0.00  0.00      PROA  
ATOM   4252 HH22 ARG P 849      24.855  -6.212 -22.010  0.00  0.00      PROA  
ATOM   4253  C   ARG P 849      30.652  -9.012 -16.140  0.00  0.00      PROA  
ATOM   4254  O   ARG P 849      31.663  -8.359 -15.929  0.00  0.00      PROA  
ATOM   4255  N   TYR P 850      30.528 -10.389 -15.865  0.00  0.00      PROA  
ATOM   4256  HN  TYR P 850      29.653 -10.820 -16.071  0.00  0.00      PROA  
ATOM   4257  CA  TYR P 850      31.587 -11.218 -15.398  0.00  0.00      PROA  
ATOM   4258  HA  TYR P 850      32.284 -11.103 -16.215  0.00  0.00      PROA  
ATOM   4259  CB  TYR P 850      32.235 -10.808 -14.028  0.00  0.00      PROA  
ATOM   4260  HB1 TYR P 850      31.451 -10.923 -13.250  0.00  0.00      PROA  
ATOM   4261  HB2 TYR P 850      32.643  -9.776 -14.097  0.00  0.00      PROA  
ATOM   4262  CG  TYR P 850      33.556 -11.450 -13.618  0.00  0.00      PROA  
ATOM   4263  CD1 TYR P 850      34.559 -11.807 -14.598  0.00  0.00      PROA  
ATOM   4264  HD1 TYR P 850      34.318 -11.695 -15.645  0.00  0.00      PROA  
ATOM   4265  CE1 TYR P 850      35.818 -12.314 -14.113  0.00  0.00      PROA  
ATOM   4266  HE1 TYR P 850      36.602 -12.609 -14.796  0.00  0.00      PROA  
ATOM   4267  CZ  TYR P 850      36.102 -12.316 -12.718  0.00  0.00      PROA  
ATOM   4268  OH  TYR P 850      37.441 -12.711 -12.327  0.00  0.00      PROA  
ATOM   4269  HH  TYR P 850      37.955 -13.160 -13.002  0.00  0.00      PROA  
ATOM   4270  CD2 TYR P 850      33.839 -11.511 -12.215  0.00  0.00      PROA  
ATOM   4271  HD2 TYR P 850      33.035 -11.254 -11.541  0.00  0.00      PROA  
ATOM   4272  CE2 TYR P 850      35.118 -11.958 -11.791  0.00  0.00      PROA  
ATOM   4273  HE2 TYR P 850      35.343 -12.023 -10.736  0.00  0.00      PROA  
ATOM   4274  C   TYR P 850      31.158 -12.708 -15.563  0.00  0.00      PROA  
ATOM   4275  O   TYR P 850      31.329 -13.363 -16.574  0.00  0.00      PROA  
ATOM   4276  N   PHE P 851      30.525 -13.250 -14.404  0.00  0.00      PROA  
ATOM   4277  HN  PHE P 851      30.388 -12.660 -13.612  0.00  0.00      PROA  
ATOM   4278  CA  PHE P 851      29.996 -14.602 -14.359  0.00  0.00      PROA  
ATOM   4279  HA  PHE P 851      30.817 -15.145 -14.806  0.00  0.00      PROA  
ATOM   4280  CB  PHE P 851      29.789 -15.077 -12.878  0.00  0.00      PROA  
ATOM   4281  HB1 PHE P 851      29.669 -16.181 -12.904  0.00  0.00      PROA  
ATOM   4282  HB2 PHE P 851      28.811 -14.670 -12.544  0.00  0.00      PROA  
ATOM   4283  CG  PHE P 851      30.876 -14.796 -11.912  0.00  0.00      PROA  
ATOM   4284  CD1 PHE P 851      32.174 -15.232 -12.095  0.00  0.00      PROA  
ATOM   4285  HD1 PHE P 851      32.348 -15.695 -13.055  0.00  0.00      PROA  
ATOM   4286  CE1 PHE P 851      33.181 -15.048 -11.100  0.00  0.00      PROA  
ATOM   4287  HE1 PHE P 851      34.201 -15.363 -11.264  0.00  0.00      PROA  
ATOM   4288  CZ  PHE P 851      32.809 -14.531  -9.848  0.00  0.00      PROA  
ATOM   4289  HZ  PHE P 851      33.571 -14.435  -9.089  0.00  0.00      PROA  
ATOM   4290  CD2 PHE P 851      30.524 -14.346 -10.682  0.00  0.00      PROA  
ATOM   4291  HD2 PHE P 851      29.567 -13.864 -10.551  0.00  0.00      PROA  
ATOM   4292  CE2 PHE P 851      31.488 -14.106  -9.678  0.00  0.00      PROA  
ATOM   4293  HE2 PHE P 851      31.239 -13.473  -8.840  0.00  0.00      PROA  
ATOM   4294  C   PHE P 851      28.707 -14.791 -15.233  0.00  0.00      PROA  
ATOM   4295  O   PHE P 851      28.034 -13.831 -15.521  0.00  0.00      PROA  
ATOM   4296  N   PRO P 852      28.496 -16.071 -15.772  0.00  0.00      PROA  
ATOM   4297  CD  PRO P 852      29.410 -17.250 -15.764  0.00  0.00      PROA  
ATOM   4298  HD1 PRO P 852      29.467 -17.710 -14.755  0.00  0.00      PROA  
ATOM   4299  HD2 PRO P 852      30.424 -17.021 -16.156  0.00  0.00      PROA  
ATOM   4300  CA  PRO P 852      27.247 -16.363 -16.557  0.00  0.00      PROA  
ATOM   4301  HA  PRO P 852      27.351 -15.919 -17.536  0.00  0.00      PROA  
ATOM   4302  CB  PRO P 852      27.183 -17.899 -16.588  0.00  0.00      PROA  
ATOM   4303  HB1 PRO P 852      26.616 -18.334 -17.439  0.00  0.00      PROA  
ATOM   4304  HB2 PRO P 852      26.784 -18.361 -15.659  0.00  0.00      PROA  
ATOM   4305  CG  PRO P 852      28.691 -18.282 -16.684  0.00  0.00      PROA  
ATOM   4306  HG1 PRO P 852      28.984 -19.324 -16.434  0.00  0.00      PROA  
ATOM   4307  HG2 PRO P 852      29.015 -18.050 -17.721  0.00  0.00      PROA  
ATOM   4308  C   PRO P 852      26.032 -15.789 -15.901  0.00  0.00      PROA  
ATOM   4309  O   PRO P 852      25.853 -15.858 -14.715  0.00  0.00      PROA  
ATOM   4310  N   THR P 853      24.987 -15.318 -16.652  0.00  0.00      PROA  
ATOM   4311  HN  THR P 853      25.166 -15.294 -17.633  0.00  0.00      PROA  
ATOM   4312  CA  THR P 853      23.642 -14.866 -16.177  0.00  0.00      PROA  
ATOM   4313  HA  THR P 853      23.872 -14.160 -15.392  0.00  0.00      PROA  
ATOM   4314  CB  THR P 853      22.821 -14.176 -17.299  0.00  0.00      PROA  
ATOM   4315  HB  THR P 853      23.529 -14.088 -18.150  0.00  0.00      PROA  
ATOM   4316  OG1 THR P 853      22.474 -12.846 -16.840  0.00  0.00      PROA  
ATOM   4317  HG1 THR P 853      22.275 -12.307 -17.610  0.00  0.00      PROA  
ATOM   4318  CG2 THR P 853      21.457 -14.745 -17.717  0.00  0.00      PROA  
ATOM   4319 HG21 THR P 853      20.786 -14.919 -16.848  0.00  0.00      PROA  
ATOM   4320 HG22 THR P 853      21.541 -15.723 -18.237  0.00  0.00      PROA  
ATOM   4321 HG23 THR P 853      20.880 -14.084 -18.398  0.00  0.00      PROA  
ATOM   4322  C   THR P 853      22.801 -15.901 -15.465  0.00  0.00      PROA  
ATOM   4323  O   THR P 853      22.015 -15.556 -14.565  0.00  0.00      PROA  
ATOM   4324  N   LYS P 854      23.003 -17.180 -15.730  0.00  0.00      PROA  
ATOM   4325  HN  LYS P 854      23.504 -17.432 -16.554  0.00  0.00      PROA  
ATOM   4326  CA  LYS P 854      22.412 -18.345 -15.144  0.00  0.00      PROA  
ATOM   4327  HA  LYS P 854      21.341 -18.223 -15.214  0.00  0.00      PROA  
ATOM   4328  CB  LYS P 854      22.686 -19.739 -15.926  0.00  0.00      PROA  
ATOM   4329  HB1 LYS P 854      22.454 -19.662 -17.009  0.00  0.00      PROA  
ATOM   4330  HB2 LYS P 854      22.168 -20.598 -15.450  0.00  0.00      PROA  
ATOM   4331  CG  LYS P 854      24.202 -20.021 -15.903  0.00  0.00      PROA  
ATOM   4332  HG1 LYS P 854      24.568 -20.337 -14.903  0.00  0.00      PROA  
ATOM   4333  HG2 LYS P 854      24.702 -19.110 -16.298  0.00  0.00      PROA  
ATOM   4334  CD  LYS P 854      24.553 -21.182 -16.822  0.00  0.00      PROA  
ATOM   4335  HD1 LYS P 854      24.215 -21.151 -17.880  0.00  0.00      PROA  
ATOM   4336  HD2 LYS P 854      24.070 -22.041 -16.310  0.00  0.00      PROA  
ATOM   4337  CE  LYS P 854      26.006 -21.727 -16.788  0.00  0.00      PROA  
ATOM   4338  HE1 LYS P 854      26.223 -21.797 -15.700  0.00  0.00      PROA  
ATOM   4339  HE2 LYS P 854      26.719 -21.024 -17.268  0.00  0.00      PROA  
ATOM   4340  NZ  LYS P 854      26.096 -22.982 -17.561  0.00  0.00      PROA  
ATOM   4341  HZ1 LYS P 854      27.088 -23.141 -17.831  0.00  0.00      PROA  
ATOM   4342  HZ2 LYS P 854      25.478 -22.975 -18.398  0.00  0.00      PROA  
ATOM   4343  HZ3 LYS P 854      25.762 -23.769 -16.970  0.00  0.00      PROA  
ATOM   4344  C   LYS P 854      22.538 -18.446 -13.638  0.00  0.00      PROA  
ATOM   4345  O   LYS P 854      21.587 -18.696 -12.877  0.00  0.00      PROA  
ATOM   4346  N   VAL P 855      23.766 -18.159 -13.085  0.00  0.00      PROA  
ATOM   4347  HN  VAL P 855      24.553 -17.927 -13.651  0.00  0.00      PROA  
ATOM   4348  CA  VAL P 855      24.118 -18.358 -11.657  0.00  0.00      PROA  
ATOM   4349  HA  VAL P 855      23.683 -19.313 -11.402  0.00  0.00      PROA  
ATOM   4350  CB  VAL P 855      25.587 -18.444 -11.481  0.00  0.00      PROA  
ATOM   4351  HB  VAL P 855      26.090 -17.477 -11.698  0.00  0.00      PROA  
ATOM   4352  CG1 VAL P 855      25.812 -18.927 -10.038  0.00  0.00      PROA  
ATOM   4353 HG11 VAL P 855      26.877 -19.079  -9.761  0.00  0.00      PROA  
ATOM   4354 HG12 VAL P 855      25.222 -19.825  -9.757  0.00  0.00      PROA  
ATOM   4355 HG13 VAL P 855      25.392 -18.096  -9.431  0.00  0.00      PROA  
ATOM   4356  CG2 VAL P 855      26.353 -19.475 -12.344  0.00  0.00      PROA  
ATOM   4357 HG21 VAL P 855      26.015 -20.503 -12.090  0.00  0.00      PROA  
ATOM   4358 HG22 VAL P 855      27.433 -19.409 -12.089  0.00  0.00      PROA  
ATOM   4359 HG23 VAL P 855      26.231 -19.410 -13.446  0.00  0.00      PROA  
ATOM   4360  C   VAL P 855      23.486 -17.207 -10.863  0.00  0.00      PROA  
ATOM   4361  O   VAL P 855      22.833 -17.287  -9.832  0.00  0.00      PROA  
ATOM   4362  N   ARG P 856      23.696 -16.011 -11.364  0.00  0.00      PROA  
ATOM   4363  HN  ARG P 856      24.225 -15.778 -12.177  0.00  0.00      PROA  
ATOM   4364  CA  ARG P 856      23.173 -14.776 -10.842  0.00  0.00      PROA  
ATOM   4365  HA  ARG P 856      23.507 -14.749  -9.815  0.00  0.00      PROA  
ATOM   4366  CB  ARG P 856      23.770 -13.572 -11.589  0.00  0.00      PROA  
ATOM   4367  HB1 ARG P 856      23.157 -12.723 -11.218  0.00  0.00      PROA  
ATOM   4368  HB2 ARG P 856      23.512 -13.666 -12.666  0.00  0.00      PROA  
ATOM   4369  CG  ARG P 856      25.264 -13.280 -11.230  0.00  0.00      PROA  
ATOM   4370  HG1 ARG P 856      25.754 -14.219 -10.896  0.00  0.00      PROA  
ATOM   4371  HG2 ARG P 856      25.288 -12.657 -10.311  0.00  0.00      PROA  
ATOM   4372  CD  ARG P 856      26.000 -12.554 -12.315  0.00  0.00      PROA  
ATOM   4373  HD1 ARG P 856      25.385 -11.785 -12.830  0.00  0.00      PROA  
ATOM   4374  HD2 ARG P 856      26.382 -13.353 -12.986  0.00  0.00      PROA  
ATOM   4375  NE  ARG P 856      27.233 -11.897 -11.763  0.00  0.00      PROA  
ATOM   4376  HE  ARG P 856      27.303 -11.712 -10.782  0.00  0.00      PROA  
ATOM   4377  CZ  ARG P 856      27.967 -11.041 -12.480  0.00  0.00      PROA  
ATOM   4378  NH1 ARG P 856      27.637 -10.917 -13.737  0.00  0.00      PROA  
ATOM   4379 HH11 ARG P 856      26.790 -11.304 -14.099  0.00  0.00      PROA  
ATOM   4380 HH12 ARG P 856      27.673 -10.045 -14.225  0.00  0.00      PROA  
ATOM   4381  NH2 ARG P 856      28.990 -10.289 -12.077  0.00  0.00      PROA  
ATOM   4382 HH21 ARG P 856      29.348  -9.536 -12.628  0.00  0.00      PROA  
ATOM   4383 HH22 ARG P 856      29.438 -10.550 -11.222  0.00  0.00      PROA  
ATOM   4384  C   ARG P 856      21.636 -14.655 -10.830  0.00  0.00      PROA  
ATOM   4385  O   ARG P 856      21.128 -13.774 -10.090  0.00  0.00      PROA  
ATOM   4386  N   SER P 857      20.869 -15.254 -11.724  0.00  0.00      PROA  
ATOM   4387  HN  SER P 857      21.226 -15.657 -12.563  0.00  0.00      PROA  
ATOM   4388  CA  SER P 857      19.402 -14.998 -11.870  0.00  0.00      PROA  
ATOM   4389  HA  SER P 857      19.335 -13.931 -12.020  0.00  0.00      PROA  
ATOM   4390  CB  SER P 857      18.784 -15.690 -13.082  0.00  0.00      PROA  
ATOM   4391  HB1 SER P 857      17.674 -15.711 -13.059  0.00  0.00      PROA  
ATOM   4392  HB2 SER P 857      19.000 -16.777 -13.170  0.00  0.00      PROA  
ATOM   4393  OG  SER P 857      19.209 -15.079 -14.279  0.00  0.00      PROA  
ATOM   4394  HG1 SER P 857      20.122 -15.352 -14.397  0.00  0.00      PROA  
ATOM   4395  C   SER P 857      18.606 -15.319 -10.552  0.00  0.00      PROA  
ATOM   4396  O   SER P 857      17.875 -14.452 -10.123  0.00  0.00      PROA  
ATOM   4397  N   THR P 858      18.856 -16.429  -9.872  0.00  0.00      PROA  
ATOM   4398  HN  THR P 858      19.332 -17.115 -10.416  0.00  0.00      PROA  
ATOM   4399  CA  THR P 858      18.252 -16.839  -8.598  0.00  0.00      PROA  
ATOM   4400  HA  THR P 858      17.177 -16.739  -8.625  0.00  0.00      PROA  
ATOM   4401  CB  THR P 858      18.730 -18.207  -8.116  0.00  0.00      PROA  
ATOM   4402  HB  THR P 858      19.835 -18.130  -8.204  0.00  0.00      PROA  
ATOM   4403  OG1 THR P 858      18.256 -19.294  -8.884  0.00  0.00      PROA  
ATOM   4404  HG1 THR P 858      18.542 -19.075  -9.774  0.00  0.00      PROA  
ATOM   4405  CG2 THR P 858      18.420 -18.574  -6.653  0.00  0.00      PROA  
ATOM   4406 HG21 THR P 858      18.707 -19.629  -6.453  0.00  0.00      PROA  
ATOM   4407 HG22 THR P 858      17.329 -18.566  -6.444  0.00  0.00      PROA  
ATOM   4408 HG23 THR P 858      19.018 -17.964  -5.943  0.00  0.00      PROA  
ATOM   4409  C   THR P 858      18.626 -15.845  -7.531  0.00  0.00      PROA  
ATOM   4410  O   THR P 858      17.785 -15.421  -6.764  0.00  0.00      PROA  
ATOM   4411  N   ILE P 859      19.864 -15.375  -7.512  0.00  0.00      PROA  
ATOM   4412  HN  ILE P 859      20.411 -15.746  -8.259  0.00  0.00      PROA  
ATOM   4413  CA  ILE P 859      20.453 -14.457  -6.548  0.00  0.00      PROA  
ATOM   4414  HA  ILE P 859      20.284 -14.965  -5.609  0.00  0.00      PROA  
ATOM   4415  CB  ILE P 859      21.986 -14.260  -6.752  0.00  0.00      PROA  
ATOM   4416  HB  ILE P 859      22.182 -13.771  -7.730  0.00  0.00      PROA  
ATOM   4417  CG2 ILE P 859      22.617 -13.432  -5.687  0.00  0.00      PROA  
ATOM   4418 HG21 ILE P 859      23.714 -13.593  -5.746  0.00  0.00      PROA  
ATOM   4419 HG22 ILE P 859      22.315 -13.831  -4.695  0.00  0.00      PROA  
ATOM   4420 HG23 ILE P 859      22.356 -12.367  -5.866  0.00  0.00      PROA  
ATOM   4421  CG1 ILE P 859      22.611 -15.638  -6.817  0.00  0.00      PROA  
ATOM   4422 HG11 ILE P 859      23.709 -15.473  -6.865  0.00  0.00      PROA  
ATOM   4423 HG12 ILE P 859      22.294 -16.211  -7.715  0.00  0.00      PROA  
ATOM   4424  CD  ILE P 859      22.398 -16.540  -5.535  0.00  0.00      PROA  
ATOM   4425  HD1 ILE P 859      22.749 -15.965  -4.651  0.00  0.00      PROA  
ATOM   4426  HD2 ILE P 859      23.042 -17.436  -5.662  0.00  0.00      PROA  
ATOM   4427  HD3 ILE P 859      21.350 -16.871  -5.373  0.00  0.00      PROA  
ATOM   4428  C   ILE P 859      19.784 -13.134  -6.593  0.00  0.00      PROA  
ATOM   4429  O   ILE P 859      19.372 -12.630  -5.592  0.00  0.00      PROA  
ATOM   4430  N   SER P 860      19.585 -12.583  -7.808  0.00  0.00      PROA  
ATOM   4431  HN  SER P 860      19.828 -13.183  -8.566  0.00  0.00      PROA  
ATOM   4432  CA  SER P 860      18.739 -11.466  -8.090  0.00  0.00      PROA  
ATOM   4433  HA  SER P 860      19.058 -10.610  -7.513  0.00  0.00      PROA  
ATOM   4434  CB  SER P 860      18.773 -10.915  -9.548  0.00  0.00      PROA  
ATOM   4435  HB1 SER P 860      18.358 -11.622 -10.297  0.00  0.00      PROA  
ATOM   4436  HB2 SER P 860      19.837 -10.744  -9.819  0.00  0.00      PROA  
ATOM   4437  OG  SER P 860      17.948  -9.724  -9.637  0.00  0.00      PROA  
ATOM   4438  HG1 SER P 860      17.580  -9.644 -10.520  0.00  0.00      PROA  
ATOM   4439  C   SER P 860      17.329 -11.639  -7.724  0.00  0.00      PROA  
ATOM   4440  O   SER P 860      16.748 -10.755  -7.054  0.00  0.00      PROA  
ATOM   4441  N   ASP P 861      16.690 -12.763  -8.069  0.00  0.00      PROA  
ATOM   4442  HN  ASP P 861      17.008 -13.402  -8.765  0.00  0.00      PROA  
ATOM   4443  CA  ASP P 861      15.235 -12.960  -7.740  0.00  0.00      PROA  
ATOM   4444  HA  ASP P 861      14.692 -12.176  -8.248  0.00  0.00      PROA  
ATOM   4445  CB  ASP P 861      14.726 -14.289  -8.471  0.00  0.00      PROA  
ATOM   4446  HB1 ASP P 861      13.714 -14.570  -8.109  0.00  0.00      PROA  
ATOM   4447  HB2 ASP P 861      15.431 -15.129  -8.293  0.00  0.00      PROA  
ATOM   4448  CG  ASP P 861      14.423 -14.140  -9.963  0.00  0.00      PROA  
ATOM   4449  OD1 ASP P 861      14.751 -13.068 -10.524  0.00  0.00      PROA  
ATOM   4450  OD2 ASP P 861      13.906 -15.128 -10.542  0.00  0.00      PROA  
ATOM   4451  C   ASP P 861      14.959 -13.020  -6.266  0.00  0.00      PROA  
ATOM   4452  O   ASP P 861      14.103 -12.370  -5.682  0.00  0.00      PROA  
ATOM   4453  N   PHE P 862      15.782 -13.793  -5.504  0.00  0.00      PROA  
ATOM   4454  HN  PHE P 862      16.480 -14.374  -5.915  0.00  0.00      PROA  
ATOM   4455  CA  PHE P 862      15.502 -14.082  -4.123  0.00  0.00      PROA  
ATOM   4456  HA  PHE P 862      14.435 -14.141  -3.966  0.00  0.00      PROA  
ATOM   4457  CB  PHE P 862      16.125 -15.380  -3.607  0.00  0.00      PROA  
ATOM   4458  HB1 PHE P 862      16.423 -15.439  -2.539  0.00  0.00      PROA  
ATOM   4459  HB2 PHE P 862      17.019 -15.715  -4.176  0.00  0.00      PROA  
ATOM   4460  CG  PHE P 862      15.101 -16.477  -3.763  0.00  0.00      PROA  
ATOM   4461  CD1 PHE P 862      14.265 -17.001  -2.706  0.00  0.00      PROA  
ATOM   4462  HD1 PHE P 862      14.305 -16.650  -1.685  0.00  0.00      PROA  
ATOM   4463  CE1 PHE P 862      13.415 -18.091  -2.907  0.00  0.00      PROA  
ATOM   4464  HE1 PHE P 862      12.807 -18.509  -2.118  0.00  0.00      PROA  
ATOM   4465  CZ  PHE P 862      13.273 -18.582  -4.201  0.00  0.00      PROA  
ATOM   4466  HZ  PHE P 862      12.732 -19.513  -4.288  0.00  0.00      PROA  
ATOM   4467  CD2 PHE P 862      14.954 -17.039  -5.026  0.00  0.00      PROA  
ATOM   4468  HD2 PHE P 862      15.679 -16.816  -5.796  0.00  0.00      PROA  
ATOM   4469  CE2 PHE P 862      14.048 -18.092  -5.217  0.00  0.00      PROA  
ATOM   4470  HE2 PHE P 862      13.914 -18.529  -6.195  0.00  0.00      PROA  
ATOM   4471  C   PHE P 862      16.110 -13.015  -3.327  0.00  0.00      PROA  
ATOM   4472  O   PHE P 862      16.282 -13.158  -2.107  0.00  0.00      PROA  
ATOM   4473  N   ALA P 863      16.462 -11.820  -3.972  0.00  0.00      PROA  
ATOM   4474  HN  ALA P 863      16.457 -11.759  -4.968  0.00  0.00      PROA  
ATOM   4475  CA  ALA P 863      17.446 -10.995  -3.393  0.00  0.00      PROA  
ATOM   4476  HA  ALA P 863      18.314 -11.627  -3.279  0.00  0.00      PROA  
ATOM   4477  CB  ALA P 863      17.696  -9.773  -4.304  0.00  0.00      PROA  
ATOM   4478  HB1 ALA P 863      16.737  -9.229  -4.439  0.00  0.00      PROA  
ATOM   4479  HB2 ALA P 863      18.038 -10.212  -5.265  0.00  0.00      PROA  
ATOM   4480  HB3 ALA P 863      18.544  -9.181  -3.896  0.00  0.00      PROA  
ATOM   4481  C   ALA P 863      17.182 -10.410  -2.002  0.00  0.00      PROA  
ATOM   4482  O   ALA P 863      17.935 -10.342  -1.079  0.00  0.00      PROA  
ATOM   4483  N   VAL P 864      15.927  -9.935  -1.785  0.00  0.00      PROA  
ATOM   4484  HN  VAL P 864      15.252  -9.978  -2.518  0.00  0.00      PROA  
ATOM   4485  CA  VAL P 864      15.438  -9.439  -0.466  0.00  0.00      PROA  
ATOM   4486  HA  VAL P 864      16.136  -8.697  -0.109  0.00  0.00      PROA  
ATOM   4487  CB  VAL P 864      14.143  -8.763  -0.712  0.00  0.00      PROA  
ATOM   4488  HB  VAL P 864      13.443  -9.482  -1.189  0.00  0.00      PROA  
ATOM   4489  CG1 VAL P 864      13.639  -8.045   0.566  0.00  0.00      PROA  
ATOM   4490 HG11 VAL P 864      14.553  -7.697   1.093  0.00  0.00      PROA  
ATOM   4491 HG12 VAL P 864      13.069  -8.734   1.225  0.00  0.00      PROA  
ATOM   4492 HG13 VAL P 864      13.080  -7.101   0.391  0.00  0.00      PROA  
ATOM   4493  CG2 VAL P 864      14.455  -7.701  -1.742  0.00  0.00      PROA  
ATOM   4494 HG21 VAL P 864      15.362  -7.112  -1.486  0.00  0.00      PROA  
ATOM   4495 HG22 VAL P 864      13.555  -7.053  -1.811  0.00  0.00      PROA  
ATOM   4496 HG23 VAL P 864      14.558  -8.074  -2.783  0.00  0.00      PROA  
ATOM   4497  C   VAL P 864      15.408 -10.477   0.639  0.00  0.00      PROA  
ATOM   4498  O   VAL P 864      15.854 -10.285   1.773  0.00  0.00      PROA  
ATOM   4499  N   PHE P 865      15.023 -11.666   0.354  0.00  0.00      PROA  
ATOM   4500  HN  PHE P 865      14.478 -11.746  -0.477  0.00  0.00      PROA  
ATOM   4501  CA  PHE P 865      15.115 -12.878   1.172  0.00  0.00      PROA  
ATOM   4502  HA  PHE P 865      14.642 -12.651   2.116  0.00  0.00      PROA  
ATOM   4503  CB  PHE P 865      14.317 -14.050   0.525  0.00  0.00      PROA  
ATOM   4504  HB1 PHE P 865      14.935 -14.211  -0.384  0.00  0.00      PROA  
ATOM   4505  HB2 PHE P 865      13.330 -13.617   0.256  0.00  0.00      PROA  
ATOM   4506  CG  PHE P 865      14.306 -15.277   1.397  0.00  0.00      PROA  
ATOM   4507  CD1 PHE P 865      13.468 -15.350   2.425  0.00  0.00      PROA  
ATOM   4508  HD1 PHE P 865      12.627 -14.701   2.614  0.00  0.00      PROA  
ATOM   4509  CE1 PHE P 865      13.548 -16.441   3.318  0.00  0.00      PROA  
ATOM   4510  HE1 PHE P 865      12.838 -16.580   4.119  0.00  0.00      PROA  
ATOM   4511  CZ  PHE P 865      14.625 -17.433   3.174  0.00  0.00      PROA  
ATOM   4512  HZ  PHE P 865      14.598 -18.319   3.790  0.00  0.00      PROA  
ATOM   4513  CD2 PHE P 865      15.347 -16.274   1.184  0.00  0.00      PROA  
ATOM   4514  HD2 PHE P 865      16.072 -16.177   0.390  0.00  0.00      PROA  
ATOM   4515  CE2 PHE P 865      15.456 -17.356   2.056  0.00  0.00      PROA  
ATOM   4516  HE2 PHE P 865      16.353 -17.956   2.094  0.00  0.00      PROA  
ATOM   4517  C   PHE P 865      16.544 -13.201   1.589  0.00  0.00      PROA  
ATOM   4518  O   PHE P 865      16.841 -13.515   2.753  0.00  0.00      PROA  
ATOM   4519  N   LEU P 866      17.464 -13.210   0.611  0.00  0.00      PROA  
ATOM   4520  HN  LEU P 866      17.113 -12.968  -0.290  0.00  0.00      PROA  
ATOM   4521  CA  LEU P 866      18.895 -13.482   0.757  0.00  0.00      PROA  
ATOM   4522  HA  LEU P 866      18.910 -14.349   1.400  0.00  0.00      PROA  
ATOM   4523  CB  LEU P 866      19.473 -13.598  -0.594  0.00  0.00      PROA  
ATOM   4524  HB1 LEU P 866      20.550 -13.324  -0.611  0.00  0.00      PROA  
ATOM   4525  HB2 LEU P 866      19.016 -12.976  -1.393  0.00  0.00      PROA  
ATOM   4526  CG  LEU P 866      19.314 -15.016  -1.054  0.00  0.00      PROA  
ATOM   4527  HG  LEU P 866      18.254 -15.326  -0.930  0.00  0.00      PROA  
ATOM   4528  CD1 LEU P 866      19.787 -15.206  -2.513  0.00  0.00      PROA  
ATOM   4529 HD11 LEU P 866      19.518 -16.237  -2.827  0.00  0.00      PROA  
ATOM   4530 HD12 LEU P 866      20.877 -15.053  -2.664  0.00  0.00      PROA  
ATOM   4531 HD13 LEU P 866      19.128 -14.560  -3.132  0.00  0.00      PROA  
ATOM   4532  CD2 LEU P 866      20.094 -16.003  -0.193  0.00  0.00      PROA  
ATOM   4533 HD21 LEU P 866      19.579 -16.105   0.786  0.00  0.00      PROA  
ATOM   4534 HD22 LEU P 866      21.102 -15.576  -0.002  0.00  0.00      PROA  
ATOM   4535 HD23 LEU P 866      20.249 -17.011  -0.633  0.00  0.00      PROA  
ATOM   4536  C   LEU P 866      19.572 -12.459   1.577  0.00  0.00      PROA  
ATOM   4537  O   LEU P 866      20.398 -12.735   2.421  0.00  0.00      PROA  
ATOM   4538  N   THR P 867      19.219 -11.167   1.411  0.00  0.00      PROA  
ATOM   4539  HN  THR P 867      18.675 -10.919   0.613  0.00  0.00      PROA  
ATOM   4540  CA  THR P 867      19.633 -10.052   2.224  0.00  0.00      PROA  
ATOM   4541  HA  THR P 867      20.713 -10.056   2.210  0.00  0.00      PROA  
ATOM   4542  CB  THR P 867      19.046  -8.744   1.780  0.00  0.00      PROA  
ATOM   4543  HB  THR P 867      17.945  -8.609   1.832  0.00  0.00      PROA  
ATOM   4544  OG1 THR P 867      19.408  -8.473   0.446  0.00  0.00      PROA  
ATOM   4545  HG1 THR P 867      19.129  -9.282   0.010  0.00  0.00      PROA  
ATOM   4546  CG2 THR P 867      19.536  -7.370   2.529  0.00  0.00      PROA  
ATOM   4547 HG21 THR P 867      19.284  -6.510   1.872  0.00  0.00      PROA  
ATOM   4548 HG22 THR P 867      20.642  -7.473   2.495  0.00  0.00      PROA  
ATOM   4549 HG23 THR P 867      19.154  -7.260   3.567  0.00  0.00      PROA  
ATOM   4550  C   THR P 867      19.168 -10.220   3.713  0.00  0.00      PROA  
ATOM   4551  O   THR P 867      19.916 -10.017   4.633  0.00  0.00      PROA  
ATOM   4552  N   ILE P 868      17.917 -10.700   3.910  0.00  0.00      PROA  
ATOM   4553  HN  ILE P 868      17.344 -11.067   3.181  0.00  0.00      PROA  
ATOM   4554  CA  ILE P 868      17.357 -11.023   5.210  0.00  0.00      PROA  
ATOM   4555  HA  ILE P 868      17.527 -10.238   5.933  0.00  0.00      PROA  
ATOM   4556  CB  ILE P 868      15.817 -11.103   5.258  0.00  0.00      PROA  
ATOM   4557  HB  ILE P 868      15.515 -11.862   4.506  0.00  0.00      PROA  
ATOM   4558  CG2 ILE P 868      15.235 -11.718   6.580  0.00  0.00      PROA  
ATOM   4559 HG21 ILE P 868      14.137 -11.885   6.580  0.00  0.00      PROA  
ATOM   4560 HG22 ILE P 868      15.437 -10.983   7.388  0.00  0.00      PROA  
ATOM   4561 HG23 ILE P 868      15.755 -12.653   6.881  0.00  0.00      PROA  
ATOM   4562  CG1 ILE P 868      15.095  -9.771   4.897  0.00  0.00      PROA  
ATOM   4563 HG11 ILE P 868      15.611  -9.282   4.043  0.00  0.00      PROA  
ATOM   4564 HG12 ILE P 868      15.265  -9.064   5.737  0.00  0.00      PROA  
ATOM   4565  CD  ILE P 868      13.520  -9.919   4.628  0.00  0.00      PROA  
ATOM   4566  HD1 ILE P 868      13.173 -10.658   3.874  0.00  0.00      PROA  
ATOM   4567  HD2 ILE P 868      13.155  -8.898   4.383  0.00  0.00      PROA  
ATOM   4568  HD3 ILE P 868      13.138 -10.296   5.600  0.00  0.00      PROA  
ATOM   4569  C   ILE P 868      17.985 -12.144   6.004  0.00  0.00      PROA  
ATOM   4570  O   ILE P 868      18.402 -11.995   7.170  0.00  0.00      PROA  
ATOM   4571  N   VAL P 869      18.147 -13.357   5.359  0.00  0.00      PROA  
ATOM   4572  HN  VAL P 869      17.871 -13.400   4.402  0.00  0.00      PROA  
ATOM   4573  CA  VAL P 869      18.947 -14.394   6.011  0.00  0.00      PROA  
ATOM   4574  HA  VAL P 869      18.446 -14.557   6.953  0.00  0.00      PROA  
ATOM   4575  CB  VAL P 869      18.839 -15.739   5.306  0.00  0.00      PROA  
ATOM   4576  HB  VAL P 869      17.773 -16.010   5.146  0.00  0.00      PROA  
ATOM   4577  CG1 VAL P 869      19.472 -15.693   3.864  0.00  0.00      PROA  
ATOM   4578 HG11 VAL P 869      19.279 -14.710   3.384  0.00  0.00      PROA  
ATOM   4579 HG12 VAL P 869      19.085 -16.495   3.199  0.00  0.00      PROA  
ATOM   4580 HG13 VAL P 869      20.582 -15.692   3.926  0.00  0.00      PROA  
ATOM   4581  CG2 VAL P 869      19.310 -16.893   6.184  0.00  0.00      PROA  
ATOM   4582 HG21 VAL P 869      18.679 -16.991   7.094  0.00  0.00      PROA  
ATOM   4583 HG22 VAL P 869      20.371 -16.703   6.452  0.00  0.00      PROA  
ATOM   4584 HG23 VAL P 869      19.297 -17.872   5.659  0.00  0.00      PROA  
ATOM   4585  C   VAL P 869      20.456 -13.998   6.338  0.00  0.00      PROA  
ATOM   4586  O   VAL P 869      20.892 -14.281   7.449  0.00  0.00      PROA  
ATOM   4587  N   ILE P 870      21.193 -13.339   5.393  0.00  0.00      PROA  
ATOM   4588  HN  ILE P 870      20.852 -13.175   4.470  0.00  0.00      PROA  
ATOM   4589  CA  ILE P 870      22.479 -12.637   5.744  0.00  0.00      PROA  
ATOM   4590  HA  ILE P 870      23.048 -13.506   6.039  0.00  0.00      PROA  
ATOM   4591  CB  ILE P 870      23.215 -11.929   4.603  0.00  0.00      PROA  
ATOM   4592  HB  ILE P 870      22.501 -11.131   4.307  0.00  0.00      PROA  
ATOM   4593  CG2 ILE P 870      24.535 -11.362   5.145  0.00  0.00      PROA  
ATOM   4594 HG21 ILE P 870      24.993 -10.818   4.292  0.00  0.00      PROA  
ATOM   4595 HG22 ILE P 870      25.152 -12.232   5.455  0.00  0.00      PROA  
ATOM   4596 HG23 ILE P 870      24.457 -10.665   6.007  0.00  0.00      PROA  
ATOM   4597  CG1 ILE P 870      23.350 -12.827   3.284  0.00  0.00      PROA  
ATOM   4598 HG11 ILE P 870      22.410 -13.414   3.212  0.00  0.00      PROA  
ATOM   4599 HG12 ILE P 870      24.234 -13.496   3.366  0.00  0.00      PROA  
ATOM   4600  CD  ILE P 870      23.618 -12.046   1.971  0.00  0.00      PROA  
ATOM   4601  HD1 ILE P 870      22.862 -11.245   1.824  0.00  0.00      PROA  
ATOM   4602  HD2 ILE P 870      23.554 -12.683   1.063  0.00  0.00      PROA  
ATOM   4603  HD3 ILE P 870      24.652 -11.642   1.944  0.00  0.00      PROA  
ATOM   4604  C   ILE P 870      22.319 -11.671   6.897  0.00  0.00      PROA  
ATOM   4605  O   ILE P 870      23.076 -11.690   7.874  0.00  0.00      PROA  
ATOM   4606  N   MET P 871      21.366 -10.748   6.871  0.00  0.00      PROA  
ATOM   4607  HN  MET P 871      20.688 -10.785   6.141  0.00  0.00      PROA  
ATOM   4608  CA  MET P 871      21.223  -9.817   7.983  0.00  0.00      PROA  
ATOM   4609  HA  MET P 871      22.180  -9.349   8.162  0.00  0.00      PROA  
ATOM   4610  CB  MET P 871      20.282  -8.587   7.618  0.00  0.00      PROA  
ATOM   4611  HB1 MET P 871      20.014  -7.998   8.521  0.00  0.00      PROA  
ATOM   4612  HB2 MET P 871      19.469  -8.931   6.943  0.00  0.00      PROA  
ATOM   4613  CG  MET P 871      20.843  -7.526   6.630  0.00  0.00      PROA  
ATOM   4614  HG1 MET P 871      19.958  -7.009   6.201  0.00  0.00      PROA  
ATOM   4615  HG2 MET P 871      21.279  -8.070   5.765  0.00  0.00      PROA  
ATOM   4616  SD  MET P 871      21.946  -6.285   7.228  0.00  0.00      PROA  
ATOM   4617  CE  MET P 871      23.552  -7.079   7.369  0.00  0.00      PROA  
ATOM   4618  HE1 MET P 871      24.435  -6.435   7.571  0.00  0.00      PROA  
ATOM   4619  HE2 MET P 871      23.850  -7.655   6.467  0.00  0.00      PROA  
ATOM   4620  HE3 MET P 871      23.497  -7.889   8.128  0.00  0.00      PROA  
ATOM   4621  C   MET P 871      20.923 -10.461   9.324  0.00  0.00      PROA  
ATOM   4622  O   MET P 871      21.446 -10.083  10.332  0.00  0.00      PROA  
ATOM   4623  N   VAL P 872      20.073 -11.494   9.327  0.00  0.00      PROA  
ATOM   4624  HN  VAL P 872      19.601 -11.686   8.470  0.00  0.00      PROA  
ATOM   4625  CA  VAL P 872      19.900 -12.318  10.483  0.00  0.00      PROA  
ATOM   4626  HA  VAL P 872      19.609 -11.612  11.247  0.00  0.00      PROA  
ATOM   4627  CB  VAL P 872      18.775 -13.294  10.216  0.00  0.00      PROA  
ATOM   4628  HB  VAL P 872      18.968 -13.750   9.221  0.00  0.00      PROA  
ATOM   4629  CG1 VAL P 872      18.686 -14.388  11.331  0.00  0.00      PROA  
ATOM   4630 HG11 VAL P 872      19.537 -15.102  11.358  0.00  0.00      PROA  
ATOM   4631 HG12 VAL P 872      17.851 -15.053  11.022  0.00  0.00      PROA  
ATOM   4632 HG13 VAL P 872      18.468 -14.070  12.373  0.00  0.00      PROA  
ATOM   4633  CG2 VAL P 872      17.465 -12.446  10.108  0.00  0.00      PROA  
ATOM   4634 HG21 VAL P 872      16.534 -12.950   9.771  0.00  0.00      PROA  
ATOM   4635 HG22 VAL P 872      17.570 -11.572   9.430  0.00  0.00      PROA  
ATOM   4636 HG23 VAL P 872      17.234 -11.894  11.044  0.00  0.00      PROA  
ATOM   4637  C   VAL P 872      21.136 -13.012  11.047  0.00  0.00      PROA  
ATOM   4638  O   VAL P 872      21.416 -12.924  12.225  0.00  0.00      PROA  
ATOM   4639  N   THR P 873      21.909 -13.747  10.184  0.00  0.00      PROA  
ATOM   4640  HN  THR P 873      21.724 -13.645   9.210  0.00  0.00      PROA  
ATOM   4641  CA  THR P 873      23.122 -14.531  10.622  0.00  0.00      PROA  
ATOM   4642  HA  THR P 873      22.783 -15.072  11.493  0.00  0.00      PROA  
ATOM   4643  CB  THR P 873      23.659 -15.575   9.632  0.00  0.00      PROA  
ATOM   4644  HB  THR P 873      24.599 -15.951  10.090  0.00  0.00      PROA  
ATOM   4645  OG1 THR P 873      23.893 -15.076   8.301  0.00  0.00      PROA  
ATOM   4646  HG1 THR P 873      23.058 -15.058   7.828  0.00  0.00      PROA  
ATOM   4647  CG2 THR P 873      22.591 -16.753   9.511  0.00  0.00      PROA  
ATOM   4648 HG21 THR P 873      23.002 -17.569   8.880  0.00  0.00      PROA  
ATOM   4649 HG22 THR P 873      21.582 -16.378   9.234  0.00  0.00      PROA  
ATOM   4650 HG23 THR P 873      22.617 -17.272  10.493  0.00  0.00      PROA  
ATOM   4651  C   THR P 873      24.221 -13.677  11.121  0.00  0.00      PROA  
ATOM   4652  O   THR P 873      24.800 -13.993  12.137  0.00  0.00      PROA  
ATOM   4653  N   ILE P 874      24.488 -12.564  10.366  0.00  0.00      PROA  
ATOM   4654  HN  ILE P 874      24.162 -12.601   9.425  0.00  0.00      PROA  
ATOM   4655  CA  ILE P 874      25.460 -11.549  10.712  0.00  0.00      PROA  
ATOM   4656  HA  ILE P 874      26.344 -12.132  10.923  0.00  0.00      PROA  
ATOM   4657  CB  ILE P 874      25.744 -10.609   9.550  0.00  0.00      PROA  
ATOM   4658  HB  ILE P 874      24.850 -10.062   9.181  0.00  0.00      PROA  
ATOM   4659  CG2 ILE P 874      26.780  -9.447   9.886  0.00  0.00      PROA  
ATOM   4660 HG21 ILE P 874      26.488  -8.712  10.665  0.00  0.00      PROA  
ATOM   4661 HG22 ILE P 874      26.894  -8.818   8.977  0.00  0.00      PROA  
ATOM   4662 HG23 ILE P 874      27.769  -9.882  10.144  0.00  0.00      PROA  
ATOM   4663  CG1 ILE P 874      26.365 -11.384   8.380  0.00  0.00      PROA  
ATOM   4664 HG11 ILE P 874      25.465 -11.913   8.001  0.00  0.00      PROA  
ATOM   4665 HG12 ILE P 874      27.093 -12.064   8.872  0.00  0.00      PROA  
ATOM   4666  CD  ILE P 874      26.975 -10.570   7.261  0.00  0.00      PROA  
ATOM   4667  HD1 ILE P 874      26.316  -9.730   6.955  0.00  0.00      PROA  
ATOM   4668  HD2 ILE P 874      27.151 -11.228   6.383  0.00  0.00      PROA  
ATOM   4669  HD3 ILE P 874      27.970 -10.162   7.538  0.00  0.00      PROA  
ATOM   4670  C   ILE P 874      25.061 -10.921  12.056  0.00  0.00      PROA  
ATOM   4671  O   ILE P 874      25.869 -10.748  12.951  0.00  0.00      PROA  
ATOM   4672  N   ASP P 875      23.742 -10.660  12.312  0.00  0.00      PROA  
ATOM   4673  HN  ASP P 875      23.073 -11.009  11.660  0.00  0.00      PROA  
ATOM   4674  CA  ASP P 875      23.238 -10.065  13.593  0.00  0.00      PROA  
ATOM   4675  HA  ASP P 875      23.715  -9.105  13.730  0.00  0.00      PROA  
ATOM   4676  CB  ASP P 875      21.743  -9.773  13.508  0.00  0.00      PROA  
ATOM   4677  HB1 ASP P 875      21.185 -10.683  13.198  0.00  0.00      PROA  
ATOM   4678  HB2 ASP P 875      21.573  -8.978  12.751  0.00  0.00      PROA  
ATOM   4679  CG  ASP P 875      21.034  -9.238  14.726  0.00  0.00      PROA  
ATOM   4680  OD1 ASP P 875      21.224  -8.005  15.025  0.00  0.00      PROA  
ATOM   4681  OD2 ASP P 875      20.407 -10.075  15.408  0.00  0.00      PROA  
ATOM   4682  C   ASP P 875      23.588 -10.947  14.783  0.00  0.00      PROA  
ATOM   4683  O   ASP P 875      24.052 -10.511  15.907  0.00  0.00      PROA  
ATOM   4684  N   TYR P 876      23.331 -12.249  14.595  0.00  0.00      PROA  
ATOM   4685  HN  TYR P 876      22.901 -12.490  13.729  0.00  0.00      PROA  
ATOM   4686  CA  TYR P 876      23.705 -13.357  15.561  0.00  0.00      PROA  
ATOM   4687  HA  TYR P 876      23.219 -13.161  16.505  0.00  0.00      PROA  
ATOM   4688  CB  TYR P 876      23.031 -14.732  15.078  0.00  0.00      PROA  
ATOM   4689  HB1 TYR P 876      23.279 -14.907  14.009  0.00  0.00      PROA  
ATOM   4690  HB2 TYR P 876      21.922 -14.700  15.137  0.00  0.00      PROA  
ATOM   4691  CG  TYR P 876      23.569 -15.946  15.871  0.00  0.00      PROA  
ATOM   4692  CD1 TYR P 876      23.067 -16.168  17.166  0.00  0.00      PROA  
ATOM   4693  HD1 TYR P 876      22.323 -15.468  17.519  0.00  0.00      PROA  
ATOM   4694  CE1 TYR P 876      23.731 -17.029  17.993  0.00  0.00      PROA  
ATOM   4695  HE1 TYR P 876      23.461 -17.021  19.039  0.00  0.00      PROA  
ATOM   4696  CZ  TYR P 876      24.705 -17.875  17.517  0.00  0.00      PROA  
ATOM   4697  OH  TYR P 876      25.427 -18.723  18.383  0.00  0.00      PROA  
ATOM   4698  HH  TYR P 876      24.770 -18.976  19.035  0.00  0.00      PROA  
ATOM   4699  CD2 TYR P 876      24.650 -16.702  15.408  0.00  0.00      PROA  
ATOM   4700  HD2 TYR P 876      25.179 -16.394  14.519  0.00  0.00      PROA  
ATOM   4701  CE2 TYR P 876      25.236 -17.665  16.236  0.00  0.00      PROA  
ATOM   4702  HE2 TYR P 876      26.002 -18.348  15.902  0.00  0.00      PROA  
ATOM   4703  C   TYR P 876      25.146 -13.437  15.906  0.00  0.00      PROA  
ATOM   4704  O   TYR P 876      25.547 -13.363  17.051  0.00  0.00      PROA  
ATOM   4705  N   LEU P 877      26.021 -13.545  14.893  0.00  0.00      PROA  
ATOM   4706  HN  LEU P 877      25.737 -13.770  13.964  0.00  0.00      PROA  
ATOM   4707  CA  LEU P 877      27.459 -13.445  15.123  0.00  0.00      PROA  
ATOM   4708  HA  LEU P 877      27.719 -14.273  15.766  0.00  0.00      PROA  
ATOM   4709  CB  LEU P 877      28.191 -13.602  13.736  0.00  0.00      PROA  
ATOM   4710  HB1 LEU P 877      29.273 -13.459  13.947  0.00  0.00      PROA  
ATOM   4711  HB2 LEU P 877      27.728 -12.847  13.065  0.00  0.00      PROA  
ATOM   4712  CG  LEU P 877      28.005 -14.976  13.105  0.00  0.00      PROA  
ATOM   4713  HG  LEU P 877      26.940 -15.179  12.861  0.00  0.00      PROA  
ATOM   4714  CD1 LEU P 877      28.683 -15.057  11.755  0.00  0.00      PROA  
ATOM   4715 HD11 LEU P 877      28.406 -14.129  11.210  0.00  0.00      PROA  
ATOM   4716 HD12 LEU P 877      28.281 -15.908  11.164  0.00  0.00      PROA  
ATOM   4717 HD13 LEU P 877      29.780 -15.223  11.806  0.00  0.00      PROA  
ATOM   4718  CD2 LEU P 877      28.483 -16.097  14.003  0.00  0.00      PROA  
ATOM   4719 HD21 LEU P 877      29.558 -15.914  14.211  0.00  0.00      PROA  
ATOM   4720 HD22 LEU P 877      28.270 -17.078  13.526  0.00  0.00      PROA  
ATOM   4721 HD23 LEU P 877      27.930 -16.089  14.966  0.00  0.00      PROA  
ATOM   4722  C   LEU P 877      27.907 -12.121  15.760  0.00  0.00      PROA  
ATOM   4723  O   LEU P 877      28.865 -12.172  16.518  0.00  0.00      PROA  
ATOM   4724  N   VAL P 878      27.228 -10.986  15.525  0.00  0.00      PROA  
ATOM   4725  HN  VAL P 878      26.508 -10.940  14.837  0.00  0.00      PROA  
ATOM   4726  CA  VAL P 878      27.604  -9.743  16.154  0.00  0.00      PROA  
ATOM   4727  HA  VAL P 878      28.678  -9.693  16.253  0.00  0.00      PROA  
ATOM   4728  CB  VAL P 878      27.223  -8.530  15.275  0.00  0.00      PROA  
ATOM   4729  HB  VAL P 878      26.152  -8.514  14.977  0.00  0.00      PROA  
ATOM   4730  CG1 VAL P 878      27.625  -7.241  16.028  0.00  0.00      PROA  
ATOM   4731 HG11 VAL P 878      27.225  -6.387  15.440  0.00  0.00      PROA  
ATOM   4732 HG12 VAL P 878      28.727  -7.100  16.030  0.00  0.00      PROA  
ATOM   4733 HG13 VAL P 878      27.115  -7.112  17.007  0.00  0.00      PROA  
ATOM   4734  CG2 VAL P 878      27.986  -8.676  14.019  0.00  0.00      PROA  
ATOM   4735 HG21 VAL P 878      27.634  -9.649  13.615  0.00  0.00      PROA  
ATOM   4736 HG22 VAL P 878      29.096  -8.728  13.995  0.00  0.00      PROA  
ATOM   4737 HG23 VAL P 878      27.644  -7.876  13.328  0.00  0.00      PROA  
ATOM   4738  C   VAL P 878      27.131  -9.679  17.618  0.00  0.00      PROA  
ATOM   4739  O   VAL P 878      27.892  -9.166  18.465  0.00  0.00      PROA  
ATOM   4740  N   GLY P 879      26.060 -10.381  17.951  0.00  0.00      PROA  
ATOM   4741  HN  GLY P 879      25.575 -10.930  17.276  0.00  0.00      PROA  
ATOM   4742  CA  GLY P 879      25.539 -10.601  19.334  0.00  0.00      PROA  
ATOM   4743  HA1 GLY P 879      26.393 -11.034  19.835  0.00  0.00      PROA  
ATOM   4744  HA2 GLY P 879      24.745 -11.333  19.335  0.00  0.00      PROA  
ATOM   4745  C   GLY P 879      24.983  -9.388  19.942  0.00  0.00      PROA  
ATOM   4746  O   GLY P 879      24.883  -9.384  21.178  0.00  0.00      PROA  
ATOM   4747  N   VAL P 880      24.563  -8.468  19.171  0.00  0.00      PROA  
ATOM   4748  HN  VAL P 880      24.561  -8.476  18.174  0.00  0.00      PROA  
ATOM   4749  CA  VAL P 880      23.932  -7.263  19.671  0.00  0.00      PROA  
ATOM   4750  HA  VAL P 880      24.184  -7.121  20.711  0.00  0.00      PROA  
ATOM   4751  CB  VAL P 880      24.600  -6.027  19.022  0.00  0.00      PROA  
ATOM   4752  HB  VAL P 880      24.750  -6.127  17.926  0.00  0.00      PROA  
ATOM   4753  CG1 VAL P 880      23.858  -4.724  19.346  0.00  0.00      PROA  
ATOM   4754 HG11 VAL P 880      24.547  -3.860  19.232  0.00  0.00      PROA  
ATOM   4755 HG12 VAL P 880      23.691  -4.780  20.443  0.00  0.00      PROA  
ATOM   4756 HG13 VAL P 880      22.933  -4.546  18.757  0.00  0.00      PROA  
ATOM   4757  CG2 VAL P 880      26.022  -5.826  19.632  0.00  0.00      PROA  
ATOM   4758 HG21 VAL P 880      25.888  -5.540  20.697  0.00  0.00      PROA  
ATOM   4759 HG22 VAL P 880      26.571  -5.059  19.045  0.00  0.00      PROA  
ATOM   4760 HG23 VAL P 880      26.572  -6.790  19.684  0.00  0.00      PROA  
ATOM   4761  C   VAL P 880      22.409  -7.320  19.642  0.00  0.00      PROA  
ATOM   4762  O   VAL P 880      21.824  -7.859  18.692  0.00  0.00      PROA  
ATOM   4763  N   PRO P 881      21.562  -6.831  20.591  0.00  0.00      PROA  
ATOM   4764  CD  PRO P 881      22.048  -6.516  21.879  0.00  0.00      PROA  
ATOM   4765  HD1 PRO P 881      22.735  -5.646  21.946  0.00  0.00      PROA  
ATOM   4766  HD2 PRO P 881      22.550  -7.399  22.329  0.00  0.00      PROA  
ATOM   4767  CA  PRO P 881      20.126  -7.257  20.660  0.00  0.00      PROA  
ATOM   4768  HA  PRO P 881      19.924  -8.268  20.340  0.00  0.00      PROA  
ATOM   4769  CB  PRO P 881      19.766  -7.072  22.233  0.00  0.00      PROA  
ATOM   4770  HB1 PRO P 881      19.967  -8.064  22.690  0.00  0.00      PROA  
ATOM   4771  HB2 PRO P 881      18.709  -6.779  22.409  0.00  0.00      PROA  
ATOM   4772  CG  PRO P 881      20.803  -6.083  22.761  0.00  0.00      PROA  
ATOM   4773  HG1 PRO P 881      20.296  -5.158  22.413  0.00  0.00      PROA  
ATOM   4774  HG2 PRO P 881      21.015  -6.179  23.848  0.00  0.00      PROA  
ATOM   4775  C   PRO P 881      19.289  -6.327  19.805  0.00  0.00      PROA  
ATOM   4776  O   PRO P 881      18.587  -5.520  20.426  0.00  0.00      PROA  
ATOM   4777  N   SER P 882      19.454  -6.356  18.475  0.00  0.00      PROA  
ATOM   4778  HN  SER P 882      20.117  -7.005  18.109  0.00  0.00      PROA  
ATOM   4779  CA  SER P 882      18.783  -5.485  17.522  0.00  0.00      PROA  
ATOM   4780  HA  SER P 882      18.970  -4.502  17.928  0.00  0.00      PROA  
ATOM   4781  CB  SER P 882      19.306  -5.631  16.063  0.00  0.00      PROA  
ATOM   4782  HB1 SER P 882      20.402  -5.470  16.152  0.00  0.00      PROA  
ATOM   4783  HB2 SER P 882      18.829  -4.869  15.410  0.00  0.00      PROA  
ATOM   4784  OG  SER P 882      18.965  -6.932  15.575  0.00  0.00      PROA  
ATOM   4785  HG1 SER P 882      19.798  -7.380  15.414  0.00  0.00      PROA  
ATOM   4786  C   SER P 882      17.217  -5.728  17.447  0.00  0.00      PROA  
ATOM   4787  O   SER P 882      16.742  -6.870  17.676  0.00  0.00      PROA  
ATOM   4788  N   PRO P 883      16.319  -4.798  17.281  0.00  0.00      PROA  
ATOM   4789  CD  PRO P 883      16.512  -3.309  17.134  0.00  0.00      PROA  
ATOM   4790  HD1 PRO P 883      17.074  -3.172  16.186  0.00  0.00      PROA  
ATOM   4791  HD2 PRO P 883      17.078  -2.890  17.994  0.00  0.00      PROA  
ATOM   4792  CA  PRO P 883      14.921  -5.111  17.524  0.00  0.00      PROA  
ATOM   4793  HA  PRO P 883      14.909  -5.527  18.520  0.00  0.00      PROA  
ATOM   4794  CB  PRO P 883      14.364  -3.657  17.702  0.00  0.00      PROA  
ATOM   4795  HB1 PRO P 883      14.363  -3.343  18.768  0.00  0.00      PROA  
ATOM   4796  HB2 PRO P 883      13.296  -3.561  17.415  0.00  0.00      PROA  
ATOM   4797  CG  PRO P 883      15.184  -2.714  16.866  0.00  0.00      PROA  
ATOM   4798  HG1 PRO P 883      14.934  -2.557  15.795  0.00  0.00      PROA  
ATOM   4799  HG2 PRO P 883      15.182  -1.760  17.435  0.00  0.00      PROA  
ATOM   4800  C   PRO P 883      14.264  -5.941  16.402  0.00  0.00      PROA  
ATOM   4801  O   PRO P 883      14.573  -5.599  15.299  0.00  0.00      PROA  
ATOM   4802  N   LYS P 884      13.439  -6.948  16.697  0.00  0.00      PROA  
ATOM   4803  HN  LYS P 884      13.228  -7.212  17.635  0.00  0.00      PROA  
ATOM   4804  CA  LYS P 884      13.007  -8.013  15.742  0.00  0.00      PROA  
ATOM   4805  HA  LYS P 884      13.224  -7.839  14.699  0.00  0.00      PROA  
ATOM   4806  CB  LYS P 884      13.592  -9.270  16.214  0.00  0.00      PROA  
ATOM   4807  HB1 LYS P 884      13.119 -10.212  15.864  0.00  0.00      PROA  
ATOM   4808  HB2 LYS P 884      13.614  -9.324  17.324  0.00  0.00      PROA  
ATOM   4809  CG  LYS P 884      15.145  -9.397  15.741  0.00  0.00      PROA  
ATOM   4810  HG1 LYS P 884      15.734  -8.480  15.956  0.00  0.00      PROA  
ATOM   4811  HG2 LYS P 884      15.168  -9.527  14.638  0.00  0.00      PROA  
ATOM   4812  CD  LYS P 884      15.787 -10.590  16.326  0.00  0.00      PROA  
ATOM   4813  HD1 LYS P 884      15.243 -11.471  15.923  0.00  0.00      PROA  
ATOM   4814  HD2 LYS P 884      15.648 -10.625  17.428  0.00  0.00      PROA  
ATOM   4815  CE  LYS P 884      17.278 -10.658  16.048  0.00  0.00      PROA  
ATOM   4816  HE1 LYS P 884      17.511 -10.567  14.966  0.00  0.00      PROA  
ATOM   4817  HE2 LYS P 884      17.673 -11.544  16.590  0.00  0.00      PROA  
ATOM   4818  NZ  LYS P 884      18.027  -9.567  16.705  0.00  0.00      PROA  
ATOM   4819  HZ1 LYS P 884      17.947  -9.655  17.738  0.00  0.00      PROA  
ATOM   4820  HZ2 LYS P 884      17.746  -8.616  16.392  0.00  0.00      PROA  
ATOM   4821  HZ3 LYS P 884      19.029  -9.672  16.447  0.00  0.00      PROA  
ATOM   4822  C   LYS P 884      11.537  -8.245  15.791  0.00  0.00      PROA  
ATOM   4823  O   LYS P 884      10.777  -7.727  16.570  0.00  0.00      PROA  
ATOM   4824  N   LEU P 885      11.002  -8.973  14.761  0.00  0.00      PROA  
ATOM   4825  HN  LEU P 885      11.712  -9.248  14.118  0.00  0.00      PROA  
ATOM   4826  CA  LEU P 885       9.599  -9.091  14.485  0.00  0.00      PROA  
ATOM   4827  HA  LEU P 885       9.259  -8.066  14.503  0.00  0.00      PROA  
ATOM   4828  CB  LEU P 885       9.382  -9.720  13.101  0.00  0.00      PROA  
ATOM   4829  HB1 LEU P 885       9.683 -10.775  13.277  0.00  0.00      PROA  
ATOM   4830  HB2 LEU P 885      10.102  -9.323  12.354  0.00  0.00      PROA  
ATOM   4831  CG  LEU P 885       7.990  -9.740  12.478  0.00  0.00      PROA  
ATOM   4832  HG  LEU P 885       7.363 -10.208  13.266  0.00  0.00      PROA  
ATOM   4833  CD1 LEU P 885       7.496  -8.433  12.079  0.00  0.00      PROA  
ATOM   4834 HD11 LEU P 885       6.388  -8.408  12.002  0.00  0.00      PROA  
ATOM   4835 HD12 LEU P 885       7.998  -8.078  11.153  0.00  0.00      PROA  
ATOM   4836 HD13 LEU P 885       7.781  -7.736  12.896  0.00  0.00      PROA  
ATOM   4837  CD2 LEU P 885       8.029 -10.768  11.290  0.00  0.00      PROA  
ATOM   4838 HD21 LEU P 885       9.001 -10.648  10.765  0.00  0.00      PROA  
ATOM   4839 HD22 LEU P 885       7.090 -10.718  10.699  0.00  0.00      PROA  
ATOM   4840 HD23 LEU P 885       8.149 -11.816  11.638  0.00  0.00      PROA  
ATOM   4841  C   LEU P 885       8.846  -9.919  15.492  0.00  0.00      PROA  
ATOM   4842  O   LEU P 885       9.222 -11.016  15.826  0.00  0.00      PROA  
ATOM   4843  N   HSD P 886       7.697  -9.399  15.860  0.00  0.00      PROA  
ATOM   4844  HN  HSD P 886       7.397  -8.501  15.547  0.00  0.00      PROA  
ATOM   4845  CA  HSD P 886       6.922  -9.884  16.955  0.00  0.00      PROA  
ATOM   4846  HA  HSD P 886       7.347 -10.772  17.399  0.00  0.00      PROA  
ATOM   4847  CB  HSD P 886       6.596  -8.813  18.018  0.00  0.00      PROA  
ATOM   4848  HB1 HSD P 886       5.843  -9.179  18.749  0.00  0.00      PROA  
ATOM   4849  HB2 HSD P 886       6.267  -7.806  17.683  0.00  0.00      PROA  
ATOM   4850  ND1 HSD P 886       9.046  -8.495  18.768  0.00  0.00      PROA  
ATOM   4851  HD1 HSD P 886       9.434  -8.383  17.853  0.00  0.00      PROA  
ATOM   4852  CG  HSD P 886       7.670  -8.613  19.025  0.00  0.00      PROA  
ATOM   4853  CE1 HSD P 886       9.667  -8.464  19.927  0.00  0.00      PROA  
ATOM   4854  HE1 HSD P 886      10.751  -8.447  20.037  0.00  0.00      PROA  
ATOM   4855  NE2 HSD P 886       8.907  -8.413  20.963  0.00  0.00      PROA  
ATOM   4856  CD2 HSD P 886       7.628  -8.506  20.377  0.00  0.00      PROA  
ATOM   4857  HD2 HSD P 886       6.748  -8.329  20.983  0.00  0.00      PROA  
ATOM   4858  C   HSD P 886       5.705 -10.367  16.343  0.00  0.00      PROA  
ATOM   4859  O   HSD P 886       4.776  -9.769  15.838  0.00  0.00      PROA  
ATOM   4860  N   VAL P 887       5.492 -11.682  16.579  0.00  0.00      PROA  
ATOM   4861  HN  VAL P 887       6.066 -12.213  17.198  0.00  0.00      PROA  
ATOM   4862  CA  VAL P 887       4.544 -12.410  15.785  0.00  0.00      PROA  
ATOM   4863  HA  VAL P 887       3.941 -11.776  15.152  0.00  0.00      PROA  
ATOM   4864  CB  VAL P 887       5.242 -13.425  14.886  0.00  0.00      PROA  
ATOM   4865  HB  VAL P 887       5.764 -14.211  15.474  0.00  0.00      PROA  
ATOM   4866  CG1 VAL P 887       4.126 -14.023  13.946  0.00  0.00      PROA  
ATOM   4867 HG11 VAL P 887       3.673 -13.248  13.292  0.00  0.00      PROA  
ATOM   4868 HG12 VAL P 887       3.280 -14.505  14.482  0.00  0.00      PROA  
ATOM   4869 HG13 VAL P 887       4.542 -14.854  13.337  0.00  0.00      PROA  
ATOM   4870  CG2 VAL P 887       6.311 -12.686  14.065  0.00  0.00      PROA  
ATOM   4871 HG21 VAL P 887       7.333 -12.561  14.483  0.00  0.00      PROA  
ATOM   4872 HG22 VAL P 887       5.912 -11.688  13.783  0.00  0.00      PROA  
ATOM   4873 HG23 VAL P 887       6.568 -13.227  13.129  0.00  0.00      PROA  
ATOM   4874  C   VAL P 887       3.614 -13.204  16.675  0.00  0.00      PROA  
ATOM   4875  O   VAL P 887       4.112 -13.906  17.605  0.00  0.00      PROA  
ATOM   4876  N   PRO P 888       2.267 -13.110  16.629  0.00  0.00      PROA  
ATOM   4877  CD  PRO P 888       1.633 -12.000  15.996  0.00  0.00      PROA  
ATOM   4878  HD1 PRO P 888       1.773 -12.047  14.894  0.00  0.00      PROA  
ATOM   4879  HD2 PRO P 888       2.125 -11.106  16.437  0.00  0.00      PROA  
ATOM   4880  CA  PRO P 888       1.391 -13.961  17.428  0.00  0.00      PROA  
ATOM   4881  HA  PRO P 888       1.585 -13.717  18.462  0.00  0.00      PROA  
ATOM   4882  CB  PRO P 888       0.024 -13.636  16.935  0.00  0.00      PROA  
ATOM   4883  HB1 PRO P 888      -0.843 -13.935  17.562  0.00  0.00      PROA  
ATOM   4884  HB2 PRO P 888      -0.044 -14.149  15.952  0.00  0.00      PROA  
ATOM   4885  CG  PRO P 888       0.222 -12.105  16.556  0.00  0.00      PROA  
ATOM   4886  HG1 PRO P 888      -0.492 -11.805  15.760  0.00  0.00      PROA  
ATOM   4887  HG2 PRO P 888       0.119 -11.445  17.444  0.00  0.00      PROA  
ATOM   4888  C   PRO P 888       1.608 -15.418  17.263  0.00  0.00      PROA  
ATOM   4889  O   PRO P 888       1.609 -15.980  16.158  0.00  0.00      PROA  
ATOM   4890  N   GLU P 889       1.598 -16.139  18.349  0.00  0.00      PROA  
ATOM   4891  HN  GLU P 889       1.673 -15.699  19.240  0.00  0.00      PROA  
ATOM   4892  CA  GLU P 889       1.655 -17.630  18.338  0.00  0.00      PROA  
ATOM   4893  HA  GLU P 889       2.118 -18.006  17.438  0.00  0.00      PROA  
ATOM   4894  CB  GLU P 889       2.598 -18.220  19.463  0.00  0.00      PROA  
ATOM   4895  HB1 GLU P 889       3.637 -18.057  19.104  0.00  0.00      PROA  
ATOM   4896  HB2 GLU P 889       2.494 -19.325  19.477  0.00  0.00      PROA  
ATOM   4897  CG  GLU P 889       2.406 -17.536  20.888  0.00  0.00      PROA  
ATOM   4898  HG1 GLU P 889       1.361 -17.781  21.174  0.00  0.00      PROA  
ATOM   4899  HG2 GLU P 889       2.699 -16.464  20.891  0.00  0.00      PROA  
ATOM   4900  CD  GLU P 889       3.308 -17.995  22.034  0.00  0.00      PROA  
ATOM   4901  OE1 GLU P 889       2.759 -18.368  23.149  0.00  0.00      PROA  
ATOM   4902  OE2 GLU P 889       4.490 -18.108  21.811  0.00  0.00      PROA  
ATOM   4903  C   GLU P 889       0.331 -18.316  18.570  0.00  0.00      PROA  
ATOM   4904  O   GLU P 889       0.152 -19.565  18.451  0.00  0.00      PROA  
ATOM   4905  N   LYS P 890      -0.655 -17.504  18.880  0.00  0.00      PROA  
ATOM   4906  HN  LYS P 890      -0.445 -16.530  18.849  0.00  0.00      PROA  
ATOM   4907  CA  LYS P 890      -2.062 -17.830  19.078  0.00  0.00      PROA  
ATOM   4908  HA  LYS P 890      -2.193 -18.822  19.486  0.00  0.00      PROA  
ATOM   4909  CB  LYS P 890      -2.718 -17.015  20.287  0.00  0.00      PROA  
ATOM   4910  HB1 LYS P 890      -3.800 -17.266  20.276  0.00  0.00      PROA  
ATOM   4911  HB2 LYS P 890      -2.561 -15.954  19.995  0.00  0.00      PROA  
ATOM   4912  CG  LYS P 890      -2.200 -17.333  21.657  0.00  0.00      PROA  
ATOM   4913  HG1 LYS P 890      -1.113 -17.479  21.835  0.00  0.00      PROA  
ATOM   4914  HG2 LYS P 890      -2.518 -18.349  21.974  0.00  0.00      PROA  
ATOM   4915  CD  LYS P 890      -2.837 -16.431  22.728  0.00  0.00      PROA  
ATOM   4916  HD1 LYS P 890      -3.890 -16.206  22.454  0.00  0.00      PROA  
ATOM   4917  HD2 LYS P 890      -2.287 -15.481  22.555  0.00  0.00      PROA  
ATOM   4918  CE  LYS P 890      -2.637 -16.771  24.212  0.00  0.00      PROA  
ATOM   4919  HE1 LYS P 890      -1.554 -16.774  24.463  0.00  0.00      PROA  
ATOM   4920  HE2 LYS P 890      -3.144 -17.733  24.443  0.00  0.00      PROA  
ATOM   4921  NZ  LYS P 890      -3.265 -15.793  25.015  0.00  0.00      PROA  
ATOM   4922  HZ1 LYS P 890      -4.208 -15.582  24.630  0.00  0.00      PROA  
ATOM   4923  HZ2 LYS P 890      -2.715 -14.923  24.872  0.00  0.00      PROA  
ATOM   4924  HZ3 LYS P 890      -3.108 -15.936  26.034  0.00  0.00      PROA  
ATOM   4925  C   LYS P 890      -2.890 -17.812  17.780  0.00  0.00      PROA  
ATOM   4926  O   LYS P 890      -2.736 -17.000  16.928  0.00  0.00      PROA  
ATOM   4927  N   PHE P 891      -3.743 -18.843  17.674  0.00  0.00      PROA  
ATOM   4928  HN  PHE P 891      -3.800 -19.524  18.399  0.00  0.00      PROA  
ATOM   4929  CA  PHE P 891      -4.652 -19.066  16.630  0.00  0.00      PROA  
ATOM   4930  HA  PHE P 891      -4.441 -18.354  15.845  0.00  0.00      PROA  
ATOM   4931  CB  PHE P 891      -4.334 -20.413  16.081  0.00  0.00      PROA  
ATOM   4932  HB1 PHE P 891      -3.340 -20.329  15.590  0.00  0.00      PROA  
ATOM   4933  HB2 PHE P 891      -4.921 -20.715  15.187  0.00  0.00      PROA  
ATOM   4934  CG  PHE P 891      -4.230 -21.617  17.116  0.00  0.00      PROA  
ATOM   4935  CD1 PHE P 891      -3.053 -22.267  17.482  0.00  0.00      PROA  
ATOM   4936  HD1 PHE P 891      -2.152 -21.996  16.952  0.00  0.00      PROA  
ATOM   4937  CE1 PHE P 891      -3.006 -23.352  18.389  0.00  0.00      PROA  
ATOM   4938  HE1 PHE P 891      -2.069 -23.830  18.632  0.00  0.00      PROA  
ATOM   4939  CZ  PHE P 891      -4.180 -23.771  18.936  0.00  0.00      PROA  
ATOM   4940  HZ  PHE P 891      -4.311 -24.633  19.574  0.00  0.00      PROA  
ATOM   4941  CD2 PHE P 891      -5.425 -22.120  17.652  0.00  0.00      PROA  
ATOM   4942  HD2 PHE P 891      -6.425 -21.811  17.385  0.00  0.00      PROA  
ATOM   4943  CE2 PHE P 891      -5.367 -23.156  18.549  0.00  0.00      PROA  
ATOM   4944  HE2 PHE P 891      -6.306 -23.523  18.935  0.00  0.00      PROA  
ATOM   4945  C   PHE P 891      -6.137 -18.862  17.115  0.00  0.00      PROA  
ATOM   4946  O   PHE P 891      -7.105 -19.351  16.532  0.00  0.00      PROA  
ATOM   4947  N   GLU P 892      -6.246 -18.168  18.199  0.00  0.00      PROA  
ATOM   4948  HN  GLU P 892      -5.485 -17.672  18.610  0.00  0.00      PROA  
ATOM   4949  CA  GLU P 892      -7.569 -17.872  18.750  0.00  0.00      PROA  
ATOM   4950  HA  GLU P 892      -8.348 -17.902  18.003  0.00  0.00      PROA  
ATOM   4951  CB  GLU P 892      -7.888 -18.564  20.090  0.00  0.00      PROA  
ATOM   4952  HB1 GLU P 892      -8.908 -18.255  20.403  0.00  0.00      PROA  
ATOM   4953  HB2 GLU P 892      -7.207 -18.184  20.882  0.00  0.00      PROA  
ATOM   4954  CG  GLU P 892      -7.618 -20.133  19.974  0.00  0.00      PROA  
ATOM   4955  HG1 GLU P 892      -6.563 -20.309  19.673  0.00  0.00      PROA  
ATOM   4956  HG2 GLU P 892      -8.245 -20.482  19.126  0.00  0.00      PROA  
ATOM   4957  CD  GLU P 892      -7.937 -20.866  21.232  0.00  0.00      PROA  
ATOM   4958  OE1 GLU P 892      -7.170 -20.734  22.212  0.00  0.00      PROA  
ATOM   4959  OE2 GLU P 892      -8.923 -21.674  21.195  0.00  0.00      PROA  
ATOM   4960  C   GLU P 892      -7.368 -16.372  19.203  0.00  0.00      PROA  
ATOM   4961  O   GLU P 892      -6.169 -15.987  19.404  0.00  0.00      PROA  
ATOM   4962  N   PRO P 893      -8.333 -15.491  19.227  0.00  0.00      PROA  
ATOM   4963  CD  PRO P 893      -9.739 -15.788  18.688  0.00  0.00      PROA  
ATOM   4964  HD1 PRO P 893     -10.346 -16.222  19.511  0.00  0.00      PROA  
ATOM   4965  HD2 PRO P 893      -9.705 -16.474  17.815  0.00  0.00      PROA  
ATOM   4966  CA  PRO P 893      -8.295 -14.057  19.718  0.00  0.00      PROA  
ATOM   4967  HA  PRO P 893      -7.678 -13.420  19.101  0.00  0.00      PROA  
ATOM   4968  CB  PRO P 893      -9.707 -13.569  19.552  0.00  0.00      PROA  
ATOM   4969  HB1 PRO P 893      -9.880 -12.475  19.469  0.00  0.00      PROA  
ATOM   4970  HB2 PRO P 893     -10.385 -13.816  20.397  0.00  0.00      PROA  
ATOM   4971  CG  PRO P 893     -10.219 -14.417  18.329  0.00  0.00      PROA  
ATOM   4972  HG1 PRO P 893     -11.322 -14.307  18.261  0.00  0.00      PROA  
ATOM   4973  HG2 PRO P 893      -9.814 -14.129  17.335  0.00  0.00      PROA  
ATOM   4974  C   PRO P 893      -7.669 -13.982  21.146  0.00  0.00      PROA  
ATOM   4975  O   PRO P 893      -7.809 -14.908  21.946  0.00  0.00      PROA  
ATOM   4976  N   THR P 894      -7.018 -12.889  21.502  0.00  0.00      PROA  
ATOM   4977  HN  THR P 894      -6.820 -12.120  20.899  0.00  0.00      PROA  
ATOM   4978  CA  THR P 894      -6.550 -12.633  22.884  0.00  0.00      PROA  
ATOM   4979  HA  THR P 894      -5.950 -13.513  23.064  0.00  0.00      PROA  
ATOM   4980  CB  THR P 894      -5.654 -11.406  23.097  0.00  0.00      PROA  
ATOM   4981  HB  THR P 894      -5.383 -11.266  24.165  0.00  0.00      PROA  
ATOM   4982  OG1 THR P 894      -6.262 -10.216  22.655  0.00  0.00      PROA  
ATOM   4983  HG1 THR P 894      -6.891  -9.974  23.339  0.00  0.00      PROA  
ATOM   4984  CG2 THR P 894      -4.422 -11.597  22.247  0.00  0.00      PROA  
ATOM   4985 HG21 THR P 894      -3.716 -10.739  22.245  0.00  0.00      PROA  
ATOM   4986 HG22 THR P 894      -4.719 -11.767  21.191  0.00  0.00      PROA  
ATOM   4987 HG23 THR P 894      -3.816 -12.445  22.632  0.00  0.00      PROA  
ATOM   4988  C   THR P 894      -7.587 -12.503  23.949  0.00  0.00      PROA  
ATOM   4989  O   THR P 894      -7.410 -12.926  25.078  0.00  0.00      PROA  
ATOM   4990  N   HSD P 895      -8.757 -11.959  23.582  0.00  0.00      PROA  
ATOM   4991  HN  HSD P 895      -8.994 -11.689  22.652  0.00  0.00      PROA  
ATOM   4992  CA  HSD P 895      -9.701 -11.555  24.587  0.00  0.00      PROA  
ATOM   4993  HA  HSD P 895      -9.154 -11.339  25.493  0.00  0.00      PROA  
ATOM   4994  CB  HSD P 895     -10.363 -10.248  24.107  0.00  0.00      PROA  
ATOM   4995  HB1 HSD P 895     -10.880 -10.538  23.168  0.00  0.00      PROA  
ATOM   4996  HB2 HSD P 895      -9.608  -9.519  23.741  0.00  0.00      PROA  
ATOM   4997  ND1 HSD P 895     -12.605  -9.202  24.948  0.00  0.00      PROA  
ATOM   4998  HD1 HSD P 895     -13.038  -8.974  24.075  0.00  0.00      PROA  
ATOM   4999  CG  HSD P 895     -11.260  -9.612  25.059  0.00  0.00      PROA  
ATOM   5000  CE1 HSD P 895     -12.912  -8.383  26.021  0.00  0.00      PROA  
ATOM   5001  HE1 HSD P 895     -13.869  -7.887  26.183  0.00  0.00      PROA  
ATOM   5002  NE2 HSD P 895     -11.788  -8.267  26.780  0.00  0.00      PROA  
ATOM   5003  CD2 HSD P 895     -10.783  -8.979  26.186  0.00  0.00      PROA  
ATOM   5004  HD2 HSD P 895      -9.800  -8.907  26.636  0.00  0.00      PROA  
ATOM   5005  C   HSD P 895     -10.775 -12.630  24.802  0.00  0.00      PROA  
ATOM   5006  O   HSD P 895     -11.297 -13.231  23.923  0.00  0.00      PROA  
ATOM   5007  N   PRO P 896     -11.240 -12.958  26.041  0.00  0.00      PROA  
ATOM   5008  CD  PRO P 896     -10.529 -12.673  27.303  0.00  0.00      PROA  
ATOM   5009  HD1 PRO P 896     -10.944 -11.713  27.678  0.00  0.00      PROA  
ATOM   5010  HD2 PRO P 896      -9.429 -12.737  27.167  0.00  0.00      PROA  
ATOM   5011  CA  PRO P 896     -12.189 -14.057  26.288  0.00  0.00      PROA  
ATOM   5012  HA  PRO P 896     -11.687 -14.878  25.797  0.00  0.00      PROA  
ATOM   5013  CB  PRO P 896     -12.327 -14.055  27.843  0.00  0.00      PROA  
ATOM   5014  HB1 PRO P 896     -12.811 -15.008  28.147  0.00  0.00      PROA  
ATOM   5015  HB2 PRO P 896     -12.878 -13.160  28.203  0.00  0.00      PROA  
ATOM   5016  CG  PRO P 896     -10.860 -13.815  28.241  0.00  0.00      PROA  
ATOM   5017  HG1 PRO P 896     -10.791 -13.674  29.341  0.00  0.00      PROA  
ATOM   5018  HG2 PRO P 896     -10.195 -14.675  28.011  0.00  0.00      PROA  
ATOM   5019  C   PRO P 896     -13.498 -13.922  25.662  0.00  0.00      PROA  
ATOM   5020  O   PRO P 896     -14.148 -14.995  25.313  0.00  0.00      PROA  
ATOM   5021  N   GLU P 897     -13.937 -12.668  25.404  0.00  0.00      PROA  
ATOM   5022  HN  GLU P 897     -13.320 -11.925  25.652  0.00  0.00      PROA  
ATOM   5023  CA  GLU P 897     -15.250 -12.366  24.903  0.00  0.00      PROA  
ATOM   5024  HA  GLU P 897     -15.882 -13.207  25.146  0.00  0.00      PROA  
ATOM   5025  CB  GLU P 897     -15.827 -11.173  25.583  0.00  0.00      PROA  
ATOM   5026  HB1 GLU P 897     -16.720 -10.770  25.060  0.00  0.00      PROA  
ATOM   5027  HB2 GLU P 897     -15.083 -10.348  25.612  0.00  0.00      PROA  
ATOM   5028  CG  GLU P 897     -16.362 -11.441  27.047  0.00  0.00      PROA  
ATOM   5029  HG1 GLU P 897     -15.709 -12.015  27.739  0.00  0.00      PROA  
ATOM   5030  HG2 GLU P 897     -17.320 -11.962  26.835  0.00  0.00      PROA  
ATOM   5031  CD  GLU P 897     -16.610 -10.056  27.700  0.00  0.00      PROA  
ATOM   5032  OE1 GLU P 897     -15.655  -9.347  28.105  0.00  0.00      PROA  
ATOM   5033  OE2 GLU P 897     -17.747  -9.603  27.692  0.00  0.00      PROA  
ATOM   5034  C   GLU P 897     -15.287 -12.362  23.456  0.00  0.00      PROA  
ATOM   5035  O   GLU P 897     -16.271 -12.146  22.845  0.00  0.00      PROA  
ATOM   5036  N   ARG P 898     -14.172 -12.529  22.741  0.00  0.00      PROA  
ATOM   5037  HN  ARG P 898     -13.304 -12.623  23.223  0.00  0.00      PROA  
ATOM   5038  CA  ARG P 898     -14.099 -12.524  21.283  0.00  0.00      PROA  
ATOM   5039  HA  ARG P 898     -15.042 -12.136  20.927  0.00  0.00      PROA  
ATOM   5040  CB  ARG P 898     -12.782 -11.735  20.744  0.00  0.00      PROA  
ATOM   5041  HB1 ARG P 898     -12.687 -11.981  19.665  0.00  0.00      PROA  
ATOM   5042  HB2 ARG P 898     -11.902 -12.043  21.349  0.00  0.00      PROA  
ATOM   5043  CG  ARG P 898     -12.793 -10.213  20.845  0.00  0.00      PROA  
ATOM   5044  HG1 ARG P 898     -11.807  -9.843  20.489  0.00  0.00      PROA  
ATOM   5045  HG2 ARG P 898     -12.997 -10.038  21.923  0.00  0.00      PROA  
ATOM   5046  CD  ARG P 898     -13.892  -9.452  20.090  0.00  0.00      PROA  
ATOM   5047  HD1 ARG P 898     -13.968  -8.395  20.425  0.00  0.00      PROA  
ATOM   5048  HD2 ARG P 898     -14.874  -9.920  20.312  0.00  0.00      PROA  
ATOM   5049  NE  ARG P 898     -13.677  -9.548  18.656  0.00  0.00      PROA  
ATOM   5050  HE  ARG P 898     -12.721  -9.518  18.363  0.00  0.00      PROA  
ATOM   5051  CZ  ARG P 898     -14.266 -10.501  17.927  0.00  0.00      PROA  
ATOM   5052  NH1 ARG P 898     -15.465 -10.965  18.199  0.00  0.00      PROA  
ATOM   5053 HH11 ARG P 898     -16.048 -10.679  18.959  0.00  0.00      PROA  
ATOM   5054 HH12 ARG P 898     -15.862 -11.541  17.484  0.00  0.00      PROA  
ATOM   5055  NH2 ARG P 898     -13.578 -10.966  16.948  0.00  0.00      PROA  
ATOM   5056 HH21 ARG P 898     -13.934 -11.585  16.248  0.00  0.00      PROA  
ATOM   5057 HH22 ARG P 898     -12.613 -10.702  16.959  0.00  0.00      PROA  
ATOM   5058  C   ARG P 898     -14.134 -13.892  20.705  0.00  0.00      PROA  
ATOM   5059  O   ARG P 898     -13.715 -14.846  21.344  0.00  0.00      PROA  
ATOM   5060  N   GLY P 899     -14.637 -14.099  19.479  0.00  0.00      PROA  
ATOM   5061  HN  GLY P 899     -14.777 -13.357  18.828  0.00  0.00      PROA  
ATOM   5062  CA  GLY P 899     -14.754 -15.375  18.856  0.00  0.00      PROA
[truncated: 15,130,006 more chars]
