# Supplementary material for: CryoEM and computational modeling structural insights into the pH regulator NBCn1
Source: Nat Commun. 2025 Nov 11;16:9932. doi: 10.1038/s41467-025-64868-z (PMC12606367; doi:10.1038/s41467-025-64868-z)
Supplement: Supplementary file 6 — Supplementary Data 4 [file 41467_2025_64868_MOESM6_ESM.zip › 200ns_unrestr_MD_NBCn1_2NaCO3/hNBCn1_IF_200ns_2NaCO3_rep2_last_step.pdb]

CRYST1  117.525  117.525  134.247  90.00  90.00  90.00 P 1           1
ATOM      1  N   LEU P 585     -24.333  -5.886 -15.204  0.00  0.00      PROA  
ATOM      2  HT1 LEU P 585     -24.152  -6.159 -16.191  0.00  0.00      PROA  
ATOM      3  HT2 LEU P 585     -23.899  -4.966 -14.988  0.00  0.00      PROA  
ATOM      4  HT3 LEU P 585     -25.363  -5.946 -15.072  0.00  0.00      PROA  
ATOM      5  CA  LEU P 585     -23.707  -6.981 -14.312  0.00  0.00      PROA  
ATOM      6  HA  LEU P 585     -22.635  -6.933 -14.438  0.00  0.00      PROA  
ATOM      7  CB  LEU P 585     -23.843  -6.737 -12.811  0.00  0.00      PROA  
ATOM      8  HB1 LEU P 585     -24.869  -6.357 -12.617  0.00  0.00      PROA  
ATOM      9  HB2 LEU P 585     -23.215  -5.887 -12.467  0.00  0.00      PROA  
ATOM     10  CG  LEU P 585     -23.514  -7.916 -11.885  0.00  0.00      PROA  
ATOM     11  HG  LEU P 585     -24.205  -8.767 -12.067  0.00  0.00      PROA  
ATOM     12  CD1 LEU P 585     -22.068  -8.362 -11.960  0.00  0.00      PROA  
ATOM     13 HD11 LEU P 585     -21.862  -8.709 -12.995  0.00  0.00      PROA  
ATOM     14 HD12 LEU P 585     -21.760  -9.132 -11.221  0.00  0.00      PROA  
ATOM     15 HD13 LEU P 585     -21.435  -7.468 -11.772  0.00  0.00      PROA  
ATOM     16  CD2 LEU P 585     -23.890  -7.418 -10.469  0.00  0.00      PROA  
ATOM     17 HD21 LEU P 585     -23.305  -6.516 -10.186  0.00  0.00      PROA  
ATOM     18 HD22 LEU P 585     -23.892  -8.206  -9.686  0.00  0.00      PROA  
ATOM     19 HD23 LEU P 585     -24.911  -6.984 -10.506  0.00  0.00      PROA  
ATOM     20  C   LEU P 585     -24.034  -8.297 -14.870  0.00  0.00      PROA  
ATOM     21  O   LEU P 585     -23.101  -8.965 -15.202  0.00  0.00      PROA  
ATOM     22  N   ILE P 586     -25.310  -8.634 -15.037  0.00  0.00      PROA  
ATOM     23  HN  ILE P 586     -26.008  -8.028 -14.662  0.00  0.00      PROA  
ATOM     24  CA  ILE P 586     -25.737 -10.056 -15.301  0.00  0.00      PROA  
ATOM     25  HA  ILE P 586     -25.211 -10.615 -14.541  0.00  0.00      PROA  
ATOM     26  CB  ILE P 586     -27.281 -10.064 -15.244  0.00  0.00      PROA  
ATOM     27  HB  ILE P 586     -27.604  -9.283 -15.965  0.00  0.00      PROA  
ATOM     28  CG2 ILE P 586     -27.781 -11.420 -15.755  0.00  0.00      PROA  
ATOM     29 HG21 ILE P 586     -28.866 -11.429 -15.516  0.00  0.00      PROA  
ATOM     30 HG22 ILE P 586     -27.286 -12.332 -15.358  0.00  0.00      PROA  
ATOM     31 HG23 ILE P 586     -27.702 -11.470 -16.862  0.00  0.00      PROA  
ATOM     32  CG1 ILE P 586     -27.752  -9.744 -13.798  0.00  0.00      PROA  
ATOM     33 HG11 ILE P 586     -28.862  -9.708 -13.759  0.00  0.00      PROA  
ATOM     34 HG12 ILE P 586     -27.362  -8.762 -13.454  0.00  0.00      PROA  
ATOM     35  CD  ILE P 586     -27.299 -10.712 -12.688  0.00  0.00      PROA  
ATOM     36  HD1 ILE P 586     -27.835 -10.454 -11.750  0.00  0.00      PROA  
ATOM     37  HD2 ILE P 586     -26.200 -10.565 -12.614  0.00  0.00      PROA  
ATOM     38  HD3 ILE P 586     -27.516 -11.781 -12.898  0.00  0.00      PROA  
ATOM     39  C   ILE P 586     -25.306 -10.692 -16.590  0.00  0.00      PROA  
ATOM     40  O   ILE P 586     -25.006 -11.913 -16.657  0.00  0.00      PROA  
ATOM     41  N   LEU P 587     -25.216  -9.898 -17.738  0.00  0.00      PROA  
ATOM     42  HN  LEU P 587     -25.409  -8.923 -17.824  0.00  0.00      PROA  
ATOM     43  CA  LEU P 587     -24.762 -10.490 -19.073  0.00  0.00      PROA  
ATOM     44  HA  LEU P 587     -25.319 -11.407 -19.194  0.00  0.00      PROA  
ATOM     45  CB  LEU P 587     -25.038  -9.568 -20.316  0.00  0.00      PROA  
ATOM     46  HB1 LEU P 587     -24.371  -8.694 -20.153  0.00  0.00      PROA  
ATOM     47  HB2 LEU P 587     -26.109  -9.307 -20.179  0.00  0.00      PROA  
ATOM     48  CG  LEU P 587     -24.788 -10.210 -21.673  0.00  0.00      PROA  
ATOM     49  HG  LEU P 587     -23.800 -10.717 -21.700  0.00  0.00      PROA  
ATOM     50  CD1 LEU P 587     -25.958 -11.064 -22.136  0.00  0.00      PROA  
ATOM     51 HD11 LEU P 587     -26.265 -11.900 -21.473  0.00  0.00      PROA  
ATOM     52 HD12 LEU P 587     -25.657 -11.478 -23.122  0.00  0.00      PROA  
ATOM     53 HD13 LEU P 587     -26.839 -10.470 -22.459  0.00  0.00      PROA  
ATOM     54  CD2 LEU P 587     -24.418  -9.126 -22.790  0.00  0.00      PROA  
ATOM     55 HD21 LEU P 587     -25.253  -8.413 -22.961  0.00  0.00      PROA  
ATOM     56 HD22 LEU P 587     -24.135  -9.510 -23.793  0.00  0.00      PROA  
ATOM     57 HD23 LEU P 587     -23.756  -8.328 -22.392  0.00  0.00      PROA  
ATOM     58  C   LEU P 587     -23.318 -11.069 -19.064  0.00  0.00      PROA  
ATOM     59  O   LEU P 587     -23.105 -12.154 -19.586  0.00  0.00      PROA  
ATOM     60  N   ASP P 588     -22.278 -10.486 -18.432  0.00  0.00      PROA  
ATOM     61  HN  ASP P 588     -22.446  -9.586 -18.037  0.00  0.00      PROA  
ATOM     62  CA  ASP P 588     -20.910 -10.946 -18.153  0.00  0.00      PROA  
ATOM     63  HA  ASP P 588     -20.378 -11.125 -19.076  0.00  0.00      PROA  
ATOM     64  CB  ASP P 588     -20.178  -9.932 -17.288  0.00  0.00      PROA  
ATOM     65  HB1 ASP P 588     -19.193 -10.333 -16.969  0.00  0.00      PROA  
ATOM     66  HB2 ASP P 588     -20.771  -9.632 -16.397  0.00  0.00      PROA  
ATOM     67  CG  ASP P 588     -19.960  -8.662 -18.026  0.00  0.00      PROA  
ATOM     68  OD1 ASP P 588     -19.906  -8.635 -19.307  0.00  0.00      PROA  
ATOM     69  OD2 ASP P 588     -19.721  -7.649 -17.456  0.00  0.00      PROA  
ATOM     70  C   ASP P 588     -20.906 -12.268 -17.340  0.00  0.00      PROA  
ATOM     71  O   ASP P 588     -20.114 -13.193 -17.555  0.00  0.00      PROA  
ATOM     72  N   ILE P 589     -21.837 -12.429 -16.287  0.00  0.00      PROA  
ATOM     73  HN  ILE P 589     -22.539 -11.748 -16.095  0.00  0.00      PROA  
ATOM     74  CA  ILE P 589     -22.011 -13.566 -15.379  0.00  0.00      PROA  
ATOM     75  HA  ILE P 589     -21.037 -13.902 -15.056  0.00  0.00      PROA  
ATOM     76  CB  ILE P 589     -23.111 -13.246 -14.355  0.00  0.00      PROA  
ATOM     77  HB  ILE P 589     -24.003 -12.796 -14.841  0.00  0.00      PROA  
ATOM     78  CG2 ILE P 589     -23.495 -14.553 -13.515  0.00  0.00      PROA  
ATOM     79 HG21 ILE P 589     -24.058 -15.362 -14.027  0.00  0.00      PROA  
ATOM     80 HG22 ILE P 589     -24.170 -14.216 -12.700  0.00  0.00      PROA  
ATOM     81 HG23 ILE P 589     -22.606 -15.067 -13.090  0.00  0.00      PROA  
ATOM     82  CG1 ILE P 589     -22.560 -12.161 -13.401  0.00  0.00      PROA  
ATOM     83 HG11 ILE P 589     -22.515 -11.282 -14.079  0.00  0.00      PROA  
ATOM     84 HG12 ILE P 589     -21.504 -12.315 -13.094  0.00  0.00      PROA  
ATOM     85  CD  ILE P 589     -23.453 -11.774 -12.222  0.00  0.00      PROA  
ATOM     86  HD1 ILE P 589     -23.407 -12.558 -11.435  0.00  0.00      PROA  
ATOM     87  HD2 ILE P 589     -24.497 -11.762 -12.599  0.00  0.00      PROA  
ATOM     88  HD3 ILE P 589     -23.133 -10.840 -11.712  0.00  0.00      PROA  
ATOM     89  C   ILE P 589     -22.482 -14.683 -16.171  0.00  0.00      PROA  
ATOM     90  O   ILE P 589     -22.047 -15.773 -15.976  0.00  0.00      PROA  
ATOM     91  N   LYS P 590     -23.513 -14.449 -17.018  0.00  0.00      PROA  
ATOM     92  HN  LYS P 590     -23.849 -13.527 -17.196  0.00  0.00      PROA  
ATOM     93  CA  LYS P 590     -23.942 -15.491 -17.938  0.00  0.00      PROA  
ATOM     94  HA  LYS P 590     -24.145 -16.408 -17.403  0.00  0.00      PROA  
ATOM     95  CB  LYS P 590     -25.257 -14.968 -18.589  0.00  0.00      PROA  
ATOM     96  HB1 LYS P 590     -25.515 -15.630 -19.442  0.00  0.00      PROA  
ATOM     97  HB2 LYS P 590     -25.149 -13.958 -19.039  0.00  0.00      PROA  
ATOM     98  CG  LYS P 590     -26.335 -14.895 -17.471  0.00  0.00      PROA  
ATOM     99  HG1 LYS P 590     -25.975 -14.050 -16.845  0.00  0.00      PROA  
ATOM    100  HG2 LYS P 590     -26.296 -15.840 -16.887  0.00  0.00      PROA  
ATOM    101  CD  LYS P 590     -27.626 -14.447 -18.094  0.00  0.00      PROA  
ATOM    102  HD1 LYS P 590     -27.367 -13.547 -18.692  0.00  0.00      PROA  
ATOM    103  HD2 LYS P 590     -28.446 -14.230 -17.377  0.00  0.00      PROA  
ATOM    104  CE  LYS P 590     -28.235 -15.644 -18.959  0.00  0.00      PROA  
ATOM    105  HE1 LYS P 590     -28.053 -16.628 -18.477  0.00  0.00      PROA  
ATOM    106  HE2 LYS P 590     -27.615 -15.837 -19.861  0.00  0.00      PROA  
ATOM    107  NZ  LYS P 590     -29.706 -15.480 -19.243  0.00  0.00      PROA  
ATOM    108  HZ1 LYS P 590     -30.103 -16.390 -19.552  0.00  0.00      PROA  
ATOM    109  HZ2 LYS P 590     -29.924 -14.846 -20.038  0.00  0.00      PROA  
ATOM    110  HZ3 LYS P 590     -30.166 -15.134 -18.376  0.00  0.00      PROA  
ATOM    111  C   LYS P 590     -22.901 -15.971 -18.916  0.00  0.00      PROA  
ATOM    112  O   LYS P 590     -22.850 -17.209 -19.139  0.00  0.00      PROA  
ATOM    113  N   ARG P 591     -22.134 -15.078 -19.512  0.00  0.00      PROA  
ATOM    114  HN  ARG P 591     -22.143 -14.082 -19.556  0.00  0.00      PROA  
ATOM    115  CA  ARG P 591     -21.162 -15.520 -20.480  0.00  0.00      PROA  
ATOM    116  HA  ARG P 591     -21.601 -16.200 -21.196  0.00  0.00      PROA  
ATOM    117  CB  ARG P 591     -20.758 -14.191 -21.321  0.00  0.00      PROA  
ATOM    118  HB1 ARG P 591     -19.980 -13.725 -20.678  0.00  0.00      PROA  
ATOM    119  HB2 ARG P 591     -21.585 -13.450 -21.351  0.00  0.00      PROA  
ATOM    120  CG  ARG P 591     -20.336 -14.447 -22.793  0.00  0.00      PROA  
ATOM    121  HG1 ARG P 591     -20.254 -13.458 -23.293  0.00  0.00      PROA  
ATOM    122  HG2 ARG P 591     -21.224 -14.998 -23.169  0.00  0.00      PROA  
ATOM    123  CD  ARG P 591     -19.125 -15.299 -23.098  0.00  0.00      PROA  
ATOM    124  HD1 ARG P 591     -19.509 -16.295 -22.791  0.00  0.00      PROA  
ATOM    125  HD2 ARG P 591     -18.180 -15.048 -22.571  0.00  0.00      PROA  
ATOM    126  NE  ARG P 591     -18.953 -15.340 -24.576  0.00  0.00      PROA  
ATOM    127  HE  ARG P 591     -19.638 -14.801 -25.065  0.00  0.00      PROA  
ATOM    128  CZ  ARG P 591     -17.953 -15.994 -25.192  0.00  0.00      PROA  
ATOM    129  NH1 ARG P 591     -16.990 -16.547 -24.468  0.00  0.00      PROA  
ATOM    130 HH11 ARG P 591     -17.046 -16.708 -23.483  0.00  0.00      PROA  
ATOM    131 HH12 ARG P 591     -16.495 -17.196 -25.046  0.00  0.00      PROA  
ATOM    132  NH2 ARG P 591     -17.929 -15.967 -26.460  0.00  0.00      PROA  
ATOM    133 HH21 ARG P 591     -18.317 -15.183 -26.945  0.00  0.00      PROA  
ATOM    134 HH22 ARG P 591     -17.216 -16.463 -26.956  0.00  0.00      PROA  
ATOM    135  C   ARG P 591     -20.067 -16.366 -19.810  0.00  0.00      PROA  
ATOM    136  O   ARG P 591     -19.483 -17.182 -20.516  0.00  0.00      PROA  
ATOM    137  N   LYS P 592     -19.710 -16.195 -18.475  0.00  0.00      PROA  
ATOM    138  HN  LYS P 592     -20.133 -15.502 -17.896  0.00  0.00      PROA  
ATOM    139  CA  LYS P 592     -18.500 -16.845 -17.877  0.00  0.00      PROA  
ATOM    140  HA  LYS P 592     -17.899 -16.937 -18.770  0.00  0.00      PROA  
ATOM    141  CB  LYS P 592     -17.929 -16.092 -16.624  0.00  0.00      PROA  
ATOM    142  HB1 LYS P 592     -18.821 -15.903 -15.991  0.00  0.00      PROA  
ATOM    143  HB2 LYS P 592     -17.443 -15.121 -16.860  0.00  0.00      PROA  
ATOM    144  CG  LYS P 592     -17.064 -16.845 -15.708  0.00  0.00      PROA  
ATOM    145  HG1 LYS P 592     -17.580 -17.641 -15.130  0.00  0.00      PROA  
ATOM    146  HG2 LYS P 592     -16.633 -16.204 -14.909  0.00  0.00      PROA  
ATOM    147  CD  LYS P 592     -15.845 -17.618 -16.235  0.00  0.00      PROA  
ATOM    148  HD1 LYS P 592     -16.129 -18.432 -16.936  0.00  0.00      PROA  
ATOM    149  HD2 LYS P 592     -15.200 -18.146 -15.501  0.00  0.00      PROA  
ATOM    150  CE  LYS P 592     -14.775 -16.701 -16.988  0.00  0.00      PROA  
ATOM    151  HE1 LYS P 592     -14.352 -16.150 -16.121  0.00  0.00      PROA  
ATOM    152  HE2 LYS P 592     -15.097 -15.923 -17.714  0.00  0.00      PROA  
ATOM    153  NZ  LYS P 592     -13.728 -17.551 -17.695  0.00  0.00      PROA  
ATOM    154  HZ1 LYS P 592     -13.315 -18.270 -17.066  0.00  0.00      PROA  
ATOM    155  HZ2 LYS P 592     -13.003 -16.936 -18.116  0.00  0.00      PROA  
ATOM    156  HZ3 LYS P 592     -14.230 -18.094 -18.426  0.00  0.00      PROA  
ATOM    157  C   LYS P 592     -18.961 -18.230 -17.396  0.00  0.00      PROA  
ATOM    158  O   LYS P 592     -18.233 -19.178 -17.612  0.00  0.00      PROA  
ATOM    159  N   ALA P 593     -20.117 -18.446 -16.781  0.00  0.00      PROA  
ATOM    160  HN  ALA P 593     -20.848 -17.822 -16.515  0.00  0.00      PROA  
ATOM    161  CA  ALA P 593     -20.494 -19.676 -16.134  0.00  0.00      PROA  
ATOM    162  HA  ALA P 593     -19.735 -19.743 -15.368  0.00  0.00      PROA  
ATOM    163  CB  ALA P 593     -21.846 -19.415 -15.411  0.00  0.00      PROA  
ATOM    164  HB1 ALA P 593     -21.707 -18.501 -14.795  0.00  0.00      PROA  
ATOM    165  HB2 ALA P 593     -22.313 -20.256 -14.855  0.00  0.00      PROA  
ATOM    166  HB3 ALA P 593     -22.571 -19.158 -16.212  0.00  0.00      PROA  
ATOM    167  C   ALA P 593     -20.509 -21.041 -16.706  0.00  0.00      PROA  
ATOM    168  O   ALA P 593     -20.271 -21.974 -15.971  0.00  0.00      PROA  
ATOM    169  N   PRO P 594     -20.733 -21.363 -17.989  0.00  0.00      PROA  
ATOM    170  CD  PRO P 594     -21.122 -20.471 -19.050  0.00  0.00      PROA  
ATOM    171  HD1 PRO P 594     -20.183 -20.225 -19.591  0.00  0.00      PROA  
ATOM    172  HD2 PRO P 594     -21.624 -19.513 -18.796  0.00  0.00      PROA  
ATOM    173  CA  PRO P 594     -20.700 -22.777 -18.478  0.00  0.00      PROA  
ATOM    174  HA  PRO P 594     -21.305 -23.441 -17.878  0.00  0.00      PROA  
ATOM    175  CB  PRO P 594     -21.151 -22.684 -19.976  0.00  0.00      PROA  
ATOM    176  HB1 PRO P 594     -21.736 -23.578 -20.282  0.00  0.00      PROA  
ATOM    177  HB2 PRO P 594     -20.294 -22.675 -20.684  0.00  0.00      PROA  
ATOM    178  CG  PRO P 594     -21.921 -21.345 -19.965  0.00  0.00      PROA  
ATOM    179  HG1 PRO P 594     -22.090 -21.008 -21.010  0.00  0.00      PROA  
ATOM    180  HG2 PRO P 594     -22.945 -21.477 -19.555  0.00  0.00      PROA  
ATOM    181  C   PRO P 594     -19.286 -23.306 -18.463  0.00  0.00      PROA  
ATOM    182  O   PRO P 594     -19.176 -24.512 -18.413  0.00  0.00      PROA  
ATOM    183  N   PHE P 595     -18.299 -22.446 -18.405  0.00  0.00      PROA  
ATOM    184  HN  PHE P 595     -18.414 -21.497 -18.687  0.00  0.00      PROA  
ATOM    185  CA  PHE P 595     -16.847 -22.784 -18.402  0.00  0.00      PROA  
ATOM    186  HA  PHE P 595     -16.763 -23.836 -18.631  0.00  0.00      PROA  
ATOM    187  CB  PHE P 595     -16.150 -21.876 -19.455  0.00  0.00      PROA  
ATOM    188  HB1 PHE P 595     -15.164 -22.362 -19.614  0.00  0.00      PROA  
ATOM    189  HB2 PHE P 595     -15.865 -20.908 -18.988  0.00  0.00      PROA  
ATOM    190  CG  PHE P 595     -16.913 -21.715 -20.719  0.00  0.00      PROA  
ATOM    191  CD1 PHE P 595     -17.744 -20.623 -20.939  0.00  0.00      PROA  
ATOM    192  HD1 PHE P 595     -17.926 -19.915 -20.144  0.00  0.00      PROA  
ATOM    193  CE1 PHE P 595     -18.527 -20.561 -22.130  0.00  0.00      PROA  
ATOM    194  HE1 PHE P 595     -19.098 -19.655 -22.269  0.00  0.00      PROA  
ATOM    195  CZ  PHE P 595     -18.289 -21.400 -23.175  0.00  0.00      PROA  
ATOM    196  HZ  PHE P 595     -18.701 -21.172 -24.147  0.00  0.00      PROA  
ATOM    197  CD2 PHE P 595     -16.715 -22.573 -21.799  0.00  0.00      PROA  
ATOM    198  HD2 PHE P 595     -16.051 -23.403 -21.610  0.00  0.00      PROA  
ATOM    199  CE2 PHE P 595     -17.318 -22.413 -23.066  0.00  0.00      PROA  
ATOM    200  HE2 PHE P 595     -17.148 -23.102 -23.881  0.00  0.00      PROA  
ATOM    201  C   PHE P 595     -16.279 -22.535 -16.972  0.00  0.00      PROA  
ATOM    202  O   PHE P 595     -15.154 -22.102 -16.906  0.00  0.00      PROA  
ATOM    203  N   PHE P 596     -17.040 -22.713 -15.913  0.00  0.00      PROA  
ATOM    204  HN  PHE P 596     -17.947 -23.112 -16.024  0.00  0.00      PROA  
ATOM    205  CA  PHE P 596     -16.712 -22.423 -14.527  0.00  0.00      PROA  
ATOM    206  HA  PHE P 596     -16.498 -21.370 -14.418  0.00  0.00      PROA  
ATOM    207  CB  PHE P 596     -17.951 -22.712 -13.666  0.00  0.00      PROA  
ATOM    208  HB1 PHE P 596     -18.435 -23.692 -13.861  0.00  0.00      PROA  
ATOM    209  HB2 PHE P 596     -18.716 -21.972 -13.987  0.00  0.00      PROA  
ATOM    210  CG  PHE P 596     -17.749 -22.623 -12.116  0.00  0.00      PROA  
ATOM    211  CD1 PHE P 596     -17.204 -21.433 -11.607  0.00  0.00      PROA  
ATOM    212  HD1 PHE P 596     -16.872 -20.748 -12.374  0.00  0.00      PROA  
ATOM    213  CE1 PHE P 596     -17.030 -21.196 -10.272  0.00  0.00      PROA  
ATOM    214  HE1 PHE P 596     -16.672 -20.239  -9.921  0.00  0.00      PROA  
ATOM    215  CZ  PHE P 596     -17.565 -22.131  -9.393  0.00  0.00      PROA  
ATOM    216  HZ  PHE P 596     -17.519 -21.993  -8.322  0.00  0.00      PROA  
ATOM    217  CD2 PHE P 596     -18.058 -23.672 -11.251  0.00  0.00      PROA  
ATOM    218  HD2 PHE P 596     -18.414 -24.581 -11.712  0.00  0.00      PROA  
ATOM    219  CE2 PHE P 596     -18.057 -23.359  -9.898  0.00  0.00      PROA  
ATOM    220  HE2 PHE P 596     -18.296 -24.114  -9.164  0.00  0.00      PROA  
ATOM    221  C   PHE P 596     -15.523 -23.208 -14.027  0.00  0.00      PROA  
ATOM    222  O   PHE P 596     -14.601 -22.581 -13.494  0.00  0.00      PROA  
ATOM    223  N   LEU P 597     -15.424 -24.563 -14.216  0.00  0.00      PROA  
ATOM    224  HN  LEU P 597     -16.155 -25.020 -14.717  0.00  0.00      PROA  
ATOM    225  CA  LEU P 597     -14.262 -25.277 -13.748  0.00  0.00      PROA  
ATOM    226  HA  LEU P 597     -13.854 -24.845 -12.846  0.00  0.00      PROA  
ATOM    227  CB  LEU P 597     -14.579 -26.711 -13.391  0.00  0.00      PROA  
ATOM    228  HB1 LEU P 597     -13.591 -27.203 -13.256  0.00  0.00      PROA  
ATOM    229  HB2 LEU P 597     -15.058 -27.182 -14.275  0.00  0.00      PROA  
ATOM    230  CG  LEU P 597     -15.387 -26.776 -12.167  0.00  0.00      PROA  
ATOM    231  HG  LEU P 597     -16.431 -26.464 -12.384  0.00  0.00      PROA  
ATOM    232  CD1 LEU P 597     -15.499 -28.271 -11.699  0.00  0.00      PROA  
ATOM    233 HD11 LEU P 597     -16.459 -28.322 -11.142  0.00  0.00      PROA  
ATOM    234 HD12 LEU P 597     -14.594 -28.486 -11.091  0.00  0.00      PROA  
ATOM    235 HD13 LEU P 597     -15.478 -28.813 -12.669  0.00  0.00      PROA  
ATOM    236  CD2 LEU P 597     -14.906 -26.003 -10.979  0.00  0.00      PROA  
ATOM    237 HD21 LEU P 597     -13.800 -26.102 -10.984  0.00  0.00      PROA  
ATOM    238 HD22 LEU P 597     -15.313 -26.347 -10.004  0.00  0.00      PROA  
ATOM    239 HD23 LEU P 597     -15.248 -24.954 -11.111  0.00  0.00      PROA  
ATOM    240  C   LEU P 597     -13.165 -25.244 -14.875  0.00  0.00      PROA  
ATOM    241  O   LEU P 597     -12.001 -25.758 -14.742  0.00  0.00      PROA  
ATOM    242  N   SER P 598     -13.566 -24.699 -16.072  0.00  0.00      PROA  
ATOM    243  HN  SER P 598     -14.506 -24.427 -16.261  0.00  0.00      PROA  
ATOM    244  CA  SER P 598     -12.509 -24.644 -17.149  0.00  0.00      PROA  
ATOM    245  HA  SER P 598     -11.980 -25.582 -17.067  0.00  0.00      PROA  
ATOM    246  CB  SER P 598     -12.957 -24.539 -18.647  0.00  0.00      PROA  
ATOM    247  HB1 SER P 598     -12.074 -24.957 -19.177  0.00  0.00      PROA  
ATOM    248  HB2 SER P 598     -13.169 -23.487 -18.934  0.00  0.00      PROA  
ATOM    249  OG  SER P 598     -14.073 -25.403 -18.911  0.00  0.00      PROA  
ATOM    250  HG1 SER P 598     -13.763 -26.312 -18.915  0.00  0.00      PROA  
ATOM    251  C   SER P 598     -11.476 -23.461 -17.012  0.00  0.00      PROA  
ATOM    252  O   SER P 598     -10.523 -23.335 -17.789  0.00  0.00      PROA  
ATOM    253  N   ASP P 599     -11.597 -22.723 -15.869  0.00  0.00      PROA  
ATOM    254  HN  ASP P 599     -12.469 -22.748 -15.386  0.00  0.00      PROA  
ATOM    255  CA  ASP P 599     -10.624 -21.729 -15.378  0.00  0.00      PROA  
ATOM    256  HA  ASP P 599      -9.919 -21.361 -16.109  0.00  0.00      PROA  
ATOM    257  CB  ASP P 599     -11.394 -20.549 -14.719  0.00  0.00      PROA  
ATOM    258  HB1 ASP P 599     -10.617 -19.891 -14.273  0.00  0.00      PROA  
ATOM    259  HB2 ASP P 599     -12.067 -20.991 -13.953  0.00  0.00      PROA  
ATOM    260  CG  ASP P 599     -12.099 -19.555 -15.581  0.00  0.00      PROA  
ATOM    261  OD1 ASP P 599     -12.809 -18.698 -15.034  0.00  0.00      PROA  
ATOM    262  OD2 ASP P 599     -12.021 -19.636 -16.845  0.00  0.00      PROA  
ATOM    263  C   ASP P 599      -9.701 -22.322 -14.324  0.00  0.00      PROA  
ATOM    264  O   ASP P 599      -8.855 -21.574 -13.752  0.00  0.00      PROA  
ATOM    265  N   PHE P 600      -9.883 -23.601 -13.953  0.00  0.00      PROA  
ATOM    266  HN  PHE P 600     -10.650 -24.140 -14.293  0.00  0.00      PROA  
ATOM    267  CA  PHE P 600      -9.158 -24.205 -12.894  0.00  0.00      PROA  
ATOM    268  HA  PHE P 600      -8.740 -23.395 -12.314  0.00  0.00      PROA  
ATOM    269  CB  PHE P 600     -10.129 -24.942 -11.986  0.00  0.00      PROA  
ATOM    270  HB1 PHE P 600      -9.701 -25.740 -11.343  0.00  0.00      PROA  
ATOM    271  HB2 PHE P 600     -10.802 -25.573 -12.605  0.00  0.00      PROA  
ATOM    272  CG  PHE P 600     -10.888 -23.960 -11.099  0.00  0.00      PROA  
ATOM    273  CD1 PHE P 600     -10.569 -23.975  -9.722  0.00  0.00      PROA  
ATOM    274  HD1 PHE P 600      -9.822 -24.657  -9.342  0.00  0.00      PROA  
ATOM    275  CE1 PHE P 600     -11.186 -23.028  -8.814  0.00  0.00      PROA  
ATOM    276  HE1 PHE P 600     -10.783 -22.955  -7.814  0.00  0.00      PROA  
ATOM    277  CZ  PHE P 600     -12.185 -22.178  -9.297  0.00  0.00      PROA  
ATOM    278  HZ  PHE P 600     -12.558 -21.396  -8.651  0.00  0.00      PROA  
ATOM    279  CD2 PHE P 600     -11.920 -23.141 -11.525  0.00  0.00      PROA  
ATOM    280  HD2 PHE P 600     -12.124 -23.127 -12.586  0.00  0.00      PROA  
ATOM    281  CE2 PHE P 600     -12.613 -22.271 -10.614  0.00  0.00      PROA  
ATOM    282  HE2 PHE P 600     -13.467 -21.764 -11.039  0.00  0.00      PROA  
ATOM    283  C   PHE P 600      -8.088 -25.139 -13.312  0.00  0.00      PROA  
ATOM    284  O   PHE P 600      -7.297 -25.547 -12.486  0.00  0.00      PROA  
ATOM    285  N   LYS P 601      -7.952 -25.454 -14.601  0.00  0.00      PROA  
ATOM    286  HN  LYS P 601      -8.667 -25.029 -15.152  0.00  0.00      PROA  
ATOM    287  CA  LYS P 601      -7.313 -26.743 -15.021  0.00  0.00      PROA  
ATOM    288  HA  LYS P 601      -7.149 -27.277 -14.097  0.00  0.00      PROA  
ATOM    289  CB  LYS P 601      -8.221 -27.562 -15.940  0.00  0.00      PROA  
ATOM    290  HB1 LYS P 601      -9.021 -27.918 -15.256  0.00  0.00      PROA  
ATOM    291  HB2 LYS P 601      -7.845 -28.551 -16.279  0.00  0.00      PROA  
ATOM    292  CG  LYS P 601      -8.722 -26.854 -17.124  0.00  0.00      PROA  
ATOM    293  HG1 LYS P 601      -9.142 -25.862 -16.852  0.00  0.00      PROA  
ATOM    294  HG2 LYS P 601      -9.635 -27.397 -17.451  0.00  0.00      PROA  
ATOM    295  CD  LYS P 601      -7.671 -26.802 -18.278  0.00  0.00      PROA  
ATOM    296  HD1 LYS P 601      -7.285 -27.818 -18.512  0.00  0.00      PROA  
ATOM    297  HD2 LYS P 601      -6.709 -26.345 -17.962  0.00  0.00      PROA  
ATOM    298  CE  LYS P 601      -8.238 -26.080 -19.406  0.00  0.00      PROA  
ATOM    299  HE1 LYS P 601      -8.466 -24.999 -19.295  0.00  0.00      PROA  
ATOM    300  HE2 LYS P 601      -9.225 -26.377 -19.821  0.00  0.00      PROA  
ATOM    301  NZ  LYS P 601      -7.234 -26.120 -20.423  0.00  0.00      PROA  
ATOM    302  HZ1 LYS P 601      -7.614 -25.766 -21.324  0.00  0.00      PROA  
ATOM    303  HZ2 LYS P 601      -6.841 -27.057 -20.645  0.00  0.00      PROA  
ATOM    304  HZ3 LYS P 601      -6.460 -25.465 -20.192  0.00  0.00      PROA  
ATOM    305  C   LYS P 601      -5.868 -26.626 -15.644  0.00  0.00      PROA  
ATOM    306  O   LYS P 601      -5.205 -27.686 -15.855  0.00  0.00      PROA  
ATOM    307  N   ASP P 602      -5.414 -25.428 -16.025  0.00  0.00      PROA  
ATOM    308  HN  ASP P 602      -6.057 -24.675 -15.907  0.00  0.00      PROA  
ATOM    309  CA  ASP P 602      -4.090 -25.226 -16.667  0.00  0.00      PROA  
ATOM    310  HA  ASP P 602      -3.769 -26.217 -16.952  0.00  0.00      PROA  
ATOM    311  CB  ASP P 602      -4.189 -24.263 -17.893  0.00  0.00      PROA  
ATOM    312  HB1 ASP P 602      -3.187 -24.052 -18.324  0.00  0.00      PROA  
ATOM    313  HB2 ASP P 602      -4.665 -23.366 -17.443  0.00  0.00      PROA  
ATOM    314  CG  ASP P 602      -4.922 -24.824 -19.074  0.00  0.00      PROA  
ATOM    315  OD1 ASP P 602      -5.603 -24.085 -19.770  0.00  0.00      PROA  
ATOM    316  OD2 ASP P 602      -4.629 -26.047 -19.373  0.00  0.00      PROA  
ATOM    317  C   ASP P 602      -2.973 -24.674 -15.797  0.00  0.00      PROA  
ATOM    318  O   ASP P 602      -1.912 -24.172 -16.231  0.00  0.00      PROA  
ATOM    319  N   ALA P 603      -3.040 -24.894 -14.490  0.00  0.00      PROA  
ATOM    320  HN  ALA P 603      -3.850 -25.224 -14.012  0.00  0.00      PROA  
ATOM    321  CA  ALA P 603      -1.909 -24.553 -13.579  0.00  0.00      PROA  
ATOM    322  HA  ALA P 603      -1.311 -23.743 -13.970  0.00  0.00      PROA  
ATOM    323  CB  ALA P 603      -2.578 -23.945 -12.259  0.00  0.00      PROA  
ATOM    324  HB1 ALA P 603      -1.867 -23.577 -11.489  0.00  0.00      PROA  
ATOM    325  HB2 ALA P 603      -3.306 -24.654 -11.811  0.00  0.00      PROA  
ATOM    326  HB3 ALA P 603      -3.164 -23.054 -12.571  0.00  0.00      PROA  
ATOM    327  C   ALA P 603      -0.966 -25.723 -13.163  0.00  0.00      PROA  
ATOM    328  O   ALA P 603      -0.051 -25.472 -12.434  0.00  0.00      PROA  
ATOM    329  N   LEU P 604      -1.208 -26.938 -13.527  0.00  0.00      PROA  
ATOM    330  HN  LEU P 604      -1.907 -27.199 -14.189  0.00  0.00      PROA  
ATOM    331  CA  LEU P 604      -0.372 -28.052 -13.046  0.00  0.00      PROA  
ATOM    332  HA  LEU P 604      -0.168 -27.782 -12.020  0.00  0.00      PROA  
ATOM    333  CB  LEU P 604      -1.106 -29.426 -13.048  0.00  0.00      PROA  
ATOM    334  HB1 LEU P 604      -1.455 -29.758 -14.049  0.00  0.00      PROA  
ATOM    335  HB2 LEU P 604      -2.014 -29.200 -12.449  0.00  0.00      PROA  
ATOM    336  CG  LEU P 604      -0.376 -30.662 -12.478  0.00  0.00      PROA  
ATOM    337  HG  LEU P 604       0.495 -30.901 -13.125  0.00  0.00      PROA  
ATOM    338  CD1 LEU P 604       0.257 -30.473 -11.084  0.00  0.00      PROA  
ATOM    339 HD11 LEU P 604       0.999 -29.646 -11.096  0.00  0.00      PROA  
ATOM    340 HD12 LEU P 604       0.859 -31.343 -10.744  0.00  0.00      PROA  
ATOM    341 HD13 LEU P 604      -0.551 -30.227 -10.363  0.00  0.00      PROA  
ATOM    342  CD2 LEU P 604      -1.233 -31.927 -12.334  0.00  0.00      PROA  
ATOM    343 HD21 LEU P 604      -1.469 -32.246 -13.372  0.00  0.00      PROA  
ATOM    344 HD22 LEU P 604      -2.228 -31.659 -11.919  0.00  0.00      PROA  
ATOM    345 HD23 LEU P 604      -0.594 -32.712 -11.876  0.00  0.00      PROA  
ATOM    346  C   LEU P 604       0.903 -28.273 -13.814  0.00  0.00      PROA  
ATOM    347  O   LEU P 604       1.015 -29.184 -14.656  0.00  0.00      PROA  
ATOM    348  N   SER P 605       1.973 -27.459 -13.556  0.00  0.00      PROA  
ATOM    349  HN  SER P 605       1.866 -26.569 -13.121  0.00  0.00      PROA  
ATOM    350  CA  SER P 605       3.245 -27.558 -14.173  0.00  0.00      PROA  
ATOM    351  HA  SER P 605       3.619 -28.557 -14.340  0.00  0.00      PROA  
ATOM    352  CB  SER P 605       3.250 -26.694 -15.465  0.00  0.00      PROA  
ATOM    353  HB1 SER P 605       2.640 -27.133 -16.283  0.00  0.00      PROA  
ATOM    354  HB2 SER P 605       4.245 -26.819 -15.943  0.00  0.00      PROA  
ATOM    355  OG  SER P 605       3.019 -25.307 -15.380  0.00  0.00      PROA  
ATOM    356  HG1 SER P 605       2.110 -25.223 -15.678  0.00  0.00      PROA  
ATOM    357  C   SER P 605       4.268 -26.930 -13.263  0.00  0.00      PROA  
ATOM    358  O   SER P 605       3.976 -26.193 -12.338  0.00  0.00      PROA  
ATOM    359  N   LEU P 606       5.604 -27.024 -13.579  0.00  0.00      PROA  
ATOM    360  HN  LEU P 606       5.860 -27.699 -14.266  0.00  0.00      PROA  
ATOM    361  CA  LEU P 606       6.696 -26.346 -12.936  0.00  0.00      PROA  
ATOM    362  HA  LEU P 606       6.668 -26.414 -11.859  0.00  0.00      PROA  
ATOM    363  CB  LEU P 606       8.014 -26.828 -13.568  0.00  0.00      PROA  
ATOM    364  HB1 LEU P 606       8.806 -26.053 -13.491  0.00  0.00      PROA  
ATOM    365  HB2 LEU P 606       7.766 -26.895 -14.649  0.00  0.00      PROA  
ATOM    366  CG  LEU P 606       8.513 -28.250 -13.055  0.00  0.00      PROA  
ATOM    367  HG  LEU P 606       7.675 -28.980 -13.035  0.00  0.00      PROA  
ATOM    368  CD1 LEU P 606       9.562 -28.817 -14.025  0.00  0.00      PROA  
ATOM    369 HD11 LEU P 606      10.527 -28.276 -13.927  0.00  0.00      PROA  
ATOM    370 HD12 LEU P 606       9.215 -28.596 -15.057  0.00  0.00      PROA  
ATOM    371 HD13 LEU P 606       9.712 -29.917 -14.049  0.00  0.00      PROA  
ATOM    372  CD2 LEU P 606       9.018 -28.197 -11.573  0.00  0.00      PROA  
ATOM    373 HD21 LEU P 606       9.159 -29.250 -11.247  0.00  0.00      PROA  
ATOM    374 HD22 LEU P 606       8.213 -27.823 -10.906  0.00  0.00      PROA  
ATOM    375 HD23 LEU P 606       9.979 -27.653 -11.453  0.00  0.00      PROA  
ATOM    376  C   LEU P 606       6.637 -24.872 -13.234  0.00  0.00      PROA  
ATOM    377  O   LEU P 606       7.133 -24.066 -12.378  0.00  0.00      PROA  
ATOM    378  N   GLN P 607       6.041 -24.512 -14.426  0.00  0.00      PROA  
ATOM    379  HN  GLN P 607       5.435 -25.144 -14.903  0.00  0.00      PROA  
ATOM    380  CA  GLN P 607       5.971 -23.051 -14.632  0.00  0.00      PROA  
ATOM    381  HA  GLN P 607       6.954 -22.640 -14.461  0.00  0.00      PROA  
ATOM    382  CB  GLN P 607       5.608 -22.732 -16.148  0.00  0.00      PROA  
ATOM    383  HB1 GLN P 607       4.852 -23.457 -16.519  0.00  0.00      PROA  
ATOM    384  HB2 GLN P 607       6.523 -22.880 -16.760  0.00  0.00      PROA  
ATOM    385  CG  GLN P 607       4.946 -21.289 -16.339  0.00  0.00      PROA  
ATOM    386  HG1 GLN P 607       5.552 -20.425 -15.988  0.00  0.00      PROA  
ATOM    387  HG2 GLN P 607       4.014 -21.197 -15.743  0.00  0.00      PROA  
ATOM    388  CD  GLN P 607       4.492 -21.066 -17.800  0.00  0.00      PROA  
ATOM    389  OE1 GLN P 607       3.683 -21.741 -18.404  0.00  0.00      PROA  
ATOM    390  NE2 GLN P 607       5.241 -20.086 -18.353  0.00  0.00      PROA  
ATOM    391 HE21 GLN P 607       4.851 -19.637 -19.157  0.00  0.00      PROA  
ATOM    392 HE22 GLN P 607       5.896 -19.589 -17.783  0.00  0.00      PROA  
ATOM    393  C   GLN P 607       5.116 -22.305 -13.627  0.00  0.00      PROA  
ATOM    394  O   GLN P 607       5.457 -21.370 -12.892  0.00  0.00      PROA  
ATOM    395  N   CYS P 608       3.857 -22.802 -13.388  0.00  0.00      PROA  
ATOM    396  HN  CYS P 608       3.538 -23.449 -14.077  0.00  0.00      PROA  
ATOM    397  CA  CYS P 608       3.031 -22.277 -12.324  0.00  0.00      PROA  
ATOM    398  HA  CYS P 608       3.035 -21.202 -12.429  0.00  0.00      PROA  
ATOM    399  CB  CYS P 608       1.655 -22.873 -12.705  0.00  0.00      PROA  
ATOM    400  HB1 CYS P 608       0.946 -22.819 -11.852  0.00  0.00      PROA  
ATOM    401  HB2 CYS P 608       1.818 -23.947 -12.937  0.00  0.00      PROA  
ATOM    402  SG  CYS P 608       0.939 -22.002 -14.064  0.00  0.00      PROA  
ATOM    403  HG1 CYS P 608       1.383 -22.665 -15.122  0.00  0.00      PROA  
ATOM    404  C   CYS P 608       3.422 -22.551 -10.885  0.00  0.00      PROA  
ATOM    405  O   CYS P 608       3.041 -21.750 -10.018  0.00  0.00      PROA  
ATOM    406  N   LEU P 609       4.229 -23.607 -10.643  0.00  0.00      PROA  
ATOM    407  HN  LEU P 609       4.437 -24.273 -11.355  0.00  0.00      PROA  
ATOM    408  CA  LEU P 609       4.922 -23.768  -9.366  0.00  0.00      PROA  
ATOM    409  HA  LEU P 609       4.117 -23.652  -8.655  0.00  0.00      PROA  
ATOM    410  CB  LEU P 609       5.497 -25.162  -9.151  0.00  0.00      PROA  
ATOM    411  HB1 LEU P 609       6.211 -25.391  -9.971  0.00  0.00      PROA  
ATOM    412  HB2 LEU P 609       4.667 -25.886  -9.298  0.00  0.00      PROA  
ATOM    413  CG  LEU P 609       6.245 -25.410  -7.840  0.00  0.00      PROA  
ATOM    414  HG  LEU P 609       7.128 -24.737  -7.804  0.00  0.00      PROA  
ATOM    415  CD1 LEU P 609       5.464 -25.049  -6.565  0.00  0.00      PROA  
ATOM    416 HD11 LEU P 609       5.090 -24.011  -6.439  0.00  0.00      PROA  
ATOM    417 HD12 LEU P 609       6.132 -25.232  -5.697  0.00  0.00      PROA  
ATOM    418 HD13 LEU P 609       4.512 -25.622  -6.522  0.00  0.00      PROA  
ATOM    419  CD2 LEU P 609       6.787 -26.867  -7.651  0.00  0.00      PROA  
ATOM    420 HD21 LEU P 609       7.151 -27.319  -8.598  0.00  0.00      PROA  
ATOM    421 HD22 LEU P 609       5.978 -27.557  -7.330  0.00  0.00      PROA  
ATOM    422 HD23 LEU P 609       7.588 -26.860  -6.882  0.00  0.00      PROA  
ATOM    423  C   LEU P 609       5.939 -22.686  -9.006  0.00  0.00      PROA  
ATOM    424  O   LEU P 609       6.026 -22.176  -7.871  0.00  0.00      PROA  
ATOM    425  N   ALA P 610       6.791 -22.352 -10.009  0.00  0.00      PROA  
ATOM    426  HN  ALA P 610       6.886 -22.760 -10.913  0.00  0.00      PROA  
ATOM    427  CA  ALA P 610       7.734 -21.232  -9.929  0.00  0.00      PROA  
ATOM    428  HA  ALA P 610       8.394 -21.253  -9.074  0.00  0.00      PROA  
ATOM    429  CB  ALA P 610       8.620 -21.140 -11.240  0.00  0.00      PROA  
ATOM    430  HB1 ALA P 610       9.439 -20.393 -11.165  0.00  0.00      PROA  
ATOM    431  HB2 ALA P 610       7.948 -20.854 -12.077  0.00  0.00      PROA  
ATOM    432  HB3 ALA P 610       9.133 -22.112 -11.402  0.00  0.00      PROA  
ATOM    433  C   ALA P 610       6.981 -19.925  -9.839  0.00  0.00      PROA  
ATOM    434  O   ALA P 610       7.325 -19.094  -9.022  0.00  0.00      PROA  
ATOM    435  N   SER P 611       5.931 -19.701 -10.681  0.00  0.00      PROA  
ATOM    436  HN  SER P 611       5.925 -20.274 -11.496  0.00  0.00      PROA  
ATOM    437  CA  SER P 611       5.297 -18.331 -10.577  0.00  0.00      PROA  
ATOM    438  HA  SER P 611       5.986 -17.534 -10.814  0.00  0.00      PROA  
ATOM    439  CB  SER P 611       4.266 -18.151 -11.681  0.00  0.00      PROA  
ATOM    440  HB1 SER P 611       3.662 -17.250 -11.440  0.00  0.00      PROA  
ATOM    441  HB2 SER P 611       3.530 -18.979 -11.762  0.00  0.00      PROA  
ATOM    442  OG  SER P 611       4.918 -18.006 -12.934  0.00  0.00      PROA  
ATOM    443  HG1 SER P 611       5.294 -18.827 -13.262  0.00  0.00      PROA  
ATOM    444  C   SER P 611       4.716 -18.052  -9.246  0.00  0.00      PROA  
ATOM    445  O   SER P 611       4.641 -16.850  -8.882  0.00  0.00      PROA  
ATOM    446  N   ILE P 612       4.160 -19.081  -8.586  0.00  0.00      PROA  
ATOM    447  HN  ILE P 612       4.227 -20.002  -8.962  0.00  0.00      PROA  
ATOM    448  CA  ILE P 612       3.536 -18.838  -7.261  0.00  0.00      PROA  
ATOM    449  HA  ILE P 612       2.818 -18.034  -7.324  0.00  0.00      PROA  
ATOM    450  CB  ILE P 612       2.736 -20.026  -6.785  0.00  0.00      PROA  
ATOM    451  HB  ILE P 612       3.409 -20.909  -6.770  0.00  0.00      PROA  
ATOM    452  CG2 ILE P 612       2.265 -19.855  -5.293  0.00  0.00      PROA  
ATOM    453 HG21 ILE P 612       3.151 -20.120  -4.677  0.00  0.00      PROA  
ATOM    454 HG22 ILE P 612       1.459 -20.596  -5.109  0.00  0.00      PROA  
ATOM    455 HG23 ILE P 612       1.886 -18.836  -5.063  0.00  0.00      PROA  
ATOM    456  CG1 ILE P 612       1.515 -20.236  -7.712  0.00  0.00      PROA  
ATOM    457 HG11 ILE P 612       1.819 -19.909  -8.729  0.00  0.00      PROA  
ATOM    458 HG12 ILE P 612       0.582 -19.674  -7.494  0.00  0.00      PROA  
ATOM    459  CD  ILE P 612       1.018 -21.646  -7.740  0.00  0.00      PROA  
ATOM    460  HD1 ILE P 612       0.091 -21.735  -8.346  0.00  0.00      PROA  
ATOM    461  HD2 ILE P 612       0.885 -21.926  -6.673  0.00  0.00      PROA  
ATOM    462  HD3 ILE P 612       1.699 -22.451  -8.089  0.00  0.00      PROA  
ATOM    463  C   ILE P 612       4.479 -18.271  -6.192  0.00  0.00      PROA  
ATOM    464  O   ILE P 612       4.183 -17.244  -5.530  0.00  0.00      PROA  
ATOM    465  N   LEU P 613       5.652 -18.881  -5.987  0.00  0.00      PROA  
ATOM    466  HN  LEU P 613       5.893 -19.718  -6.473  0.00  0.00      PROA  
ATOM    467  CA  LEU P 613       6.703 -18.419  -5.056  0.00  0.00      PROA  
ATOM    468  HA  LEU P 613       6.120 -18.311  -4.153  0.00  0.00      PROA  
ATOM    469  CB  LEU P 613       7.806 -19.471  -4.961  0.00  0.00      PROA  
ATOM    470  HB1 LEU P 613       8.650 -19.224  -4.281  0.00  0.00      PROA  
ATOM    471  HB2 LEU P 613       8.194 -19.731  -5.969  0.00  0.00      PROA  
ATOM    472  CG  LEU P 613       7.324 -20.801  -4.277  0.00  0.00      PROA  
ATOM    473  HG  LEU P 613       6.258 -20.992  -4.522  0.00  0.00      PROA  
ATOM    474  CD1 LEU P 613       8.112 -22.013  -4.818  0.00  0.00      PROA  
ATOM    475 HD11 LEU P 613       9.201 -21.991  -4.598  0.00  0.00      PROA  
ATOM    476 HD12 LEU P 613       8.029 -21.928  -5.923  0.00  0.00      PROA  
ATOM    477 HD13 LEU P 613       7.643 -23.003  -4.633  0.00  0.00      PROA  
ATOM    478  CD2 LEU P 613       7.299 -20.652  -2.751  0.00  0.00      PROA  
ATOM    479 HD21 LEU P 613       8.330 -20.520  -2.357  0.00  0.00      PROA  
ATOM    480 HD22 LEU P 613       6.830 -21.589  -2.382  0.00  0.00      PROA  
ATOM    481 HD23 LEU P 613       6.741 -19.767  -2.378  0.00  0.00      PROA  
ATOM    482  C   LEU P 613       7.249 -17.060  -5.370  0.00  0.00      PROA  
ATOM    483  O   LEU P 613       7.467 -16.232  -4.492  0.00  0.00      PROA  
ATOM    484  N   PHE P 614       7.417 -16.817  -6.622  0.00  0.00      PROA  
ATOM    485  HN  PHE P 614       7.213 -17.477  -7.341  0.00  0.00      PROA  
ATOM    486  CA  PHE P 614       7.807 -15.487  -7.074  0.00  0.00      PROA  
ATOM    487  HA  PHE P 614       8.763 -15.324  -6.599  0.00  0.00      PROA  
ATOM    488  CB  PHE P 614       8.050 -15.449  -8.601  0.00  0.00      PROA  
ATOM    489  HB1 PHE P 614       8.342 -14.422  -8.906  0.00  0.00      PROA  
ATOM    490  HB2 PHE P 614       7.117 -15.832  -9.067  0.00  0.00      PROA  
ATOM    491  CG  PHE P 614       9.259 -16.208  -9.031  0.00  0.00      PROA  
ATOM    492  CD1 PHE P 614       9.298 -16.546 -10.429  0.00  0.00      PROA  
ATOM    493  HD1 PHE P 614       8.383 -16.378 -10.977  0.00  0.00      PROA  
ATOM    494  CE1 PHE P 614      10.371 -17.278 -10.975  0.00  0.00      PROA  
ATOM    495  HE1 PHE P 614      10.324 -17.477 -12.036  0.00  0.00      PROA  
ATOM    496  CZ  PHE P 614      11.499 -17.603 -10.234  0.00  0.00      PROA  
ATOM    497  HZ  PHE P 614      12.309 -18.164 -10.675  0.00  0.00      PROA  
ATOM    498  CD2 PHE P 614      10.384 -16.525  -8.249  0.00  0.00      PROA  
ATOM    499  HD2 PHE P 614      10.515 -16.204  -7.226  0.00  0.00      PROA  
ATOM    500  CE2 PHE P 614      11.451 -17.229  -8.840  0.00  0.00      PROA  
ATOM    501  HE2 PHE P 614      12.273 -17.290  -8.142  0.00  0.00      PROA  
ATOM    502  C   PHE P 614       6.827 -14.416  -6.641  0.00  0.00      PROA  
ATOM    503  O   PHE P 614       7.164 -13.337  -6.086  0.00  0.00      PROA  
ATOM    504  N   LEU P 615       5.518 -14.652  -6.900  0.00  0.00      PROA  
ATOM    505  HN  LEU P 615       5.175 -15.500  -7.296  0.00  0.00      PROA  
ATOM    506  CA  LEU P 615       4.484 -13.674  -6.651  0.00  0.00      PROA  
ATOM    507  HA  LEU P 615       4.904 -12.694  -6.823  0.00  0.00      PROA  
ATOM    508  CB  LEU P 615       3.151 -13.958  -7.348  0.00  0.00      PROA  
ATOM    509  HB1 LEU P 615       2.498 -14.445  -6.592  0.00  0.00      PROA  
ATOM    510  HB2 LEU P 615       3.401 -14.754  -8.082  0.00  0.00      PROA  
ATOM    511  CG  LEU P 615       2.454 -12.738  -8.069  0.00  0.00      PROA  
ATOM    512  HG  LEU P 615       1.519 -13.086  -8.557  0.00  0.00      PROA  
ATOM    513  CD1 LEU P 615       2.009 -11.581  -7.131  0.00  0.00      PROA  
ATOM    514 HD11 LEU P 615       1.218 -10.929  -7.558  0.00  0.00      PROA  
ATOM    515 HD12 LEU P 615       2.906 -10.945  -6.974  0.00  0.00      PROA  
ATOM    516 HD13 LEU P 615       1.618 -11.858  -6.129  0.00  0.00      PROA  
ATOM    517  CD2 LEU P 615       3.370 -12.210  -9.144  0.00  0.00      PROA  
ATOM    518 HD21 LEU P 615       4.238 -11.695  -8.679  0.00  0.00      PROA  
ATOM    519 HD22 LEU P 615       2.990 -11.301  -9.658  0.00  0.00      PROA  
ATOM    520 HD23 LEU P 615       3.634 -13.053  -9.818  0.00  0.00      PROA  
ATOM    521  C   LEU P 615       4.270 -13.521  -5.137  0.00  0.00      PROA  
ATOM    522  O   LEU P 615       3.798 -12.479  -4.668  0.00  0.00      PROA  
ATOM    523  N   TYR P 616       4.507 -14.556  -4.327  0.00  0.00      PROA  
ATOM    524  HN  TYR P 616       4.724 -15.377  -4.849  0.00  0.00      PROA  
ATOM    525  CA  TYR P 616       4.503 -14.567  -2.905  0.00  0.00      PROA  
ATOM    526  HA  TYR P 616       3.629 -14.057  -2.526  0.00  0.00      PROA  
ATOM    527  CB  TYR P 616       4.441 -16.055  -2.437  0.00  0.00      PROA  
ATOM    528  HB1 TYR P 616       5.348 -16.418  -2.965  0.00  0.00      PROA  
ATOM    529  HB2 TYR P 616       3.487 -16.567  -2.688  0.00  0.00      PROA  
ATOM    530  CG  TYR P 616       4.740 -16.191  -0.890  0.00  0.00      PROA  
ATOM    531  CD1 TYR P 616       6.056 -16.708  -0.450  0.00  0.00      PROA  
ATOM    532  HD1 TYR P 616       6.674 -16.989  -1.290  0.00  0.00      PROA  
ATOM    533  CE1 TYR P 616       6.403 -16.730   0.944  0.00  0.00      PROA  
ATOM    534  HE1 TYR P 616       7.350 -17.174   1.212  0.00  0.00      PROA  
ATOM    535  CZ  TYR P 616       5.477 -16.269   1.843  0.00  0.00      PROA  
ATOM    536  OH  TYR P 616       5.708 -16.432   3.285  0.00  0.00      PROA  
ATOM    537  HH  TYR P 616       4.951 -16.104   3.777  0.00  0.00      PROA  
ATOM    538  CD2 TYR P 616       3.881 -15.672   0.064  0.00  0.00      PROA  
ATOM    539  HD2 TYR P 616       2.928 -15.231  -0.192  0.00  0.00      PROA  
ATOM    540  CE2 TYR P 616       4.228 -15.722   1.426  0.00  0.00      PROA  
ATOM    541  HE2 TYR P 616       3.429 -15.458   2.102  0.00  0.00      PROA  
ATOM    542  C   TYR P 616       5.584 -13.766  -2.322  0.00  0.00      PROA  
ATOM    543  O   TYR P 616       5.226 -12.938  -1.488  0.00  0.00      PROA  
ATOM    544  N   CYS P 617       6.876 -13.779  -2.832  0.00  0.00      PROA  
ATOM    545  HN  CYS P 617       7.053 -14.334  -3.642  0.00  0.00      PROA  
ATOM    546  CA  CYS P 617       8.036 -12.831  -2.387  0.00  0.00      PROA  
ATOM    547  HA  CYS P 617       8.065 -12.981  -1.318  0.00  0.00      PROA  
ATOM    548  CB  CYS P 617       9.375 -13.208  -3.128  0.00  0.00      PROA  
ATOM    549  HB1 CYS P 617      10.247 -12.553  -2.919  0.00  0.00      PROA  
ATOM    550  HB2 CYS P 617       9.215 -13.105  -4.223  0.00  0.00      PROA  
ATOM    551  SG  CYS P 617       9.832 -14.837  -2.769  0.00  0.00      PROA  
ATOM    552  HG1 CYS P 617       8.779 -15.259  -3.454  0.00  0.00      PROA  
ATOM    553  C   CYS P 617       7.606 -11.399  -2.688  0.00  0.00      PROA  
ATOM    554  O   CYS P 617       7.800 -10.540  -1.810  0.00  0.00      PROA  
ATOM    555  N   ALA P 618       7.021 -11.099  -3.838  0.00  0.00      PROA  
ATOM    556  HN  ALA P 618       7.042 -11.819  -4.528  0.00  0.00      PROA  
ATOM    557  CA  ALA P 618       6.482  -9.779  -4.276  0.00  0.00      PROA  
ATOM    558  HA  ALA P 618       7.222  -9.000  -4.172  0.00  0.00      PROA  
ATOM    559  CB  ALA P 618       5.898 -10.017  -5.687  0.00  0.00      PROA  
ATOM    560  HB1 ALA P 618       6.615  -9.946  -6.533  0.00  0.00      PROA  
ATOM    561  HB2 ALA P 618       5.092  -9.323  -6.008  0.00  0.00      PROA  
ATOM    562  HB3 ALA P 618       5.400 -11.004  -5.803  0.00  0.00      PROA  
ATOM    563  C   ALA P 618       5.294  -9.401  -3.334  0.00  0.00      PROA  
ATOM    564  O   ALA P 618       5.294  -8.285  -2.914  0.00  0.00      PROA  
ATOM    565  N   CYS P 619       4.384 -10.255  -2.952  0.00  0.00      PROA  
ATOM    566  HN  CYS P 619       4.477 -11.219  -3.188  0.00  0.00      PROA  
ATOM    567  CA  CYS P 619       3.215  -9.862  -2.099  0.00  0.00      PROA  
ATOM    568  HA  CYS P 619       2.784  -8.960  -2.510  0.00  0.00      PROA  
ATOM    569  CB  CYS P 619       2.049 -10.900  -2.083  0.00  0.00      PROA  
ATOM    570  HB1 CYS P 619       1.328 -10.422  -1.386  0.00  0.00      PROA  
ATOM    571  HB2 CYS P 619       2.402 -11.941  -1.923  0.00  0.00      PROA  
ATOM    572  SG  CYS P 619       1.123 -10.736  -3.671  0.00  0.00      PROA  
ATOM    573  HG1 CYS P 619       1.871 -11.512  -4.441  0.00  0.00      PROA  
ATOM    574  C   CYS P 619       3.695  -9.610  -0.662  0.00  0.00      PROA  
ATOM    575  O   CYS P 619       3.337  -8.657   0.011  0.00  0.00      PROA  
ATOM    576  N   MET P 620       4.622 -10.475  -0.116  0.00  0.00      PROA  
ATOM    577  HN  MET P 620       5.012 -11.252  -0.605  0.00  0.00      PROA  
ATOM    578  CA  MET P 620       5.220 -10.161   1.125  0.00  0.00      PROA  
ATOM    579  HA  MET P 620       4.418 -10.098   1.846  0.00  0.00      PROA  
ATOM    580  CB  MET P 620       6.185 -11.273   1.428  0.00  0.00      PROA  
ATOM    581  HB1 MET P 620       6.734 -11.091   2.376  0.00  0.00      PROA  
ATOM    582  HB2 MET P 620       6.926 -11.399   0.610  0.00  0.00      PROA  
ATOM    583  CG  MET P 620       5.522 -12.652   1.785  0.00  0.00      PROA  
ATOM    584  HG1 MET P 620       6.324 -13.419   1.735  0.00  0.00      PROA  
ATOM    585  HG2 MET P 620       4.848 -12.983   0.966  0.00  0.00      PROA  
ATOM    586  SD  MET P 620       4.633 -12.669   3.405  0.00  0.00      PROA  
ATOM    587  CE  MET P 620       6.123 -13.133   4.337  0.00  0.00      PROA  
ATOM    588  HE1 MET P 620       6.599 -14.074   3.986  0.00  0.00      PROA  
ATOM    589  HE2 MET P 620       5.983 -13.187   5.438  0.00  0.00      PROA  
ATOM    590  HE3 MET P 620       6.839 -12.303   4.156  0.00  0.00      PROA  
ATOM    591  C   MET P 620       6.023  -8.886   1.230  0.00  0.00      PROA  
ATOM    592  O   MET P 620       6.096  -8.272   2.264  0.00  0.00      PROA  
ATOM    593  N   SER P 621       6.586  -8.434   0.134  0.00  0.00      PROA  
ATOM    594  HN  SER P 621       6.525  -8.941  -0.722  0.00  0.00      PROA  
ATOM    595  CA  SER P 621       7.445  -7.234   0.138  0.00  0.00      PROA  
ATOM    596  HA  SER P 621       8.229  -7.375   0.867  0.00  0.00      PROA  
ATOM    597  CB  SER P 621       8.146  -6.942  -1.163  0.00  0.00      PROA  
ATOM    598  HB1 SER P 621       8.740  -6.006  -1.092  0.00  0.00      PROA  
ATOM    599  HB2 SER P 621       7.434  -6.835  -2.009  0.00  0.00      PROA  
ATOM    600  OG  SER P 621       9.088  -8.000  -1.432  0.00  0.00      PROA  
ATOM    601  HG1 SER P 621       8.650  -8.846  -1.316  0.00  0.00      PROA  
ATOM    602  C   SER P 621       6.850  -5.926   0.673  0.00  0.00      PROA  
ATOM    603  O   SER P 621       7.607  -5.190   1.404  0.00  0.00      PROA  
ATOM    604  N   PRO P 622       5.632  -5.541   0.312  0.00  0.00      PROA  
ATOM    605  CD  PRO P 622       4.996  -5.700  -1.077  0.00  0.00      PROA  
ATOM    606  HD1 PRO P 622       4.527  -6.699  -1.209  0.00  0.00      PROA  
ATOM    607  HD2 PRO P 622       5.768  -5.471  -1.842  0.00  0.00      PROA  
ATOM    608  CA  PRO P 622       5.064  -4.305   0.941  0.00  0.00      PROA  
ATOM    609  HA  PRO P 622       5.813  -3.667   1.386  0.00  0.00      PROA  
ATOM    610  CB  PRO P 622       4.384  -3.610  -0.236  0.00  0.00      PROA  
ATOM    611  HB1 PRO P 622       5.157  -3.129  -0.872  0.00  0.00      PROA  
ATOM    612  HB2 PRO P 622       3.679  -2.769  -0.062  0.00  0.00      PROA  
ATOM    613  CG  PRO P 622       3.864  -4.712  -1.118  0.00  0.00      PROA  
ATOM    614  HG1 PRO P 622       2.948  -5.046  -0.585  0.00  0.00      PROA  
ATOM    615  HG2 PRO P 622       3.478  -4.362  -2.099  0.00  0.00      PROA  
ATOM    616  C   PRO P 622       4.042  -4.689   2.049  0.00  0.00      PROA  
ATOM    617  O   PRO P 622       4.040  -4.007   3.078  0.00  0.00      PROA  
ATOM    618  N   VAL P 623       3.265  -5.849   1.934  0.00  0.00      PROA  
ATOM    619  HN  VAL P 623       3.471  -6.476   1.187  0.00  0.00      PROA  
ATOM    620  CA  VAL P 623       2.226  -6.275   2.896  0.00  0.00      PROA  
ATOM    621  HA  VAL P 623       1.446  -5.560   2.680  0.00  0.00      PROA  
ATOM    622  CB  VAL P 623       1.514  -7.530   2.409  0.00  0.00      PROA  
ATOM    623  HB  VAL P 623       2.281  -8.309   2.213  0.00  0.00      PROA  
ATOM    624  CG1 VAL P 623       0.642  -8.113   3.534  0.00  0.00      PROA  
ATOM    625 HG11 VAL P 623       0.064  -7.269   3.967  0.00  0.00      PROA  
ATOM    626 HG12 VAL P 623       1.263  -8.554   4.343  0.00  0.00      PROA  
ATOM    627 HG13 VAL P 623      -0.087  -8.831   3.100  0.00  0.00      PROA  
ATOM    628  CG2 VAL P 623       0.459  -7.304   1.259  0.00  0.00      PROA  
ATOM    629 HG21 VAL P 623      -0.380  -6.604   1.463  0.00  0.00      PROA  
ATOM    630 HG22 VAL P 623       0.076  -8.327   1.053  0.00  0.00      PROA  
ATOM    631 HG23 VAL P 623       1.051  -6.991   0.372  0.00  0.00      PROA  
ATOM    632  C   VAL P 623       2.644  -6.173   4.360  0.00  0.00      PROA  
ATOM    633  O   VAL P 623       2.019  -5.630   5.276  0.00  0.00      PROA  
ATOM    634  N   ILE P 624       3.766  -6.846   4.615  0.00  0.00      PROA  
ATOM    635  HN  ILE P 624       4.252  -7.291   3.866  0.00  0.00      PROA  
ATOM    636  CA  ILE P 624       4.429  -6.876   5.887  0.00  0.00      PROA  
ATOM    637  HA  ILE P 624       3.675  -7.255   6.561  0.00  0.00      PROA  
ATOM    638  CB  ILE P 624       5.553  -7.945   5.902  0.00  0.00      PROA  
ATOM    639  HB  ILE P 624       6.301  -7.666   5.130  0.00  0.00      PROA  
ATOM    640  CG2 ILE P 624       6.176  -8.117   7.299  0.00  0.00      PROA  
ATOM    641 HG21 ILE P 624       6.840  -7.259   7.535  0.00  0.00      PROA  
ATOM    642 HG22 ILE P 624       6.828  -9.016   7.315  0.00  0.00      PROA  
ATOM    643 HG23 ILE P 624       5.359  -8.136   8.051  0.00  0.00      PROA  
ATOM    644  CG1 ILE P 624       5.061  -9.280   5.428  0.00  0.00      PROA  
ATOM    645 HG11 ILE P 624       5.934  -9.940   5.232  0.00  0.00      PROA  
ATOM    646 HG12 ILE P 624       4.685  -9.170   4.388  0.00  0.00      PROA  
ATOM    647  CD  ILE P 624       3.970  -9.915   6.287  0.00  0.00      PROA  
ATOM    648  HD1 ILE P 624       4.165  -9.759   7.369  0.00  0.00      PROA  
ATOM    649  HD2 ILE P 624       4.029 -10.947   5.880  0.00  0.00      PROA  
ATOM    650  HD3 ILE P 624       2.967  -9.509   6.036  0.00  0.00      PROA  
ATOM    651  C   ILE P 624       4.902  -5.520   6.509  0.00  0.00      PROA  
ATOM    652  O   ILE P 624       4.568  -5.209   7.636  0.00  0.00      PROA  
ATOM    653  N   THR P 625       5.627  -4.682   5.755  0.00  0.00      PROA  
ATOM    654  HN  THR P 625       6.052  -4.886   4.877  0.00  0.00      PROA  
ATOM    655  CA  THR P 625       5.936  -3.232   6.129  0.00  0.00      PROA  
ATOM    656  HA  THR P 625       6.441  -3.341   7.077  0.00  0.00      PROA  
ATOM    657  CB  THR P 625       6.824  -2.625   5.000  0.00  0.00      PROA  
ATOM    658  HB  THR P 625       6.264  -1.903   4.368  0.00  0.00      PROA  
ATOM    659  OG1 THR P 625       7.289  -3.640   4.088  0.00  0.00      PROA  
ATOM    660  HG1 THR P 625       7.344  -3.320   3.184  0.00  0.00      PROA  
ATOM    661  CG2 THR P 625       8.132  -2.143   5.556  0.00  0.00      PROA  
ATOM    662 HG21 THR P 625       8.712  -1.688   4.725  0.00  0.00      PROA  
ATOM    663 HG22 THR P 625       8.752  -2.975   5.954  0.00  0.00      PROA  
ATOM    664 HG23 THR P 625       7.827  -1.505   6.413  0.00  0.00      PROA  
ATOM    665  C   THR P 625       4.748  -2.353   6.388  0.00  0.00      PROA  
ATOM    666  O   THR P 625       4.712  -1.496   7.315  0.00  0.00      PROA  
ATOM    667  N   PHE P 626       3.702  -2.498   5.549  0.00  0.00      PROA  
ATOM    668  HN  PHE P 626       3.795  -2.896   4.640  0.00  0.00      PROA  
ATOM    669  CA  PHE P 626       2.375  -1.901   5.868  0.00  0.00      PROA  
ATOM    670  HA  PHE P 626       2.550  -0.836   5.919  0.00  0.00      PROA  
ATOM    671  CB  PHE P 626       1.310  -2.033   4.755  0.00  0.00      PROA  
ATOM    672  HB1 PHE P 626       0.302  -1.944   5.215  0.00  0.00      PROA  
ATOM    673  HB2 PHE P 626       1.309  -3.042   4.289  0.00  0.00      PROA  
ATOM    674  CG  PHE P 626       1.366  -1.090   3.605  0.00  0.00      PROA  
ATOM    675  CD1 PHE P 626       0.099  -0.540   3.151  0.00  0.00      PROA  
ATOM    676  HD1 PHE P 626      -0.804  -0.730   3.712  0.00  0.00      PROA  
ATOM    677  CE1 PHE P 626       0.155   0.363   2.091  0.00  0.00      PROA  
ATOM    678  HE1 PHE P 626      -0.781   0.728   1.694  0.00  0.00      PROA  
ATOM    679  CZ  PHE P 626       1.383   0.757   1.425  0.00  0.00      PROA  
ATOM    680  HZ  PHE P 626       1.469   1.502   0.648  0.00  0.00      PROA  
ATOM    681  CD2 PHE P 626       2.560  -0.591   3.125  0.00  0.00      PROA  
ATOM    682  HD2 PHE P 626       3.501  -0.878   3.572  0.00  0.00      PROA  
ATOM    683  CE2 PHE P 626       2.589   0.267   1.975  0.00  0.00      PROA  
ATOM    684  HE2 PHE P 626       3.510   0.590   1.511  0.00  0.00      PROA  
ATOM    685  C   PHE P 626       1.749  -2.190   7.234  0.00  0.00      PROA  
ATOM    686  O   PHE P 626       1.313  -1.340   7.986  0.00  0.00      PROA  
ATOM    687  N   GLY P 627       1.710  -3.538   7.495  0.00  0.00      PROA  
ATOM    688  HN  GLY P 627       2.010  -4.153   6.770  0.00  0.00      PROA  
ATOM    689  CA  GLY P 627       1.236  -4.105   8.727  0.00  0.00      PROA  
ATOM    690  HA1 GLY P 627       1.603  -5.117   8.652  0.00  0.00      PROA  
ATOM    691  HA2 GLY P 627       0.185  -4.035   8.967  0.00  0.00      PROA  
ATOM    692  C   GLY P 627       1.902  -3.514   9.972  0.00  0.00      PROA  
ATOM    693  O   GLY P 627       1.246  -3.236  10.982  0.00  0.00      PROA  
ATOM    694  N   GLY P 628       3.244  -3.308   9.909  0.00  0.00      PROA  
ATOM    695  HN  GLY P 628       3.704  -3.552   9.058  0.00  0.00      PROA  
ATOM    696  CA  GLY P 628       4.016  -2.773  11.042  0.00  0.00      PROA  
ATOM    697  HA1 GLY P 628       5.078  -2.876  10.875  0.00  0.00      PROA  
ATOM    698  HA2 GLY P 628       3.847  -3.228  12.007  0.00  0.00      PROA  
ATOM    699  C   GLY P 628       3.712  -1.250  11.168  0.00  0.00      PROA  
ATOM    700  O   GLY P 628       3.714  -0.652  12.241  0.00  0.00      PROA  
ATOM    701  N   LEU P 629       3.528  -0.519  10.063  0.00  0.00      PROA  
ATOM    702  HN  LEU P 629       3.620  -1.013   9.202  0.00  0.00      PROA  
ATOM    703  CA  LEU P 629       3.166   0.834  10.064  0.00  0.00      PROA  
ATOM    704  HA  LEU P 629       3.743   1.248  10.878  0.00  0.00      PROA  
ATOM    705  CB  LEU P 629       3.786   1.423   8.729  0.00  0.00      PROA  
ATOM    706  HB1 LEU P 629       3.094   1.103   7.920  0.00  0.00      PROA  
ATOM    707  HB2 LEU P 629       4.715   0.898   8.422  0.00  0.00      PROA  
ATOM    708  CG  LEU P 629       4.037   2.949   8.677  0.00  0.00      PROA  
ATOM    709  HG  LEU P 629       3.120   3.514   8.951  0.00  0.00      PROA  
ATOM    710  CD1 LEU P 629       5.139   3.426   9.669  0.00  0.00      PROA  
ATOM    711 HD11 LEU P 629       5.481   4.473   9.529  0.00  0.00      PROA  
ATOM    712 HD12 LEU P 629       6.026   2.757   9.638  0.00  0.00      PROA  
ATOM    713 HD13 LEU P 629       4.747   3.438  10.708  0.00  0.00      PROA  
ATOM    714  CD2 LEU P 629       4.322   3.370   7.266  0.00  0.00      PROA  
ATOM    715 HD21 LEU P 629       5.360   3.056   7.027  0.00  0.00      PROA  
ATOM    716 HD22 LEU P 629       4.149   4.456   7.109  0.00  0.00      PROA  
ATOM    717 HD23 LEU P 629       3.758   2.748   6.539  0.00  0.00      PROA  
ATOM    718  C   LEU P 629       1.819   1.244  10.286  0.00  0.00      PROA  
ATOM    719  O   LEU P 629       1.649   2.275  10.866  0.00  0.00      PROA  
ATOM    720  N   LEU P 630       0.836   0.512   9.837  0.00  0.00      PROA  
ATOM    721  HN  LEU P 630       0.962  -0.357   9.365  0.00  0.00      PROA  
ATOM    722  CA  LEU P 630      -0.555   0.751  10.129  0.00  0.00      PROA  
ATOM    723  HA  LEU P 630      -0.732   1.816  10.145  0.00  0.00      PROA  
ATOM    724  CB  LEU P 630      -1.495   0.008   9.156  0.00  0.00      PROA  
ATOM    725  HB1 LEU P 630      -1.189  -1.057   9.073  0.00  0.00      PROA  
ATOM    726  HB2 LEU P 630      -1.301   0.322   8.108  0.00  0.00      PROA  
ATOM    727  CG  LEU P 630      -2.969   0.160   9.459  0.00  0.00      PROA  
ATOM    728  HG  LEU P 630      -3.107  -0.148  10.517  0.00  0.00      PROA  
ATOM    729  CD1 LEU P 630      -3.352   1.642   9.205  0.00  0.00      PROA  
ATOM    730 HD11 LEU P 630      -4.369   1.814   9.617  0.00  0.00      PROA  
ATOM    731 HD12 LEU P 630      -3.481   1.797   8.112  0.00  0.00      PROA  
ATOM    732 HD13 LEU P 630      -2.575   2.349   9.565  0.00  0.00      PROA  
ATOM    733  CD2 LEU P 630      -3.709  -0.819   8.519  0.00  0.00      PROA  
ATOM    734 HD21 LEU P 630      -4.807  -0.717   8.653  0.00  0.00      PROA  
ATOM    735 HD22 LEU P 630      -3.508  -1.889   8.741  0.00  0.00      PROA  
ATOM    736 HD23 LEU P 630      -3.527  -0.646   7.437  0.00  0.00      PROA  
ATOM    737  C   LEU P 630      -0.798   0.340  11.638  0.00  0.00      PROA  
ATOM    738  O   LEU P 630      -1.679   0.819  12.300  0.00  0.00      PROA  
ATOM    739  N   GLY P 631       0.057  -0.568  12.186  0.00  0.00      PROA  
ATOM    740  HN  GLY P 631       0.693  -1.113  11.646  0.00  0.00      PROA  
ATOM    741  CA  GLY P 631      -0.002  -0.938  13.552  0.00  0.00      PROA  
ATOM    742  HA1 GLY P 631       0.755  -1.693  13.709  0.00  0.00      PROA  
ATOM    743  HA2 GLY P 631      -0.995  -1.145  13.923  0.00  0.00      PROA  
ATOM    744  C   GLY P 631       0.452   0.277  14.357  0.00  0.00      PROA  
ATOM    745  O   GLY P 631      -0.248   0.690  15.290  0.00  0.00      PROA  
ATOM    746  N   GLU P 632       1.603   0.918  13.938  0.00  0.00      PROA  
ATOM    747  HN  GLU P 632       2.049   0.513  13.143  0.00  0.00      PROA  
ATOM    748  CA  GLU P 632       2.051   2.267  14.440  0.00  0.00      PROA  
ATOM    749  HA  GLU P 632       2.032   2.175  15.516  0.00  0.00      PROA  
ATOM    750  CB  GLU P 632       3.493   2.643  14.015  0.00  0.00      PROA  
ATOM    751  HB1 GLU P 632       3.653   3.660  14.432  0.00  0.00      PROA  
ATOM    752  HB2 GLU P 632       3.796   2.705  12.948  0.00  0.00      PROA  
ATOM    753  CG  GLU P 632       4.590   1.721  14.650  0.00  0.00      PROA  
ATOM    754  HG1 GLU P 632       5.585   1.960  14.219  0.00  0.00      PROA  
ATOM    755  HG2 GLU P 632       4.423   0.642  14.446  0.00  0.00      PROA  
ATOM    756  CD  GLU P 632       4.596   1.756  16.212  0.00  0.00      PROA  
ATOM    757  OE1 GLU P 632       4.604   2.962  16.708  0.00  0.00      PROA  
ATOM    758  OE2 GLU P 632       4.546   0.697  16.800  0.00  0.00      PROA  
ATOM    759  C   GLU P 632       1.085   3.413  14.183  0.00  0.00      PROA  
ATOM    760  O   GLU P 632       0.738   4.158  15.038  0.00  0.00      PROA  
ATOM    761  N   ALA P 633       0.465   3.524  13.003  0.00  0.00      PROA  
ATOM    762  HN  ALA P 633       0.565   2.834  12.291  0.00  0.00      PROA  
ATOM    763  CA  ALA P 633      -0.446   4.568  12.701  0.00  0.00      PROA  
ATOM    764  HA  ALA P 633       0.042   5.480  13.013  0.00  0.00      PROA  
ATOM    765  CB  ALA P 633      -0.773   4.571  11.181  0.00  0.00      PROA  
ATOM    766  HB1 ALA P 633      -1.238   3.605  10.889  0.00  0.00      PROA  
ATOM    767  HB2 ALA P 633       0.227   4.696  10.713  0.00  0.00      PROA  
ATOM    768  HB3 ALA P 633      -1.489   5.389  10.952  0.00  0.00      PROA  
ATOM    769  C   ALA P 633      -1.785   4.590  13.456  0.00  0.00      PROA  
ATOM    770  O   ALA P 633      -2.423   5.619  13.452  0.00  0.00      PROA  
ATOM    771  N   THR P 634      -2.101   3.415  14.040  0.00  0.00      PROA  
ATOM    772  HN  THR P 634      -1.493   2.654  13.826  0.00  0.00      PROA  
ATOM    773  CA  THR P 634      -3.220   3.200  15.009  0.00  0.00      PROA  
ATOM    774  HA  THR P 634      -3.938   4.006  14.984  0.00  0.00      PROA  
ATOM    775  CB  THR P 634      -4.019   1.973  14.685  0.00  0.00      PROA  
ATOM    776  HB  THR P 634      -4.821   1.901  15.451  0.00  0.00      PROA  
ATOM    777  OG1 THR P 634      -3.293   0.733  14.684  0.00  0.00      PROA  
ATOM    778  HG1 THR P 634      -2.924   0.709  13.798  0.00  0.00      PROA  
ATOM    779  CG2 THR P 634      -4.599   2.113  13.332  0.00  0.00      PROA  
ATOM    780 HG21 THR P 634      -3.921   2.128  12.452  0.00  0.00      PROA  
ATOM    781 HG22 THR P 634      -5.292   2.980  13.377  0.00  0.00      PROA  
ATOM    782 HG23 THR P 634      -5.189   1.201  13.099  0.00  0.00      PROA  
ATOM    783  C   THR P 634      -2.764   3.086  16.428  0.00  0.00      PROA  
ATOM    784  O   THR P 634      -3.622   3.144  17.343  0.00  0.00      PROA  
ATOM    785  N   GLU P 635      -1.448   2.996  16.769  0.00  0.00      PROA  
ATOM    786  HN  GLU P 635      -0.704   3.021  16.106  0.00  0.00      PROA  
ATOM    787  CA  GLU P 635      -0.986   2.726  18.078  0.00  0.00      PROA  
ATOM    788  HA  GLU P 635       0.092   2.735  18.003  0.00  0.00      PROA  
ATOM    789  CB  GLU P 635      -1.200   3.884  19.120  0.00  0.00      PROA  
ATOM    790  HB1 GLU P 635      -0.563   3.673  20.006  0.00  0.00      PROA  
ATOM    791  HB2 GLU P 635      -2.276   3.985  19.377  0.00  0.00      PROA  
ATOM    792  CG  GLU P 635      -0.624   5.261  18.553  0.00  0.00      PROA  
ATOM    793  HG1 GLU P 635      -1.149   5.674  17.666  0.00  0.00      PROA  
ATOM    794  HG2 GLU P 635       0.399   5.080  18.158  0.00  0.00      PROA  
ATOM    795  CD  GLU P 635      -0.660   6.343  19.595  0.00  0.00      PROA  
ATOM    796  OE1 GLU P 635      -1.780   6.810  19.868  0.00  0.00      PROA  
ATOM    797  OE2 GLU P 635       0.453   6.841  19.961  0.00  0.00      PROA  
ATOM    798  C   GLU P 635      -1.297   1.328  18.553  0.00  0.00      PROA  
ATOM    799  O   GLU P 635      -1.812   1.231  19.653  0.00  0.00      PROA  
ATOM    800  N   GLY P 636      -1.121   0.357  17.707  0.00  0.00      PROA  
ATOM    801  HN  GLY P 636      -0.860   0.584  16.772  0.00  0.00      PROA  
ATOM    802  CA  GLY P 636      -1.305  -1.062  18.027  0.00  0.00      PROA  
ATOM    803  HA1 GLY P 636      -0.856  -1.273  18.986  0.00  0.00      PROA  
ATOM    804  HA2 GLY P 636      -0.885  -1.539  17.153  0.00  0.00      PROA  
ATOM    805  C   GLY P 636      -2.731  -1.497  17.958  0.00  0.00      PROA  
ATOM    806  O   GLY P 636      -3.170  -2.466  18.605  0.00  0.00      PROA  
ATOM    807  N   ARG P 637      -3.616  -0.971  17.009  0.00  0.00      PROA  
ATOM    808  HN  ARG P 637      -3.409  -0.295  16.306  0.00  0.00      PROA  
ATOM    809  CA  ARG P 637      -4.991  -1.561  16.864  0.00  0.00      PROA  
ATOM    810  HA  ARG P 637      -5.237  -2.057  17.791  0.00  0.00      PROA  
ATOM    811  CB  ARG P 637      -6.272  -0.567  16.741  0.00  0.00      PROA  
ATOM    812  HB1 ARG P 637      -7.112  -1.127  16.277  0.00  0.00      PROA  
ATOM    813  HB2 ARG P 637      -6.076   0.329  16.115  0.00  0.00      PROA  
ATOM    814  CG  ARG P 637      -6.723  -0.012  18.107  0.00  0.00      PROA  
ATOM    815  HG1 ARG P 637      -6.727  -0.868  18.815  0.00  0.00      PROA  
ATOM    816  HG2 ARG P 637      -7.775   0.344  18.071  0.00  0.00      PROA  
ATOM    817  CD  ARG P 637      -5.764   1.070  18.498  0.00  0.00      PROA  
ATOM    818  HD1 ARG P 637      -5.804   1.952  17.825  0.00  0.00      PROA  
ATOM    819  HD2 ARG P 637      -4.691   0.782  18.498  0.00  0.00      PROA  
ATOM    820  NE  ARG P 637      -6.227   1.476  19.895  0.00  0.00      PROA  
ATOM    821  HE  ARG P 637      -7.206   1.406  20.087  0.00  0.00      PROA  
ATOM    822  CZ  ARG P 637      -5.521   2.249  20.745  0.00  0.00      PROA  
ATOM    823  NH1 ARG P 637      -5.864   2.376  22.022  0.00  0.00      PROA  
ATOM    824 HH11 ARG P 637      -5.231   2.873  22.615  0.00  0.00      PROA  
ATOM    825 HH12 ARG P 637      -6.702   1.937  22.346  0.00  0.00      PROA  
ATOM    826  NH2 ARG P 637      -4.429   2.947  20.383  0.00  0.00      PROA  
ATOM    827 HH21 ARG P 637      -4.137   3.035  19.431  0.00  0.00      PROA  
ATOM    828 HH22 ARG P 637      -3.959   3.517  21.058  0.00  0.00      PROA  
ATOM    829  C   ARG P 637      -5.009  -2.689  15.804  0.00  0.00      PROA  
ATOM    830  O   ARG P 637      -5.960  -3.383  15.746  0.00  0.00      PROA  
ATOM    831  N   ILE P 638      -3.999  -2.935  15.032  0.00  0.00      PROA  
ATOM    832  HN  ILE P 638      -3.140  -2.445  15.159  0.00  0.00      PROA  
ATOM    833  CA  ILE P 638      -3.930  -3.987  14.048  0.00  0.00      PROA  
ATOM    834  HA  ILE P 638      -4.326  -4.798  14.641  0.00  0.00      PROA  
ATOM    835  CB  ILE P 638      -4.748  -3.682  12.764  0.00  0.00      PROA  
ATOM    836  HB  ILE P 638      -5.643  -3.135  13.130  0.00  0.00      PROA  
ATOM    837  CG2 ILE P 638      -4.073  -2.724  11.705  0.00  0.00      PROA  
ATOM    838 HG21 ILE P 638      -3.717  -1.782  12.174  0.00  0.00      PROA  
ATOM    839 HG22 ILE P 638      -4.790  -2.332  10.952  0.00  0.00      PROA  
ATOM    840 HG23 ILE P 638      -3.190  -3.170  11.199  0.00  0.00      PROA  
ATOM    841  CG1 ILE P 638      -5.302  -4.984  12.156  0.00  0.00      PROA  
ATOM    842 HG11 ILE P 638      -4.443  -5.636  11.888  0.00  0.00      PROA  
ATOM    843 HG12 ILE P 638      -5.778  -4.734  11.184  0.00  0.00      PROA  
ATOM    844  CD  ILE P 638      -6.364  -5.665  12.992  0.00  0.00      PROA  
ATOM    845  HD1 ILE P 638      -7.312  -5.086  12.975  0.00  0.00      PROA  
ATOM    846  HD2 ILE P 638      -6.099  -5.706  14.070  0.00  0.00      PROA  
ATOM    847  HD3 ILE P 638      -6.756  -6.613  12.565  0.00  0.00      PROA  
ATOM    848  C   ILE P 638      -2.455  -4.337  13.858  0.00  0.00      PROA  
ATOM    849  O   ILE P 638      -1.623  -3.633  14.450  0.00  0.00      PROA  
ATOM    850  N   SER P 639      -2.112  -5.489  13.178  0.00  0.00      PROA  
ATOM    851  HN  SER P 639      -2.856  -6.054  12.831  0.00  0.00      PROA  
ATOM    852  CA  SER P 639      -0.748  -6.051  13.174  0.00  0.00      PROA  
ATOM    853  HA  SER P 639      -0.108  -5.205  13.378  0.00  0.00      PROA  
ATOM    854  CB  SER P 639      -0.417  -7.364  14.089  0.00  0.00      PROA  
ATOM    855  HB1 SER P 639      -0.644  -7.081  15.140  0.00  0.00      PROA  
ATOM    856  HB2 SER P 639       0.631  -7.729  14.063  0.00  0.00      PROA  
ATOM    857  OG  SER P 639      -1.331  -8.494  13.719  0.00  0.00      PROA  
ATOM    858  HG1 SER P 639      -2.176  -8.222  14.085  0.00  0.00      PROA  
ATOM    859  C   SER P 639      -0.456  -6.488  11.731  0.00  0.00      PROA  
ATOM    860  O   SER P 639      -1.372  -6.578  10.889  0.00  0.00      PROA  
ATOM    861  N   ALA P 640       0.802  -6.908  11.518  0.00  0.00      PROA  
ATOM    862  HN  ALA P 640       1.530  -6.733  12.177  0.00  0.00      PROA  
ATOM    863  CA  ALA P 640       1.175  -7.646  10.317  0.00  0.00      PROA  
ATOM    864  HA  ALA P 640       0.915  -7.068   9.443  0.00  0.00      PROA  
ATOM    865  CB  ALA P 640       2.707  -7.831  10.385  0.00  0.00      PROA  
ATOM    866  HB1 ALA P 640       3.175  -6.824  10.356  0.00  0.00      PROA  
ATOM    867  HB2 ALA P 640       3.058  -8.297   9.440  0.00  0.00      PROA  
ATOM    868  HB3 ALA P 640       3.116  -8.480  11.188  0.00  0.00      PROA  
ATOM    869  C   ALA P 640       0.435  -9.044  10.170  0.00  0.00      PROA  
ATOM    870  O   ALA P 640       0.210  -9.478   9.037  0.00  0.00      PROA  
ATOM    871  N   ILE P 641       0.150  -9.800  11.234  0.00  0.00      PROA  
ATOM    872  HN  ILE P 641       0.269  -9.413  12.145  0.00  0.00      PROA  
ATOM    873  CA  ILE P 641      -0.473 -11.138  11.127  0.00  0.00      PROA  
ATOM    874  HA  ILE P 641       0.050 -11.698  10.366  0.00  0.00      PROA  
ATOM    875  CB  ILE P 641      -0.482 -11.971  12.389  0.00  0.00      PROA  
ATOM    876  HB  ILE P 641      -1.126 -11.545  13.188  0.00  0.00      PROA  
ATOM    877  CG2 ILE P 641      -1.083 -13.352  12.131  0.00  0.00      PROA  
ATOM    878 HG21 ILE P 641      -0.583 -14.028  11.405  0.00  0.00      PROA  
ATOM    879 HG22 ILE P 641      -2.137 -13.298  11.781  0.00  0.00      PROA  
ATOM    880 HG23 ILE P 641      -1.092 -13.824  13.136  0.00  0.00      PROA  
ATOM    881  CG1 ILE P 641       0.979 -12.106  13.035  0.00  0.00      PROA  
ATOM    882 HG11 ILE P 641       0.833 -12.592  14.023  0.00  0.00      PROA  
ATOM    883 HG12 ILE P 641       1.427 -11.112  13.251  0.00  0.00      PROA  
ATOM    884  CD  ILE P 641       1.990 -12.854  12.101  0.00  0.00      PROA  
ATOM    885  HD1 ILE P 641       1.618 -13.827  11.715  0.00  0.00      PROA  
ATOM    886  HD2 ILE P 641       2.836 -13.127  12.767  0.00  0.00      PROA  
ATOM    887  HD3 ILE P 641       2.305 -12.182  11.275  0.00  0.00      PROA  
ATOM    888  C   ILE P 641      -1.888 -10.974  10.602  0.00  0.00      PROA  
ATOM    889  O   ILE P 641      -2.341 -11.708   9.703  0.00  0.00      PROA  
ATOM    890  N   GLU P 642      -2.544  -9.957  11.263  0.00  0.00      PROA  
ATOM    891  HN  GLU P 642      -2.118  -9.423  11.990  0.00  0.00      PROA  
ATOM    892  CA  GLU P 642      -3.887  -9.670  10.929  0.00  0.00      PROA  
ATOM    893  HA  GLU P 642      -4.488 -10.560  11.035  0.00  0.00      PROA  
ATOM    894  CB  GLU P 642      -4.544  -8.582  11.922  0.00  0.00      PROA  
ATOM    895  HB1 GLU P 642      -5.537  -8.324  11.496  0.00  0.00      PROA  
ATOM    896  HB2 GLU P 642      -3.872  -7.698  11.956  0.00  0.00      PROA  
ATOM    897  CG  GLU P 642      -4.562  -9.263  13.347  0.00  0.00      PROA  
ATOM    898  HG1 GLU P 642      -3.769 -10.020  13.527  0.00  0.00      PROA  
ATOM    899  HG2 GLU P 642      -5.475  -9.890  13.256  0.00  0.00      PROA  
ATOM    900  CD  GLU P 642      -4.581  -8.296  14.454  0.00  0.00      PROA  
ATOM    901  OE1 GLU P 642      -5.574  -8.437  15.255  0.00  0.00      PROA  
ATOM    902  OE2 GLU P 642      -3.701  -7.445  14.647  0.00  0.00      PROA  
ATOM    903  C   GLU P 642      -4.026  -9.194   9.436  0.00  0.00      PROA  
ATOM    904  O   GLU P 642      -4.987  -9.615   8.744  0.00  0.00      PROA  
ATOM    905  N   SER P 643      -3.059  -8.388   8.974  0.00  0.00      PROA  
ATOM    906  HN  SER P 643      -2.295  -8.128   9.561  0.00  0.00      PROA  
ATOM    907  CA  SER P 643      -2.920  -8.047   7.587  0.00  0.00      PROA  
ATOM    908  HA  SER P 643      -3.750  -7.562   7.095  0.00  0.00      PROA  
ATOM    909  CB  SER P 643      -1.690  -7.071   7.315  0.00  0.00      PROA  
ATOM    910  HB1 SER P 643      -1.595  -6.942   6.215  0.00  0.00      PROA  
ATOM    911  HB2 SER P 643      -0.739  -7.607   7.520  0.00  0.00      PROA  
ATOM    912  OG  SER P 643      -1.802  -5.826   8.065  0.00  0.00      PROA  
ATOM    913  HG1 SER P 643      -1.733  -6.087   8.986  0.00  0.00      PROA  
ATOM    914  C   SER P 643      -2.646  -9.238   6.636  0.00  0.00      PROA  
ATOM    915  O   SER P 643      -3.250  -9.293   5.561  0.00  0.00      PROA  
ATOM    916  N   LEU P 644      -1.870 -10.245   7.055  0.00  0.00      PROA  
ATOM    917  HN  LEU P 644      -1.434 -10.259   7.951  0.00  0.00      PROA  
ATOM    918  CA  LEU P 644      -1.837 -11.509   6.348  0.00  0.00      PROA  
ATOM    919  HA  LEU P 644      -1.448 -11.287   5.365  0.00  0.00      PROA  
ATOM    920  CB  LEU P 644      -0.707 -12.421   6.838  0.00  0.00      PROA  
ATOM    921  HB1 LEU P 644      -0.847 -13.408   6.349  0.00  0.00      PROA  
ATOM    922  HB2 LEU P 644      -0.875 -12.616   7.919  0.00  0.00      PROA  
ATOM    923  CG  LEU P 644       0.641 -11.883   6.476  0.00  0.00      PROA  
ATOM    924  HG  LEU P 644       0.657 -10.782   6.624  0.00  0.00      PROA  
ATOM    925  CD1 LEU P 644       1.738 -12.494   7.300  0.00  0.00      PROA  
ATOM    926 HD11 LEU P 644       2.772 -12.287   6.951  0.00  0.00      PROA  
ATOM    927 HD12 LEU P 644       1.664 -13.602   7.266  0.00  0.00      PROA  
ATOM    928 HD13 LEU P 644       1.627 -12.223   8.372  0.00  0.00      PROA  
ATOM    929  CD2 LEU P 644       0.959 -12.316   5.021  0.00  0.00      PROA  
ATOM    930 HD21 LEU P 644       0.054 -12.178   4.392  0.00  0.00      PROA  
ATOM    931 HD22 LEU P 644       1.256 -13.383   4.932  0.00  0.00      PROA  
ATOM    932 HD23 LEU P 644       1.838 -11.781   4.602  0.00  0.00      PROA  
ATOM    933  C   LEU P 644      -3.138 -12.326   6.185  0.00  0.00      PROA  
ATOM    934  O   LEU P 644      -3.461 -12.748   5.054  0.00  0.00      PROA  
ATOM    935  N   PHE P 645      -3.857 -12.460   7.264  0.00  0.00      PROA  
ATOM    936  HN  PHE P 645      -3.408 -12.257   8.131  0.00  0.00      PROA  
ATOM    937  CA  PHE P 645      -5.265 -12.953   7.182  0.00  0.00      PROA  
ATOM    938  HA  PHE P 645      -5.280 -13.943   6.751  0.00  0.00      PROA  
ATOM    939  CB  PHE P 645      -5.871 -13.183   8.574  0.00  0.00      PROA  
ATOM    940  HB1 PHE P 645      -5.992 -12.175   9.025  0.00  0.00      PROA  
ATOM    941  HB2 PHE P 645      -5.381 -13.854   9.311  0.00  0.00      PROA  
ATOM    942  CG  PHE P 645      -7.273 -13.736   8.564  0.00  0.00      PROA  
ATOM    943  CD1 PHE P 645      -8.127 -13.188   9.551  0.00  0.00      PROA  
ATOM    944  HD1 PHE P 645      -7.777 -12.490  10.297  0.00  0.00      PROA  
ATOM    945  CE1 PHE P 645      -9.465 -13.506   9.550  0.00  0.00      PROA  
ATOM    946  HE1 PHE P 645     -10.079 -12.999  10.281  0.00  0.00      PROA  
ATOM    947  CZ  PHE P 645     -10.065 -14.429   8.656  0.00  0.00      PROA  
ATOM    948  HZ  PHE P 645     -11.093 -14.745   8.758  0.00  0.00      PROA  
ATOM    949  CD2 PHE P 645      -7.829 -14.692   7.668  0.00  0.00      PROA  
ATOM    950  HD2 PHE P 645      -7.155 -15.250   7.035  0.00  0.00      PROA  
ATOM    951  CE2 PHE P 645      -9.167 -15.115   7.699  0.00  0.00      PROA  
ATOM    952  HE2 PHE P 645      -9.445 -15.939   7.059  0.00  0.00      PROA  
ATOM    953  C   PHE P 645      -6.160 -12.171   6.293  0.00  0.00      PROA  
ATOM    954  O   PHE P 645      -6.914 -12.772   5.527  0.00  0.00      PROA  
ATOM    955  N   GLY P 646      -6.208 -10.865   6.370  0.00  0.00      PROA  
ATOM    956  HN  GLY P 646      -5.548 -10.358   6.918  0.00  0.00      PROA  
ATOM    957  CA  GLY P 646      -7.092 -10.038   5.511  0.00  0.00      PROA  
ATOM    958  HA1 GLY P 646      -6.880  -9.005   5.742  0.00  0.00      PROA  
ATOM    959  HA2 GLY P 646      -8.160 -10.093   5.662  0.00  0.00      PROA  
ATOM    960  C   GLY P 646      -6.722 -10.168   4.050  0.00  0.00      PROA  
ATOM    961  O   GLY P 646      -7.555 -10.254   3.161  0.00  0.00      PROA  
ATOM    962  N   ALA P 647      -5.428 -10.167   3.695  0.00  0.00      PROA  
ATOM    963  HN  ALA P 647      -4.710 -10.082   4.382  0.00  0.00      PROA  
ATOM    964  CA  ALA P 647      -4.995 -10.289   2.360  0.00  0.00      PROA  
ATOM    965  HA  ALA P 647      -5.444  -9.470   1.817  0.00  0.00      PROA  
ATOM    966  CB  ALA P 647      -3.487 -10.056   2.288  0.00  0.00      PROA  
ATOM    967  HB1 ALA P 647      -3.100  -9.257   2.956  0.00  0.00      PROA  
ATOM    968  HB2 ALA P 647      -3.216  -9.607   1.308  0.00  0.00      PROA  
ATOM    969  HB3 ALA P 647      -2.833 -10.939   2.453  0.00  0.00      PROA  
ATOM    970  C   ALA P 647      -5.369 -11.659   1.745  0.00  0.00      PROA  
ATOM    971  O   ALA P 647      -5.793 -11.704   0.551  0.00  0.00      PROA  
ATOM    972  N   SER P 648      -5.140 -12.736   2.517  0.00  0.00      PROA  
ATOM    973  HN  SER P 648      -4.438 -12.691   3.224  0.00  0.00      PROA  
ATOM    974  CA  SER P 648      -5.705 -14.107   2.300  0.00  0.00      PROA  
ATOM    975  HA  SER P 648      -5.270 -14.506   1.395  0.00  0.00      PROA  
ATOM    976  CB  SER P 648      -5.305 -15.029   3.469  0.00  0.00      PROA  
ATOM    977  HB1 SER P 648      -5.821 -14.662   4.382  0.00  0.00      PROA  
ATOM    978  HB2 SER P 648      -4.270 -14.767   3.777  0.00  0.00      PROA  
ATOM    979  OG  SER P 648      -5.374 -16.420   3.148  0.00  0.00      PROA  
ATOM    980  HG1 SER P 648      -4.760 -16.579   2.428  0.00  0.00      PROA  
ATOM    981  C   SER P 648      -7.242 -14.098   2.142  0.00  0.00      PROA  
ATOM    982  O   SER P 648      -7.761 -14.527   1.096  0.00  0.00      PROA  
ATOM    983  N   LEU P 649      -8.032 -13.594   3.109  0.00  0.00      PROA  
ATOM    984  HN  LEU P 649      -7.657 -13.335   3.995  0.00  0.00      PROA  
ATOM    985  CA  LEU P 649      -9.508 -13.522   3.019  0.00  0.00      PROA  
ATOM    986  HA  LEU P 649      -9.767 -14.562   2.888  0.00  0.00      PROA  
ATOM    987  CB  LEU P 649     -10.130 -12.978   4.347  0.00  0.00      PROA  
ATOM    988  HB1 LEU P 649      -9.877 -11.921   4.580  0.00  0.00      PROA  
ATOM    989  HB2 LEU P 649      -9.639 -13.609   5.119  0.00  0.00      PROA  
ATOM    990  CG  LEU P 649     -11.677 -13.093   4.535  0.00  0.00      PROA  
ATOM    991  HG  LEU P 649     -12.265 -12.595   3.735  0.00  0.00      PROA  
ATOM    992  CD1 LEU P 649     -12.088 -14.508   4.566  0.00  0.00      PROA  
ATOM    993 HD11 LEU P 649     -11.427 -15.076   5.257  0.00  0.00      PROA  
ATOM    994 HD12 LEU P 649     -12.065 -14.905   3.529  0.00  0.00      PROA  
ATOM    995 HD13 LEU P 649     -13.091 -14.558   5.040  0.00  0.00      PROA  
ATOM    996  CD2 LEU P 649     -12.056 -12.511   5.879  0.00  0.00      PROA  
ATOM    997 HD21 LEU P 649     -11.968 -11.404   5.859  0.00  0.00      PROA  
ATOM    998 HD22 LEU P 649     -11.508 -12.877   6.774  0.00  0.00      PROA  
ATOM    999 HD23 LEU P 649     -13.149 -12.599   6.057  0.00  0.00      PROA  
ATOM   1000  C   LEU P 649     -10.125 -12.817   1.786  0.00  0.00      PROA  
ATOM   1001  O   LEU P 649     -10.912 -13.353   1.005  0.00  0.00      PROA  
ATOM   1002  N   THR P 650      -9.611 -11.556   1.595  0.00  0.00      PROA  
ATOM   1003  HN  THR P 650      -8.953 -11.139   2.217  0.00  0.00      PROA  
ATOM   1004  CA  THR P 650     -10.050 -10.761   0.473  0.00  0.00      PROA  
ATOM   1005  HA  THR P 650     -11.126 -10.830   0.407  0.00  0.00      PROA  
ATOM   1006  CB  THR P 650      -9.766  -9.223   0.581  0.00  0.00      PROA  
ATOM   1007  HB  THR P 650      -9.912  -8.939   1.645  0.00  0.00      PROA  
ATOM   1008  OG1 THR P 650     -10.414  -8.458  -0.361  0.00  0.00      PROA  
ATOM   1009  HG1 THR P 650     -10.130  -8.757  -1.228  0.00  0.00      PROA  
ATOM   1010  CG2 THR P 650      -8.225  -8.929   0.328  0.00  0.00      PROA  
ATOM   1011 HG21 THR P 650      -8.021  -7.893   0.674  0.00  0.00      PROA  
ATOM   1012 HG22 THR P 650      -8.060  -8.970  -0.770  0.00  0.00      PROA  
ATOM   1013 HG23 THR P 650      -7.548  -9.627   0.866  0.00  0.00      PROA  
ATOM   1014  C   THR P 650      -9.631 -11.347  -0.785  0.00  0.00      PROA  
ATOM   1015  O   THR P 650     -10.342 -11.237  -1.813  0.00  0.00      PROA  
ATOM   1016  N   GLY P 651      -8.433 -11.982  -0.843  0.00  0.00      PROA  
ATOM   1017  HN  GLY P 651      -7.870 -12.109  -0.030  0.00  0.00      PROA  
ATOM   1018  CA  GLY P 651      -7.777 -12.388  -2.063  0.00  0.00      PROA  
ATOM   1019  HA1 GLY P 651      -6.724 -12.411  -1.827  0.00  0.00      PROA  
ATOM   1020  HA2 GLY P 651      -7.908 -11.681  -2.869  0.00  0.00      PROA  
ATOM   1021  C   GLY P 651      -8.292 -13.720  -2.570  0.00  0.00      PROA  
ATOM   1022  O   GLY P 651      -8.407 -13.822  -3.797  0.00  0.00      PROA  
ATOM   1023  N   ILE P 652      -8.472 -14.737  -1.715  0.00  0.00      PROA  
ATOM   1024  HN  ILE P 652      -8.082 -14.622  -0.805  0.00  0.00      PROA  
ATOM   1025  CA  ILE P 652      -8.914 -16.105  -2.026  0.00  0.00      PROA  
ATOM   1026  HA  ILE P 652      -8.172 -16.531  -2.685  0.00  0.00      PROA  
ATOM   1027  CB  ILE P 652      -8.956 -17.064  -0.825  0.00  0.00      PROA  
ATOM   1028  HB  ILE P 652      -9.440 -16.484  -0.011  0.00  0.00      PROA  
ATOM   1029  CG2 ILE P 652      -9.816 -18.373  -0.964  0.00  0.00      PROA  
ATOM   1030 HG21 ILE P 652      -9.376 -18.864  -1.858  0.00  0.00      PROA  
ATOM   1031 HG22 ILE P 652     -10.870 -18.062  -1.134  0.00  0.00      PROA  
ATOM   1032 HG23 ILE P 652      -9.726 -19.076  -0.109  0.00  0.00      PROA  
ATOM   1033  CG1 ILE P 652      -7.544 -17.372  -0.405  0.00  0.00      PROA  
ATOM   1034 HG11 ILE P 652      -6.835 -16.522  -0.497  0.00  0.00      PROA  
ATOM   1035 HG12 ILE P 652      -7.191 -18.083  -1.181  0.00  0.00      PROA  
ATOM   1036  CD  ILE P 652      -7.425 -18.011   1.016  0.00  0.00      PROA  
ATOM   1037  HD1 ILE P 652      -7.803 -17.322   1.801  0.00  0.00      PROA  
ATOM   1038  HD2 ILE P 652      -6.342 -18.173   1.206  0.00  0.00      PROA  
ATOM   1039  HD3 ILE P 652      -7.990 -18.954   1.175  0.00  0.00      PROA  
ATOM   1040  C   ILE P 652     -10.187 -16.067  -2.758  0.00  0.00      PROA  
ATOM   1041  O   ILE P 652     -10.367 -16.668  -3.818  0.00  0.00      PROA  
ATOM   1042  N   ALA P 653     -11.247 -15.367  -2.212  0.00  0.00      PROA  
ATOM   1043  HN  ALA P 653     -11.020 -14.827  -1.405  0.00  0.00      PROA  
ATOM   1044  CA  ALA P 653     -12.539 -15.241  -2.813  0.00  0.00      PROA  
ATOM   1045  HA  ALA P 653     -12.922 -16.199  -3.132  0.00  0.00      PROA  
ATOM   1046  CB  ALA P 653     -13.561 -14.672  -1.873  0.00  0.00      PROA  
ATOM   1047  HB1 ALA P 653     -14.555 -14.678  -2.371  0.00  0.00      PROA  
ATOM   1048  HB2 ALA P 653     -13.324 -13.623  -1.596  0.00  0.00      PROA  
ATOM   1049  HB3 ALA P 653     -13.711 -15.332  -0.991  0.00  0.00      PROA  
ATOM   1050  C   ALA P 653     -12.531 -14.414  -4.057  0.00  0.00      PROA  
ATOM   1051  O   ALA P 653     -13.272 -14.705  -4.983  0.00  0.00      PROA  
ATOM   1052  N   TYR P 654     -11.712 -13.409  -4.125  0.00  0.00      PROA  
ATOM   1053  HN  TYR P 654     -11.069 -13.168  -3.402  0.00  0.00      PROA  
ATOM   1054  CA  TYR P 654     -11.563 -12.625  -5.376  0.00  0.00      PROA  
ATOM   1055  HA  TYR P 654     -12.502 -12.246  -5.751  0.00  0.00      PROA  
ATOM   1056  CB  TYR P 654     -10.680 -11.379  -5.058  0.00  0.00      PROA  
ATOM   1057  HB1 TYR P 654      -9.723 -11.740  -4.623  0.00  0.00      PROA  
ATOM   1058  HB2 TYR P 654     -11.250 -10.905  -4.231  0.00  0.00      PROA  
ATOM   1059  CG  TYR P 654     -10.288 -10.440  -6.218  0.00  0.00      PROA  
ATOM   1060  CD1 TYR P 654      -9.246 -10.661  -7.121  0.00  0.00      PROA  
ATOM   1061  HD1 TYR P 654      -8.707 -11.596  -7.146  0.00  0.00      PROA  
ATOM   1062  CE1 TYR P 654      -8.964  -9.727  -8.131  0.00  0.00      PROA  
ATOM   1063  HE1 TYR P 654      -8.118  -9.880  -8.784  0.00  0.00      PROA  
ATOM   1064  CZ  TYR P 654      -9.712  -8.583  -8.238  0.00  0.00      PROA  
ATOM   1065  OH  TYR P 654      -9.368  -7.745  -9.291  0.00  0.00      PROA  
ATOM   1066  HH  TYR P 654      -8.762  -8.198  -9.882  0.00  0.00      PROA  
ATOM   1067  CD2 TYR P 654     -11.029  -9.186  -6.305  0.00  0.00      PROA  
ATOM   1068  HD2 TYR P 654     -11.783  -9.007  -5.554  0.00  0.00      PROA  
ATOM   1069  CE2 TYR P 654     -10.762  -8.270  -7.352  0.00  0.00      PROA  
ATOM   1070  HE2 TYR P 654     -11.360  -7.380  -7.481  0.00  0.00      PROA  
ATOM   1071  C   TYR P 654     -11.111 -13.361  -6.583  0.00  0.00      PROA  
ATOM   1072  O   TYR P 654     -11.692 -13.350  -7.657  0.00  0.00      PROA  
ATOM   1073  N   SER P 655      -9.980 -14.121  -6.463  0.00  0.00      PROA  
ATOM   1074  HN  SER P 655      -9.558 -14.252  -5.569  0.00  0.00      PROA  
ATOM   1075  CA  SER P 655      -9.369 -14.964  -7.506  0.00  0.00      PROA  
ATOM   1076  HA  SER P 655      -9.166 -14.264  -8.303  0.00  0.00      PROA  
ATOM   1077  CB  SER P 655      -8.075 -15.606  -6.936  0.00  0.00      PROA  
ATOM   1078  HB1 SER P 655      -7.340 -14.827  -6.641  0.00  0.00      PROA  
ATOM   1079  HB2 SER P 655      -7.584 -16.143  -7.776  0.00  0.00      PROA  
ATOM   1080  OG  SER P 655      -8.214 -16.566  -5.885  0.00  0.00      PROA  
ATOM   1081  HG1 SER P 655      -8.420 -16.155  -5.043  0.00  0.00      PROA  
ATOM   1082  C   SER P 655     -10.345 -15.999  -8.049  0.00  0.00      PROA  
ATOM   1083  O   SER P 655     -10.345 -16.196  -9.228  0.00  0.00      PROA  
ATOM   1084  N   LEU P 656     -11.167 -16.641  -7.222  0.00  0.00      PROA  
ATOM   1085  HN  LEU P 656     -11.038 -16.482  -6.247  0.00  0.00      PROA  
ATOM   1086  CA  LEU P 656     -12.281 -17.480  -7.640  0.00  0.00      PROA  
ATOM   1087  HA  LEU P 656     -11.820 -18.293  -8.182  0.00  0.00      PROA  
ATOM   1088  CB  LEU P 656     -12.881 -18.203  -6.469  0.00  0.00      PROA  
ATOM   1089  HB1 LEU P 656     -13.665 -18.876  -6.878  0.00  0.00      PROA  
ATOM   1090  HB2 LEU P 656     -13.408 -17.581  -5.715  0.00  0.00      PROA  
ATOM   1091  CG  LEU P 656     -11.834 -19.032  -5.595  0.00  0.00      PROA  
ATOM   1092  HG  LEU P 656     -10.929 -18.421  -5.390  0.00  0.00      PROA  
ATOM   1093  CD1 LEU P 656     -12.446 -19.446  -4.237  0.00  0.00      PROA  
ATOM   1094 HD11 LEU P 656     -13.442 -19.940  -4.239  0.00  0.00      PROA  
ATOM   1095 HD12 LEU P 656     -12.507 -18.480  -3.690  0.00  0.00      PROA  
ATOM   1096 HD13 LEU P 656     -11.671 -20.113  -3.803  0.00  0.00      PROA  
ATOM   1097  CD2 LEU P 656     -11.284 -20.281  -6.358  0.00  0.00      PROA  
ATOM   1098 HD21 LEU P 656     -10.845 -19.982  -7.334  0.00  0.00      PROA  
ATOM   1099 HD22 LEU P 656     -12.058 -21.070  -6.469  0.00  0.00      PROA  
ATOM   1100 HD23 LEU P 656     -10.486 -20.751  -5.745  0.00  0.00      PROA  
ATOM   1101  C   LEU P 656     -13.429 -16.764  -8.422  0.00  0.00      PROA  
ATOM   1102  O   LEU P 656     -13.951 -17.311  -9.392  0.00  0.00      PROA  
ATOM   1103  N   PHE P 657     -13.860 -15.515  -8.172  0.00  0.00      PROA  
ATOM   1104  HN  PHE P 657     -13.552 -14.955  -7.406  0.00  0.00      PROA  
ATOM   1105  CA  PHE P 657     -15.074 -14.954  -8.814  0.00  0.00      PROA  
ATOM   1106  HA  PHE P 657     -15.537 -15.646  -9.502  0.00  0.00      PROA  
ATOM   1107  CB  PHE P 657     -16.137 -14.601  -7.680  0.00  0.00      PROA  
ATOM   1108  HB1 PHE P 657     -17.045 -14.314  -8.253  0.00  0.00      PROA  
ATOM   1109  HB2 PHE P 657     -15.772 -13.833  -6.966  0.00  0.00      PROA  
ATOM   1110  CG  PHE P 657     -16.452 -15.860  -6.831  0.00  0.00      PROA  
ATOM   1111  CD1 PHE P 657     -16.438 -15.864  -5.430  0.00  0.00      PROA  
ATOM   1112  HD1 PHE P 657     -16.145 -15.008  -4.839  0.00  0.00      PROA  
ATOM   1113  CE1 PHE P 657     -16.772 -17.042  -4.766  0.00  0.00      PROA  
ATOM   1114  HE1 PHE P 657     -16.750 -16.952  -3.690  0.00  0.00      PROA  
ATOM   1115  CZ  PHE P 657     -17.055 -18.220  -5.486  0.00  0.00      PROA  
ATOM   1116  HZ  PHE P 657     -17.301 -19.106  -4.919  0.00  0.00      PROA  
ATOM   1117  CD2 PHE P 657     -16.840 -17.028  -7.568  0.00  0.00      PROA  
ATOM   1118  HD2 PHE P 657     -16.921 -16.963  -8.643  0.00  0.00      PROA  
ATOM   1119  CE2 PHE P 657     -17.072 -18.210  -6.897  0.00  0.00      PROA  
ATOM   1120  HE2 PHE P 657     -17.333 -19.109  -7.436  0.00  0.00      PROA  
ATOM   1121  C   PHE P 657     -14.868 -13.683  -9.623  0.00  0.00      PROA  
ATOM   1122  O   PHE P 657     -15.732 -13.356 -10.449  0.00  0.00      PROA  
ATOM   1123  N   ALA P 658     -13.696 -13.080  -9.499  0.00  0.00      PROA  
ATOM   1124  HN  ALA P 658     -12.985 -13.347  -8.852  0.00  0.00      PROA  
ATOM   1125  CA  ALA P 658     -13.424 -11.876 -10.378  0.00  0.00      PROA  
ATOM   1126  HA  ALA P 658     -14.313 -11.262 -10.371  0.00  0.00      PROA  
ATOM   1127  CB  ALA P 658     -12.327 -10.958  -9.785  0.00  0.00      PROA  
ATOM   1128  HB1 ALA P 658     -11.342 -11.473  -9.760  0.00  0.00      PROA  
ATOM   1129  HB2 ALA P 658     -12.686 -10.661  -8.777  0.00  0.00      PROA  
ATOM   1130  HB3 ALA P 658     -12.191  -9.996 -10.323  0.00  0.00      PROA  
ATOM   1131  C   ALA P 658     -13.112 -12.212 -11.825  0.00  0.00      PROA  
ATOM   1132  O   ALA P 658     -12.562 -13.322 -12.088  0.00  0.00      PROA  
ATOM   1133  N   GLY P 659     -13.470 -11.344 -12.765  0.00  0.00      PROA  
ATOM   1134  HN  GLY P 659     -13.837 -10.461 -12.483  0.00  0.00      PROA  
ATOM   1135  CA  GLY P 659     -13.485 -11.577 -14.232  0.00  0.00      PROA  
ATOM   1136  HA1 GLY P 659     -14.124 -10.883 -14.758  0.00  0.00      PROA  
ATOM   1137  HA2 GLY P 659     -13.844 -12.582 -14.397  0.00  0.00      PROA  
ATOM   1138  C   GLY P 659     -12.155 -11.510 -14.885  0.00  0.00      PROA  
ATOM   1139  O   GLY P 659     -12.090 -11.923 -16.059  0.00  0.00      PROA  
ATOM   1140  N   GLN P 660     -11.119 -10.982 -14.255  0.00  0.00      PROA  
ATOM   1141  HN  GLN P 660     -11.216 -10.641 -13.324  0.00  0.00      PROA  
ATOM   1142  CA  GLN P 660      -9.797 -10.964 -14.845  0.00  0.00      PROA  
ATOM   1143  HA  GLN P 660      -9.736 -11.577 -15.732  0.00  0.00      PROA  
ATOM   1144  CB  GLN P 660      -9.553  -9.581 -15.347  0.00  0.00      PROA  
ATOM   1145  HB1 GLN P 660      -9.848  -8.816 -14.597  0.00  0.00      PROA  
ATOM   1146  HB2 GLN P 660     -10.297  -9.477 -16.166  0.00  0.00      PROA  
ATOM   1147  CG  GLN P 660      -8.092  -9.386 -15.899  0.00  0.00      PROA  
ATOM   1148  HG1 GLN P 660      -7.387  -9.167 -15.070  0.00  0.00      PROA  
ATOM   1149  HG2 GLN P 660      -8.121  -8.573 -16.655  0.00  0.00      PROA  
ATOM   1150  CD  GLN P 660      -7.509 -10.655 -16.606  0.00  0.00      PROA  
ATOM   1151  OE1 GLN P 660      -6.546 -11.256 -16.170  0.00  0.00      PROA  
ATOM   1152  NE2 GLN P 660      -8.114 -11.056 -17.795  0.00  0.00      PROA  
ATOM   1153 HE21 GLN P 660      -7.701 -11.867 -18.208  0.00  0.00      PROA  
ATOM   1154 HE22 GLN P 660      -9.063 -10.801 -17.980  0.00  0.00      PROA  
ATOM   1155  C   GLN P 660      -8.878 -11.494 -13.754  0.00  0.00      PROA  
ATOM   1156  O   GLN P 660      -8.290 -10.698 -12.988  0.00  0.00      PROA  
ATOM   1157  N   PRO P 661      -8.637 -12.782 -13.610  0.00  0.00      PROA  
ATOM   1158  CD  PRO P 661      -9.321 -13.784 -14.422  0.00  0.00      PROA  
ATOM   1159  HD1 PRO P 661      -9.109 -13.588 -15.495  0.00  0.00      PROA  
ATOM   1160  HD2 PRO P 661     -10.406 -13.738 -14.188  0.00  0.00      PROA  
ATOM   1161  CA  PRO P 661      -8.025 -13.387 -12.444  0.00  0.00      PROA  
ATOM   1162  HA  PRO P 661      -8.360 -12.881 -11.551  0.00  0.00      PROA  
ATOM   1163  CB  PRO P 661      -8.473 -14.840 -12.397  0.00  0.00      PROA  
ATOM   1164  HB1 PRO P 661      -9.472 -14.864 -11.913  0.00  0.00      PROA  
ATOM   1165  HB2 PRO P 661      -7.779 -15.600 -11.977  0.00  0.00      PROA  
ATOM   1166  CG  PRO P 661      -8.778 -15.073 -13.909  0.00  0.00      PROA  
ATOM   1167  HG1 PRO P 661      -7.845 -15.359 -14.440  0.00  0.00      PROA  
ATOM   1168  HG2 PRO P 661      -9.552 -15.827 -14.168  0.00  0.00      PROA  
ATOM   1169  C   PRO P 661      -6.548 -13.241 -12.373  0.00  0.00      PROA  
ATOM   1170  O   PRO P 661      -5.978 -13.683 -11.398  0.00  0.00      PROA  
ATOM   1171  N   LEU P 662      -5.854 -12.625 -13.357  0.00  0.00      PROA  
ATOM   1172  HN  LEU P 662      -6.336 -12.499 -14.220  0.00  0.00      PROA  
ATOM   1173  CA  LEU P 662      -4.435 -12.300 -13.232  0.00  0.00      PROA  
ATOM   1174  HA  LEU P 662      -3.984 -13.057 -12.608  0.00  0.00      PROA  
ATOM   1175  CB  LEU P 662      -3.823 -12.391 -14.666  0.00  0.00      PROA  
ATOM   1176  HB1 LEU P 662      -2.715 -12.457 -14.623  0.00  0.00      PROA  
ATOM   1177  HB2 LEU P 662      -4.150 -11.520 -15.273  0.00  0.00      PROA  
ATOM   1178  CG  LEU P 662      -4.275 -13.652 -15.335  0.00  0.00      PROA  
ATOM   1179  HG  LEU P 662      -5.375 -13.677 -15.489  0.00  0.00      PROA  
ATOM   1180  CD1 LEU P 662      -3.652 -13.717 -16.784  0.00  0.00      PROA  
ATOM   1181 HD11 LEU P 662      -3.983 -14.697 -17.188  0.00  0.00      PROA  
ATOM   1182 HD12 LEU P 662      -2.559 -13.546 -16.674  0.00  0.00      PROA  
ATOM   1183 HD13 LEU P 662      -4.171 -12.944 -17.389  0.00  0.00      PROA  
ATOM   1184  CD2 LEU P 662      -3.756 -14.873 -14.561  0.00  0.00      PROA  
ATOM   1185 HD21 LEU P 662      -4.276 -15.747 -15.007  0.00  0.00      PROA  
ATOM   1186 HD22 LEU P 662      -4.099 -14.890 -13.504  0.00  0.00      PROA  
ATOM   1187 HD23 LEU P 662      -2.656 -15.027 -14.577  0.00  0.00      PROA  
ATOM   1188  C   LEU P 662      -4.236 -10.964 -12.600  0.00  0.00      PROA  
ATOM   1189  O   LEU P 662      -3.097 -10.432 -12.502  0.00  0.00      PROA  
ATOM   1190  N   THR P 663      -5.328 -10.404 -12.093  0.00  0.00      PROA  
ATOM   1191  HN  THR P 663      -6.125 -11.001 -12.141  0.00  0.00      PROA  
ATOM   1192  CA  THR P 663      -5.241  -9.290 -11.171  0.00  0.00      PROA  
ATOM   1193  HA  THR P 663      -4.470  -8.659 -11.587  0.00  0.00      PROA  
ATOM   1194  CB  THR P 663      -6.415  -8.265 -11.266  0.00  0.00      PROA  
ATOM   1195  HB  THR P 663      -6.423  -7.475 -10.486  0.00  0.00      PROA  
ATOM   1196  OG1 THR P 663      -7.655  -8.917 -11.075  0.00  0.00      PROA  
ATOM   1197  HG1 THR P 663      -7.701  -9.619 -11.728  0.00  0.00      PROA  
ATOM   1198  CG2 THR P 663      -6.419  -7.472 -12.578  0.00  0.00      PROA  
ATOM   1199 HG21 THR P 663      -5.530  -6.806 -12.553  0.00  0.00      PROA  
ATOM   1200 HG22 THR P 663      -7.387  -6.943 -12.713  0.00  0.00      PROA  
ATOM   1201 HG23 THR P 663      -6.387  -8.214 -13.404  0.00  0.00      PROA  
ATOM   1202  C   THR P 663      -4.899  -9.751  -9.765  0.00  0.00      PROA  
ATOM   1203  O   THR P 663      -5.508 -10.667  -9.314  0.00  0.00      PROA  
ATOM   1204  N   ILE P 664      -4.077  -9.035  -9.059  0.00  0.00      PROA  
ATOM   1205  HN  ILE P 664      -3.630  -8.207  -9.387  0.00  0.00      PROA  
ATOM   1206  CA  ILE P 664      -3.622  -9.319  -7.690  0.00  0.00      PROA  
ATOM   1207  HA  ILE P 664      -4.148 -10.200  -7.353  0.00  0.00      PROA  
ATOM   1208  CB  ILE P 664      -2.115  -9.489  -7.624  0.00  0.00      PROA  
ATOM   1209  HB  ILE P 664      -1.542  -8.582  -7.914  0.00  0.00      PROA  
ATOM   1210  CG2 ILE P 664      -1.664  -9.803  -6.198  0.00  0.00      PROA  
ATOM   1211 HG21 ILE P 664      -0.635 -10.214  -6.282  0.00  0.00      PROA  
ATOM   1212 HG22 ILE P 664      -2.314 -10.609  -5.795  0.00  0.00      PROA  
ATOM   1213 HG23 ILE P 664      -1.647  -8.871  -5.593  0.00  0.00      PROA  
ATOM   1214  CG1 ILE P 664      -1.594 -10.574  -8.585  0.00  0.00      PROA  
ATOM   1215 HG11 ILE P 664      -0.487 -10.621  -8.672  0.00  0.00      PROA  
ATOM   1216 HG12 ILE P 664      -1.887 -10.403  -9.643  0.00  0.00      PROA  
ATOM   1217  CD  ILE P 664      -2.047 -12.046  -8.287  0.00  0.00      PROA  
ATOM   1218  HD1 ILE P 664      -1.467 -12.635  -9.030  0.00  0.00      PROA  
ATOM   1219  HD2 ILE P 664      -3.121 -12.104  -8.568  0.00  0.00      PROA  
ATOM   1220  HD3 ILE P 664      -1.939 -12.428  -7.250  0.00  0.00      PROA  
ATOM   1221  C   ILE P 664      -3.959  -8.100  -6.794  0.00  0.00      PROA  
ATOM   1222  O   ILE P 664      -3.660  -6.953  -7.026  0.00  0.00      PROA  
ATOM   1223  N   LEU P 665      -4.758  -8.379  -5.715  0.00  0.00      PROA  
ATOM   1224  HN  LEU P 665      -5.242  -9.249  -5.753  0.00  0.00      PROA  
ATOM   1225  CA  LEU P 665      -4.994  -7.512  -4.547  0.00  0.00      PROA  
ATOM   1226  HA  LEU P 665      -5.377  -6.557  -4.875  0.00  0.00      PROA  
ATOM   1227  CB  LEU P 665      -6.210  -8.026  -3.702  0.00  0.00      PROA  
ATOM   1228  HB1 LEU P 665      -6.287  -7.283  -2.880  0.00  0.00      PROA  
ATOM   1229  HB2 LEU P 665      -6.039  -9.046  -3.296  0.00  0.00      PROA  
ATOM   1230  CG  LEU P 665      -7.682  -8.088  -4.417  0.00  0.00      PROA  
ATOM   1231  HG  LEU P 665      -7.461  -8.702  -5.316  0.00  0.00      PROA  
ATOM   1232  CD1 LEU P 665      -8.728  -8.658  -3.509  0.00  0.00      PROA  
ATOM   1233 HD11 LEU P 665      -8.751  -7.968  -2.638  0.00  0.00      PROA  
ATOM   1234 HD12 LEU P 665      -8.515  -9.701  -3.190  0.00  0.00      PROA  
ATOM   1235 HD13 LEU P 665      -9.741  -8.759  -3.954  0.00  0.00      PROA  
ATOM   1236  CD2 LEU P 665      -8.077  -6.655  -5.014  0.00  0.00      PROA  
ATOM   1237 HD21 LEU P 665      -9.130  -6.728  -5.359  0.00  0.00      PROA  
ATOM   1238 HD22 LEU P 665      -7.311  -6.342  -5.755  0.00  0.00      PROA  
ATOM   1239 HD23 LEU P 665      -8.117  -5.830  -4.272  0.00  0.00      PROA  
ATOM   1240  C   LEU P 665      -3.749  -7.294  -3.683  0.00  0.00      PROA  
ATOM   1241  O   LEU P 665      -3.062  -8.222  -3.259  0.00  0.00      PROA  
ATOM   1242  N   GLY P 666      -3.394  -6.011  -3.574  0.00  0.00      PROA  
ATOM   1243  HN  GLY P 666      -3.924  -5.333  -4.079  0.00  0.00      PROA  
ATOM   1244  CA  GLY P 666      -2.314  -5.608  -2.749  0.00  0.00      PROA  
ATOM   1245  HA1 GLY P 666      -1.473  -5.344  -3.372  0.00  0.00      PROA  
ATOM   1246  HA2 GLY P 666      -2.029  -6.332  -1.999  0.00  0.00      PROA  
ATOM   1247  C   GLY P 666      -2.913  -4.401  -1.932  0.00  0.00      PROA  
ATOM   1248  O   GLY P 666      -4.128  -4.152  -1.935  0.00  0.00      PROA  
ATOM   1249  N   SER P 667      -2.023  -3.589  -1.332  0.00  0.00      PROA  
ATOM   1250  HN  SER P 667      -1.055  -3.658  -1.563  0.00  0.00      PROA  
ATOM   1251  CA  SER P 667      -2.401  -2.480  -0.389  0.00  0.00      PROA  
ATOM   1252  HA  SER P 667      -3.481  -2.438  -0.396  0.00  0.00      PROA  
ATOM   1253  CB  SER P 667      -1.880  -2.485   1.055  0.00  0.00      PROA  
ATOM   1254  HB1 SER P 667      -2.341  -1.692   1.683  0.00  0.00      PROA  
ATOM   1255  HB2 SER P 667      -0.787  -2.288   1.047  0.00  0.00      PROA  
ATOM   1256  OG  SER P 667      -2.004  -3.749   1.721  0.00  0.00      PROA  
ATOM   1257  HG1 SER P 667      -2.664  -3.728   2.418  0.00  0.00      PROA  
ATOM   1258  C   SER P 667      -1.911  -1.230  -1.174  0.00  0.00      PROA  
ATOM   1259  O   SER P 667      -1.125  -1.294  -2.107  0.00  0.00      PROA  
ATOM   1260  N   THR P 668      -2.391  -0.009  -0.723  0.00  0.00      PROA  
ATOM   1261  HN  THR P 668      -3.095  -0.011  -0.018  0.00  0.00      PROA  
ATOM   1262  CA  THR P 668      -2.174   1.219  -1.491  0.00  0.00      PROA  
ATOM   1263  HA  THR P 668      -1.230   1.275  -2.012  0.00  0.00      PROA  
ATOM   1264  CB  THR P 668      -3.233   1.479  -2.528  0.00  0.00      PROA  
ATOM   1265  HB  THR P 668      -3.432   0.578  -3.146  0.00  0.00      PROA  
ATOM   1266  OG1 THR P 668      -2.920   2.501  -3.433  0.00  0.00      PROA  
ATOM   1267  HG1 THR P 668      -3.453   2.331  -4.213  0.00  0.00      PROA  
ATOM   1268  CG2 THR P 668      -4.606   1.661  -1.888  0.00  0.00      PROA  
ATOM   1269 HG21 THR P 668      -4.539   2.585  -1.274  0.00  0.00      PROA  
ATOM   1270 HG22 THR P 668      -4.975   0.822  -1.261  0.00  0.00      PROA  
ATOM   1271 HG23 THR P 668      -5.410   1.770  -2.646  0.00  0.00      PROA  
ATOM   1272  C   THR P 668      -2.002   2.393  -0.560  0.00  0.00      PROA  
ATOM   1273  O   THR P 668      -2.797   2.673   0.322  0.00  0.00      PROA  
ATOM   1274  N   GLY P 669      -0.910   3.169  -0.768  0.00  0.00      PROA  
ATOM   1275  HN  GLY P 669      -0.471   2.934  -1.632  0.00  0.00      PROA  
ATOM   1276  CA  GLY P 669      -0.556   4.370  -0.092  0.00  0.00      PROA  
ATOM   1277  HA1 GLY P 669       0.218   4.820  -0.697  0.00  0.00      PROA  
ATOM   1278  HA2 GLY P 669      -0.159   3.970   0.829  0.00  0.00      PROA  
ATOM   1279  C   GLY P 669      -1.585   5.391   0.317  0.00  0.00      PROA  
ATOM   1280  O   GLY P 669      -1.511   5.788   1.478  0.00  0.00      PROA  
ATOM   1281  N   PRO P 670      -2.504   5.863  -0.468  0.00  0.00      PROA  
ATOM   1282  CD  PRO P 670      -2.436   5.856  -1.974  0.00  0.00      PROA  
ATOM   1283  HD1 PRO P 670      -2.787   4.865  -2.333  0.00  0.00      PROA  
ATOM   1284  HD2 PRO P 670      -1.468   6.001  -2.500  0.00  0.00      PROA  
ATOM   1285  CA  PRO P 670      -3.665   6.595   0.042  0.00  0.00      PROA  
ATOM   1286  HA  PRO P 670      -3.351   7.520   0.503  0.00  0.00      PROA  
ATOM   1287  CB  PRO P 670      -4.412   6.901  -1.248  0.00  0.00      PROA  
ATOM   1288  HB1 PRO P 670      -4.932   7.883  -1.240  0.00  0.00      PROA  
ATOM   1289  HB2 PRO P 670      -5.204   6.181  -1.548  0.00  0.00      PROA  
ATOM   1290  CG  PRO P 670      -3.451   6.972  -2.418  0.00  0.00      PROA  
ATOM   1291  HG1 PRO P 670      -3.842   6.755  -3.435  0.00  0.00      PROA  
ATOM   1292  HG2 PRO P 670      -3.006   7.989  -2.374  0.00  0.00      PROA  
ATOM   1293  C   PRO P 670      -4.593   6.025   1.066  0.00  0.00      PROA  
ATOM   1294  O   PRO P 670      -5.248   6.760   1.811  0.00  0.00      PROA  
ATOM   1295  N   VAL P 671      -4.958   4.762   1.038  0.00  0.00      PROA  
ATOM   1296  HN  VAL P 671      -4.472   4.244   0.339  0.00  0.00      PROA  
ATOM   1297  CA  VAL P 671      -5.907   4.084   1.938  0.00  0.00      PROA  
ATOM   1298  HA  VAL P 671      -6.740   4.739   2.148  0.00  0.00      PROA  
ATOM   1299  CB  VAL P 671      -6.621   2.836   1.283  0.00  0.00      PROA  
ATOM   1300  HB  VAL P 671      -5.861   2.126   0.892  0.00  0.00      PROA  
ATOM   1301  CG1 VAL P 671      -7.331   1.995   2.295  0.00  0.00      PROA  
ATOM   1302 HG11 VAL P 671      -7.674   1.095   1.741  0.00  0.00      PROA  
ATOM   1303 HG12 VAL P 671      -8.244   2.504   2.671  0.00  0.00      PROA  
ATOM   1304 HG13 VAL P 671      -6.790   1.677   3.212  0.00  0.00      PROA  
ATOM   1305  CG2 VAL P 671      -7.473   3.402   0.081  0.00  0.00      PROA  
ATOM   1306 HG21 VAL P 671      -8.009   2.513  -0.314  0.00  0.00      PROA  
ATOM   1307 HG22 VAL P 671      -6.851   3.657  -0.803  0.00  0.00      PROA  
ATOM   1308 HG23 VAL P 671      -8.139   4.197   0.481  0.00  0.00      PROA  
ATOM   1309  C   VAL P 671      -5.182   3.780   3.249  0.00  0.00      PROA  
ATOM   1310  O   VAL P 671      -5.769   3.925   4.305  0.00  0.00      PROA  
ATOM   1311  N   LEU P 672      -3.867   3.563   3.171  0.00  0.00      PROA  
ATOM   1312  HN  LEU P 672      -3.440   3.445   2.277  0.00  0.00      PROA  
ATOM   1313  CA  LEU P 672      -3.055   3.664   4.380  0.00  0.00      PROA  
ATOM   1314  HA  LEU P 672      -3.488   2.873   4.975  0.00  0.00      PROA  
ATOM   1315  CB  LEU P 672      -1.659   3.281   3.945  0.00  0.00      PROA  
ATOM   1316  HB1 LEU P 672      -1.265   3.954   3.153  0.00  0.00      PROA  
ATOM   1317  HB2 LEU P 672      -1.627   2.258   3.512  0.00  0.00      PROA  
ATOM   1318  CG  LEU P 672      -0.550   3.303   5.048  0.00  0.00      PROA  
ATOM   1319  HG  LEU P 672      -0.557   4.250   5.628  0.00  0.00      PROA  
ATOM   1320  CD1 LEU P 672      -0.799   2.179   6.062  0.00  0.00      PROA  
ATOM   1321 HD11 LEU P 672      -0.157   2.438   6.931  0.00  0.00      PROA  
ATOM   1322 HD12 LEU P 672      -0.416   1.257   5.574  0.00  0.00      PROA  
ATOM   1323 HD13 LEU P 672      -1.850   2.106   6.413  0.00  0.00      PROA  
ATOM   1324  CD2 LEU P 672       0.921   3.336   4.434  0.00  0.00      PROA  
ATOM   1325 HD21 LEU P 672       1.579   3.729   5.238  0.00  0.00      PROA  
ATOM   1326 HD22 LEU P 672       0.756   4.018   3.573  0.00  0.00      PROA  
ATOM   1327 HD23 LEU P 672       1.154   2.300   4.106  0.00  0.00      PROA  
ATOM   1328  C   LEU P 672      -3.165   4.918   5.135  0.00  0.00      PROA  
ATOM   1329  O   LEU P 672      -3.204   4.950   6.376  0.00  0.00      PROA  
ATOM   1330  N   VAL P 673      -3.018   6.099   4.402  0.00  0.00      PROA  
ATOM   1331  HN  VAL P 673      -2.961   6.114   3.407  0.00  0.00      PROA  
ATOM   1332  CA  VAL P 673      -2.995   7.360   5.080  0.00  0.00      PROA  
ATOM   1333  HA  VAL P 673      -2.493   7.152   6.014  0.00  0.00      PROA  
ATOM   1334  CB  VAL P 673      -2.107   8.497   4.517  0.00  0.00      PROA  
ATOM   1335  HB  VAL P 673      -1.081   8.089   4.394  0.00  0.00      PROA  
ATOM   1336  CG1 VAL P 673      -2.638   8.796   3.141  0.00  0.00      PROA  
ATOM   1337 HG11 VAL P 673      -2.806   7.817   2.644  0.00  0.00      PROA  
ATOM   1338 HG12 VAL P 673      -1.940   9.367   2.492  0.00  0.00      PROA  
ATOM   1339 HG13 VAL P 673      -3.626   9.303   3.098  0.00  0.00      PROA  
ATOM   1340  CG2 VAL P 673      -2.149   9.683   5.472  0.00  0.00      PROA  
ATOM   1341 HG21 VAL P 673      -1.356  10.430   5.253  0.00  0.00      PROA  
ATOM   1342 HG22 VAL P 673      -1.822   9.431   6.504  0.00  0.00      PROA  
ATOM   1343 HG23 VAL P 673      -3.168  10.125   5.494  0.00  0.00      PROA  
ATOM   1344  C   VAL P 673      -4.483   7.806   5.401  0.00  0.00      PROA  
ATOM   1345  O   VAL P 673      -4.675   8.634   6.317  0.00  0.00      PROA  
ATOM   1346  N   PHE P 674      -5.552   7.325   4.729  0.00  0.00      PROA  
ATOM   1347  HN  PHE P 674      -5.461   6.734   3.932  0.00  0.00      PROA  
ATOM   1348  CA  PHE P 674      -6.953   7.577   5.059  0.00  0.00      PROA  
ATOM   1349  HA  PHE P 674      -7.059   8.649   4.977  0.00  0.00      PROA  
ATOM   1350  CB  PHE P 674      -7.780   6.731   4.087  0.00  0.00      PROA  
ATOM   1351  HB1 PHE P 674      -7.465   5.687   4.297  0.00  0.00      PROA  
ATOM   1352  HB2 PHE P 674      -7.563   7.041   3.042  0.00  0.00      PROA  
ATOM   1353  CG  PHE P 674      -9.240   6.878   4.314  0.00  0.00      PROA  
ATOM   1354  CD1 PHE P 674     -10.043   5.731   4.604  0.00  0.00      PROA  
ATOM   1355  HD1 PHE P 674      -9.698   4.709   4.648  0.00  0.00      PROA  
ATOM   1356  CE1 PHE P 674     -11.407   5.907   4.819  0.00  0.00      PROA  
ATOM   1357  HE1 PHE P 674     -12.105   5.095   4.960  0.00  0.00      PROA  
ATOM   1358  CZ  PHE P 674     -12.005   7.201   4.673  0.00  0.00      PROA  
ATOM   1359  HZ  PHE P 674     -13.061   7.386   4.798  0.00  0.00      PROA  
ATOM   1360  CD2 PHE P 674      -9.822   8.162   4.152  0.00  0.00      PROA  
ATOM   1361  HD2 PHE P 674      -9.195   9.007   3.911  0.00  0.00      PROA  
ATOM   1362  CE2 PHE P 674     -11.221   8.378   4.466  0.00  0.00      PROA  
ATOM   1363  HE2 PHE P 674     -11.652   9.365   4.385  0.00  0.00      PROA  
ATOM   1364  C   PHE P 674      -7.371   7.256   6.539  0.00  0.00      PROA  
ATOM   1365  O   PHE P 674      -7.913   8.028   7.302  0.00  0.00      PROA  
ATOM   1366  N   GLU P 675      -6.941   5.982   6.957  0.00  0.00      PROA  
ATOM   1367  HN  GLU P 675      -6.655   5.198   6.412  0.00  0.00      PROA  
ATOM   1368  CA  GLU P 675      -7.036   5.611   8.359  0.00  0.00      PROA  
ATOM   1369  HA  GLU P 675      -8.042   5.915   8.610  0.00  0.00      PROA  
ATOM   1370  CB  GLU P 675      -7.117   4.069   8.600  0.00  0.00      PROA  
ATOM   1371  HB1 GLU P 675      -7.227   3.741   9.656  0.00  0.00      PROA  
ATOM   1372  HB2 GLU P 675      -6.296   3.469   8.152  0.00  0.00      PROA  
ATOM   1373  CG  GLU P 675      -8.299   3.409   7.890  0.00  0.00      PROA  
ATOM   1374  HG1 GLU P 675      -8.170   3.428   6.787  0.00  0.00      PROA  
ATOM   1375  HG2 GLU P 675      -9.303   3.772   8.196  0.00  0.00      PROA  
ATOM   1376  CD  GLU P 675      -8.499   1.942   8.292  0.00  0.00      PROA  
ATOM   1377  OE1 GLU P 675      -9.068   1.684   9.341  0.00  0.00      PROA  
ATOM   1378  OE2 GLU P 675      -8.026   1.113   7.516  0.00  0.00      PROA  
ATOM   1379  C   GLU P 675      -6.100   6.336   9.243  0.00  0.00      PROA  
ATOM   1380  O   GLU P 675      -6.409   6.662  10.381  0.00  0.00      PROA  
ATOM   1381  N   LYS P 676      -4.839   6.661   8.805  0.00  0.00      PROA  
ATOM   1382  HN  LYS P 676      -4.475   6.495   7.891  0.00  0.00      PROA  
ATOM   1383  CA  LYS P 676      -3.897   7.375   9.632  0.00  0.00      PROA  
ATOM   1384  HA  LYS P 676      -3.708   6.781  10.514  0.00  0.00      PROA  
ATOM   1385  CB  LYS P 676      -2.417   7.509   9.019  0.00  0.00      PROA  
ATOM   1386  HB1 LYS P 676      -2.321   7.857   7.968  0.00  0.00      PROA  
ATOM   1387  HB2 LYS P 676      -2.030   6.471   8.939  0.00  0.00      PROA  
ATOM   1388  CG  LYS P 676      -1.575   8.485   9.808  0.00  0.00      PROA  
ATOM   1389  HG1 LYS P 676      -1.847   8.156  10.833  0.00  0.00      PROA  
ATOM   1390  HG2 LYS P 676      -1.816   9.513   9.461  0.00  0.00      PROA  
ATOM   1391  CD  LYS P 676      -0.068   8.299   9.638  0.00  0.00      PROA  
ATOM   1392  HD1 LYS P 676       0.335   8.616   8.652  0.00  0.00      PROA  
ATOM   1393  HD2 LYS P 676       0.143   7.211   9.715  0.00  0.00      PROA  
ATOM   1394  CE  LYS P 676       0.812   9.064  10.647  0.00  0.00      PROA  
ATOM   1395  HE1 LYS P 676       0.452   8.722  11.640  0.00  0.00      PROA  
ATOM   1396  HE2 LYS P 676       0.743  10.167  10.531  0.00  0.00      PROA  
ATOM   1397  NZ  LYS P 676       2.243   8.655  10.410  0.00  0.00      PROA  
ATOM   1398  HZ1 LYS P 676       2.425   7.664  10.665  0.00  0.00      PROA  
ATOM   1399  HZ2 LYS P 676       2.928   9.105  11.050  0.00  0.00      PROA  
ATOM   1400  HZ3 LYS P 676       2.429   8.736   9.390  0.00  0.00      PROA  
ATOM   1401  C   LYS P 676      -4.460   8.794  10.034  0.00  0.00      PROA  
ATOM   1402  O   LYS P 676      -4.297   9.126  11.179  0.00  0.00      PROA  
ATOM   1403  N   ILE P 677      -5.087   9.486   9.083  0.00  0.00      PROA  
ATOM   1404  HN  ILE P 677      -5.000   9.192   8.134  0.00  0.00      PROA  
ATOM   1405  CA  ILE P 677      -6.022  10.537   9.416  0.00  0.00      PROA  
ATOM   1406  HA  ILE P 677      -5.533  11.277  10.031  0.00  0.00      PROA  
ATOM   1407  CB  ILE P 677      -6.324  11.327   8.198  0.00  0.00      PROA  
ATOM   1408  HB  ILE P 677      -6.752  10.761   7.343  0.00  0.00      PROA  
ATOM   1409  CG2 ILE P 677      -7.352  12.368   8.629  0.00  0.00      PROA  
ATOM   1410 HG21 ILE P 677      -8.277  11.815   8.897  0.00  0.00      PROA  
ATOM   1411 HG22 ILE P 677      -7.573  13.046   7.777  0.00  0.00      PROA  
ATOM   1412 HG23 ILE P 677      -7.074  13.062   9.451  0.00  0.00      PROA  
ATOM   1413  CG1 ILE P 677      -5.003  11.942   7.575  0.00  0.00      PROA  
ATOM   1414 HG11 ILE P 677      -4.045  11.402   7.734  0.00  0.00      PROA  
ATOM   1415 HG12 ILE P 677      -5.002  12.943   8.057  0.00  0.00      PROA  
ATOM   1416  CD  ILE P 677      -5.170  12.154   6.106  0.00  0.00      PROA  
ATOM   1417  HD1 ILE P 677      -6.016  12.848   5.914  0.00  0.00      PROA  
ATOM   1418  HD2 ILE P 677      -5.516  11.258   5.547  0.00  0.00      PROA  
ATOM   1419  HD3 ILE P 677      -4.288  12.600   5.600  0.00  0.00      PROA  
ATOM   1420  C   ILE P 677      -7.160  10.229  10.289  0.00  0.00      PROA  
ATOM   1421  O   ILE P 677      -7.299  10.843  11.350  0.00  0.00      PROA  
ATOM   1422  N   LEU P 678      -7.918   9.156  10.002  0.00  0.00      PROA  
ATOM   1423  HN  LEU P 678      -7.583   8.510   9.320  0.00  0.00      PROA  
ATOM   1424  CA  LEU P 678      -9.126   8.914  10.804  0.00  0.00      PROA  
ATOM   1425  HA  LEU P 678      -9.893   9.669  10.891  0.00  0.00      PROA  
ATOM   1426  CB  LEU P 678      -9.696   7.555  10.257  0.00  0.00      PROA  
ATOM   1427  HB1 LEU P 678      -9.266   6.577  10.561  0.00  0.00      PROA  
ATOM   1428  HB2 LEU P 678      -9.617   7.547   9.149  0.00  0.00      PROA  
ATOM   1429  CG  LEU P 678     -11.172   7.451  10.623  0.00  0.00      PROA  
ATOM   1430  HG  LEU P 678     -11.135   7.393  11.731  0.00  0.00      PROA  
ATOM   1431  CD1 LEU P 678     -12.136   8.615  10.194  0.00  0.00      PROA  
ATOM   1432 HD11 LEU P 678     -12.046   8.809   9.104  0.00  0.00      PROA  
ATOM   1433 HD12 LEU P 678     -11.978   9.571  10.739  0.00  0.00      PROA  
ATOM   1434 HD13 LEU P 678     -13.174   8.387  10.518  0.00  0.00      PROA  
ATOM   1435  CD2 LEU P 678     -11.752   6.144  10.042  0.00  0.00      PROA  
ATOM   1436 HD21 LEU P 678     -12.008   6.258   8.967  0.00  0.00      PROA  
ATOM   1437 HD22 LEU P 678     -12.628   5.741  10.593  0.00  0.00      PROA  
ATOM   1438 HD23 LEU P 678     -10.976   5.350  10.064  0.00  0.00      PROA  
ATOM   1439  C   LEU P 678      -8.783   8.619  12.273  0.00  0.00      PROA  
ATOM   1440  O   LEU P 678      -9.499   9.140  13.141  0.00  0.00      PROA  
ATOM   1441  N   TYR P 679      -7.655   7.950  12.543  0.00  0.00      PROA  
ATOM   1442  HN  TYR P 679      -7.093   7.643  11.780  0.00  0.00      PROA  
ATOM   1443  CA  TYR P 679      -7.148   7.749  13.890  0.00  0.00      PROA  
ATOM   1444  HA  TYR P 679      -7.961   7.334  14.467  0.00  0.00      PROA  
ATOM   1445  CB  TYR P 679      -5.915   6.735  13.894  0.00  0.00      PROA  
ATOM   1446  HB1 TYR P 679      -5.104   7.134  13.247  0.00  0.00      PROA  
ATOM   1447  HB2 TYR P 679      -6.214   5.805  13.364  0.00  0.00      PROA  
ATOM   1448  CG  TYR P 679      -5.348   6.449  15.266  0.00  0.00      PROA  
ATOM   1449  CD1 TYR P 679      -6.125   5.670  16.141  0.00  0.00      PROA  
ATOM   1450  HD1 TYR P 679      -7.011   5.180  15.766  0.00  0.00      PROA  
ATOM   1451  CE1 TYR P 679      -5.720   5.444  17.496  0.00  0.00      PROA  
ATOM   1452  HE1 TYR P 679      -6.385   4.930  18.174  0.00  0.00      PROA  
ATOM   1453  CZ  TYR P 679      -4.626   6.171  17.986  0.00  0.00      PROA  
ATOM   1454  OH  TYR P 679      -4.346   5.898  19.311  0.00  0.00      PROA  
ATOM   1455  HH  TYR P 679      -3.454   6.104  19.598  0.00  0.00      PROA  
ATOM   1456  CD2 TYR P 679      -4.239   7.099  15.794  0.00  0.00      PROA  
ATOM   1457  HD2 TYR P 679      -3.612   7.708  15.160  0.00  0.00      PROA  
ATOM   1458  CE2 TYR P 679      -3.884   7.034  17.115  0.00  0.00      PROA  
ATOM   1459  HE2 TYR P 679      -2.999   7.485  17.540  0.00  0.00      PROA  
ATOM   1460  C   TYR P 679      -6.780   9.143  14.556  0.00  0.00      PROA  
ATOM   1461  O   TYR P 679      -7.118   9.383  15.744  0.00  0.00      PROA  
ATOM   1462  N   LYS P 680      -6.093  10.061  13.811  0.00  0.00      PROA  
ATOM   1463  HN  LYS P 680      -5.806   9.882  12.874  0.00  0.00      PROA  
ATOM   1464  CA  LYS P 680      -5.764  11.392  14.290  0.00  0.00      PROA  
ATOM   1465  HA  LYS P 680      -5.345  11.208  15.268  0.00  0.00      PROA  
ATOM   1466  CB  LYS P 680      -4.639  12.036  13.425  0.00  0.00      PROA  
ATOM   1467  HB1 LYS P 680      -4.539  13.087  13.772  0.00  0.00      PROA  
ATOM   1468  HB2 LYS P 680      -5.021  12.084  12.383  0.00  0.00      PROA  
ATOM   1469  CG  LYS P 680      -3.239  11.343  13.415  0.00  0.00      PROA  
ATOM   1470  HG1 LYS P 680      -3.470  10.290  13.148  0.00  0.00      PROA  
ATOM   1471  HG2 LYS P 680      -2.806  11.425  14.434  0.00  0.00      PROA  
ATOM   1472  CD  LYS P 680      -2.216  11.874  12.423  0.00  0.00      PROA  
ATOM   1473  HD1 LYS P 680      -2.502  11.647  11.373  0.00  0.00      PROA  
ATOM   1474  HD2 LYS P 680      -1.230  11.397  12.611  0.00  0.00      PROA  
ATOM   1475  CE  LYS P 680      -1.989  13.351  12.444  0.00  0.00      PROA  
ATOM   1476  HE1 LYS P 680      -2.899  13.905  12.126  0.00  0.00      PROA  
ATOM   1477  HE2 LYS P 680      -1.225  13.631  11.688  0.00  0.00      PROA  
ATOM   1478  NZ  LYS P 680      -1.652  13.863  13.741  0.00  0.00      PROA  
ATOM   1479  HZ1 LYS P 680      -2.533  13.895  14.292  0.00  0.00      PROA  
ATOM   1480  HZ2 LYS P 680      -1.198  14.798  13.777  0.00  0.00      PROA  
ATOM   1481  HZ3 LYS P 680      -1.010  13.179  14.190  0.00  0.00      PROA  
ATOM   1482  C   LYS P 680      -6.952  12.277  14.517  0.00  0.00      PROA  
ATOM   1483  O   LYS P 680      -6.968  13.005  15.511  0.00  0.00      PROA  
ATOM   1484  N   PHE P 681      -7.999  12.241  13.690  0.00  0.00      PROA  
ATOM   1485  HN  PHE P 681      -7.900  11.571  12.959  0.00  0.00      PROA  
ATOM   1486  CA  PHE P 681      -9.272  12.945  13.787  0.00  0.00      PROA  
ATOM   1487  HA  PHE P 681      -8.860  13.921  13.994  0.00  0.00      PROA  
ATOM   1488  CB  PHE P 681     -10.080  12.851  12.410  0.00  0.00      PROA  
ATOM   1489  HB1 PHE P 681     -10.377  11.807  12.172  0.00  0.00      PROA  
ATOM   1490  HB2 PHE P 681      -9.511  13.218  11.530  0.00  0.00      PROA  
ATOM   1491  CG  PHE P 681     -11.284  13.660  12.562  0.00  0.00      PROA  
ATOM   1492  CD1 PHE P 681     -11.215  15.021  12.445  0.00  0.00      PROA  
ATOM   1493  HD1 PHE P 681     -10.301  15.485  12.104  0.00  0.00      PROA  
ATOM   1494  CE1 PHE P 681     -12.272  15.854  12.664  0.00  0.00      PROA  
ATOM   1495  HE1 PHE P 681     -12.069  16.912  12.731  0.00  0.00      PROA  
ATOM   1496  CZ  PHE P 681     -13.546  15.280  12.956  0.00  0.00      PROA  
ATOM   1497  HZ  PHE P 681     -14.370  15.949  13.158  0.00  0.00      PROA  
ATOM   1498  CD2 PHE P 681     -12.532  13.037  12.867  0.00  0.00      PROA  
ATOM   1499  HD2 PHE P 681     -12.541  11.957  12.887  0.00  0.00      PROA  
ATOM   1500  CE2 PHE P 681     -13.682  13.852  12.969  0.00  0.00      PROA  
ATOM   1501  HE2 PHE P 681     -14.547  13.317  13.332  0.00  0.00      PROA  
ATOM   1502  C   PHE P 681     -10.028  12.569  15.113  0.00  0.00      PROA  
ATOM   1503  O   PHE P 681     -10.475  13.350  15.953  0.00  0.00      PROA  
ATOM   1504  N   CYS P 682     -10.190  11.197  15.283  0.00  0.00      PROA  
ATOM   1505  HN  CYS P 682      -9.854  10.627  14.538  0.00  0.00      PROA  
ATOM   1506  CA  CYS P 682     -10.775  10.632  16.469  0.00  0.00      PROA  
ATOM   1507  HA  CYS P 682     -11.784  10.996  16.588  0.00  0.00      PROA  
ATOM   1508  CB  CYS P 682     -10.727   9.086  16.429  0.00  0.00      PROA  
ATOM   1509  HB1 CYS P 682     -11.194   8.594  17.310  0.00  0.00      PROA  
ATOM   1510  HB2 CYS P 682      -9.667   8.762  16.359  0.00  0.00      PROA  
ATOM   1511  SG  CYS P 682     -11.721   8.350  15.111  0.00  0.00      PROA  
ATOM   1512  HG1 CYS P 682     -11.042   8.664  14.018  0.00  0.00      PROA  
ATOM   1513  C   CYS P 682     -10.055  11.046  17.706  0.00  0.00      PROA  
ATOM   1514  O   CYS P 682     -10.694  11.325  18.722  0.00  0.00      PROA  
ATOM   1515  N   ARG P 683      -8.732  10.955  17.766  0.00  0.00      PROA  
ATOM   1516  HN  ARG P 683      -8.206  10.616  16.990  0.00  0.00      PROA  
ATOM   1517  CA  ARG P 683      -8.091  11.139  19.000  0.00  0.00      PROA  
ATOM   1518  HA  ARG P 683      -8.635  10.547  19.721  0.00  0.00      PROA  
ATOM   1519  CB  ARG P 683      -6.666  10.572  18.899  0.00  0.00      PROA  
ATOM   1520  HB1 ARG P 683      -6.029  10.954  19.726  0.00  0.00      PROA  
ATOM   1521  HB2 ARG P 683      -6.093  10.787  17.972  0.00  0.00      PROA  
ATOM   1522  CG  ARG P 683      -6.529   8.989  18.949  0.00  0.00      PROA  
ATOM   1523  HG1 ARG P 683      -5.484   8.698  18.712  0.00  0.00      PROA  
ATOM   1524  HG2 ARG P 683      -7.087   8.566  18.086  0.00  0.00      PROA  
ATOM   1525  CD  ARG P 683      -7.038   8.267  20.232  0.00  0.00      PROA  
ATOM   1526  HD1 ARG P 683      -7.107   7.183  20.001  0.00  0.00      PROA  
ATOM   1527  HD2 ARG P 683      -8.081   8.589  20.441  0.00  0.00      PROA  
ATOM   1528  NE  ARG P 683      -6.125   8.498  21.344  0.00  0.00      PROA  
ATOM   1529  HE  ARG P 683      -5.224   8.890  21.154  0.00  0.00      PROA  
ATOM   1530  CZ  ARG P 683      -6.340   7.863  22.412  0.00  0.00      PROA  
ATOM   1531  NH1 ARG P 683      -5.293   7.756  23.272  0.00  0.00      PROA  
ATOM   1532 HH11 ARG P 683      -4.418   8.027  22.871  0.00  0.00      PROA  
ATOM   1533 HH12 ARG P 683      -5.343   6.942  23.851  0.00  0.00      PROA  
ATOM   1534  NH2 ARG P 683      -7.447   7.476  22.997  0.00  0.00      PROA  
ATOM   1535 HH21 ARG P 683      -8.346   7.478  22.558  0.00  0.00      PROA  
ATOM   1536 HH22 ARG P 683      -7.320   6.990  23.861  0.00  0.00      PROA  
ATOM   1537  C   ARG P 683      -8.010  12.627  19.571  0.00  0.00      PROA  
ATOM   1538  O   ARG P 683      -8.016  12.857  20.798  0.00  0.00      PROA  
ATOM   1539  N   ASP P 684      -8.031  13.567  18.587  0.00  0.00      PROA  
ATOM   1540  HN  ASP P 684      -7.761  13.413  17.639  0.00  0.00      PROA  
ATOM   1541  CA  ASP P 684      -8.359  14.921  18.953  0.00  0.00      PROA  
ATOM   1542  HA  ASP P 684      -7.785  15.223  19.816  0.00  0.00      PROA  
ATOM   1543  CB  ASP P 684      -8.102  15.930  17.750  0.00  0.00      PROA  
ATOM   1544  HB1 ASP P 684      -8.765  16.817  17.842  0.00  0.00      PROA  
ATOM   1545  HB2 ASP P 684      -8.257  15.398  16.787  0.00  0.00      PROA  
ATOM   1546  CG  ASP P 684      -6.711  16.502  17.632  0.00  0.00      PROA  
ATOM   1547  OD1 ASP P 684      -6.441  17.446  16.849  0.00  0.00      PROA  
ATOM   1548  OD2 ASP P 684      -5.865  15.879  18.325  0.00  0.00      PROA  
ATOM   1549  C   ASP P 684      -9.795  15.230  19.368  0.00  0.00      PROA  
ATOM   1550  O   ASP P 684     -10.096  16.042  20.215  0.00  0.00      PROA  
ATOM   1551  N   TYR P 685     -10.752  14.592  18.733  0.00  0.00      PROA  
ATOM   1552  HN  TYR P 685     -10.647  13.950  17.977  0.00  0.00      PROA  
ATOM   1553  CA  TYR P 685     -12.190  14.929  18.994  0.00  0.00      PROA  
ATOM   1554  HA  TYR P 685     -12.237  15.970  19.275  0.00  0.00      PROA  
ATOM   1555  CB  TYR P 685     -12.987  15.014  17.690  0.00  0.00      PROA  
ATOM   1556  HB1 TYR P 685     -14.049  14.694  17.753  0.00  0.00      PROA  
ATOM   1557  HB2 TYR P 685     -12.725  14.154  17.036  0.00  0.00      PROA  
ATOM   1558  CG  TYR P 685     -12.794  16.337  16.952  0.00  0.00      PROA  
ATOM   1559  CD1 TYR P 685     -11.538  16.575  16.306  0.00  0.00      PROA  
ATOM   1560  HD1 TYR P 685     -10.827  15.761  16.284  0.00  0.00      PROA  
ATOM   1561  CE1 TYR P 685     -11.382  17.788  15.629  0.00  0.00      PROA  
ATOM   1562  HE1 TYR P 685     -10.417  17.953  15.173  0.00  0.00      PROA  
ATOM   1563  CZ  TYR P 685     -12.447  18.729  15.648  0.00  0.00      PROA  
ATOM   1564  OH  TYR P 685     -12.319  19.895  14.839  0.00  0.00      PROA  
ATOM   1565  HH  TYR P 685     -12.926  20.530  15.226  0.00  0.00      PROA  
ATOM   1566  CD2 TYR P 685     -13.845  17.253  16.929  0.00  0.00      PROA  
ATOM   1567  HD2 TYR P 685     -14.771  16.944  17.391  0.00  0.00      PROA  
ATOM   1568  CE2 TYR P 685     -13.657  18.474  16.285  0.00  0.00      PROA  
ATOM   1569  HE2 TYR P 685     -14.409  19.239  16.414  0.00  0.00      PROA  
ATOM   1570  C   TYR P 685     -12.933  14.068  19.993  0.00  0.00      PROA  
ATOM   1571  O   TYR P 685     -14.084  14.224  20.329  0.00  0.00      PROA  
ATOM   1572  N   GLN P 686     -12.235  13.021  20.574  0.00  0.00      PROA  
ATOM   1573  HN  GLN P 686     -11.340  12.847  20.170  0.00  0.00      PROA  
ATOM   1574  CA  GLN P 686     -12.569  12.136  21.635  0.00  0.00      PROA  
ATOM   1575  HA  GLN P 686     -11.623  11.713  21.940  0.00  0.00      PROA  
ATOM   1576  CB  GLN P 686     -13.222  12.810  22.877  0.00  0.00      PROA  
ATOM   1577  HB1 GLN P 686     -13.461  11.973  23.568  0.00  0.00      PROA  
ATOM   1578  HB2 GLN P 686     -14.189  13.145  22.446  0.00  0.00      PROA  
ATOM   1579  CG  GLN P 686     -12.527  13.975  23.642  0.00  0.00      PROA  
ATOM   1580  HG1 GLN P 686     -13.112  14.283  24.535  0.00  0.00      PROA  
ATOM   1581  HG2 GLN P 686     -12.406  14.843  22.959  0.00  0.00      PROA  
ATOM   1582  CD  GLN P 686     -11.164  13.544  24.073  0.00  0.00      PROA  
ATOM   1583  OE1 GLN P 686     -10.078  13.856  23.569  0.00  0.00      PROA  
ATOM   1584  NE2 GLN P 686     -11.159  12.720  25.127  0.00  0.00      PROA  
ATOM   1585 HE21 GLN P 686     -12.049  12.388  25.440  0.00  0.00      PROA  
ATOM   1586 HE22 GLN P 686     -10.346  12.204  25.397  0.00  0.00      PROA  
ATOM   1587  C   GLN P 686     -13.443  10.983  21.141  0.00  0.00      PROA  
ATOM   1588  O   GLN P 686     -14.118  10.369  21.958  0.00  0.00      PROA  
ATOM   1589  N   LEU P 687     -13.429  10.486  19.862  0.00  0.00      PROA  
ATOM   1590  HN  LEU P 687     -12.930  10.960  19.140  0.00  0.00      PROA  
ATOM   1591  CA  LEU P 687     -14.245   9.432  19.318  0.00  0.00      PROA  
ATOM   1592  HA  LEU P 687     -15.176   9.341  19.857  0.00  0.00      PROA  
ATOM   1593  CB  LEU P 687     -14.712   9.858  17.860  0.00  0.00      PROA  
ATOM   1594  HB1 LEU P 687     -15.318   9.028  17.437  0.00  0.00      PROA  
ATOM   1595  HB2 LEU P 687     -13.761   9.928  17.291  0.00  0.00      PROA  
ATOM   1596  CG  LEU P 687     -15.521  11.136  17.698  0.00  0.00      PROA  
ATOM   1597  HG  LEU P 687     -14.972  11.872  18.323  0.00  0.00      PROA  
ATOM   1598  CD1 LEU P 687     -15.511  11.600  16.241  0.00  0.00      PROA  
ATOM   1599 HD11 LEU P 687     -16.242  10.897  15.787  0.00  0.00      PROA  
ATOM   1600 HD12 LEU P 687     -14.584  11.435  15.651  0.00  0.00      PROA  
ATOM   1601 HD13 LEU P 687     -15.795  12.659  16.060  0.00  0.00      PROA  
ATOM   1602  CD2 LEU P 687     -17.000  11.145  18.263  0.00  0.00      PROA  
ATOM   1603 HD21 LEU P 687     -17.072  11.032  19.366  0.00  0.00      PROA  
ATOM   1604 HD22 LEU P 687     -17.587  10.318  17.809  0.00  0.00      PROA  
ATOM   1605 HD23 LEU P 687     -17.490  12.111  18.018  0.00  0.00      PROA  
ATOM   1606  C   LEU P 687     -13.498   8.089  19.361  0.00  0.00      PROA  
ATOM   1607  O   LEU P 687     -12.297   7.936  19.570  0.00  0.00      PROA  
ATOM   1608  N   SER P 688     -14.234   7.020  19.092  0.00  0.00      PROA  
ATOM   1609  HN  SER P 688     -15.218   7.072  18.938  0.00  0.00      PROA  
ATOM   1610  CA  SER P 688     -13.719   5.668  19.011  0.00  0.00      PROA  
ATOM   1611  HA  SER P 688     -12.737   5.701  19.458  0.00  0.00      PROA  
ATOM   1612  CB  SER P 688     -14.613   4.551  19.735  0.00  0.00      PROA  
ATOM   1613  HB1 SER P 688     -15.628   4.762  19.338  0.00  0.00      PROA  
ATOM   1614  HB2 SER P 688     -14.600   4.728  20.831  0.00  0.00      PROA  
ATOM   1615  OG  SER P 688     -14.297   3.184  19.471  0.00  0.00      PROA  
ATOM   1616  HG1 SER P 688     -14.571   2.625  20.201  0.00  0.00      PROA  
ATOM   1617  C   SER P 688     -13.517   5.305  17.614  0.00  0.00      PROA  
ATOM   1618  O   SER P 688     -14.515   5.143  16.778  0.00  0.00      PROA  
ATOM   1619  N   TYR P 689     -12.225   5.086  17.269  0.00  0.00      PROA  
ATOM   1620  HN  TYR P 689     -11.483   5.197  17.925  0.00  0.00      PROA  
ATOM   1621  CA  TYR P 689     -11.812   4.755  15.955  0.00  0.00      PROA  
ATOM   1622  HA  TYR P 689     -12.196   5.422  15.198  0.00  0.00      PROA  
ATOM   1623  CB  TYR P 689     -10.230   4.902  15.947  0.00  0.00      PROA  
ATOM   1624  HB1 TYR P 689      -9.804   4.529  16.903  0.00  0.00      PROA  
ATOM   1625  HB2 TYR P 689      -9.977   5.975  15.816  0.00  0.00      PROA  
ATOM   1626  CG  TYR P 689      -9.476   4.122  14.895  0.00  0.00      PROA  
ATOM   1627  CD1 TYR P 689      -8.929   2.848  15.205  0.00  0.00      PROA  
ATOM   1628  HD1 TYR P 689      -8.918   2.485  16.222  0.00  0.00      PROA  
ATOM   1629  CE1 TYR P 689      -8.344   2.020  14.104  0.00  0.00      PROA  
ATOM   1630  HE1 TYR P 689      -8.068   0.985  14.244  0.00  0.00      PROA  
ATOM   1631  CZ  TYR P 689      -8.310   2.578  12.837  0.00  0.00      PROA  
ATOM   1632  OH  TYR P 689      -7.661   1.878  11.832  0.00  0.00      PROA  
ATOM   1633  HH  TYR P 689      -8.292   1.895  11.108  0.00  0.00      PROA  
ATOM   1634  CD2 TYR P 689      -9.437   4.541  13.552  0.00  0.00      PROA  
ATOM   1635  HD2 TYR P 689      -9.790   5.534  13.314  0.00  0.00      PROA  
ATOM   1636  CE2 TYR P 689      -8.837   3.843  12.509  0.00  0.00      PROA  
ATOM   1637  HE2 TYR P 689      -8.879   4.269  11.518  0.00  0.00      PROA  
ATOM   1638  C   TYR P 689     -12.238   3.396  15.461  0.00  0.00      PROA  
ATOM   1639  O   TYR P 689     -12.600   3.260  14.286  0.00  0.00      PROA  
ATOM   1640  N   LEU P 690     -12.217   2.416  16.307  0.00  0.00      PROA  
ATOM   1641  HN  LEU P 690     -11.722   2.381  17.172  0.00  0.00      PROA  
ATOM   1642  CA  LEU P 690     -12.720   1.062  15.905  0.00  0.00      PROA  
ATOM   1643  HA  LEU P 690     -12.120   0.696  15.086  0.00  0.00      PROA  
ATOM   1644  CB  LEU P 690     -12.615  -0.002  16.984  0.00  0.00      PROA  
ATOM   1645  HB1 LEU P 690     -13.075  -0.947  16.626  0.00  0.00      PROA  
ATOM   1646  HB2 LEU P 690     -13.215   0.365  17.844  0.00  0.00      PROA  
ATOM   1647  CG  LEU P 690     -11.120  -0.355  17.291  0.00  0.00      PROA  
ATOM   1648  HG  LEU P 690     -10.549   0.567  17.532  0.00  0.00      PROA  
ATOM   1649  CD1 LEU P 690     -11.160  -1.157  18.554  0.00  0.00      PROA  
ATOM   1650 HD11 LEU P 690     -11.873  -0.632  19.225  0.00  0.00      PROA  
ATOM   1651 HD12 LEU P 690     -10.134  -1.248  18.970  0.00  0.00      PROA  
ATOM   1652 HD13 LEU P 690     -11.565  -2.183  18.418  0.00  0.00      PROA  
ATOM   1653  CD2 LEU P 690     -10.369  -1.156  16.227  0.00  0.00      PROA  
ATOM   1654 HD21 LEU P 690      -9.343  -1.425  16.559  0.00  0.00      PROA  
ATOM   1655 HD22 LEU P 690     -10.249  -0.435  15.391  0.00  0.00      PROA  
ATOM   1656 HD23 LEU P 690     -10.795  -2.101  15.828  0.00  0.00      PROA  
ATOM   1657  C   LEU P 690     -14.193   1.072  15.363  0.00  0.00      PROA  
ATOM   1658  O   LEU P 690     -14.488   0.685  14.248  0.00  0.00      PROA  
ATOM   1659  N   SER P 691     -15.157   1.719  16.069  0.00  0.00      PROA  
ATOM   1660  HN  SER P 691     -14.766   2.249  16.817  0.00  0.00      PROA  
ATOM   1661  CA  SER P 691     -16.457   1.874  15.460  0.00  0.00      PROA  
ATOM   1662  HA  SER P 691     -16.762   0.906  15.090  0.00  0.00      PROA  
ATOM   1663  CB  SER P 691     -17.477   2.195  16.529  0.00  0.00      PROA  
ATOM   1664  HB1 SER P 691     -18.453   2.420  16.049  0.00  0.00      PROA  
ATOM   1665  HB2 SER P 691     -17.177   3.105  17.091  0.00  0.00      PROA  
ATOM   1666  OG  SER P 691     -17.634   1.065  17.474  0.00  0.00      PROA  
ATOM   1667  HG1 SER P 691     -17.961   0.266  17.053  0.00  0.00      PROA  
ATOM   1668  C   SER P 691     -16.578   2.743  14.198  0.00  0.00      PROA  
ATOM   1669  O   SER P 691     -17.335   2.411  13.259  0.00  0.00      PROA  
ATOM   1670  N   LEU P 692     -15.830   3.836  14.146  0.00  0.00      PROA  
ATOM   1671  HN  LEU P 692     -15.164   3.963  14.876  0.00  0.00      PROA  
ATOM   1672  CA  LEU P 692     -15.886   4.771  13.027  0.00  0.00      PROA  
ATOM   1673  HA  LEU P 692     -16.922   4.935  12.770  0.00  0.00      PROA  
ATOM   1674  CB  LEU P 692     -15.253   6.142  13.371  0.00  0.00      PROA  
ATOM   1675  HB1 LEU P 692     -14.229   5.851  13.691  0.00  0.00      PROA  
ATOM   1676  HB2 LEU P 692     -15.717   6.514  14.310  0.00  0.00      PROA  
ATOM   1677  CG  LEU P 692     -15.383   7.177  12.315  0.00  0.00      PROA  
ATOM   1678  HG  LEU P 692     -14.712   6.780  11.524  0.00  0.00      PROA  
ATOM   1679  CD1 LEU P 692     -16.781   7.526  11.800  0.00  0.00      PROA  
ATOM   1680 HD11 LEU P 692     -16.793   8.208  10.922  0.00  0.00      PROA  
ATOM   1681 HD12 LEU P 692     -17.287   8.020  12.657  0.00  0.00      PROA  
ATOM   1682 HD13 LEU P 692     -17.296   6.564  11.594  0.00  0.00      PROA  
ATOM   1683  CD2 LEU P 692     -14.714   8.453  12.883  0.00  0.00      PROA  
ATOM   1684 HD21 LEU P 692     -14.813   9.186  12.053  0.00  0.00      PROA  
ATOM   1685 HD22 LEU P 692     -13.622   8.318  13.037  0.00  0.00      PROA  
ATOM   1686 HD23 LEU P 692     -15.164   8.780  13.844  0.00  0.00      PROA  
ATOM   1687  C   LEU P 692     -15.197   4.157  11.749  0.00  0.00      PROA  
ATOM   1688  O   LEU P 692     -15.699   4.357  10.674  0.00  0.00      PROA  
ATOM   1689  N   ARG P 693     -14.136   3.437  11.836  0.00  0.00      PROA  
ATOM   1690  HN  ARG P 693     -13.668   3.230  12.692  0.00  0.00      PROA  
ATOM   1691  CA  ARG P 693     -13.585   2.807  10.613  0.00  0.00      PROA  
ATOM   1692  HA  ARG P 693     -13.608   3.519   9.801  0.00  0.00      PROA  
ATOM   1693  CB  ARG P 693     -12.208   2.335  10.810  0.00  0.00      PROA  
ATOM   1694  HB1 ARG P 693     -11.652   3.205  11.220  0.00  0.00      PROA  
ATOM   1695  HB2 ARG P 693     -11.686   2.171   9.843  0.00  0.00      PROA  
ATOM   1696  CG  ARG P 693     -11.931   1.099  11.690  0.00  0.00      PROA  
ATOM   1697  HG1 ARG P 693     -12.584   1.008  12.583  0.00  0.00      PROA  
ATOM   1698  HG2 ARG P 693     -10.944   1.315  12.151  0.00  0.00      PROA  
ATOM   1699  CD  ARG P 693     -11.961  -0.255  10.949  0.00  0.00      PROA  
ATOM   1700  HD1 ARG P 693     -12.972  -0.378  10.504  0.00  0.00      PROA  
ATOM   1701  HD2 ARG P 693     -11.768  -1.056  11.694  0.00  0.00      PROA  
ATOM   1702  NE  ARG P 693     -10.980  -0.242   9.836  0.00  0.00      PROA  
ATOM   1703  HE  ARG P 693     -10.348   0.530   9.770  0.00  0.00      PROA  
ATOM   1704  CZ  ARG P 693     -10.822  -1.258   9.046  0.00  0.00      PROA  
ATOM   1705  NH1 ARG P 693     -11.557  -2.337   9.088  0.00  0.00      PROA  
ATOM   1706 HH11 ARG P 693     -12.305  -2.420   9.747  0.00  0.00      PROA  
ATOM   1707 HH12 ARG P 693     -11.333  -3.146   8.546  0.00  0.00      PROA  
ATOM   1708  NH2 ARG P 693     -10.001  -1.135   8.048  0.00  0.00      PROA  
ATOM   1709 HH21 ARG P 693      -9.608  -0.223   7.932  0.00  0.00      PROA  
ATOM   1710 HH22 ARG P 693     -10.118  -1.855   7.364  0.00  0.00      PROA  
ATOM   1711  C   ARG P 693     -14.439   1.627  10.099  0.00  0.00      PROA  
ATOM   1712  O   ARG P 693     -14.458   1.429   8.878  0.00  0.00      PROA  
ATOM   1713  N   THR P 694     -15.115   0.905  11.022  0.00  0.00      PROA  
ATOM   1714  HN  THR P 694     -14.960   1.054  11.996  0.00  0.00      PROA  
ATOM   1715  CA  THR P 694     -16.161  -0.111  10.688  0.00  0.00      PROA  
ATOM   1716  HA  THR P 694     -15.720  -0.751   9.938  0.00  0.00      PROA  
ATOM   1717  CB  THR P 694     -16.643  -0.939  11.898  0.00  0.00      PROA  
ATOM   1718  HB  THR P 694     -17.198  -0.294  12.612  0.00  0.00      PROA  
ATOM   1719  OG1 THR P 694     -15.459  -1.338  12.602  0.00  0.00      PROA  
ATOM   1720  HG1 THR P 694     -15.466  -1.024  13.509  0.00  0.00      PROA  
ATOM   1721  CG2 THR P 694     -17.456  -2.211  11.501  0.00  0.00      PROA  
ATOM   1722 HG21 THR P 694     -18.217  -1.912  10.749  0.00  0.00      PROA  
ATOM   1723 HG22 THR P 694     -18.072  -2.560  12.357  0.00  0.00      PROA  
ATOM   1724 HG23 THR P 694     -16.767  -3.053  11.275  0.00  0.00      PROA  
ATOM   1725  C   THR P 694     -17.372   0.487  10.072  0.00  0.00      PROA  
ATOM   1726  O   THR P 694     -17.738   0.115   8.981  0.00  0.00      PROA  
ATOM   1727  N   SER P 695     -17.978   1.594  10.674  0.00  0.00      PROA  
ATOM   1728  HN  SER P 695     -17.670   2.036  11.512  0.00  0.00      PROA  
ATOM   1729  CA  SER P 695     -19.019   2.285  10.021  0.00  0.00      PROA  
ATOM   1730  HA  SER P 695     -19.752   1.522   9.807  0.00  0.00      PROA  
ATOM   1731  CB  SER P 695     -19.804   3.335  10.949  0.00  0.00      PROA  
ATOM   1732  HB1 SER P 695     -20.405   2.805  11.718  0.00  0.00      PROA  
ATOM   1733  HB2 SER P 695     -20.532   3.938  10.365  0.00  0.00      PROA  
ATOM   1734  OG  SER P 695     -18.876   4.219  11.625  0.00  0.00      PROA  
ATOM   1735  HG1 SER P 695     -18.421   3.661  12.259  0.00  0.00      PROA  
ATOM   1736  C   SER P 695     -18.703   2.950   8.663  0.00  0.00      PROA  
ATOM   1737  O   SER P 695     -19.411   2.713   7.719  0.00  0.00      PROA  
ATOM   1738  N   ILE P 696     -17.572   3.670   8.462  0.00  0.00      PROA  
ATOM   1739  HN  ILE P 696     -17.109   4.109   9.228  0.00  0.00      PROA  
ATOM   1740  CA  ILE P 696     -17.136   4.166   7.194  0.00  0.00      PROA  
ATOM   1741  HA  ILE P 696     -18.021   4.658   6.818  0.00  0.00      PROA  
ATOM   1742  CB  ILE P 696     -15.966   5.087   7.470  0.00  0.00      PROA  
ATOM   1743  HB  ILE P 696     -15.139   4.683   8.092  0.00  0.00      PROA  
ATOM   1744  CG2 ILE P 696     -15.303   5.450   6.104  0.00  0.00      PROA  
ATOM   1745 HG21 ILE P 696     -14.536   6.254   6.106  0.00  0.00      PROA  
ATOM   1746 HG22 ILE P 696     -16.127   5.716   5.409  0.00  0.00      PROA  
ATOM   1747 HG23 ILE P 696     -14.736   4.558   5.760  0.00  0.00      PROA  
ATOM   1748  CG1 ILE P 696     -16.427   6.409   8.224  0.00  0.00      PROA  
ATOM   1749 HG11 ILE P 696     -17.023   6.152   9.126  0.00  0.00      PROA  
ATOM   1750 HG12 ILE P 696     -17.105   7.079   7.653  0.00  0.00      PROA  
ATOM   1751  CD  ILE P 696     -15.112   7.145   8.686  0.00  0.00      PROA  
ATOM   1752  HD1 ILE P 696     -14.599   6.303   9.198  0.00  0.00      PROA  
ATOM   1753  HD2 ILE P 696     -15.372   8.047   9.279  0.00  0.00      PROA  
ATOM   1754  HD3 ILE P 696     -14.480   7.404   7.810  0.00  0.00      PROA  
ATOM   1755  C   ILE P 696     -16.765   3.043   6.253  0.00  0.00      PROA  
ATOM   1756  O   ILE P 696     -17.034   3.202   5.021  0.00  0.00      PROA  
ATOM   1757  N   GLY P 697     -16.254   1.914   6.685  0.00  0.00      PROA  
ATOM   1758  HN  GLY P 697     -16.031   1.808   7.651  0.00  0.00      PROA  
ATOM   1759  CA  GLY P 697     -16.035   0.736   5.881  0.00  0.00      PROA  
ATOM   1760  HA1 GLY P 697     -15.558   0.045   6.560  0.00  0.00      PROA  
ATOM   1761  HA2 GLY P 697     -15.306   0.876   5.097  0.00  0.00      PROA  
ATOM   1762  C   GLY P 697     -17.285   0.059   5.372  0.00  0.00      PROA  
ATOM   1763  O   GLY P 697     -17.384  -0.180   4.158  0.00  0.00      PROA  
ATOM   1764  N   LEU P 698     -18.268  -0.196   6.235  0.00  0.00      PROA  
ATOM   1765  HN  LEU P 698     -18.278   0.226   7.138  0.00  0.00      PROA  
ATOM   1766  CA  LEU P 698     -19.568  -0.715   5.801  0.00  0.00      PROA  
ATOM   1767  HA  LEU P 698     -19.456  -1.476   5.044  0.00  0.00      PROA  
ATOM   1768  CB  LEU P 698     -20.359  -1.198   7.129  0.00  0.00      PROA  
ATOM   1769  HB1 LEU P 698     -21.460  -1.286   7.006  0.00  0.00      PROA  
ATOM   1770  HB2 LEU P 698     -20.163  -0.406   7.883  0.00  0.00      PROA  
ATOM   1771  CG  LEU P 698     -19.777  -2.535   7.673  0.00  0.00      PROA  
ATOM   1772  HG  LEU P 698     -18.796  -2.255   8.113  0.00  0.00      PROA  
ATOM   1773  CD1 LEU P 698     -20.630  -2.861   8.843  0.00  0.00      PROA  
ATOM   1774 HD11 LEU P 698     -20.220  -3.704   9.439  0.00  0.00      PROA  
ATOM   1775 HD12 LEU P 698     -21.614  -3.114   8.395  0.00  0.00      PROA  
ATOM   1776 HD13 LEU P 698     -20.818  -2.091   9.622  0.00  0.00      PROA  
ATOM   1777  CD2 LEU P 698     -19.815  -3.674   6.584  0.00  0.00      PROA  
ATOM   1778 HD21 LEU P 698     -18.921  -3.676   5.924  0.00  0.00      PROA  
ATOM   1779 HD22 LEU P 698     -20.645  -3.412   5.894  0.00  0.00      PROA  
ATOM   1780 HD23 LEU P 698     -19.921  -4.682   7.039  0.00  0.00      PROA  
ATOM   1781  C   LEU P 698     -20.384   0.270   5.019  0.00  0.00      PROA  
ATOM   1782  O   LEU P 698     -21.065  -0.174   4.142  0.00  0.00      PROA  
ATOM   1783  N   TRP P 699     -20.276   1.574   5.277  0.00  0.00      PROA  
ATOM   1784  HN  TRP P 699     -19.710   1.899   6.030  0.00  0.00      PROA  
ATOM   1785  CA  TRP P 699     -20.785   2.565   4.300  0.00  0.00      PROA  
ATOM   1786  HA  TRP P 699     -21.820   2.294   4.150  0.00  0.00      PROA  
ATOM   1787  CB  TRP P 699     -20.655   4.028   4.823  0.00  0.00      PROA  
ATOM   1788  HB1 TRP P 699     -20.347   4.733   4.022  0.00  0.00      PROA  
ATOM   1789  HB2 TRP P 699     -19.786   4.061   5.515  0.00  0.00      PROA  
ATOM   1790  CG  TRP P 699     -21.868   4.547   5.557  0.00  0.00      PROA  
ATOM   1791  CD1 TRP P 699     -21.952   4.926   6.891  0.00  0.00      PROA  
ATOM   1792  HD1 TRP P 699     -21.106   4.920   7.562  0.00  0.00      PROA  
ATOM   1793  NE1 TRP P 699     -23.140   5.506   7.131  0.00  0.00      PROA  
ATOM   1794  HE1 TRP P 699     -23.413   6.107   7.849  0.00  0.00      PROA  
ATOM   1795  CE2 TRP P 699     -23.935   5.513   5.972  0.00  0.00      PROA  
ATOM   1796  CD2 TRP P 699     -23.074   4.926   4.938  0.00  0.00      PROA  
ATOM   1797  CE3 TRP P 699     -23.564   4.810   3.599  0.00  0.00      PROA  
ATOM   1798  HE3 TRP P 699     -23.004   4.350   2.798  0.00  0.00      PROA  
ATOM   1799  CZ3 TRP P 699     -24.859   5.221   3.412  0.00  0.00      PROA  
ATOM   1800  HZ3 TRP P 699     -25.427   4.961   2.531  0.00  0.00      PROA  
ATOM   1801  CZ2 TRP P 699     -25.206   5.953   5.740  0.00  0.00      PROA  
ATOM   1802  HZ2 TRP P 699     -25.830   6.276   6.559  0.00  0.00      PROA  
ATOM   1803  CH2 TRP P 699     -25.624   5.794   4.436  0.00  0.00      PROA  
ATOM   1804  HH2 TRP P 699     -26.639   6.049   4.168  0.00  0.00      PROA  
ATOM   1805  C   TRP P 699     -20.095   2.519   2.944  0.00  0.00      PROA  
ATOM   1806  O   TRP P 699     -20.803   2.594   1.921  0.00  0.00      PROA  
ATOM   1807  N   THR P 700     -18.798   2.384   2.904  0.00  0.00      PROA  
ATOM   1808  HN  THR P 700     -18.221   2.174   3.690  0.00  0.00      PROA  
ATOM   1809  CA  THR P 700     -18.037   2.196   1.569  0.00  0.00      PROA  
ATOM   1810  HA  THR P 700     -18.393   2.959   0.892  0.00  0.00      PROA  
ATOM   1811  CB  THR P 700     -16.569   2.198   1.820  0.00  0.00      PROA  
ATOM   1812  HB  THR P 700     -16.345   1.424   2.585  0.00  0.00      PROA  
ATOM   1813  OG1 THR P 700     -16.185   3.340   2.549  0.00  0.00      PROA  
ATOM   1814  HG1 THR P 700     -16.468   3.315   3.466  0.00  0.00      PROA  
ATOM   1815  CG2 THR P 700     -15.710   2.132   0.502  0.00  0.00      PROA  
ATOM   1816 HG21 THR P 700     -14.626   2.206   0.735  0.00  0.00      PROA  
ATOM   1817 HG22 THR P 700     -15.761   3.008  -0.180  0.00  0.00      PROA  
ATOM   1818 HG23 THR P 700     -16.000   1.223  -0.067  0.00  0.00      PROA  
ATOM   1819  C   THR P 700     -18.362   0.921   0.846  0.00  0.00      PROA  
ATOM   1820  O   THR P 700     -18.559   0.994  -0.371  0.00  0.00      PROA  
ATOM   1821  N   SER P 701     -18.514  -0.226   1.521  0.00  0.00      PROA  
ATOM   1822  HN  SER P 701     -18.147  -0.283   2.446  0.00  0.00      PROA  
ATOM   1823  CA  SER P 701     -19.053  -1.441   0.913  0.00  0.00      PROA  
ATOM   1824  HA  SER P 701     -18.331  -1.701   0.153  0.00  0.00      PROA  
ATOM   1825  CB  SER P 701     -19.048  -2.651   1.961  0.00  0.00      PROA  
ATOM   1826  HB1 SER P 701     -19.583  -2.439   2.912  0.00  0.00      PROA  
ATOM   1827  HB2 SER P 701     -17.962  -2.777   2.158  0.00  0.00      PROA  
ATOM   1828  OG  SER P 701     -19.402  -3.884   1.333  0.00  0.00      PROA  
ATOM   1829  HG1 SER P 701     -18.720  -4.060   0.680  0.00  0.00      PROA  
ATOM   1830  C   SER P 701     -20.411  -1.272   0.253  0.00  0.00      PROA  
ATOM   1831  O   SER P 701     -20.566  -1.551  -0.961  0.00  0.00      PROA  
ATOM   1832  N   PHE P 702     -21.424  -0.765   1.029  0.00  0.00      PROA  
ATOM   1833  HN  PHE P 702     -21.270  -0.452   1.964  0.00  0.00      PROA  
ATOM   1834  CA  PHE P 702     -22.768  -0.360   0.496  0.00  0.00      PROA  
ATOM   1835  HA  PHE P 702     -23.290  -1.273   0.251  0.00  0.00      PROA  
ATOM   1836  CB  PHE P 702     -23.486   0.466   1.637  0.00  0.00      PROA  
ATOM   1837  HB1 PHE P 702     -22.995   1.434   1.872  0.00  0.00      PROA  
ATOM   1838  HB2 PHE P 702     -23.504  -0.058   2.616  0.00  0.00      PROA  
ATOM   1839  CG  PHE P 702     -24.925   0.760   1.522  0.00  0.00      PROA  
ATOM   1840  CD1 PHE P 702     -25.636   1.507   2.507  0.00  0.00      PROA  
ATOM   1841  HD1 PHE P 702     -25.006   1.922   3.280  0.00  0.00      PROA  
ATOM   1842  CE1 PHE P 702     -26.996   1.774   2.315  0.00  0.00      PROA  
ATOM   1843  HE1 PHE P 702     -27.418   2.511   2.982  0.00  0.00      PROA  
ATOM   1844  CZ  PHE P 702     -27.758   1.147   1.311  0.00  0.00      PROA  
ATOM   1845  HZ  PHE P 702     -28.801   1.372   1.149  0.00  0.00      PROA  
ATOM   1846  CD2 PHE P 702     -25.736   0.001   0.632  0.00  0.00      PROA  
ATOM   1847  HD2 PHE P 702     -25.269  -0.537  -0.180  0.00  0.00      PROA  
ATOM   1848  CE2 PHE P 702     -27.083   0.300   0.424  0.00  0.00      PROA  
ATOM   1849  HE2 PHE P 702     -27.635  -0.125  -0.401  0.00  0.00      PROA  
ATOM   1850  C   PHE P 702     -22.692   0.524  -0.809  0.00  0.00      PROA  
ATOM   1851  O   PHE P 702     -23.340   0.102  -1.815  0.00  0.00      PROA  
ATOM   1852  N   LEU P 703     -21.932   1.645  -0.840  0.00  0.00      PROA  
ATOM   1853  HN  LEU P 703     -21.564   1.931   0.041  0.00  0.00      PROA  
ATOM   1854  CA  LEU P 703     -21.660   2.531  -1.969  0.00  0.00      PROA  
ATOM   1855  HA  LEU P 703     -22.553   2.982  -2.376  0.00  0.00      PROA  
ATOM   1856  CB  LEU P 703     -20.804   3.779  -1.465  0.00  0.00      PROA  
ATOM   1857  HB1 LEU P 703     -20.697   4.566  -2.242  0.00  0.00      PROA  
ATOM   1858  HB2 LEU P 703     -19.797   3.458  -1.124  0.00  0.00      PROA  
ATOM   1859  CG  LEU P 703     -21.531   4.747  -0.440  0.00  0.00      PROA  
ATOM   1860  HG  LEU P 703     -21.934   4.246   0.467  0.00  0.00      PROA  
ATOM   1861  CD1 LEU P 703     -20.562   5.731   0.087  0.00  0.00      PROA  
ATOM   1862 HD11 LEU P 703     -21.081   6.553   0.625  0.00  0.00      PROA  
ATOM   1863 HD12 LEU P 703     -20.040   6.186  -0.782  0.00  0.00      PROA  
ATOM   1864 HD13 LEU P 703     -19.799   5.258   0.742  0.00  0.00      PROA  
ATOM   1865  CD2 LEU P 703     -22.775   5.542  -0.932  0.00  0.00      PROA  
ATOM   1866 HD21 LEU P 703     -23.219   6.228  -0.179  0.00  0.00      PROA  
ATOM   1867 HD22 LEU P 703     -23.513   4.766  -1.228  0.00  0.00      PROA  
ATOM   1868 HD23 LEU P 703     -22.438   6.158  -1.793  0.00  0.00      PROA  
ATOM   1869  C   LEU P 703     -20.959   1.867  -3.144  0.00  0.00      PROA  
ATOM   1870  O   LEU P 703     -21.322   2.213  -4.296  0.00  0.00      PROA  
ATOM   1871  N   CYS P 704     -20.059   1.014  -2.962  0.00  0.00      PROA  
ATOM   1872  HN  CYS P 704     -19.722   0.889  -2.032  0.00  0.00      PROA  
ATOM   1873  CA  CYS P 704     -19.514   0.178  -3.993  0.00  0.00      PROA  
ATOM   1874  HA  CYS P 704     -19.214   0.896  -4.742  0.00  0.00      PROA  
ATOM   1875  CB  CYS P 704     -18.237  -0.662  -3.584  0.00  0.00      PROA  
ATOM   1876  HB1 CYS P 704     -17.771  -1.240  -4.410  0.00  0.00      PROA  
ATOM   1877  HB2 CYS P 704     -18.505  -1.353  -2.756  0.00  0.00      PROA  
ATOM   1878  SG  CYS P 704     -16.875   0.378  -2.976  0.00  0.00      PROA  
ATOM   1879  HG1 CYS P 704     -17.512   0.930  -1.953  0.00  0.00      PROA  
ATOM   1880  C   CYS P 704     -20.459  -0.884  -4.597  0.00  0.00      PROA  
ATOM   1881  O   CYS P 704     -20.527  -1.133  -5.881  0.00  0.00      PROA  
ATOM   1882  N   ILE P 705     -21.266  -1.547  -3.741  0.00  0.00      PROA  
ATOM   1883  HN  ILE P 705     -21.200  -1.485  -2.748  0.00  0.00      PROA  
ATOM   1884  CA  ILE P 705     -22.435  -2.358  -4.137  0.00  0.00      PROA  
ATOM   1885  HA  ILE P 705     -22.162  -3.016  -4.948  0.00  0.00      PROA  
ATOM   1886  CB  ILE P 705     -23.017  -3.229  -3.026  0.00  0.00      PROA  
ATOM   1887  HB  ILE P 705     -23.080  -2.551  -2.148  0.00  0.00      PROA  
ATOM   1888  CG2 ILE P 705     -24.422  -3.692  -3.306  0.00  0.00      PROA  
ATOM   1889 HG21 ILE P 705     -24.715  -4.616  -2.764  0.00  0.00      PROA  
ATOM   1890 HG22 ILE P 705     -24.531  -4.002  -4.367  0.00  0.00      PROA  
ATOM   1891 HG23 ILE P 705     -25.121  -2.861  -3.067  0.00  0.00      PROA  
ATOM   1892  CG1 ILE P 705     -22.023  -4.311  -2.649  0.00  0.00      PROA  
ATOM   1893 HG11 ILE P 705     -20.994  -3.900  -2.735  0.00  0.00      PROA  
ATOM   1894 HG12 ILE P 705     -22.106  -5.099  -3.428  0.00  0.00      PROA  
ATOM   1895  CD  ILE P 705     -22.197  -4.809  -1.204  0.00  0.00      PROA  
ATOM   1896  HD1 ILE P 705     -23.266  -5.105  -1.280  0.00  0.00      PROA  
ATOM   1897  HD2 ILE P 705     -21.995  -3.951  -0.528  0.00  0.00      PROA  
ATOM   1898  HD3 ILE P 705     -21.491  -5.643  -1.000  0.00  0.00      PROA  
ATOM   1899  C   ILE P 705     -23.505  -1.587  -4.869  0.00  0.00      PROA  
ATOM   1900  O   ILE P 705     -23.924  -1.958  -5.909  0.00  0.00      PROA  
ATOM   1901  N   VAL P 706     -23.861  -0.420  -4.375  0.00  0.00      PROA  
ATOM   1902  HN  VAL P 706     -23.433  -0.102  -3.533  0.00  0.00      PROA  
ATOM   1903  CA  VAL P 706     -24.820   0.446  -5.084  0.00  0.00      PROA  
ATOM   1904  HA  VAL P 706     -25.679  -0.156  -5.341  0.00  0.00      PROA  
ATOM   1905  CB  VAL P 706     -25.333   1.542  -4.210  0.00  0.00      PROA  
ATOM   1906  HB  VAL P 706     -24.528   2.021  -3.613  0.00  0.00      PROA  
ATOM   1907  CG1 VAL P 706     -26.007   2.609  -5.049  0.00  0.00      PROA  
ATOM   1908 HG11 VAL P 706     -25.347   3.128  -5.776  0.00  0.00      PROA  
ATOM   1909 HG12 VAL P 706     -26.382   3.387  -4.350  0.00  0.00      PROA  
ATOM   1910 HG13 VAL P 706     -26.786   2.042  -5.601  0.00  0.00      PROA  
ATOM   1911  CG2 VAL P 706     -26.446   0.977  -3.302  0.00  0.00      PROA  
ATOM   1912 HG21 VAL P 706     -27.339   0.744  -3.920  0.00  0.00      PROA  
ATOM   1913 HG22 VAL P 706     -26.771   1.746  -2.569  0.00  0.00      PROA  
ATOM   1914 HG23 VAL P 706     -26.059   0.060  -2.809  0.00  0.00      PROA  
ATOM   1915  C   VAL P 706     -24.294   0.978  -6.475  0.00  0.00      PROA  
ATOM   1916  O   VAL P 706     -25.067   1.059  -7.420  0.00  0.00      PROA  
ATOM   1917  N   LEU P 707     -22.980   1.355  -6.545  0.00  0.00      PROA  
ATOM   1918  HN  LEU P 707     -22.225   1.154  -5.926  0.00  0.00      PROA  
ATOM   1919  CA  LEU P 707     -22.386   1.868  -7.820  0.00  0.00      PROA  
ATOM   1920  HA  LEU P 707     -22.907   2.744  -8.178  0.00  0.00      PROA  
ATOM   1921  CB  LEU P 707     -20.864   2.140  -7.543  0.00  0.00      PROA  
ATOM   1922  HB1 LEU P 707     -20.237   1.393  -7.011  0.00  0.00      PROA  
ATOM   1923  HB2 LEU P 707     -20.929   2.933  -6.767  0.00  0.00      PROA  
ATOM   1924  CG  LEU P 707     -20.062   2.475  -8.740  0.00  0.00      PROA  
ATOM   1925  HG  LEU P 707     -20.136   1.609  -9.432  0.00  0.00      PROA  
ATOM   1926  CD1 LEU P 707     -20.554   3.690  -9.473  0.00  0.00      PROA  
ATOM   1927 HD11 LEU P 707     -21.661   3.607  -9.440  0.00  0.00      PROA  
ATOM   1928 HD12 LEU P 707     -20.104   3.715 -10.489  0.00  0.00      PROA  
ATOM   1929 HD13 LEU P 707     -20.354   4.644  -8.941  0.00  0.00      PROA  
ATOM   1930  CD2 LEU P 707     -18.694   2.714  -8.235  0.00  0.00      PROA  
ATOM   1931 HD21 LEU P 707     -17.983   3.030  -9.028  0.00  0.00      PROA  
ATOM   1932 HD22 LEU P 707     -18.217   1.820  -7.778  0.00  0.00      PROA  
ATOM   1933 HD23 LEU P 707     -18.730   3.474  -7.426  0.00  0.00      PROA  
ATOM   1934  C   LEU P 707     -22.497   0.881  -8.964  0.00  0.00      PROA  
ATOM   1935  O   LEU P 707     -22.856   1.233 -10.082  0.00  0.00      PROA  
ATOM   1936  N   VAL P 708     -22.309  -0.415  -8.634  0.00  0.00      PROA  
ATOM   1937  HN  VAL P 708     -22.116  -0.739  -7.712  0.00  0.00      PROA  
ATOM   1938  CA  VAL P 708     -22.134  -1.453  -9.612  0.00  0.00      PROA  
ATOM   1939  HA  VAL P 708     -21.585  -1.050 -10.451  0.00  0.00      PROA  
ATOM   1940  CB  VAL P 708     -21.403  -2.701  -9.100  0.00  0.00      PROA  
ATOM   1941  HB  VAL P 708     -21.672  -2.860  -8.034  0.00  0.00      PROA  
ATOM   1942  CG1 VAL P 708     -21.782  -4.008  -9.825  0.00  0.00      PROA  
ATOM   1943 HG11 VAL P 708     -21.099  -4.750  -9.359  0.00  0.00      PROA  
ATOM   1944 HG12 VAL P 708     -21.488  -4.023 -10.896  0.00  0.00      PROA  
ATOM   1945 HG13 VAL P 708     -22.804  -4.362  -9.570  0.00  0.00      PROA  
ATOM   1946  CG2 VAL P 708     -19.885  -2.452  -9.048  0.00  0.00      PROA  
ATOM   1947 HG21 VAL P 708     -19.284  -3.289  -8.632  0.00  0.00      PROA  
ATOM   1948 HG22 VAL P 708     -19.727  -1.511  -8.480  0.00  0.00      PROA  
ATOM   1949 HG23 VAL P 708     -19.490  -2.321 -10.078  0.00  0.00      PROA  
ATOM   1950  C   VAL P 708     -23.483  -1.809 -10.155  0.00  0.00      PROA  
ATOM   1951  O   VAL P 708     -23.646  -2.052 -11.340  0.00  0.00      PROA  
ATOM   1952  N   ALA P 709     -24.483  -1.690  -9.304  0.00  0.00      PROA  
ATOM   1953  HN  ALA P 709     -24.215  -1.526  -8.358  0.00  0.00      PROA  
ATOM   1954  CA  ALA P 709     -25.902  -1.798  -9.483  0.00  0.00      PROA  
ATOM   1955  HA  ALA P 709     -26.114  -2.604 -10.170  0.00  0.00      PROA  
ATOM   1956  CB  ALA P 709     -26.666  -2.021  -8.208  0.00  0.00      PROA  
ATOM   1957  HB1 ALA P 709     -26.113  -2.900  -7.813  0.00  0.00      PROA  
ATOM   1958  HB2 ALA P 709     -27.723  -2.339  -8.330  0.00  0.00      PROA  
ATOM   1959  HB3 ALA P 709     -26.508  -1.132  -7.560  0.00  0.00      PROA  
ATOM   1960  C   ALA P 709     -26.494  -0.608 -10.194  0.00  0.00      PROA  
ATOM   1961  O   ALA P 709     -27.410  -0.750 -10.972  0.00  0.00      PROA  
ATOM   1962  N   THR P 710     -25.909   0.633  -9.990  0.00  0.00      PROA  
ATOM   1963  HN  THR P 710     -25.404   0.748  -9.138  0.00  0.00      PROA  
ATOM   1964  CA  THR P 710     -26.271   1.818 -10.738  0.00  0.00      PROA  
ATOM   1965  HA  THR P 710     -27.348   1.898 -10.757  0.00  0.00      PROA  
ATOM   1966  CB  THR P 710     -25.694   3.126 -10.167  0.00  0.00      PROA  
ATOM   1967  HB  THR P 710     -24.584   3.077 -10.173  0.00  0.00      PROA  
ATOM   1968  OG1 THR P 710     -26.227   3.290  -8.880  0.00  0.00      PROA  
ATOM   1969  HG1 THR P 710     -26.011   2.514  -8.358  0.00  0.00      PROA  
ATOM   1970  CG2 THR P 710     -26.177   4.295 -11.031  0.00  0.00      PROA  
ATOM   1971 HG21 THR P 710     -25.766   5.206 -10.546  0.00  0.00      PROA  
ATOM   1972 HG22 THR P 710     -27.236   4.616 -11.121  0.00  0.00      PROA  
ATOM   1973 HG23 THR P 710     -25.720   4.349 -12.042  0.00  0.00      PROA  
ATOM   1974  C   THR P 710     -25.797   1.723 -12.209  0.00  0.00      PROA  
ATOM   1975  O   THR P 710     -26.527   2.103 -13.081  0.00  0.00      PROA  
ATOM   1976  N   ASP P 711     -24.586   1.055 -12.476  0.00  0.00      PROA  
ATOM   1977  HN  ASP P 711     -24.132   0.507 -11.778  0.00  0.00      PROA  
ATOM   1978  CA  ASP P 711     -23.959   1.039 -13.780  0.00  0.00      PROA  
ATOM   1979  HA  ASP P 711     -23.458   0.084 -13.836  0.00  0.00      PROA  
ATOM   1980  CB  ASP P 711     -24.839   0.903 -15.080  0.00  0.00      PROA  
ATOM   1981  HB1 ASP P 711     -25.463   1.820 -15.144  0.00  0.00      PROA  
ATOM   1982  HB2 ASP P 711     -25.399  -0.055 -15.125  0.00  0.00      PROA  
ATOM   1983  CG  ASP P 711     -24.186   0.980 -16.419  0.00  0.00      PROA  
ATOM   1984  OD1 ASP P 711     -22.939   0.643 -16.531  0.00  0.00      PROA  
ATOM   1985  OD2 ASP P 711     -24.909   1.161 -17.468  0.00  0.00      PROA  
ATOM   1986  C   ASP P 711     -22.754   1.927 -13.909  0.00  0.00      PROA  
ATOM   1987  O   ASP P 711     -22.944   3.150 -13.825  0.00  0.00      PROA  
ATOM   1988  N   ALA P 712     -21.505   1.388 -14.011  0.00  0.00      PROA  
ATOM   1989  HN  ALA P 712     -21.403   0.398 -13.957  0.00  0.00      PROA  
ATOM   1990  CA  ALA P 712     -20.262   2.208 -13.886  0.00  0.00      PROA  
ATOM   1991  HA  ALA P 712     -20.484   3.253 -13.728  0.00  0.00      PROA  
ATOM   1992  CB  ALA P 712     -19.410   1.676 -12.717  0.00  0.00      PROA  
ATOM   1993  HB1 ALA P 712     -19.034   0.641 -12.863  0.00  0.00      PROA  
ATOM   1994  HB2 ALA P 712     -19.941   1.784 -11.748  0.00  0.00      PROA  
ATOM   1995  HB3 ALA P 712     -18.551   2.367 -12.580  0.00  0.00      PROA  
ATOM   1996  C   ALA P 712     -19.392   2.244 -15.114  0.00  0.00      PROA  
ATOM   1997  O   ALA P 712     -18.286   2.807 -15.208  0.00  0.00      PROA  
ATOM   1998  N   SER P 713     -20.060   1.827 -16.241  0.00  0.00      PROA  
ATOM   1999  HN  SER P 713     -20.948   1.438 -16.010  0.00  0.00      PROA  
ATOM   2000  CA  SER P 713     -19.598   1.734 -17.581  0.00  0.00      PROA  
ATOM   2001  HA  SER P 713     -18.774   1.038 -17.627  0.00  0.00      PROA  
ATOM   2002  CB  SER P 713     -20.557   1.137 -18.566  0.00  0.00      PROA  
ATOM   2003  HB1 SER P 713     -20.112   1.090 -19.583  0.00  0.00      PROA  
ATOM   2004  HB2 SER P 713     -21.467   1.748 -18.746  0.00  0.00      PROA  
ATOM   2005  OG  SER P 713     -20.918  -0.144 -18.081  0.00  0.00      PROA  
ATOM   2006  HG1 SER P 713     -21.785   0.035 -17.709  0.00  0.00      PROA  
ATOM   2007  C   SER P 713     -19.204   3.124 -18.085  0.00  0.00      PROA  
ATOM   2008  O   SER P 713     -18.129   3.324 -18.651  0.00  0.00      PROA  
ATOM   2009  N   SER P 714     -20.002   4.162 -17.825  0.00  0.00      PROA  
ATOM   2010  HN  SER P 714     -20.922   4.082 -17.449  0.00  0.00      PROA  
ATOM   2011  CA  SER P 714     -19.696   5.527 -18.062  0.00  0.00      PROA  
ATOM   2012  HA  SER P 714     -19.323   5.532 -19.076  0.00  0.00      PROA  
ATOM   2013  CB  SER P 714     -20.986   6.393 -18.139  0.00  0.00      PROA  
ATOM   2014  HB1 SER P 714     -21.528   6.273 -17.176  0.00  0.00      PROA  
ATOM   2015  HB2 SER P 714     -21.593   5.965 -18.965  0.00  0.00      PROA  
ATOM   2016  OG  SER P 714     -20.523   7.733 -18.364  0.00  0.00      PROA  
ATOM   2017  HG1 SER P 714     -21.287   8.296 -18.508  0.00  0.00      PROA  
ATOM   2018  C   SER P 714     -18.669   6.167 -17.167  0.00  0.00      PROA  
ATOM   2019  O   SER P 714     -17.899   7.012 -17.600  0.00  0.00      PROA  
ATOM   2020  N   LEU P 715     -18.599   5.766 -15.896  0.00  0.00      PROA  
ATOM   2021  HN  LEU P 715     -19.298   5.124 -15.590  0.00  0.00      PROA  
ATOM   2022  CA  LEU P 715     -17.548   6.306 -14.990  0.00  0.00      PROA  
ATOM   2023  HA  LEU P 715     -17.405   7.372 -15.088  0.00  0.00      PROA  
ATOM   2024  CB  LEU P 715     -18.023   6.141 -13.522  0.00  0.00      PROA  
ATOM   2025  HB1 LEU P 715     -17.223   6.211 -12.754  0.00  0.00      PROA  
ATOM   2026  HB2 LEU P 715     -18.350   5.092 -13.362  0.00  0.00      PROA  
ATOM   2027  CG  LEU P 715     -19.147   7.060 -13.002  0.00  0.00      PROA  
ATOM   2028  HG  LEU P 715     -19.881   7.171 -13.828  0.00  0.00      PROA  
ATOM   2029  CD1 LEU P 715     -19.850   6.408 -11.790  0.00  0.00      PROA  
ATOM   2030 HD11 LEU P 715     -20.375   5.475 -12.085  0.00  0.00      PROA  
ATOM   2031 HD12 LEU P 715     -20.588   7.111 -11.347  0.00  0.00      PROA  
ATOM   2032 HD13 LEU P 715     -18.996   6.196 -11.111  0.00  0.00      PROA  
ATOM   2033  CD2 LEU P 715     -18.747   8.484 -12.679  0.00  0.00      PROA  
ATOM   2034 HD21 LEU P 715     -19.645   9.124 -12.551  0.00  0.00      PROA  
ATOM   2035 HD22 LEU P 715     -17.952   8.834 -13.372  0.00  0.00      PROA  
ATOM   2036 HD23 LEU P 715     -18.307   8.338 -11.670  0.00  0.00      PROA  
ATOM   2037  C   LEU P 715     -16.297   5.649 -15.249  0.00  0.00      PROA  
ATOM   2038  O   LEU P 715     -15.344   6.145 -14.703  0.00  0.00      PROA  
ATOM   2039  N   VAL P 716     -16.164   4.604 -16.021  0.00  0.00      PROA  
ATOM   2040  HN  VAL P 716     -17.023   4.295 -16.423  0.00  0.00      PROA  
ATOM   2041  CA  VAL P 716     -14.841   4.109 -16.420  0.00  0.00      PROA  
ATOM   2042  HA  VAL P 716     -14.038   4.559 -15.854  0.00  0.00      PROA  
ATOM   2043  CB  VAL P 716     -14.759   2.589 -16.546  0.00  0.00      PROA  
ATOM   2044  HB  VAL P 716     -15.586   2.139 -15.957  0.00  0.00      PROA  
ATOM   2045  CG1 VAL P 716     -14.913   1.953 -17.936  0.00  0.00      PROA  
ATOM   2046 HG11 VAL P 716     -14.016   2.082 -18.579  0.00  0.00      PROA  
ATOM   2047 HG12 VAL P 716     -15.806   2.307 -18.495  0.00  0.00      PROA  
ATOM   2048 HG13 VAL P 716     -15.091   0.862 -17.824  0.00  0.00      PROA  
ATOM   2049  CG2 VAL P 716     -13.398   2.130 -15.998  0.00  0.00      PROA  
ATOM   2050 HG21 VAL P 716     -13.218   1.034 -16.010  0.00  0.00      PROA  
ATOM   2051 HG22 VAL P 716     -13.256   2.411 -14.933  0.00  0.00      PROA  
ATOM   2052 HG23 VAL P 716     -12.736   2.682 -16.700  0.00  0.00      PROA  
ATOM   2053  C   VAL P 716     -14.497   4.866 -17.716  0.00  0.00      PROA  
ATOM   2054  O   VAL P 716     -13.496   4.571 -18.327  0.00  0.00      PROA  
ATOM   2055  N   CYS P 717     -15.235   5.961 -18.203  0.00  0.00      PROA  
ATOM   2056  HN  CYS P 717     -16.177   6.032 -17.885  0.00  0.00      PROA  
ATOM   2057  CA  CYS P 717     -14.702   6.813 -19.266  0.00  0.00      PROA  
ATOM   2058  HA  CYS P 717     -14.012   6.217 -19.844  0.00  0.00      PROA  
ATOM   2059  CB  CYS P 717     -15.733   7.512 -20.246  0.00  0.00      PROA  
ATOM   2060  HB1 CYS P 717     -15.327   8.328 -20.881  0.00  0.00      PROA  
ATOM   2061  HB2 CYS P 717     -16.371   7.977 -19.465  0.00  0.00      PROA  
ATOM   2062  SG  CYS P 717     -16.561   6.267 -21.247  0.00  0.00      PROA  
ATOM   2063  HG1 CYS P 717     -17.614   6.267 -20.442  0.00  0.00      PROA  
ATOM   2064  C   CYS P 717     -13.883   7.862 -18.628  0.00  0.00      PROA  
ATOM   2065  O   CYS P 717     -13.039   8.536 -19.266  0.00  0.00      PROA  
ATOM   2066  N   TYR P 718     -14.016   7.962 -17.287  0.00  0.00      PROA  
ATOM   2067  HN  TYR P 718     -14.748   7.433 -16.865  0.00  0.00      PROA  
ATOM   2068  CA  TYR P 718     -13.541   9.098 -16.493  0.00  0.00      PROA  
ATOM   2069  HA  TYR P 718     -13.244   9.870 -17.188  0.00  0.00      PROA  
ATOM   2070  CB  TYR P 718     -14.569   9.674 -15.570  0.00  0.00      PROA  
ATOM   2071  HB1 TYR P 718     -14.765   8.894 -14.802  0.00  0.00      PROA  
ATOM   2072  HB2 TYR P 718     -15.477   9.786 -16.200  0.00  0.00      PROA  
ATOM   2073  CG  TYR P 718     -14.227  11.071 -15.071  0.00  0.00      PROA  
ATOM   2074  CD1 TYR P 718     -14.684  12.193 -15.786  0.00  0.00      PROA  
ATOM   2075  HD1 TYR P 718     -15.145  12.056 -16.753  0.00  0.00      PROA  
ATOM   2076  CE1 TYR P 718     -14.453  13.475 -15.259  0.00  0.00      PROA  
ATOM   2077  HE1 TYR P 718     -14.908  14.221 -15.893  0.00  0.00      PROA  
ATOM   2078  CZ  TYR P 718     -13.906  13.606 -13.990  0.00  0.00      PROA  
ATOM   2079  OH  TYR P 718     -13.635  14.861 -13.553  0.00  0.00      PROA  
ATOM   2080  HH  TYR P 718     -13.534  15.418 -14.328  0.00  0.00      PROA  
ATOM   2081  CD2 TYR P 718     -13.652  11.308 -13.821  0.00  0.00      PROA  
ATOM   2082  HD2 TYR P 718     -13.449  10.437 -13.215  0.00  0.00      PROA  
ATOM   2083  CE2 TYR P 718     -13.525  12.530 -13.219  0.00  0.00      PROA  
ATOM   2084  HE2 TYR P 718     -13.150  12.704 -12.221  0.00  0.00      PROA  
ATOM   2085  C   TYR P 718     -12.261   8.755 -15.610  0.00  0.00      PROA  
ATOM   2086  O   TYR P 718     -11.634   9.652 -15.059  0.00  0.00      PROA  
ATOM   2087  N   ILE P 719     -11.784   7.500 -15.653  0.00  0.00      PROA  
ATOM   2088  HN  ILE P 719     -12.347   6.798 -16.082  0.00  0.00      PROA  
ATOM   2089  CA  ILE P 719     -10.491   6.978 -15.121  0.00  0.00      PROA  
ATOM   2090  HA  ILE P 719     -10.561   7.291 -14.090  0.00  0.00      PROA  
ATOM   2091  CB  ILE P 719     -10.486   5.464 -14.973  0.00  0.00      PROA  
ATOM   2092  HB  ILE P 719      -9.459   5.258 -14.602  0.00  0.00      PROA  
ATOM   2093  CG2 ILE P 719     -11.593   5.022 -13.992  0.00  0.00      PROA  
ATOM   2094 HG21 ILE P 719     -12.560   5.512 -14.234  0.00  0.00      PROA  
ATOM   2095 HG22 ILE P 719     -11.313   5.311 -12.957  0.00  0.00      PROA  
ATOM   2096 HG23 ILE P 719     -11.800   3.930 -13.961  0.00  0.00      PROA  
ATOM   2097  CG1 ILE P 719     -10.722   4.827 -16.390  0.00  0.00      PROA  
ATOM   2098 HG11 ILE P 719     -10.354   5.503 -17.191  0.00  0.00      PROA  
ATOM   2099 HG12 ILE P 719     -11.815   4.794 -16.586  0.00  0.00      PROA  
ATOM   2100  CD  ILE P 719     -10.214   3.424 -16.498  0.00  0.00      PROA  
ATOM   2101  HD1 ILE P 719     -10.661   2.904 -17.373  0.00  0.00      PROA  
ATOM   2102  HD2 ILE P 719     -10.330   2.780 -15.601  0.00  0.00      PROA  
ATOM   2103  HD3 ILE P 719      -9.113   3.465 -16.640  0.00  0.00      PROA  
ATOM   2104  C   ILE P 719      -9.345   7.612 -15.773  0.00  0.00      PROA  
ATOM   2105  O   ILE P 719      -9.407   8.052 -16.939  0.00  0.00      PROA  
ATOM   2106  N   THR P 720      -8.327   7.865 -14.976  0.00  0.00      PROA  
ATOM   2107  HN  THR P 720      -8.278   7.604 -14.015  0.00  0.00      PROA  
ATOM   2108  CA  THR P 720      -7.174   8.703 -15.424  0.00  0.00      PROA  
ATOM   2109  HA  THR P 720      -6.890   8.341 -16.401  0.00  0.00      PROA  
ATOM   2110  CB  THR P 720      -7.645  10.195 -15.490  0.00  0.00      PROA  
ATOM   2111  HB  THR P 720      -8.245  10.228 -16.425  0.00  0.00      PROA  
ATOM   2112  OG1 THR P 720      -6.571  11.094 -15.538  0.00  0.00      PROA  
ATOM   2113  HG1 THR P 720      -6.206  10.930 -16.410  0.00  0.00      PROA  
ATOM   2114  CG2 THR P 720      -8.456  10.549 -14.206  0.00  0.00      PROA  
ATOM   2115 HG21 THR P 720      -9.289   9.875 -13.912  0.00  0.00      PROA  
ATOM   2116 HG22 THR P 720      -8.996  11.501 -14.395  0.00  0.00      PROA  
ATOM   2117 HG23 THR P 720      -7.720  10.594 -13.375  0.00  0.00      PROA  
ATOM   2118  C   THR P 720      -6.003   8.457 -14.532  0.00  0.00      PROA  
ATOM   2119  O   THR P 720      -6.132   7.976 -13.413  0.00  0.00      PROA  
ATOM   2120  N   ARG P 721      -4.759   8.758 -14.969  0.00  0.00      PROA  
ATOM   2121  HN  ARG P 721      -4.598   9.186 -15.855  0.00  0.00      PROA  
ATOM   2122  CA  ARG P 721      -3.546   8.495 -14.237  0.00  0.00      PROA  
ATOM   2123  HA  ARG P 721      -3.747   7.853 -13.392  0.00  0.00      PROA  
ATOM   2124  CB  ARG P 721      -2.360   7.896 -15.127  0.00  0.00      PROA  
ATOM   2125  HB1 ARG P 721      -1.462   7.643 -14.524  0.00  0.00      PROA  
ATOM   2126  HB2 ARG P 721      -2.032   8.714 -15.804  0.00  0.00      PROA  
ATOM   2127  CG  ARG P 721      -2.755   6.697 -16.025  0.00  0.00      PROA  
ATOM   2128  HG1 ARG P 721      -1.943   6.537 -16.766  0.00  0.00      PROA  
ATOM   2129  HG2 ARG P 721      -3.653   6.864 -16.657  0.00  0.00      PROA  
ATOM   2130  CD  ARG P 721      -3.081   5.397 -15.243  0.00  0.00      PROA  
ATOM   2131  HD1 ARG P 721      -3.473   4.664 -15.981  0.00  0.00      PROA  
ATOM   2132  HD2 ARG P 721      -3.903   5.610 -14.526  0.00  0.00      PROA  
ATOM   2133  NE  ARG P 721      -1.902   4.932 -14.521  0.00  0.00      PROA  
ATOM   2134  HE  ARG P 721      -1.972   5.026 -13.528  0.00  0.00      PROA  
ATOM   2135  CZ  ARG P 721      -1.064   3.976 -14.856  0.00  0.00      PROA  
ATOM   2136  NH1 ARG P 721      -1.062   3.374 -16.029  0.00  0.00      PROA  
ATOM   2137 HH11 ARG P 721      -1.679   3.667 -16.760  0.00  0.00      PROA  
ATOM   2138 HH12 ARG P 721      -0.278   2.757 -16.097  0.00  0.00      PROA  
ATOM   2139  NH2 ARG P 721      -0.217   3.545 -13.976  0.00  0.00      PROA  
ATOM   2140 HH21 ARG P 721      -0.393   3.820 -13.031  0.00  0.00      PROA  
ATOM   2141 HH22 ARG P 721       0.325   2.717 -14.123  0.00  0.00      PROA  
ATOM   2142  C   ARG P 721      -3.132   9.802 -13.625  0.00  0.00      PROA  
ATOM   2143  O   ARG P 721      -2.189   9.925 -12.848  0.00  0.00      PROA  
ATOM   2144  N   PHE P 722      -3.811  10.939 -13.906  0.00  0.00      PROA  
ATOM   2145  HN  PHE P 722      -4.502  10.934 -14.624  0.00  0.00      PROA  
ATOM   2146  CA  PHE P 722      -3.525  12.294 -13.393  0.00  0.00      PROA  
ATOM   2147  HA  PHE P 722      -2.622  12.667 -13.852  0.00  0.00      PROA  
ATOM   2148  CB  PHE P 722      -4.695  13.132 -14.010  0.00  0.00      PROA  
ATOM   2149  HB1 PHE P 722      -5.686  12.663 -13.826  0.00  0.00      PROA  
ATOM   2150  HB2 PHE P 722      -4.520  13.253 -15.100  0.00  0.00      PROA  
ATOM   2151  CG  PHE P 722      -4.791  14.541 -13.421  0.00  0.00      PROA  
ATOM   2152  CD1 PHE P 722      -5.713  14.744 -12.375  0.00  0.00      PROA  
ATOM   2153  HD1 PHE P 722      -6.198  13.864 -11.978  0.00  0.00      PROA  
ATOM   2154  CE1 PHE P 722      -5.940  15.982 -11.908  0.00  0.00      PROA  
ATOM   2155  HE1 PHE P 722      -6.848  16.047 -11.327  0.00  0.00      PROA  
ATOM   2156  CZ  PHE P 722      -5.227  17.156 -12.270  0.00  0.00      PROA  
ATOM   2157  HZ  PHE P 722      -5.462  18.128 -11.863  0.00  0.00      PROA  
ATOM   2158  CD2 PHE P 722      -4.070  15.659 -13.790  0.00  0.00      PROA  
ATOM   2159  HD2 PHE P 722      -3.360  15.530 -14.594  0.00  0.00      PROA  
ATOM   2160  CE2 PHE P 722      -4.175  16.920 -13.187  0.00  0.00      PROA  
ATOM   2161  HE2 PHE P 722      -3.677  17.795 -13.580  0.00  0.00      PROA  
ATOM   2162  C   PHE P 722      -3.329  12.385 -11.909  0.00  0.00      PROA  
ATOM   2163  O   PHE P 722      -2.444  13.103 -11.443  0.00  0.00      PROA  
ATOM   2164  N   THR P 723      -4.164  11.768 -11.147  0.00  0.00      PROA  
ATOM   2165  HN  THR P 723      -4.980  11.406 -11.592  0.00  0.00      PROA  
ATOM   2166  CA  THR P 723      -4.199  11.871  -9.706  0.00  0.00      PROA  
ATOM   2167  HA  THR P 723      -3.812  12.846  -9.449  0.00  0.00      PROA  
ATOM   2168  CB  THR P 723      -5.611  11.644  -9.067  0.00  0.00      PROA  
ATOM   2169  HB  THR P 723      -5.713  10.898  -8.250  0.00  0.00      PROA  
ATOM   2170  OG1 THR P 723      -6.612  11.377  -9.995  0.00  0.00      PROA  
ATOM   2171  HG1 THR P 723      -6.540  10.446 -10.218  0.00  0.00      PROA  
ATOM   2172  CG2 THR P 723      -6.019  13.016  -8.538  0.00  0.00      PROA  
ATOM   2173 HG21 THR P 723      -5.327  13.387  -7.752  0.00  0.00      PROA  
ATOM   2174 HG22 THR P 723      -7.010  12.899  -8.049  0.00  0.00      PROA  
ATOM   2175 HG23 THR P 723      -6.120  13.819  -9.299  0.00  0.00      PROA  
ATOM   2176  C   THR P 723      -3.268  10.792  -9.173  0.00  0.00      PROA  
ATOM   2177  O   THR P 723      -2.787  10.861  -8.076  0.00  0.00      PROA  
ATOM   2178  N   GLU P 724      -2.960   9.722  -9.940  0.00  0.00      PROA  
ATOM   2179  HN  GLU P 724      -3.321   9.549 -10.853  0.00  0.00      PROA  
ATOM   2180  CA  GLU P 724      -2.113   8.581  -9.565  0.00  0.00      PROA  
ATOM   2181  HA  GLU P 724      -2.407   8.116  -8.635  0.00  0.00      PROA  
ATOM   2182  CB  GLU P 724      -2.152   7.528 -10.693  0.00  0.00      PROA  
ATOM   2183  HB1 GLU P 724      -1.702   7.890 -11.642  0.00  0.00      PROA  
ATOM   2184  HB2 GLU P 724      -3.220   7.415 -10.976  0.00  0.00      PROA  
ATOM   2185  CG  GLU P 724      -1.463   6.225 -10.150  0.00  0.00      PROA  
ATOM   2186  HG1 GLU P 724      -1.833   5.823  -9.182  0.00  0.00      PROA  
ATOM   2187  HG2 GLU P 724      -0.390   6.476 -10.009  0.00  0.00      PROA  
ATOM   2188  CD  GLU P 724      -1.328   5.079 -11.113  0.00  0.00      PROA  
ATOM   2189  OE1 GLU P 724      -2.303   4.758 -11.882  0.00  0.00      PROA  
ATOM   2190  OE2 GLU P 724      -0.227   4.525 -11.141  0.00  0.00      PROA  
ATOM   2191  C   GLU P 724      -0.650   9.037  -9.419  0.00  0.00      PROA  
ATOM   2192  O   GLU P 724       0.093   8.733  -8.488  0.00  0.00      PROA  
ATOM   2193  N   GLU P 725      -0.184   9.944 -10.358  0.00  0.00      PROA  
ATOM   2194  HN  GLU P 725      -0.864  10.062 -11.077  0.00  0.00      PROA  
ATOM   2195  CA  GLU P 725       1.084  10.579 -10.399  0.00  0.00      PROA  
ATOM   2196  HA  GLU P 725       1.739   9.729 -10.277  0.00  0.00      PROA  
ATOM   2197  CB  GLU P 725       1.298  11.359 -11.681  0.00  0.00      PROA  
ATOM   2198  HB1 GLU P 725       2.279  11.881 -11.658  0.00  0.00      PROA  
ATOM   2199  HB2 GLU P 725       0.618  12.237 -11.658  0.00  0.00      PROA  
ATOM   2200  CG  GLU P 725       1.358  10.511 -12.929  0.00  0.00      PROA  
ATOM   2201  HG1 GLU P 725       0.410  10.046 -13.275  0.00  0.00      PROA  
ATOM   2202  HG2 GLU P 725       2.070   9.690 -12.700  0.00  0.00      PROA  
ATOM   2203  CD  GLU P 725       1.839  11.342 -14.082  0.00  0.00      PROA  
ATOM   2204  OE1 GLU P 725       1.133  12.231 -14.674  0.00  0.00      PROA  
ATOM   2205  OE2 GLU P 725       3.059  11.265 -14.447  0.00  0.00      PROA  
ATOM   2206  C   GLU P 725       1.279  11.561  -9.272  0.00  0.00      PROA  
ATOM   2207  O   GLU P 725       2.278  11.715  -8.586  0.00  0.00      PROA  
ATOM   2208  N   ALA P 726       0.227  12.315  -9.046  0.00  0.00      PROA  
ATOM   2209  HN  ALA P 726      -0.525  12.272  -9.699  0.00  0.00      PROA  
ATOM   2210  CA  ALA P 726       0.214  13.280  -7.891  0.00  0.00      PROA  
ATOM   2211  HA  ALA P 726       0.978  14.031  -8.027  0.00  0.00      PROA  
ATOM   2212  CB  ALA P 726      -1.141  14.029  -7.941  0.00  0.00      PROA  
ATOM   2213  HB1 ALA P 726      -1.053  14.896  -7.251  0.00  0.00      PROA  
ATOM   2214  HB2 ALA P 726      -1.991  13.429  -7.552  0.00  0.00      PROA  
ATOM   2215  HB3 ALA P 726      -1.293  14.458  -8.955  0.00  0.00      PROA  
ATOM   2216  C   ALA P 726       0.329  12.545  -6.562  0.00  0.00      PROA  
ATOM   2217  O   ALA P 726       1.194  12.933  -5.761  0.00  0.00      PROA  
ATOM   2218  N   PHE P 727      -0.335  11.370  -6.374  0.00  0.00      PROA  
ATOM   2219  HN  PHE P 727      -0.996  11.019  -7.033  0.00  0.00      PROA  
ATOM   2220  CA  PHE P 727      -0.151  10.479  -5.229  0.00  0.00      PROA  
ATOM   2221  HA  PHE P 727      -0.292  11.076  -4.340  0.00  0.00      PROA  
ATOM   2222  CB  PHE P 727      -1.078   9.209  -5.164  0.00  0.00      PROA  
ATOM   2223  HB1 PHE P 727      -0.808   8.530  -4.327  0.00  0.00      PROA  
ATOM   2224  HB2 PHE P 727      -1.043   8.685  -6.143  0.00  0.00      PROA  
ATOM   2225  CG  PHE P 727      -2.507   9.518  -4.964  0.00  0.00      PROA  
ATOM   2226  CD1 PHE P 727      -3.484   8.649  -5.560  0.00  0.00      PROA  
ATOM   2227  HD1 PHE P 727      -3.080   7.961  -6.288  0.00  0.00      PROA  
ATOM   2228  CE1 PHE P 727      -4.921   8.896  -5.492  0.00  0.00      PROA  
ATOM   2229  HE1 PHE P 727      -5.502   8.099  -5.933  0.00  0.00      PROA  
ATOM   2230  CZ  PHE P 727      -5.411   9.858  -4.493  0.00  0.00      PROA  
ATOM   2231  HZ  PHE P 727      -6.458   9.823  -4.230  0.00  0.00      PROA  
ATOM   2232  CD2 PHE P 727      -3.085  10.542  -4.142  0.00  0.00      PROA  
ATOM   2233  HD2 PHE P 727      -2.408  11.262  -3.707  0.00  0.00      PROA  
ATOM   2234  CE2 PHE P 727      -4.450  10.685  -3.874  0.00  0.00      PROA  
ATOM   2235  HE2 PHE P 727      -4.696  11.411  -3.113  0.00  0.00      PROA  
ATOM   2236  C   PHE P 727       1.265   9.968  -5.256  0.00  0.00      PROA  
ATOM   2237  O   PHE P 727       1.873  10.062  -4.186  0.00  0.00      PROA  
ATOM   2238  N   ALA P 728       1.794   9.558  -6.338  0.00  0.00      PROA  
ATOM   2239  HN  ALA P 728       1.322   9.497  -7.214  0.00  0.00      PROA  
ATOM   2240  CA  ALA P 728       3.185   9.137  -6.347  0.00  0.00      PROA  
ATOM   2241  HA  ALA P 728       3.271   8.266  -5.715  0.00  0.00      PROA  
ATOM   2242  CB  ALA P 728       3.455   8.716  -7.776  0.00  0.00      PROA  
ATOM   2243  HB1 ALA P 728       4.361   8.094  -7.932  0.00  0.00      PROA  
ATOM   2244  HB2 ALA P 728       3.479   9.570  -8.486  0.00  0.00      PROA  
ATOM   2245  HB3 ALA P 728       2.602   8.070  -8.076  0.00  0.00      PROA  
ATOM   2246  C   ALA P 728       4.179  10.085  -5.912  0.00  0.00      PROA  
ATOM   2247  O   ALA P 728       5.024   9.799  -5.023  0.00  0.00      PROA  
ATOM   2248  N   ALA P 729       4.251  11.344  -6.412  0.00  0.00      PROA  
ATOM   2249  HN  ALA P 729       3.565  11.599  -7.090  0.00  0.00      PROA  
ATOM   2250  CA  ALA P 729       5.034  12.368  -5.875  0.00  0.00      PROA  
ATOM   2251  HA  ALA P 729       6.099  12.191  -5.822  0.00  0.00      PROA  
ATOM   2252  CB  ALA P 729       4.783  13.641  -6.757  0.00  0.00      PROA  
ATOM   2253  HB1 ALA P 729       3.697  13.870  -6.812  0.00  0.00      PROA  
ATOM   2254  HB2 ALA P 729       4.982  13.352  -7.811  0.00  0.00      PROA  
ATOM   2255  HB3 ALA P 729       5.331  14.526  -6.368  0.00  0.00      PROA  
ATOM   2256  C   ALA P 729       4.654  12.723  -4.497  0.00  0.00      PROA  
ATOM   2257  O   ALA P 729       5.570  12.954  -3.707  0.00  0.00      PROA  
ATOM   2258  N   LEU P 730       3.352  12.662  -4.027  0.00  0.00      PROA  
ATOM   2259  HN  LEU P 730       2.547  12.431  -4.568  0.00  0.00      PROA  
ATOM   2260  CA  LEU P 730       3.112  12.848  -2.607  0.00  0.00      PROA  
ATOM   2261  HA  LEU P 730       3.601  13.744  -2.254  0.00  0.00      PROA  
ATOM   2262  CB  LEU P 730       1.606  13.069  -2.389  0.00  0.00      PROA  
ATOM   2263  HB1 LEU P 730       1.058  12.128  -2.611  0.00  0.00      PROA  
ATOM   2264  HB2 LEU P 730       1.149  13.690  -3.189  0.00  0.00      PROA  
ATOM   2265  CG  LEU P 730       1.186  13.564  -0.962  0.00  0.00      PROA  
ATOM   2266  HG  LEU P 730       2.017  13.314  -0.269  0.00  0.00      PROA  
ATOM   2267  CD1 LEU P 730       1.014  15.079  -0.811  0.00  0.00      PROA  
ATOM   2268 HD11 LEU P 730       1.794  15.718  -1.277  0.00  0.00      PROA  
ATOM   2269 HD12 LEU P 730       0.873  15.375   0.251  0.00  0.00      PROA  
ATOM   2270 HD13 LEU P 730       0.116  15.326  -1.416  0.00  0.00      PROA  
ATOM   2271  CD2 LEU P 730      -0.215  13.051  -0.543  0.00  0.00      PROA  
ATOM   2272 HD21 LEU P 730      -0.073  11.950  -0.499  0.00  0.00      PROA  
ATOM   2273 HD22 LEU P 730      -0.967  13.322  -1.315  0.00  0.00      PROA  
ATOM   2274 HD23 LEU P 730      -0.564  13.411   0.448  0.00  0.00      PROA  
ATOM   2275  C   LEU P 730       3.722  11.694  -1.767  0.00  0.00      PROA  
ATOM   2276  O   LEU P 730       4.431  11.864  -0.805  0.00  0.00      PROA  
ATOM   2277  N   ILE P 731       3.409  10.462  -2.127  0.00  0.00      PROA  
ATOM   2278  HN  ILE P 731       3.000  10.373  -3.032  0.00  0.00      PROA  
ATOM   2279  CA  ILE P 731       3.808   9.300  -1.370  0.00  0.00      PROA  
ATOM   2280  HA  ILE P 731       3.482   9.649  -0.402  0.00  0.00      PROA  
ATOM   2281  CB  ILE P 731       2.971   7.996  -1.727  0.00  0.00      PROA  
ATOM   2282  HB  ILE P 731       3.019   7.770  -2.814  0.00  0.00      PROA  
ATOM   2283  CG2 ILE P 731       3.739   6.843  -1.084  0.00  0.00      PROA  
ATOM   2284 HG21 ILE P 731       4.675   6.560  -1.610  0.00  0.00      PROA  
ATOM   2285 HG22 ILE P 731       3.108   5.932  -1.011  0.00  0.00      PROA  
ATOM   2286 HG23 ILE P 731       3.914   7.088  -0.014  0.00  0.00      PROA  
ATOM   2287  CG1 ILE P 731       1.472   8.005  -1.353  0.00  0.00      PROA  
ATOM   2288 HG11 ILE P 731       1.213   6.984  -1.705  0.00  0.00      PROA  
ATOM   2289 HG12 ILE P 731       0.931   8.718  -2.012  0.00  0.00      PROA  
ATOM   2290  CD  ILE P 731       1.013   8.370   0.071  0.00  0.00      PROA  
ATOM   2291  HD1 ILE P 731       1.212   9.445   0.265  0.00  0.00      PROA  
ATOM   2292  HD2 ILE P 731       1.658   7.862   0.820  0.00  0.00      PROA  
ATOM   2293  HD3 ILE P 731      -0.074   8.170   0.182  0.00  0.00      PROA  
ATOM   2294  C   ILE P 731       5.285   9.135  -1.179  0.00  0.00      PROA  
ATOM   2295  O   ILE P 731       5.687   8.857  -0.023  0.00  0.00      PROA  
ATOM   2296  N   CYS P 732       6.092   9.350  -2.192  0.00  0.00      PROA  
ATOM   2297  HN  CYS P 732       5.816   9.685  -3.090  0.00  0.00      PROA  
ATOM   2298  CA  CYS P 732       7.547   9.190  -2.085  0.00  0.00      PROA  
ATOM   2299  HA  CYS P 732       7.741   8.174  -1.775  0.00  0.00      PROA  
ATOM   2300  CB  CYS P 732       8.218   9.303  -3.467  0.00  0.00      PROA  
ATOM   2301  HB1 CYS P 732       7.736   8.488  -4.047  0.00  0.00      PROA  
ATOM   2302  HB2 CYS P 732       9.277   9.007  -3.622  0.00  0.00      PROA  
ATOM   2303  SG  CYS P 732       8.073  10.874  -4.317  0.00  0.00      PROA  
ATOM   2304  HG1 CYS P 732       6.748  10.899  -4.326  0.00  0.00      PROA  
ATOM   2305  C   CYS P 732       8.153  10.082  -0.914  0.00  0.00      PROA  
ATOM   2306  O   CYS P 732       9.146   9.747  -0.326  0.00  0.00      PROA  
ATOM   2307  N   ILE P 733       7.496  11.327  -0.767  0.00  0.00      PROA  
ATOM   2308  HN  ILE P 733       6.743  11.653  -1.333  0.00  0.00      PROA  
ATOM   2309  CA  ILE P 733       7.862  12.213   0.258  0.00  0.00      PROA  
ATOM   2310  HA  ILE P 733       8.905  12.002   0.438  0.00  0.00      PROA  
ATOM   2311  CB  ILE P 733       7.534  13.707   0.107  0.00  0.00      PROA  
ATOM   2312  HB  ILE P 733       6.430  13.811   0.042  0.00  0.00      PROA  
ATOM   2313  CG2 ILE P 733       8.166  14.541   1.248  0.00  0.00      PROA  
ATOM   2314 HG21 ILE P 733       7.844  15.604   1.249  0.00  0.00      PROA  
ATOM   2315 HG22 ILE P 733       9.270  14.438   1.320  0.00  0.00      PROA  
ATOM   2316 HG23 ILE P 733       7.764  14.218   2.232  0.00  0.00      PROA  
ATOM   2317  CG1 ILE P 733       8.072  14.259  -1.267  0.00  0.00      PROA  
ATOM   2318 HG11 ILE P 733       7.455  15.137  -1.556  0.00  0.00      PROA  
ATOM   2319 HG12 ILE P 733       7.805  13.367  -1.872  0.00  0.00      PROA  
ATOM   2320  CD  ILE P 733       9.621  14.464  -1.291  0.00  0.00      PROA  
ATOM   2321  HD1 ILE P 733      10.030  13.583  -0.751  0.00  0.00      PROA  
ATOM   2322  HD2 ILE P 733       9.890  15.393  -0.743  0.00  0.00      PROA  
ATOM   2323  HD3 ILE P 733      10.008  14.520  -2.331  0.00  0.00      PROA  
ATOM   2324  C   ILE P 733       7.356  11.713   1.613  0.00  0.00      PROA  
ATOM   2325  O   ILE P 733       8.193  11.614   2.530  0.00  0.00      PROA  
ATOM   2326  N   ILE P 734       6.090  11.313   1.678  0.00  0.00      PROA  
ATOM   2327  HN  ILE P 734       5.438  11.572   0.969  0.00  0.00      PROA  
ATOM   2328  CA  ILE P 734       5.588  10.686   2.911  0.00  0.00      PROA  
ATOM   2329  HA  ILE P 734       5.645  11.412   3.708  0.00  0.00      PROA  
ATOM   2330  CB  ILE P 734       4.121  10.393   2.750  0.00  0.00      PROA  
ATOM   2331  HB  ILE P 734       3.932   9.830   1.811  0.00  0.00      PROA  
ATOM   2332  CG2 ILE P 734       3.500   9.558   3.927  0.00  0.00      PROA  
ATOM   2333 HG21 ILE P 734       3.722  10.038   4.904  0.00  0.00      PROA  
ATOM   2334 HG22 ILE P 734       3.854   8.519   4.098  0.00  0.00      PROA  
ATOM   2335 HG23 ILE P 734       2.405   9.419   3.801  0.00  0.00      PROA  
ATOM   2336  CG1 ILE P 734       3.288  11.722   2.584  0.00  0.00      PROA  
ATOM   2337 HG11 ILE P 734       3.881  12.336   1.874  0.00  0.00      PROA  
ATOM   2338 HG12 ILE P 734       3.282  12.250   3.562  0.00  0.00      PROA  
ATOM   2339  CD  ILE P 734       1.783  11.578   2.336  0.00  0.00      PROA  
ATOM   2340  HD1 ILE P 734       1.277  12.563   2.248  0.00  0.00      PROA  
ATOM   2341  HD2 ILE P 734       1.318  11.056   3.199  0.00  0.00      PROA  
ATOM   2342  HD3 ILE P 734       1.621  10.898   1.472  0.00  0.00      PROA  
ATOM   2343  C   ILE P 734       6.264   9.485   3.432  0.00  0.00      PROA  
ATOM   2344  O   ILE P 734       6.496   9.429   4.658  0.00  0.00      PROA  
ATOM   2345  N   PHE P 735       6.579   8.574   2.550  0.00  0.00      PROA  
ATOM   2346  HN  PHE P 735       6.340   8.772   1.602  0.00  0.00      PROA  
ATOM   2347  CA  PHE P 735       7.396   7.407   2.878  0.00  0.00      PROA  
ATOM   2348  HA  PHE P 735       6.844   6.837   3.610  0.00  0.00      PROA  
ATOM   2349  CB  PHE P 735       7.601   6.410   1.702  0.00  0.00      PROA  
ATOM   2350  HB1 PHE P 735       8.421   5.665   1.790  0.00  0.00      PROA  
ATOM   2351  HB2 PHE P 735       7.635   7.033   0.783  0.00  0.00      PROA  
ATOM   2352  CG  PHE P 735       6.408   5.497   1.363  0.00  0.00      PROA  
ATOM   2353  CD1 PHE P 735       6.302   4.982   0.074  0.00  0.00      PROA  
ATOM   2354  HD1 PHE P 735       6.899   5.321  -0.760  0.00  0.00      PROA  
ATOM   2355  CE1 PHE P 735       5.329   4.038  -0.277  0.00  0.00      PROA  
ATOM   2356  HE1 PHE P 735       5.232   3.731  -1.308  0.00  0.00      PROA  
ATOM   2357  CZ  PHE P 735       4.481   3.469   0.695  0.00  0.00      PROA  
ATOM   2358  HZ  PHE P 735       3.721   2.784   0.351  0.00  0.00      PROA  
ATOM   2359  CD2 PHE P 735       5.494   4.979   2.324  0.00  0.00      PROA  
ATOM   2360  HD2 PHE P 735       5.506   5.327   3.347  0.00  0.00      PROA  
ATOM   2361  CE2 PHE P 735       4.531   4.001   1.989  0.00  0.00      PROA  
ATOM   2362  HE2 PHE P 735       3.717   3.652   2.607  0.00  0.00      PROA  
ATOM   2363  C   PHE P 735       8.733   7.663   3.556  0.00  0.00      PROA  
ATOM   2364  O   PHE P 735       9.098   7.019   4.487  0.00  0.00      PROA  
ATOM   2365  N   ILE P 736       9.420   8.712   3.027  0.00  0.00      PROA  
ATOM   2366  HN  ILE P 736       9.057   9.203   2.240  0.00  0.00      PROA  
ATOM   2367  CA  ILE P 736      10.653   9.166   3.634  0.00  0.00      PROA  
ATOM   2368  HA  ILE P 736      11.362   8.364   3.777  0.00  0.00      PROA  
ATOM   2369  CB  ILE P 736      11.339  10.228   2.757  0.00  0.00      PROA  
ATOM   2370  HB  ILE P 736      10.496  10.892   2.471  0.00  0.00      PROA  
ATOM   2371  CG2 ILE P 736      12.456  11.033   3.385  0.00  0.00      PROA  
ATOM   2372 HG21 ILE P 736      12.658  11.927   2.758  0.00  0.00      PROA  
ATOM   2373 HG22 ILE P 736      13.373  10.419   3.516  0.00  0.00      PROA  
ATOM   2374 HG23 ILE P 736      12.180  11.353   4.412  0.00  0.00      PROA  
ATOM   2375  CG1 ILE P 736      11.919   9.608   1.491  0.00  0.00      PROA  
ATOM   2376 HG11 ILE P 736      11.047   9.032   1.112  0.00  0.00      PROA  
ATOM   2377 HG12 ILE P 736      12.718   8.906   1.812  0.00  0.00      PROA  
ATOM   2378  CD  ILE P 736      12.252  10.461   0.295  0.00  0.00      PROA  
ATOM   2379  HD1 ILE P 736      12.704  11.409   0.658  0.00  0.00      PROA  
ATOM   2380  HD2 ILE P 736      11.342  10.880  -0.186  0.00  0.00      PROA  
ATOM   2381  HD3 ILE P 736      12.735   9.910  -0.540  0.00  0.00      PROA  
ATOM   2382  C   ILE P 736      10.357   9.789   5.090  0.00  0.00      PROA  
ATOM   2383  O   ILE P 736      10.905   9.391   6.026  0.00  0.00      PROA  
ATOM   2384  N   TYR P 737       9.364  10.740   5.166  0.00  0.00      PROA  
ATOM   2385  HN  TYR P 737       8.892  11.018   4.333  0.00  0.00      PROA  
ATOM   2386  CA  TYR P 737       8.939  11.327   6.436  0.00  0.00      PROA  
ATOM   2387  HA  TYR P 737       9.866  11.724   6.824  0.00  0.00      PROA  
ATOM   2388  CB  TYR P 737       7.803  12.417   6.232  0.00  0.00      PROA  
ATOM   2389  HB1 TYR P 737       7.005  11.874   5.681  0.00  0.00      PROA  
ATOM   2390  HB2 TYR P 737       8.130  13.274   5.605  0.00  0.00      PROA  
ATOM   2391  CG  TYR P 737       7.128  13.001   7.409  0.00  0.00      PROA  
ATOM   2392  CD1 TYR P 737       7.772  13.209   8.624  0.00  0.00      PROA  
ATOM   2393  HD1 TYR P 737       8.833  13.007   8.637  0.00  0.00      PROA  
ATOM   2394  CE1 TYR P 737       7.136  13.528   9.844  0.00  0.00      PROA  
ATOM   2395  HE1 TYR P 737       7.590  13.343  10.806  0.00  0.00      PROA  
ATOM   2396  CZ  TYR P 737       5.788  13.844   9.767  0.00  0.00      PROA  
ATOM   2397  OH  TYR P 737       5.032  13.947  10.982  0.00  0.00      PROA  
ATOM   2398  HH  TYR P 737       5.006  13.085  11.405  0.00  0.00      PROA  
ATOM   2399  CD2 TYR P 737       5.702  13.307   7.335  0.00  0.00      PROA  
ATOM   2400  HD2 TYR P 737       5.257  13.214   6.356  0.00  0.00      PROA  
ATOM   2401  CE2 TYR P 737       5.063  13.790   8.538  0.00  0.00      PROA  
ATOM   2402  HE2 TYR P 737       4.026  14.083   8.463  0.00  0.00      PROA  
ATOM   2403  C   TYR P 737       8.479  10.230   7.465  0.00  0.00      PROA  
ATOM   2404  O   TYR P 737       8.874  10.318   8.616  0.00  0.00      PROA  
ATOM   2405  N   GLU P 738       7.690   9.203   7.052  0.00  0.00      PROA  
ATOM   2406  HN  GLU P 738       7.285   9.244   6.142  0.00  0.00      PROA  
ATOM   2407  CA  GLU P 738       7.285   8.008   7.842  0.00  0.00      PROA  
ATOM   2408  HA  GLU P 738       6.774   8.448   8.686  0.00  0.00      PROA  
ATOM   2409  CB  GLU P 738       6.372   6.995   7.024  0.00  0.00      PROA  
ATOM   2410  HB1 GLU P 738       6.196   6.085   7.635  0.00  0.00      PROA  
ATOM   2411  HB2 GLU P 738       6.883   6.692   6.085  0.00  0.00      PROA  
ATOM   2412  CG  GLU P 738       4.979   7.609   6.698  0.00  0.00      PROA  
ATOM   2413  HG1 GLU P 738       4.289   6.993   6.082  0.00  0.00      PROA  
ATOM   2414  HG2 GLU P 738       5.115   8.628   6.276  0.00  0.00      PROA  
ATOM   2415  CD  GLU P 738       4.170   7.928   7.969  0.00  0.00      PROA  
ATOM   2416  OE1 GLU P 738       3.545   8.977   8.043  0.00  0.00      PROA  
ATOM   2417  OE2 GLU P 738       4.008   7.027   8.879  0.00  0.00      PROA  
ATOM   2418  C   GLU P 738       8.518   7.289   8.442  0.00  0.00      PROA  
ATOM   2419  O   GLU P 738       8.597   6.932   9.570  0.00  0.00      PROA  
ATOM   2420  N   ALA P 739       9.541   7.043   7.631  0.00  0.00      PROA  
ATOM   2421  HN  ALA P 739       9.344   7.123   6.657  0.00  0.00      PROA  
ATOM   2422  CA  ALA P 739      10.782   6.496   7.994  0.00  0.00      PROA  
ATOM   2423  HA  ALA P 739      10.560   5.615   8.577  0.00  0.00      PROA  
ATOM   2424  CB  ALA P 739      11.629   6.187   6.752  0.00  0.00      PROA  
ATOM   2425  HB1 ALA P 739      11.999   7.129   6.293  0.00  0.00      PROA  
ATOM   2426  HB2 ALA P 739      11.037   5.633   5.992  0.00  0.00      PROA  
ATOM   2427  HB3 ALA P 739      12.516   5.555   6.971  0.00  0.00      PROA  
ATOM   2428  C   ALA P 739      11.596   7.313   9.033  0.00  0.00      PROA  
ATOM   2429  O   ALA P 739      12.202   6.807   9.995  0.00  0.00      PROA  
ATOM   2430  N   LEU P 740      11.616   8.661   8.776  0.00  0.00      PROA  
ATOM   2431  HN  LEU P 740      11.230   9.064   7.950  0.00  0.00      PROA  
ATOM   2432  CA  LEU P 740      12.304   9.556   9.680  0.00  0.00      PROA  
ATOM   2433  HA  LEU P 740      13.247   9.089   9.921  0.00  0.00      PROA  
ATOM   2434  CB  LEU P 740      12.619  10.903   8.977  0.00  0.00      PROA  
ATOM   2435  HB1 LEU P 740      12.979  11.650   9.717  0.00  0.00      PROA  
ATOM   2436  HB2 LEU P 740      11.625  11.232   8.605  0.00  0.00      PROA  
ATOM   2437  CG  LEU P 740      13.479  10.820   7.715  0.00  0.00      PROA  
ATOM   2438  HG  LEU P 740      13.002  10.126   6.991  0.00  0.00      PROA  
ATOM   2439  CD1 LEU P 740      13.397  12.250   7.149  0.00  0.00      PROA  
ATOM   2440 HD11 LEU P 740      14.207  12.481   6.425  0.00  0.00      PROA  
ATOM   2441 HD12 LEU P 740      13.584  12.951   7.990  0.00  0.00      PROA  
ATOM   2442 HD13 LEU P 740      12.398  12.378   6.679  0.00  0.00      PROA  
ATOM   2443  CD2 LEU P 740      14.907  10.356   7.852  0.00  0.00      PROA  
ATOM   2444 HD21 LEU P 740      15.612  10.827   8.569  0.00  0.00      PROA  
ATOM   2445 HD22 LEU P 740      15.270  10.459   6.807  0.00  0.00      PROA  
ATOM   2446 HD23 LEU P 740      14.877   9.264   8.055  0.00  0.00      PROA  
ATOM   2447  C   LEU P 740      11.543   9.681  11.012  0.00  0.00      PROA  
ATOM   2448  O   LEU P 740      12.162   9.806  12.051  0.00  0.00      PROA  
ATOM   2449  N   GLU P 741      10.222   9.723  11.065  0.00  0.00      PROA  
ATOM   2450  HN  GLU P 741       9.805   9.592  10.169  0.00  0.00      PROA  
ATOM   2451  CA  GLU P 741       9.249   9.845  12.162  0.00  0.00      PROA  
ATOM   2452  HA  GLU P 741       9.392  10.770  12.702  0.00  0.00      PROA  
ATOM   2453  CB  GLU P 741       7.816   9.810  11.660  0.00  0.00      PROA  
ATOM   2454  HB1 GLU P 741       7.636   8.816  11.196  0.00  0.00      PROA  
ATOM   2455  HB2 GLU P 741       7.642  10.668  10.976  0.00  0.00      PROA  
ATOM   2456  CG  GLU P 741       6.692  10.018  12.681  0.00  0.00      PROA  
ATOM   2457  HG1 GLU P 741       7.035  10.977  13.126  0.00  0.00      PROA  
ATOM   2458  HG2 GLU P 741       6.542   9.192  13.408  0.00  0.00      PROA  
ATOM   2459  CD  GLU P 741       5.313  10.275  12.096  0.00  0.00      PROA  
ATOM   2460  OE1 GLU P 741       4.867  11.469  12.142  0.00  0.00      PROA  
ATOM   2461  OE2 GLU P 741       4.584   9.346  11.635  0.00  0.00      PROA  
ATOM   2462  C   GLU P 741       9.389   8.873  13.285  0.00  0.00      PROA  
ATOM   2463  O   GLU P 741       9.176   9.208  14.441  0.00  0.00      PROA  
ATOM   2464  N   LYS P 742       9.693   7.649  12.955  0.00  0.00      PROA  
ATOM   2465  HN  LYS P 742       9.818   7.298  12.030  0.00  0.00      PROA  
ATOM   2466  CA  LYS P 742       9.800   6.629  13.995  0.00  0.00      PROA  
ATOM   2467  HA  LYS P 742       9.078   6.819  14.775  0.00  0.00      PROA  
ATOM   2468  CB  LYS P 742       9.512   5.218  13.376  0.00  0.00      PROA  
ATOM   2469  HB1 LYS P 742       9.898   4.433  14.061  0.00  0.00      PROA  
ATOM   2470  HB2 LYS P 742       9.976   5.156  12.369  0.00  0.00      PROA  
ATOM   2471  CG  LYS P 742       7.942   5.079  13.297  0.00  0.00      PROA  
ATOM   2472  HG1 LYS P 742       7.693   4.135  12.765  0.00  0.00      PROA  
ATOM   2473  HG2 LYS P 742       7.585   5.891  12.628  0.00  0.00      PROA  
ATOM   2474  CD  LYS P 742       7.149   5.099  14.607  0.00  0.00      PROA  
ATOM   2475  HD1 LYS P 742       6.092   4.788  14.462  0.00  0.00      PROA  
ATOM   2476  HD2 LYS P 742       7.143   6.125  15.034  0.00  0.00      PROA  
ATOM   2477  CE  LYS P 742       7.590   4.192  15.781  0.00  0.00      PROA  
ATOM   2478  HE1 LYS P 742       8.633   4.510  15.992  0.00  0.00      PROA  
ATOM   2479  HE2 LYS P 742       7.481   3.125  15.492  0.00  0.00      PROA  
ATOM   2480  NZ  LYS P 742       6.764   4.378  16.937  0.00  0.00      PROA  
ATOM   2481  HZ1 LYS P 742       7.045   3.922  17.828  0.00  0.00      PROA  
ATOM   2482  HZ2 LYS P 742       5.827   3.952  16.789  0.00  0.00      PROA  
ATOM   2483  HZ3 LYS P 742       6.597   5.376  17.175  0.00  0.00      PROA  
ATOM   2484  C   LYS P 742      11.141   6.669  14.685  0.00  0.00      PROA  
ATOM   2485  O   LYS P 742      11.269   6.331  15.848  0.00  0.00      PROA  
ATOM   2486  N   LEU P 743      12.179   7.352  14.030  0.00  0.00      PROA  
ATOM   2487  HN  LEU P 743      12.013   7.718  13.118  0.00  0.00      PROA  
ATOM   2488  CA  LEU P 743      13.479   7.417  14.669  0.00  0.00      PROA  
ATOM   2489  HA  LEU P 743      13.597   6.436  15.105  0.00  0.00      PROA  
ATOM   2490  CB  LEU P 743      14.518   7.775  13.540  0.00  0.00      PROA  
ATOM   2491  HB1 LEU P 743      14.167   8.723  13.078  0.00  0.00      PROA  
ATOM   2492  HB2 LEU P 743      14.561   6.928  12.823  0.00  0.00      PROA  
ATOM   2493  CG  LEU P 743      15.945   7.856  13.934  0.00  0.00      PROA  
ATOM   2494  HG  LEU P 743      15.921   8.444  14.877  0.00  0.00      PROA  
ATOM   2495  CD1 LEU P 743      16.487   6.436  14.162  0.00  0.00      PROA  
ATOM   2496 HD11 LEU P 743      16.704   5.925  13.199  0.00  0.00      PROA  
ATOM   2497 HD12 LEU P 743      15.715   5.816  14.666  0.00  0.00      PROA  
ATOM   2498 HD13 LEU P 743      17.325   6.528  14.885  0.00  0.00      PROA  
ATOM   2499  CD2 LEU P 743      16.785   8.732  12.986  0.00  0.00      PROA  
ATOM   2500 HD21 LEU P 743      17.078   8.125  12.102  0.00  0.00      PROA  
ATOM   2501 HD22 LEU P 743      17.654   9.139  13.546  0.00  0.00      PROA  
ATOM   2502 HD23 LEU P 743      16.099   9.524  12.617  0.00  0.00      PROA  
ATOM   2503  C   LEU P 743      13.465   8.457  15.756  0.00  0.00      PROA  
ATOM   2504  O   LEU P 743      14.142   8.307  16.792  0.00  0.00      PROA  
ATOM   2505  N   PHE P 744      12.598   9.453  15.658  0.00  0.00      PROA  
ATOM   2506  HN  PHE P 744      11.998   9.733  14.913  0.00  0.00      PROA  
ATOM   2507  CA  PHE P 744      12.168  10.277  16.776  0.00  0.00      PROA  
ATOM   2508  HA  PHE P 744      13.068  10.765  17.118  0.00  0.00      PROA  
ATOM   2509  CB  PHE P 744      11.252  11.431  16.285  0.00  0.00      PROA  
ATOM   2510  HB1 PHE P 744      10.643  11.928  17.069  0.00  0.00      PROA  
ATOM   2511  HB2 PHE P 744      10.504  11.231  15.488  0.00  0.00      PROA  
ATOM   2512  CG  PHE P 744      12.123  12.605  15.752  0.00  0.00      PROA  
ATOM   2513  CD1 PHE P 744      12.746  12.478  14.480  0.00  0.00      PROA  
ATOM   2514  HD1 PHE P 744      12.678  11.612  13.838  0.00  0.00      PROA  
ATOM   2515  CE1 PHE P 744      13.562  13.516  14.055  0.00  0.00      PROA  
ATOM   2516  HE1 PHE P 744      14.081  13.368  13.119  0.00  0.00      PROA  
ATOM   2517  CZ  PHE P 744      13.721  14.722  14.830  0.00  0.00      PROA  
ATOM   2518  HZ  PHE P 744      14.406  15.458  14.434  0.00  0.00      PROA  
ATOM   2519  CD2 PHE P 744      12.208  13.776  16.489  0.00  0.00      PROA  
ATOM   2520  HD2 PHE P 744      11.665  13.965  17.403  0.00  0.00      PROA  
ATOM   2521  CE2 PHE P 744      12.968  14.851  16.039  0.00  0.00      PROA  
ATOM   2522  HE2 PHE P 744      13.251  15.615  16.747  0.00  0.00      PROA  
ATOM   2523  C   PHE P 744      11.521   9.494  17.954  0.00  0.00      PROA  
ATOM   2524  O   PHE P 744      11.725   9.834  19.077  0.00  0.00      PROA  
ATOM   2525  N   ASP P 745      10.728   8.476  17.719  0.00  0.00      PROA  
ATOM   2526  HN  ASP P 745      10.508   8.176  16.794  0.00  0.00      PROA  
ATOM   2527  CA  ASP P 745      10.125   7.850  18.872  0.00  0.00      PROA  
ATOM   2528  HA  ASP P 745       9.934   8.566  19.658  0.00  0.00      PROA  
ATOM   2529  CB  ASP P 745       8.955   6.870  18.456  0.00  0.00      PROA  
ATOM   2530  HB1 ASP P 745       8.509   6.286  19.289  0.00  0.00      PROA  
ATOM   2531  HB2 ASP P 745       9.188   6.184  17.613  0.00  0.00      PROA  
ATOM   2532  CG  ASP P 745       7.762   7.743  17.994  0.00  0.00      PROA  
ATOM   2533  OD1 ASP P 745       6.829   7.088  17.502  0.00  0.00      PROA  
ATOM   2534  OD2 ASP P 745       7.700   8.959  18.289  0.00  0.00      PROA  
ATOM   2535  C   ASP P 745      11.037   6.843  19.519  0.00  0.00      PROA  
ATOM   2536  O   ASP P 745      10.956   6.684  20.718  0.00  0.00      PROA  
ATOM   2537  N   LEU P 746      12.051   6.400  18.766  0.00  0.00      PROA  
ATOM   2538  HN  LEU P 746      11.986   6.423  17.771  0.00  0.00      PROA  
ATOM   2539  CA  LEU P 746      13.263   5.804  19.319  0.00  0.00      PROA  
ATOM   2540  HA  LEU P 746      13.111   5.012  20.037  0.00  0.00      PROA  
ATOM   2541  CB  LEU P 746      14.031   5.006  18.194  0.00  0.00      PROA  
ATOM   2542  HB1 LEU P 746      14.868   4.591  18.796  0.00  0.00      PROA  
ATOM   2543  HB2 LEU P 746      14.458   5.695  17.435  0.00  0.00      PROA  
ATOM   2544  CG  LEU P 746      13.206   3.853  17.552  0.00  0.00      PROA  
ATOM   2545  HG  LEU P 746      12.301   4.321  17.109  0.00  0.00      PROA  
ATOM   2546  CD1 LEU P 746      13.817   3.277  16.279  0.00  0.00      PROA  
ATOM   2547 HD11 LEU P 746      13.249   2.483  15.749  0.00  0.00      PROA  
ATOM   2548 HD12 LEU P 746      14.821   2.849  16.485  0.00  0.00      PROA  
ATOM   2549 HD13 LEU P 746      14.148   4.065  15.570  0.00  0.00      PROA  
ATOM   2550  CD2 LEU P 746      12.755   2.833  18.503  0.00  0.00      PROA  
ATOM   2551 HD21 LEU P 746      12.107   3.133  19.354  0.00  0.00      PROA  
ATOM   2552 HD22 LEU P 746      13.552   2.237  18.998  0.00  0.00      PROA  
ATOM   2553 HD23 LEU P 746      12.170   2.032  18.002  0.00  0.00      PROA  
ATOM   2554  C   LEU P 746      14.139   6.832  20.101  0.00  0.00      PROA  
ATOM   2555  O   LEU P 746      14.538   6.562  21.244  0.00  0.00      PROA  
ATOM   2556  N   GLY P 747      14.291   8.072  19.550  0.00  0.00      PROA  
ATOM   2557  HN  GLY P 747      14.010   8.322  18.627  0.00  0.00      PROA  
ATOM   2558  CA  GLY P 747      14.999   9.196  20.222  0.00  0.00      PROA  
ATOM   2559  HA1 GLY P 747      15.155  10.014  19.535  0.00  0.00      PROA  
ATOM   2560  HA2 GLY P 747      15.968   8.797  20.486  0.00  0.00      PROA  
ATOM   2561  C   GLY P 747      14.380   9.573  21.524  0.00  0.00      PROA  
ATOM   2562  O   GLY P 747      15.054   9.837  22.487  0.00  0.00      PROA  
ATOM   2563  N   GLU P 748      13.035   9.543  21.629  0.00  0.00      PROA  
ATOM   2564  HN  GLU P 748      12.561   9.326  20.779  0.00  0.00      PROA  
ATOM   2565  CA  GLU P 748      12.247   9.656  22.866  0.00  0.00      PROA  
ATOM   2566  HA  GLU P 748      12.720  10.475  23.387  0.00  0.00      PROA  
ATOM   2567  CB  GLU P 748      10.792  10.088  22.691  0.00  0.00      PROA  
ATOM   2568  HB1 GLU P 748      10.291   9.990  23.678  0.00  0.00      PROA  
ATOM   2569  HB2 GLU P 748      10.300   9.210  22.220  0.00  0.00      PROA  
ATOM   2570  CG  GLU P 748      10.648  11.383  21.968  0.00  0.00      PROA  
ATOM   2571  HG1 GLU P 748      10.595  11.150  20.883  0.00  0.00      PROA  
ATOM   2572  HG2 GLU P 748      11.374  12.190  22.202  0.00  0.00      PROA  
ATOM   2573  CD  GLU P 748       9.215  11.907  22.316  0.00  0.00      PROA  
ATOM   2574  OE1 GLU P 748       8.170  11.218  22.094  0.00  0.00      PROA  
ATOM   2575  OE2 GLU P 748       9.072  13.119  22.699  0.00  0.00      PROA  
ATOM   2576  C   GLU P 748      12.397   8.439  23.817  0.00  0.00      PROA  
ATOM   2577  O   GLU P 748      12.871   8.548  24.925  0.00  0.00      PROA  
ATOM   2578  N   THR P 749      12.202   7.167  23.343  0.00  0.00      PROA  
ATOM   2579  HN  THR P 749      11.908   7.018  22.403  0.00  0.00      PROA  
ATOM   2580  CA  THR P 749      12.308   5.987  24.108  0.00  0.00      PROA  
ATOM   2581  HA  THR P 749      11.601   5.934  24.922  0.00  0.00      PROA  
ATOM   2582  CB  THR P 749      12.214   4.649  23.234  0.00  0.00      PROA  
ATOM   2583  HB  THR P 749      12.937   4.776  22.400  0.00  0.00      PROA  
ATOM   2584  OG1 THR P 749      10.954   4.680  22.618  0.00  0.00      PROA  
ATOM   2585  HG1 THR P 749      10.864   5.441  22.041  0.00  0.00      PROA  
ATOM   2586  CG2 THR P 749      12.427   3.378  24.085  0.00  0.00      PROA  
ATOM   2587 HG21 THR P 749      11.946   3.291  25.083  0.00  0.00      PROA  
ATOM   2588 HG22 THR P 749      13.494   3.486  24.376  0.00  0.00      PROA  
ATOM   2589 HG23 THR P 749      12.229   2.529  23.397  0.00  0.00      PROA  
ATOM   2590  C   THR P 749      13.678   5.865  24.846  0.00  0.00      PROA  
ATOM   2591  O   THR P 749      13.816   5.516  25.998  0.00  0.00      PROA  
ATOM   2592  N   TYR P 750      14.776   6.159  24.040  0.00  0.00      PROA  
ATOM   2593  HN  TYR P 750      14.703   6.526  23.116  0.00  0.00      PROA  
ATOM   2594  CA  TYR P 750      16.137   5.906  24.486  0.00  0.00      PROA  
ATOM   2595  HA  TYR P 750      16.120   5.302  25.381  0.00  0.00      PROA  
ATOM   2596  CB  TYR P 750      17.032   5.147  23.423  0.00  0.00      PROA  
ATOM   2597  HB1 TYR P 750      17.992   4.825  23.880  0.00  0.00      PROA  
ATOM   2598  HB2 TYR P 750      17.245   5.833  22.576  0.00  0.00      PROA  
ATOM   2599  CG  TYR P 750      16.390   3.839  23.005  0.00  0.00      PROA  
ATOM   2600  CD1 TYR P 750      16.068   3.509  21.652  0.00  0.00      PROA  
ATOM   2601  HD1 TYR P 750      16.180   4.251  20.876  0.00  0.00      PROA  
ATOM   2602  CE1 TYR P 750      15.304   2.337  21.432  0.00  0.00      PROA  
ATOM   2603  HE1 TYR P 750      14.965   2.148  20.424  0.00  0.00      PROA  
ATOM   2604  CZ  TYR P 750      14.889   1.509  22.481  0.00  0.00      PROA  
ATOM   2605  OH  TYR P 750      14.138   0.365  22.246  0.00  0.00      PROA  
ATOM   2606  HH  TYR P 750      13.730   0.073  23.065  0.00  0.00      PROA  
ATOM   2607  CD2 TYR P 750      16.225   2.899  23.965  0.00  0.00      PROA  
ATOM   2608  HD2 TYR P 750      16.594   2.983  24.976  0.00  0.00      PROA  
ATOM   2609  CE2 TYR P 750      15.528   1.686  23.699  0.00  0.00      PROA  
ATOM   2610  HE2 TYR P 750      15.492   0.977  24.513  0.00  0.00      PROA  
ATOM   2611  C   TYR P 750      16.794   7.175  24.970  0.00  0.00      PROA  
ATOM   2612  O   TYR P 750      17.977   7.093  25.270  0.00  0.00      PROA  
ATOM   2613  N   ALA P 751      16.105   8.246  25.103  0.00  0.00      PROA  
ATOM   2614  HN  ALA P 751      15.141   8.173  24.857  0.00  0.00      PROA  
ATOM   2615  CA  ALA P 751      16.377   9.536  25.648  0.00  0.00      PROA  
ATOM   2616  HA  ALA P 751      15.474  10.074  25.403  0.00  0.00      PROA  
ATOM   2617  CB  ALA P 751      16.449   9.609  27.174  0.00  0.00      PROA  
ATOM   2618  HB1 ALA P 751      16.582  10.653  27.528  0.00  0.00      PROA  
ATOM   2619  HB2 ALA P 751      17.263   8.919  27.483  0.00  0.00      PROA  
ATOM   2620  HB3 ALA P 751      15.527   9.119  27.555  0.00  0.00      PROA  
ATOM   2621  C   ALA P 751      17.566  10.253  25.038  0.00  0.00      PROA  
ATOM   2622  O   ALA P 751      18.527  10.690  25.723  0.00  0.00      PROA  
ATOM   2623  N   PHE P 752      17.487  10.442  23.697  0.00  0.00      PROA  
ATOM   2624  HN  PHE P 752      16.800   9.990  23.133  0.00  0.00      PROA  
ATOM   2625  CA  PHE P 752      18.478  11.235  23.026  0.00  0.00      PROA  
ATOM   2626  HA  PHE P 752      19.431  11.232  23.534  0.00  0.00      PROA  
ATOM   2627  CB  PHE P 752      18.656  10.671  21.591  0.00  0.00      PROA  
ATOM   2628  HB1 PHE P 752      17.733  10.784  20.984  0.00  0.00      PROA  
ATOM   2629  HB2 PHE P 752      18.931   9.595  21.625  0.00  0.00      PROA  
ATOM   2630  CG  PHE P 752      19.628  11.493  20.736  0.00  0.00      PROA  
ATOM   2631  CD1 PHE P 752      19.290  12.444  19.765  0.00  0.00      PROA  
ATOM   2632  HD1 PHE P 752      18.263  12.738  19.607  0.00  0.00      PROA  
ATOM   2633  CE1 PHE P 752      20.315  13.151  19.097  0.00  0.00      PROA  
ATOM   2634  HE1 PHE P 752      20.067  14.028  18.518  0.00  0.00      PROA  
ATOM   2635  CZ  PHE P 752      21.680  12.801  19.281  0.00  0.00      PROA  
ATOM   2636  HZ  PHE P 752      22.455  13.361  18.780  0.00  0.00      PROA  
ATOM   2637  CD2 PHE P 752      21.000  11.122  20.864  0.00  0.00      PROA  
ATOM   2638  HD2 PHE P 752      21.331  10.296  21.475  0.00  0.00      PROA  
ATOM   2639  CE2 PHE P 752      21.991  11.770  20.159  0.00  0.00      PROA  
ATOM   2640  HE2 PHE P 752      23.027  11.494  20.288  0.00  0.00      PROA  
ATOM   2641  C   PHE P 752      18.097  12.699  23.163  0.00  0.00      PROA  
ATOM   2642  O   PHE P 752      16.946  13.048  23.234  0.00  0.00      PROA  
ATOM   2643  N   ASN P 753      19.106  13.609  23.278  0.00  0.00      PROA  
ATOM   2644  HN  ASN P 753      20.080  13.399  23.273  0.00  0.00      PROA  
ATOM   2645  CA  ASN P 753      18.874  15.019  23.249  0.00  0.00      PROA  
ATOM   2646  HA  ASN P 753      17.943  15.333  22.801  0.00  0.00      PROA  
ATOM   2647  CB  ASN P 753      18.968  15.693  24.631  0.00  0.00      PROA  
ATOM   2648  HB1 ASN P 753      18.646  16.748  24.497  0.00  0.00      PROA  
ATOM   2649  HB2 ASN P 753      20.004  15.607  25.024  0.00  0.00      PROA  
ATOM   2650  CG  ASN P 753      17.908  15.157  25.586  0.00  0.00      PROA  
ATOM   2651  OD1 ASN P 753      18.187  14.203  26.309  0.00  0.00      PROA  
ATOM   2652  ND2 ASN P 753      16.667  15.564  25.419  0.00  0.00      PROA  
ATOM   2653 HD21 ASN P 753      16.415  16.148  24.647  0.00  0.00      PROA  
ATOM   2654 HD22 ASN P 753      16.025  15.064  26.000  0.00  0.00      PROA  
ATOM   2655  C   ASN P 753      20.018  15.567  22.436  0.00  0.00      PROA  
ATOM   2656  O   ASN P 753      21.052  14.877  22.458  0.00  0.00      PROA  
ATOM   2657  N   MET P 754      19.791  16.668  21.752  0.00  0.00      PROA  
ATOM   2658  HN  MET P 754      18.945  17.160  21.939  0.00  0.00      PROA  
ATOM   2659  CA  MET P 754      20.788  17.237  20.866  0.00  0.00      PROA  
ATOM   2660  HA  MET P 754      21.184  16.479  20.207  0.00  0.00      PROA  
ATOM   2661  CB  MET P 754      20.029  18.286  20.084  0.00  0.00      PROA  
ATOM   2662  HB1 MET P 754      19.341  18.909  20.695  0.00  0.00      PROA  
ATOM   2663  HB2 MET P 754      19.384  17.777  19.336  0.00  0.00      PROA  
ATOM   2664  CG  MET P 754      20.854  19.204  19.222  0.00  0.00      PROA  
ATOM   2665  HG1 MET P 754      21.378  19.980  19.820  0.00  0.00      PROA  
ATOM   2666  HG2 MET P 754      20.063  19.672  18.598  0.00  0.00      PROA  
ATOM   2667  SD  MET P 754      21.967  18.407  18.039  0.00  0.00      PROA  
ATOM   2668  CE  MET P 754      20.841  17.724  16.747  0.00  0.00      PROA  
ATOM   2669  HE1 MET P 754      20.109  18.434  16.307  0.00  0.00      PROA  
ATOM   2670  HE2 MET P 754      20.419  16.786  17.168  0.00  0.00      PROA  
ATOM   2671  HE3 MET P 754      21.509  17.447  15.903  0.00  0.00      PROA  
ATOM   2672  C   MET P 754      21.858  17.962  21.640  0.00  0.00      PROA  
ATOM   2673  O   MET P 754      23.038  17.849  21.318  0.00  0.00      PROA  
ATOM   2674  N   HSD P 755      21.476  18.769  22.671  0.00  0.00      PROA  
ATOM   2675  HN  HSD P 755      20.529  18.898  22.953  0.00  0.00      PROA  
ATOM   2676  CA  HSD P 755      22.478  19.446  23.494  0.00  0.00      PROA  
ATOM   2677  HA  HSD P 755      23.079  20.016  22.800  0.00  0.00      PROA  
ATOM   2678  CB  HSD P 755      21.852  20.402  24.549  0.00  0.00      PROA  
ATOM   2679  HB1 HSD P 755      21.156  21.115  24.057  0.00  0.00      PROA  
ATOM   2680  HB2 HSD P 755      22.664  21.005  25.008  0.00  0.00      PROA  
ATOM   2681  ND1 HSD P 755      19.649  19.433  25.450  0.00  0.00      PROA  
ATOM   2682  HD1 HSD P 755      19.137  19.721  24.640  0.00  0.00      PROA  
ATOM   2683  CG  HSD P 755      20.965  19.747  25.547  0.00  0.00      PROA  
ATOM   2684  CE1 HSD P 755      19.281  19.022  26.699  0.00  0.00      PROA  
ATOM   2685  HE1 HSD P 755      18.274  18.715  26.982  0.00  0.00      PROA  
ATOM   2686  NE2 HSD P 755      20.258  19.097  27.571  0.00  0.00      PROA  
ATOM   2687  CD2 HSD P 755      21.326  19.514  26.801  0.00  0.00      PROA  
ATOM   2688  HD2 HSD P 755      22.273  19.680  27.299  0.00  0.00      PROA  
ATOM   2689  C   HSD P 755      23.476  18.466  24.193  0.00  0.00      PROA  
ATOM   2690  O   HSD P 755      23.127  17.323  24.464  0.00  0.00      PROA  
ATOM   2691  N   ASN P 756      24.702  18.796  24.385  0.00  0.00      PROA  
ATOM   2692  HN  ASN P 756      25.078  19.678  24.112  0.00  0.00      PROA  
ATOM   2693  CA  ASN P 756      25.620  17.924  25.081  0.00  0.00      PROA  
ATOM   2694  HA  ASN P 756      25.454  16.943  24.659  0.00  0.00      PROA  
ATOM   2695  CB  ASN P 756      27.127  18.278  24.779  0.00  0.00      PROA  
ATOM   2696  HB1 ASN P 756      27.212  18.317  23.672  0.00  0.00      PROA  
ATOM   2697  HB2 ASN P 756      27.725  17.513  25.318  0.00  0.00      PROA  
ATOM   2698  CG  ASN P 756      27.424  19.634  25.371  0.00  0.00      PROA  
ATOM   2699  OD1 ASN P 756      27.063  20.697  24.854  0.00  0.00      PROA  
ATOM   2700  ND2 ASN P 756      28.100  19.700  26.498  0.00  0.00      PROA  
ATOM   2701 HD21 ASN P 756      28.049  20.583  26.964  0.00  0.00      PROA  
ATOM   2702 HD22 ASN P 756      28.657  18.977  26.907  0.00  0.00      PROA  
ATOM   2703  C   ASN P 756      25.233  17.865  26.510  0.00  0.00      PROA  
ATOM   2704  O   ASN P 756      24.610  18.872  26.913  0.00  0.00      PROA  
ATOM   2705  N   ASN P 757      25.512  16.693  27.182  0.00  0.00      PROA  
ATOM   2706  HN  ASN P 757      25.905  15.940  26.659  0.00  0.00      PROA  
ATOM   2707  CA  ASN P 757      25.088  16.549  28.569  0.00  0.00      PROA  
ATOM   2708  HA  ASN P 757      24.400  17.339  28.833  0.00  0.00      PROA  
ATOM   2709  CB  ASN P 757      24.466  15.191  28.485  0.00  0.00      PROA  
ATOM   2710  HB1 ASN P 757      25.286  14.457  28.333  0.00  0.00      PROA  
ATOM   2711  HB2 ASN P 757      23.713  15.109  27.672  0.00  0.00      PROA  
ATOM   2712  CG  ASN P 757      23.801  14.801  29.745  0.00  0.00      PROA  
ATOM   2713  OD1 ASN P 757      23.462  15.608  30.586  0.00  0.00      PROA  
ATOM   2714  ND2 ASN P 757      23.663  13.470  29.986  0.00  0.00      PROA  
ATOM   2715 HD21 ASN P 757      23.104  13.280  30.793  0.00  0.00      PROA  
ATOM   2716 HD22 ASN P 757      24.141  12.825  29.390  0.00  0.00      PROA  
ATOM   2717  C   ASN P 757      26.322  16.570  29.571  0.00  0.00      PROA  
ATOM   2718  O   ASN P 757      27.421  16.216  29.247  0.00  0.00      PROA  
ATOM   2719  N   LEU P 758      26.034  17.131  30.750  0.00  0.00      PROA  
ATOM   2720  HN  LEU P 758      25.091  17.193  31.066  0.00  0.00      PROA  
ATOM   2721  CA  LEU P 758      27.021  17.670  31.703  0.00  0.00      PROA  
ATOM   2722  HA  LEU P 758      27.954  17.272  31.332  0.00  0.00      PROA  
ATOM   2723  CB  LEU P 758      27.211  19.201  31.763  0.00  0.00      PROA  
ATOM   2724  HB1 LEU P 758      27.917  19.358  32.606  0.00  0.00      PROA  
ATOM   2725  HB2 LEU P 758      26.220  19.628  32.027  0.00  0.00      PROA  
ATOM   2726  CG  LEU P 758      27.815  19.880  30.516  0.00  0.00      PROA  
ATOM   2727  HG  LEU P 758      28.544  19.238  29.977  0.00  0.00      PROA  
ATOM   2728  CD1 LEU P 758      26.760  20.251  29.470  0.00  0.00      PROA  
ATOM   2729 HD11 LEU P 758      26.235  19.404  28.980  0.00  0.00      PROA  
ATOM   2730 HD12 LEU P 758      27.218  20.883  28.679  0.00  0.00      PROA  
ATOM   2731 HD13 LEU P 758      26.089  20.845  30.128  0.00  0.00      PROA  
ATOM   2732  CD2 LEU P 758      28.660  21.172  30.823  0.00  0.00      PROA  
ATOM   2733 HD21 LEU P 758      27.981  21.966  31.202  0.00  0.00      PROA  
ATOM   2734 HD22 LEU P 758      29.066  21.636  29.898  0.00  0.00      PROA  
ATOM   2735 HD23 LEU P 758      29.505  21.015  31.526  0.00  0.00      PROA  
ATOM   2736  C   LEU P 758      26.830  17.066  32.982  0.00  0.00      PROA  
ATOM   2737  O   LEU P 758      25.736  16.569  33.366  0.00  0.00      PROA  
ATOM   2738  N   ASP P 759      27.918  16.930  33.870  0.00  0.00      PROA  
ATOM   2739  HN  ASP P 759      28.812  17.278  33.598  0.00  0.00      PROA  
ATOM   2740  CA  ASP P 759      27.656  16.357  35.174  0.00  0.00      PROA  
ATOM   2741  HA  ASP P 759      27.169  15.405  35.023  0.00  0.00      PROA  
ATOM   2742  CB  ASP P 759      28.946  16.072  35.954  0.00  0.00      PROA  
ATOM   2743  HB1 ASP P 759      28.875  15.386  36.825  0.00  0.00      PROA  
ATOM   2744  HB2 ASP P 759      29.488  17.014  36.187  0.00  0.00      PROA  
ATOM   2745  CG  ASP P 759      29.936  15.325  35.124  0.00  0.00      PROA  
ATOM   2746  OD1 ASP P 759      30.866  15.971  34.552  0.00  0.00      PROA  
ATOM   2747  OD2 ASP P 759      29.758  14.117  34.764  0.00  0.00      PROA  
ATOM   2748  C   ASP P 759      26.686  17.182  36.077  0.00  0.00      PROA  
ATOM   2749  O   ASP P 759      26.517  18.371  35.986  0.00  0.00      PROA  
ATOM   2750  N   LYS P 760      26.009  16.494  37.011  0.00  0.00      PROA  
ATOM   2751  HN  LYS P 760      26.295  15.543  37.096  0.00  0.00      PROA  
ATOM   2752  CA  LYS P 760      24.801  16.990  37.722  0.00  0.00      PROA  
ATOM   2753  HA  LYS P 760      24.294  17.743  37.138  0.00  0.00      PROA  
ATOM   2754  CB  LYS P 760      23.648  15.901  37.646  0.00  0.00      PROA  
ATOM   2755  HB1 LYS P 760      22.792  16.339  38.202  0.00  0.00      PROA  
ATOM   2756  HB2 LYS P 760      23.980  14.983  38.177  0.00  0.00      PROA  
ATOM   2757  CG  LYS P 760      23.302  15.490  36.205  0.00  0.00      PROA  
ATOM   2758  HG1 LYS P 760      22.872  14.474  36.336  0.00  0.00      PROA  
ATOM   2759  HG2 LYS P 760      24.140  15.451  35.477  0.00  0.00      PROA  
ATOM   2760  CD  LYS P 760      22.199  16.287  35.420  0.00  0.00      PROA  
ATOM   2761  HD1 LYS P 760      22.501  17.355  35.473  0.00  0.00      PROA  
ATOM   2762  HD2 LYS P 760      21.269  16.255  36.027  0.00  0.00      PROA  
ATOM   2763  CE  LYS P 760      21.799  15.740  34.098  0.00  0.00      PROA  
ATOM   2764  HE1 LYS P 760      20.866  16.263  33.799  0.00  0.00      PROA  
ATOM   2765  HE2 LYS P 760      21.622  14.653  34.248  0.00  0.00      PROA  
ATOM   2766  NZ  LYS P 760      22.794  16.024  33.117  0.00  0.00      PROA  
ATOM   2767  HZ1 LYS P 760      22.462  15.788  32.160  0.00  0.00      PROA  
ATOM   2768  HZ2 LYS P 760      23.687  15.516  33.280  0.00  0.00      PROA  
ATOM   2769  HZ3 LYS P 760      23.041  17.032  33.182  0.00  0.00      PROA  
ATOM   2770  C   LYS P 760      24.909  17.565  39.137  0.00  0.00      PROA  
ATOM   2771  O   LYS P 760      25.389  16.950  40.078  0.00  0.00      PROA  
ATOM   2772  N   LEU P 761      24.468  18.735  39.347  0.00  0.00      PROA  
ATOM   2773  HN  LEU P 761      24.016  19.108  38.540  0.00  0.00      PROA  
ATOM   2774  CA  LEU P 761      24.670  19.554  40.544  0.00  0.00      PROA  
ATOM   2775  HA  LEU P 761      25.586  19.309  41.062  0.00  0.00      PROA  
ATOM   2776  CB  LEU P 761      24.934  21.028  40.066  0.00  0.00      PROA  
ATOM   2777  HB1 LEU P 761      25.185  21.607  40.980  0.00  0.00      PROA  
ATOM   2778  HB2 LEU P 761      23.959  21.337  39.631  0.00  0.00      PROA  
ATOM   2779  CG  LEU P 761      26.105  21.293  39.088  0.00  0.00      PROA  
ATOM   2780  HG  LEU P 761      26.101  20.617  38.206  0.00  0.00      PROA  
ATOM   2781  CD1 LEU P 761      25.806  22.730  38.571  0.00  0.00      PROA  
ATOM   2782 HD11 LEU P 761      24.725  22.903  38.385  0.00  0.00      PROA  
ATOM   2783 HD12 LEU P 761      26.416  22.929  37.663  0.00  0.00      PROA  
ATOM   2784 HD13 LEU P 761      26.203  23.445  39.322  0.00  0.00      PROA  
ATOM   2785  CD2 LEU P 761      27.520  21.319  39.713  0.00  0.00      PROA  
ATOM   2786 HD21 LEU P 761      27.872  20.277  39.871  0.00  0.00      PROA  
ATOM   2787 HD22 LEU P 761      27.730  21.954  40.600  0.00  0.00      PROA  
ATOM   2788 HD23 LEU P 761      28.115  21.775  38.894  0.00  0.00      PROA  
ATOM   2789  C   LEU P 761      23.493  19.435  41.481  0.00  0.00      PROA  
ATOM   2790  O   LEU P 761      23.167  20.301  42.336  0.00  0.00      PROA  
ATOM   2791  N   THR P 762      22.736  18.301  41.271  0.00  0.00      PROA  
ATOM   2792  HN  THR P 762      22.885  17.665  40.517  0.00  0.00      PROA  
ATOM   2793  CA  THR P 762      21.657  17.883  42.102  0.00  0.00      PROA  
ATOM   2794  HA  THR P 762      21.977  18.102  43.110  0.00  0.00      PROA  
ATOM   2795  CB  THR P 762      20.315  18.513  41.770  0.00  0.00      PROA  
ATOM   2796  HB  THR P 762      20.347  19.621  41.688  0.00  0.00      PROA  
ATOM   2797  OG1 THR P 762      19.447  18.417  42.855  0.00  0.00      PROA  
ATOM   2798  HG1 THR P 762      19.758  19.000  43.551  0.00  0.00      PROA  
ATOM   2799  CG2 THR P 762      19.618  17.807  40.576  0.00  0.00      PROA  
ATOM   2800 HG21 THR P 762      19.246  16.848  40.997  0.00  0.00      PROA  
ATOM   2801 HG22 THR P 762      20.303  17.576  39.732  0.00  0.00      PROA  
ATOM   2802 HG23 THR P 762      18.725  18.325  40.165  0.00  0.00      PROA  
ATOM   2803  C   THR P 762      21.699  16.400  41.955  0.00  0.00      PROA  
ATOM   2804  O   THR P 762      22.280  15.949  40.917  0.00  0.00      PROA  
ATOM   2805  N   SER P 763      21.161  15.570  42.915  0.00  0.00      PROA  
ATOM   2806  HN  SER P 763      20.667  16.028  43.650  0.00  0.00      PROA  
ATOM   2807  CA  SER P 763      21.030  14.103  42.846  0.00  0.00      PROA  
ATOM   2808  HA  SER P 763      22.046  13.739  42.801  0.00  0.00      PROA  
ATOM   2809  CB  SER P 763      20.190  13.460  43.973  0.00  0.00      PROA  
ATOM   2810  HB1 SER P 763      20.141  12.355  43.865  0.00  0.00      PROA  
ATOM   2811  HB2 SER P 763      19.122  13.735  43.842  0.00  0.00      PROA  
ATOM   2812  OG  SER P 763      20.704  13.748  45.321  0.00  0.00      PROA  
ATOM   2813  HG1 SER P 763      20.490  14.670  45.479  0.00  0.00      PROA  
ATOM   2814  C   SER P 763      20.379  13.676  41.515  0.00  0.00      PROA  
ATOM   2815  O   SER P 763      19.280  14.197  41.226  0.00  0.00      PROA  
ATOM   2816  N   TYR P 764      21.082  12.871  40.683  0.00  0.00      PROA  
ATOM   2817  HN  TYR P 764      21.976  12.607  41.037  0.00  0.00      PROA  
ATOM   2818  CA  TYR P 764      20.614  12.308  39.459  0.00  0.00      PROA  
ATOM   2819  HA  TYR P 764      19.547  12.471  39.410  0.00  0.00      PROA  
ATOM   2820  CB  TYR P 764      21.289  12.875  38.217  0.00  0.00      PROA  
ATOM   2821  HB1 TYR P 764      22.328  12.494  38.121  0.00  0.00      PROA  
ATOM   2822  HB2 TYR P 764      21.253  13.978  38.347  0.00  0.00      PROA  
ATOM   2823  CG  TYR P 764      20.543  12.459  36.989  0.00  0.00      PROA  
ATOM   2824  CD1 TYR P 764      19.559  13.306  36.497  0.00  0.00      PROA  
ATOM   2825  HD1 TYR P 764      19.212  14.233  36.930  0.00  0.00      PROA  
ATOM   2826  CE1 TYR P 764      18.988  13.048  35.247  0.00  0.00      PROA  
ATOM   2827  HE1 TYR P 764      18.095  13.627  35.060  0.00  0.00      PROA  
ATOM   2828  CZ  TYR P 764      19.305  11.892  34.513  0.00  0.00      PROA  
ATOM   2829  OH  TYR P 764      18.386  11.469  33.487  0.00  0.00      PROA  
ATOM   2830  HH  TYR P 764      18.736  10.791  32.904  0.00  0.00      PROA  
ATOM   2831  CD2 TYR P 764      21.001  11.384  36.217  0.00  0.00      PROA  
ATOM   2832  HD2 TYR P 764      21.798  10.748  36.572  0.00  0.00      PROA  
ATOM   2833  CE2 TYR P 764      20.382  11.104  35.008  0.00  0.00      PROA  
ATOM   2834  HE2 TYR P 764      20.661  10.217  34.459  0.00  0.00      PROA  
ATOM   2835  C   TYR P 764      20.851  10.805  39.434  0.00  0.00      PROA  
ATOM   2836  O   TYR P 764      21.942  10.240  39.424  0.00  0.00      PROA  
ATOM   2837  N   SER P 765      19.737  10.077  39.431  0.00  0.00      PROA  
ATOM   2838  HN  SER P 765      18.907  10.552  39.150  0.00  0.00      PROA  
ATOM   2839  CA  SER P 765      19.637   8.665  39.648  0.00  0.00      PROA  
ATOM   2840  HA  SER P 765      20.360   8.150  39.033  0.00  0.00      PROA  
ATOM   2841  CB  SER P 765      19.797   8.241  41.171  0.00  0.00      PROA  
ATOM   2842  HB1 SER P 765      19.075   8.708  41.874  0.00  0.00      PROA  
ATOM   2843  HB2 SER P 765      20.774   8.727  41.380  0.00  0.00      PROA  
ATOM   2844  OG  SER P 765      19.845   6.838  41.274  0.00  0.00      PROA  
ATOM   2845  HG1 SER P 765      20.148   6.577  42.146  0.00  0.00      PROA  
ATOM   2846  C   SER P 765      18.193   8.329  39.270  0.00  0.00      PROA  
ATOM   2847  O   SER P 765      17.252   8.958  39.795  0.00  0.00      PROA  
ATOM   2848  N   CYS P 766      17.962   7.438  38.298  0.00  0.00      PROA  
ATOM   2849  HN  CYS P 766      18.658   6.968  37.762  0.00  0.00      PROA  
ATOM   2850  CA  CYS P 766      16.623   7.001  37.944  0.00  0.00      PROA  
ATOM   2851  HA  CYS P 766      15.928   7.692  38.395  0.00  0.00      PROA  
ATOM   2852  CB  CYS P 766      16.418   7.037  36.430  0.00  0.00      PROA  
ATOM   2853  HB1 CYS P 766      15.421   6.651  36.127  0.00  0.00      PROA  
ATOM   2854  HB2 CYS P 766      17.162   6.284  36.094  0.00  0.00      PROA  
ATOM   2855  SG  CYS P 766      16.896   8.624  35.713  0.00  0.00      PROA  
ATOM   2856  C   CYS P 766      16.193   5.618  38.476  0.00  0.00      PROA  
ATOM   2857  O   CYS P 766      16.829   4.666  38.222  0.00  0.00      PROA  
ATOM   2858  N   VAL P 767      15.096   5.532  39.231  0.00  0.00      PROA  
ATOM   2859  HN  VAL P 767      14.714   6.443  39.367  0.00  0.00      PROA  
ATOM   2860  CA  VAL P 767      14.552   4.357  39.807  0.00  0.00      PROA  
ATOM   2861  HA  VAL P 767      15.071   3.435  39.588  0.00  0.00      PROA  
ATOM   2862  CB  VAL P 767      14.676   4.422  41.318  0.00  0.00      PROA  
ATOM   2863  HB  VAL P 767      15.714   4.760  41.526  0.00  0.00      PROA  
ATOM   2864  CG1 VAL P 767      13.620   5.339  41.934  0.00  0.00      PROA  
ATOM   2865 HG11 VAL P 767      13.837   5.418  43.021  0.00  0.00      PROA  
ATOM   2866 HG12 VAL P 767      12.580   5.073  41.648  0.00  0.00      PROA  
ATOM   2867 HG13 VAL P 767      13.843   6.325  41.473  0.00  0.00      PROA  
ATOM   2868  CG2 VAL P 767      14.627   3.043  41.852  0.00  0.00      PROA  
ATOM   2869 HG21 VAL P 767      14.872   3.048  42.935  0.00  0.00      PROA  
ATOM   2870 HG22 VAL P 767      15.300   2.322  41.339  0.00  0.00      PROA  
ATOM   2871 HG23 VAL P 767      13.592   2.647  41.787  0.00  0.00      PROA  
ATOM   2872  C   VAL P 767      13.161   4.203  39.248  0.00  0.00      PROA  
ATOM   2873  O   VAL P 767      12.326   5.117  39.209  0.00  0.00      PROA  
ATOM   2874  N   CYS P 768      12.907   3.016  38.633  0.00  0.00      PROA  
ATOM   2875  HN  CYS P 768      13.593   2.294  38.600  0.00  0.00      PROA  
ATOM   2876  CA  CYS P 768      11.631   2.630  38.039  0.00  0.00      PROA  
ATOM   2877  HA  CYS P 768      11.404   3.321  37.241  0.00  0.00      PROA  
ATOM   2878  CB  CYS P 768      11.720   1.136  37.500  0.00  0.00      PROA  
ATOM   2879  HB1 CYS P 768      11.898   0.546  38.424  0.00  0.00      PROA  
ATOM   2880  HB2 CYS P 768      12.616   0.984  36.861  0.00  0.00      PROA  
ATOM   2881  SG  CYS P 768      10.241   0.555  36.613  0.00  0.00      PROA  
ATOM   2882  C   CYS P 768      10.414   2.790  38.976  0.00  0.00      PROA  
ATOM   2883  O   CYS P 768      10.524   2.496  40.167  0.00  0.00      PROA  
ATOM   2884  N   THR P 769       9.240   3.151  38.444  0.00  0.00      PROA  
ATOM   2885  HN  THR P 769       9.145   3.162  37.451  0.00  0.00      PROA  
ATOM   2886  CA  THR P 769       8.080   3.598  39.256  0.00  0.00      PROA  
ATOM   2887  HA  THR P 769       7.931   3.021  40.156  0.00  0.00      PROA  
ATOM   2888  CB  THR P 769       8.258   5.020  39.790  0.00  0.00      PROA  
ATOM   2889  HB  THR P 769       9.322   5.069  40.105  0.00  0.00      PROA  
ATOM   2890  OG1 THR P 769       7.438   5.298  40.965  0.00  0.00      PROA  
ATOM   2891  HG1 THR P 769       8.113   5.203  41.640  0.00  0.00      PROA  
ATOM   2892  CG2 THR P 769       7.952   6.255  38.919  0.00  0.00      PROA  
ATOM   2893 HG21 THR P 769       8.675   6.408  38.089  0.00  0.00      PROA  
ATOM   2894 HG22 THR P 769       8.038   7.188  39.516  0.00  0.00      PROA  
ATOM   2895 HG23 THR P 769       6.906   6.136  38.562  0.00  0.00      PROA  
ATOM   2896  C   THR P 769       6.871   3.435  38.370  0.00  0.00      PROA  
ATOM   2897  O   THR P 769       6.941   3.455  37.159  0.00  0.00      PROA  
ATOM   2898  N   GLU P 770       5.669   3.235  38.997  0.00  0.00      PROA  
ATOM   2899  HN  GLU P 770       5.515   3.066  39.968  0.00  0.00      PROA  
ATOM   2900  CA  GLU P 770       4.379   3.153  38.352  0.00  0.00      PROA  
ATOM   2901  HA  GLU P 770       4.366   2.339  37.643  0.00  0.00      PROA  
ATOM   2902  CB  GLU P 770       3.346   2.804  39.485  0.00  0.00      PROA  
ATOM   2903  HB1 GLU P 770       3.446   3.688  40.151  0.00  0.00      PROA  
ATOM   2904  HB2 GLU P 770       3.779   1.977  40.087  0.00  0.00      PROA  
ATOM   2905  CG  GLU P 770       1.825   2.702  39.151  0.00  0.00      PROA  
ATOM   2906  HG1 GLU P 770       1.641   1.690  38.730  0.00  0.00      PROA  
ATOM   2907  HG2 GLU P 770       1.383   3.591  38.652  0.00  0.00      PROA  
ATOM   2908  CD  GLU P 770       1.200   2.721  40.456  0.00  0.00      PROA  
ATOM   2909  OE1 GLU P 770       1.404   3.629  41.368  0.00  0.00      PROA  
ATOM   2910  OE2 GLU P 770       0.388   1.816  40.716  0.00  0.00      PROA  
ATOM   2911  C   GLU P 770       3.948   4.497  37.783  0.00  0.00      PROA  
ATOM   2912  O   GLU P 770       4.316   5.510  38.347  0.00  0.00      PROA  
ATOM   2913  N   PRO P 771       3.371   4.603  36.586  0.00  0.00      PROA  
ATOM   2914  CD  PRO P 771       2.993   3.448  35.805  0.00  0.00      PROA  
ATOM   2915  HD1 PRO P 771       2.687   2.547  36.378  0.00  0.00      PROA  
ATOM   2916  HD2 PRO P 771       3.757   3.224  35.030  0.00  0.00      PROA  
ATOM   2917  CA  PRO P 771       2.912   5.850  36.012  0.00  0.00      PROA  
ATOM   2918  HA  PRO P 771       3.791   6.374  35.666  0.00  0.00      PROA  
ATOM   2919  CB  PRO P 771       2.093   5.448  34.783  0.00  0.00      PROA  
ATOM   2920  HB1 PRO P 771       2.657   5.452  33.826  0.00  0.00      PROA  
ATOM   2921  HB2 PRO P 771       1.212   6.093  34.576  0.00  0.00      PROA  
ATOM   2922  CG  PRO P 771       1.731   4.000  35.073  0.00  0.00      PROA  
ATOM   2923  HG1 PRO P 771       0.986   4.002  35.897  0.00  0.00      PROA  
ATOM   2924  HG2 PRO P 771       1.241   3.404  34.273  0.00  0.00      PROA  
ATOM   2925  C   PRO P 771       2.046   6.741  36.946  0.00  0.00      PROA  
ATOM   2926  O   PRO P 771       1.248   6.142  37.685  0.00  0.00      PROA  
ATOM   2927  N   PRO P 772       2.185   8.025  37.027  0.00  0.00      PROA  
ATOM   2928  CD  PRO P 772       3.056   8.778  36.106  0.00  0.00      PROA  
ATOM   2929  HD1 PRO P 772       2.877   8.556  35.032  0.00  0.00      PROA  
ATOM   2930  HD2 PRO P 772       4.141   8.594  36.254  0.00  0.00      PROA  
ATOM   2931  CA  PRO P 772       1.484   8.818  38.053  0.00  0.00      PROA  
ATOM   2932  HA  PRO P 772       1.671   8.365  39.015  0.00  0.00      PROA  
ATOM   2933  CB  PRO P 772       2.184  10.210  37.912  0.00  0.00      PROA  
ATOM   2934  HB1 PRO P 772       2.962  10.226  38.704  0.00  0.00      PROA  
ATOM   2935  HB2 PRO P 772       1.413  11.010  37.958  0.00  0.00      PROA  
ATOM   2936  CG  PRO P 772       2.786  10.267  36.462  0.00  0.00      PROA  
ATOM   2937  HG1 PRO P 772       2.141  10.708  35.673  0.00  0.00      PROA  
ATOM   2938  HG2 PRO P 772       3.732  10.839  36.568  0.00  0.00      PROA  
ATOM   2939  C   PRO P 772      -0.026   8.936  37.748  0.00  0.00      PROA  
ATOM   2940  O   PRO P 772      -0.800   9.131  38.657  0.00  0.00      PROA  
ATOM   2941  N   ASN P 773      -0.413   8.899  36.472  0.00  0.00      PROA  
ATOM   2942  HN  ASN P 773       0.177   8.813  35.673  0.00  0.00      PROA  
ATOM   2943  CA  ASN P 773      -1.798   9.030  36.025  0.00  0.00      PROA  
ATOM   2944  HA  ASN P 773      -2.306   9.535  36.833  0.00  0.00      PROA  
ATOM   2945  CB  ASN P 773      -1.991   9.842  34.726  0.00  0.00      PROA  
ATOM   2946  HB1 ASN P 773      -1.510  10.826  34.911  0.00  0.00      PROA  
ATOM   2947  HB2 ASN P 773      -3.068   9.841  34.453  0.00  0.00      PROA  
ATOM   2948  CG  ASN P 773      -1.141   9.331  33.507  0.00  0.00      PROA  
ATOM   2949  OD1 ASN P 773      -0.252  10.034  33.008  0.00  0.00      PROA  
ATOM   2950  ND2 ASN P 773      -1.401   8.095  33.131  0.00  0.00      PROA  
ATOM   2951 HD21 ASN P 773      -1.254   7.758  32.201  0.00  0.00      PROA  
ATOM   2952 HD22 ASN P 773      -2.106   7.559  33.595  0.00  0.00      PROA  
ATOM   2953  C   ASN P 773      -2.526   7.686  35.990  0.00  0.00      PROA  
ATOM   2954  O   ASN P 773      -1.731   6.741  35.664  0.00  0.00      PROA  
ATOM   2955  N   PRO P 774      -3.774   7.482  36.234  0.00  0.00      PROA  
ATOM   2956  CD  PRO P 774      -4.574   8.461  36.957  0.00  0.00      PROA  
ATOM   2957  HD1 PRO P 774      -4.285   9.441  36.520  0.00  0.00      PROA  
ATOM   2958  HD2 PRO P 774      -4.283   8.469  38.029  0.00  0.00      PROA  
ATOM   2959  CA  PRO P 774      -4.492   6.339  35.886  0.00  0.00      PROA  
ATOM   2960  HA  PRO P 774      -3.940   5.449  36.149  0.00  0.00      PROA  
ATOM   2961  CB  PRO P 774      -5.925   6.541  36.555  0.00  0.00      PROA  
ATOM   2962  HB1 PRO P 774      -5.886   6.013  37.532  0.00  0.00      PROA  
ATOM   2963  HB2 PRO P 774      -6.777   6.199  35.929  0.00  0.00      PROA  
ATOM   2964  CG  PRO P 774      -6.031   8.002  36.881  0.00  0.00      PROA  
ATOM   2965  HG1 PRO P 774      -6.549   8.552  36.068  0.00  0.00      PROA  
ATOM   2966  HG2 PRO P 774      -6.559   8.180  37.842  0.00  0.00      PROA  
ATOM   2967  C   PRO P 774      -4.668   6.306  34.344  0.00  0.00      PROA  
ATOM   2968  O   PRO P 774      -4.644   7.281  33.615  0.00  0.00      PROA  
ATOM   2969  N   SER P 775      -4.808   5.036  33.835  0.00  0.00      PROA  
ATOM   2970  HN  SER P 775      -4.769   4.243  34.438  0.00  0.00      PROA  
ATOM   2971  CA  SER P 775      -5.015   4.757  32.391  0.00  0.00      PROA  
ATOM   2972  HA  SER P 775      -5.856   5.367  32.097  0.00  0.00      PROA  
ATOM   2973  CB  SER P 775      -3.646   5.095  31.499  0.00  0.00      PROA  
ATOM   2974  HB1 SER P 775      -2.898   4.586  32.144  0.00  0.00      PROA  
ATOM   2975  HB2 SER P 775      -3.370   6.171  31.489  0.00  0.00      PROA  
ATOM   2976  OG  SER P 775      -3.606   4.575  30.182  0.00  0.00      PROA  
ATOM   2977  HG1 SER P 775      -3.147   5.275  29.710  0.00  0.00      PROA  
ATOM   2978  C   SER P 775      -5.408   3.323  32.051  0.00  0.00      PROA  
ATOM   2979  O   SER P 775      -4.657   2.350  32.205  0.00  0.00      PROA  
ATOM   2980  N   ASN P 776      -6.636   3.143  31.613  0.00  0.00      PROA  
ATOM   2981  HN  ASN P 776      -7.242   3.922  31.472  0.00  0.00      PROA  
ATOM   2982  CA  ASN P 776      -7.188   1.853  31.180  0.00  0.00      PROA  
ATOM   2983  HA  ASN P 776      -6.982   1.040  31.861  0.00  0.00      PROA  
ATOM   2984  CB  ASN P 776      -8.698   2.010  30.919  0.00  0.00      PROA  
ATOM   2985  HB1 ASN P 776      -9.125   1.063  30.524  0.00  0.00      PROA  
ATOM   2986  HB2 ASN P 776      -8.996   2.756  30.152  0.00  0.00      PROA  
ATOM   2987  CG  ASN P 776      -9.416   2.276  32.223  0.00  0.00      PROA  
ATOM   2988  OD1 ASN P 776     -10.036   3.309  32.358  0.00  0.00      PROA  
ATOM   2989  ND2 ASN P 776      -9.310   1.404  33.206  0.00  0.00      PROA  
ATOM   2990 HD21 ASN P 776      -9.848   1.635  34.016  0.00  0.00      PROA  
ATOM   2991 HD22 ASN P 776      -9.079   0.451  33.008  0.00  0.00      PROA  
ATOM   2992  C   ASN P 776      -6.398   1.447  29.952  0.00  0.00      PROA  
ATOM   2993  O   ASN P 776      -6.139   0.285  29.700  0.00  0.00      PROA  
ATOM   2994  N   GLU P 777      -6.000   2.364  29.079  0.00  0.00      PROA  
ATOM   2995  HN  GLU P 777      -6.346   3.292  29.196  0.00  0.00      PROA  
ATOM   2996  CA  GLU P 777      -5.242   2.127  27.896  0.00  0.00      PROA  
ATOM   2997  HA  GLU P 777      -5.671   1.459  27.163  0.00  0.00      PROA  
ATOM   2998  CB  GLU P 777      -5.031   3.517  27.186  0.00  0.00      PROA  
ATOM   2999  HB1 GLU P 777      -4.042   3.706  26.716  0.00  0.00      PROA  
ATOM   3000  HB2 GLU P 777      -5.135   4.255  28.009  0.00  0.00      PROA  
ATOM   3001  CG  GLU P 777      -6.076   3.837  26.125  0.00  0.00      PROA  
ATOM   3002  HG1 GLU P 777      -6.963   4.011  26.771  0.00  0.00      PROA  
ATOM   3003  HG2 GLU P 777      -6.169   2.992  25.411  0.00  0.00      PROA  
ATOM   3004  CD  GLU P 777      -5.988   5.157  25.343  0.00  0.00      PROA  
ATOM   3005  OE1 GLU P 777      -4.819   5.519  24.897  0.00  0.00      PROA  
ATOM   3006  OE2 GLU P 777      -6.991   5.858  25.065  0.00  0.00      PROA  
ATOM   3007  C   GLU P 777      -3.885   1.488  28.162  0.00  0.00      PROA  
ATOM   3008  O   GLU P 777      -3.570   0.482  27.504  0.00  0.00      PROA  
ATOM   3009  N   THR P 778      -3.086   1.873  29.205  0.00  0.00      PROA  
ATOM   3010  HN  THR P 778      -3.320   2.746  29.626  0.00  0.00      PROA  
ATOM   3011  CA  THR P 778      -1.763   1.226  29.426  0.00  0.00      PROA  
ATOM   3012  HA  THR P 778      -1.139   1.265  28.546  0.00  0.00      PROA  
ATOM   3013  CB  THR P 778      -1.022   2.077  30.510  0.00  0.00      PROA  
ATOM   3014  HB  THR P 778      -1.384   3.119  30.386  0.00  0.00      PROA  
ATOM   3015  OG1 THR P 778       0.380   2.045  30.383  0.00  0.00      PROA  
ATOM   3016  HG1 THR P 778       0.607   2.304  29.487  0.00  0.00      PROA  
ATOM   3017  CG2 THR P 778      -1.375   1.653  31.928  0.00  0.00      PROA  
ATOM   3018 HG21 THR P 778      -2.446   1.558  32.210  0.00  0.00      PROA  
ATOM   3019 HG22 THR P 778      -0.852   2.312  32.653  0.00  0.00      PROA  
ATOM   3020 HG23 THR P 778      -0.855   0.709  32.200  0.00  0.00      PROA  
ATOM   3021  C   THR P 778      -1.952  -0.279  29.912  0.00  0.00      PROA  
ATOM   3022  O   THR P 778      -1.229  -1.188  29.649  0.00  0.00      PROA  
ATOM   3023  N   LEU P 779      -3.134  -0.620  30.546  0.00  0.00      PROA  
ATOM   3024  HN  LEU P 779      -3.807   0.101  30.695  0.00  0.00      PROA  
ATOM   3025  CA  LEU P 779      -3.620  -1.982  30.873  0.00  0.00      PROA  
ATOM   3026  HA  LEU P 779      -2.804  -2.578  31.254  0.00  0.00      PROA  
ATOM   3027  CB  LEU P 779      -4.703  -1.860  31.924  0.00  0.00      PROA  
ATOM   3028  HB1 LEU P 779      -5.585  -1.327  31.509  0.00  0.00      PROA  
ATOM   3029  HB2 LEU P 779      -4.290  -1.246  32.753  0.00  0.00      PROA  
ATOM   3030  CG  LEU P 779      -5.269  -3.197  32.449  0.00  0.00      PROA  
ATOM   3031  HG  LEU P 779      -5.885  -3.758  31.714  0.00  0.00      PROA  
ATOM   3032  CD1 LEU P 779      -4.176  -4.119  33.005  0.00  0.00      PROA  
ATOM   3033 HD11 LEU P 779      -3.858  -4.867  32.247  0.00  0.00      PROA  
ATOM   3034 HD12 LEU P 779      -4.569  -4.835  33.759  0.00  0.00      PROA  
ATOM   3035 HD13 LEU P 779      -3.319  -3.634  33.519  0.00  0.00      PROA  
ATOM   3036  CD2 LEU P 779      -6.210  -2.799  33.624  0.00  0.00      PROA  
ATOM   3037 HD21 LEU P 779      -6.908  -3.602  33.945  0.00  0.00      PROA  
ATOM   3038 HD22 LEU P 779      -6.929  -2.079  33.178  0.00  0.00      PROA  
ATOM   3039 HD23 LEU P 779      -5.686  -2.285  34.457  0.00  0.00      PROA  
ATOM   3040  C   LEU P 779      -3.997  -2.784  29.609  0.00  0.00      PROA  
ATOM   3041  O   LEU P 779      -3.512  -3.907  29.366  0.00  0.00      PROA  
ATOM   3042  N   ALA P 780      -4.740  -2.163  28.686  0.00  0.00      PROA  
ATOM   3043  HN  ALA P 780      -5.133  -1.297  28.988  0.00  0.00      PROA  
ATOM   3044  CA  ALA P 780      -4.962  -2.719  27.305  0.00  0.00      PROA  
ATOM   3045  HA  ALA P 780      -5.575  -3.586  27.505  0.00  0.00      PROA  
ATOM   3046  CB  ALA P 780      -5.948  -1.773  26.479  0.00  0.00      PROA  
ATOM   3047  HB1 ALA P 780      -6.027  -2.113  25.424  0.00  0.00      PROA  
ATOM   3048  HB2 ALA P 780      -5.632  -0.712  26.561  0.00  0.00      PROA  
ATOM   3049  HB3 ALA P 780      -6.938  -1.780  26.984  0.00  0.00      PROA  
ATOM   3050  C   ALA P 780      -3.679  -3.055  26.589  0.00  0.00      PROA  
ATOM   3051  O   ALA P 780      -3.480  -4.113  25.987  0.00  0.00      PROA  
ATOM   3052  N   GLN P 781      -2.742  -2.065  26.692  0.00  0.00      PROA  
ATOM   3053  HN  GLN P 781      -3.024  -1.236  27.169  0.00  0.00      PROA  
ATOM   3054  CA  GLN P 781      -1.382  -2.269  26.106  0.00  0.00      PROA  
ATOM   3055  HA  GLN P 781      -1.560  -2.445  25.056  0.00  0.00      PROA  
ATOM   3056  CB  GLN P 781      -0.571  -0.992  26.317  0.00  0.00      PROA  
ATOM   3057  HB1 GLN P 781       0.483  -1.343  26.309  0.00  0.00      PROA  
ATOM   3058  HB2 GLN P 781      -0.867  -0.632  27.325  0.00  0.00      PROA  
ATOM   3059  CG  GLN P 781      -0.699   0.218  25.336  0.00  0.00      PROA  
ATOM   3060  HG1 GLN P 781      -0.051   1.049  25.687  0.00  0.00      PROA  
ATOM   3061  HG2 GLN P 781      -1.766   0.528  25.339  0.00  0.00      PROA  
ATOM   3062  CD  GLN P 781      -0.308  -0.149  23.914  0.00  0.00      PROA  
ATOM   3063  OE1 GLN P 781      -1.004  -0.861  23.128  0.00  0.00      PROA  
ATOM   3064  NE2 GLN P 781       0.854   0.387  23.425  0.00  0.00      PROA  
ATOM   3065 HE21 GLN P 781       1.472   1.061  23.831  0.00  0.00      PROA  
ATOM   3066 HE22 GLN P 781       1.159   0.211  22.490  0.00  0.00      PROA  
ATOM   3067  C   GLN P 781      -0.691  -3.513  26.735  0.00  0.00      PROA  
ATOM   3068  O   GLN P 781       0.009  -4.252  26.091  0.00  0.00      PROA  
ATOM   3069  N   TRP P 782      -0.838  -3.814  27.981  0.00  0.00      PROA  
ATOM   3070  HN  TRP P 782      -1.291  -3.185  28.607  0.00  0.00      PROA  
ATOM   3071  CA  TRP P 782      -0.354  -4.990  28.816  0.00  0.00      PROA  
ATOM   3072  HA  TRP P 782       0.660  -5.244  28.543  0.00  0.00      PROA  
ATOM   3073  CB  TRP P 782      -0.314  -4.474  30.301  0.00  0.00      PROA  
ATOM   3074  HB1 TRP P 782      -1.206  -3.915  30.654  0.00  0.00      PROA  
ATOM   3075  HB2 TRP P 782       0.424  -3.646  30.371  0.00  0.00      PROA  
ATOM   3076  CG  TRP P 782       0.049  -5.379  31.419  0.00  0.00      PROA  
ATOM   3077  CD1 TRP P 782       1.094  -5.233  32.300  0.00  0.00      PROA  
ATOM   3078  HD1 TRP P 782       1.961  -4.629  32.078  0.00  0.00      PROA  
ATOM   3079  NE1 TRP P 782       0.930  -6.137  33.369  0.00  0.00      PROA  
ATOM   3080  HE1 TRP P 782       1.692  -6.539  33.829  0.00  0.00      PROA  
ATOM   3081  CE2 TRP P 782      -0.277  -6.768  33.257  0.00  0.00      PROA  
ATOM   3082  CD2 TRP P 782      -0.822  -6.331  32.024  0.00  0.00      PROA  
ATOM   3083  CE3 TRP P 782      -2.143  -6.747  31.756  0.00  0.00      PROA  
ATOM   3084  HE3 TRP P 782      -2.714  -6.246  30.988  0.00  0.00      PROA  
ATOM   3085  CZ3 TRP P 782      -2.834  -7.554  32.696  0.00  0.00      PROA  
ATOM   3086  HZ3 TRP P 782      -3.852  -7.799  32.430  0.00  0.00      PROA  
ATOM   3087  CZ2 TRP P 782      -0.858  -7.737  34.056  0.00  0.00      PROA  
ATOM   3088  HZ2 TRP P 782      -0.330  -8.238  34.854  0.00  0.00      PROA  
ATOM   3089  CH2 TRP P 782      -2.166  -8.108  33.761  0.00  0.00      PROA  
ATOM   3090  HH2 TRP P 782      -2.651  -8.927  34.271  0.00  0.00      PROA  
ATOM   3091  C   TRP P 782      -1.146  -6.284  28.611  0.00  0.00      PROA  
ATOM   3092  O   TRP P 782      -0.562  -7.401  28.683  0.00  0.00      PROA  
ATOM   3093  N   LYS P 783      -2.432  -6.209  28.182  0.00  0.00      PROA  
ATOM   3094  HN  LYS P 783      -2.842  -5.305  28.270  0.00  0.00      PROA  
ATOM   3095  CA  LYS P 783      -3.113  -7.206  27.474  0.00  0.00      PROA  
ATOM   3096  HA  LYS P 783      -2.950  -8.153  27.966  0.00  0.00      PROA  
ATOM   3097  CB  LYS P 783      -4.643  -6.955  27.490  0.00  0.00      PROA  
ATOM   3098  HB1 LYS P 783      -5.129  -7.508  26.658  0.00  0.00      PROA  
ATOM   3099  HB2 LYS P 783      -4.847  -5.872  27.351  0.00  0.00      PROA  
ATOM   3100  CG  LYS P 783      -5.260  -7.331  28.836  0.00  0.00      PROA  
ATOM   3101  HG1 LYS P 783      -4.668  -6.874  29.658  0.00  0.00      PROA  
ATOM   3102  HG2 LYS P 783      -5.129  -8.411  29.061  0.00  0.00      PROA  
ATOM   3103  CD  LYS P 783      -6.734  -7.006  29.040  0.00  0.00      PROA  
ATOM   3104  HD1 LYS P 783      -7.383  -7.645  28.404  0.00  0.00      PROA  
ATOM   3105  HD2 LYS P 783      -7.092  -6.061  28.578  0.00  0.00      PROA  
ATOM   3106  CE  LYS P 783      -7.304  -7.099  30.498  0.00  0.00      PROA  
ATOM   3107  HE1 LYS P 783      -6.677  -6.429  31.125  0.00  0.00      PROA  
ATOM   3108  HE2 LYS P 783      -7.114  -8.116  30.904  0.00  0.00      PROA  
ATOM   3109  NZ  LYS P 783      -8.709  -6.652  30.544  0.00  0.00      PROA  
ATOM   3110  HZ1 LYS P 783      -9.265  -7.140  29.813  0.00  0.00      PROA  
ATOM   3111  HZ2 LYS P 783      -8.696  -5.617  30.440  0.00  0.00      PROA  
ATOM   3112  HZ3 LYS P 783      -9.211  -6.849  31.433  0.00  0.00      PROA  
ATOM   3113  C   LYS P 783      -2.532  -7.451  26.037  0.00  0.00      PROA  
ATOM   3114  O   LYS P 783      -2.492  -8.585  25.675  0.00  0.00      PROA  
ATOM   3115  N   LYS P 784      -2.152  -6.394  25.254  0.00  0.00      PROA  
ATOM   3116  HN  LYS P 784      -2.241  -5.484  25.652  0.00  0.00      PROA  
ATOM   3117  CA  LYS P 784      -1.552  -6.535  23.992  0.00  0.00      PROA  
ATOM   3118  HA  LYS P 784      -2.200  -7.130  23.365  0.00  0.00      PROA  
ATOM   3119  CB  LYS P 784      -1.570  -5.145  23.357  0.00  0.00      PROA  
ATOM   3120  HB1 LYS P 784      -0.984  -4.407  23.945  0.00  0.00      PROA  
ATOM   3121  HB2 LYS P 784      -2.569  -4.685  23.203  0.00  0.00      PROA  
ATOM   3122  CG  LYS P 784      -1.074  -5.178  21.883  0.00  0.00      PROA  
ATOM   3123  HG1 LYS P 784      -1.510  -4.276  21.402  0.00  0.00      PROA  
ATOM   3124  HG2 LYS P 784      -1.436  -6.111  21.399  0.00  0.00      PROA  
ATOM   3125  CD  LYS P 784       0.447  -5.004  21.614  0.00  0.00      PROA  
ATOM   3126  HD1 LYS P 784       0.449  -5.045  20.504  0.00  0.00      PROA  
ATOM   3127  HD2 LYS P 784       1.095  -5.862  21.892  0.00  0.00      PROA  
ATOM   3128  CE  LYS P 784       0.998  -3.694  22.286  0.00  0.00      PROA  
ATOM   3129  HE1 LYS P 784       0.867  -3.721  23.389  0.00  0.00      PROA  
ATOM   3130  HE2 LYS P 784       0.660  -2.780  21.751  0.00  0.00      PROA  
ATOM   3131  NZ  LYS P 784       2.538  -3.618  22.158  0.00  0.00      PROA  
ATOM   3132  HZ1 LYS P 784       2.645  -3.558  21.125  0.00  0.00      PROA  
ATOM   3133  HZ2 LYS P 784       3.042  -4.470  22.478  0.00  0.00      PROA  
ATOM   3134  HZ3 LYS P 784       2.994  -2.807  22.621  0.00  0.00      PROA  
ATOM   3135  C   LYS P 784      -0.228  -7.200  23.941  0.00  0.00      PROA  
ATOM   3136  O   LYS P 784      -0.031  -8.117  23.136  0.00  0.00      PROA  
ATOM   3137  N   ASP P 785       0.675  -6.890  24.876  0.00  0.00      PROA  
ATOM   3138  HN  ASP P 785       0.550  -6.104  25.477  0.00  0.00      PROA  
ATOM   3139  CA  ASP P 785       1.965  -7.660  24.947  0.00  0.00      PROA  
ATOM   3140  HA  ASP P 785       2.397  -7.941  23.998  0.00  0.00      PROA  
ATOM   3141  CB  ASP P 785       3.056  -6.759  25.688  0.00  0.00      PROA  
ATOM   3142  HB1 ASP P 785       3.990  -7.329  25.881  0.00  0.00      PROA  
ATOM   3143  HB2 ASP P 785       2.614  -6.303  26.599  0.00  0.00      PROA  
ATOM   3144  CG  ASP P 785       3.422  -5.562  24.810  0.00  0.00      PROA  
ATOM   3145  OD1 ASP P 785       4.008  -4.647  25.459  0.00  0.00      PROA  
ATOM   3146  OD2 ASP P 785       3.333  -5.676  23.572  0.00  0.00      PROA  
ATOM   3147  C   ASP P 785       1.860  -8.926  25.795  0.00  0.00      PROA  
ATOM   3148  O   ASP P 785       2.874  -9.614  25.961  0.00  0.00      PROA  
ATOM   3149  N   ASN P 786       0.610  -9.335  26.256  0.00  0.00      PROA  
ATOM   3150  HN  ASN P 786      -0.077  -8.617  26.173  0.00  0.00      PROA  
ATOM   3151  CA  ASN P 786       0.256 -10.625  26.889  0.00  0.00      PROA  
ATOM   3152  HA  ASN P 786      -0.735 -10.426  27.271  0.00  0.00      PROA  
ATOM   3153  CB  ASN P 786       0.219 -11.921  25.998  0.00  0.00      PROA  
ATOM   3154  HB1 ASN P 786       0.115 -12.823  26.639  0.00  0.00      PROA  
ATOM   3155  HB2 ASN P 786       1.163 -12.055  25.428  0.00  0.00      PROA  
ATOM   3156  CG  ASN P 786      -1.036 -11.799  25.150  0.00  0.00      PROA  
ATOM   3157  OD1 ASN P 786      -2.106 -12.330  25.453  0.00  0.00      PROA  
ATOM   3158  ND2 ASN P 786      -0.914 -11.080  24.028  0.00  0.00      PROA  
ATOM   3159 HD21 ASN P 786      -1.685 -10.722  23.501  0.00  0.00      PROA  
ATOM   3160 HD22 ASN P 786      -0.035 -10.659  23.802  0.00  0.00      PROA  
ATOM   3161  C   ASN P 786       1.114 -10.824  28.075  0.00  0.00      PROA  
ATOM   3162  O   ASN P 786       1.972 -11.666  28.251  0.00  0.00      PROA  
ATOM   3163  N   ILE P 787       1.044  -9.920  29.109  0.00  0.00      PROA  
ATOM   3164  HN  ILE P 787       0.338  -9.218  29.048  0.00  0.00      PROA  
ATOM   3165  CA  ILE P 787       1.813  -9.877  30.335  0.00  0.00      PROA  
ATOM   3166  HA  ILE P 787       2.812 -10.244  30.152  0.00  0.00      PROA  
ATOM   3167  CB  ILE P 787       2.026  -8.494  30.928  0.00  0.00      PROA  
ATOM   3168  HB  ILE P 787       1.064  -8.042  31.251  0.00  0.00      PROA  
ATOM   3169  CG2 ILE P 787       2.810  -8.568  32.221  0.00  0.00      PROA  
ATOM   3170 HG21 ILE P 787       2.229  -8.963  33.082  0.00  0.00      PROA  
ATOM   3171 HG22 ILE P 787       3.134  -7.618  32.696  0.00  0.00      PROA  
ATOM   3172 HG23 ILE P 787       3.826  -9.011  32.141  0.00  0.00      PROA  
ATOM   3173  CG1 ILE P 787       2.655  -7.620  29.815  0.00  0.00      PROA  
ATOM   3174 HG11 ILE P 787       2.609  -6.543  30.083  0.00  0.00      PROA  
ATOM   3175 HG12 ILE P 787       1.971  -7.686  28.941  0.00  0.00      PROA  
ATOM   3176  CD  ILE P 787       4.082  -8.175  29.348  0.00  0.00      PROA  
ATOM   3177  HD1 ILE P 787       4.761  -8.236  30.225  0.00  0.00      PROA  
ATOM   3178  HD2 ILE P 787       4.553  -7.489  28.612  0.00  0.00      PROA  
ATOM   3179  HD3 ILE P 787       3.954  -9.169  28.869  0.00  0.00      PROA  
ATOM   3180  C   ILE P 787       1.254 -10.806  31.342  0.00  0.00      PROA  
ATOM   3181  O   ILE P 787       0.073 -10.809  31.793  0.00  0.00      PROA  
ATOM   3182  N   THR P 788       2.129 -11.733  31.868  0.00  0.00      PROA  
ATOM   3183  HN  THR P 788       3.055 -11.766  31.502  0.00  0.00      PROA  
ATOM   3184  CA  THR P 788       1.809 -12.626  32.958  0.00  0.00      PROA  
ATOM   3185  HA  THR P 788       0.755 -12.857  32.915  0.00  0.00      PROA  
ATOM   3186  CB  THR P 788       2.644 -13.894  32.851  0.00  0.00      PROA  
ATOM   3187  HB  THR P 788       3.670 -13.506  32.671  0.00  0.00      PROA  
ATOM   3188  OG1 THR P 788       2.111 -14.756  31.800  0.00  0.00      PROA  
ATOM   3189  HG1 THR P 788       1.952 -14.107  31.110  0.00  0.00      PROA  
ATOM   3190  CG2 THR P 788       2.631 -14.695  34.194  0.00  0.00      PROA  
ATOM   3191 HG21 THR P 788       3.002 -15.739  34.122  0.00  0.00      PROA  
ATOM   3192 HG22 THR P 788       1.583 -14.874  34.517  0.00  0.00      PROA  
ATOM   3193 HG23 THR P 788       3.115 -14.284  35.106  0.00  0.00      PROA  
ATOM   3194  C   THR P 788       2.224 -11.968  34.243  0.00  0.00      PROA  
ATOM   3195  O   THR P 788       3.435 -11.737  34.512  0.00  0.00      PROA  
ATOM   3196  N   ALA P 789       1.288 -11.799  35.142  0.00  0.00      PROA  
ATOM   3197  HN  ALA P 789       0.346 -12.051  34.936  0.00  0.00      PROA  
ATOM   3198  CA  ALA P 789       1.578 -11.110  36.358  0.00  0.00      PROA  
ATOM   3199  HA  ALA P 789       2.094 -10.243  35.972  0.00  0.00      PROA  
ATOM   3200  CB  ALA P 789       0.212 -10.695  36.874  0.00  0.00      PROA  
ATOM   3201  HB1 ALA P 789       0.216  -9.650  37.251  0.00  0.00      PROA  
ATOM   3202  HB2 ALA P 789      -0.201 -11.315  37.698  0.00  0.00      PROA  
ATOM   3203  HB3 ALA P 789      -0.563 -10.730  36.078  0.00  0.00      PROA  
ATOM   3204  C   ALA P 789       2.524 -11.713  37.410  0.00  0.00      PROA  
ATOM   3205  O   ALA P 789       2.725 -12.885  37.514  0.00  0.00      PROA  
ATOM   3206  N   HSD P 790       3.269 -10.802  38.151  0.00  0.00      PROA  
ATOM   3207  HN  HSD P 790       3.155  -9.812  38.114  0.00  0.00      PROA  
ATOM   3208  CA  HSD P 790       4.122 -11.305  39.223  0.00  0.00      PROA  
ATOM   3209  HA  HSD P 790       3.700 -12.167  39.716  0.00  0.00      PROA  
ATOM   3210  CB  HSD P 790       5.531 -11.541  38.706  0.00  0.00      PROA  
ATOM   3211  HB1 HSD P 790       6.112 -11.837  39.606  0.00  0.00      PROA  
ATOM   3212  HB2 HSD P 790       5.927 -10.577  38.319  0.00  0.00      PROA  
ATOM   3213  ND1 HSD P 790       5.779 -14.017  38.313  0.00  0.00      PROA  
ATOM   3214  HD1 HSD P 790       5.595 -14.387  39.224  0.00  0.00      PROA  
ATOM   3215  CG  HSD P 790       5.681 -12.727  37.865  0.00  0.00      PROA  
ATOM   3216  CE1 HSD P 790       6.164 -14.780  37.248  0.00  0.00      PROA  
ATOM   3217  HE1 HSD P 790       6.126 -15.866  37.334  0.00  0.00      PROA  
ATOM   3218  NE2 HSD P 790       6.299 -14.024  36.211  0.00  0.00      PROA  
ATOM   3219  CD2 HSD P 790       5.987 -12.780  36.565  0.00  0.00      PROA  
ATOM   3220  HD2 HSD P 790       6.061 -12.022  35.795  0.00  0.00      PROA  
ATOM   3221  C   HSD P 790       4.148 -10.239  40.317  0.00  0.00      PROA  
ATOM   3222  O   HSD P 790       3.725  -9.072  40.055  0.00  0.00      PROA  
ATOM   3223  N   ASN P 791       4.672 -10.539  41.546  0.00  0.00      PROA  
ATOM   3224  HN  ASN P 791       4.957 -11.474  41.740  0.00  0.00      PROA  
ATOM   3225  CA  ASN P 791       4.418  -9.671  42.703  0.00  0.00      PROA  
ATOM   3226  HA  ASN P 791       3.696  -8.933  42.386  0.00  0.00      PROA  
ATOM   3227  CB  ASN P 791       3.972 -10.413  43.988  0.00  0.00      PROA  
ATOM   3228  HB1 ASN P 791       3.614  -9.697  44.759  0.00  0.00      PROA  
ATOM   3229  HB2 ASN P 791       4.875 -10.920  44.389  0.00  0.00      PROA  
ATOM   3230  CG  ASN P 791       2.839 -11.303  43.655  0.00  0.00      PROA  
ATOM   3231  OD1 ASN P 791       1.807 -10.909  43.078  0.00  0.00      PROA  
ATOM   3232  ND2 ASN P 791       3.000 -12.680  43.807  0.00  0.00      PROA  
ATOM   3233 HD21 ASN P 791       2.397 -13.342  43.363  0.00  0.00      PROA  
ATOM   3234 HD22 ASN P 791       3.681 -13.039  44.445  0.00  0.00      PROA  
ATOM   3235  C   ASN P 791       5.635  -8.782  43.078  0.00  0.00      PROA  
ATOM   3236  O   ASN P 791       5.771  -8.224  44.166  0.00  0.00      PROA  
ATOM   3237  N   ILE P 792       6.613  -8.671  42.207  0.00  0.00      PROA  
ATOM   3238  HN  ILE P 792       6.513  -9.077  41.302  0.00  0.00      PROA  
ATOM   3239  CA  ILE P 792       7.868  -8.020  42.400  0.00  0.00      PROA  
ATOM   3240  HA  ILE P 792       8.292  -8.249  43.366  0.00  0.00      PROA  
ATOM   3241  CB  ILE P 792       8.765  -8.381  41.257  0.00  0.00      PROA  
ATOM   3242  HB  ILE P 792       8.913  -9.481  41.301  0.00  0.00      PROA  
ATOM   3243  CG2 ILE P 792       8.179  -8.053  39.795  0.00  0.00      PROA  
ATOM   3244 HG21 ILE P 792       7.177  -8.533  39.769  0.00  0.00      PROA  
ATOM   3245 HG22 ILE P 792       8.818  -8.539  39.026  0.00  0.00      PROA  
ATOM   3246 HG23 ILE P 792       8.285  -6.964  39.602  0.00  0.00      PROA  
ATOM   3247  CG1 ILE P 792      10.132  -7.724  41.417  0.00  0.00      PROA  
ATOM   3248 HG11 ILE P 792      10.403  -7.575  42.484  0.00  0.00      PROA  
ATOM   3249 HG12 ILE P 792      10.161  -6.684  41.027  0.00  0.00      PROA  
ATOM   3250  CD  ILE P 792      11.172  -8.431  40.531  0.00  0.00      PROA  
ATOM   3251  HD1 ILE P 792      10.807  -8.470  39.482  0.00  0.00      PROA  
ATOM   3252  HD2 ILE P 792      11.303  -9.507  40.774  0.00  0.00      PROA  
ATOM   3253  HD3 ILE P 792      12.102  -7.831  40.626  0.00  0.00      PROA  
ATOM   3254  C   ILE P 792       7.572  -6.482  42.418  0.00  0.00      PROA  
ATOM   3255  O   ILE P 792       6.690  -5.930  41.743  0.00  0.00      PROA  
ATOM   3256  N   SER P 793       8.370  -5.685  43.218  0.00  0.00      PROA  
ATOM   3257  HN  SER P 793       9.033  -6.138  43.808  0.00  0.00      PROA  
ATOM   3258  CA  SER P 793       8.456  -4.280  43.284  0.00  0.00      PROA  
ATOM   3259  HA  SER P 793       7.460  -3.911  43.481  0.00  0.00      PROA  
ATOM   3260  CB  SER P 793       9.117  -3.764  44.593  0.00  0.00      PROA  
ATOM   3261  HB1 SER P 793      10.046  -4.357  44.737  0.00  0.00      PROA  
ATOM   3262  HB2 SER P 793       8.454  -3.943  45.466  0.00  0.00      PROA  
ATOM   3263  OG  SER P 793       9.472  -2.355  44.376  0.00  0.00      PROA  
ATOM   3264  HG1 SER P 793       8.695  -1.801  44.486  0.00  0.00      PROA  
ATOM   3265  C   SER P 793       8.832  -3.598  41.902  0.00  0.00      PROA  
ATOM   3266  O   SER P 793       9.479  -4.161  41.080  0.00  0.00      PROA  
ATOM   3267  N   TRP P 794       8.426  -2.340  41.600  0.00  0.00      PROA  
ATOM   3268  HN  TRP P 794       8.014  -1.854  42.367  0.00  0.00      PROA  
ATOM   3269  CA  TRP P 794       8.875  -1.581  40.460  0.00  0.00      PROA  
ATOM   3270  HA  TRP P 794       8.769  -2.262  39.628  0.00  0.00      PROA  
ATOM   3271  CB  TRP P 794       7.940  -0.367  40.096  0.00  0.00      PROA  
ATOM   3272  HB1 TRP P 794       8.249   0.056  39.116  0.00  0.00      PROA  
ATOM   3273  HB2 TRP P 794       8.092   0.348  40.933  0.00  0.00      PROA  
ATOM   3274  CG  TRP P 794       6.452  -0.533  39.905  0.00  0.00      PROA  
ATOM   3275  CD1 TRP P 794       5.569  -0.363  40.932  0.00  0.00      PROA  
ATOM   3276  HD1 TRP P 794       5.790  -0.230  41.981  0.00  0.00      PROA  
ATOM   3277  NE1 TRP P 794       4.253  -0.498  40.429  0.00  0.00      PROA  
ATOM   3278  HE1 TRP P 794       3.367  -0.297  40.787  0.00  0.00      PROA  
ATOM   3279  CE2 TRP P 794       4.293  -0.673  39.095  0.00  0.00      PROA  
ATOM   3280  CD2 TRP P 794       5.681  -0.660  38.684  0.00  0.00      PROA  
ATOM   3281  CE3 TRP P 794       5.992  -0.654  37.316  0.00  0.00      PROA  
ATOM   3282  HE3 TRP P 794       6.958  -0.390  36.911  0.00  0.00      PROA  
ATOM   3283  CZ3 TRP P 794       4.913  -0.745  36.332  0.00  0.00      PROA  
ATOM   3284  HZ3 TRP P 794       5.243  -0.552  35.322  0.00  0.00      PROA  
ATOM   3285  CZ2 TRP P 794       3.269  -0.767  38.155  0.00  0.00      PROA  
ATOM   3286  HZ2 TRP P 794       2.217  -0.888  38.370  0.00  0.00      PROA  
ATOM   3287  CH2 TRP P 794       3.627  -0.675  36.816  0.00  0.00      PROA  
ATOM   3288  HH2 TRP P 794       2.861  -0.811  36.066  0.00  0.00      PROA  
ATOM   3289  C   TRP P 794      10.386  -1.264  40.516  0.00  0.00      PROA  
ATOM   3290  O   TRP P 794      11.087  -1.359  39.546  0.00  0.00      PROA  
ATOM   3291  N   ARG P 795      10.909  -0.971  41.720  0.00  0.00      PROA  
ATOM   3292  HN  ARG P 795      10.309  -1.092  42.507  0.00  0.00      PROA  
ATOM   3293  CA  ARG P 795      12.322  -0.648  41.821  0.00  0.00      PROA  
ATOM   3294  HA  ARG P 795      12.632  -0.206  40.885  0.00  0.00      PROA  
ATOM   3295  CB  ARG P 795      12.612   0.266  42.965  0.00  0.00      PROA  
ATOM   3296  HB1 ARG P 795      12.137   1.248  42.755  0.00  0.00      PROA  
ATOM   3297  HB2 ARG P 795      13.701   0.486  43.000  0.00  0.00      PROA  
ATOM   3298  CG  ARG P 795      12.044   0.078  44.341  0.00  0.00      PROA  
ATOM   3299  HG1 ARG P 795      10.945   0.187  44.225  0.00  0.00      PROA  
ATOM   3300  HG2 ARG P 795      12.469   0.845  45.025  0.00  0.00      PROA  
ATOM   3301  CD  ARG P 795      12.321  -1.292  44.972  0.00  0.00      PROA  
ATOM   3302  HD1 ARG P 795      13.364  -1.497  45.294  0.00  0.00      PROA  
ATOM   3303  HD2 ARG P 795      11.916  -2.185  44.450  0.00  0.00      PROA  
ATOM   3304  NE  ARG P 795      11.489  -1.217  46.221  0.00  0.00      PROA  
ATOM   3305  HE  ARG P 795      11.300  -0.305  46.585  0.00  0.00      PROA  
ATOM   3306  CZ  ARG P 795      11.257  -2.083  47.164  0.00  0.00      PROA  
ATOM   3307  NH1 ARG P 795      11.884  -3.256  47.265  0.00  0.00      PROA  
ATOM   3308 HH11 ARG P 795      12.349  -3.473  46.407  0.00  0.00      PROA  
ATOM   3309 HH12 ARG P 795      11.592  -3.862  48.005  0.00  0.00      PROA  
ATOM   3310  NH2 ARG P 795      10.731  -1.716  48.292  0.00  0.00      PROA  
ATOM   3311 HH21 ARG P 795      10.157  -0.913  48.134  0.00  0.00      PROA  
ATOM   3312 HH22 ARG P 795      10.498  -2.559  48.779  0.00  0.00      PROA  
ATOM   3313  C   ARG P 795      13.207  -1.875  42.036  0.00  0.00      PROA  
ATOM   3314  O   ARG P 795      14.404  -1.806  42.256  0.00  0.00      PROA  
ATOM   3315  N   ASN P 796      12.608  -3.028  41.898  0.00  0.00      PROA  
ATOM   3316  HN  ASN P 796      11.613  -2.968  41.888  0.00  0.00      PROA  
ATOM   3317  CA  ASN P 796      13.267  -4.275  41.651  0.00  0.00      PROA  
ATOM   3318  HA  ASN P 796      14.319  -4.068  41.782  0.00  0.00      PROA  
ATOM   3319  CB  ASN P 796      12.835  -5.385  42.731  0.00  0.00      PROA  
ATOM   3320  HB1 ASN P 796      13.102  -6.394  42.350  0.00  0.00      PROA  
ATOM   3321  HB2 ASN P 796      11.728  -5.348  42.809  0.00  0.00      PROA  
ATOM   3322  CG  ASN P 796      13.396  -5.189  44.121  0.00  0.00      PROA  
ATOM   3323  OD1 ASN P 796      12.764  -4.664  45.057  0.00  0.00      PROA  
ATOM   3324  ND2 ASN P 796      14.574  -5.698  44.373  0.00  0.00      PROA  
ATOM   3325 HD21 ASN P 796      14.912  -5.717  45.314  0.00  0.00      PROA  
ATOM   3326 HD22 ASN P 796      15.049  -6.154  43.620  0.00  0.00      PROA  
ATOM   3327  C   ASN P 796      13.299  -4.643  40.150  0.00  0.00      PROA  
ATOM   3328  O   ASN P 796      13.777  -5.644  39.683  0.00  0.00      PROA  
ATOM   3329  N   LEU P 797      12.757  -3.669  39.416  0.00  0.00      PROA  
ATOM   3330  HN  LEU P 797      12.302  -2.879  39.818  0.00  0.00      PROA  
ATOM   3331  CA  LEU P 797      12.710  -3.798  37.927  0.00  0.00      PROA  
ATOM   3332  HA  LEU P 797      12.908  -4.833  37.693  0.00  0.00      PROA  
ATOM   3333  CB  LEU P 797      11.403  -3.368  37.276  0.00  0.00      PROA  
ATOM   3334  HB1 LEU P 797      11.427  -3.678  36.209  0.00  0.00      PROA  
ATOM   3335  HB2 LEU P 797      11.460  -2.260  37.330  0.00  0.00      PROA  
ATOM   3336  CG  LEU P 797      10.049  -3.968  37.712  0.00  0.00      PROA  
ATOM   3337  HG  LEU P 797       9.787  -3.843  38.784  0.00  0.00      PROA  
ATOM   3338  CD1 LEU P 797       8.857  -3.319  37.059  0.00  0.00      PROA  
ATOM   3339 HD11 LEU P 797       9.020  -3.328  35.961  0.00  0.00      PROA  
ATOM   3340 HD12 LEU P 797       8.640  -2.274  37.369  0.00  0.00      PROA  
ATOM   3341 HD13 LEU P 797       7.953  -3.924  37.285  0.00  0.00      PROA  
ATOM   3342  CD2 LEU P 797       9.943  -5.461  37.398  0.00  0.00      PROA  
ATOM   3343 HD21 LEU P 797      10.682  -6.074  37.956  0.00  0.00      PROA  
ATOM   3344 HD22 LEU P 797       9.986  -5.668  36.307  0.00  0.00      PROA  
ATOM   3345 HD23 LEU P 797       8.982  -5.887  37.758  0.00  0.00      PROA  
ATOM   3346  C   LEU P 797      13.901  -3.074  37.249  0.00  0.00      PROA  
ATOM   3347  O   LEU P 797      14.316  -2.038  37.761  0.00  0.00      PROA  
ATOM   3348  N   THR P 798      14.410  -3.514  36.116  0.00  0.00      PROA  
ATOM   3349  HN  THR P 798      14.017  -4.320  35.681  0.00  0.00      PROA  
ATOM   3350  CA  THR P 798      15.437  -2.901  35.342  0.00  0.00      PROA  
ATOM   3351  HA  THR P 798      16.147  -2.432  36.006  0.00  0.00      PROA  
ATOM   3352  CB  THR P 798      16.329  -4.005  34.705  0.00  0.00      PROA  
ATOM   3353  HB  THR P 798      17.187  -3.630  34.107  0.00  0.00      PROA  
ATOM   3354  OG1 THR P 798      15.548  -4.870  33.882  0.00  0.00      PROA  
ATOM   3355  HG1 THR P 798      15.103  -5.474  34.482  0.00  0.00      PROA  
ATOM   3356  CG2 THR P 798      16.879  -4.931  35.734  0.00  0.00      PROA  
ATOM   3357 HG21 THR P 798      17.339  -4.336  36.552  0.00  0.00      PROA  
ATOM   3358 HG22 THR P 798      17.761  -5.394  35.242  0.00  0.00      PROA  
ATOM   3359 HG23 THR P 798      16.235  -5.789  36.025  0.00  0.00      PROA  
ATOM   3360  C   THR P 798      15.025  -1.945  34.363  0.00  0.00      PROA  
ATOM   3361  O   THR P 798      13.844  -1.868  34.076  0.00  0.00      PROA  
ATOM   3362  N   VAL P 799      15.907  -1.187  33.756  0.00  0.00      PROA  
ATOM   3363  HN  VAL P 799      16.872  -1.257  33.995  0.00  0.00      PROA  
ATOM   3364  CA  VAL P 799      15.557  -0.229  32.794  0.00  0.00      PROA  
ATOM   3365  HA  VAL P 799      14.767   0.352  33.248  0.00  0.00      PROA  
ATOM   3366  CB  VAL P 799      16.725   0.658  32.463  0.00  0.00      PROA  
ATOM   3367  HB  VAL P 799      17.564   0.005  32.139  0.00  0.00      PROA  
ATOM   3368  CG1 VAL P 799      16.396   1.785  31.397  0.00  0.00      PROA  
ATOM   3369 HG11 VAL P 799      17.186   2.554  31.264  0.00  0.00      PROA  
ATOM   3370 HG12 VAL P 799      15.457   2.288  31.713  0.00  0.00      PROA  
ATOM   3371 HG13 VAL P 799      16.225   1.321  30.403  0.00  0.00      PROA  
ATOM   3372  CG2 VAL P 799      17.182   1.513  33.755  0.00  0.00      PROA  
ATOM   3373 HG21 VAL P 799      18.106   2.084  33.524  0.00  0.00      PROA  
ATOM   3374 HG22 VAL P 799      17.421   0.863  34.624  0.00  0.00      PROA  
ATOM   3375 HG23 VAL P 799      16.303   2.141  34.015  0.00  0.00      PROA  
ATOM   3376  C   VAL P 799      14.893  -0.728  31.489  0.00  0.00      PROA  
ATOM   3377  O   VAL P 799      13.893  -0.174  31.014  0.00  0.00      PROA  
ATOM   3378  N   SER P 800      15.352  -1.888  30.972  0.00  0.00      PROA  
ATOM   3379  HN  SER P 800      16.236  -2.288  31.201  0.00  0.00      PROA  
ATOM   3380  CA  SER P 800      14.585  -2.630  29.992  0.00  0.00      PROA  
ATOM   3381  HA  SER P 800      14.304  -1.919  29.229  0.00  0.00      PROA  
ATOM   3382  CB  SER P 800      15.283  -3.603  29.137  0.00  0.00      PROA  
ATOM   3383  HB1 SER P 800      16.073  -3.249  28.441  0.00  0.00      PROA  
ATOM   3384  HB2 SER P 800      14.591  -4.078  28.408  0.00  0.00      PROA  
ATOM   3385  OG  SER P 800      15.932  -4.611  29.928  0.00  0.00      PROA  
ATOM   3386  HG1 SER P 800      16.538  -4.938  29.259  0.00  0.00      PROA  
ATOM   3387  C   SER P 800      13.192  -3.115  30.508  0.00  0.00      PROA  
ATOM   3388  O   SER P 800      12.122  -2.863  29.899  0.00  0.00      PROA  
ATOM   3389  N   GLU P 801      13.124  -3.742  31.697  0.00  0.00      PROA  
ATOM   3390  HN  GLU P 801      13.984  -3.978  32.141  0.00  0.00      PROA  
ATOM   3391  CA  GLU P 801      11.817  -4.331  32.128  0.00  0.00      PROA  
ATOM   3392  HA  GLU P 801      11.214  -4.935  31.466  0.00  0.00      PROA  
ATOM   3393  CB  GLU P 801      11.967  -5.101  33.474  0.00  0.00      PROA  
ATOM   3394  HB1 GLU P 801      10.953  -5.314  33.873  0.00  0.00      PROA  
ATOM   3395  HB2 GLU P 801      12.603  -4.534  34.187  0.00  0.00      PROA  
ATOM   3396  CG  GLU P 801      12.556  -6.564  33.255  0.00  0.00      PROA  
ATOM   3397  HG1 GLU P 801      13.322  -6.670  32.458  0.00  0.00      PROA  
ATOM   3398  HG2 GLU P 801      11.689  -7.195  32.965  0.00  0.00      PROA  
ATOM   3399  CD  GLU P 801      13.098  -7.110  34.580  0.00  0.00      PROA  
ATOM   3400  OE1 GLU P 801      12.649  -8.210  35.023  0.00  0.00      PROA  
ATOM   3401  OE2 GLU P 801      14.024  -6.562  35.275  0.00  0.00      PROA  
ATOM   3402  C   GLU P 801      10.806  -3.195  32.465  0.00  0.00      PROA  
ATOM   3403  O   GLU P 801       9.570  -3.264  32.232  0.00  0.00      PROA  
ATOM   3404  N   CYS P 802      11.302  -2.052  33.041  0.00  0.00      PROA  
ATOM   3405  HN  CYS P 802      12.289  -1.969  33.152  0.00  0.00      PROA  
ATOM   3406  CA  CYS P 802      10.497  -0.903  33.441  0.00  0.00      PROA  
ATOM   3407  HA  CYS P 802       9.873  -1.224  34.262  0.00  0.00      PROA  
ATOM   3408  CB  CYS P 802      11.392   0.264  33.864  0.00  0.00      PROA  
ATOM   3409  HB1 CYS P 802      11.979   0.758  33.060  0.00  0.00      PROA  
ATOM   3410  HB2 CYS P 802      12.108  -0.085  34.638  0.00  0.00      PROA  
ATOM   3411  SG  CYS P 802      10.361   1.452  34.800  0.00  0.00      PROA  
ATOM   3412  C   CYS P 802       9.668  -0.422  32.256  0.00  0.00      PROA  
ATOM   3413  O   CYS P 802       8.415  -0.348  32.325  0.00  0.00      PROA  
ATOM   3414  N   LYS P 803      10.306  -0.246  31.062  0.00  0.00      PROA  
ATOM   3415  HN  LYS P 803      11.301  -0.302  31.027  0.00  0.00      PROA  
ATOM   3416  CA  LYS P 803       9.529   0.173  29.913  0.00  0.00      PROA  
ATOM   3417  HA  LYS P 803       9.002   1.060  30.231  0.00  0.00      PROA  
ATOM   3418  CB  LYS P 803      10.481   0.659  28.772  0.00  0.00      PROA  
ATOM   3419  HB1 LYS P 803       9.906   0.989  27.880  0.00  0.00      PROA  
ATOM   3420  HB2 LYS P 803      11.217  -0.141  28.543  0.00  0.00      PROA  
ATOM   3421  CG  LYS P 803      11.303   1.867  29.278  0.00  0.00      PROA  
ATOM   3422  HG1 LYS P 803      11.920   2.218  28.423  0.00  0.00      PROA  
ATOM   3423  HG2 LYS P 803      11.939   1.622  30.155  0.00  0.00      PROA  
ATOM   3424  CD  LYS P 803      10.536   3.187  29.690  0.00  0.00      PROA  
ATOM   3425  HD1 LYS P 803      11.272   4.019  29.735  0.00  0.00      PROA  
ATOM   3426  HD2 LYS P 803      10.148   2.940  30.701  0.00  0.00      PROA  
ATOM   3427  CE  LYS P 803       9.482   3.723  28.690  0.00  0.00      PROA  
ATOM   3428  HE1 LYS P 803       8.705   2.931  28.626  0.00  0.00      PROA  
ATOM   3429  HE2 LYS P 803      10.001   3.958  27.736  0.00  0.00      PROA  
ATOM   3430  NZ  LYS P 803       8.868   5.049  29.083  0.00  0.00      PROA  
ATOM   3431  HZ1 LYS P 803       9.551   5.653  29.583  0.00  0.00      PROA  
ATOM   3432  HZ2 LYS P 803       8.004   4.919  29.647  0.00  0.00      PROA  
ATOM   3433  HZ3 LYS P 803       8.549   5.449  28.178  0.00  0.00      PROA  
ATOM   3434  C   LYS P 803       8.619  -0.885  29.385  0.00  0.00      PROA  
ATOM   3435  O   LYS P 803       7.626  -0.543  28.671  0.00  0.00      PROA  
ATOM   3436  N   LYS P 804       8.911  -2.202  29.505  0.00  0.00      PROA  
ATOM   3437  HN  LYS P 804       9.732  -2.302  30.062  0.00  0.00      PROA  
ATOM   3438  CA  LYS P 804       8.184  -3.371  28.992  0.00  0.00      PROA  
ATOM   3439  HA  LYS P 804       7.923  -3.173  27.962  0.00  0.00      PROA  
ATOM   3440  CB  LYS P 804       9.053  -4.631  29.062  0.00  0.00      PROA  
ATOM   3441  HB1 LYS P 804       8.444  -5.548  28.914  0.00  0.00      PROA  
ATOM   3442  HB2 LYS P 804       9.498  -4.615  30.080  0.00  0.00      PROA  
ATOM   3443  CG  LYS P 804      10.070  -4.575  27.903  0.00  0.00      PROA  
ATOM   3444  HG1 LYS P 804      10.551  -3.573  27.875  0.00  0.00      PROA  
ATOM   3445  HG2 LYS P 804       9.508  -4.733  26.958  0.00  0.00      PROA  
ATOM   3446  CD  LYS P 804      11.096  -5.689  28.003  0.00  0.00      PROA  
ATOM   3447  HD1 LYS P 804      10.582  -6.506  28.553  0.00  0.00      PROA  
ATOM   3448  HD2 LYS P 804      11.866  -5.405  28.751  0.00  0.00      PROA  
ATOM   3449  CE  LYS P 804      11.863  -6.062  26.715  0.00  0.00      PROA  
ATOM   3450  HE1 LYS P 804      11.161  -6.101  25.855  0.00  0.00      PROA  
ATOM   3451  HE2 LYS P 804      12.346  -7.047  26.892  0.00  0.00      PROA  
ATOM   3452  NZ  LYS P 804      12.860  -5.095  26.300  0.00  0.00      PROA  
ATOM   3453  HZ1 LYS P 804      12.373  -4.178  26.369  0.00  0.00      PROA  
ATOM   3454  HZ2 LYS P 804      13.216  -5.187  25.328  0.00  0.00      PROA  
ATOM   3455  HZ3 LYS P 804      13.651  -5.220  26.964  0.00  0.00      PROA  
ATOM   3456  C   LYS P 804       6.878  -3.592  29.724  0.00  0.00      PROA  
ATOM   3457  O   LYS P 804       5.807  -3.813  29.154  0.00  0.00      PROA  
ATOM   3458  N   LEU P 805       6.876  -3.515  31.047  0.00  0.00      PROA  
ATOM   3459  HN  LEU P 805       7.799  -3.408  31.408  0.00  0.00      PROA  
ATOM   3460  CA  LEU P 805       5.734  -3.630  31.961  0.00  0.00      PROA  
ATOM   3461  HA  LEU P 805       5.000  -4.214  31.426  0.00  0.00      PROA  
ATOM   3462  CB  LEU P 805       6.152  -4.235  33.324  0.00  0.00      PROA  
ATOM   3463  HB1 LEU P 805       5.239  -4.371  33.942  0.00  0.00      PROA  
ATOM   3464  HB2 LEU P 805       6.888  -3.615  33.880  0.00  0.00      PROA  
ATOM   3465  CG  LEU P 805       6.880  -5.600  33.039  0.00  0.00      PROA  
ATOM   3466  HG  LEU P 805       7.828  -5.401  32.495  0.00  0.00      PROA  
ATOM   3467  CD1 LEU P 805       7.314  -6.259  34.375  0.00  0.00      PROA  
ATOM   3468 HD11 LEU P 805       7.767  -7.258  34.201  0.00  0.00      PROA  
ATOM   3469 HD12 LEU P 805       6.442  -6.419  35.045  0.00  0.00      PROA  
ATOM   3470 HD13 LEU P 805       8.011  -5.633  34.973  0.00  0.00      PROA  
ATOM   3471  CD2 LEU P 805       5.993  -6.604  32.252  0.00  0.00      PROA  
ATOM   3472 HD21 LEU P 805       6.573  -7.550  32.301  0.00  0.00      PROA  
ATOM   3473 HD22 LEU P 805       5.982  -6.255  31.197  0.00  0.00      PROA  
ATOM   3474 HD23 LEU P 805       4.917  -6.582  32.528  0.00  0.00      PROA  
ATOM   3475  C   LEU P 805       5.076  -2.219  32.208  0.00  0.00      PROA  
ATOM   3476  O   LEU P 805       4.243  -2.099  33.108  0.00  0.00      PROA  
ATOM   3477  N   ARG P 806       5.504  -1.141  31.447  0.00  0.00      PROA  
ATOM   3478  HN  ARG P 806       6.396  -1.259  31.018  0.00  0.00      PROA  
ATOM   3479  CA  ARG P 806       4.759   0.078  31.252  0.00  0.00      PROA  
ATOM   3480  HA  ARG P 806       5.241   0.479  30.373  0.00  0.00      PROA  
ATOM   3481  CB  ARG P 806       3.252  -0.087  31.002  0.00  0.00      PROA  
ATOM   3482  HB1 ARG P 806       2.954   0.955  30.757  0.00  0.00      PROA  
ATOM   3483  HB2 ARG P 806       2.784  -0.438  31.947  0.00  0.00      PROA  
ATOM   3484  CG  ARG P 806       2.964  -1.097  29.732  0.00  0.00      PROA  
ATOM   3485  HG1 ARG P 806       1.853  -1.092  29.693  0.00  0.00      PROA  
ATOM   3486  HG2 ARG P 806       3.147  -2.149  30.039  0.00  0.00      PROA  
ATOM   3487  CD  ARG P 806       3.632  -0.740  28.398  0.00  0.00      PROA  
ATOM   3488  HD1 ARG P 806       4.717  -0.885  28.584  0.00  0.00      PROA  
ATOM   3489  HD2 ARG P 806       3.376   0.319  28.182  0.00  0.00      PROA  
ATOM   3490  NE  ARG P 806       3.093  -1.674  27.393  0.00  0.00      PROA  
ATOM   3491  HE  ARG P 806       2.785  -2.575  27.699  0.00  0.00      PROA  
ATOM   3492  CZ  ARG P 806       3.142  -1.366  26.138  0.00  0.00      PROA  
ATOM   3493  NH1 ARG P 806       3.462  -0.200  25.636  0.00  0.00      PROA  
ATOM   3494 HH11 ARG P 806       3.502   0.639  26.179  0.00  0.00      PROA  
ATOM   3495 HH12 ARG P 806       3.519  -0.196  24.637  0.00  0.00      PROA  
ATOM   3496  NH2 ARG P 806       2.913  -2.270  25.226  0.00  0.00      PROA  
ATOM   3497 HH21 ARG P 806       3.207  -3.199  25.450  0.00  0.00      PROA  
ATOM   3498 HH22 ARG P 806       3.290  -2.090  24.318  0.00  0.00      PROA  
ATOM   3499  C   ARG P 806       4.985   1.062  32.319  0.00  0.00      PROA  
ATOM   3500  O   ARG P 806       4.150   1.906  32.635  0.00  0.00      PROA  
ATOM   3501  N   GLY P 807       6.175   1.057  33.005  0.00  0.00      PROA  
ATOM   3502  HN  GLY P 807       6.867   0.402  32.712  0.00  0.00      PROA  
ATOM   3503  CA  GLY P 807       6.640   1.933  33.994  0.00  0.00      PROA  
ATOM   3504  HA1 GLY P 807       7.239   1.332  34.662  0.00  0.00      PROA  
ATOM   3505  HA2 GLY P 807       5.763   2.297  34.508  0.00  0.00      PROA  
ATOM   3506  C   GLY P 807       7.485   3.049  33.523  0.00  0.00      PROA  
ATOM   3507  O   GLY P 807       7.994   3.098  32.414  0.00  0.00      PROA  
ATOM   3508  N   VAL P 808       7.560   4.062  34.389  0.00  0.00      PROA  
ATOM   3509  HN  VAL P 808       7.110   4.011  35.278  0.00  0.00      PROA  
ATOM   3510  CA  VAL P 808       8.183   5.363  34.149  0.00  0.00      PROA  
ATOM   3511  HA  VAL P 808       8.715   5.308  33.210  0.00  0.00      PROA  
ATOM   3512  CB  VAL P 808       7.256   6.631  34.164  0.00  0.00      PROA  
ATOM   3513  HB  VAL P 808       7.796   7.529  33.795  0.00  0.00      PROA  
ATOM   3514  CG1 VAL P 808       6.006   6.327  33.263  0.00  0.00      PROA  
ATOM   3515 HG11 VAL P 808       5.538   5.502  33.842  0.00  0.00      PROA  
ATOM   3516 HG12 VAL P 808       6.248   6.045  32.215  0.00  0.00      PROA  
ATOM   3517 HG13 VAL P 808       5.317   7.195  33.184  0.00  0.00      PROA  
ATOM   3518  CG2 VAL P 808       6.747   6.898  35.516  0.00  0.00      PROA  
ATOM   3519 HG21 VAL P 808       6.274   6.011  35.989  0.00  0.00      PROA  
ATOM   3520 HG22 VAL P 808       6.023   7.739  35.470  0.00  0.00      PROA  
ATOM   3521 HG23 VAL P 808       7.574   7.215  36.186  0.00  0.00      PROA  
ATOM   3522  C   VAL P 808       9.237   5.440  35.176  0.00  0.00      PROA  
ATOM   3523  O   VAL P 808       9.425   4.536  35.991  0.00  0.00      PROA  
ATOM   3524  N   PHE P 809      10.015   6.540  35.181  0.00  0.00      PROA  
ATOM   3525  HN  PHE P 809       9.782   7.376  34.691  0.00  0.00      PROA  
ATOM   3526  CA  PHE P 809      11.073   6.728  36.172  0.00  0.00      PROA  
ATOM   3527  HA  PHE P 809      11.243   5.819  36.730  0.00  0.00      PROA  
ATOM   3528  CB  PHE P 809      12.439   7.024  35.596  0.00  0.00      PROA  
ATOM   3529  HB1 PHE P 809      13.220   7.072  36.385  0.00  0.00      PROA  
ATOM   3530  HB2 PHE P 809      12.402   7.974  35.021  0.00  0.00      PROA  
ATOM   3531  CG  PHE P 809      12.769   5.941  34.612  0.00  0.00      PROA  
ATOM   3532  CD1 PHE P 809      13.192   4.662  35.099  0.00  0.00      PROA  
ATOM   3533  HD1 PHE P 809      13.442   4.509  36.138  0.00  0.00      PROA  
ATOM   3534  CE1 PHE P 809      13.413   3.586  34.210  0.00  0.00      PROA  
ATOM   3535  HE1 PHE P 809      13.773   2.620  34.534  0.00  0.00      PROA  
ATOM   3536  CZ  PHE P 809      13.162   3.670  32.848  0.00  0.00      PROA  
ATOM   3537  HZ  PHE P 809      13.277   2.821  32.190  0.00  0.00      PROA  
ATOM   3538  CD2 PHE P 809      12.469   5.954  33.215  0.00  0.00      PROA  
ATOM   3539  HD2 PHE P 809      12.016   6.853  32.824  0.00  0.00      PROA  
ATOM   3540  CE2 PHE P 809      12.694   4.843  32.344  0.00  0.00      PROA  
ATOM   3541  HE2 PHE P 809      12.642   5.100  31.296  0.00  0.00      PROA  
ATOM   3542  C   PHE P 809      10.674   7.783  37.168  0.00  0.00      PROA  
ATOM   3543  O   PHE P 809       9.854   8.618  36.839  0.00  0.00      PROA  
ATOM   3544  N   LEU P 810      11.233   7.749  38.400  0.00  0.00      PROA  
ATOM   3545  HN  LEU P 810      11.895   7.046  38.646  0.00  0.00      PROA  
ATOM   3546  CA  LEU P 810      10.838   8.689  39.484  0.00  0.00      PROA  
ATOM   3547  HA  LEU P 810       9.774   8.835  39.368  0.00  0.00      PROA  
ATOM   3548  CB  LEU P 810      11.157   8.222  40.954  0.00  0.00      PROA  
ATOM   3549  HB1 LEU P 810      12.258   8.124  41.061  0.00  0.00      PROA  
ATOM   3550  HB2 LEU P 810      10.831   7.161  40.894  0.00  0.00      PROA  
ATOM   3551  CG  LEU P 810      10.802   9.070  42.171  0.00  0.00      PROA  
ATOM   3552  HG  LEU P 810      11.089  10.134  42.027  0.00  0.00      PROA  
ATOM   3553  CD1 LEU P 810       9.289   9.131  42.360  0.00  0.00      PROA  
ATOM   3554 HD11 LEU P 810       8.740   8.181  42.531  0.00  0.00      PROA  
ATOM   3555 HD12 LEU P 810       8.806   9.637  41.497  0.00  0.00      PROA  
ATOM   3556 HD13 LEU P 810       9.101   9.653  43.322  0.00  0.00      PROA  
ATOM   3557  CD2 LEU P 810      11.595   8.539  43.358  0.00  0.00      PROA  
ATOM   3558 HD21 LEU P 810      12.626   8.236  43.077  0.00  0.00      PROA  
ATOM   3559 HD22 LEU P 810      11.016   7.685  43.770  0.00  0.00      PROA  
ATOM   3560 HD23 LEU P 810      11.623   9.298  44.169  0.00  0.00      PROA  
ATOM   3561  C   LEU P 810      11.283  10.131  39.363  0.00  0.00      PROA  
ATOM   3562  O   LEU P 810      12.466  10.451  39.636  0.00  0.00      PROA  
ATOM   3563  N   GLY P 811      10.393  11.112  39.131  0.00  0.00      PROA  
ATOM   3564  HN  GLY P 811       9.555  10.981  38.607  0.00  0.00      PROA  
ATOM   3565  CA  GLY P 811      10.472  12.529  39.462  0.00  0.00      PROA  
ATOM   3566  HA1 GLY P 811      10.473  12.717  40.525  0.00  0.00      PROA  
ATOM   3567  HA2 GLY P 811       9.580  13.004  39.081  0.00  0.00      PROA  
ATOM   3568  C   GLY P 811      11.625  13.332  39.012  0.00  0.00      PROA  
ATOM   3569  O   GLY P 811      12.216  13.173  37.979  0.00  0.00      PROA  
ATOM   3570  N   SER P 812      11.968  14.359  39.827  0.00  0.00      PROA  
ATOM   3571  HN  SER P 812      11.446  14.715  40.598  0.00  0.00      PROA  
ATOM   3572  CA  SER P 812      12.984  15.402  39.360  0.00  0.00      PROA  
ATOM   3573  HA  SER P 812      12.831  15.578  38.306  0.00  0.00      PROA  
ATOM   3574  CB  SER P 812      12.860  16.762  40.038  0.00  0.00      PROA  
ATOM   3575  HB1 SER P 812      13.550  17.538  39.644  0.00  0.00      PROA  
ATOM   3576  HB2 SER P 812      13.142  16.757  41.113  0.00  0.00      PROA  
ATOM   3577  OG  SER P 812      11.580  17.364  39.956  0.00  0.00      PROA  
ATOM   3578  HG1 SER P 812      11.506  17.683  39.053  0.00  0.00      PROA  
ATOM   3579  C   SER P 812      14.406  15.028  39.610  0.00  0.00      PROA  
ATOM   3580  O   SER P 812      15.249  15.921  39.598  0.00  0.00      PROA  
ATOM   3581  N   ALA P 813      14.769  13.719  39.829  0.00  0.00      PROA  
ATOM   3582  HN  ALA P 813      14.084  12.996  39.805  0.00  0.00      PROA  
ATOM   3583  CA  ALA P 813      16.116  13.304  40.055  0.00  0.00      PROA  
ATOM   3584  HA  ALA P 813      16.799  14.140  40.034  0.00  0.00      PROA  
ATOM   3585  CB  ALA P 813      16.294  12.338  41.269  0.00  0.00      PROA  
ATOM   3586  HB1 ALA P 813      15.564  11.503  41.194  0.00  0.00      PROA  
ATOM   3587  HB2 ALA P 813      15.887  12.846  42.170  0.00  0.00      PROA  
ATOM   3588  HB3 ALA P 813      17.338  11.994  41.429  0.00  0.00      PROA  
ATOM   3589  C   ALA P 813      16.477  12.443  38.864  0.00  0.00      PROA  
ATOM   3590  O   ALA P 813      17.390  11.619  38.766  0.00  0.00      PROA  
ATOM   3591  N   CYS P 814      15.583  12.562  37.751  0.00  0.00      PROA  
ATOM   3592  HN  CYS P 814      14.873  13.262  37.725  0.00  0.00      PROA  
ATOM   3593  CA  CYS P 814      15.802  11.833  36.557  0.00  0.00      PROA  
ATOM   3594  HA  CYS P 814      16.843  11.628  36.356  0.00  0.00      PROA  
ATOM   3595  CB  CYS P 814      14.869  10.602  36.636  0.00  0.00      PROA  
ATOM   3596  HB1 CYS P 814      13.795  10.888  36.655  0.00  0.00      PROA  
ATOM   3597  HB2 CYS P 814      15.030  10.137  37.632  0.00  0.00      PROA  
ATOM   3598  SG  CYS P 814      15.115   9.451  35.279  0.00  0.00      PROA  
ATOM   3599  C   CYS P 814      15.275  12.739  35.461  0.00  0.00      PROA  
ATOM   3600  O   CYS P 814      14.407  13.571  35.740  0.00  0.00      PROA  
ATOM   3601  N   GLY P 815      15.683  12.631  34.218  0.00  0.00      PROA  
ATOM   3602  HN  GLY P 815      16.410  12.051  33.858  0.00  0.00      PROA  
ATOM   3603  CA  GLY P 815      15.045  13.410  33.108  0.00  0.00      PROA  
ATOM   3604  HA1 GLY P 815      15.750  13.407  32.290  0.00  0.00      PROA  
ATOM   3605  HA2 GLY P 815      14.881  14.414  33.470  0.00  0.00      PROA  
ATOM   3606  C   GLY P 815      13.715  13.039  32.751  0.00  0.00      PROA  
ATOM   3607  O   GLY P 815      12.998  12.267  33.379  0.00  0.00      PROA  
ATOM   3608  N   HSD P 816      13.254  13.540  31.563  0.00  0.00      PROA  
ATOM   3609  HN  HSD P 816      13.761  14.144  30.953  0.00  0.00      PROA  
ATOM   3610  CA  HSD P 816      11.886  13.338  31.114  0.00  0.00      PROA  
ATOM   3611  HA  HSD P 816      11.343  13.248  32.043  0.00  0.00      PROA  
ATOM   3612  CB  HSD P 816      11.309  14.451  30.266  0.00  0.00      PROA  
ATOM   3613  HB1 HSD P 816      10.235  14.326  30.009  0.00  0.00      PROA  
ATOM   3614  HB2 HSD P 816      11.877  14.430  29.312  0.00  0.00      PROA  
ATOM   3615  ND1 HSD P 816      11.931  16.855  30.089  0.00  0.00      PROA  
ATOM   3616  HD1 HSD P 816      12.301  16.852  29.160  0.00  0.00      PROA  
ATOM   3617  CG  HSD P 816      11.432  15.835  30.808  0.00  0.00      PROA  
ATOM   3618  CE1 HSD P 816      11.826  17.962  30.829  0.00  0.00      PROA  
ATOM   3619  HE1 HSD P 816      12.080  18.928  30.393  0.00  0.00      PROA  
ATOM   3620  NE2 HSD P 816      11.209  17.705  31.960  0.00  0.00      PROA  
ATOM   3621  CD2 HSD P 816      10.974  16.355  31.967  0.00  0.00      PROA  
ATOM   3622  HD2 HSD P 816      10.498  15.962  32.857  0.00  0.00      PROA  
ATOM   3623  C   HSD P 816      11.570  12.051  30.342  0.00  0.00      PROA  
ATOM   3624  O   HSD P 816      10.459  11.570  30.375  0.00  0.00      PROA  
ATOM   3625  N   HSD P 817      12.609  11.415  29.655  0.00  0.00      PROA  
ATOM   3626  HN  HSD P 817      13.523  11.807  29.731  0.00  0.00      PROA  
ATOM   3627  CA  HSD P 817      12.471  10.110  29.051  0.00  0.00      PROA  
ATOM   3628  HA  HSD P 817      11.460   9.738  29.126  0.00  0.00      PROA  
ATOM   3629  CB  HSD P 817      12.807  10.154  27.520  0.00  0.00      PROA  
ATOM   3630  HB1 HSD P 817      12.946   9.108  27.174  0.00  0.00      PROA  
ATOM   3631  HB2 HSD P 817      13.815  10.619  27.467  0.00  0.00      PROA  
ATOM   3632  ND1 HSD P 817      12.104  11.774  25.654  0.00  0.00      PROA  
ATOM   3633  HD1 HSD P 817      13.030  11.912  25.301  0.00  0.00      PROA  
ATOM   3634  CG  HSD P 817      11.810  11.007  26.770  0.00  0.00      PROA  
ATOM   3635  CE1 HSD P 817      11.058  12.474  25.379  0.00  0.00      PROA  
ATOM   3636  HE1 HSD P 817      10.916  13.059  24.470  0.00  0.00      PROA  
ATOM   3637  NE2 HSD P 817      10.021  12.289  26.197  0.00  0.00      PROA  
ATOM   3638  CD2 HSD P 817      10.521  11.372  27.080  0.00  0.00      PROA  
ATOM   3639  HD2 HSD P 817       9.947  10.808  27.805  0.00  0.00      PROA  
ATOM   3640  C   HSD P 817      13.335   9.047  29.701  0.00  0.00      PROA  
ATOM   3641  O   HSD P 817      13.397   7.920  29.210  0.00  0.00      PROA  
ATOM   3642  N   GLY P 818      13.853   9.378  30.886  0.00  0.00      PROA  
ATOM   3643  HN  GLY P 818      13.698  10.303  31.224  0.00  0.00      PROA  
ATOM   3644  CA  GLY P 818      14.574   8.354  31.722  0.00  0.00      PROA  
ATOM   3645  HA1 GLY P 818      14.071   7.419  31.522  0.00  0.00      PROA  
ATOM   3646  HA2 GLY P 818      14.571   8.668  32.755  0.00  0.00      PROA  
ATOM   3647  C   GLY P 818      16.024   8.226  31.338  0.00  0.00      PROA  
ATOM   3648  O   GLY P 818      16.466   9.092  30.660  0.00  0.00      PROA  
ATOM   3649  N   PRO P 819      16.650   7.121  31.639  0.00  0.00      PROA  
ATOM   3650  CD  PRO P 819      16.286   6.224  32.776  0.00  0.00      PROA  
ATOM   3651  HD1 PRO P 819      15.417   5.695  32.329  0.00  0.00      PROA  
ATOM   3652  HD2 PRO P 819      16.005   6.860  33.643  0.00  0.00      PROA  
ATOM   3653  CA  PRO P 819      18.088   6.955  31.221  0.00  0.00      PROA  
ATOM   3654  HA  PRO P 819      18.775   7.639  31.698  0.00  0.00      PROA  
ATOM   3655  CB  PRO P 819      18.303   5.532  31.811  0.00  0.00      PROA  
ATOM   3656  HB1 PRO P 819      19.384   5.287  31.890  0.00  0.00      PROA  
ATOM   3657  HB2 PRO P 819      17.869   4.759  31.142  0.00  0.00      PROA  
ATOM   3658  CG  PRO P 819      17.504   5.373  33.095  0.00  0.00      PROA  
ATOM   3659  HG1 PRO P 819      17.307   4.284  33.197  0.00  0.00      PROA  
ATOM   3660  HG2 PRO P 819      18.125   5.765  33.928  0.00  0.00      PROA  
ATOM   3661  C   PRO P 819      18.291   7.061  29.670  0.00  0.00      PROA  
ATOM   3662  O   PRO P 819      17.493   6.506  28.925  0.00  0.00      PROA  
ATOM   3663  N   TYR P 820      19.407   7.717  29.230  0.00  0.00      PROA  
ATOM   3664  HN  TYR P 820      19.966   8.298  29.816  0.00  0.00      PROA  
ATOM   3665  CA  TYR P 820      19.937   7.587  27.928  0.00  0.00      PROA  
ATOM   3666  HA  TYR P 820      19.181   7.774  27.180  0.00  0.00      PROA  
ATOM   3667  CB  TYR P 820      21.115   8.621  27.853  0.00  0.00      PROA  
ATOM   3668  HB1 TYR P 820      21.809   8.390  28.689  0.00  0.00      PROA  
ATOM   3669  HB2 TYR P 820      20.631   9.603  28.040  0.00  0.00      PROA  
ATOM   3670  CG  TYR P 820      21.794   8.723  26.526  0.00  0.00      PROA  
ATOM   3671  CD1 TYR P 820      23.216   8.786  26.506  0.00  0.00      PROA  
ATOM   3672  HD1 TYR P 820      23.787   8.664  27.414  0.00  0.00      PROA  
ATOM   3673  CE1 TYR P 820      23.895   8.873  25.242  0.00  0.00      PROA  
ATOM   3674  HE1 TYR P 820      24.968   8.903  25.123  0.00  0.00      PROA  
ATOM   3675  CZ  TYR P 820      23.053   8.951  24.049  0.00  0.00      PROA  
ATOM   3676  OH  TYR P 820      23.614   9.414  22.778  0.00  0.00      PROA  
ATOM   3677  HH  TYR P 820      24.569   9.326  22.819  0.00  0.00      PROA  
ATOM   3678  CD2 TYR P 820      21.077   8.923  25.412  0.00  0.00      PROA  
ATOM   3679  HD2 TYR P 820      20.000   8.987  25.464  0.00  0.00      PROA  
ATOM   3680  CE2 TYR P 820      21.685   8.990  24.188  0.00  0.00      PROA  
ATOM   3681  HE2 TYR P 820      21.106   9.126  23.286  0.00  0.00      PROA  
ATOM   3682  C   TYR P 820      20.481   6.163  27.685  0.00  0.00      PROA  
ATOM   3683  O   TYR P 820      21.299   5.646  28.417  0.00  0.00      PROA  
ATOM   3684  N   ILE P 821      20.012   5.556  26.616  0.00  0.00      PROA  
ATOM   3685  HN  ILE P 821      19.350   5.974  25.999  0.00  0.00      PROA  
ATOM   3686  CA  ILE P 821      20.589   4.260  26.197  0.00  0.00      PROA  
ATOM   3687  HA  ILE P 821      21.269   3.880  26.945  0.00  0.00      PROA  
ATOM   3688  CB  ILE P 821      19.598   3.139  26.283  0.00  0.00      PROA  
ATOM   3689  HB  ILE P 821      18.877   3.290  25.452  0.00  0.00      PROA  
ATOM   3690  CG2 ILE P 821      20.273   1.771  26.033  0.00  0.00      PROA  
ATOM   3691 HG21 ILE P 821      20.934   1.489  26.880  0.00  0.00      PROA  
ATOM   3692 HG22 ILE P 821      20.900   1.772  25.116  0.00  0.00      PROA  
ATOM   3693 HG23 ILE P 821      19.546   0.936  25.933  0.00  0.00      PROA  
ATOM   3694  CG1 ILE P 821      18.680   3.189  27.536  0.00  0.00      PROA  
ATOM   3695 HG11 ILE P 821      18.136   4.157  27.580  0.00  0.00      PROA  
ATOM   3696 HG12 ILE P 821      19.403   3.083  28.372  0.00  0.00      PROA  
ATOM   3697  CD  ILE P 821      17.616   2.101  27.598  0.00  0.00      PROA  
ATOM   3698  HD1 ILE P 821      16.987   2.021  26.686  0.00  0.00      PROA  
ATOM   3699  HD2 ILE P 821      16.920   2.274  28.446  0.00  0.00      PROA  
ATOM   3700  HD3 ILE P 821      18.034   1.101  27.845  0.00  0.00      PROA  
ATOM   3701  C   ILE P 821      21.257   4.403  24.824  0.00  0.00      PROA  
ATOM   3702  O   ILE P 821      20.590   4.514  23.790  0.00  0.00      PROA  
ATOM   3703  N   PRO P 822      22.547   4.564  24.676  0.00  0.00      PROA  
ATOM   3704  CD  PRO P 822      23.446   4.792  25.774  0.00  0.00      PROA  
ATOM   3705  HD1 PRO P 822      23.376   3.944  26.488  0.00  0.00      PROA  
ATOM   3706  HD2 PRO P 822      23.062   5.637  26.384  0.00  0.00      PROA  
ATOM   3707  CA  PRO P 822      23.003   4.875  23.377  0.00  0.00      PROA  
ATOM   3708  HA  PRO P 822      22.466   5.707  22.946  0.00  0.00      PROA  
ATOM   3709  CB  PRO P 822      24.449   5.312  23.690  0.00  0.00      PROA  
ATOM   3710  HB1 PRO P 822      24.530   6.420  23.728  0.00  0.00      PROA  
ATOM   3711  HB2 PRO P 822      25.276   5.039  23.000  0.00  0.00      PROA  
ATOM   3712  CG  PRO P 822      24.809   4.881  25.142  0.00  0.00      PROA  
ATOM   3713  HG1 PRO P 822      25.300   3.884  25.141  0.00  0.00      PROA  
ATOM   3714  HG2 PRO P 822      25.316   5.669  25.738  0.00  0.00      PROA  
ATOM   3715  C   PRO P 822      23.022   3.661  22.466  0.00  0.00      PROA  
ATOM   3716  O   PRO P 822      22.683   3.811  21.315  0.00  0.00      PROA  
ATOM   3717  N   ASP P 823      23.551   2.503  22.905  0.00  0.00      PROA  
ATOM   3718  HN  ASP P 823      23.901   2.526  23.838  0.00  0.00      PROA  
ATOM   3719  CA  ASP P 823      23.795   1.388  22.096  0.00  0.00      PROA  
ATOM   3720  HA  ASP P 823      24.394   1.773  21.284  0.00  0.00      PROA  
ATOM   3721  CB  ASP P 823      24.779   0.320  22.842  0.00  0.00      PROA  
ATOM   3722  HB1 ASP P 823      25.643   0.966  23.106  0.00  0.00      PROA  
ATOM   3723  HB2 ASP P 823      25.064  -0.425  22.068  0.00  0.00      PROA  
ATOM   3724  CG  ASP P 823      24.197  -0.389  24.085  0.00  0.00      PROA  
ATOM   3725  OD1 ASP P 823      24.835  -1.315  24.588  0.00  0.00      PROA  
ATOM   3726  OD2 ASP P 823      23.158   0.033  24.464  0.00  0.00      PROA  
ATOM   3727  C   ASP P 823      22.554   0.823  21.494  0.00  0.00      PROA  
ATOM   3728  O   ASP P 823      22.571   0.618  20.281  0.00  0.00      PROA  
ATOM   3729  N   VAL P 824      21.468   0.755  22.189  0.00  0.00      PROA  
ATOM   3730  HN  VAL P 824      21.665   0.876  23.159  0.00  0.00      PROA  
ATOM   3731  CA  VAL P 824      20.202   0.375  21.630  0.00  0.00      PROA  
ATOM   3732  HA  VAL P 824      20.237  -0.608  21.183  0.00  0.00      PROA  
ATOM   3733  CB  VAL P 824      19.201   0.179  22.670  0.00  0.00      PROA  
ATOM   3734  HB  VAL P 824      19.186   1.131  23.243  0.00  0.00      PROA  
ATOM   3735  CG1 VAL P 824      17.851  -0.333  22.133  0.00  0.00      PROA  
ATOM   3736 HG11 VAL P 824      17.336   0.436  21.519  0.00  0.00      PROA  
ATOM   3737 HG12 VAL P 824      17.215  -0.450  23.036  0.00  0.00      PROA  
ATOM   3738 HG13 VAL P 824      17.938  -1.224  21.475  0.00  0.00      PROA  
ATOM   3739  CG2 VAL P 824      19.742  -0.830  23.687  0.00  0.00      PROA  
ATOM   3740 HG21 VAL P 824      20.564  -0.354  24.263  0.00  0.00      PROA  
ATOM   3741 HG22 VAL P 824      20.040  -1.829  23.303  0.00  0.00      PROA  
ATOM   3742 HG23 VAL P 824      19.070  -1.008  24.554  0.00  0.00      PROA  
ATOM   3743  C   VAL P 824      19.703   1.310  20.496  0.00  0.00      PROA  
ATOM   3744  O   VAL P 824      19.182   0.944  19.456  0.00  0.00      PROA  
ATOM   3745  N   LEU P 825      19.845   2.686  20.660  0.00  0.00      PROA  
ATOM   3746  HN  LEU P 825      20.159   3.066  21.527  0.00  0.00      PROA  
ATOM   3747  CA  LEU P 825      19.614   3.572  19.498  0.00  0.00      PROA  
ATOM   3748  HA  LEU P 825      18.613   3.357  19.153  0.00  0.00      PROA  
ATOM   3749  CB  LEU P 825      19.553   5.024  19.994  0.00  0.00      PROA  
ATOM   3750  HB1 LEU P 825      20.572   5.222  20.390  0.00  0.00      PROA  
ATOM   3751  HB2 LEU P 825      18.868   5.103  20.865  0.00  0.00      PROA  
ATOM   3752  CG  LEU P 825      19.165   6.057  18.935  0.00  0.00      PROA  
ATOM   3753  HG  LEU P 825      19.902   6.077  18.103  0.00  0.00      PROA  
ATOM   3754  CD1 LEU P 825      17.811   5.767  18.261  0.00  0.00      PROA  
ATOM   3755 HD11 LEU P 825      17.372   6.659  17.765  0.00  0.00      PROA  
ATOM   3756 HD12 LEU P 825      17.101   5.354  19.009  0.00  0.00      PROA  
ATOM   3757 HD13 LEU P 825      17.925   4.971  17.495  0.00  0.00      PROA  
ATOM   3758  CD2 LEU P 825      19.049   7.428  19.684  0.00  0.00      PROA  
ATOM   3759 HD21 LEU P 825      18.690   8.276  19.063  0.00  0.00      PROA  
ATOM   3760 HD22 LEU P 825      20.004   7.733  20.162  0.00  0.00      PROA  
ATOM   3761 HD23 LEU P 825      18.261   7.155  20.419  0.00  0.00      PROA  
ATOM   3762  C   LEU P 825      20.628   3.396  18.395  0.00  0.00      PROA  
ATOM   3763  O   LEU P 825      20.297   3.463  17.203  0.00  0.00      PROA  
ATOM   3764  N   PHE P 826      21.945   3.243  18.775  0.00  0.00      PROA  
ATOM   3765  HN  PHE P 826      22.282   3.405  19.699  0.00  0.00      PROA  
ATOM   3766  CA  PHE P 826      22.936   3.089  17.737  0.00  0.00      PROA  
ATOM   3767  HA  PHE P 826      22.788   3.916  17.058  0.00  0.00      PROA  
ATOM   3768  CB  PHE P 826      24.445   3.350  18.291  0.00  0.00      PROA  
ATOM   3769  HB1 PHE P 826      25.246   3.171  17.542  0.00  0.00      PROA  
ATOM   3770  HB2 PHE P 826      24.560   2.657  19.152  0.00  0.00      PROA  
ATOM   3771  CG  PHE P 826      24.652   4.750  18.785  0.00  0.00      PROA  
ATOM   3772  CD1 PHE P 826      24.345   5.850  17.957  0.00  0.00      PROA  
ATOM   3773  HD1 PHE P 826      23.839   5.832  17.004  0.00  0.00      PROA  
ATOM   3774  CE1 PHE P 826      24.696   7.174  18.345  0.00  0.00      PROA  
ATOM   3775  HE1 PHE P 826      24.455   7.974  17.660  0.00  0.00      PROA  
ATOM   3776  CZ  PHE P 826      25.359   7.399  19.579  0.00  0.00      PROA  
ATOM   3777  HZ  PHE P 826      25.625   8.378  19.949  0.00  0.00      PROA  
ATOM   3778  CD2 PHE P 826      25.158   5.019  20.067  0.00  0.00      PROA  
ATOM   3779  HD2 PHE P 826      25.522   4.193  20.660  0.00  0.00      PROA  
ATOM   3780  CE2 PHE P 826      25.630   6.298  20.349  0.00  0.00      PROA  
ATOM   3781  HE2 PHE P 826      26.294   6.411  21.194  0.00  0.00      PROA  
ATOM   3782  C   PHE P 826      22.846   1.829  16.806  0.00  0.00      PROA  
ATOM   3783  O   PHE P 826      23.029   1.991  15.648  0.00  0.00      PROA  
ATOM   3784  N   TRP P 827      22.513   0.610  17.314  0.00  0.00      PROA  
ATOM   3785  HN  TRP P 827      22.389   0.526  18.300  0.00  0.00      PROA  
ATOM   3786  CA  TRP P 827      22.278  -0.582  16.510  0.00  0.00      PROA  
ATOM   3787  HA  TRP P 827      23.044  -0.679  15.754  0.00  0.00      PROA  
ATOM   3788  CB  TRP P 827      22.181  -1.878  17.325  0.00  0.00      PROA  
ATOM   3789  HB1 TRP P 827      21.905  -2.763  16.712  0.00  0.00      PROA  
ATOM   3790  HB2 TRP P 827      21.415  -1.767  18.121  0.00  0.00      PROA  
ATOM   3791  CG  TRP P 827      23.425  -2.155  18.093  0.00  0.00      PROA  
ATOM   3792  CD1 TRP P 827      23.708  -2.115  19.426  0.00  0.00      PROA  
ATOM   3793  HD1 TRP P 827      23.041  -1.770  20.202  0.00  0.00      PROA  
ATOM   3794  NE1 TRP P 827      24.988  -2.462  19.660  0.00  0.00      PROA  
ATOM   3795  HE1 TRP P 827      25.316  -2.762  20.529  0.00  0.00      PROA  
ATOM   3796  CE2 TRP P 827      25.630  -2.575  18.517  0.00  0.00      PROA  
ATOM   3797  CD2 TRP P 827      24.679  -2.423  17.510  0.00  0.00      PROA  
ATOM   3798  CE3 TRP P 827      25.216  -2.501  16.164  0.00  0.00      PROA  
ATOM   3799  HE3 TRP P 827      24.587  -2.409  15.291  0.00  0.00      PROA  
ATOM   3800  CZ3 TRP P 827      26.469  -3.055  15.916  0.00  0.00      PROA  
ATOM   3801  HZ3 TRP P 827      26.845  -3.265  14.926  0.00  0.00      PROA  
ATOM   3802  CZ2 TRP P 827      26.950  -2.936  18.257  0.00  0.00      PROA  
ATOM   3803  HZ2 TRP P 827      27.557  -3.152  19.124  0.00  0.00      PROA  
ATOM   3804  CH2 TRP P 827      27.410  -3.135  16.994  0.00  0.00      PROA  
ATOM   3805  HH2 TRP P 827      28.436  -3.465  16.932  0.00  0.00      PROA  
ATOM   3806  C   TRP P 827      21.061  -0.282  15.650  0.00  0.00      PROA  
ATOM   3807  O   TRP P 827      21.049  -0.609  14.458  0.00  0.00      PROA  
ATOM   3808  N   CYS P 828      20.030   0.431  16.132  0.00  0.00      PROA  
ATOM   3809  HN  CYS P 828      20.202   0.707  17.074  0.00  0.00      PROA  
ATOM   3810  CA  CYS P 828      18.876   0.854  15.408  0.00  0.00      PROA  
ATOM   3811  HA  CYS P 828      18.374  -0.002  14.982  0.00  0.00      PROA  
ATOM   3812  CB  CYS P 828      17.847   1.609  16.288  0.00  0.00      PROA  
ATOM   3813  HB1 CYS P 828      17.132   2.047  15.559  0.00  0.00      PROA  
ATOM   3814  HB2 CYS P 828      18.268   2.446  16.885  0.00  0.00      PROA  
ATOM   3815  SG  CYS P 828      17.003   0.305  17.311  0.00  0.00      PROA  
ATOM   3816  HG1 CYS P 828      18.007   0.028  18.130  0.00  0.00      PROA  
ATOM   3817  C   CYS P 828      19.269   1.801  14.210  0.00  0.00      PROA  
ATOM   3818  O   CYS P 828      18.902   1.621  13.032  0.00  0.00      PROA  
ATOM   3819  N   VAL P 829      20.109   2.840  14.541  0.00  0.00      PROA  
ATOM   3820  HN  VAL P 829      20.451   2.951  15.471  0.00  0.00      PROA  
ATOM   3821  CA  VAL P 829      20.641   3.727  13.514  0.00  0.00      PROA  
ATOM   3822  HA  VAL P 829      19.871   4.170  12.900  0.00  0.00      PROA  
ATOM   3823  CB  VAL P 829      21.474   4.918  13.995  0.00  0.00      PROA  
ATOM   3824  HB  VAL P 829      22.329   4.594  14.625  0.00  0.00      PROA  
ATOM   3825  CG1 VAL P 829      21.978   5.795  12.855  0.00  0.00      PROA  
ATOM   3826 HG11 VAL P 829      22.393   6.741  13.263  0.00  0.00      PROA  
ATOM   3827 HG12 VAL P 829      21.177   6.109  12.153  0.00  0.00      PROA  
ATOM   3828 HG13 VAL P 829      22.756   5.282  12.250  0.00  0.00      PROA  
ATOM   3829  CG2 VAL P 829      20.691   5.920  14.933  0.00  0.00      PROA  
ATOM   3830 HG21 VAL P 829      20.322   5.466  15.878  0.00  0.00      PROA  
ATOM   3831 HG22 VAL P 829      19.788   6.287  14.400  0.00  0.00      PROA  
ATOM   3832 HG23 VAL P 829      21.367   6.775  15.151  0.00  0.00      PROA  
ATOM   3833  C   VAL P 829      21.539   2.922  12.519  0.00  0.00      PROA  
ATOM   3834  O   VAL P 829      21.467   3.008  11.335  0.00  0.00      PROA  
ATOM   3835  N   ILE P 830      22.401   1.933  12.976  0.00  0.00      PROA  
ATOM   3836  HN  ILE P 830      22.486   1.740  13.951  0.00  0.00      PROA  
ATOM   3837  CA  ILE P 830      23.188   1.114  12.102  0.00  0.00      PROA  
ATOM   3838  HA  ILE P 830      23.643   1.776  11.381  0.00  0.00      PROA  
ATOM   3839  CB  ILE P 830      24.338   0.327  12.789  0.00  0.00      PROA  
ATOM   3840  HB  ILE P 830      23.849  -0.104  13.689  0.00  0.00      PROA  
ATOM   3841  CG2 ILE P 830      24.955  -0.706  11.876  0.00  0.00      PROA  
ATOM   3842 HG21 ILE P 830      24.254  -1.525  11.607  0.00  0.00      PROA  
ATOM   3843 HG22 ILE P 830      25.882  -1.128  12.320  0.00  0.00      PROA  
ATOM   3844 HG23 ILE P 830      25.304  -0.156  10.976  0.00  0.00      PROA  
ATOM   3845  CG1 ILE P 830      25.489   1.168  13.511  0.00  0.00      PROA  
ATOM   3846 HG11 ILE P 830      26.301   0.517  13.902  0.00  0.00      PROA  
ATOM   3847 HG12 ILE P 830      25.020   1.664  14.387  0.00  0.00      PROA  
ATOM   3848  CD  ILE P 830      26.208   2.298  12.675  0.00  0.00      PROA  
ATOM   3849  HD1 ILE P 830      26.756   1.853  11.817  0.00  0.00      PROA  
ATOM   3850  HD2 ILE P 830      26.956   2.815  13.315  0.00  0.00      PROA  
ATOM   3851  HD3 ILE P 830      25.458   3.085  12.448  0.00  0.00      PROA  
ATOM   3852  C   ILE P 830      22.290   0.155  11.212  0.00  0.00      PROA  
ATOM   3853  O   ILE P 830      22.534   0.012  10.013  0.00  0.00      PROA  
ATOM   3854  N   LEU P 831      21.173  -0.488  11.693  0.00  0.00      PROA  
ATOM   3855  HN  LEU P 831      21.030  -0.409  12.676  0.00  0.00      PROA  
ATOM   3856  CA  LEU P 831      20.235  -1.177  10.821  0.00  0.00      PROA  
ATOM   3857  HA  LEU P 831      20.833  -1.964  10.386  0.00  0.00      PROA  
ATOM   3858  CB  LEU P 831      19.059  -1.721  11.576  0.00  0.00      PROA  
ATOM   3859  HB1 LEU P 831      18.269  -2.180  10.945  0.00  0.00      PROA  
ATOM   3860  HB2 LEU P 831      18.583  -0.941  12.207  0.00  0.00      PROA  
ATOM   3861  CG  LEU P 831      19.465  -2.895  12.582  0.00  0.00      PROA  
ATOM   3862  HG  LEU P 831      20.488  -2.685  12.959  0.00  0.00      PROA  
ATOM   3863  CD1 LEU P 831      18.512  -3.174  13.859  0.00  0.00      PROA  
ATOM   3864 HD11 LEU P 831      17.482  -3.391  13.505  0.00  0.00      PROA  
ATOM   3865 HD12 LEU P 831      18.410  -2.325  14.569  0.00  0.00      PROA  
ATOM   3866 HD13 LEU P 831      18.934  -3.995  14.477  0.00  0.00      PROA  
ATOM   3867  CD2 LEU P 831      19.483  -4.141  11.779  0.00  0.00      PROA  
ATOM   3868 HD21 LEU P 831      18.446  -4.406  11.483  0.00  0.00      PROA  
ATOM   3869 HD22 LEU P 831      19.821  -5.036  12.345  0.00  0.00      PROA  
ATOM   3870 HD23 LEU P 831      20.171  -4.060  10.911  0.00  0.00      PROA  
ATOM   3871  C   LEU P 831      19.636  -0.265   9.718  0.00  0.00      PROA  
ATOM   3872  O   LEU P 831      19.561  -0.637   8.535  0.00  0.00      PROA  
ATOM   3873  N   PHE P 832      19.141   0.934  10.115  0.00  0.00      PROA  
ATOM   3874  HN  PHE P 832      19.342   1.117  11.074  0.00  0.00      PROA  
ATOM   3875  CA  PHE P 832      18.436   1.897   9.299  0.00  0.00      PROA  
ATOM   3876  HA  PHE P 832      17.512   1.410   9.023  0.00  0.00      PROA  
ATOM   3877  CB  PHE P 832      18.049   3.075  10.276  0.00  0.00      PROA  
ATOM   3878  HB1 PHE P 832      18.974   3.519  10.704  0.00  0.00      PROA  
ATOM   3879  HB2 PHE P 832      17.602   2.688  11.217  0.00  0.00      PROA  
ATOM   3880  CG  PHE P 832      17.055   4.099   9.765  0.00  0.00      PROA  
ATOM   3881  CD1 PHE P 832      17.347   5.471   9.978  0.00  0.00      PROA  
ATOM   3882  HD1 PHE P 832      18.179   5.753  10.606  0.00  0.00      PROA  
ATOM   3883  CE1 PHE P 832      16.462   6.512   9.514  0.00  0.00      PROA  
ATOM   3884  HE1 PHE P 832      16.645   7.547   9.759  0.00  0.00      PROA  
ATOM   3885  CZ  PHE P 832      15.318   6.194   8.808  0.00  0.00      PROA  
ATOM   3886  HZ  PHE P 832      14.626   6.924   8.415  0.00  0.00      PROA  
ATOM   3887  CD2 PHE P 832      15.977   3.827   8.882  0.00  0.00      PROA  
ATOM   3888  HD2 PHE P 832      15.552   2.858   8.664  0.00  0.00      PROA  
ATOM   3889  CE2 PHE P 832      15.071   4.843   8.491  0.00  0.00      PROA  
ATOM   3890  HE2 PHE P 832      14.238   4.518   7.886  0.00  0.00      PROA  
ATOM   3891  C   PHE P 832      19.144   2.445   8.012  0.00  0.00      PROA  
ATOM   3892  O   PHE P 832      18.650   2.273   6.849  0.00  0.00      PROA  
ATOM   3893  N   PHE P 833      20.438   2.903   8.266  0.00  0.00      PROA  
ATOM   3894  HN  PHE P 833      20.799   2.708   9.175  0.00  0.00      PROA  
ATOM   3895  CA  PHE P 833      21.357   3.259   7.187  0.00  0.00      PROA  
ATOM   3896  HA  PHE P 833      20.765   3.744   6.425  0.00  0.00      PROA  
ATOM   3897  CB  PHE P 833      22.428   4.235   7.708  0.00  0.00      PROA  
ATOM   3898  HB1 PHE P 833      23.206   4.419   6.936  0.00  0.00      PROA  
ATOM   3899  HB2 PHE P 833      22.859   3.888   8.671  0.00  0.00      PROA  
ATOM   3900  CG  PHE P 833      21.858   5.545   7.990  0.00  0.00      PROA  
ATOM   3901  CD1 PHE P 833      21.951   6.208   9.177  0.00  0.00      PROA  
ATOM   3902  HD1 PHE P 833      22.403   5.628   9.968  0.00  0.00      PROA  
ATOM   3903  CE1 PHE P 833      21.335   7.405   9.460  0.00  0.00      PROA  
ATOM   3904  HE1 PHE P 833      21.382   7.692  10.500  0.00  0.00      PROA  
ATOM   3905  CZ  PHE P 833      20.768   8.147   8.432  0.00  0.00      PROA  
ATOM   3906  HZ  PHE P 833      20.300   9.111   8.564  0.00  0.00      PROA  
ATOM   3907  CD2 PHE P 833      21.255   6.282   6.884  0.00  0.00      PROA  
ATOM   3908  HD2 PHE P 833      21.057   5.822   5.927  0.00  0.00      PROA  
ATOM   3909  CE2 PHE P 833      20.701   7.550   7.101  0.00  0.00      PROA  
ATOM   3910  HE2 PHE P 833      20.231   8.078   6.284  0.00  0.00      PROA  
ATOM   3911  C   PHE P 833      21.936   2.097   6.410  0.00  0.00      PROA  
ATOM   3912  O   PHE P 833      22.098   2.184   5.202  0.00  0.00      PROA  
ATOM   3913  N   THR P 834      22.283   0.984   7.040  0.00  0.00      PROA  
ATOM   3914  HN  THR P 834      22.177   0.855   8.023  0.00  0.00      PROA  
ATOM   3915  CA  THR P 834      22.763  -0.240   6.387  0.00  0.00      PROA  
ATOM   3916  HA  THR P 834      23.588   0.143   5.804  0.00  0.00      PROA  
ATOM   3917  CB  THR P 834      23.259  -1.402   7.270  0.00  0.00      PROA  
ATOM   3918  HB  THR P 834      22.379  -1.653   7.899  0.00  0.00      PROA  
ATOM   3919  OG1 THR P 834      24.318  -0.985   8.108  0.00  0.00      PROA  
ATOM   3920  HG1 THR P 834      23.898  -0.589   8.875  0.00  0.00      PROA  
ATOM   3921  CG2 THR P 834      23.839  -2.554   6.417  0.00  0.00      PROA  
ATOM   3922 HG21 THR P 834      24.143  -3.331   7.150  0.00  0.00      PROA  
ATOM   3923 HG22 THR P 834      24.797  -2.215   5.968  0.00  0.00      PROA  
ATOM   3924 HG23 THR P 834      23.080  -2.983   5.727  0.00  0.00      PROA  
ATOM   3925  C   THR P 834      21.677  -0.767   5.413  0.00  0.00      PROA  
ATOM   3926  O   THR P 834      21.936  -1.047   4.241  0.00  0.00      PROA  
ATOM   3927  N   THR P 835      20.384  -0.865   5.884  0.00  0.00      PROA  
ATOM   3928  HN  THR P 835      20.155  -0.475   6.772  0.00  0.00      PROA  
ATOM   3929  CA  THR P 835      19.242  -1.399   5.095  0.00  0.00      PROA  
ATOM   3930  HA  THR P 835      19.502  -2.408   4.809  0.00  0.00      PROA  
ATOM   3931  CB  THR P 835      17.948  -1.311   5.858  0.00  0.00      PROA  
ATOM   3932  HB  THR P 835      17.742  -0.283   6.226  0.00  0.00      PROA  
ATOM   3933  OG1 THR P 835      17.924  -2.217   6.964  0.00  0.00      PROA  
ATOM   3934  HG1 THR P 835      18.433  -1.757   7.635  0.00  0.00      PROA  
ATOM   3935  CG2 THR P 835      16.635  -1.669   5.073  0.00  0.00      PROA  
ATOM   3936 HG21 THR P 835      16.386  -1.022   4.206  0.00  0.00      PROA  
ATOM   3937 HG22 THR P 835      15.721  -1.752   5.699  0.00  0.00      PROA  
ATOM   3938 HG23 THR P 835      16.695  -2.695   4.650  0.00  0.00      PROA  
ATOM   3939  C   THR P 835      19.079  -0.657   3.826  0.00  0.00      PROA  
ATOM   3940  O   THR P 835      18.887  -1.317   2.797  0.00  0.00      PROA  
ATOM   3941  N   PHE P 836      19.092   0.692   3.978  0.00  0.00      PROA  
ATOM   3942  HN  PHE P 836      19.090   1.092   4.892  0.00  0.00      PROA  
ATOM   3943  CA  PHE P 836      19.036   1.668   2.917  0.00  0.00      PROA  
ATOM   3944  HA  PHE P 836      18.115   1.462   2.391  0.00  0.00      PROA  
ATOM   3945  CB  PHE P 836      18.948   3.078   3.636  0.00  0.00      PROA  
ATOM   3946  HB1 PHE P 836      19.596   3.058   4.538  0.00  0.00      PROA  
ATOM   3947  HB2 PHE P 836      17.930   3.148   4.073  0.00  0.00      PROA  
ATOM   3948  CG  PHE P 836      19.235   4.275   2.726  0.00  0.00      PROA  
ATOM   3949  CD1 PHE P 836      18.269   4.798   1.780  0.00  0.00      PROA  
ATOM   3950  HD1 PHE P 836      17.427   4.132   1.664  0.00  0.00      PROA  
ATOM   3951  CE1 PHE P 836      18.473   6.056   1.229  0.00  0.00      PROA  
ATOM   3952  HE1 PHE P 836      17.777   6.490   0.527  0.00  0.00      PROA  
ATOM   3953  CZ  PHE P 836      19.680   6.707   1.419  0.00  0.00      PROA  
ATOM   3954  HZ  PHE P 836      19.810   7.600   0.825  0.00  0.00      PROA  
ATOM   3955  CD2 PHE P 836      20.433   4.993   2.933  0.00  0.00      PROA  
ATOM   3956  HD2 PHE P 836      21.013   4.583   3.747  0.00  0.00      PROA  
ATOM   3957  CE2 PHE P 836      20.738   6.143   2.183  0.00  0.00      PROA  
ATOM   3958  HE2 PHE P 836      21.692   6.637   2.299  0.00  0.00      PROA  
ATOM   3959  C   PHE P 836      20.163   1.542   1.854  0.00  0.00      PROA  
ATOM   3960  O   PHE P 836      19.825   1.711   0.663  0.00  0.00      PROA  
ATOM   3961  N   PHE P 837      21.483   1.343   2.193  0.00  0.00      PROA  
ATOM   3962  HN  PHE P 837      21.897   1.186   3.086  0.00  0.00      PROA  
ATOM   3963  CA  PHE P 837      22.534   1.078   1.240  0.00  0.00      PROA  
ATOM   3964  HA  PHE P 837      22.399   1.695   0.363  0.00  0.00      PROA  
ATOM   3965  CB  PHE P 837      24.029   1.265   1.607  0.00  0.00      PROA  
ATOM   3966  HB1 PHE P 837      24.751   0.890   0.850  0.00  0.00      PROA  
ATOM   3967  HB2 PHE P 837      24.281   0.690   2.523  0.00  0.00      PROA  
ATOM   3968  CG  PHE P 837      24.244   2.777   1.752  0.00  0.00      PROA  
ATOM   3969  CD1 PHE P 837      24.425   3.636   0.658  0.00  0.00      PROA  
ATOM   3970  HD1 PHE P 837      24.247   3.255  -0.337  0.00  0.00      PROA  
ATOM   3971  CE1 PHE P 837      24.734   4.986   0.899  0.00  0.00      PROA  
ATOM   3972  HE1 PHE P 837      24.780   5.736   0.124  0.00  0.00      PROA  
ATOM   3973  CZ  PHE P 837      24.868   5.499   2.185  0.00  0.00      PROA  
ATOM   3974  HZ  PHE P 837      25.013   6.563   2.303  0.00  0.00      PROA  
ATOM   3975  CD2 PHE P 837      24.376   3.325   3.023  0.00  0.00      PROA  
ATOM   3976  HD2 PHE P 837      24.205   2.692   3.881  0.00  0.00      PROA  
ATOM   3977  CE2 PHE P 837      24.814   4.633   3.257  0.00  0.00      PROA  
ATOM   3978  HE2 PHE P 837      24.789   5.023   4.264  0.00  0.00      PROA  
ATOM   3979  C   PHE P 837      22.411  -0.334   0.654  0.00  0.00      PROA  
ATOM   3980  O   PHE P 837      22.595  -0.578  -0.535  0.00  0.00      PROA  
ATOM   3981  N   LEU P 838      22.175  -1.376   1.493  0.00  0.00      PROA  
ATOM   3982  HN  LEU P 838      21.910  -1.168   2.432  0.00  0.00      PROA  
ATOM   3983  CA  LEU P 838      22.188  -2.801   1.106  0.00  0.00      PROA  
ATOM   3984  HA  LEU P 838      23.085  -3.126   0.600  0.00  0.00      PROA  
ATOM   3985  CB  LEU P 838      21.891  -3.613   2.387  0.00  0.00      PROA  
ATOM   3986  HB1 LEU P 838      20.871  -3.316   2.711  0.00  0.00      PROA  
ATOM   3987  HB2 LEU P 838      22.786  -3.434   3.020  0.00  0.00      PROA  
ATOM   3988  CG  LEU P 838      21.810  -5.200   2.226  0.00  0.00      PROA  
ATOM   3989  HG  LEU P 838      20.987  -5.465   1.528  0.00  0.00      PROA  
ATOM   3990  CD1 LEU P 838      23.233  -5.734   1.718  0.00  0.00      PROA  
ATOM   3991 HD11 LEU P 838      24.041  -5.300   2.344  0.00  0.00      PROA  
ATOM   3992 HD12 LEU P 838      23.471  -5.560   0.647  0.00  0.00      PROA  
ATOM   3993 HD13 LEU P 838      23.377  -6.834   1.769  0.00  0.00      PROA  
ATOM   3994  CD2 LEU P 838      21.530  -5.884   3.626  0.00  0.00      PROA  
ATOM   3995 HD21 LEU P 838      22.501  -5.862   4.167  0.00  0.00      PROA  
ATOM   3996 HD22 LEU P 838      21.075  -6.865   3.371  0.00  0.00      PROA  
ATOM   3997 HD23 LEU P 838      20.667  -5.342   4.069  0.00  0.00      PROA  
ATOM   3998  C   LEU P 838      21.125  -3.234   0.126  0.00  0.00      PROA  
ATOM   3999  O   LEU P 838      21.428  -3.940  -0.876  0.00  0.00      PROA  
ATOM   4000  N   SER P 839      19.850  -2.724   0.299  0.00  0.00      PROA  
ATOM   4001  HN  SER P 839      19.648  -2.121   1.067  0.00  0.00      PROA  
ATOM   4002  CA  SER P 839      18.794  -2.738  -0.636  0.00  0.00      PROA  
ATOM   4003  HA  SER P 839      18.559  -3.770  -0.850  0.00  0.00      PROA  
ATOM   4004  CB  SER P 839      17.459  -2.193  -0.065  0.00  0.00      PROA  
ATOM   4005  HB1 SER P 839      17.107  -2.811   0.789  0.00  0.00      PROA  
ATOM   4006  HB2 SER P 839      16.640  -2.298  -0.808  0.00  0.00      PROA  
ATOM   4007  OG  SER P 839      17.497  -0.834   0.396  0.00  0.00      PROA  
ATOM   4008  HG1 SER P 839      18.082  -0.768   1.154  0.00  0.00      PROA  
ATOM   4009  C   SER P 839      19.077  -2.067  -1.960  0.00  0.00      PROA  
ATOM   4010  O   SER P 839      18.583  -2.463  -3.018  0.00  0.00      PROA  
ATOM   4011  N   SER P 840      19.780  -0.903  -1.964  0.00  0.00      PROA  
ATOM   4012  HN  SER P 840      20.053  -0.450  -1.119  0.00  0.00      PROA  
ATOM   4013  CA  SER P 840      20.244  -0.322  -3.206  0.00  0.00      PROA  
ATOM   4014  HA  SER P 840      19.423  -0.150  -3.886  0.00  0.00      PROA  
ATOM   4015  CB  SER P 840      20.828   1.074  -2.929  0.00  0.00      PROA  
ATOM   4016  HB1 SER P 840      21.754   0.868  -2.350  0.00  0.00      PROA  
ATOM   4017  HB2 SER P 840      20.327   1.786  -2.240  0.00  0.00      PROA  
ATOM   4018  OG  SER P 840      21.299   1.723  -4.107  0.00  0.00      PROA  
ATOM   4019  HG1 SER P 840      20.527   1.955  -4.628  0.00  0.00      PROA  
ATOM   4020  C   SER P 840      21.217  -1.167  -3.968  0.00  0.00      PROA  
ATOM   4021  O   SER P 840      21.043  -1.384  -5.148  0.00  0.00      PROA  
ATOM   4022  N   PHE P 841      22.262  -1.691  -3.372  0.00  0.00      PROA  
ATOM   4023  HN  PHE P 841      22.213  -1.601  -2.380  0.00  0.00      PROA  
ATOM   4024  CA  PHE P 841      23.381  -2.461  -3.924  0.00  0.00      PROA  
ATOM   4025  HA  PHE P 841      23.925  -1.871  -4.647  0.00  0.00      PROA  
ATOM   4026  CB  PHE P 841      24.453  -2.715  -2.829  0.00  0.00      PROA  
ATOM   4027  HB1 PHE P 841      23.974  -2.904  -1.845  0.00  0.00      PROA  
ATOM   4028  HB2 PHE P 841      25.062  -1.792  -2.731  0.00  0.00      PROA  
ATOM   4029  CG  PHE P 841      25.554  -3.871  -3.072  0.00  0.00      PROA  
ATOM   4030  CD1 PHE P 841      25.200  -5.132  -2.482  0.00  0.00      PROA  
ATOM   4031  HD1 PHE P 841      24.252  -5.399  -2.040  0.00  0.00      PROA  
ATOM   4032  CE1 PHE P 841      26.196  -6.094  -2.473  0.00  0.00      PROA  
ATOM   4033  HE1 PHE P 841      26.086  -7.129  -2.185  0.00  0.00      PROA  
ATOM   4034  CZ  PHE P 841      27.506  -5.865  -2.979  0.00  0.00      PROA  
ATOM   4035  HZ  PHE P 841      28.240  -6.657  -2.941  0.00  0.00      PROA  
ATOM   4036  CD2 PHE P 841      26.758  -3.684  -3.672  0.00  0.00      PROA  
ATOM   4037  HD2 PHE P 841      26.926  -2.700  -4.084  0.00  0.00      PROA  
ATOM   4038  CE2 PHE P 841      27.727  -4.706  -3.678  0.00  0.00      PROA  
ATOM   4039  HE2 PHE P 841      28.726  -4.561  -4.062  0.00  0.00      PROA  
ATOM   4040  C   PHE P 841      22.907  -3.749  -4.597  0.00  0.00      PROA  
ATOM   4041  O   PHE P 841      23.391  -4.086  -5.643  0.00  0.00      PROA  
ATOM   4042  N   LEU P 842      21.928  -4.481  -3.943  0.00  0.00      PROA  
ATOM   4043  HN  LEU P 842      21.496  -4.164  -3.103  0.00  0.00      PROA  
ATOM   4044  CA  LEU P 842      21.247  -5.654  -4.487  0.00  0.00      PROA  
ATOM   4045  HA  LEU P 842      21.908  -6.329  -5.010  0.00  0.00      PROA  
ATOM   4046  CB  LEU P 842      20.713  -6.411  -3.269  0.00  0.00      PROA  
ATOM   4047  HB1 LEU P 842      20.101  -7.267  -3.623  0.00  0.00      PROA  
ATOM   4048  HB2 LEU P 842      19.978  -5.809  -2.692  0.00  0.00      PROA  
ATOM   4049  CG  LEU P 842      21.694  -6.968  -2.238  0.00  0.00      PROA  
ATOM   4050  HG  LEU P 842      22.162  -6.015  -1.912  0.00  0.00      PROA  
ATOM   4051  CD1 LEU P 842      20.924  -7.436  -0.950  0.00  0.00      PROA  
ATOM   4052 HD11 LEU P 842      20.296  -8.310  -1.225  0.00  0.00      PROA  
ATOM   4053 HD12 LEU P 842      20.374  -6.505  -0.692  0.00  0.00      PROA  
ATOM   4054 HD13 LEU P 842      21.636  -7.709  -0.142  0.00  0.00      PROA  
ATOM   4055  CD2 LEU P 842      22.528  -7.988  -3.018  0.00  0.00      PROA  
ATOM   4056 HD21 LEU P 842      23.196  -7.593  -3.813  0.00  0.00      PROA  
ATOM   4057 HD22 LEU P 842      21.885  -8.737  -3.528  0.00  0.00      PROA  
ATOM   4058 HD23 LEU P 842      23.215  -8.555  -2.353  0.00  0.00      PROA  
ATOM   4059  C   LEU P 842      20.222  -5.261  -5.581  0.00  0.00      PROA  
ATOM   4060  O   LEU P 842      20.028  -5.986  -6.588  0.00  0.00      PROA  
ATOM   4061  N   LYS P 843      19.582  -4.036  -5.431  0.00  0.00      PROA  
ATOM   4062  HN  LYS P 843      19.337  -3.727  -4.516  0.00  0.00      PROA  
ATOM   4063  CA  LYS P 843      18.757  -3.585  -6.424  0.00  0.00      PROA  
ATOM   4064  HA  LYS P 843      18.177  -4.451  -6.707  0.00  0.00      PROA  
ATOM   4065  CB  LYS P 843      17.699  -2.567  -5.964  0.00  0.00      PROA  
ATOM   4066  HB1 LYS P 843      18.106  -1.690  -5.416  0.00  0.00      PROA  
ATOM   4067  HB2 LYS P 843      16.987  -3.043  -5.257  0.00  0.00      PROA  
ATOM   4068  CG  LYS P 843      16.732  -1.823  -6.990  0.00  0.00      PROA  
ATOM   4069  HG1 LYS P 843      16.006  -1.271  -6.355  0.00  0.00      PROA  
ATOM   4070  HG2 LYS P 843      16.257  -2.686  -7.502  0.00  0.00      PROA  
ATOM   4071  CD  LYS P 843      17.362  -0.737  -7.925  0.00  0.00      PROA  
ATOM   4072  HD1 LYS P 843      17.926  -1.284  -8.710  0.00  0.00      PROA  
ATOM   4073  HD2 LYS P 843      18.056  -0.195  -7.248  0.00  0.00      PROA  
ATOM   4074  CE  LYS P 843      16.368   0.213  -8.508  0.00  0.00      PROA  
ATOM   4075  HE1 LYS P 843      15.764   0.759  -7.752  0.00  0.00      PROA  
ATOM   4076  HE2 LYS P 843      15.762  -0.273  -9.302  0.00  0.00      PROA  
ATOM   4077  NZ  LYS P 843      17.202   1.374  -9.077  0.00  0.00      PROA  
ATOM   4078  HZ1 LYS P 843      17.262   2.202  -8.450  0.00  0.00      PROA  
ATOM   4079  HZ2 LYS P 843      16.709   1.624  -9.958  0.00  0.00      PROA  
ATOM   4080  HZ3 LYS P 843      18.158   1.039  -9.310  0.00  0.00      PROA  
ATOM   4081  C   LYS P 843      19.528  -3.315  -7.784  0.00  0.00      PROA  
ATOM   4082  O   LYS P 843      19.141  -3.674  -8.913  0.00  0.00      PROA  
ATOM   4083  N   GLN P 844      20.668  -2.625  -7.692  0.00  0.00      PROA  
ATOM   4084  HN  GLN P 844      20.991  -2.236  -6.833  0.00  0.00      PROA  
ATOM   4085  CA  GLN P 844      21.595  -2.367  -8.882  0.00  0.00      PROA  
ATOM   4086  HA  GLN P 844      20.981  -2.088  -9.726  0.00  0.00      PROA  
ATOM   4087  CB  GLN P 844      22.593  -1.231  -8.572  0.00  0.00      PROA  
ATOM   4088  HB1 GLN P 844      23.279  -1.160  -9.443  0.00  0.00      PROA  
ATOM   4089  HB2 GLN P 844      23.194  -1.617  -7.721  0.00  0.00      PROA  
ATOM   4090  CG  GLN P 844      21.956   0.092  -8.369  0.00  0.00      PROA  
ATOM   4091  HG1 GLN P 844      22.808   0.801  -8.302  0.00  0.00      PROA  
ATOM   4092  HG2 GLN P 844      21.303   0.048  -7.471  0.00  0.00      PROA  
ATOM   4093  CD  GLN P 844      21.057   0.422  -9.602  0.00  0.00      PROA  
ATOM   4094  OE1 GLN P 844      19.850   0.626  -9.575  0.00  0.00      PROA  
ATOM   4095  NE2 GLN P 844      21.796   0.656 -10.731  0.00  0.00      PROA  
ATOM   4096 HE21 GLN P 844      21.332   0.887 -11.586  0.00  0.00      PROA  
ATOM   4097 HE22 GLN P 844      22.793   0.576 -10.710  0.00  0.00      PROA  
ATOM   4098  C   GLN P 844      22.286  -3.593  -9.394  0.00  0.00      PROA  
ATOM   4099  O   GLN P 844      23.210  -3.452 -10.182  0.00  0.00      PROA  
ATOM   4100  N   PHE P 845      21.975  -4.862  -9.087  0.00  0.00      PROA  
ATOM   4101  HN  PHE P 845      21.269  -4.974  -8.391  0.00  0.00      PROA  
ATOM   4102  CA  PHE P 845      22.612  -6.070  -9.687  0.00  0.00      PROA  
ATOM   4103  HA  PHE P 845      23.674  -5.893  -9.776  0.00  0.00      PROA  
ATOM   4104  CB  PHE P 845      22.325  -7.407  -8.882  0.00  0.00      PROA  
ATOM   4105  HB1 PHE P 845      22.421  -8.244  -9.606  0.00  0.00      PROA  
ATOM   4106  HB2 PHE P 845      21.366  -7.174  -8.371  0.00  0.00      PROA  
ATOM   4107  CG  PHE P 845      23.344  -7.706  -7.820  0.00  0.00      PROA  
ATOM   4108  CD1 PHE P 845      23.365  -8.961  -7.263  0.00  0.00      PROA  
ATOM   4109  HD1 PHE P 845      22.685  -9.709  -7.643  0.00  0.00      PROA  
ATOM   4110  CE1 PHE P 845      24.167  -9.234  -6.141  0.00  0.00      PROA  
ATOM   4111  HE1 PHE P 845      24.184 -10.258  -5.799  0.00  0.00      PROA  
ATOM   4112  CZ  PHE P 845      25.191  -8.345  -5.827  0.00  0.00      PROA  
ATOM   4113  HZ  PHE P 845      25.884  -8.591  -5.036  0.00  0.00      PROA  
ATOM   4114  CD2 PHE P 845      24.280  -6.769  -7.331  0.00  0.00      PROA  
ATOM   4115  HD2 PHE P 845      24.254  -5.748  -7.681  0.00  0.00      PROA  
ATOM   4116  CE2 PHE P 845      25.274  -7.103  -6.407  0.00  0.00      PROA  
ATOM   4117  HE2 PHE P 845      25.882  -6.304  -6.010  0.00  0.00      PROA  
ATOM   4118  C   PHE P 845      22.252  -6.362 -11.139  0.00  0.00      PROA  
ATOM   4119  O   PHE P 845      23.020  -7.015 -11.883  0.00  0.00      PROA  
ATOM   4120  N   LYS P 846      21.147  -5.770 -11.674  0.00  0.00      PROA  
ATOM   4121  HN  LYS P 846      20.549  -5.306 -11.025  0.00  0.00      PROA  
ATOM   4122  CA  LYS P 846      20.725  -5.845 -13.036  0.00  0.00      PROA  
ATOM   4123  HA  LYS P 846      20.599  -6.883 -13.307  0.00  0.00      PROA  
ATOM   4124  CB  LYS P 846      19.425  -5.080 -13.094  0.00  0.00      PROA  
ATOM   4125  HB1 LYS P 846      18.655  -5.691 -12.576  0.00  0.00      PROA  
ATOM   4126  HB2 LYS P 846      19.106  -5.002 -14.155  0.00  0.00      PROA  
ATOM   4127  CG  LYS P 846      19.411  -3.685 -12.519  0.00  0.00      PROA  
ATOM   4128  HG1 LYS P 846      20.322  -3.125 -12.821  0.00  0.00      PROA  
ATOM   4129  HG2 LYS P 846      19.382  -3.775 -11.412  0.00  0.00      PROA  
ATOM   4130  CD  LYS P 846      18.248  -2.826 -12.910  0.00  0.00      PROA  
ATOM   4131  HD1 LYS P 846      17.330  -3.393 -12.642  0.00  0.00      PROA  
ATOM   4132  HD2 LYS P 846      18.298  -2.728 -14.016  0.00  0.00      PROA  
ATOM   4133  CE  LYS P 846      18.292  -1.380 -12.405  0.00  0.00      PROA  
ATOM   4134  HE1 LYS P 846      19.016  -0.722 -12.930  0.00  0.00      PROA  
ATOM   4135  HE2 LYS P 846      18.578  -1.329 -11.333  0.00  0.00      PROA  
ATOM   4136  NZ  LYS P 846      16.924  -0.653 -12.419  0.00  0.00      PROA  
ATOM   4137  HZ1 LYS P 846      16.259  -1.141 -11.785  0.00  0.00      PROA  
ATOM   4138  HZ2 LYS P 846      16.612  -0.677 -13.411  0.00  0.00      PROA  
ATOM   4139  HZ3 LYS P 846      17.041   0.352 -12.179  0.00  0.00      PROA  
ATOM   4140  C   LYS P 846      21.797  -5.311 -13.943  0.00  0.00      PROA  
ATOM   4141  O   LYS P 846      22.034  -5.836 -15.007  0.00  0.00      PROA  
ATOM   4142  N   THR P 847      22.543  -4.215 -13.524  0.00  0.00      PROA  
ATOM   4143  HN  THR P 847      22.470  -3.751 -12.645  0.00  0.00      PROA  
ATOM   4144  CA  THR P 847      23.682  -3.575 -14.232  0.00  0.00      PROA  
ATOM   4145  HA  THR P 847      23.555  -3.821 -15.276  0.00  0.00      PROA  
ATOM   4146  CB  THR P 847      23.540  -2.016 -14.197  0.00  0.00      PROA  
ATOM   4147  HB  THR P 847      22.606  -1.649 -14.675  0.00  0.00      PROA  
ATOM   4148  OG1 THR P 847      24.631  -1.302 -14.758  0.00  0.00      PROA  
ATOM   4149  HG1 THR P 847      25.390  -1.848 -14.539  0.00  0.00      PROA  
ATOM   4150  CG2 THR P 847      23.454  -1.364 -12.803  0.00  0.00      PROA  
ATOM   4151 HG21 THR P 847      22.550  -1.816 -12.341  0.00  0.00      PROA  
ATOM   4152 HG22 THR P 847      23.314  -0.275 -12.974  0.00  0.00      PROA  
ATOM   4153 HG23 THR P 847      24.313  -1.613 -12.144  0.00  0.00      PROA  
ATOM   4154  C   THR P 847      25.023  -4.019 -13.771  0.00  0.00      PROA  
ATOM   4155  O   THR P 847      26.098  -3.344 -14.126  0.00  0.00      PROA  
ATOM   4156  N   LYS P 848      25.087  -5.097 -13.006  0.00  0.00      PROA  
ATOM   4157  HN  LYS P 848      24.248  -5.486 -12.631  0.00  0.00      PROA  
ATOM   4158  CA  LYS P 848      26.362  -5.675 -12.710  0.00  0.00      PROA  
ATOM   4159  HA  LYS P 848      27.171  -5.011 -12.978  0.00  0.00      PROA  
ATOM   4160  CB  LYS P 848      26.506  -5.964 -11.191  0.00  0.00      PROA  
ATOM   4161  HB1 LYS P 848      27.503  -6.446 -11.102  0.00  0.00      PROA  
ATOM   4162  HB2 LYS P 848      25.726  -6.698 -10.896  0.00  0.00      PROA  
ATOM   4163  CG  LYS P 848      26.542  -4.629 -10.454  0.00  0.00      PROA  
ATOM   4164  HG1 LYS P 848      26.324  -4.808  -9.380  0.00  0.00      PROA  
ATOM   4165  HG2 LYS P 848      25.688  -4.061 -10.882  0.00  0.00      PROA  
ATOM   4166  CD  LYS P 848      27.781  -3.711 -10.741  0.00  0.00      PROA  
ATOM   4167  HD1 LYS P 848      27.932  -3.691 -11.842  0.00  0.00      PROA  
ATOM   4168  HD2 LYS P 848      28.698  -4.215 -10.366  0.00  0.00      PROA  
ATOM   4169  CE  LYS P 848      27.625  -2.246 -10.323  0.00  0.00      PROA  
ATOM   4170  HE1 LYS P 848      26.650  -1.885 -10.717  0.00  0.00      PROA  
ATOM   4171  HE2 LYS P 848      28.525  -1.740 -10.732  0.00  0.00      PROA  
ATOM   4172  NZ  LYS P 848      27.563  -1.953  -8.807  0.00  0.00      PROA  
ATOM   4173  HZ1 LYS P 848      28.477  -2.389  -8.573  0.00  0.00      PROA  
ATOM   4174  HZ2 LYS P 848      26.727  -2.375  -8.353  0.00  0.00      PROA  
ATOM   4175  HZ3 LYS P 848      27.739  -0.961  -8.550  0.00  0.00      PROA  
ATOM   4176  C   LYS P 848      26.752  -6.965 -13.516  0.00  0.00      PROA  
ATOM   4177  O   LYS P 848      25.976  -7.657 -14.147  0.00  0.00      PROA  
ATOM   4178  N   ARG P 849      27.998  -7.264 -13.594  0.00  0.00      PROA  
ATOM   4179  HN  ARG P 849      28.730  -6.713 -13.201  0.00  0.00      PROA  
ATOM   4180  CA  ARG P 849      28.537  -8.492 -14.193  0.00  0.00      PROA  
ATOM   4181  HA  ARG P 849      27.963  -8.701 -15.083  0.00  0.00      PROA  
ATOM   4182  CB  ARG P 849      30.083  -8.449 -14.526  0.00  0.00      PROA  
ATOM   4183  HB1 ARG P 849      30.325  -9.466 -14.901  0.00  0.00      PROA  
ATOM   4184  HB2 ARG P 849      30.689  -8.356 -13.599  0.00  0.00      PROA  
ATOM   4185  CG  ARG P 849      30.498  -7.452 -15.597  0.00  0.00      PROA  
ATOM   4186  HG1 ARG P 849      31.585  -7.549 -15.809  0.00  0.00      PROA  
ATOM   4187  HG2 ARG P 849      30.396  -6.430 -15.175  0.00  0.00      PROA  
ATOM   4188  CD  ARG P 849      29.745  -7.652 -16.876  0.00  0.00      PROA  
ATOM   4189  HD1 ARG P 849      30.103  -6.945 -17.654  0.00  0.00      PROA  
ATOM   4190  HD2 ARG P 849      28.692  -7.330 -16.722  0.00  0.00      PROA  
ATOM   4191  NE  ARG P 849      29.821  -9.040 -17.317  0.00  0.00      PROA  
ATOM   4192  HE  ARG P 849      30.720  -9.458 -17.184  0.00  0.00      PROA  
ATOM   4193  CZ  ARG P 849      28.751  -9.823 -17.528  0.00  0.00      PROA  
ATOM   4194  NH1 ARG P 849      28.886 -11.129 -17.345  0.00  0.00      PROA  
ATOM   4195 HH11 ARG P 849      29.657 -11.396 -16.767  0.00  0.00      PROA  
ATOM   4196 HH12 ARG P 849      28.041 -11.642 -17.493  0.00  0.00      PROA  
ATOM   4197  NH2 ARG P 849      27.572  -9.498 -17.923  0.00  0.00      PROA  
ATOM   4198 HH21 ARG P 849      27.461  -8.515 -18.073  0.00  0.00      PROA  
ATOM   4199 HH22 ARG P 849      26.904 -10.211 -18.135  0.00  0.00      PROA  
ATOM   4200  C   ARG P 849      28.355  -9.754 -13.271  0.00  0.00      PROA  
ATOM   4201  O   ARG P 849      28.412 -10.890 -13.693  0.00  0.00      PROA  
ATOM   4202  N   TYR P 850      28.049  -9.482 -11.965  0.00  0.00      PROA  
ATOM   4203  HN  TYR P 850      27.838  -8.575 -11.609  0.00  0.00      PROA  
ATOM   4204  CA  TYR P 850      27.944 -10.520 -11.054  0.00  0.00      PROA  
ATOM   4205  HA  TYR P 850      28.899 -11.021 -11.107  0.00  0.00      PROA  
ATOM   4206  CB  TYR P 850      27.746 -10.089  -9.577  0.00  0.00      PROA  
ATOM   4207  HB1 TYR P 850      27.994 -10.882  -8.840  0.00  0.00      PROA  
ATOM   4208  HB2 TYR P 850      26.729  -9.878  -9.182  0.00  0.00      PROA  
ATOM   4209  CG  TYR P 850      28.640  -8.978  -9.170  0.00  0.00      PROA  
ATOM   4210  CD1 TYR P 850      28.167  -7.906  -8.487  0.00  0.00      PROA  
ATOM   4211  HD1 TYR P 850      27.142  -7.815  -8.161  0.00  0.00      PROA  
ATOM   4212  CE1 TYR P 850      29.005  -6.852  -8.146  0.00  0.00      PROA  
ATOM   4213  HE1 TYR P 850      28.500  -6.070  -7.598  0.00  0.00      PROA  
ATOM   4214  CZ  TYR P 850      30.351  -6.930  -8.321  0.00  0.00      PROA  
ATOM   4215  OH  TYR P 850      31.212  -6.027  -7.720  0.00  0.00      PROA  
ATOM   4216  HH  TYR P 850      31.995  -5.965  -8.273  0.00  0.00      PROA  
ATOM   4217  CD2 TYR P 850      30.051  -9.023  -9.514  0.00  0.00      PROA  
ATOM   4218  HD2 TYR P 850      30.489  -9.875 -10.013  0.00  0.00      PROA  
ATOM   4219  CE2 TYR P 850      30.919  -7.988  -9.070  0.00  0.00      PROA  
ATOM   4220  HE2 TYR P 850      31.975  -7.922  -9.286  0.00  0.00      PROA  
ATOM   4221  C   TYR P 850      26.837 -11.638 -11.217  0.00  0.00      PROA  
ATOM   4222  O   TYR P 850      25.726 -11.378 -11.701  0.00  0.00      PROA  
ATOM   4223  N   PHE P 851      27.189 -12.976 -10.922  0.00  0.00      PROA  
ATOM   4224  HN  PHE P 851      28.107 -13.232 -10.628  0.00  0.00      PROA  
ATOM   4225  CA  PHE P 851      26.258 -14.094 -10.996  0.00  0.00      PROA  
ATOM   4226  HA  PHE P 851      26.847 -14.904 -10.590  0.00  0.00      PROA  
ATOM   4227  CB  PHE P 851      24.991 -13.859 -10.042  0.00  0.00      PROA  
ATOM   4228  HB1 PHE P 851      24.425 -14.802 -10.204  0.00  0.00      PROA  
ATOM   4229  HB2 PHE P 851      24.490 -12.947 -10.432  0.00  0.00      PROA  
ATOM   4230  CG  PHE P 851      25.379 -13.771  -8.618  0.00  0.00      PROA  
ATOM   4231  CD1 PHE P 851      25.734 -14.920  -7.901  0.00  0.00      PROA  
ATOM   4232  HD1 PHE P 851      25.836 -15.880  -8.386  0.00  0.00      PROA  
ATOM   4233  CE1 PHE P 851      26.240 -14.849  -6.609  0.00  0.00      PROA  
ATOM   4234  HE1 PHE P 851      26.500 -15.816  -6.204  0.00  0.00      PROA  
ATOM   4235  CZ  PHE P 851      26.284 -13.622  -5.964  0.00  0.00      PROA  
ATOM   4236  HZ  PHE P 851      26.785 -13.414  -5.030  0.00  0.00      PROA  
ATOM   4237  CD2 PHE P 851      25.284 -12.575  -7.930  0.00  0.00      PROA  
ATOM   4238  HD2 PHE P 851      24.891 -11.682  -8.393  0.00  0.00      PROA  
ATOM   4239  CE2 PHE P 851      25.824 -12.495  -6.627  0.00  0.00      PROA  
ATOM   4240  HE2 PHE P 851      25.797 -11.566  -6.077  0.00  0.00      PROA  
ATOM   4241  C   PHE P 851      25.862 -14.460 -12.475  0.00  0.00      PROA  
ATOM   4242  O   PHE P 851      26.070 -13.661 -13.380  0.00  0.00      PROA  
ATOM   4243  N   PRO P 852      25.292 -15.661 -12.646  0.00  0.00      PROA  
ATOM   4244  CD  PRO P 852      25.451 -16.813 -11.758  0.00  0.00      PROA  
ATOM   4245  HD1 PRO P 852      25.288 -16.644 -10.673  0.00  0.00      PROA  
ATOM   4246  HD2 PRO P 852      26.452 -17.279 -11.890  0.00  0.00      PROA  
ATOM   4247  CA  PRO P 852      24.468 -15.998 -13.772  0.00  0.00      PROA  
ATOM   4248  HA  PRO P 852      25.009 -15.754 -14.674  0.00  0.00      PROA  
ATOM   4249  CB  PRO P 852      24.340 -17.575 -13.706  0.00  0.00      PROA  
ATOM   4250  HB1 PRO P 852      25.218 -18.085 -14.155  0.00  0.00      PROA  
ATOM   4251  HB2 PRO P 852      23.405 -17.876 -14.225  0.00  0.00      PROA  
ATOM   4252  CG  PRO P 852      24.413 -17.832 -12.257  0.00  0.00      PROA  
ATOM   4253  HG1 PRO P 852      23.488 -17.545 -11.712  0.00  0.00      PROA  
ATOM   4254  HG2 PRO P 852      24.659 -18.898 -12.062  0.00  0.00      PROA  
ATOM   4255  C   PRO P 852      23.213 -15.124 -13.922  0.00  0.00      PROA  
ATOM   4256  O   PRO P 852      22.762 -14.536 -12.946  0.00  0.00      PROA  
ATOM   4257  N   THR P 853      22.616 -14.957 -15.146  0.00  0.00      PROA  
ATOM   4258  HN  THR P 853      22.975 -15.497 -15.903  0.00  0.00      PROA  
ATOM   4259  CA  THR P 853      21.581 -13.995 -15.457  0.00  0.00      PROA  
ATOM   4260  HA  THR P 853      22.032 -13.061 -15.157  0.00  0.00      PROA  
ATOM   4261  CB  THR P 853      21.260 -14.093 -16.940  0.00  0.00      PROA  
ATOM   4262  HB  THR P 853      20.728 -15.036 -17.188  0.00  0.00      PROA  
ATOM   4263  OG1 THR P 853      22.369 -13.944 -17.802  0.00  0.00      PROA  
ATOM   4264  HG1 THR P 853      22.880 -14.754 -17.740  0.00  0.00      PROA  
ATOM   4265  CG2 THR P 853      20.293 -12.904 -17.292  0.00  0.00      PROA  
ATOM   4266 HG21 THR P 853      20.725 -11.968 -16.876  0.00  0.00      PROA  
ATOM   4267 HG22 THR P 853      19.341 -13.009 -16.731  0.00  0.00      PROA  
ATOM   4268 HG23 THR P 853      20.049 -12.950 -18.375  0.00  0.00      PROA  
ATOM   4269  C   THR P 853      20.353 -14.205 -14.508  0.00  0.00      PROA  
ATOM   4270  O   THR P 853      19.903 -13.160 -13.958  0.00  0.00      PROA  
ATOM   4271  N   LYS P 854      19.876 -15.460 -14.336  0.00  0.00      PROA  
ATOM   4272  HN  LYS P 854      20.267 -16.273 -14.760  0.00  0.00      PROA  
ATOM   4273  CA  LYS P 854      18.692 -15.598 -13.518  0.00  0.00      PROA  
ATOM   4274  HA  LYS P 854      17.825 -15.174 -14.003  0.00  0.00      PROA  
ATOM   4275  CB  LYS P 854      18.153 -17.060 -13.572  0.00  0.00      PROA  
ATOM   4276  HB1 LYS P 854      17.314 -17.184 -12.854  0.00  0.00      PROA  
ATOM   4277  HB2 LYS P 854      19.039 -17.639 -13.235  0.00  0.00      PROA  
ATOM   4278  CG  LYS P 854      17.736 -17.560 -14.943  0.00  0.00      PROA  
ATOM   4279  HG1 LYS P 854      17.363 -18.593 -14.773  0.00  0.00      PROA  
ATOM   4280  HG2 LYS P 854      18.603 -17.620 -15.635  0.00  0.00      PROA  
ATOM   4281  CD  LYS P 854      16.670 -16.682 -15.732  0.00  0.00      PROA  
ATOM   4282  HD1 LYS P 854      17.218 -15.799 -16.123  0.00  0.00      PROA  
ATOM   4283  HD2 LYS P 854      15.833 -16.146 -15.235  0.00  0.00      PROA  
ATOM   4284  CE  LYS P 854      16.230 -17.516 -17.000  0.00  0.00      PROA  
ATOM   4285  HE1 LYS P 854      15.830 -18.449 -16.549  0.00  0.00      PROA  
ATOM   4286  HE2 LYS P 854      17.137 -17.787 -17.580  0.00  0.00      PROA  
ATOM   4287  NZ  LYS P 854      15.219 -16.821 -17.778  0.00  0.00      PROA  
ATOM   4288  HZ1 LYS P 854      14.853 -17.576 -18.392  0.00  0.00      PROA  
ATOM   4289  HZ2 LYS P 854      15.621 -16.021 -18.308  0.00  0.00      PROA  
ATOM   4290  HZ3 LYS P 854      14.378 -16.537 -17.235  0.00  0.00      PROA  
ATOM   4291  C   LYS P 854      18.846 -15.198 -12.057  0.00  0.00      PROA  
ATOM   4292  O   LYS P 854      17.995 -14.454 -11.525  0.00  0.00      PROA  
ATOM   4293  N   VAL P 855      20.005 -15.599 -11.433  0.00  0.00      PROA  
ATOM   4294  HN  VAL P 855      20.603 -16.229 -11.924  0.00  0.00      PROA  
ATOM   4295  CA  VAL P 855      20.376 -15.193 -10.121  0.00  0.00      PROA  
ATOM   4296  HA  VAL P 855      19.674 -15.474  -9.350  0.00  0.00      PROA  
ATOM   4297  CB  VAL P 855      21.515 -16.005  -9.573  0.00  0.00      PROA  
ATOM   4298  HB  VAL P 855      22.438 -15.724 -10.125  0.00  0.00      PROA  
ATOM   4299  CG1 VAL P 855      21.836 -15.691  -8.056  0.00  0.00      PROA  
ATOM   4300 HG11 VAL P 855      20.914 -15.920  -7.481  0.00  0.00      PROA  
ATOM   4301 HG12 VAL P 855      22.169 -14.649  -7.862  0.00  0.00      PROA  
ATOM   4302 HG13 VAL P 855      22.564 -16.419  -7.637  0.00  0.00      PROA  
ATOM   4303  CG2 VAL P 855      21.275 -17.507  -9.798  0.00  0.00      PROA  
ATOM   4304 HG21 VAL P 855      21.352 -17.714 -10.887  0.00  0.00      PROA  
ATOM   4305 HG22 VAL P 855      20.281 -17.738  -9.359  0.00  0.00      PROA  
ATOM   4306 HG23 VAL P 855      22.045 -18.138  -9.305  0.00  0.00      PROA  
ATOM   4307  C   VAL P 855      20.522 -13.692 -10.023  0.00  0.00      PROA  
ATOM   4308  O   VAL P 855      20.139 -13.124  -9.028  0.00  0.00      PROA  
ATOM   4309  N   ARG P 856      21.138 -13.027 -11.023  0.00  0.00      PROA  
ATOM   4310  HN  ARG P 856      21.560 -13.577 -11.740  0.00  0.00      PROA  
ATOM   4311  CA  ARG P 856      21.265 -11.597 -11.151  0.00  0.00      PROA  
ATOM   4312  HA  ARG P 856      21.898 -11.257 -10.344  0.00  0.00      PROA  
ATOM   4313  CB  ARG P 856      22.186 -11.339 -12.402  0.00  0.00      PROA  
ATOM   4314  HB1 ARG P 856      21.603 -11.668 -13.289  0.00  0.00      PROA  
ATOM   4315  HB2 ARG P 856      23.194 -11.766 -12.211  0.00  0.00      PROA  
ATOM   4316  CG  ARG P 856      22.562  -9.837 -12.526  0.00  0.00      PROA  
ATOM   4317  HG1 ARG P 856      23.326  -9.665 -11.738  0.00  0.00      PROA  
ATOM   4318  HG2 ARG P 856      21.676  -9.187 -12.360  0.00  0.00      PROA  
ATOM   4319  CD  ARG P 856      23.217  -9.600 -13.915  0.00  0.00      PROA  
ATOM   4320  HD1 ARG P 856      23.670  -8.587 -13.973  0.00  0.00      PROA  
ATOM   4321  HD2 ARG P 856      22.434  -9.633 -14.703  0.00  0.00      PROA  
ATOM   4322  NE  ARG P 856      24.242 -10.718 -14.145  0.00  0.00      PROA  
ATOM   4323  HE  ARG P 856      24.676 -11.007 -13.291  0.00  0.00      PROA  
ATOM   4324  CZ  ARG P 856      24.670 -11.061 -15.358  0.00  0.00      PROA  
ATOM   4325  NH1 ARG P 856      24.276 -10.448 -16.409  0.00  0.00      PROA  
ATOM   4326 HH11 ARG P 856      23.864  -9.538 -16.439  0.00  0.00      PROA  
ATOM   4327 HH12 ARG P 856      24.699 -10.779 -17.253  0.00  0.00      PROA  
ATOM   4328  NH2 ARG P 856      25.664 -11.931 -15.473  0.00  0.00      PROA  
ATOM   4329 HH21 ARG P 856      25.944 -12.436 -14.657  0.00  0.00      PROA  
ATOM   4330 HH22 ARG P 856      26.012 -12.129 -16.390  0.00  0.00      PROA  
ATOM   4331  C   ARG P 856      19.964 -10.787 -11.180  0.00  0.00      PROA  
ATOM   4332  O   ARG P 856      19.717  -9.801 -10.456  0.00  0.00      PROA  
ATOM   4333  N   SER P 857      19.040 -11.186 -12.074  0.00  0.00      PROA  
ATOM   4334  HN  SER P 857      19.276 -11.861 -12.768  0.00  0.00      PROA  
ATOM   4335  CA  SER P 857      17.661 -10.736 -12.016  0.00  0.00      PROA  
ATOM   4336  HA  SER P 857      17.690  -9.656 -12.038  0.00  0.00      PROA  
ATOM   4337  CB  SER P 857      16.873 -11.314 -13.230  0.00  0.00      PROA  
ATOM   4338  HB1 SER P 857      15.837 -10.913 -13.246  0.00  0.00      PROA  
ATOM   4339  HB2 SER P 857      16.841 -12.418 -13.112  0.00  0.00      PROA  
ATOM   4340  OG  SER P 857      17.419 -11.006 -14.525  0.00  0.00      PROA  
ATOM   4341  HG1 SER P 857      17.263 -11.835 -14.984  0.00  0.00      PROA  
ATOM   4342  C   SER P 857      16.813 -11.048 -10.820  0.00  0.00      PROA  
ATOM   4343  O   SER P 857      16.070 -10.173 -10.368  0.00  0.00      PROA  
ATOM   4344  N   THR P 858      16.965 -12.244 -10.203  0.00  0.00      PROA  
ATOM   4345  HN  THR P 858      17.501 -12.954 -10.654  0.00  0.00      PROA  
ATOM   4346  CA  THR P 858      16.285 -12.651  -8.972  0.00  0.00      PROA  
ATOM   4347  HA  THR P 858      15.213 -12.559  -9.064  0.00  0.00      PROA  
ATOM   4348  CB  THR P 858      16.559 -14.103  -8.639  0.00  0.00      PROA  
ATOM   4349  HB  THR P 858      17.642 -14.346  -8.602  0.00  0.00      PROA  
ATOM   4350  OG1 THR P 858      15.931 -14.909  -9.689  0.00  0.00      PROA  
ATOM   4351  HG1 THR P 858      16.297 -14.490 -10.471  0.00  0.00      PROA  
ATOM   4352  CG2 THR P 858      15.934 -14.617  -7.315  0.00  0.00      PROA  
ATOM   4353 HG21 THR P 858      14.910 -14.190  -7.247  0.00  0.00      PROA  
ATOM   4354 HG22 THR P 858      16.507 -14.174  -6.473  0.00  0.00      PROA  
ATOM   4355 HG23 THR P 858      15.887 -15.719  -7.178  0.00  0.00      PROA  
ATOM   4356  C   THR P 858      16.503 -11.734  -7.824  0.00  0.00      PROA  
ATOM   4357  O   THR P 858      15.557 -11.234  -7.201  0.00  0.00      PROA  
ATOM   4358  N   ILE P 859      17.797 -11.443  -7.661  0.00  0.00      PROA  
ATOM   4359  HN  ILE P 859      18.483 -11.949  -8.178  0.00  0.00      PROA  
ATOM   4360  CA  ILE P 859      18.207 -10.447  -6.722  0.00  0.00      PROA  
ATOM   4361  HA  ILE P 859      17.717 -10.726  -5.801  0.00  0.00      PROA  
ATOM   4362  CB  ILE P 859      19.740 -10.557  -6.657  0.00  0.00      PROA  
ATOM   4363  HB  ILE P 859      20.224 -10.468  -7.653  0.00  0.00      PROA  
ATOM   4364  CG2 ILE P 859      20.192  -9.319  -5.860  0.00  0.00      PROA  
ATOM   4365 HG21 ILE P 859      20.036  -8.432  -6.510  0.00  0.00      PROA  
ATOM   4366 HG22 ILE P 859      21.231  -9.282  -5.469  0.00  0.00      PROA  
ATOM   4367 HG23 ILE P 859      19.506  -9.162  -4.999  0.00  0.00      PROA  
ATOM   4368  CG1 ILE P 859      20.287 -11.841  -6.054  0.00  0.00      PROA  
ATOM   4369 HG11 ILE P 859      19.789 -12.655  -6.623  0.00  0.00      PROA  
ATOM   4370 HG12 ILE P 859      20.040 -11.822  -4.971  0.00  0.00      PROA  
ATOM   4371  CD  ILE P 859      21.797 -12.128  -6.218  0.00  0.00      PROA  
ATOM   4372  HD1 ILE P 859      22.423 -11.359  -5.717  0.00  0.00      PROA  
ATOM   4373  HD2 ILE P 859      22.159 -12.224  -7.264  0.00  0.00      PROA  
ATOM   4374  HD3 ILE P 859      22.015 -13.081  -5.690  0.00  0.00      PROA  
ATOM   4375  C   ILE P 859      17.670  -9.053  -7.092  0.00  0.00      PROA  
ATOM   4376  O   ILE P 859      17.175  -8.419  -6.189  0.00  0.00      PROA  
ATOM   4377  N   SER P 860      17.687  -8.547  -8.330  0.00  0.00      PROA  
ATOM   4378  HN  SER P 860      18.123  -9.021  -9.091  0.00  0.00      PROA  
ATOM   4379  CA  SER P 860      17.249  -7.215  -8.571  0.00  0.00      PROA  
ATOM   4380  HA  SER P 860      17.746  -6.571  -7.861  0.00  0.00      PROA  
ATOM   4381  CB  SER P 860      17.657  -6.749  -9.972  0.00  0.00      PROA  
ATOM   4382  HB1 SER P 860      17.122  -7.391 -10.704  0.00  0.00      PROA  
ATOM   4383  HB2 SER P 860      18.724  -6.954 -10.203  0.00  0.00      PROA  
ATOM   4384  OG  SER P 860      17.226  -5.428 -10.199  0.00  0.00      PROA  
ATOM   4385  HG1 SER P 860      17.806  -4.800  -9.762  0.00  0.00      PROA  
ATOM   4386  C   SER P 860      15.783  -6.946  -8.400  0.00  0.00      PROA  
ATOM   4387  O   SER P 860      15.347  -5.870  -7.916  0.00  0.00      PROA  
ATOM   4388  N   ASP P 861      14.891  -7.945  -8.815  0.00  0.00      PROA  
ATOM   4389  HN  ASP P 861      15.274  -8.670  -9.381  0.00  0.00      PROA  
ATOM   4390  CA  ASP P 861      13.448  -7.987  -8.552  0.00  0.00      PROA  
ATOM   4391  HA  ASP P 861      12.892  -7.165  -8.977  0.00  0.00      PROA  
ATOM   4392  CB  ASP P 861      12.809  -9.276  -9.138  0.00  0.00      PROA  
ATOM   4393  HB1 ASP P 861      11.976  -9.694  -8.532  0.00  0.00      PROA  
ATOM   4394  HB2 ASP P 861      13.661  -9.986  -9.201  0.00  0.00      PROA  
ATOM   4395  CG  ASP P 861      12.197  -8.956 -10.468  0.00  0.00      PROA  
ATOM   4396  OD1 ASP P 861      11.531  -7.905 -10.703  0.00  0.00      PROA  
ATOM   4397  OD2 ASP P 861      12.279  -9.895 -11.326  0.00  0.00      PROA  
ATOM   4398  C   ASP P 861      13.151  -8.079  -6.990  0.00  0.00      PROA  
ATOM   4399  O   ASP P 861      12.262  -7.324  -6.513  0.00  0.00      PROA  
ATOM   4400  N   PHE P 862      13.846  -8.965  -6.197  0.00  0.00      PROA  
ATOM   4401  HN  PHE P 862      14.522  -9.590  -6.578  0.00  0.00      PROA  
ATOM   4402  CA  PHE P 862      13.376  -9.298  -4.827  0.00  0.00      PROA  
ATOM   4403  HA  PHE P 862      12.438  -8.794  -4.642  0.00  0.00      PROA  
ATOM   4404  CB  PHE P 862      13.151 -10.814  -4.729  0.00  0.00      PROA  
ATOM   4405  HB1 PHE P 862      12.896 -11.202  -3.719  0.00  0.00      PROA  
ATOM   4406  HB2 PHE P 862      14.089 -11.339  -5.008  0.00  0.00      PROA  
ATOM   4407  CG  PHE P 862      12.036 -11.277  -5.661  0.00  0.00      PROA  
ATOM   4408  CD1 PHE P 862      10.806 -10.663  -5.504  0.00  0.00      PROA  
ATOM   4409  HD1 PHE P 862      10.659 -10.008  -4.658  0.00  0.00      PROA  
ATOM   4410  CE1 PHE P 862       9.695 -11.005  -6.367  0.00  0.00      PROA  
ATOM   4411  HE1 PHE P 862       8.757 -10.474  -6.294  0.00  0.00      PROA  
ATOM   4412  CZ  PHE P 862       9.926 -11.895  -7.416  0.00  0.00      PROA  
ATOM   4413  HZ  PHE P 862       9.196 -12.076  -8.191  0.00  0.00      PROA  
ATOM   4414  CD2 PHE P 862      12.238 -12.253  -6.673  0.00  0.00      PROA  
ATOM   4415  HD2 PHE P 862      13.211 -12.714  -6.742  0.00  0.00      PROA  
ATOM   4416  CE2 PHE P 862      11.126 -12.539  -7.487  0.00  0.00      PROA  
ATOM   4417  HE2 PHE P 862      11.191 -13.375  -8.168  0.00  0.00      PROA  
ATOM   4418  C   PHE P 862      14.347  -8.766  -3.725  0.00  0.00      PROA  
ATOM   4419  O   PHE P 862      14.322  -9.214  -2.562  0.00  0.00      PROA  
ATOM   4420  N   ALA P 863      15.254  -7.883  -4.089  0.00  0.00      PROA  
ATOM   4421  HN  ALA P 863      15.453  -7.768  -5.059  0.00  0.00      PROA  
ATOM   4422  CA  ALA P 863      16.166  -7.142  -3.232  0.00  0.00      PROA  
ATOM   4423  HA  ALA P 863      16.830  -7.912  -2.866  0.00  0.00      PROA  
ATOM   4424  CB  ALA P 863      17.011  -6.082  -4.008  0.00  0.00      PROA  
ATOM   4425  HB1 ALA P 863      16.259  -5.416  -4.482  0.00  0.00      PROA  
ATOM   4426  HB2 ALA P 863      17.630  -6.518  -4.822  0.00  0.00      PROA  
ATOM   4427  HB3 ALA P 863      17.615  -5.436  -3.336  0.00  0.00      PROA  
ATOM   4428  C   ALA P 863      15.629  -6.527  -1.909  0.00  0.00      PROA  
ATOM   4429  O   ALA P 863      16.324  -6.649  -0.851  0.00  0.00      PROA  
ATOM   4430  N   VAL P 864      14.474  -5.798  -1.958  0.00  0.00      PROA  
ATOM   4431  HN  VAL P 864      14.070  -5.620  -2.851  0.00  0.00      PROA  
ATOM   4432  CA  VAL P 864      13.739  -5.369  -0.816  0.00  0.00      PROA  
ATOM   4433  HA  VAL P 864      14.427  -4.812  -0.197  0.00  0.00      PROA  
ATOM   4434  CB  VAL P 864      12.489  -4.652  -1.225  0.00  0.00      PROA  
ATOM   4435  HB  VAL P 864      11.985  -5.391  -1.885  0.00  0.00      PROA  
ATOM   4436  CG1 VAL P 864      11.539  -4.257  -0.047  0.00  0.00      PROA  
ATOM   4437 HG11 VAL P 864      11.023  -5.101   0.459  0.00  0.00      PROA  
ATOM   4438 HG12 VAL P 864      10.777  -3.523  -0.387  0.00  0.00      PROA  
ATOM   4439 HG13 VAL P 864      12.178  -3.823   0.751  0.00  0.00      PROA  
ATOM   4440  CG2 VAL P 864      13.072  -3.398  -1.840  0.00  0.00      PROA  
ATOM   4441 HG21 VAL P 864      13.859  -2.887  -1.247  0.00  0.00      PROA  
ATOM   4442 HG22 VAL P 864      12.310  -2.603  -1.989  0.00  0.00      PROA  
ATOM   4443 HG23 VAL P 864      13.402  -3.497  -2.896  0.00  0.00      PROA  
ATOM   4444  C   VAL P 864      13.386  -6.555   0.125  0.00  0.00      PROA  
ATOM   4445  O   VAL P 864      13.538  -6.432   1.333  0.00  0.00      PROA  
ATOM   4446  N   PHE P 865      12.877  -7.774  -0.364  0.00  0.00      PROA  
ATOM   4447  HN  PHE P 865      12.530  -7.768  -1.299  0.00  0.00      PROA  
ATOM   4448  CA  PHE P 865      12.608  -9.017   0.342  0.00  0.00      PROA  
ATOM   4449  HA  PHE P 865      11.987  -8.732   1.179  0.00  0.00      PROA  
ATOM   4450  CB  PHE P 865      11.800  -9.989  -0.613  0.00  0.00      PROA  
ATOM   4451  HB1 PHE P 865      12.375 -10.124  -1.554  0.00  0.00      PROA  
ATOM   4452  HB2 PHE P 865      10.799  -9.548  -0.808  0.00  0.00      PROA  
ATOM   4453  CG  PHE P 865      11.361 -11.270  -0.054  0.00  0.00      PROA  
ATOM   4454  CD1 PHE P 865      12.278 -12.297  -0.048  0.00  0.00      PROA  
ATOM   4455  HD1 PHE P 865      13.263 -12.202  -0.481  0.00  0.00      PROA  
ATOM   4456  CE1 PHE P 865      11.945 -13.489   0.493  0.00  0.00      PROA  
ATOM   4457  HE1 PHE P 865      12.537 -14.392   0.534  0.00  0.00      PROA  
ATOM   4458  CZ  PHE P 865      10.702 -13.637   1.179  0.00  0.00      PROA  
ATOM   4459  HZ  PHE P 865      10.461 -14.628   1.533  0.00  0.00      PROA  
ATOM   4460  CD2 PHE P 865      10.120 -11.433   0.526  0.00  0.00      PROA  
ATOM   4461  HD2 PHE P 865       9.407 -10.636   0.371  0.00  0.00      PROA  
ATOM   4462  CE2 PHE P 865       9.751 -12.627   1.217  0.00  0.00      PROA  
ATOM   4463  HE2 PHE P 865       8.727 -12.770   1.529  0.00  0.00      PROA  
ATOM   4464  C   PHE P 865      13.879  -9.571   0.908  0.00  0.00      PROA  
ATOM   4465  O   PHE P 865      13.978  -9.863   2.094  0.00  0.00      PROA  
ATOM   4466  N   LEU P 866      14.856  -9.738   0.051  0.00  0.00      PROA  
ATOM   4467  HN  LEU P 866      14.756  -9.536  -0.920  0.00  0.00      PROA  
ATOM   4468  CA  LEU P 866      16.108 -10.364   0.294  0.00  0.00      PROA  
ATOM   4469  HA  LEU P 866      15.975 -11.397   0.581  0.00  0.00      PROA  
ATOM   4470  CB  LEU P 866      16.873 -10.362  -1.070  0.00  0.00      PROA  
ATOM   4471  HB1 LEU P 866      16.980  -9.282  -1.308  0.00  0.00      PROA  
ATOM   4472  HB2 LEU P 866      16.229 -10.741  -1.892  0.00  0.00      PROA  
ATOM   4473  CG  LEU P 866      18.244 -11.099  -1.164  0.00  0.00      PROA  
ATOM   4474  HG  LEU P 866      19.005 -10.678  -0.473  0.00  0.00      PROA  
ATOM   4475  CD1 LEU P 866      17.992 -12.541  -0.803  0.00  0.00      PROA  
ATOM   4476 HD11 LEU P 866      17.749 -12.619   0.278  0.00  0.00      PROA  
ATOM   4477 HD12 LEU P 866      18.962 -13.062  -0.952  0.00  0.00      PROA  
ATOM   4478 HD13 LEU P 866      17.144 -12.964  -1.385  0.00  0.00      PROA  
ATOM   4479  CD2 LEU P 866      18.783 -11.003  -2.657  0.00  0.00      PROA  
ATOM   4480 HD21 LEU P 866      19.612 -11.737  -2.753  0.00  0.00      PROA  
ATOM   4481 HD22 LEU P 866      19.186 -10.001  -2.919  0.00  0.00      PROA  
ATOM   4482 HD23 LEU P 866      18.069 -11.176  -3.490  0.00  0.00      PROA  
ATOM   4483  C   LEU P 866      16.917  -9.626   1.390  0.00  0.00      PROA  
ATOM   4484  O   LEU P 866      17.519 -10.218   2.279  0.00  0.00      PROA  
ATOM   4485  N   THR P 867      16.848  -8.262   1.368  0.00  0.00      PROA  
ATOM   4486  HN  THR P 867      16.270  -7.918   0.632  0.00  0.00      PROA  
ATOM   4487  CA  THR P 867      17.319  -7.358   2.399  0.00  0.00      PROA  
ATOM   4488  HA  THR P 867      18.368  -7.587   2.513  0.00  0.00      PROA  
ATOM   4489  CB  THR P 867      17.019  -5.885   2.131  0.00  0.00      PROA  
ATOM   4490  HB  THR P 867      15.920  -5.729   2.091  0.00  0.00      PROA  
ATOM   4491  OG1 THR P 867      17.777  -5.381   0.993  0.00  0.00      PROA  
ATOM   4492  HG1 THR P 867      17.360  -5.776   0.224  0.00  0.00      PROA  
ATOM   4493  CG2 THR P 867      17.493  -5.068   3.293  0.00  0.00      PROA  
ATOM   4494 HG21 THR P 867      16.906  -5.254   4.218  0.00  0.00      PROA  
ATOM   4495 HG22 THR P 867      17.322  -4.030   2.936  0.00  0.00      PROA  
ATOM   4496 HG23 THR P 867      18.581  -5.248   3.434  0.00  0.00      PROA  
ATOM   4497  C   THR P 867      16.757  -7.744   3.820  0.00  0.00      PROA  
ATOM   4498  O   THR P 867      17.541  -7.875   4.772  0.00  0.00      PROA  
ATOM   4499  N   ILE P 868      15.435  -7.944   3.967  0.00  0.00      PROA  
ATOM   4500  HN  ILE P 868      14.785  -7.725   3.243  0.00  0.00      PROA  
ATOM   4501  CA  ILE P 868      14.774  -8.202   5.214  0.00  0.00      PROA  
ATOM   4502  HA  ILE P 868      15.236  -7.610   5.990  0.00  0.00      PROA  
ATOM   4503  CB  ILE P 868      13.276  -8.070   5.304  0.00  0.00      PROA  
ATOM   4504  HB  ILE P 868      12.828  -8.830   4.629  0.00  0.00      PROA  
ATOM   4505  CG2 ILE P 868      12.865  -8.387   6.710  0.00  0.00      PROA  
ATOM   4506 HG21 ILE P 868      12.977  -9.469   6.936  0.00  0.00      PROA  
ATOM   4507 HG22 ILE P 868      11.802  -8.118   6.888  0.00  0.00      PROA  
ATOM   4508 HG23 ILE P 868      13.436  -7.802   7.463  0.00  0.00      PROA  
ATOM   4509  CG1 ILE P 868      12.803  -6.709   4.774  0.00  0.00      PROA  
ATOM   4510 HG11 ILE P 868      13.272  -6.359   3.830  0.00  0.00      PROA  
ATOM   4511 HG12 ILE P 868      12.918  -6.020   5.639  0.00  0.00      PROA  
ATOM   4512  CD  ILE P 868      11.392  -6.703   4.441  0.00  0.00      PROA  
ATOM   4513  HD1 ILE P 868      11.224  -7.542   3.732  0.00  0.00      PROA  
ATOM   4514  HD2 ILE P 868      11.084  -5.742   3.977  0.00  0.00      PROA  
ATOM   4515  HD3 ILE P 868      10.787  -6.906   5.350  0.00  0.00      PROA  
ATOM   4516  C   ILE P 868      15.219  -9.597   5.664  0.00  0.00      PROA  
ATOM   4517  O   ILE P 868      15.458  -9.927   6.805  0.00  0.00      PROA  
ATOM   4518  N   VAL P 869      15.393 -10.452   4.663  0.00  0.00      PROA  
ATOM   4519  HN  VAL P 869      15.322 -10.129   3.723  0.00  0.00      PROA  
ATOM   4520  CA  VAL P 869      15.900 -11.871   4.847  0.00  0.00      PROA  
ATOM   4521  HA  VAL P 869      15.265 -12.224   5.646  0.00  0.00      PROA  
ATOM   4522  CB  VAL P 869      15.733 -12.835   3.680  0.00  0.00      PROA  
ATOM   4523  HB  VAL P 869      16.145 -12.372   2.758  0.00  0.00      PROA  
ATOM   4524  CG1 VAL P 869      16.361 -14.303   3.828  0.00  0.00      PROA  
ATOM   4525 HG11 VAL P 869      17.447 -14.111   3.957  0.00  0.00      PROA  
ATOM   4526 HG12 VAL P 869      16.272 -14.974   2.947  0.00  0.00      PROA  
ATOM   4527 HG13 VAL P 869      15.966 -14.807   4.736  0.00  0.00      PROA  
ATOM   4528  CG2 VAL P 869      14.203 -13.044   3.447  0.00  0.00      PROA  
ATOM   4529 HG21 VAL P 869      14.060 -13.899   2.752  0.00  0.00      PROA  
ATOM   4530 HG22 VAL P 869      13.770 -12.113   3.023  0.00  0.00      PROA  
ATOM   4531 HG23 VAL P 869      13.693 -13.221   4.419  0.00  0.00      PROA  
ATOM   4532  C   VAL P 869      17.263 -12.030   5.372  0.00  0.00      PROA  
ATOM   4533  O   VAL P 869      17.556 -12.801   6.308  0.00  0.00      PROA  
ATOM   4534  N   ILE P 870      18.229 -11.196   4.935  0.00  0.00      PROA  
ATOM   4535  HN  ILE P 870      18.142 -10.729   4.058  0.00  0.00      PROA  
ATOM   4536  CA  ILE P 870      19.510 -11.058   5.512  0.00  0.00      PROA  
ATOM   4537  HA  ILE P 870      20.019 -12.010   5.536  0.00  0.00      PROA  
ATOM   4538  CB  ILE P 870      20.305 -10.093   4.590  0.00  0.00      PROA  
ATOM   4539  HB  ILE P 870      19.501  -9.492   4.114  0.00  0.00      PROA  
ATOM   4540  CG2 ILE P 870      21.151  -9.123   5.337  0.00  0.00      PROA  
ATOM   4541 HG21 ILE P 870      20.661  -8.340   5.955  0.00  0.00      PROA  
ATOM   4542 HG22 ILE P 870      21.795  -8.637   4.572  0.00  0.00      PROA  
ATOM   4543 HG23 ILE P 870      21.857  -9.660   6.006  0.00  0.00      PROA  
ATOM   4544  CG1 ILE P 870      20.962 -10.810   3.432  0.00  0.00      PROA  
ATOM   4545 HG11 ILE P 870      20.267 -11.620   3.124  0.00  0.00      PROA  
ATOM   4546 HG12 ILE P 870      21.922 -11.321   3.661  0.00  0.00      PROA  
ATOM   4547  CD  ILE P 870      21.076  -9.850   2.231  0.00  0.00      PROA  
ATOM   4548  HD1 ILE P 870      21.890  -9.108   2.371  0.00  0.00      PROA  
ATOM   4549  HD2 ILE P 870      20.106  -9.407   1.918  0.00  0.00      PROA  
ATOM   4550  HD3 ILE P 870      21.374 -10.398   1.311  0.00  0.00      PROA  
ATOM   4551  C   ILE P 870      19.455 -10.541   6.954  0.00  0.00      PROA  
ATOM   4552  O   ILE P 870      20.112 -11.083   7.847  0.00  0.00      PROA  
ATOM   4553  N   MET P 871      18.552  -9.661   7.278  0.00  0.00      PROA  
ATOM   4554  HN  MET P 871      17.913  -9.278   6.616  0.00  0.00      PROA  
ATOM   4555  CA  MET P 871      18.490  -9.058   8.573  0.00  0.00      PROA  
ATOM   4556  HA  MET P 871      19.504  -8.986   8.937  0.00  0.00      PROA  
ATOM   4557  CB  MET P 871      17.803  -7.693   8.456  0.00  0.00      PROA  
ATOM   4558  HB1 MET P 871      17.561  -7.395   9.498  0.00  0.00      PROA  
ATOM   4559  HB2 MET P 871      16.908  -7.702   7.797  0.00  0.00      PROA  
ATOM   4560  CG  MET P 871      18.714  -6.718   7.732  0.00  0.00      PROA  
ATOM   4561  HG1 MET P 871      18.195  -5.736   7.768  0.00  0.00      PROA  
ATOM   4562  HG2 MET P 871      18.838  -7.173   6.726  0.00  0.00      PROA  
ATOM   4563  SD  MET P 871      20.519  -6.535   8.150  0.00  0.00      PROA  
ATOM   4564  CE  MET P 871      20.641  -4.775   7.603  0.00  0.00      PROA  
ATOM   4565  HE1 MET P 871      19.987  -4.494   6.750  0.00  0.00      PROA  
ATOM   4566  HE2 MET P 871      21.645  -4.498   7.216  0.00  0.00      PROA  
ATOM   4567  HE3 MET P 871      20.449  -4.137   8.492  0.00  0.00      PROA  
ATOM   4568  C   MET P 871      17.803  -9.961   9.577  0.00  0.00      PROA  
ATOM   4569  O   MET P 871      18.111  -9.801  10.771  0.00  0.00      PROA  
ATOM   4570  N   VAL P 872      17.050 -10.918   9.097  0.00  0.00      PROA  
ATOM   4571  HN  VAL P 872      16.811 -10.877   8.129  0.00  0.00      PROA  
ATOM   4572  CA  VAL P 872      16.442 -12.044   9.915  0.00  0.00      PROA  
ATOM   4573  HA  VAL P 872      15.931 -11.692  10.799  0.00  0.00      PROA  
ATOM   4574  CB  VAL P 872      15.368 -12.863   9.110  0.00  0.00      PROA  
ATOM   4575  HB  VAL P 872      15.757 -13.085   8.094  0.00  0.00      PROA  
ATOM   4576  CG1 VAL P 872      14.967 -14.179   9.814  0.00  0.00      PROA  
ATOM   4577 HG11 VAL P 872      14.191 -14.758   9.270  0.00  0.00      PROA  
ATOM   4578 HG12 VAL P 872      14.537 -13.771  10.753  0.00  0.00      PROA  
ATOM   4579 HG13 VAL P 872      15.847 -14.858   9.828  0.00  0.00      PROA  
ATOM   4580  CG2 VAL P 872      14.125 -11.920   8.838  0.00  0.00      PROA  
ATOM   4581 HG21 VAL P 872      14.490 -10.975   8.383  0.00  0.00      PROA  
ATOM   4582 HG22 VAL P 872      13.618 -11.901   9.827  0.00  0.00      PROA  
ATOM   4583 HG23 VAL P 872      13.375 -12.457   8.219  0.00  0.00      PROA  
ATOM   4584  C   VAL P 872      17.513 -12.940  10.446  0.00  0.00      PROA  
ATOM   4585  O   VAL P 872      17.656 -13.304  11.606  0.00  0.00      PROA  
ATOM   4586  N   THR P 873      18.351 -13.250   9.453  0.00  0.00      PROA  
ATOM   4587  HN  THR P 873      18.122 -12.923   8.540  0.00  0.00      PROA  
ATOM   4588  CA  THR P 873      19.584 -14.160   9.582  0.00  0.00      PROA  
ATOM   4589  HA  THR P 873      19.240 -15.046  10.095  0.00  0.00      PROA  
ATOM   4590  CB  THR P 873      20.357 -14.499   8.268  0.00  0.00      PROA  
ATOM   4591  HB  THR P 873      20.773 -13.620   7.732  0.00  0.00      PROA  
ATOM   4592  OG1 THR P 873      19.462 -15.104   7.329  0.00  0.00      PROA  
ATOM   4593  HG1 THR P 873      18.856 -14.371   7.204  0.00  0.00      PROA  
ATOM   4594  CG2 THR P 873      21.522 -15.529   8.504  0.00  0.00      PROA  
ATOM   4595 HG21 THR P 873      21.904 -15.776   7.491  0.00  0.00      PROA  
ATOM   4596 HG22 THR P 873      21.357 -16.491   9.035  0.00  0.00      PROA  
ATOM   4597 HG23 THR P 873      22.312 -15.002   9.081  0.00  0.00      PROA  
ATOM   4598  C   THR P 873      20.660 -13.624  10.537  0.00  0.00      PROA  
ATOM   4599  O   THR P 873      21.160 -14.233  11.463  0.00  0.00      PROA  
ATOM   4600  N   ILE P 874      20.900 -12.273  10.439  0.00  0.00      PROA  
ATOM   4601  HN  ILE P 874      20.515 -11.846   9.624  0.00  0.00      PROA  
ATOM   4602  CA  ILE P 874      21.655 -11.432  11.306  0.00  0.00      PROA  
ATOM   4603  HA  ILE P 874      22.589 -11.975  11.320  0.00  0.00      PROA  
ATOM   4604  CB  ILE P 874      21.748 -10.055  10.833  0.00  0.00      PROA  
ATOM   4605  HB  ILE P 874      20.764  -9.726  10.437  0.00  0.00      PROA  
ATOM   4606  CG2 ILE P 874      22.238  -9.181  11.990  0.00  0.00      PROA  
ATOM   4607 HG21 ILE P 874      22.931  -9.766  12.632  0.00  0.00      PROA  
ATOM   4608 HG22 ILE P 874      21.328  -8.772  12.478  0.00  0.00      PROA  
ATOM   4609 HG23 ILE P 874      22.776  -8.380  11.439  0.00  0.00      PROA  
ATOM   4610  CG1 ILE P 874      22.827 -10.042   9.608  0.00  0.00      PROA  
ATOM   4611 HG11 ILE P 874      22.789  -9.101   9.020  0.00  0.00      PROA  
ATOM   4612 HG12 ILE P 874      22.677 -10.899   8.916  0.00  0.00      PROA  
ATOM   4613  CD  ILE P 874      24.340 -10.176   9.924  0.00  0.00      PROA  
ATOM   4614  HD1 ILE P 874      24.906 -10.570   9.053  0.00  0.00      PROA  
ATOM   4615  HD2 ILE P 874      24.684 -10.907  10.687  0.00  0.00      PROA  
ATOM   4616  HD3 ILE P 874      24.686  -9.129  10.060  0.00  0.00      PROA  
ATOM   4617  C   ILE P 874      21.117 -11.562  12.718  0.00  0.00      PROA  
ATOM   4618  O   ILE P 874      21.798 -11.901  13.701  0.00  0.00      PROA  
ATOM   4619  N   ASP P 875      19.878 -11.290  12.935  0.00  0.00      PROA  
ATOM   4620  HN  ASP P 875      19.217 -10.980  12.256  0.00  0.00      PROA  
ATOM   4621  CA  ASP P 875      19.258 -11.318  14.255  0.00  0.00      PROA  
ATOM   4622  HA  ASP P 875      19.733 -10.591  14.897  0.00  0.00      PROA  
ATOM   4623  CB  ASP P 875      17.792 -10.827  14.202  0.00  0.00      PROA  
ATOM   4624  HB1 ASP P 875      17.168 -11.586  13.684  0.00  0.00      PROA  
ATOM   4625  HB2 ASP P 875      17.677  -9.913  13.580  0.00  0.00      PROA  
ATOM   4626  CG  ASP P 875      17.054 -10.508  15.516  0.00  0.00      PROA  
ATOM   4627  OD1 ASP P 875      17.753 -10.280  16.532  0.00  0.00      PROA  
ATOM   4628  OD2 ASP P 875      15.811 -10.445  15.514  0.00  0.00      PROA  
ATOM   4629  C   ASP P 875      19.272 -12.669  14.945  0.00  0.00      PROA  
ATOM   4630  O   ASP P 875      19.534 -12.810  16.102  0.00  0.00      PROA  
ATOM   4631  N   TYR P 876      19.015 -13.690  14.171  0.00  0.00      PROA  
ATOM   4632  HN  TYR P 876      18.763 -13.627  13.209  0.00  0.00      PROA  
ATOM   4633  CA  TYR P 876      19.224 -15.091  14.453  0.00  0.00      PROA  
ATOM   4634  HA  TYR P 876      18.680 -15.255  15.371  0.00  0.00      PROA  
ATOM   4635  CB  TYR P 876      18.685 -15.925  13.336  0.00  0.00      PROA  
ATOM   4636  HB1 TYR P 876      19.171 -15.726  12.357  0.00  0.00      PROA  
ATOM   4637  HB2 TYR P 876      17.612 -15.844  13.061  0.00  0.00      PROA  
ATOM   4638  CG  TYR P 876      18.849 -17.387  13.603  0.00  0.00      PROA  
ATOM   4639  CD1 TYR P 876      19.793 -18.157  12.809  0.00  0.00      PROA  
ATOM   4640  HD1 TYR P 876      20.230 -17.715  11.926  0.00  0.00      PROA  
ATOM   4641  CE1 TYR P 876      19.970 -19.521  13.180  0.00  0.00      PROA  
ATOM   4642  HE1 TYR P 876      20.649 -20.050  12.527  0.00  0.00      PROA  
ATOM   4643  CZ  TYR P 876      19.308 -20.076  14.267  0.00  0.00      PROA  
ATOM   4644  OH  TYR P 876      19.515 -21.431  14.612  0.00  0.00      PROA  
ATOM   4645  HH  TYR P 876      20.236 -21.758  14.068  0.00  0.00      PROA  
ATOM   4646  CD2 TYR P 876      18.267 -17.927  14.703  0.00  0.00      PROA  
ATOM   4647  HD2 TYR P 876      17.581 -17.305  15.258  0.00  0.00      PROA  
ATOM   4648  CE2 TYR P 876      18.435 -19.347  15.018  0.00  0.00      PROA  
ATOM   4649  HE2 TYR P 876      17.925 -19.748  15.882  0.00  0.00      PROA  
ATOM   4650  C   TYR P 876      20.679 -15.508  14.840  0.00  0.00      PROA  
ATOM   4651  O   TYR P 876      20.882 -15.966  15.959  0.00  0.00      PROA  
ATOM   4652  N   LEU P 877      21.709 -15.087  14.013  0.00  0.00      PROA  
ATOM   4653  HN  LEU P 877      21.461 -14.585  13.188  0.00  0.00      PROA  
ATOM   4654  CA  LEU P 877      23.115 -15.362  14.315  0.00  0.00      PROA  
ATOM   4655  HA  LEU P 877      23.248 -16.415  14.510  0.00  0.00      PROA  
ATOM   4656  CB  LEU P 877      23.917 -14.878  13.115  0.00  0.00      PROA  
ATOM   4657  HB1 LEU P 877      23.716 -13.812  12.878  0.00  0.00      PROA  
ATOM   4658  HB2 LEU P 877      23.526 -15.513  12.291  0.00  0.00      PROA  
ATOM   4659  CG  LEU P 877      25.433 -15.075  13.232  0.00  0.00      PROA  
ATOM   4660  HG  LEU P 877      25.913 -14.474  14.034  0.00  0.00      PROA  
ATOM   4661  CD1 LEU P 877      25.760 -16.566  13.382  0.00  0.00      PROA  
ATOM   4662 HD11 LEU P 877      26.852 -16.546  13.586  0.00  0.00      PROA  
ATOM   4663 HD12 LEU P 877      25.388 -17.127  12.498  0.00  0.00      PROA  
ATOM   4664 HD13 LEU P 877      25.362 -17.035  14.308  0.00  0.00      PROA  
ATOM   4665  CD2 LEU P 877      25.976 -14.492  11.924  0.00  0.00      PROA  
ATOM   4666 HD21 LEU P 877      25.841 -15.075  10.988  0.00  0.00      PROA  
ATOM   4667 HD22 LEU P 877      27.052 -14.588  12.184  0.00  0.00      PROA  
ATOM   4668 HD23 LEU P 877      25.789 -13.400  11.841  0.00  0.00      PROA  
ATOM   4669  C   LEU P 877      23.623 -14.658  15.562  0.00  0.00      PROA  
ATOM   4670  O   LEU P 877      24.192 -15.306  16.370  0.00  0.00      PROA  
ATOM   4671  N   VAL P 878      23.323 -13.354  15.735  0.00  0.00      PROA  
ATOM   4672  HN  VAL P 878      22.866 -12.926  14.959  0.00  0.00      PROA  
ATOM   4673  CA  VAL P 878      24.024 -12.438  16.675  0.00  0.00      PROA  
ATOM   4674  HA  VAL P 878      24.950 -12.837  17.061  0.00  0.00      PROA  
ATOM   4675  CB  VAL P 878      24.594 -11.165  15.988  0.00  0.00      PROA  
ATOM   4676  HB  VAL P 878      23.781 -10.635  15.447  0.00  0.00      PROA  
ATOM   4677  CG1 VAL P 878      25.158 -10.116  16.991  0.00  0.00      PROA  
ATOM   4678 HG11 VAL P 878      24.434  -9.275  17.048  0.00  0.00      PROA  
ATOM   4679 HG12 VAL P 878      26.030  -9.718  16.431  0.00  0.00      PROA  
ATOM   4680 HG13 VAL P 878      25.561 -10.568  17.923  0.00  0.00      PROA  
ATOM   4681  CG2 VAL P 878      25.658 -11.621  15.001  0.00  0.00      PROA  
ATOM   4682 HG21 VAL P 878      26.509 -12.158  15.472  0.00  0.00      PROA  
ATOM   4683 HG22 VAL P 878      26.024 -10.868  14.271  0.00  0.00      PROA  
ATOM   4684 HG23 VAL P 878      25.231 -12.282  14.217  0.00  0.00      PROA  
ATOM   4685  C   VAL P 878      23.101 -12.123  17.805  0.00  0.00      PROA  
ATOM   4686  O   VAL P 878      23.480 -12.149  18.991  0.00  0.00      PROA  
ATOM   4687  N   GLY P 879      21.832 -11.702  17.512  0.00  0.00      PROA  
ATOM   4688  HN  GLY P 879      21.344 -11.744  16.644  0.00  0.00      PROA  
ATOM   4689  CA  GLY P 879      20.892 -11.280  18.538  0.00  0.00      PROA  
ATOM   4690  HA1 GLY P 879      20.955 -11.800  19.482  0.00  0.00      PROA  
ATOM   4691  HA2 GLY P 879      19.874 -11.408  18.199  0.00  0.00      PROA  
ATOM   4692  C   GLY P 879      20.954  -9.820  18.836  0.00  0.00      PROA  
ATOM   4693  O   GLY P 879      21.780  -9.282  19.618  0.00  0.00      PROA  
ATOM   4694  N   VAL P 880      20.075  -9.051  18.067  0.00  0.00      PROA  
ATOM   4695  HN  VAL P 880      19.529  -9.566  17.411  0.00  0.00      PROA  
ATOM   4696  CA  VAL P 880      20.156  -7.676  17.955  0.00  0.00      PROA  
ATOM   4697  HA  VAL P 880      21.196  -7.413  18.078  0.00  0.00      PROA  
ATOM   4698  CB  VAL P 880      19.926  -7.390  16.410  0.00  0.00      PROA  
ATOM   4699  HB  VAL P 880      18.900  -7.731  16.155  0.00  0.00      PROA  
ATOM   4700  CG1 VAL P 880      19.927  -5.835  16.189  0.00  0.00      PROA  
ATOM   4701 HG11 VAL P 880      19.456  -5.617  15.207  0.00  0.00      PROA  
ATOM   4702 HG12 VAL P 880      20.965  -5.451  16.283  0.00  0.00      PROA  
ATOM   4703 HG13 VAL P 880      19.342  -5.277  16.951  0.00  0.00      PROA  
ATOM   4704  CG2 VAL P 880      21.074  -7.913  15.489  0.00  0.00      PROA  
ATOM   4705 HG21 VAL P 880      21.239  -8.999  15.656  0.00  0.00      PROA  
ATOM   4706 HG22 VAL P 880      21.990  -7.399  15.852  0.00  0.00      PROA  
ATOM   4707 HG23 VAL P 880      20.896  -7.583  14.443  0.00  0.00      PROA  
ATOM   4708  C   VAL P 880      19.402  -6.792  18.894  0.00  0.00      PROA  
ATOM   4709  O   VAL P 880      18.234  -7.036  19.105  0.00  0.00      PROA  
ATOM   4710  N   PRO P 881      19.898  -5.717  19.504  0.00  0.00      PROA  
ATOM   4711  CD  PRO P 881      21.342  -5.480  19.741  0.00  0.00      PROA  
ATOM   4712  HD1 PRO P 881      21.630  -4.947  18.810  0.00  0.00      PROA  
ATOM   4713  HD2 PRO P 881      21.803  -6.472  19.935  0.00  0.00      PROA  
ATOM   4714  CA  PRO P 881      19.058  -4.676  20.187  0.00  0.00      PROA  
ATOM   4715  HA  PRO P 881      18.342  -5.062  20.896  0.00  0.00      PROA  
ATOM   4716  CB  PRO P 881      20.002  -3.682  20.923  0.00  0.00      PROA  
ATOM   4717  HB1 PRO P 881      19.603  -3.443  21.932  0.00  0.00      PROA  
ATOM   4718  HB2 PRO P 881      20.022  -2.694  20.415  0.00  0.00      PROA  
ATOM   4719  CG  PRO P 881      21.261  -4.597  21.055  0.00  0.00      PROA  
ATOM   4720  HG1 PRO P 881      22.208  -4.085  21.327  0.00  0.00      PROA  
ATOM   4721  HG2 PRO P 881      21.223  -5.350  21.872  0.00  0.00      PROA  
ATOM   4722  C   PRO P 881      18.375  -3.822  19.165  0.00  0.00      PROA  
ATOM   4723  O   PRO P 881      18.986  -3.169  18.334  0.00  0.00      PROA  
ATOM   4724  N   SER P 882      17.081  -3.592  19.318  0.00  0.00      PROA  
ATOM   4725  HN  SER P 882      16.676  -3.821  20.200  0.00  0.00      PROA  
ATOM   4726  CA  SER P 882      16.095  -3.122  18.384  0.00  0.00      PROA  
ATOM   4727  HA  SER P 882      16.213  -2.058  18.242  0.00  0.00      PROA  
ATOM   4728  CB  SER P 882      16.346  -3.600  16.891  0.00  0.00      PROA  
ATOM   4729  HB1 SER P 882      16.611  -4.679  16.919  0.00  0.00      PROA  
ATOM   4730  HB2 SER P 882      17.221  -3.027  16.516  0.00  0.00      PROA  
ATOM   4731  OG  SER P 882      15.188  -3.454  16.075  0.00  0.00      PROA  
ATOM   4732  HG1 SER P 882      14.466  -3.996  16.403  0.00  0.00      PROA  
ATOM   4733  C   SER P 882      14.705  -3.439  18.812  0.00  0.00      PROA  
ATOM   4734  O   SER P 882      14.519  -4.607  19.176  0.00  0.00      PROA  
ATOM   4735  N   PRO P 883      13.663  -2.596  18.900  0.00  0.00      PROA  
ATOM   4736  CD  PRO P 883      13.832  -1.112  19.175  0.00  0.00      PROA  
ATOM   4737  HD1 PRO P 883      14.176  -0.674  18.213  0.00  0.00      PROA  
ATOM   4738  HD2 PRO P 883      14.362  -0.802  20.101  0.00  0.00      PROA  
ATOM   4739  CA  PRO P 883      12.313  -3.005  18.716  0.00  0.00      PROA  
ATOM   4740  HA  PRO P 883      11.968  -3.543  19.587  0.00  0.00      PROA  
ATOM   4741  CB  PRO P 883      11.461  -1.667  18.566  0.00  0.00      PROA  
ATOM   4742  HB1 PRO P 883      10.416  -1.697  18.941  0.00  0.00      PROA  
ATOM   4743  HB2 PRO P 883      11.471  -1.309  17.514  0.00  0.00      PROA  
ATOM   4744  CG  PRO P 883      12.375  -0.717  19.459  0.00  0.00      PROA  
ATOM   4745  HG1 PRO P 883      12.149   0.362  19.323  0.00  0.00      PROA  
ATOM   4746  HG2 PRO P 883      12.163  -0.978  20.518  0.00  0.00      PROA  
ATOM   4747  C   PRO P 883      12.053  -4.019  17.650  0.00  0.00      PROA  
ATOM   4748  O   PRO P 883      12.625  -3.985  16.539  0.00  0.00      PROA  
ATOM   4749  N   LYS P 884      11.190  -5.014  17.916  0.00  0.00      PROA  
ATOM   4750  HN  LYS P 884      10.821  -5.094  18.839  0.00  0.00      PROA  
ATOM   4751  CA  LYS P 884      10.974  -6.159  17.034  0.00  0.00      PROA  
ATOM   4752  HA  LYS P 884      11.547  -6.028  16.128  0.00  0.00      PROA  
ATOM   4753  CB  LYS P 884      11.455  -7.531  17.607  0.00  0.00      PROA  
ATOM   4754  HB1 LYS P 884      11.245  -8.297  16.830  0.00  0.00      PROA  
ATOM   4755  HB2 LYS P 884      10.879  -7.803  18.517  0.00  0.00      PROA  
ATOM   4756  CG  LYS P 884      12.980  -7.605  17.975  0.00  0.00      PROA  
ATOM   4757  HG1 LYS P 884      13.004  -8.582  18.504  0.00  0.00      PROA  
ATOM   4758  HG2 LYS P 884      13.256  -6.934  18.817  0.00  0.00      PROA  
ATOM   4759  CD  LYS P 884      14.047  -7.389  16.914  0.00  0.00      PROA  
ATOM   4760  HD1 LYS P 884      13.872  -6.442  16.360  0.00  0.00      PROA  
ATOM   4761  HD2 LYS P 884      13.850  -8.294  16.301  0.00  0.00      PROA  
ATOM   4762  CE  LYS P 884      15.544  -7.505  17.470  0.00  0.00      PROA  
ATOM   4763  HE1 LYS P 884      15.637  -6.898  18.396  0.00  0.00      PROA  
ATOM   4764  HE2 LYS P 884      16.343  -7.284  16.731  0.00  0.00      PROA  
ATOM   4765  NZ  LYS P 884      15.717  -8.929  17.947  0.00  0.00      PROA  
ATOM   4766  HZ1 LYS P 884      16.716  -9.208  18.024  0.00  0.00      PROA  
ATOM   4767  HZ2 LYS P 884      15.364  -9.571  17.210  0.00  0.00      PROA  
ATOM   4768  HZ3 LYS P 884      15.152  -9.064  18.810  0.00  0.00      PROA  
ATOM   4769  C   LYS P 884       9.527  -6.220  16.636  0.00  0.00      PROA  
ATOM   4770  O   LYS P 884       8.650  -5.629  17.265  0.00  0.00      PROA  
ATOM   4771  N   LEU P 885       9.175  -6.933  15.515  0.00  0.00      PROA  
ATOM   4772  HN  LEU P 885       9.855  -7.411  14.963  0.00  0.00      PROA  
ATOM   4773  CA  LEU P 885       7.816  -6.930  15.021  0.00  0.00      PROA  
ATOM   4774  HA  LEU P 885       7.538  -5.888  14.957  0.00  0.00      PROA  
ATOM   4775  CB  LEU P 885       7.772  -7.659  13.541  0.00  0.00      PROA  
ATOM   4776  HB1 LEU P 885       8.076  -8.690  13.822  0.00  0.00      PROA  
ATOM   4777  HB2 LEU P 885       8.595  -7.181  12.968  0.00  0.00      PROA  
ATOM   4778  CG  LEU P 885       6.357  -7.728  12.814  0.00  0.00      PROA  
ATOM   4779  HG  LEU P 885       5.611  -8.139  13.527  0.00  0.00      PROA  
ATOM   4780  CD1 LEU P 885       5.741  -6.384  12.451  0.00  0.00      PROA  
ATOM   4781 HD11 LEU P 885       4.703  -6.456  12.063  0.00  0.00      PROA  
ATOM   4782 HD12 LEU P 885       6.256  -5.965  11.560  0.00  0.00      PROA  
ATOM   4783 HD13 LEU P 885       5.931  -5.619  13.234  0.00  0.00      PROA  
ATOM   4784  CD2 LEU P 885       6.251  -8.669  11.570  0.00  0.00      PROA  
ATOM   4785 HD21 LEU P 885       6.848  -9.594  11.720  0.00  0.00      PROA  
ATOM   4786 HD22 LEU P 885       6.804  -8.168  10.747  0.00  0.00      PROA  
ATOM   4787 HD23 LEU P 885       5.226  -8.826  11.170  0.00  0.00      PROA  
ATOM   4788  C   LEU P 885       6.856  -7.535  15.983  0.00  0.00      PROA  
ATOM   4789  O   LEU P 885       7.226  -8.464  16.691  0.00  0.00      PROA  
ATOM   4790  N   HSD P 886       5.622  -7.015  16.011  0.00  0.00      PROA  
ATOM   4791  HN  HSD P 886       5.284  -6.403  15.300  0.00  0.00      PROA  
ATOM   4792  CA  HSD P 886       4.616  -7.619  16.886  0.00  0.00      PROA  
ATOM   4793  HA  HSD P 886       5.150  -7.939  17.768  0.00  0.00      PROA  
ATOM   4794  CB  HSD P 886       3.680  -6.469  17.235  0.00  0.00      PROA  
ATOM   4795  HB1 HSD P 886       3.337  -5.915  16.336  0.00  0.00      PROA  
ATOM   4796  HB2 HSD P 886       4.289  -5.707  17.767  0.00  0.00      PROA  
ATOM   4797  ND1 HSD P 886       1.147  -6.645  17.644  0.00  0.00      PROA  
ATOM   4798  HD1 HSD P 886       0.864  -5.962  16.971  0.00  0.00      PROA  
ATOM   4799  CG  HSD P 886       2.474  -7.043  17.916  0.00  0.00      PROA  
ATOM   4800  CE1 HSD P 886       0.334  -7.363  18.445  0.00  0.00      PROA  
ATOM   4801  HE1 HSD P 886      -0.737  -7.219  18.590  0.00  0.00      PROA  
ATOM   4802  NE2 HSD P 886       0.975  -8.180  19.203  0.00  0.00      PROA  
ATOM   4803  CD2 HSD P 886       2.329  -8.010  18.834  0.00  0.00      PROA  
ATOM   4804  HD2 HSD P 886       3.098  -8.735  19.068  0.00  0.00      PROA  
ATOM   4805  C   HSD P 886       3.888  -8.728  16.136  0.00  0.00      PROA  
ATOM   4806  O   HSD P 886       3.172  -8.500  15.142  0.00  0.00      PROA  
ATOM   4807  N   VAL P 887       4.046  -9.899  16.818  0.00  0.00      PROA  
ATOM   4808  HN  VAL P 887       4.658  -9.980  17.601  0.00  0.00      PROA  
ATOM   4809  CA  VAL P 887       3.325 -11.188  16.488  0.00  0.00      PROA  
ATOM   4810  HA  VAL P 887       2.793 -11.025  15.562  0.00  0.00      PROA  
ATOM   4811  CB  VAL P 887       4.336 -12.299  16.237  0.00  0.00      PROA  
ATOM   4812  HB  VAL P 887       4.966 -12.430  17.143  0.00  0.00      PROA  
ATOM   4813  CG1 VAL P 887       3.735 -13.722  16.026  0.00  0.00      PROA  
ATOM   4814 HG11 VAL P 887       4.524 -14.392  15.621  0.00  0.00      PROA  
ATOM   4815 HG12 VAL P 887       2.901 -13.668  15.295  0.00  0.00      PROA  
ATOM   4816 HG13 VAL P 887       3.344 -14.057  17.011  0.00  0.00      PROA  
ATOM   4817  CG2 VAL P 887       5.315 -11.973  15.084  0.00  0.00      PROA  
ATOM   4818 HG21 VAL P 887       5.872 -12.830  14.649  0.00  0.00      PROA  
ATOM   4819 HG22 VAL P 887       5.934 -11.147  15.495  0.00  0.00      PROA  
ATOM   4820 HG23 VAL P 887       4.754 -11.528  14.235  0.00  0.00      PROA  
ATOM   4821  C   VAL P 887       2.348 -11.491  17.570  0.00  0.00      PROA  
ATOM   4822  O   VAL P 887       2.653 -11.782  18.759  0.00  0.00      PROA  
ATOM   4823  N   PRO P 888       1.063 -11.432  17.289  0.00  0.00      PROA  
ATOM   4824  CD  PRO P 888       0.413 -10.501  16.399  0.00  0.00      PROA  
ATOM   4825  HD1 PRO P 888       0.707 -10.746  15.356  0.00  0.00      PROA  
ATOM   4826  HD2 PRO P 888       0.677  -9.426  16.498  0.00  0.00      PROA  
ATOM   4827  CA  PRO P 888       0.083 -12.392  17.975  0.00  0.00      PROA  
ATOM   4828  HA  PRO P 888      -0.080 -12.075  18.994  0.00  0.00      PROA  
ATOM   4829  CB  PRO P 888      -1.183 -12.114  17.083  0.00  0.00      PROA  
ATOM   4830  HB1 PRO P 888      -2.155 -12.376  17.554  0.00  0.00      PROA  
ATOM   4831  HB2 PRO P 888      -1.049 -12.748  16.181  0.00  0.00      PROA  
ATOM   4832  CG  PRO P 888      -1.049 -10.622  16.637  0.00  0.00      PROA  
ATOM   4833  HG1 PRO P 888      -1.627 -10.369  15.723  0.00  0.00      PROA  
ATOM   4834  HG2 PRO P 888      -1.352  -9.954  17.472  0.00  0.00      PROA  
ATOM   4835  C   PRO P 888       0.463 -13.822  18.128  0.00  0.00      PROA  
ATOM   4836  O   PRO P 888       0.842 -14.491  17.188  0.00  0.00      PROA  
ATOM   4837  N   GLU P 889       0.234 -14.393  19.335  0.00  0.00      PROA  
ATOM   4838  HN  GLU P 889      -0.229 -13.850  20.032  0.00  0.00      PROA  
ATOM   4839  CA  GLU P 889       0.664 -15.739  19.658  0.00  0.00      PROA  
ATOM   4840  HA  GLU P 889       1.138 -16.130  18.770  0.00  0.00      PROA  
ATOM   4841  CB  GLU P 889       1.651 -15.913  20.824  0.00  0.00      PROA  
ATOM   4842  HB1 GLU P 889       1.785 -16.958  21.177  0.00  0.00      PROA  
ATOM   4843  HB2 GLU P 889       1.216 -15.346  21.675  0.00  0.00      PROA  
ATOM   4844  CG  GLU P 889       3.079 -15.383  20.467  0.00  0.00      PROA  
ATOM   4845  HG1 GLU P 889       2.950 -14.311  20.207  0.00  0.00      PROA  
ATOM   4846  HG2 GLU P 889       3.556 -15.780  19.545  0.00  0.00      PROA  
ATOM   4847  CD  GLU P 889       4.018 -15.502  21.671  0.00  0.00      PROA  
ATOM   4848  OE1 GLU P 889       3.717 -14.905  22.741  0.00  0.00      PROA  
ATOM   4849  OE2 GLU P 889       5.067 -16.205  21.504  0.00  0.00      PROA  
ATOM   4850  C   GLU P 889      -0.598 -16.593  19.853  0.00  0.00      PROA  
ATOM   4851  O   GLU P 889      -0.588 -17.668  20.452  0.00  0.00      PROA  
ATOM   4852  N   LYS P 890      -1.786 -16.156  19.398  0.00  0.00      PROA  
ATOM   4853  HN  LYS P 890      -1.870 -15.313  18.872  0.00  0.00      PROA  
ATOM   4854  CA  LYS P 890      -3.060 -16.766  19.493  0.00  0.00      PROA  
ATOM   4855  HA  LYS P 890      -2.921 -17.822  19.314  0.00  0.00      PROA  
ATOM   4856  CB  LYS P 890      -3.699 -16.507  20.858  0.00  0.00      PROA  
ATOM   4857  HB1 LYS P 890      -2.936 -16.922  21.551  0.00  0.00      PROA  
ATOM   4858  HB2 LYS P 890      -4.717 -16.882  21.101  0.00  0.00      PROA  
ATOM   4859  CG  LYS P 890      -3.707 -15.000  21.338  0.00  0.00      PROA  
ATOM   4860  HG1 LYS P 890      -4.308 -14.309  20.709  0.00  0.00      PROA  
ATOM   4861  HG2 LYS P 890      -2.655 -14.647  21.274  0.00  0.00      PROA  
ATOM   4862  CD  LYS P 890      -4.174 -14.769  22.744  0.00  0.00      PROA  
ATOM   4863  HD1 LYS P 890      -3.596 -15.498  23.351  0.00  0.00      PROA  
ATOM   4864  HD2 LYS P 890      -5.230 -15.087  22.881  0.00  0.00      PROA  
ATOM   4865  CE  LYS P 890      -4.128 -13.356  23.326  0.00  0.00      PROA  
ATOM   4866  HE1 LYS P 890      -4.705 -12.649  22.693  0.00  0.00      PROA  
ATOM   4867  HE2 LYS P 890      -3.070 -13.017  23.340  0.00  0.00      PROA  
ATOM   4868  NZ  LYS P 890      -4.751 -13.354  24.567  0.00  0.00      PROA  
ATOM   4869  HZ1 LYS P 890      -5.733 -13.663  24.715  0.00  0.00      PROA  
ATOM   4870  HZ2 LYS P 890      -4.674 -12.365  24.878  0.00  0.00      PROA  
ATOM   4871  HZ3 LYS P 890      -4.113 -14.005  25.069  0.00  0.00      PROA  
ATOM   4872  C   LYS P 890      -3.891 -16.103  18.434  0.00  0.00      PROA  
ATOM   4873  O   LYS P 890      -3.453 -15.054  17.894  0.00  0.00      PROA  
ATOM   4874  N   PHE P 891      -5.067 -16.643  18.124  0.00  0.00      PROA  
ATOM   4875  HN  PHE P 891      -5.394 -17.411  18.669  0.00  0.00      PROA  
ATOM   4876  CA  PHE P 891      -5.986 -16.168  17.042  0.00  0.00      PROA  
ATOM   4877  HA  PHE P 891      -5.424 -15.615  16.304  0.00  0.00      PROA  
ATOM   4878  CB  PHE P 891      -6.640 -17.386  16.386  0.00  0.00      PROA  
ATOM   4879  HB1 PHE P 891      -7.234 -17.157  15.476  0.00  0.00      PROA  
ATOM   4880  HB2 PHE P 891      -7.398 -17.879  17.031  0.00  0.00      PROA  
ATOM   4881  CG  PHE P 891      -5.635 -18.418  15.932  0.00  0.00      PROA  
ATOM   4882  CD1 PHE P 891      -4.784 -18.187  14.814  0.00  0.00      PROA  
ATOM   4883  HD1 PHE P 891      -4.950 -17.250  14.304  0.00  0.00      PROA  
ATOM   4884  CE1 PHE P 891      -3.770 -19.029  14.462  0.00  0.00      PROA  
ATOM   4885  HE1 PHE P 891      -3.197 -18.750  13.590  0.00  0.00      PROA  
ATOM   4886  CZ  PHE P 891      -3.605 -20.328  15.035  0.00  0.00      PROA  
ATOM   4887  HZ  PHE P 891      -2.839 -20.972  14.629  0.00  0.00      PROA  
ATOM   4888  CD2 PHE P 891      -5.478 -19.694  16.542  0.00  0.00      PROA  
ATOM   4889  HD2 PHE P 891      -6.174 -19.960  17.324  0.00  0.00      PROA  
ATOM   4890  CE2 PHE P 891      -4.556 -20.595  16.104  0.00  0.00      PROA  
ATOM   4891  HE2 PHE P 891      -4.537 -21.528  16.648  0.00  0.00      PROA  
ATOM   4892  C   PHE P 891      -7.116 -15.205  17.536  0.00  0.00      PROA  
ATOM   4893  O   PHE P 891      -8.116 -14.904  16.871  0.00  0.00      PROA  
ATOM   4894  N   GLU P 892      -6.899 -14.694  18.742  0.00  0.00      PROA  
ATOM   4895  HN  GLU P 892      -6.113 -15.053  19.239  0.00  0.00      PROA  
ATOM   4896  CA  GLU P 892      -7.597 -13.455  19.181  0.00  0.00      PROA  
ATOM   4897  HA  GLU P 892      -8.649 -13.496  18.940  0.00  0.00      PROA  
ATOM   4898  CB  GLU P 892      -7.509 -13.243  20.725  0.00  0.00      PROA  
ATOM   4899  HB1 GLU P 892      -8.026 -12.332  21.094  0.00  0.00      PROA  
ATOM   4900  HB2 GLU P 892      -6.490 -13.227  21.168  0.00  0.00      PROA  
ATOM   4901  CG  GLU P 892      -8.049 -14.554  21.411  0.00  0.00      PROA  
ATOM   4902  HG1 GLU P 892      -7.638 -15.468  20.932  0.00  0.00      PROA  
ATOM   4903  HG2 GLU P 892      -9.149 -14.508  21.258  0.00  0.00      PROA  
ATOM   4904  CD  GLU P 892      -7.800 -14.605  22.917  0.00  0.00      PROA  
ATOM   4905  OE1 GLU P 892      -7.838 -15.683  23.522  0.00  0.00      PROA  
ATOM   4906  OE2 GLU P 892      -7.700 -13.481  23.552  0.00  0.00      PROA  
ATOM   4907  C   GLU P 892      -6.882 -12.232  18.611  0.00  0.00      PROA  
ATOM   4908  O   GLU P 892      -5.672 -12.078  18.631  0.00  0.00      PROA  
ATOM   4909  N   PRO P 893      -7.643 -11.251  18.097  0.00  0.00      PROA  
ATOM   4910  CD  PRO P 893      -9.038 -11.318  17.656  0.00  0.00      PROA  
ATOM   4911  HD1 PRO P 893      -9.670 -11.434  18.563  0.00  0.00      PROA  
ATOM   4912  HD2 PRO P 893      -9.208 -12.155  16.945  0.00  0.00      PROA  
ATOM   4913  CA  PRO P 893      -7.086  -9.948  17.752  0.00  0.00      PROA  
ATOM   4914  HA  PRO P 893      -6.506 -10.095  16.853  0.00  0.00      PROA  
ATOM   4915  CB  PRO P 893      -8.372  -9.099  17.402  0.00  0.00      PROA  
ATOM   4916  HB1 PRO P 893      -8.256  -8.331  16.607  0.00  0.00      PROA  
ATOM   4917  HB2 PRO P 893      -8.737  -8.636  18.344  0.00  0.00      PROA  
ATOM   4918  CG  PRO P 893      -9.411 -10.045  16.928  0.00  0.00      PROA  
ATOM   4919  HG1 PRO P 893     -10.491  -9.807  17.039  0.00  0.00      PROA  
ATOM   4920  HG2 PRO P 893      -9.421 -10.161  15.824  0.00  0.00      PROA  
ATOM   4921  C   PRO P 893      -6.037  -9.220  18.648  0.00  0.00      PROA  
ATOM   4922  O   PRO P 893      -6.096  -9.324  19.846  0.00  0.00      PROA  
ATOM   4923  N   THR P 894      -5.135  -8.457  18.024  0.00  0.00      PROA  
ATOM   4924  HN  THR P 894      -5.200  -8.491  17.030  0.00  0.00      PROA  
ATOM   4925  CA  THR P 894      -4.151  -7.549  18.600  0.00  0.00      PROA  
ATOM   4926  HA  THR P 894      -3.540  -8.178  19.231  0.00  0.00      PROA  
ATOM   4927  CB  THR P 894      -3.346  -6.811  17.604  0.00  0.00      PROA  
ATOM   4928  HB  THR P 894      -4.020  -6.342  16.855  0.00  0.00      PROA  
ATOM   4929  OG1 THR P 894      -2.505  -7.724  17.031  0.00  0.00      PROA  
ATOM   4930  HG1 THR P 894      -2.691  -7.548  16.105  0.00  0.00      PROA  
ATOM   4931  CG2 THR P 894      -2.448  -5.684  18.062  0.00  0.00      PROA  
ATOM   4932 HG21 THR P 894      -1.721  -5.353  17.290  0.00  0.00      PROA  
ATOM   4933 HG22 THR P 894      -1.848  -6.003  18.941  0.00  0.00      PROA  
ATOM   4934 HG23 THR P 894      -3.075  -4.854  18.453  0.00  0.00      PROA  
ATOM   4935  C   THR P 894      -4.736  -6.612  19.625  0.00  0.00      PROA  
ATOM   4936  O   THR P 894      -4.237  -6.555  20.777  0.00  0.00      PROA  
ATOM   4937  N   HSD P 895      -5.849  -5.900  19.267  0.00  0.00      PROA  
ATOM   4938  HN  HSD P 895      -6.166  -5.922  18.323  0.00  0.00      PROA  
ATOM   4939  CA  HSD P 895      -6.649  -5.222  20.299  0.00  0.00      PROA  
ATOM   4940  HA  HSD P 895      -5.895  -4.697  20.868  0.00  0.00      PROA  
ATOM   4941  CB  HSD P 895      -7.649  -4.143  19.630  0.00  0.00      PROA  
ATOM   4942  HB1 HSD P 895      -8.409  -4.805  19.164  0.00  0.00      PROA  
ATOM   4943  HB2 HSD P 895      -7.260  -3.642  18.718  0.00  0.00      PROA  
ATOM   4944  ND1 HSD P 895      -7.778  -2.318  21.399  0.00  0.00      PROA  
ATOM   4945  HD1 HSD P 895      -6.806  -2.088  21.444  0.00  0.00      PROA  
ATOM   4946  CG  HSD P 895      -8.401  -3.346  20.676  0.00  0.00      PROA  
ATOM   4947  CE1 HSD P 895      -8.716  -1.774  22.224  0.00  0.00      PROA  
ATOM   4948  HE1 HSD P 895      -8.672  -0.859  22.815  0.00  0.00      PROA  
ATOM   4949  NE2 HSD P 895      -9.890  -2.467  22.111  0.00  0.00      PROA  
ATOM   4950  CD2 HSD P 895      -9.664  -3.436  21.150  0.00  0.00      PROA  
ATOM   4951  HD2 HSD P 895     -10.576  -3.924  20.830  0.00  0.00      PROA  
ATOM   4952  C   HSD P 895      -7.463  -6.164  21.215  0.00  0.00      PROA  
ATOM   4953  O   HSD P 895      -8.406  -6.832  20.800  0.00  0.00      PROA  
ATOM   4954  N   PRO P 896      -7.163  -6.320  22.545  0.00  0.00      PROA  
ATOM   4955  CD  PRO P 896      -6.212  -5.435  23.278  0.00  0.00      PROA  
ATOM   4956  HD1 PRO P 896      -6.719  -4.458  23.422  0.00  0.00      PROA  
ATOM   4957  HD2 PRO P 896      -5.259  -5.231  22.745  0.00  0.00      PROA  
ATOM   4958  CA  PRO P 896      -7.924  -7.274  23.502  0.00  0.00      PROA  
ATOM   4959  HA  PRO P 896      -7.763  -8.269  23.114  0.00  0.00      PROA  
ATOM   4960  CB  PRO P 896      -7.288  -6.957  24.889  0.00  0.00      PROA  
ATOM   4961  HB1 PRO P 896      -7.007  -7.951  25.299  0.00  0.00      PROA  
ATOM   4962  HB2 PRO P 896      -7.861  -6.366  25.636  0.00  0.00      PROA  
ATOM   4963  CG  PRO P 896      -5.977  -6.132  24.603  0.00  0.00      PROA  
ATOM   4964  HG1 PRO P 896      -5.773  -5.517  25.505  0.00  0.00      PROA  
ATOM   4965  HG2 PRO P 896      -5.163  -6.878  24.480  0.00  0.00      PROA  
ATOM   4966  C   PRO P 896      -9.426  -7.192  23.546  0.00  0.00      PROA  
ATOM   4967  O   PRO P 896     -10.022  -8.275  23.700  0.00  0.00      PROA  
ATOM   4968  N   GLU P 897     -10.023  -5.973  23.565  0.00  0.00      PROA  
ATOM   4969  HN  GLU P 897      -9.558  -5.124  23.328  0.00  0.00      PROA  
ATOM   4970  CA  GLU P 897     -11.489  -5.864  23.809  0.00  0.00      PROA  
ATOM   4971  HA  GLU P 897     -11.757  -6.721  24.409  0.00  0.00      PROA  
ATOM   4972  CB  GLU P 897     -11.689  -4.548  24.603  0.00  0.00      PROA  
ATOM   4973  HB1 GLU P 897     -12.744  -4.492  24.945  0.00  0.00      PROA  
ATOM   4974  HB2 GLU P 897     -11.551  -3.626  23.998  0.00  0.00      PROA  
ATOM   4975  CG  GLU P 897     -10.837  -4.446  25.933  0.00  0.00      PROA  
ATOM   4976  HG1 GLU P 897      -9.746  -4.364  25.737  0.00  0.00      PROA  
ATOM   4977  HG2 GLU P 897     -11.069  -5.375  26.496  0.00  0.00      PROA  
ATOM   4978  CD  GLU P 897     -11.279  -3.208  26.616  0.00  0.00      PROA  
ATOM   4979  OE1 GLU P 897     -12.502  -2.984  26.779  0.00  0.00      PROA  
ATOM   4980  OE2 GLU P 897     -10.322  -2.422  26.871  0.00  0.00      PROA  
ATOM   4981  C   GLU P 897     -12.476  -5.989  22.695  0.00  0.00      PROA  
ATOM   4982  O   GLU P 897     -13.712  -6.033  22.892  0.00  0.00      PROA  
ATOM   4983  N   ARG P 898     -11.883  -6.152  21.439  0.00  0.00      PROA  
ATOM   4984  HN  ARG P 898     -10.899  -6.095  21.290  0.00  0.00      PROA  
ATOM   4985  CA  ARG P 898     -12.677  -6.482  20.214  0.00  0.00      PROA  
ATOM   4986  HA  ARG P 898     -13.702  -6.326  20.515  0.00  0.00      PROA  
ATOM   4987  CB  ARG P 898     -12.587  -5.652  18.900  0.00  0.00      PROA  
ATOM   4988  HB1 ARG P 898     -13.030  -4.637  18.996  0.00  0.00      PROA  
ATOM   4989  HB2 ARG P 898     -13.259  -6.207  18.212  0.00  0.00      PROA  
ATOM   4990  CG  ARG P 898     -11.186  -5.392  18.303  0.00  0.00      PROA  
ATOM   4991  HG1 ARG P 898     -10.462  -6.172  18.621  0.00  0.00      PROA  
ATOM   4992  HG2 ARG P 898     -10.944  -4.508  18.932  0.00  0.00      PROA  
ATOM   4993  CD  ARG P 898     -10.953  -5.153  16.807  0.00  0.00      PROA  
ATOM   4994  HD1 ARG P 898      -9.872  -4.948  16.654  0.00  0.00      PROA  
ATOM   4995  HD2 ARG P 898     -11.572  -4.346  16.361  0.00  0.00      PROA  
ATOM   4996  NE  ARG P 898     -11.457  -6.413  16.087  0.00  0.00      PROA  
ATOM   4997  HE  ARG P 898     -12.156  -6.919  16.593  0.00  0.00      PROA  
ATOM   4998  CZ  ARG P 898     -10.799  -7.000  15.131  0.00  0.00      PROA  
ATOM   4999  NH1 ARG P 898      -9.576  -6.701  14.733  0.00  0.00      PROA  
ATOM   5000 HH11 ARG P 898      -8.987  -7.408  14.341  0.00  0.00      PROA  
ATOM   5001 HH12 ARG P 898      -9.136  -5.896  15.130  0.00  0.00      PROA  
ATOM   5002  NH2 ARG P 898     -11.256  -8.156  14.638  0.00  0.00      PROA  
ATOM   5003 HH21 ARG P 898     -10.810  -8.433  13.787  0.00  0.00      PROA  
ATOM   5004 HH22 ARG P 898     -12.107  -8.518  15.019  0.00  0.00      PROA  
ATOM   5005  C   ARG P 898     -12.618  -7.948  19.926  0.00  0.00      PROA  
ATOM   5006  O   ARG P 898     -11.549  -8.518  20.032  0.00  0.00      PROA  
ATOM   5007  N   GLY P 899     -13.786  -8.590  19.680  0.00  0.00      PROA  
ATOM   5008  HN  GLY P 899     -14.635  -8.073  19.750  0.00  0.00      PROA  
ATOM   5009  CA  GLY P 899     -13.926  -9.867  19.041  0.00  0.00      PROA  
ATOM   5010  HA1 GLY P 899     -14.980 -10.092  19.103  0.00  0.00      PROA  
ATOM   5011  HA2 GLY P 899     -13.302 -10.619  19.502  0.00  0.00      PROA  
ATOM   5012  C   GLY P 899     -13.503  -9.836  17.585  0.00  0.00      PROA  
ATOM   5013  O   GLY P 899     -12.975  -8.843  17.079  0.00  0.00      PROA  
ATOM   5014  N   TRP P 900     -13.716 -10.981  16.883  0.00  0.00      PROA  
ATOM   5015  HN  TRP P 900     -14.057 -11.807  17.324  0.00  0.00      PROA  
ATOM   5016  CA  TRP P 900     -13.639 -10.984  15.461  0.00  0.00      PROA  
ATOM   5017  HA  TRP P 900     -12.673 -10.692  15.076  0.00  0.00      PROA  
ATOM   5018  CB  TRP P 900     -13.515 -12.429  15.018  0.00  0.00      PROA  
ATOM   5019  HB1 TRP P 900     -13.768 -12.503  13.938  0.00  0.00      PROA  
ATOM   5020  HB2 TRP P 900     -14.243 -13.027  15.606  0.00  0.00      PROA  
ATOM   5021  CG  TRP P 900     -12.065 -12.886  15.133  0.00  0.00      PROA  
ATOM   5022  CD1 TRP P 900     -11.612 -14.011  15.791  0.00  0.00      PROA  
ATOM   5023  HD1 TRP P 900     -12.205 -14.751  16.307  0.00  0.00      PROA  
ATOM   5024  NE1 TRP P 900     -10.287 -14.198  15.462  0.00  0.00      PROA  
ATOM   5025  HE1 TRP P 900      -9.663 -14.620  16.083  0.00  0.00      PROA  
ATOM   5026  CE2 TRP P 900      -9.890 -13.267  14.532  0.00  0.00      PROA  
ATOM   5027  CD2 TRP P 900     -10.993 -12.466  14.241  0.00  0.00      PROA  
ATOM   5028  CE3 TRP P 900     -10.882 -11.592  13.217  0.00  0.00      PROA  
ATOM   5029  HE3 TRP P 900     -11.770 -11.159  12.779  0.00  0.00      PROA  
ATOM   5030  CZ3 TRP P 900      -9.646 -11.327  12.579  0.00  0.00      PROA  
ATOM   5031  HZ3 TRP P 900      -9.579 -10.616  11.769  0.00  0.00      PROA  
ATOM   5032  CZ2 TRP P 900      -8.601 -12.979  14.045  0.00  0.00      PROA  
ATOM   5033  HZ2 TRP P 900      -7.696 -13.460  14.385  0.00  0.00      PROA  
ATOM   5034  CH2 TRP P 900      -8.568 -12.051  13.008  0.00  0.00      PROA  
ATOM   5035  HH2 TRP P 900      -7.607 -11.776  12.601  0.00  0.00      PROA  
ATOM   5036  C   TRP P 900     -14.647 -10.192  14.645  0.00  0.00      PROA  
ATOM   5037  O   TRP P 900     -14.360  -9.387  13.830  0.00  0.00      PROA  
ATOM   5038  N   ILE P 901     -15.936 -10.315  14.940  0.00  0.00      PROA  
ATOM   5039  HN  ILE P 901     -16.210 -11.085  15.511  0.00  0.00      PROA  
ATOM   5040  CA  ILE P 901     -16.977  -9.322  14.727  0.00  0.00      PROA  
ATOM   5041  HA  ILE P 901     -16.851  -8.973  13.713  0.00  0.00      PROA  
ATOM   5042  CB  ILE P 901     -18.447  -9.707  14.839  0.00  0.00      PROA  
ATOM   5043  HB  ILE P 901     -19.023  -8.793  14.584  0.00  0.00      PROA  
ATOM   5044  CG2 ILE P 901     -18.754 -10.902  13.838  0.00  0.00      PROA  
ATOM   5045 HG21 ILE P 901     -18.485 -10.442  12.863  0.00  0.00      PROA  
ATOM   5046 HG22 ILE P 901     -19.848 -11.091  13.861  0.00  0.00      PROA  
ATOM   5047 HG23 ILE P 901     -18.099 -11.793  13.944  0.00  0.00      PROA  
ATOM   5048  CG1 ILE P 901     -18.709 -10.194  16.277  0.00  0.00      PROA  
ATOM   5049 HG11 ILE P 901     -18.551  -9.360  16.994  0.00  0.00      PROA  
ATOM   5050 HG12 ILE P 901     -18.099 -11.035  16.670  0.00  0.00      PROA  
ATOM   5051  CD  ILE P 901     -20.170 -10.501  16.564  0.00  0.00      PROA  
ATOM   5052  HD1 ILE P 901     -20.325 -11.496  16.096  0.00  0.00      PROA  
ATOM   5053  HD2 ILE P 901     -20.793  -9.619  16.303  0.00  0.00      PROA  
ATOM   5054  HD3 ILE P 901     -20.216 -10.631  17.667  0.00  0.00      PROA  
ATOM   5055  C   ILE P 901     -16.745  -8.039  15.529  0.00  0.00      PROA  
ATOM   5056  O   ILE P 901     -16.575  -8.073  16.756  0.00  0.00      PROA  
ATOM   5057  N   ILE P 902     -16.745  -6.929  14.800  0.00  0.00      PROA  
ATOM   5058  HN  ILE P 902     -16.778  -6.926  13.803  0.00  0.00      PROA  
ATOM   5059  CA  ILE P 902     -16.470  -5.567  15.432  0.00  0.00      PROA  
ATOM   5060  HA  ILE P 902     -16.373  -5.747  16.492  0.00  0.00      PROA  
ATOM   5061  CB  ILE P 902     -15.150  -4.940  14.919  0.00  0.00      PROA  
ATOM   5062  HB  ILE P 902     -14.286  -5.512  15.320  0.00  0.00      PROA
[truncated: 14,596,993 more chars]
