# Supplementary material for: CryoEM and computational modeling structural insights into the pH regulator NBCn1
Source: Nat Commun. 2025 Nov 11;16:9932. doi: 10.1038/s41467-025-64868-z (PMC12606367; doi:10.1038/s41467-025-64868-z)
Supplement: Supplementary file 6 — Supplementary Data 4 [file 41467_2025_64868_MOESM6_ESM.zip › 200ns_unrestr_MD_NBCn1_2NaCO3/hNBCn1_OF_200ns_2NaCO3_rep3_first_step.pdb]

CRYST1  117.188  117.188  139.850  90.00  90.00  90.00 P 1           1
ATOM      1  N   LEU P 581     -29.947 -11.921 -11.446  0.00  0.00      PROA  
ATOM      2  HT1 LEU P 581     -29.077 -12.488 -11.500  0.00  0.00      PROA  
ATOM      3  HT2 LEU P 581     -30.448 -12.115 -12.336  0.00  0.00      PROA  
ATOM      4  HT3 LEU P 581     -30.423 -12.110 -10.541  0.00  0.00      PROA  
ATOM      5  CA  LEU P 581     -29.543 -10.422 -11.479  0.00  0.00      PROA  
ATOM      6  HA  LEU P 581     -30.438  -9.984 -11.063  0.00  0.00      PROA  
ATOM      7  CB  LEU P 581     -28.159 -10.279 -10.710  0.00  0.00      PROA  
ATOM      8  HB1 LEU P 581     -27.218 -10.551 -11.236  0.00  0.00      PROA  
ATOM      9  HB2 LEU P 581     -28.204 -11.116  -9.982  0.00  0.00      PROA  
ATOM     10  CG  LEU P 581     -27.970  -8.976  -9.909  0.00  0.00      PROA  
ATOM     11  HG  LEU P 581     -28.053  -8.173 -10.673  0.00  0.00      PROA  
ATOM     12  CD1 LEU P 581     -29.069  -8.693  -8.829  0.00  0.00      PROA  
ATOM     13 HD11 LEU P 581     -28.778  -9.288  -7.937  0.00  0.00      PROA  
ATOM     14 HD12 LEU P 581     -30.121  -8.887  -9.128  0.00  0.00      PROA  
ATOM     15 HD13 LEU P 581     -29.003  -7.624  -8.536  0.00  0.00      PROA  
ATOM     16  CD2 LEU P 581     -26.646  -8.877  -9.115  0.00  0.00      PROA  
ATOM     17 HD21 LEU P 581     -26.467  -9.840  -8.590  0.00  0.00      PROA  
ATOM     18 HD22 LEU P 581     -26.574  -8.011  -8.423  0.00  0.00      PROA  
ATOM     19 HD23 LEU P 581     -25.860  -8.764  -9.892  0.00  0.00      PROA  
ATOM     20  C   LEU P 581     -29.496  -9.971 -12.955  0.00  0.00      PROA  
ATOM     21  O   LEU P 581     -29.853 -10.681 -13.900  0.00  0.00      PROA  
ATOM     22  N   PHE P 582     -28.920  -8.812 -13.199  0.00  0.00      PROA  
ATOM     23  HN  PHE P 582     -28.585  -8.278 -12.427  0.00  0.00      PROA  
ATOM     24  CA  PHE P 582     -28.703  -8.294 -14.587  0.00  0.00      PROA  
ATOM     25  HA  PHE P 582     -28.531  -9.117 -15.264  0.00  0.00      PROA  
ATOM     26  CB  PHE P 582     -30.070  -7.551 -15.126  0.00  0.00      PROA  
ATOM     27  HB1 PHE P 582     -30.948  -8.207 -14.945  0.00  0.00      PROA  
ATOM     28  HB2 PHE P 582     -29.961  -7.180 -16.168  0.00  0.00      PROA  
ATOM     29  CG  PHE P 582     -30.259  -6.297 -14.360  0.00  0.00      PROA  
ATOM     30  CD1 PHE P 582     -29.577  -5.091 -14.745  0.00  0.00      PROA  
ATOM     31  HD1 PHE P 582     -28.942  -4.960 -15.609  0.00  0.00      PROA  
ATOM     32  CE1 PHE P 582     -29.858  -3.926 -13.914  0.00  0.00      PROA  
ATOM     33  HE1 PHE P 582     -29.259  -3.053 -14.128  0.00  0.00      PROA  
ATOM     34  CZ  PHE P 582     -30.659  -4.040 -12.801  0.00  0.00      PROA  
ATOM     35  HZ  PHE P 582     -30.773  -3.135 -12.223  0.00  0.00      PROA  
ATOM     36  CD2 PHE P 582     -31.137  -6.336 -13.283  0.00  0.00      PROA  
ATOM     37  HD2 PHE P 582     -31.786  -7.193 -13.191  0.00  0.00      PROA  
ATOM     38  CE2 PHE P 582     -31.455  -5.148 -12.531  0.00  0.00      PROA  
ATOM     39  HE2 PHE P 582     -32.163  -5.235 -11.720  0.00  0.00      PROA  
ATOM     40  C   PHE P 582     -27.488  -7.275 -14.612  0.00  0.00      PROA  
ATOM     41  O   PHE P 582     -26.805  -6.918 -13.669  0.00  0.00      PROA  
ATOM     42  N   GLY P 583     -27.136  -6.980 -15.893  0.00  0.00      PROA  
ATOM     43  HN  GLY P 583     -27.691  -7.397 -16.608  0.00  0.00      PROA  
ATOM     44  CA  GLY P 583     -25.987  -6.115 -16.368  0.00  0.00      PROA  
ATOM     45  HA1 GLY P 583     -25.814  -5.367 -15.608  0.00  0.00      PROA  
ATOM     46  HA2 GLY P 583     -26.271  -5.563 -17.252  0.00  0.00      PROA  
ATOM     47  C   GLY P 583     -24.754  -6.767 -16.821  0.00  0.00      PROA  
ATOM     48  O   GLY P 583     -24.736  -7.916 -17.266  0.00  0.00      PROA  
ATOM     49  N   GLY P 584     -23.678  -5.981 -16.829  0.00  0.00      PROA  
ATOM     50  HN  GLY P 584     -23.812  -5.037 -16.538  0.00  0.00      PROA  
ATOM     51  CA  GLY P 584     -22.305  -6.234 -17.249  0.00  0.00      PROA  
ATOM     52  HA1 GLY P 584     -21.735  -5.331 -17.087  0.00  0.00      PROA  
ATOM     53  HA2 GLY P 584     -22.353  -6.452 -18.306  0.00  0.00      PROA  
ATOM     54  C   GLY P 584     -21.645  -7.307 -16.477  0.00  0.00      PROA  
ATOM     55  O   GLY P 584     -20.801  -8.016 -17.035  0.00  0.00      PROA  
ATOM     56  N   LEU P 585     -22.083  -7.540 -15.246  0.00  0.00      PROA  
ATOM     57  HN  LEU P 585     -22.765  -6.934 -14.843  0.00  0.00      PROA  
ATOM     58  CA  LEU P 585     -21.599  -8.715 -14.511  0.00  0.00      PROA  
ATOM     59  HA  LEU P 585     -20.536  -8.546 -14.420  0.00  0.00      PROA  
ATOM     60  CB  LEU P 585     -22.219  -8.735 -13.122  0.00  0.00      PROA  
ATOM     61  HB1 LEU P 585     -23.298  -9.003 -13.125  0.00  0.00      PROA  
ATOM     62  HB2 LEU P 585     -22.225  -7.713 -12.688  0.00  0.00      PROA  
ATOM     63  CG  LEU P 585     -21.703  -9.803 -12.095  0.00  0.00      PROA  
ATOM     64  HG  LEU P 585     -22.048 -10.819 -12.383  0.00  0.00      PROA  
ATOM     65  CD1 LEU P 585     -20.177  -9.801 -12.024  0.00  0.00      PROA  
ATOM     66 HD11 LEU P 585     -19.839  -8.848 -11.563  0.00  0.00      PROA  
ATOM     67 HD12 LEU P 585     -19.775  -9.968 -13.046  0.00  0.00      PROA  
ATOM     68 HD13 LEU P 585     -19.835 -10.700 -11.469  0.00  0.00      PROA  
ATOM     69  CD2 LEU P 585     -22.268  -9.504 -10.739  0.00  0.00      PROA  
ATOM     70 HD21 LEU P 585     -23.378  -9.471 -10.767  0.00  0.00      PROA  
ATOM     71 HD22 LEU P 585     -21.871  -8.533 -10.373  0.00  0.00      PROA  
ATOM     72 HD23 LEU P 585     -22.032 -10.283  -9.983  0.00  0.00      PROA  
ATOM     73  C   LEU P 585     -21.838 -10.032 -15.203  0.00  0.00      PROA  
ATOM     74  O   LEU P 585     -20.973 -10.901 -15.177  0.00  0.00      PROA  
ATOM     75  N   ILE P 586     -23.057 -10.211 -15.828  0.00  0.00      PROA  
ATOM     76  HN  ILE P 586     -23.667  -9.458 -16.062  0.00  0.00      PROA  
ATOM     77  CA  ILE P 586     -23.521 -11.438 -16.482  0.00  0.00      PROA  
ATOM     78  HA  ILE P 586     -23.576 -12.231 -15.750  0.00  0.00      PROA  
ATOM     79  CB  ILE P 586     -24.944 -11.212 -17.048  0.00  0.00      PROA  
ATOM     80  HB  ILE P 586     -24.838 -10.437 -17.837  0.00  0.00      PROA  
ATOM     81  CG2 ILE P 586     -25.364 -12.490 -17.737  0.00  0.00      PROA  
ATOM     82 HG21 ILE P 586     -26.470 -12.533 -17.838  0.00  0.00      PROA  
ATOM     83 HG22 ILE P 586     -25.122 -13.348 -17.073  0.00  0.00      PROA  
ATOM     84 HG23 ILE P 586     -24.704 -12.711 -18.603  0.00  0.00      PROA  
ATOM     85  CG1 ILE P 586     -25.974 -10.665 -16.113  0.00  0.00      PROA  
ATOM     86 HG11 ILE P 586     -26.909 -10.436 -16.668  0.00  0.00      PROA  
ATOM     87 HG12 ILE P 586     -25.681  -9.627 -15.846  0.00  0.00      PROA  
ATOM     88  CD  ILE P 586     -26.265 -11.534 -14.886  0.00  0.00      PROA  
ATOM     89  HD1 ILE P 586     -26.817 -12.474 -15.100  0.00  0.00      PROA  
ATOM     90  HD2 ILE P 586     -26.773 -10.908 -14.121  0.00  0.00      PROA  
ATOM     91  HD3 ILE P 586     -25.367 -11.790 -14.286  0.00  0.00      PROA  
ATOM     92  C   ILE P 586     -22.503 -11.816 -17.520  0.00  0.00      PROA  
ATOM     93  O   ILE P 586     -22.027 -12.919 -17.435  0.00  0.00      PROA  
ATOM     94  N   LEU P 587     -22.081 -10.890 -18.396  0.00  0.00      PROA  
ATOM     95  HN  LEU P 587     -22.602 -10.040 -18.363  0.00  0.00      PROA  
ATOM     96  CA  LEU P 587     -21.029 -11.023 -19.337  0.00  0.00      PROA  
ATOM     97  HA  LEU P 587     -21.277 -11.871 -19.958  0.00  0.00      PROA  
ATOM     98  CB  LEU P 587     -21.045  -9.772 -20.220  0.00  0.00      PROA  
ATOM     99  HB1 LEU P 587     -20.189  -9.714 -20.926  0.00  0.00      PROA  
ATOM    100  HB2 LEU P 587     -20.847  -8.901 -19.558  0.00  0.00      PROA  
ATOM    101  CG  LEU P 587     -22.349  -9.519 -21.028  0.00  0.00      PROA  
ATOM    102  HG  LEU P 587     -23.162  -9.861 -20.353  0.00  0.00      PROA  
ATOM    103  CD1 LEU P 587     -22.577  -8.008 -21.296  0.00  0.00      PROA  
ATOM    104 HD11 LEU P 587     -21.808  -7.587 -21.979  0.00  0.00      PROA  
ATOM    105 HD12 LEU P 587     -22.483  -7.414 -20.362  0.00  0.00      PROA  
ATOM    106 HD13 LEU P 587     -23.570  -7.664 -21.657  0.00  0.00      PROA  
ATOM    107  CD2 LEU P 587     -22.519 -10.314 -22.291  0.00  0.00      PROA  
ATOM    108 HD21 LEU P 587     -23.421 -10.017 -22.867  0.00  0.00      PROA  
ATOM    109 HD22 LEU P 587     -22.626 -11.399 -22.080  0.00  0.00      PROA  
ATOM    110 HD23 LEU P 587     -21.677 -10.053 -22.968  0.00  0.00      PROA  
ATOM    111  C   LEU P 587     -19.666 -11.287 -18.713  0.00  0.00      PROA  
ATOM    112  O   LEU P 587     -18.909 -12.124 -19.279  0.00  0.00      PROA  
ATOM    113  N   ASP P 588     -19.313 -10.532 -17.625  0.00  0.00      PROA  
ATOM    114  HN  ASP P 588     -19.848  -9.709 -17.452  0.00  0.00      PROA  
ATOM    115  CA  ASP P 588     -18.036 -10.714 -16.865  0.00  0.00      PROA  
ATOM    116  HA  ASP P 588     -17.254 -10.577 -17.596  0.00  0.00      PROA  
ATOM    117  CB  ASP P 588     -17.708  -9.663 -15.708  0.00  0.00      PROA  
ATOM    118  HB1 ASP P 588     -16.795  -9.985 -15.163  0.00  0.00      PROA  
ATOM    119  HB2 ASP P 588     -18.545  -9.698 -14.979  0.00  0.00      PROA  
ATOM    120  CG  ASP P 588     -17.481  -8.253 -16.235  0.00  0.00      PROA  
ATOM    121  OD1 ASP P 588     -17.361  -8.052 -17.455  0.00  0.00      PROA  
ATOM    122  OD2 ASP P 588     -17.337  -7.313 -15.375  0.00  0.00      PROA  
ATOM    123  C   ASP P 588     -17.837 -12.173 -16.376  0.00  0.00      PROA  
ATOM    124  O   ASP P 588     -16.773 -12.787 -16.504  0.00  0.00      PROA  
ATOM    125  N   ILE P 589     -18.829 -12.854 -15.765  0.00  0.00      PROA  
ATOM    126  HN  ILE P 589     -19.674 -12.337 -15.652  0.00  0.00      PROA  
ATOM    127  CA  ILE P 589     -18.814 -14.264 -15.388  0.00  0.00      PROA  
ATOM    128  HA  ILE P 589     -18.134 -14.402 -14.561  0.00  0.00      PROA  
ATOM    129  CB  ILE P 589     -20.141 -14.654 -14.655  0.00  0.00      PROA  
ATOM    130  HB  ILE P 589     -21.035 -14.203 -15.138  0.00  0.00      PROA  
ATOM    131  CG2 ILE P 589     -20.411 -16.189 -14.579  0.00  0.00      PROA  
ATOM    132 HG21 ILE P 589     -19.530 -16.592 -14.034  0.00  0.00      PROA  
ATOM    133 HG22 ILE P 589     -20.538 -16.716 -15.549  0.00  0.00      PROA  
ATOM    134 HG23 ILE P 589     -21.359 -16.465 -14.070  0.00  0.00      PROA  
ATOM    135  CG1 ILE P 589     -20.126 -14.043 -13.200  0.00  0.00      PROA  
ATOM    136 HG11 ILE P 589     -21.133 -14.049 -12.731  0.00  0.00      PROA  
ATOM    137 HG12 ILE P 589     -19.882 -12.959 -13.210  0.00  0.00      PROA  
ATOM    138  CD  ILE P 589     -19.161 -14.708 -12.170  0.00  0.00      PROA  
ATOM    139  HD1 ILE P 589     -19.394 -15.793 -12.109  0.00  0.00      PROA  
ATOM    140  HD2 ILE P 589     -19.366 -14.211 -11.197  0.00  0.00      PROA  
ATOM    141  HD3 ILE P 589     -18.076 -14.680 -12.408  0.00  0.00      PROA  
ATOM    142  C   ILE P 589     -18.473 -15.229 -16.507  0.00  0.00      PROA  
ATOM    143  O   ILE P 589     -17.655 -16.131 -16.368  0.00  0.00      PROA  
ATOM    144  N   LYS P 590     -19.103 -14.996 -17.646  0.00  0.00      PROA  
ATOM    145  HN  LYS P 590     -19.600 -14.134 -17.592  0.00  0.00      PROA  
ATOM    146  CA  LYS P 590     -18.940 -15.633 -18.930  0.00  0.00      PROA  
ATOM    147  HA  LYS P 590     -19.191 -16.665 -18.735  0.00  0.00      PROA  
ATOM    148  CB  LYS P 590     -20.071 -15.251 -19.913  0.00  0.00      PROA  
ATOM    149  HB1 LYS P 590     -19.855 -15.716 -20.899  0.00  0.00      PROA  
ATOM    150  HB2 LYS P 590     -20.184 -14.173 -20.154  0.00  0.00      PROA  
ATOM    151  CG  LYS P 590     -21.453 -15.653 -19.420  0.00  0.00      PROA  
ATOM    152  HG1 LYS P 590     -21.703 -14.970 -18.580  0.00  0.00      PROA  
ATOM    153  HG2 LYS P 590     -21.305 -16.721 -19.150  0.00  0.00      PROA  
ATOM    154  CD  LYS P 590     -22.591 -15.415 -20.389  0.00  0.00      PROA  
ATOM    155  HD1 LYS P 590     -22.376 -16.094 -21.241  0.00  0.00      PROA  
ATOM    156  HD2 LYS P 590     -22.643 -14.424 -20.889  0.00  0.00      PROA  
ATOM    157  CE  LYS P 590     -23.904 -15.855 -19.829  0.00  0.00      PROA  
ATOM    158  HE1 LYS P 590     -24.664 -15.547 -20.578  0.00  0.00      PROA  
ATOM    159  HE2 LYS P 590     -24.198 -15.341 -18.888  0.00  0.00      PROA  
ATOM    160  NZ  LYS P 590     -23.882 -17.324 -19.619  0.00  0.00      PROA  
ATOM    161  HZ1 LYS P 590     -23.429 -17.850 -20.393  0.00  0.00      PROA  
ATOM    162  HZ2 LYS P 590     -24.812 -17.777 -19.509  0.00  0.00      PROA  
ATOM    163  HZ3 LYS P 590     -23.401 -17.463 -18.708  0.00  0.00      PROA  
ATOM    164  C   LYS P 590     -17.579 -15.605 -19.502  0.00  0.00      PROA  
ATOM    165  O   LYS P 590     -16.973 -16.620 -19.951  0.00  0.00      PROA  
ATOM    166  N   ARG P 591     -16.903 -14.472 -19.423  0.00  0.00      PROA  
ATOM    167  HN  ARG P 591     -17.302 -13.641 -19.042  0.00  0.00      PROA  
ATOM    168  CA  ARG P 591     -15.527 -14.186 -19.955  0.00  0.00      PROA  
ATOM    169  HA  ARG P 591     -15.443 -14.452 -20.998  0.00  0.00      PROA  
ATOM    170  CB  ARG P 591     -15.122 -12.718 -19.874  0.00  0.00      PROA  
ATOM    171  HB1 ARG P 591     -15.003 -12.323 -18.842  0.00  0.00      PROA  
ATOM    172  HB2 ARG P 591     -15.927 -12.179 -20.419  0.00  0.00      PROA  
ATOM    173  CG  ARG P 591     -13.867 -12.307 -20.677  0.00  0.00      PROA  
ATOM    174  HG1 ARG P 591     -13.742 -12.595 -21.743  0.00  0.00      PROA  
ATOM    175  HG2 ARG P 591     -12.954 -12.812 -20.296  0.00  0.00      PROA  
ATOM    176  CD  ARG P 591     -13.600 -10.776 -20.524  0.00  0.00      PROA  
ATOM    177  HD1 ARG P 591     -12.845 -10.572 -21.313  0.00  0.00      PROA  
ATOM    178  HD2 ARG P 591     -13.329 -10.450 -19.497  0.00  0.00      PROA  
ATOM    179  NE  ARG P 591     -14.737  -9.946 -21.016  0.00  0.00      PROA  
ATOM    180  HE  ARG P 591     -15.201 -10.383 -21.786  0.00  0.00      PROA  
ATOM    181  CZ  ARG P 591     -15.565  -9.272 -20.205  0.00  0.00      PROA  
ATOM    182  NH1 ARG P 591     -15.258  -8.701 -19.070  0.00  0.00      PROA  
ATOM    183 HH11 ARG P 591     -14.416  -8.895 -18.565  0.00  0.00      PROA  
ATOM    184 HH12 ARG P 591     -16.028  -8.310 -18.566  0.00  0.00      PROA  
ATOM    185  NH2 ARG P 591     -16.787  -9.081 -20.637  0.00  0.00      PROA  
ATOM    186 HH21 ARG P 591     -17.117  -9.582 -21.437  0.00  0.00      PROA  
ATOM    187 HH22 ARG P 591     -17.470  -8.750 -19.987  0.00  0.00      PROA  
ATOM    188  C   ARG P 591     -14.578 -15.109 -19.137  0.00  0.00      PROA  
ATOM    189  O   ARG P 591     -13.585 -15.673 -19.622  0.00  0.00      PROA  
ATOM    190  N   LYS P 592     -14.869 -15.319 -17.834  0.00  0.00      PROA  
ATOM    191  HN  LYS P 592     -15.641 -14.831 -17.435  0.00  0.00      PROA  
ATOM    192  CA  LYS P 592     -13.871 -15.931 -16.954  0.00  0.00      PROA  
ATOM    193  HA  LYS P 592     -12.893 -15.893 -17.409  0.00  0.00      PROA  
ATOM    194  CB  LYS P 592     -13.686 -15.151 -15.548  0.00  0.00      PROA  
ATOM    195  HB1 LYS P 592     -12.881 -15.616 -14.940  0.00  0.00      PROA  
ATOM    196  HB2 LYS P 592     -14.587 -15.128 -14.898  0.00  0.00      PROA  
ATOM    197  CG  LYS P 592     -13.323 -13.602 -15.700  0.00  0.00      PROA  
ATOM    198  HG1 LYS P 592     -13.083 -13.225 -14.683  0.00  0.00      PROA  
ATOM    199  HG2 LYS P 592     -14.277 -13.250 -16.147  0.00  0.00      PROA  
ATOM    200  CD  LYS P 592     -12.042 -13.264 -16.500  0.00  0.00      PROA  
ATOM    201  HD1 LYS P 592     -11.906 -12.161 -16.504  0.00  0.00      PROA  
ATOM    202  HD2 LYS P 592     -12.259 -13.521 -17.559  0.00  0.00      PROA  
ATOM    203  CE  LYS P 592     -10.691 -13.976 -16.081  0.00  0.00      PROA  
ATOM    204  HE1 LYS P 592     -10.660 -14.998 -16.515  0.00  0.00      PROA  
ATOM    205  HE2 LYS P 592     -10.596 -14.063 -14.977  0.00  0.00      PROA  
ATOM    206  NZ  LYS P 592      -9.583 -13.160 -16.579  0.00  0.00      PROA  
ATOM    207  HZ1 LYS P 592     -10.041 -12.416 -17.143  0.00  0.00      PROA  
ATOM    208  HZ2 LYS P 592      -8.968 -13.846 -17.062  0.00  0.00      PROA  
ATOM    209  HZ3 LYS P 592      -9.133 -12.729 -15.746  0.00  0.00      PROA  
ATOM    210  C   LYS P 592     -14.039 -17.421 -16.632  0.00  0.00      PROA  
ATOM    211  O   LYS P 592     -13.101 -18.077 -16.280  0.00  0.00      PROA  
ATOM    212  N   ALA P 593     -15.286 -17.920 -16.730  0.00  0.00      PROA  
ATOM    213  HN  ALA P 593     -16.092 -17.353 -16.881  0.00  0.00      PROA  
ATOM    214  CA  ALA P 593     -15.576 -19.297 -16.337  0.00  0.00      PROA  
ATOM    215  HA  ALA P 593     -15.109 -19.467 -15.378  0.00  0.00      PROA  
ATOM    216  CB  ALA P 593     -17.152 -19.392 -16.363  0.00  0.00      PROA  
ATOM    217  HB1 ALA P 593     -17.639 -18.590 -15.767  0.00  0.00      PROA  
ATOM    218  HB2 ALA P 593     -17.502 -20.377 -15.988  0.00  0.00      PROA  
ATOM    219  HB3 ALA P 593     -17.569 -19.329 -17.391  0.00  0.00      PROA  
ATOM    220  C   ALA P 593     -15.096 -20.460 -17.137  0.00  0.00      PROA  
ATOM    221  O   ALA P 593     -14.780 -21.461 -16.523  0.00  0.00      PROA  
ATOM    222  N   PRO P 594     -14.822 -20.531 -18.449  0.00  0.00      PROA  
ATOM    223  CD  PRO P 594     -15.209 -19.484 -19.387  0.00  0.00      PROA  
ATOM    224  HD1 PRO P 594     -14.562 -18.616 -19.137  0.00  0.00      PROA  
ATOM    225  HD2 PRO P 594     -16.292 -19.237 -19.399  0.00  0.00      PROA  
ATOM    226  CA  PRO P 594     -13.927 -21.408 -19.123  0.00  0.00      PROA  
ATOM    227  HA  PRO P 594     -13.940 -22.413 -18.726  0.00  0.00      PROA  
ATOM    228  CB  PRO P 594     -14.525 -21.461 -20.537  0.00  0.00      PROA  
ATOM    229  HB1 PRO P 594     -15.554 -21.879 -20.581  0.00  0.00      PROA  
ATOM    230  HB2 PRO P 594     -13.967 -22.045 -21.300  0.00  0.00      PROA  
ATOM    231  CG  PRO P 594     -14.649 -19.938 -20.746  0.00  0.00      PROA  
ATOM    232  HG1 PRO P 594     -13.634 -19.617 -21.063  0.00  0.00      PROA  
ATOM    233  HG2 PRO P 594     -15.394 -19.630 -21.510  0.00  0.00      PROA  
ATOM    234  C   PRO P 594     -12.511 -21.127 -19.012  0.00  0.00      PROA  
ATOM    235  O   PRO P 594     -11.689 -21.861 -19.526  0.00  0.00      PROA  
ATOM    236  N   PHE P 595     -12.095 -20.046 -18.350  0.00  0.00      PROA  
ATOM    237  HN  PHE P 595     -12.734 -19.407 -17.929  0.00  0.00      PROA  
ATOM    238  CA  PHE P 595     -10.689 -19.833 -17.997  0.00  0.00      PROA  
ATOM    239  HA  PHE P 595     -10.162 -20.713 -18.337  0.00  0.00      PROA  
ATOM    240  CB  PHE P 595     -10.110 -18.496 -18.615  0.00  0.00      PROA  
ATOM    241  HB1 PHE P 595      -9.077 -18.266 -18.278  0.00  0.00      PROA  
ATOM    242  HB2 PHE P 595     -10.768 -17.659 -18.298  0.00  0.00      PROA  
ATOM    243  CG  PHE P 595     -10.086 -18.358 -20.133  0.00  0.00      PROA  
ATOM    244  CD1 PHE P 595      -8.921 -18.629 -20.825  0.00  0.00      PROA  
ATOM    245  HD1 PHE P 595      -8.036 -18.984 -20.318  0.00  0.00      PROA  
ATOM    246  CE1 PHE P 595      -8.930 -18.626 -22.300  0.00  0.00      PROA  
ATOM    247  HE1 PHE P 595      -8.011 -18.849 -22.823  0.00  0.00      PROA  
ATOM    248  CZ  PHE P 595     -10.181 -18.329 -22.912  0.00  0.00      PROA  
ATOM    249  HZ  PHE P 595     -10.269 -18.193 -23.980  0.00  0.00      PROA  
ATOM    250  CD2 PHE P 595     -11.302 -18.076 -20.766  0.00  0.00      PROA  
ATOM    251  HD2 PHE P 595     -12.136 -17.948 -20.091  0.00  0.00      PROA  
ATOM    252  CE2 PHE P 595     -11.354 -18.086 -22.199  0.00  0.00      PROA  
ATOM    253  HE2 PHE P 595     -12.252 -17.736 -22.686  0.00  0.00      PROA  
ATOM    254  C   PHE P 595     -10.303 -19.810 -16.515  0.00  0.00      PROA  
ATOM    255  O   PHE P 595      -9.195 -19.349 -16.185  0.00  0.00      PROA  
ATOM    256  N   PHE P 596     -11.144 -20.248 -15.528  0.00  0.00      PROA  
ATOM    257  HN  PHE P 596     -12.020 -20.710 -15.642  0.00  0.00      PROA  
ATOM    258  CA  PHE P 596     -10.651 -20.215 -14.153  0.00  0.00      PROA  
ATOM    259  HA  PHE P 596     -10.349 -19.192 -13.979  0.00  0.00      PROA  
ATOM    260  CB  PHE P 596     -11.771 -20.639 -13.090  0.00  0.00      PROA  
ATOM    261  HB1 PHE P 596     -11.295 -21.008 -12.156  0.00  0.00      PROA  
ATOM    262  HB2 PHE P 596     -12.446 -21.383 -13.564  0.00  0.00      PROA  
ATOM    263  CG  PHE P 596     -12.658 -19.481 -12.781  0.00  0.00      PROA  
ATOM    264  CD1 PHE P 596     -13.993 -19.369 -13.170  0.00  0.00      PROA  
ATOM    265  HD1 PHE P 596     -14.557 -20.125 -13.696  0.00  0.00      PROA  
ATOM    266  CE1 PHE P 596     -14.791 -18.265 -12.964  0.00  0.00      PROA  
ATOM    267  HE1 PHE P 596     -15.775 -18.090 -13.371  0.00  0.00      PROA  
ATOM    268  CZ  PHE P 596     -14.303 -17.148 -12.293  0.00  0.00      PROA  
ATOM    269  HZ  PHE P 596     -14.897 -16.246 -12.286  0.00  0.00      PROA  
ATOM    270  CD2 PHE P 596     -12.149 -18.252 -12.149  0.00  0.00      PROA  
ATOM    271  HD2 PHE P 596     -11.143 -18.091 -11.793  0.00  0.00      PROA  
ATOM    272  CE2 PHE P 596     -12.971 -17.121 -11.977  0.00  0.00      PROA  
ATOM    273  HE2 PHE P 596     -12.519 -16.244 -11.538  0.00  0.00      PROA  
ATOM    274  C   PHE P 596      -9.393 -21.091 -13.902  0.00  0.00      PROA  
ATOM    275  O   PHE P 596      -8.434 -20.680 -13.323  0.00  0.00      PROA  
ATOM    276  N   LEU P 597      -9.383 -22.327 -14.500  0.00  0.00      PROA  
ATOM    277  HN  LEU P 597     -10.121 -22.590 -15.116  0.00  0.00      PROA  
ATOM    278  CA  LEU P 597      -8.246 -23.228 -14.394  0.00  0.00      PROA  
ATOM    279  HA  LEU P 597      -8.074 -23.323 -13.332  0.00  0.00      PROA  
ATOM    280  CB  LEU P 597      -8.680 -24.550 -14.873  0.00  0.00      PROA  
ATOM    281  HB1 LEU P 597      -9.040 -24.427 -15.917  0.00  0.00      PROA  
ATOM    282  HB2 LEU P 597      -9.502 -25.049 -14.317  0.00  0.00      PROA  
ATOM    283  CG  LEU P 597      -7.667 -25.688 -14.801  0.00  0.00      PROA  
ATOM    284  HG  LEU P 597      -6.864 -25.369 -15.500  0.00  0.00      PROA  
ATOM    285  CD1 LEU P 597      -7.035 -25.831 -13.433  0.00  0.00      PROA  
ATOM    286 HD11 LEU P 597      -6.194 -26.553 -13.356  0.00  0.00      PROA  
ATOM    287 HD12 LEU P 597      -7.786 -26.268 -12.742  0.00  0.00      PROA  
ATOM    288 HD13 LEU P 597      -6.678 -24.894 -12.954  0.00  0.00      PROA  
ATOM    289  CD2 LEU P 597      -8.331 -26.942 -15.378  0.00  0.00      PROA  
ATOM    290 HD21 LEU P 597      -9.198 -27.293 -14.777  0.00  0.00      PROA  
ATOM    291 HD22 LEU P 597      -7.630 -27.796 -15.494  0.00  0.00      PROA  
ATOM    292 HD23 LEU P 597      -8.754 -26.763 -16.389  0.00  0.00      PROA  
ATOM    293  C   LEU P 597      -7.005 -22.678 -15.121  0.00  0.00      PROA  
ATOM    294  O   LEU P 597      -5.897 -22.978 -14.780  0.00  0.00      PROA  
ATOM    295  N   SER P 598      -7.204 -21.752 -16.045  0.00  0.00      PROA  
ATOM    296  HN  SER P 598      -8.121 -21.381 -16.170  0.00  0.00      PROA  
ATOM    297  CA  SER P 598      -6.186 -21.336 -17.000  0.00  0.00      PROA  
ATOM    298  HA  SER P 598      -5.802 -22.280 -17.357  0.00  0.00      PROA  
ATOM    299  CB  SER P 598      -6.730 -20.471 -18.172  0.00  0.00      PROA  
ATOM    300  HB1 SER P 598      -7.431 -19.700 -17.784  0.00  0.00      PROA  
ATOM    301  HB2 SER P 598      -7.310 -21.220 -18.751  0.00  0.00      PROA  
ATOM    302  OG  SER P 598      -5.671 -19.743 -18.856  0.00  0.00      PROA  
ATOM    303  HG1 SER P 598      -5.032 -20.410 -19.119  0.00  0.00      PROA  
ATOM    304  C   SER P 598      -5.014 -20.583 -16.298  0.00  0.00      PROA  
ATOM    305  O   SER P 598      -3.816 -20.743 -16.541  0.00  0.00      PROA  
ATOM    306  N   ASP P 599      -5.411 -19.762 -15.352  0.00  0.00      PROA  
ATOM    307  HN  ASP P 599      -6.365 -19.552 -15.154  0.00  0.00      PROA  
ATOM    308  CA  ASP P 599      -4.526 -18.988 -14.526  0.00  0.00      PROA  
ATOM    309  HA  ASP P 599      -3.804 -18.408 -15.082  0.00  0.00      PROA  
ATOM    310  CB  ASP P 599      -5.434 -18.083 -13.714  0.00  0.00      PROA  
ATOM    311  HB1 ASP P 599      -4.722 -17.566 -13.036  0.00  0.00      PROA  
ATOM    312  HB2 ASP P 599      -6.192 -18.700 -13.187  0.00  0.00      PROA  
ATOM    313  CG  ASP P 599      -6.157 -16.973 -14.486  0.00  0.00      PROA  
ATOM    314  OD1 ASP P 599      -5.817 -16.715 -15.654  0.00  0.00      PROA  
ATOM    315  OD2 ASP P 599      -6.975 -16.214 -13.851  0.00  0.00      PROA  
ATOM    316  C   ASP P 599      -3.545 -19.739 -13.640  0.00  0.00      PROA  
ATOM    317  O   ASP P 599      -2.375 -19.548 -13.729  0.00  0.00      PROA  
ATOM    318  N   PHE P 600      -4.114 -20.763 -12.930  0.00  0.00      PROA  
ATOM    319  HN  PHE P 600      -5.111 -20.784 -12.931  0.00  0.00      PROA  
ATOM    320  CA  PHE P 600      -3.449 -21.891 -12.339  0.00  0.00      PROA  
ATOM    321  HA  PHE P 600      -2.797 -21.415 -11.622  0.00  0.00      PROA  
ATOM    322  CB  PHE P 600      -4.447 -22.898 -11.658  0.00  0.00      PROA  
ATOM    323  HB1 PHE P 600      -3.999 -23.825 -11.241  0.00  0.00      PROA  
ATOM    324  HB2 PHE P 600      -5.157 -23.311 -12.406  0.00  0.00      PROA  
ATOM    325  CG  PHE P 600      -5.139 -22.187 -10.537  0.00  0.00      PROA  
ATOM    326  CD1 PHE P 600      -6.520 -21.997 -10.575  0.00  0.00      PROA  
ATOM    327  HD1 PHE P 600      -7.015 -22.520 -11.379  0.00  0.00      PROA  
ATOM    328  CE1 PHE P 600      -7.194 -21.367  -9.518  0.00  0.00      PROA  
ATOM    329  HE1 PHE P 600      -8.252 -21.169  -9.613  0.00  0.00      PROA  
ATOM    330  CZ  PHE P 600      -6.465 -20.883  -8.427  0.00  0.00      PROA  
ATOM    331  HZ  PHE P 600      -7.021 -20.196  -7.806  0.00  0.00      PROA  
ATOM    332  CD2 PHE P 600      -4.377 -21.573  -9.457  0.00  0.00      PROA  
ATOM    333  HD2 PHE P 600      -3.302 -21.576  -9.569  0.00  0.00      PROA  
ATOM    334  CE2 PHE P 600      -5.121 -21.071  -8.415  0.00  0.00      PROA  
ATOM    335  HE2 PHE P 600      -4.605 -20.836  -7.495  0.00  0.00      PROA  
ATOM    336  C   PHE P 600      -2.481 -22.651 -13.162  0.00  0.00      PROA  
ATOM    337  O   PHE P 600      -1.306 -22.808 -12.887  0.00  0.00      PROA  
ATOM    338  N   LYS P 601      -2.869 -22.878 -14.473  0.00  0.00      PROA  
ATOM    339  HN  LYS P 601      -3.801 -22.652 -14.746  0.00  0.00      PROA  
ATOM    340  CA  LYS P 601      -2.047 -23.394 -15.510  0.00  0.00      PROA  
ATOM    341  HA  LYS P 601      -1.380 -24.164 -15.150  0.00  0.00      PROA  
ATOM    342  CB  LYS P 601      -3.030 -24.028 -16.485  0.00  0.00      PROA  
ATOM    343  HB1 LYS P 601      -2.649 -24.177 -17.518  0.00  0.00      PROA  
ATOM    344  HB2 LYS P 601      -3.851 -23.315 -16.710  0.00  0.00      PROA  
ATOM    345  CG  LYS P 601      -3.743 -25.376 -16.186  0.00  0.00      PROA  
ATOM    346  HG1 LYS P 601      -4.570 -25.507 -16.917  0.00  0.00      PROA  
ATOM    347  HG2 LYS P 601      -4.256 -25.288 -15.204  0.00  0.00      PROA  
ATOM    348  CD  LYS P 601      -2.775 -26.609 -16.088  0.00  0.00      PROA  
ATOM    349  HD1 LYS P 601      -3.383 -27.538 -16.055  0.00  0.00      PROA  
ATOM    350  HD2 LYS P 601      -2.209 -26.549 -15.134  0.00  0.00      PROA  
ATOM    351  CE  LYS P 601      -1.718 -26.691 -17.224  0.00  0.00      PROA  
ATOM    352  HE1 LYS P 601      -0.905 -25.940 -17.131  0.00  0.00      PROA  
ATOM    353  HE2 LYS P 601      -2.210 -26.753 -18.218  0.00  0.00      PROA  
ATOM    354  NZ  LYS P 601      -0.965 -27.950 -17.165  0.00  0.00      PROA  
ATOM    355  HZ1 LYS P 601      -1.571 -28.763 -17.399  0.00  0.00      PROA  
ATOM    356  HZ2 LYS P 601      -0.684 -28.217 -16.200  0.00  0.00      PROA  
ATOM    357  HZ3 LYS P 601      -0.192 -27.825 -17.850  0.00  0.00      PROA  
ATOM    358  C   LYS P 601      -1.005 -22.442 -16.057  0.00  0.00      PROA  
ATOM    359  O   LYS P 601       0.053 -22.884 -16.431  0.00  0.00      PROA  
ATOM    360  N   ASP P 602      -1.172 -21.107 -15.957  0.00  0.00      PROA  
ATOM    361  HN  ASP P 602      -2.079 -20.698 -15.911  0.00  0.00      PROA  
ATOM    362  CA  ASP P 602      -0.014 -20.246 -16.142  0.00  0.00      PROA  
ATOM    363  HA  ASP P 602       0.525 -20.588 -17.013  0.00  0.00      PROA  
ATOM    364  CB  ASP P 602      -0.572 -18.839 -16.310  0.00  0.00      PROA  
ATOM    365  HB1 ASP P 602       0.280 -18.133 -16.207  0.00  0.00      PROA  
ATOM    366  HB2 ASP P 602      -1.368 -18.646 -15.559  0.00  0.00      PROA  
ATOM    367  CG  ASP P 602      -1.109 -18.567 -17.681  0.00  0.00      PROA  
ATOM    368  OD1 ASP P 602      -0.911 -19.290 -18.692  0.00  0.00      PROA  
ATOM    369  OD2 ASP P 602      -1.776 -17.484 -17.741  0.00  0.00      PROA  
ATOM    370  C   ASP P 602       0.996 -20.276 -14.986  0.00  0.00      PROA  
ATOM    371  O   ASP P 602       2.202 -20.139 -15.158  0.00  0.00      PROA  
ATOM    372  N   ALA P 603       0.473 -20.495 -13.769  0.00  0.00      PROA  
ATOM    373  HN  ALA P 603      -0.520 -20.586 -13.755  0.00  0.00      PROA  
ATOM    374  CA  ALA P 603       1.181 -20.443 -12.443  0.00  0.00      PROA  
ATOM    375  HA  ALA P 603       1.580 -19.458 -12.252  0.00  0.00      PROA  
ATOM    376  CB  ALA P 603       0.231 -20.721 -11.297  0.00  0.00      PROA  
ATOM    377  HB1 ALA P 603       0.684 -20.379 -10.341  0.00  0.00      PROA  
ATOM    378  HB2 ALA P 603       0.162 -21.809 -11.082  0.00  0.00      PROA  
ATOM    379  HB3 ALA P 603      -0.766 -20.256 -11.449  0.00  0.00      PROA  
ATOM    380  C   ALA P 603       2.360 -21.511 -12.508  0.00  0.00      PROA  
ATOM    381  O   ALA P 603       3.419 -21.262 -11.888  0.00  0.00      PROA  
ATOM    382  N   LEU P 604       2.187 -22.548 -13.351  0.00  0.00      PROA  
ATOM    383  HN  LEU P 604       1.323 -22.709 -13.823  0.00  0.00      PROA  
ATOM    384  CA  LEU P 604       3.180 -23.599 -13.655  0.00  0.00      PROA  
ATOM    385  HA  LEU P 604       3.436 -24.000 -12.686  0.00  0.00      PROA  
ATOM    386  CB  LEU P 604       2.618 -24.632 -14.651  0.00  0.00      PROA  
ATOM    387  HB1 LEU P 604       2.116 -24.198 -15.542  0.00  0.00      PROA  
ATOM    388  HB2 LEU P 604       1.853 -25.270 -14.159  0.00  0.00      PROA  
ATOM    389  CG  LEU P 604       3.667 -25.672 -15.188  0.00  0.00      PROA  
ATOM    390  HG  LEU P 604       4.463 -25.179 -15.785  0.00  0.00      PROA  
ATOM    391  CD1 LEU P 604       4.218 -26.575 -14.044  0.00  0.00      PROA  
ATOM    392 HD11 LEU P 604       4.443 -26.014 -13.112  0.00  0.00      PROA  
ATOM    393 HD12 LEU P 604       5.163 -27.036 -14.404  0.00  0.00      PROA  
ATOM    394 HD13 LEU P 604       3.422 -27.328 -13.859  0.00  0.00      PROA  
ATOM    395  CD2 LEU P 604       3.013 -26.641 -16.248  0.00  0.00      PROA  
ATOM    396 HD21 LEU P 604       3.863 -27.178 -16.721  0.00  0.00      PROA  
ATOM    397 HD22 LEU P 604       2.303 -26.127 -16.930  0.00  0.00      PROA  
ATOM    398 HD23 LEU P 604       2.305 -27.299 -15.699  0.00  0.00      PROA  
ATOM    399  C   LEU P 604       4.453 -23.020 -14.173  0.00  0.00      PROA  
ATOM    400  O   LEU P 604       5.500 -23.648 -14.127  0.00  0.00      PROA  
ATOM    401  N   SER P 605       4.492 -21.816 -14.814  0.00  0.00      PROA  
ATOM    402  HN  SER P 605       3.630 -21.324 -14.716  0.00  0.00      PROA  
ATOM    403  CA  SER P 605       5.646 -21.211 -15.536  0.00  0.00      PROA  
ATOM    404  HA  SER P 605       6.334 -21.986 -15.839  0.00  0.00      PROA  
ATOM    405  CB  SER P 605       5.137 -20.432 -16.860  0.00  0.00      PROA  
ATOM    406  HB1 SER P 605       4.502 -21.216 -17.324  0.00  0.00      PROA  
ATOM    407  HB2 SER P 605       6.015 -20.176 -17.491  0.00  0.00      PROA  
ATOM    408  OG  SER P 605       4.372 -19.237 -16.577  0.00  0.00      PROA  
ATOM    409  HG1 SER P 605       3.716 -19.523 -15.936  0.00  0.00      PROA  
ATOM    410  C   SER P 605       6.449 -20.269 -14.640  0.00  0.00      PROA  
ATOM    411  O   SER P 605       7.250 -19.428 -15.082  0.00  0.00      PROA  
ATOM    412  N   LEU P 606       6.290 -20.556 -13.342  0.00  0.00      PROA  
ATOM    413  HN  LEU P 606       5.705 -21.305 -13.041  0.00  0.00      PROA  
ATOM    414  CA  LEU P 606       6.941 -19.889 -12.209  0.00  0.00      PROA  
ATOM    415  HA  LEU P 606       6.395 -20.182 -11.324  0.00  0.00      PROA  
ATOM    416  CB  LEU P 606       8.417 -20.408 -12.002  0.00  0.00      PROA  
ATOM    417  HB1 LEU P 606       8.833 -19.893 -11.110  0.00  0.00      PROA  
ATOM    418  HB2 LEU P 606       9.096 -20.081 -12.819  0.00  0.00      PROA  
ATOM    419  CG  LEU P 606       8.520 -21.910 -11.730  0.00  0.00      PROA  
ATOM    420  HG  LEU P 606       7.530 -22.328 -11.446  0.00  0.00      PROA  
ATOM    421  CD1 LEU P 606       8.957 -22.684 -13.089  0.00  0.00      PROA  
ATOM    422 HD11 LEU P 606       8.750 -23.756 -12.884  0.00  0.00      PROA  
ATOM    423 HD12 LEU P 606       9.999 -22.476 -13.416  0.00  0.00      PROA  
ATOM    424 HD13 LEU P 606       8.244 -22.387 -13.888  0.00  0.00      PROA  
ATOM    425  CD2 LEU P 606       9.465 -22.309 -10.553  0.00  0.00      PROA  
ATOM    426 HD21 LEU P 606      10.498 -21.983 -10.802  0.00  0.00      PROA  
ATOM    427 HD22 LEU P 606       9.575 -23.413 -10.499  0.00  0.00      PROA  
ATOM    428 HD23 LEU P 606       9.167 -21.821  -9.600  0.00  0.00      PROA  
ATOM    429  C   LEU P 606       6.927 -18.424 -12.180  0.00  0.00      PROA  
ATOM    430  O   LEU P 606       6.203 -17.841 -12.930  0.00  0.00      PROA  
ATOM    431  N   GLN P 607       7.685 -17.760 -11.332  0.00  0.00      PROA  
ATOM    432  HN  GLN P 607       8.438 -18.291 -10.953  0.00  0.00      PROA  
ATOM    433  CA  GLN P 607       7.466 -16.335 -10.873  0.00  0.00      PROA  
ATOM    434  HA  GLN P 607       8.336 -15.956 -10.357  0.00  0.00      PROA  
ATOM    435  CB  GLN P 607       7.126 -15.222 -11.945  0.00  0.00      PROA  
ATOM    436  HB1 GLN P 607       6.877 -14.288 -11.398  0.00  0.00      PROA  
ATOM    437  HB2 GLN P 607       6.338 -15.516 -12.671  0.00  0.00      PROA  
ATOM    438  CG  GLN P 607       8.359 -14.897 -12.710  0.00  0.00      PROA  
ATOM    439  HG1 GLN P 607       8.651 -15.771 -13.330  0.00  0.00      PROA  
ATOM    440  HG2 GLN P 607       9.095 -14.621 -11.924  0.00  0.00      PROA  
ATOM    441  CD  GLN P 607       8.053 -13.722 -13.674  0.00  0.00      PROA  
ATOM    442  OE1 GLN P 607       8.165 -13.890 -14.906  0.00  0.00      PROA  
ATOM    443  NE2 GLN P 607       7.691 -12.540 -13.206  0.00  0.00      PROA  
ATOM    444 HE21 GLN P 607       7.821 -11.809 -13.876  0.00  0.00      PROA  
ATOM    445 HE22 GLN P 607       7.709 -12.371 -12.221  0.00  0.00      PROA  
ATOM    446  C   GLN P 607       6.663 -16.307  -9.609  0.00  0.00      PROA  
ATOM    447  O   GLN P 607       6.969 -15.538  -8.679  0.00  0.00      PROA  
ATOM    448  N   CYS P 608       5.636 -17.147  -9.384  0.00  0.00      PROA  
ATOM    449  HN  CYS P 608       5.321 -17.800 -10.068  0.00  0.00      PROA  
ATOM    450  CA  CYS P 608       4.741 -17.145  -8.252  0.00  0.00      PROA  
ATOM    451  HA  CYS P 608       4.245 -16.187  -8.193  0.00  0.00      PROA  
ATOM    452  CB  CYS P 608       3.609 -18.041  -8.405  0.00  0.00      PROA  
ATOM    453  HB1 CYS P 608       3.020 -17.770  -9.307  0.00  0.00      PROA  
ATOM    454  HB2 CYS P 608       2.883 -17.992  -7.566  0.00  0.00      PROA  
ATOM    455  SG  CYS P 608       4.026 -19.846  -8.750  0.00  0.00      PROA  
ATOM    456  HG1 CYS P 608       3.599 -19.900 -10.003  0.00  0.00      PROA  
ATOM    457  C   CYS P 608       5.380 -17.403  -6.869  0.00  0.00      PROA  
ATOM    458  O   CYS P 608       4.935 -16.876  -5.878  0.00  0.00      PROA  
ATOM    459  N   LEU P 609       6.303 -18.364  -6.825  0.00  0.00      PROA  
ATOM    460  HN  LEU P 609       6.600 -18.716  -7.710  0.00  0.00      PROA  
ATOM    461  CA  LEU P 609       6.809 -18.842  -5.511  0.00  0.00      PROA  
ATOM    462  HA  LEU P 609       6.036 -19.137  -4.816  0.00  0.00      PROA  
ATOM    463  CB  LEU P 609       7.733 -20.119  -5.878  0.00  0.00      PROA  
ATOM    464  HB1 LEU P 609       8.507 -19.779  -6.599  0.00  0.00      PROA  
ATOM    465  HB2 LEU P 609       7.115 -20.812  -6.488  0.00  0.00      PROA  
ATOM    466  CG  LEU P 609       8.245 -21.040  -4.692  0.00  0.00      PROA  
ATOM    467  HG  LEU P 609       8.886 -20.373  -4.076  0.00  0.00      PROA  
ATOM    468  CD1 LEU P 609       7.036 -21.618  -3.951  0.00  0.00      PROA  
ATOM    469 HD11 LEU P 609       6.784 -20.852  -3.187  0.00  0.00      PROA  
ATOM    470 HD12 LEU P 609       7.291 -22.584  -3.464  0.00  0.00      PROA  
ATOM    471 HD13 LEU P 609       6.251 -21.937  -4.669  0.00  0.00      PROA  
ATOM    472  CD2 LEU P 609       9.170 -22.084  -5.264  0.00  0.00      PROA  
ATOM    473 HD21 LEU P 609       9.802 -21.612  -6.046  0.00  0.00      PROA  
ATOM    474 HD22 LEU P 609       8.542 -22.859  -5.754  0.00  0.00      PROA  
ATOM    475 HD23 LEU P 609       9.696 -22.613  -4.441  0.00  0.00      PROA  
ATOM    476  C   LEU P 609       7.654 -17.756  -4.826  0.00  0.00      PROA  
ATOM    477  O   LEU P 609       7.538 -17.632  -3.625  0.00  0.00      PROA  
ATOM    478  N   ALA P 610       8.399 -16.899  -5.604  0.00  0.00      PROA  
ATOM    479  HN  ALA P 610       8.530 -17.118  -6.568  0.00  0.00      PROA  
ATOM    480  CA  ALA P 610       9.187 -15.867  -5.030  0.00  0.00      PROA  
ATOM    481  HA  ALA P 610       9.570 -16.270  -4.104  0.00  0.00      PROA  
ATOM    482  CB  ALA P 610      10.366 -15.370  -5.904  0.00  0.00      PROA  
ATOM    483  HB1 ALA P 610      10.977 -16.229  -6.257  0.00  0.00      PROA  
ATOM    484  HB2 ALA P 610      10.972 -14.636  -5.331  0.00  0.00      PROA  
ATOM    485  HB3 ALA P 610       9.858 -14.800  -6.711  0.00  0.00      PROA  
ATOM    486  C   ALA P 610       8.352 -14.675  -4.650  0.00  0.00      PROA  
ATOM    487  O   ALA P 610       8.580 -14.055  -3.610  0.00  0.00      PROA  
ATOM    488  N   SER P 611       7.401 -14.325  -5.483  0.00  0.00      PROA  
ATOM    489  HN  SER P 611       7.393 -14.852  -6.329  0.00  0.00      PROA  
ATOM    490  CA  SER P 611       6.318 -13.344  -5.369  0.00  0.00      PROA  
ATOM    491  HA  SER P 611       6.634 -12.311  -5.326  0.00  0.00      PROA  
ATOM    492  CB  SER P 611       5.319 -13.614  -6.582  0.00  0.00      PROA  
ATOM    493  HB1 SER P 611       4.844 -14.617  -6.642  0.00  0.00      PROA  
ATOM    494  HB2 SER P 611       6.002 -13.505  -7.450  0.00  0.00      PROA  
ATOM    495  OG  SER P 611       4.348 -12.575  -6.803  0.00  0.00      PROA  
ATOM    496  HG1 SER P 611       4.898 -11.854  -7.119  0.00  0.00      PROA  
ATOM    497  C   SER P 611       5.486 -13.629  -4.100  0.00  0.00      PROA  
ATOM    498  O   SER P 611       5.381 -12.720  -3.269  0.00  0.00      PROA  
ATOM    499  N   ILE P 612       5.049 -14.911  -3.877  0.00  0.00      PROA  
ATOM    500  HN  ILE P 612       5.360 -15.523  -4.600  0.00  0.00      PROA  
ATOM    501  CA  ILE P 612       4.394 -15.392  -2.679  0.00  0.00      PROA  
ATOM    502  HA  ILE P 612       3.432 -14.903  -2.632  0.00  0.00      PROA  
ATOM    503  CB  ILE P 612       4.181 -16.910  -2.881  0.00  0.00      PROA  
ATOM    504  HB  ILE P 612       4.995 -17.377  -3.475  0.00  0.00      PROA  
ATOM    505  CG2 ILE P 612       4.234 -17.617  -1.469  0.00  0.00      PROA  
ATOM    506 HG21 ILE P 612       3.970 -18.686  -1.613  0.00  0.00      PROA  
ATOM    507 HG22 ILE P 612       3.539 -17.188  -0.716  0.00  0.00      PROA  
ATOM    508 HG23 ILE P 612       5.244 -17.615  -1.005  0.00  0.00      PROA  
ATOM    509  CG1 ILE P 612       2.816 -17.146  -3.677  0.00  0.00      PROA  
ATOM    510 HG11 ILE P 612       2.781 -16.419  -4.516  0.00  0.00      PROA  
ATOM    511 HG12 ILE P 612       1.993 -16.893  -2.975  0.00  0.00      PROA  
ATOM    512  CD  ILE P 612       2.692 -18.483  -4.361  0.00  0.00      PROA  
ATOM    513  HD1 ILE P 612       2.760 -19.340  -3.658  0.00  0.00      PROA  
ATOM    514  HD2 ILE P 612       3.457 -18.618  -5.156  0.00  0.00      PROA  
ATOM    515  HD3 ILE P 612       1.630 -18.525  -4.685  0.00  0.00      PROA  
ATOM    516  C   ILE P 612       5.148 -14.978  -1.458  0.00  0.00      PROA  
ATOM    517  O   ILE P 612       4.564 -14.310  -0.633  0.00  0.00      PROA  
ATOM    518  N   LEU P 613       6.478 -15.284  -1.326  0.00  0.00      PROA  
ATOM    519  HN  LEU P 613       6.957 -15.865  -1.980  0.00  0.00      PROA  
ATOM    520  CA  LEU P 613       7.167 -14.922  -0.158  0.00  0.00      PROA  
ATOM    521  HA  LEU P 613       6.564 -15.318   0.646  0.00  0.00      PROA  
ATOM    522  CB  LEU P 613       8.566 -15.634  -0.097  0.00  0.00      PROA  
ATOM    523  HB1 LEU P 613       9.026 -15.378   0.881  0.00  0.00      PROA  
ATOM    524  HB2 LEU P 613       9.219 -15.310  -0.935  0.00  0.00      PROA  
ATOM    525  CG  LEU P 613       8.627 -17.229  -0.161  0.00  0.00      PROA  
ATOM    526  HG  LEU P 613       8.039 -17.501  -1.063  0.00  0.00      PROA  
ATOM    527  CD1 LEU P 613      10.010 -17.783  -0.379  0.00  0.00      PROA  
ATOM    528 HD11 LEU P 613      10.648 -17.451   0.467  0.00  0.00      PROA  
ATOM    529 HD12 LEU P 613      10.489 -17.477  -1.334  0.00  0.00      PROA  
ATOM    530 HD13 LEU P 613       9.935 -18.885  -0.502  0.00  0.00      PROA  
ATOM    531  CD2 LEU P 613       8.061 -17.949   1.117  0.00  0.00      PROA  
ATOM    532 HD21 LEU P 613       8.536 -18.949   1.201  0.00  0.00      PROA  
ATOM    533 HD22 LEU P 613       6.959 -18.079   1.067  0.00  0.00      PROA  
ATOM    534 HD23 LEU P 613       8.369 -17.397   2.031  0.00  0.00      PROA  
ATOM    535  C   LEU P 613       7.341 -13.476   0.140  0.00  0.00      PROA  
ATOM    536  O   LEU P 613       7.279 -13.062   1.288  0.00  0.00      PROA  
ATOM    537  N   PHE P 614       7.590 -12.679  -0.806  0.00  0.00      PROA  
ATOM    538  HN  PHE P 614       7.569 -13.104  -1.707  0.00  0.00      PROA  
ATOM    539  CA  PHE P 614       7.811 -11.199  -0.760  0.00  0.00      PROA  
ATOM    540  HA  PHE P 614       8.521 -11.043   0.039  0.00  0.00      PROA  
ATOM    541  CB  PHE P 614       8.361 -10.773  -2.133  0.00  0.00      PROA  
ATOM    542  HB1 PHE P 614       7.781 -11.206  -2.977  0.00  0.00      PROA  
ATOM    543  HB2 PHE P 614       9.373 -11.213  -2.003  0.00  0.00      PROA  
ATOM    544  CG  PHE P 614       8.333  -9.247  -2.464  0.00  0.00      PROA  
ATOM    545  CD1 PHE P 614       8.599  -8.320  -1.493  0.00  0.00      PROA  
ATOM    546  HD1 PHE P 614       8.695  -8.604  -0.456  0.00  0.00      PROA  
ATOM    547  CE1 PHE P 614       8.720  -6.994  -1.773  0.00  0.00      PROA  
ATOM    548  HE1 PHE P 614       8.944  -6.414  -0.890  0.00  0.00      PROA  
ATOM    549  CZ  PHE P 614       8.796  -6.550  -3.065  0.00  0.00      PROA  
ATOM    550  HZ  PHE P 614       8.991  -5.532  -3.369  0.00  0.00      PROA  
ATOM    551  CD2 PHE P 614       8.201  -8.816  -3.780  0.00  0.00      PROA  
ATOM    552  HD2 PHE P 614       8.040  -9.472  -4.623  0.00  0.00      PROA  
ATOM    553  CE2 PHE P 614       8.556  -7.457  -4.065  0.00  0.00      PROA  
ATOM    554  HE2 PHE P 614       8.503  -7.063  -5.070  0.00  0.00      PROA  
ATOM    555  C   PHE P 614       6.561 -10.432  -0.299  0.00  0.00      PROA  
ATOM    556  O   PHE P 614       6.578  -9.735   0.710  0.00  0.00      PROA  
ATOM    557  N   LEU P 615       5.448 -10.783  -0.961  0.00  0.00      PROA  
ATOM    558  HN  LEU P 615       5.547 -11.338  -1.783  0.00  0.00      PROA  
ATOM    559  CA  LEU P 615       4.140 -10.265  -0.678  0.00  0.00      PROA  
ATOM    560  HA  LEU P 615       4.214  -9.200  -0.512  0.00  0.00      PROA  
ATOM    561  CB  LEU P 615       3.087 -10.414  -1.881  0.00  0.00      PROA  
ATOM    562  HB1 LEU P 615       2.065 -10.343  -1.450  0.00  0.00      PROA  
ATOM    563  HB2 LEU P 615       3.206 -11.404  -2.372  0.00  0.00      PROA  
ATOM    564  CG  LEU P 615       3.155  -9.306  -2.968  0.00  0.00      PROA  
ATOM    565  HG  LEU P 615       2.634  -9.732  -3.852  0.00  0.00      PROA  
ATOM    566  CD1 LEU P 615       2.552  -7.962  -2.574  0.00  0.00      PROA  
ATOM    567 HD11 LEU P 615       1.557  -8.041  -2.086  0.00  0.00      PROA  
ATOM    568 HD12 LEU P 615       2.369  -7.423  -3.527  0.00  0.00      PROA  
ATOM    569 HD13 LEU P 615       3.182  -7.321  -1.921  0.00  0.00      PROA  
ATOM    570  CD2 LEU P 615       4.599  -9.120  -3.534  0.00  0.00      PROA  
ATOM    571 HD21 LEU P 615       4.575  -8.478  -4.440  0.00  0.00      PROA  
ATOM    572 HD22 LEU P 615       5.016 -10.108  -3.825  0.00  0.00      PROA  
ATOM    573 HD23 LEU P 615       5.215  -8.607  -2.765  0.00  0.00      PROA  
ATOM    574  C   LEU P 615       3.517 -10.878   0.572  0.00  0.00      PROA  
ATOM    575  O   LEU P 615       2.889 -10.094   1.296  0.00  0.00      PROA  
ATOM    576  N   TYR P 616       3.763 -12.162   0.944  0.00  0.00      PROA  
ATOM    577  HN  TYR P 616       4.089 -12.813   0.262  0.00  0.00      PROA  
ATOM    578  CA  TYR P 616       3.354 -12.631   2.265  0.00  0.00      PROA  
ATOM    579  HA  TYR P 616       2.278 -12.541   2.289  0.00  0.00      PROA  
ATOM    580  CB  TYR P 616       3.892 -14.037   2.564  0.00  0.00      PROA  
ATOM    581  HB1 TYR P 616       4.957 -14.079   2.252  0.00  0.00      PROA  
ATOM    582  HB2 TYR P 616       3.378 -14.776   1.913  0.00  0.00      PROA  
ATOM    583  CG  TYR P 616       3.689 -14.606   4.013  0.00  0.00      PROA  
ATOM    584  CD1 TYR P 616       2.587 -14.300   4.922  0.00  0.00      PROA  
ATOM    585  HD1 TYR P 616       1.725 -13.747   4.580  0.00  0.00      PROA  
ATOM    586  CE1 TYR P 616       2.499 -14.961   6.111  0.00  0.00      PROA  
ATOM    587  HE1 TYR P 616       1.688 -14.593   6.722  0.00  0.00      PROA  
ATOM    588  CZ  TYR P 616       3.501 -15.772   6.627  0.00  0.00      PROA  
ATOM    589  OH  TYR P 616       3.456 -16.237   7.936  0.00  0.00      PROA  
ATOM    590  HH  TYR P 616       2.671 -15.860   8.340  0.00  0.00      PROA  
ATOM    591  CD2 TYR P 616       4.741 -15.430   4.485  0.00  0.00      PROA  
ATOM    592  HD2 TYR P 616       5.618 -15.650   3.895  0.00  0.00      PROA  
ATOM    593  CE2 TYR P 616       4.626 -15.996   5.801  0.00  0.00      PROA  
ATOM    594  HE2 TYR P 616       5.311 -16.744   6.171  0.00  0.00      PROA  
ATOM    595  C   TYR P 616       3.853 -11.822   3.363  0.00  0.00      PROA  
ATOM    596  O   TYR P 616       3.089 -11.275   4.197  0.00  0.00      PROA  
ATOM    597  N   CYS P 617       5.172 -11.423   3.335  0.00  0.00      PROA  
ATOM    598  HN  CYS P 617       5.753 -11.928   2.702  0.00  0.00      PROA  
ATOM    599  CA  CYS P 617       5.785 -10.638   4.375  0.00  0.00      PROA  
ATOM    600  HA  CYS P 617       5.406 -11.024   5.310  0.00  0.00      PROA  
ATOM    601  CB  CYS P 617       7.289 -10.998   4.429  0.00  0.00      PROA  
ATOM    602  HB1 CYS P 617       7.707 -10.539   5.350  0.00  0.00      PROA  
ATOM    603  HB2 CYS P 617       7.809 -10.732   3.484  0.00  0.00      PROA  
ATOM    604  SG  CYS P 617       7.595 -12.787   4.676  0.00  0.00      PROA  
ATOM    605  HG1 CYS P 617       7.186 -12.962   3.428  0.00  0.00      PROA  
ATOM    606  C   CYS P 617       5.332  -9.168   4.346  0.00  0.00      PROA  
ATOM    607  O   CYS P 617       5.034  -8.582   5.455  0.00  0.00      PROA  
ATOM    608  N   ALA P 618       5.071  -8.594   3.135  0.00  0.00      PROA  
ATOM    609  HN  ALA P 618       5.091  -9.070   2.260  0.00  0.00      PROA  
ATOM    610  CA  ALA P 618       4.747  -7.167   2.989  0.00  0.00      PROA  
ATOM    611  HA  ALA P 618       5.379  -6.622   3.675  0.00  0.00      PROA  
ATOM    612  CB  ALA P 618       5.029  -6.796   1.577  0.00  0.00      PROA  
ATOM    613  HB1 ALA P 618       4.242  -7.098   0.853  0.00  0.00      PROA  
ATOM    614  HB2 ALA P 618       5.935  -7.299   1.175  0.00  0.00      PROA  
ATOM    615  HB3 ALA P 618       5.148  -5.698   1.450  0.00  0.00      PROA  
ATOM    616  C   ALA P 618       3.313  -6.972   3.397  0.00  0.00      PROA  
ATOM    617  O   ALA P 618       2.801  -5.967   3.779  0.00  0.00      PROA  
ATOM    618  N   CYS P 619       2.542  -8.084   3.423  0.00  0.00      PROA  
ATOM    619  HN  CYS P 619       2.963  -8.929   3.102  0.00  0.00      PROA  
ATOM    620  CA  CYS P 619       1.143  -8.006   3.483  0.00  0.00      PROA  
ATOM    621  HA  CYS P 619       0.745  -7.005   3.407  0.00  0.00      PROA  
ATOM    622  CB  CYS P 619       0.413  -8.816   2.293  0.00  0.00      PROA  
ATOM    623  HB1 CYS P 619       0.579  -9.887   2.538  0.00  0.00      PROA  
ATOM    624  HB2 CYS P 619       0.926  -8.529   1.350  0.00  0.00      PROA  
ATOM    625  SG  CYS P 619      -1.384  -8.574   2.091  0.00  0.00      PROA  
ATOM    626  HG1 CYS P 619      -1.307  -7.321   1.667  0.00  0.00      PROA  
ATOM    627  C   CYS P 619       0.648  -8.475   4.855  0.00  0.00      PROA  
ATOM    628  O   CYS P 619      -0.288  -7.863   5.249  0.00  0.00      PROA  
ATOM    629  N   MET P 620       1.339  -9.447   5.531  0.00  0.00      PROA  
ATOM    630  HN  MET P 620       2.000 -10.093   5.156  0.00  0.00      PROA  
ATOM    631  CA  MET P 620       1.125  -9.790   6.935  0.00  0.00      PROA  
ATOM    632  HA  MET P 620       0.159 -10.230   7.134  0.00  0.00      PROA  
ATOM    633  CB  MET P 620       2.191 -10.897   7.352  0.00  0.00      PROA  
ATOM    634  HB1 MET P 620       3.187 -10.590   6.968  0.00  0.00      PROA  
ATOM    635  HB2 MET P 620       1.802 -11.773   6.790  0.00  0.00      PROA  
ATOM    636  CG  MET P 620       2.294 -11.310   8.811  0.00  0.00      PROA  
ATOM    637  HG1 MET P 620       1.304 -11.349   9.314  0.00  0.00      PROA  
ATOM    638  HG2 MET P 620       2.818 -10.488   9.345  0.00  0.00      PROA  
ATOM    639  SD  MET P 620       3.224 -12.868   9.114  0.00  0.00      PROA  
ATOM    640  CE  MET P 620       4.711 -12.334   8.143  0.00  0.00      PROA  
ATOM    641  HE1 MET P 620       4.359 -12.321   7.089  0.00  0.00      PROA  
ATOM    642  HE2 MET P 620       5.642 -12.921   8.293  0.00  0.00      PROA  
ATOM    643  HE3 MET P 620       4.955 -11.305   8.484  0.00  0.00      PROA  
ATOM    644  C   MET P 620       1.219  -8.565   7.956  0.00  0.00      PROA  
ATOM    645  O   MET P 620       0.441  -8.415   8.888  0.00  0.00      PROA  
ATOM    646  N   SER P 621       2.259  -7.776   7.774  0.00  0.00      PROA  
ATOM    647  HN  SER P 621       2.863  -7.849   6.985  0.00  0.00      PROA  
ATOM    648  CA  SER P 621       2.499  -6.726   8.707  0.00  0.00      PROA  
ATOM    649  HA  SER P 621       2.600  -7.145   9.697  0.00  0.00      PROA  
ATOM    650  CB  SER P 621       3.976  -6.204   8.540  0.00  0.00      PROA  
ATOM    651  HB1 SER P 621       4.130  -5.942   7.471  0.00  0.00      PROA  
ATOM    652  HB2 SER P 621       4.590  -7.119   8.685  0.00  0.00      PROA  
ATOM    653  OG  SER P 621       4.290  -5.072   9.370  0.00  0.00      PROA  
ATOM    654  HG1 SER P 621       4.283  -5.394  10.274  0.00  0.00      PROA  
ATOM    655  C   SER P 621       1.527  -5.521   8.751  0.00  0.00      PROA  
ATOM    656  O   SER P 621       1.194  -5.165   9.889  0.00  0.00      PROA  
ATOM    657  N   PRO P 622       0.885  -4.946   7.677  0.00  0.00      PROA  
ATOM    658  CD  PRO P 622       1.402  -4.884   6.322  0.00  0.00      PROA  
ATOM    659  HD1 PRO P 622       1.025  -5.794   5.807  0.00  0.00      PROA  
ATOM    660  HD2 PRO P 622       2.513  -4.890   6.333  0.00  0.00      PROA  
ATOM    661  CA  PRO P 622      -0.290  -4.051   7.743  0.00  0.00      PROA  
ATOM    662  HA  PRO P 622      -0.035  -3.256   8.428  0.00  0.00      PROA  
ATOM    663  CB  PRO P 622      -0.585  -3.577   6.351  0.00  0.00      PROA  
ATOM    664  HB1 PRO P 622      -1.125  -2.606   6.312  0.00  0.00      PROA  
ATOM    665  HB2 PRO P 622      -1.276  -4.285   5.845  0.00  0.00      PROA  
ATOM    666  CG  PRO P 622       0.815  -3.633   5.708  0.00  0.00      PROA  
ATOM    667  HG1 PRO P 622       0.973  -3.471   4.620  0.00  0.00      PROA  
ATOM    668  HG2 PRO P 622       1.445  -2.864   6.204  0.00  0.00      PROA  
ATOM    669  C   PRO P 622      -1.456  -4.730   8.488  0.00  0.00      PROA  
ATOM    670  O   PRO P 622      -2.054  -4.094   9.348  0.00  0.00      PROA  
ATOM    671  N   VAL P 623      -1.745  -5.975   8.150  0.00  0.00      PROA  
ATOM    672  HN  VAL P 623      -1.321  -6.485   7.405  0.00  0.00      PROA  
ATOM    673  CA  VAL P 623      -2.864  -6.708   8.781  0.00  0.00      PROA  
ATOM    674  HA  VAL P 623      -3.822  -6.212   8.738  0.00  0.00      PROA  
ATOM    675  CB  VAL P 623      -2.959  -8.144   8.205  0.00  0.00      PROA  
ATOM    676  HB  VAL P 623      -1.961  -8.604   8.371  0.00  0.00      PROA  
ATOM    677  CG1 VAL P 623      -4.146  -8.910   8.758  0.00  0.00      PROA  
ATOM    678 HG11 VAL P 623      -4.274  -9.830   8.148  0.00  0.00      PROA  
ATOM    679 HG12 VAL P 623      -5.031  -8.247   8.646  0.00  0.00      PROA  
ATOM    680 HG13 VAL P 623      -3.969  -9.135   9.832  0.00  0.00      PROA  
ATOM    681  CG2 VAL P 623      -3.149  -7.953   6.679  0.00  0.00      PROA  
ATOM    682 HG21 VAL P 623      -2.958  -8.945   6.218  0.00  0.00      PROA  
ATOM    683 HG22 VAL P 623      -2.463  -7.245   6.166  0.00  0.00      PROA  
ATOM    684 HG23 VAL P 623      -4.187  -7.583   6.531  0.00  0.00      PROA  
ATOM    685  C   VAL P 623      -2.715  -6.755  10.312  0.00  0.00      PROA  
ATOM    686  O   VAL P 623      -3.712  -6.603  11.003  0.00  0.00      PROA  
ATOM    687  N   ILE P 624      -1.515  -7.063  10.827  0.00  0.00      PROA  
ATOM    688  HN  ILE P 624      -0.733  -7.343  10.276  0.00  0.00      PROA  
ATOM    689  CA  ILE P 624      -1.208  -6.916  12.242  0.00  0.00      PROA  
ATOM    690  HA  ILE P 624      -1.986  -7.352  12.851  0.00  0.00      PROA  
ATOM    691  CB  ILE P 624       0.066  -7.638  12.680  0.00  0.00      PROA  
ATOM    692  HB  ILE P 624       0.894  -7.202  12.081  0.00  0.00      PROA  
ATOM    693  CG2 ILE P 624       0.308  -7.362  14.197  0.00  0.00      PROA  
ATOM    694 HG21 ILE P 624       0.718  -6.334  14.297  0.00  0.00      PROA  
ATOM    695 HG22 ILE P 624       1.086  -8.040  14.606  0.00  0.00      PROA  
ATOM    696 HG23 ILE P 624      -0.611  -7.439  14.816  0.00  0.00      PROA  
ATOM    697  CG1 ILE P 624       0.044  -9.156  12.413  0.00  0.00      PROA  
ATOM    698 HG11 ILE P 624       0.951  -9.738  12.686  0.00  0.00      PROA  
ATOM    699 HG12 ILE P 624       0.037  -9.306  11.312  0.00  0.00      PROA  
ATOM    700  CD  ILE P 624      -1.114  -9.967  13.009  0.00  0.00      PROA  
ATOM    701  HD1 ILE P 624      -1.015 -11.074  13.022  0.00  0.00      PROA  
ATOM    702  HD2 ILE P 624      -2.047  -9.725  12.457  0.00  0.00      PROA  
ATOM    703  HD3 ILE P 624      -1.207  -9.714  14.087  0.00  0.00      PROA  
ATOM    704  C   ILE P 624      -1.139  -5.516  12.800  0.00  0.00      PROA  
ATOM    705  O   ILE P 624      -1.710  -5.204  13.874  0.00  0.00      PROA  
ATOM    706  N   THR P 625      -0.504  -4.566  12.159  0.00  0.00      PROA  
ATOM    707  HN  THR P 625       0.129  -4.735  11.408  0.00  0.00      PROA  
ATOM    708  CA  THR P 625      -0.482  -3.201  12.567  0.00  0.00      PROA  
ATOM    709  HA  THR P 625      -0.139  -3.327  13.583  0.00  0.00      PROA  
ATOM    710  CB  THR P 625       0.504  -2.303  11.734  0.00  0.00      PROA  
ATOM    711  HB  THR P 625       0.344  -2.604  10.677  0.00  0.00      PROA  
ATOM    712  OG1 THR P 625       1.861  -2.777  11.924  0.00  0.00      PROA  
ATOM    713  HG1 THR P 625       2.066  -2.852  12.859  0.00  0.00      PROA  
ATOM    714  CG2 THR P 625       0.501  -0.855  12.070  0.00  0.00      PROA  
ATOM    715 HG21 THR P 625       1.143  -0.403  11.284  0.00  0.00      PROA  
ATOM    716 HG22 THR P 625       0.963  -0.493  13.013  0.00  0.00      PROA  
ATOM    717 HG23 THR P 625      -0.454  -0.311  11.905  0.00  0.00      PROA  
ATOM    718  C   THR P 625      -1.847  -2.547  12.633  0.00  0.00      PROA  
ATOM    719  O   THR P 625      -2.202  -1.966  13.635  0.00  0.00      PROA  
ATOM    720  N   PHE P 626      -2.684  -2.570  11.667  0.00  0.00      PROA  
ATOM    721  HN  PHE P 626      -2.357  -3.007  10.833  0.00  0.00      PROA  
ATOM    722  CA  PHE P 626      -4.030  -2.032  11.659  0.00  0.00      PROA  
ATOM    723  HA  PHE P 626      -4.127  -1.020  12.025  0.00  0.00      PROA  
ATOM    724  CB  PHE P 626      -4.527  -2.114  10.166  0.00  0.00      PROA  
ATOM    725  HB1 PHE P 626      -5.636  -2.088  10.214  0.00  0.00      PROA  
ATOM    726  HB2 PHE P 626      -4.224  -3.083   9.716  0.00  0.00      PROA  
ATOM    727  CG  PHE P 626      -3.957  -0.942   9.379  0.00  0.00      PROA  
ATOM    728  CD1 PHE P 626      -4.814   0.051   8.888  0.00  0.00      PROA  
ATOM    729  HD1 PHE P 626      -5.860   0.139   9.142  0.00  0.00      PROA  
ATOM    730  CE1 PHE P 626      -4.378   1.024   7.899  0.00  0.00      PROA  
ATOM    731  HE1 PHE P 626      -5.084   1.747   7.518  0.00  0.00      PROA  
ATOM    732  CZ  PHE P 626      -3.052   0.985   7.424  0.00  0.00      PROA  
ATOM    733  HZ  PHE P 626      -2.701   1.740   6.736  0.00  0.00      PROA  
ATOM    734  CD2 PHE P 626      -2.608  -0.950   8.928  0.00  0.00      PROA  
ATOM    735  HD2 PHE P 626      -1.944  -1.731   9.268  0.00  0.00      PROA  
ATOM    736  CE2 PHE P 626      -2.171   0.030   8.005  0.00  0.00      PROA  
ATOM    737  HE2 PHE P 626      -1.112   0.069   7.796  0.00  0.00      PROA  
ATOM    738  C   PHE P 626      -4.956  -2.714  12.573  0.00  0.00      PROA  
ATOM    739  O   PHE P 626      -5.841  -2.095  13.226  0.00  0.00      PROA  
ATOM    740  N   GLY P 627      -4.790  -4.073  12.688  0.00  0.00      PROA  
ATOM    741  HN  GLY P 627      -4.121  -4.535  12.111  0.00  0.00      PROA  
ATOM    742  CA  GLY P 627      -5.482  -4.949  13.604  0.00  0.00      PROA  
ATOM    743  HA1 GLY P 627      -5.046  -5.937  13.616  0.00  0.00      PROA  
ATOM    744  HA2 GLY P 627      -6.537  -4.908  13.376  0.00  0.00      PROA  
ATOM    745  C   GLY P 627      -5.312  -4.505  15.042  0.00  0.00      PROA  
ATOM    746  O   GLY P 627      -6.292  -4.408  15.786  0.00  0.00      PROA  
ATOM    747  N   GLY P 628      -4.023  -4.177  15.373  0.00  0.00      PROA  
ATOM    748  HN  GLY P 628      -3.361  -4.392  14.659  0.00  0.00      PROA  
ATOM    749  CA  GLY P 628      -3.621  -3.308  16.510  0.00  0.00      PROA  
ATOM    750  HA1 GLY P 628      -2.558  -3.128  16.567  0.00  0.00      PROA  
ATOM    751  HA2 GLY P 628      -3.983  -3.881  17.351  0.00  0.00      PROA  
ATOM    752  C   GLY P 628      -4.268  -1.892  16.601  0.00  0.00      PROA  
ATOM    753  O   GLY P 628      -4.808  -1.523  17.657  0.00  0.00      PROA  
ATOM    754  N   LEU P 629      -4.266  -1.052  15.512  0.00  0.00      PROA  
ATOM    755  HN  LEU P 629      -3.782  -1.283  14.672  0.00  0.00      PROA  
ATOM    756  CA  LEU P 629      -4.884   0.276  15.543  0.00  0.00      PROA  
ATOM    757  HA  LEU P 629      -4.527   0.918  16.335  0.00  0.00      PROA  
ATOM    758  CB  LEU P 629      -4.443   1.007  14.227  0.00  0.00      PROA  
ATOM    759  HB1 LEU P 629      -4.992   1.954  14.037  0.00  0.00      PROA  
ATOM    760  HB2 LEU P 629      -4.737   0.313  13.411  0.00  0.00      PROA  
ATOM    761  CG  LEU P 629      -2.883   1.298  14.133  0.00  0.00      PROA  
ATOM    762  HG  LEU P 629      -2.358   0.348  14.367  0.00  0.00      PROA  
ATOM    763  CD1 LEU P 629      -2.462   1.770  12.755  0.00  0.00      PROA  
ATOM    764 HD11 LEU P 629      -1.353   1.781  12.681  0.00  0.00      PROA  
ATOM    765 HD12 LEU P 629      -2.846   2.754  12.410  0.00  0.00      PROA  
ATOM    766 HD13 LEU P 629      -2.829   1.011  12.032  0.00  0.00      PROA  
ATOM    767  CD2 LEU P 629      -2.419   2.246  15.268  0.00  0.00      PROA  
ATOM    768 HD21 LEU P 629      -2.532   1.649  16.197  0.00  0.00      PROA  
ATOM    769 HD22 LEU P 629      -3.103   3.120  15.324  0.00  0.00      PROA  
ATOM    770 HD23 LEU P 629      -1.345   2.509  15.160  0.00  0.00      PROA  
ATOM    771  C   LEU P 629      -6.379   0.253  15.726  0.00  0.00      PROA  
ATOM    772  O   LEU P 629      -6.861   1.012  16.506  0.00  0.00      PROA  
ATOM    773  N   LEU P 630      -7.206  -0.536  15.073  0.00  0.00      PROA  
ATOM    774  HN  LEU P 630      -6.818  -1.098  14.346  0.00  0.00      PROA  
ATOM    775  CA  LEU P 630      -8.629  -0.869  15.364  0.00  0.00      PROA  
ATOM    776  HA  LEU P 630      -9.229   0.017  15.219  0.00  0.00      PROA  
ATOM    777  CB  LEU P 630      -9.103  -1.745  14.120  0.00  0.00      PROA  
ATOM    778  HB1 LEU P 630     -10.145  -2.056  14.345  0.00  0.00      PROA  
ATOM    779  HB2 LEU P 630      -8.447  -2.641  14.163  0.00  0.00      PROA  
ATOM    780  CG  LEU P 630      -8.960  -1.010  12.780  0.00  0.00      PROA  
ATOM    781  HG  LEU P 630      -8.124  -0.278  12.781  0.00  0.00      PROA  
ATOM    782  CD1 LEU P 630      -8.749  -2.017  11.583  0.00  0.00      PROA  
ATOM    783 HD11 LEU P 630      -8.140  -2.870  11.951  0.00  0.00      PROA  
ATOM    784 HD12 LEU P 630      -8.259  -1.578  10.687  0.00  0.00      PROA  
ATOM    785 HD13 LEU P 630      -9.767  -2.365  11.306  0.00  0.00      PROA  
ATOM    786  CD2 LEU P 630     -10.220  -0.328  12.462  0.00  0.00      PROA  
ATOM    787 HD21 LEU P 630     -10.470   0.471  13.192  0.00  0.00      PROA  
ATOM    788 HD22 LEU P 630     -11.067  -1.045  12.503  0.00  0.00      PROA  
ATOM    789 HD23 LEU P 630     -10.120   0.090  11.438  0.00  0.00      PROA  
ATOM    790  C   LEU P 630      -8.907  -1.505  16.725  0.00  0.00      PROA  
ATOM    791  O   LEU P 630      -9.866  -1.148  17.376  0.00  0.00      PROA  
ATOM    792  N   GLY P 631      -7.956  -2.346  17.266  0.00  0.00      PROA  
ATOM    793  HN  GLY P 631      -7.185  -2.675  16.726  0.00  0.00      PROA  
ATOM    794  CA  GLY P 631      -8.048  -2.675  18.683  0.00  0.00      PROA  
ATOM    795  HA1 GLY P 631      -7.274  -3.391  18.919  0.00  0.00      PROA  
ATOM    796  HA2 GLY P 631      -9.072  -2.948  18.892  0.00  0.00      PROA  
ATOM    797  C   GLY P 631      -7.914  -1.495  19.629  0.00  0.00      PROA  
ATOM    798  O   GLY P 631      -8.725  -1.332  20.556  0.00  0.00      PROA  
ATOM    799  N   GLU P 632      -6.983  -0.606  19.335  0.00  0.00      PROA  
ATOM    800  HN  GLU P 632      -6.378  -0.954  18.623  0.00  0.00      PROA  
ATOM    801  CA  GLU P 632      -6.793   0.677  20.039  0.00  0.00      PROA  
ATOM    802  HA  GLU P 632      -6.776   0.384  21.078  0.00  0.00      PROA  
ATOM    803  CB  GLU P 632      -5.469   1.339  19.640  0.00  0.00      PROA  
ATOM    804  HB1 GLU P 632      -5.464   1.510  18.542  0.00  0.00      PROA  
ATOM    805  HB2 GLU P 632      -4.586   0.697  19.846  0.00  0.00      PROA  
ATOM    806  CG  GLU P 632      -5.153   2.673  20.278  0.00  0.00      PROA  
ATOM    807  HG1 GLU P 632      -5.151   2.673  21.389  0.00  0.00      PROA  
ATOM    808  HG2 GLU P 632      -6.028   3.301  20.005  0.00  0.00      PROA  
ATOM    809  CD  GLU P 632      -3.926   3.396  19.750  0.00  0.00      PROA  
ATOM    810  OE1 GLU P 632      -3.968   3.747  18.556  0.00  0.00      PROA  
ATOM    811  OE2 GLU P 632      -2.932   3.600  20.498  0.00  0.00      PROA  
ATOM    812  C   GLU P 632      -8.022   1.638  19.846  0.00  0.00      PROA  
ATOM    813  O   GLU P 632      -8.522   2.172  20.838  0.00  0.00      PROA  
ATOM    814  N   ALA P 633      -8.568   1.767  18.618  0.00  0.00      PROA  
ATOM    815  HN  ALA P 633      -8.119   1.374  17.819  0.00  0.00      PROA  
ATOM    816  CA  ALA P 633      -9.747   2.616  18.332  0.00  0.00      PROA  
ATOM    817  HA  ALA P 633      -9.552   3.611  18.704  0.00  0.00      PROA  
ATOM    818  CB  ALA P 633      -9.943   2.657  16.856  0.00  0.00      PROA  
ATOM    819  HB1 ALA P 633     -10.809   3.292  16.571  0.00  0.00      PROA  
ATOM    820  HB2 ALA P 633     -10.078   1.642  16.423  0.00  0.00      PROA  
ATOM    821  HB3 ALA P 633      -9.031   3.035  16.346  0.00  0.00      PROA  
ATOM    822  C   ALA P 633     -10.947   2.131  19.062  0.00  0.00      PROA  
ATOM    823  O   ALA P 633     -11.754   2.961  19.455  0.00  0.00      PROA  
ATOM    824  N   THR P 634     -11.108   0.826  19.198  0.00  0.00      PROA  
ATOM    825  HN  THR P 634     -10.415   0.193  18.861  0.00  0.00      PROA  
ATOM    826  CA  THR P 634     -12.265   0.289  19.897  0.00  0.00      PROA  
ATOM    827  HA  THR P 634     -13.144   0.907  20.007  0.00  0.00      PROA  
ATOM    828  CB  THR P 634     -12.780  -0.875  19.045  0.00  0.00      PROA  
ATOM    829  HB  THR P 634     -12.495  -1.860  19.473  0.00  0.00      PROA  
ATOM    830  OG1 THR P 634     -12.367  -0.764  17.726  0.00  0.00      PROA  
ATOM    831  HG1 THR P 634     -11.422  -0.905  17.637  0.00  0.00      PROA  
ATOM    832  CG2 THR P 634     -14.293  -0.856  18.989  0.00  0.00      PROA  
ATOM    833 HG21 THR P 634     -14.677  -1.766  18.482  0.00  0.00      PROA  
ATOM    834 HG22 THR P 634     -14.724   0.019  18.457  0.00  0.00      PROA  
ATOM    835 HG23 THR P 634     -14.663  -1.003  20.027  0.00  0.00      PROA  
ATOM    836  C   THR P 634     -11.930  -0.166  21.315  0.00  0.00      PROA  
ATOM    837  O   THR P 634     -12.734  -0.821  21.934  0.00  0.00      PROA  
ATOM    838  N   GLU P 635     -10.767   0.273  21.796  0.00  0.00      PROA  
ATOM    839  HN  GLU P 635     -10.091   0.628  21.155  0.00  0.00      PROA  
ATOM    840  CA  GLU P 635     -10.173   0.134  23.153  0.00  0.00      PROA  
ATOM    841  HA  GLU P 635      -9.117   0.338  23.058  0.00  0.00      PROA  
ATOM    842  CB  GLU P 635     -10.743   1.179  24.148  0.00  0.00      PROA  
ATOM    843  HB1 GLU P 635     -10.299   0.992  25.150  0.00  0.00      PROA  
ATOM    844  HB2 GLU P 635     -11.837   0.990  24.181  0.00  0.00      PROA  
ATOM    845  CG  GLU P 635     -10.605   2.726  23.727  0.00  0.00      PROA  
ATOM    846  HG1 GLU P 635     -10.839   2.667  22.643  0.00  0.00      PROA  
ATOM    847  HG2 GLU P 635      -9.552   3.069  23.824  0.00  0.00      PROA  
ATOM    848  CD  GLU P 635     -11.650   3.648  24.337  0.00  0.00      PROA  
ATOM    849  OE1 GLU P 635     -12.849   3.418  24.447  0.00  0.00      PROA  
ATOM    850  OE2 GLU P 635     -11.156   4.780  24.591  0.00  0.00      PROA  
ATOM    851  C   GLU P 635     -10.351  -1.262  23.706  0.00  0.00      PROA  
ATOM    852  O   GLU P 635     -11.124  -1.584  24.602  0.00  0.00      PROA  
ATOM    853  N   GLY P 636      -9.552  -2.200  23.138  0.00  0.00      PROA  
ATOM    854  HN  GLY P 636      -9.006  -2.030  22.321  0.00  0.00      PROA  
ATOM    855  CA  GLY P 636      -9.229  -3.468  23.694  0.00  0.00      PROA  
ATOM    856  HA1 GLY P 636      -9.386  -3.406  24.761  0.00  0.00      PROA  
ATOM    857  HA2 GLY P 636      -8.206  -3.651  23.399  0.00  0.00      PROA  
ATOM    858  C   GLY P 636     -10.153  -4.545  23.045  0.00  0.00      PROA  
ATOM    859  O   GLY P 636      -9.900  -5.750  23.263  0.00  0.00      PROA  
ATOM    860  N   ARG P 637     -11.264  -4.180  22.373  0.00  0.00      PROA  
ATOM    861  HN  ARG P 637     -11.311  -3.195  22.229  0.00  0.00      PROA  
ATOM    862  CA  ARG P 637     -12.410  -5.073  21.993  0.00  0.00      PROA  
ATOM    863  HA  ARG P 637     -12.583  -5.728  22.834  0.00  0.00      PROA  
ATOM    864  CB  ARG P 637     -13.696  -4.305  21.731  0.00  0.00      PROA  
ATOM    865  HB1 ARG P 637     -14.393  -5.054  21.299  0.00  0.00      PROA  
ATOM    866  HB2 ARG P 637     -13.672  -3.464  21.004  0.00  0.00      PROA  
ATOM    867  CG  ARG P 637     -14.242  -3.709  23.011  0.00  0.00      PROA  
ATOM    868  HG1 ARG P 637     -13.516  -3.062  23.548  0.00  0.00      PROA  
ATOM    869  HG2 ARG P 637     -14.335  -4.505  23.780  0.00  0.00      PROA  
ATOM    870  CD  ARG P 637     -15.521  -2.893  22.802  0.00  0.00      PROA  
ATOM    871  HD1 ARG P 637     -16.382  -3.540  22.529  0.00  0.00      PROA  
ATOM    872  HD2 ARG P 637     -15.482  -2.087  22.039  0.00  0.00      PROA  
ATOM    873  NE  ARG P 637     -16.036  -2.347  24.092  0.00  0.00      PROA  
ATOM    874  HE  ARG P 637     -16.478  -2.970  24.737  0.00  0.00      PROA  
ATOM    875  CZ  ARG P 637     -15.765  -1.128  24.561  0.00  0.00      PROA  
ATOM    876  NH1 ARG P 637     -15.023  -0.275  23.886  0.00  0.00      PROA  
ATOM    877 HH11 ARG P 637     -14.676   0.589  24.251  0.00  0.00      PROA  
ATOM    878 HH12 ARG P 637     -14.409  -0.621  23.177  0.00  0.00      PROA  
ATOM    879  NH2 ARG P 637     -16.228  -0.760  25.757  0.00  0.00      PROA  
ATOM    880 HH21 ARG P 637     -16.759  -1.332  26.383  0.00  0.00      PROA  
ATOM    881 HH22 ARG P 637     -15.901   0.153  25.999  0.00  0.00      PROA  
ATOM    882  C   ARG P 637     -12.165  -5.907  20.756  0.00  0.00      PROA  
ATOM    883  O   ARG P 637     -12.680  -7.005  20.610  0.00  0.00      PROA  
ATOM    884  N   ILE P 638     -11.411  -5.342  19.735  0.00  0.00      PROA  
ATOM    885  HN  ILE P 638     -10.854  -4.553  19.981  0.00  0.00      PROA  
ATOM    886  CA  ILE P 638     -11.282  -6.006  18.422  0.00  0.00      PROA  
ATOM    887  HA  ILE P 638     -11.963  -6.843  18.369  0.00  0.00      PROA  
ATOM    888  CB  ILE P 638     -11.566  -5.116  17.161  0.00  0.00      PROA  
ATOM    889  HB  ILE P 638     -11.179  -4.102  17.398  0.00  0.00      PROA  
ATOM    890  CG2 ILE P 638     -11.071  -5.807  15.907  0.00  0.00      PROA  
ATOM    891 HG21 ILE P 638      -9.979  -6.007  15.867  0.00  0.00      PROA  
ATOM    892 HG22 ILE P 638     -11.134  -5.079  15.071  0.00  0.00      PROA  
ATOM    893 HG23 ILE P 638     -11.600  -6.746  15.638  0.00  0.00      PROA  
ATOM    894  CG1 ILE P 638     -13.120  -4.879  17.024  0.00  0.00      PROA  
ATOM    895 HG11 ILE P 638     -13.414  -4.417  17.991  0.00  0.00      PROA  
ATOM    896 HG12 ILE P 638     -13.771  -5.752  16.804  0.00  0.00      PROA  
ATOM    897  CD  ILE P 638     -13.541  -3.918  15.898  0.00  0.00      PROA  
ATOM    898  HD1 ILE P 638     -14.650  -3.930  15.837  0.00  0.00      PROA  
ATOM    899  HD2 ILE P 638     -13.081  -4.156  14.916  0.00  0.00      PROA  
ATOM    900  HD3 ILE P 638     -13.183  -2.879  16.063  0.00  0.00      PROA  
ATOM    901  C   ILE P 638      -9.837  -6.619  18.498  0.00  0.00      PROA  
ATOM    902  O   ILE P 638      -8.854  -5.941  18.858  0.00  0.00      PROA  
ATOM    903  N   SER P 639      -9.696  -7.896  18.117  0.00  0.00      PROA  
ATOM    904  HN  SER P 639     -10.480  -8.373  17.726  0.00  0.00      PROA  
ATOM    905  CA  SER P 639      -8.430  -8.544  18.109  0.00  0.00      PROA  
ATOM    906  HA  SER P 639      -7.774  -8.003  18.775  0.00  0.00      PROA  
ATOM    907  CB  SER P 639      -8.416 -10.008  18.596  0.00  0.00      PROA  
ATOM    908  HB1 SER P 639      -8.735  -9.874  19.651  0.00  0.00      PROA  
ATOM    909  HB2 SER P 639      -7.357 -10.341  18.548  0.00  0.00      PROA  
ATOM    910  OG  SER P 639      -9.314 -10.886  17.951  0.00  0.00      PROA  
ATOM    911  HG1 SER P 639     -10.177 -10.468  17.994  0.00  0.00      PROA  
ATOM    912  C   SER P 639      -7.683  -8.567  16.727  0.00  0.00      PROA  
ATOM    913  O   SER P 639      -8.135  -8.378  15.605  0.00  0.00      PROA  
ATOM    914  N   ALA P 640      -6.353  -8.916  16.756  0.00  0.00      PROA  
ATOM    915  HN  ALA P 640      -5.837  -9.159  17.573  0.00  0.00      PROA  
ATOM    916  CA  ALA P 640      -5.571  -9.069  15.556  0.00  0.00      PROA  
ATOM    917  HA  ALA P 640      -5.813  -8.278  14.861  0.00  0.00      PROA  
ATOM    918  CB  ALA P 640      -4.070  -8.885  15.935  0.00  0.00      PROA  
ATOM    919  HB1 ALA P 640      -3.419  -9.126  15.068  0.00  0.00      PROA  
ATOM    920  HB2 ALA P 640      -3.707  -9.606  16.697  0.00  0.00      PROA  
ATOM    921  HB3 ALA P 640      -3.864  -7.884  16.370  0.00  0.00      PROA  
ATOM    922  C   ALA P 640      -5.812 -10.371  14.861  0.00  0.00      PROA  
ATOM    923  O   ALA P 640      -5.573 -10.562  13.632  0.00  0.00      PROA  
ATOM    924  N   ILE P 641      -6.380 -11.347  15.561  0.00  0.00      PROA  
ATOM    925  HN  ILE P 641      -6.677 -11.108  16.482  0.00  0.00      PROA  
ATOM    926  CA  ILE P 641      -6.838 -12.637  15.063  0.00  0.00      PROA  
ATOM    927  HA  ILE P 641      -5.935 -13.024  14.614  0.00  0.00      PROA  
ATOM    928  CB  ILE P 641      -7.398 -13.525  16.183  0.00  0.00      PROA  
ATOM    929  HB  ILE P 641      -8.054 -12.880  16.806  0.00  0.00      PROA  
ATOM    930  CG2 ILE P 641      -8.160 -14.761  15.620  0.00  0.00      PROA  
ATOM    931 HG21 ILE P 641      -7.494 -15.460  15.071  0.00  0.00      PROA  
ATOM    932 HG22 ILE P 641      -8.981 -14.515  14.914  0.00  0.00      PROA  
ATOM    933 HG23 ILE P 641      -8.624 -15.282  16.485  0.00  0.00      PROA  
ATOM    934  CG1 ILE P 641      -6.218 -13.957  17.050  0.00  0.00      PROA  
ATOM    935 HG11 ILE P 641      -5.553 -13.095  17.272  0.00  0.00      PROA  
ATOM    936 HG12 ILE P 641      -5.526 -14.631  16.502  0.00  0.00      PROA  
ATOM    937  CD  ILE P 641      -6.654 -14.591  18.421  0.00  0.00      PROA  
ATOM    938  HD1 ILE P 641      -7.147 -15.583  18.336  0.00  0.00      PROA  
ATOM    939  HD2 ILE P 641      -7.235 -13.899  19.068  0.00  0.00      PROA  
ATOM    940  HD3 ILE P 641      -5.703 -14.754  18.973  0.00  0.00      PROA  
ATOM    941  C   ILE P 641      -7.905 -12.413  14.032  0.00  0.00      PROA  
ATOM    942  O   ILE P 641      -7.810 -12.970  12.975  0.00  0.00      PROA  
ATOM    943  N   GLU P 642      -8.917 -11.545  14.316  0.00  0.00      PROA  
ATOM    944  HN  GLU P 642      -8.934 -11.015  15.161  0.00  0.00      PROA  
ATOM    945  CA  GLU P 642      -9.997 -11.044  13.537  0.00  0.00      PROA  
ATOM    946  HA  GLU P 642     -10.539 -11.913  13.194  0.00  0.00      PROA  
ATOM    947  CB  GLU P 642     -11.008 -10.196  14.276  0.00  0.00      PROA  
ATOM    948  HB1 GLU P 642     -11.842  -9.881  13.613  0.00  0.00      PROA  
ATOM    949  HB2 GLU P 642     -10.564  -9.220  14.568  0.00  0.00      PROA  
ATOM    950  CG  GLU P 642     -11.689 -10.868  15.548  0.00  0.00      PROA  
ATOM    951  HG1 GLU P 642     -10.982 -11.518  16.108  0.00  0.00      PROA  
ATOM    952  HG2 GLU P 642     -12.490 -11.574  15.239  0.00  0.00      PROA  
ATOM    953  CD  GLU P 642     -12.178  -9.792  16.554  0.00  0.00      PROA  
ATOM    954  OE1 GLU P 642     -11.703  -9.769  17.675  0.00  0.00      PROA  
ATOM    955  OE2 GLU P 642     -13.000  -8.986  16.090  0.00  0.00      PROA  
ATOM    956  C   GLU P 642      -9.549 -10.307  12.279  0.00  0.00      PROA  
ATOM    957  O   GLU P 642     -10.193 -10.509  11.260  0.00  0.00      PROA  
ATOM    958  N   SER P 643      -8.385  -9.529  12.321  0.00  0.00      PROA  
ATOM    959  HN  SER P 643      -7.856  -9.137  13.071  0.00  0.00      PROA  
ATOM    960  CA  SER P 643      -7.886  -9.070  11.047  0.00  0.00      PROA  
ATOM    961  HA  SER P 643      -8.679  -8.588  10.494  0.00  0.00      PROA  
ATOM    962  CB  SER P 643      -6.889  -7.819  11.162  0.00  0.00      PROA  
ATOM    963  HB1 SER P 643      -7.375  -6.878  11.498  0.00  0.00      PROA  
ATOM    964  HB2 SER P 643      -6.386  -7.583  10.201  0.00  0.00      PROA  
ATOM    965  OG  SER P 643      -5.864  -8.044  12.115  0.00  0.00      PROA  
ATOM    966  HG1 SER P 643      -5.088  -7.651  11.709  0.00  0.00      PROA  
ATOM    967  C   SER P 643      -7.216 -10.227  10.191  0.00  0.00      PROA  
ATOM    968  O   SER P 643      -7.272 -10.096   8.964  0.00  0.00      PROA  
ATOM    969  N   LEU P 644      -6.507 -11.257  10.810  0.00  0.00      PROA  
ATOM    970  HN  LEU P 644      -6.385 -11.091  11.786  0.00  0.00      PROA  
ATOM    971  CA  LEU P 644      -5.918 -12.418  10.154  0.00  0.00      PROA  
ATOM    972  HA  LEU P 644      -5.273 -11.983   9.405  0.00  0.00      PROA  
ATOM    973  CB  LEU P 644      -4.830 -13.275  10.973  0.00  0.00      PROA  
ATOM    974  HB1 LEU P 644      -4.480 -14.065  10.275  0.00  0.00      PROA  
ATOM    975  HB2 LEU P 644      -5.342 -13.605  11.902  0.00  0.00      PROA  
ATOM    976  CG  LEU P 644      -3.555 -12.516  11.445  0.00  0.00      PROA  
ATOM    977  HG  LEU P 644      -3.881 -11.590  11.965  0.00  0.00      PROA  
ATOM    978  CD1 LEU P 644      -2.824 -13.461  12.407  0.00  0.00      PROA  
ATOM    979 HD11 LEU P 644      -2.011 -14.077  11.968  0.00  0.00      PROA  
ATOM    980 HD12 LEU P 644      -3.563 -14.043  12.999  0.00  0.00      PROA  
ATOM    981 HD13 LEU P 644      -2.293 -12.787  13.113  0.00  0.00      PROA  
ATOM    982  CD2 LEU P 644      -2.683 -12.170  10.228  0.00  0.00      PROA  
ATOM    983 HD21 LEU P 644      -2.564 -12.995   9.493  0.00  0.00      PROA  
ATOM    984 HD22 LEU P 644      -1.699 -11.754  10.531  0.00  0.00      PROA  
ATOM    985 HD23 LEU P 644      -3.180 -11.385   9.618  0.00  0.00      PROA  
ATOM    986  C   LEU P 644      -7.073 -13.310   9.522  0.00  0.00      PROA  
ATOM    987  O   LEU P 644      -6.956 -13.710   8.393  0.00  0.00      PROA  
ATOM    988  N   PHE P 645      -8.179 -13.588  10.206  0.00  0.00      PROA  
ATOM    989  HN  PHE P 645      -8.227 -13.253  11.144  0.00  0.00      PROA  
ATOM    990  CA  PHE P 645      -9.269 -14.177   9.608  0.00  0.00      PROA  
ATOM    991  HA  PHE P 645      -8.982 -15.039   9.024  0.00  0.00      PROA  
ATOM    992  CB  PHE P 645     -10.435 -14.445  10.667  0.00  0.00      PROA  
ATOM    993  HB1 PHE P 645     -10.864 -13.541  11.150  0.00  0.00      PROA  
ATOM    994  HB2 PHE P 645     -10.004 -15.095  11.458  0.00  0.00      PROA  
ATOM    995  CG  PHE P 645     -11.519 -15.411  10.058  0.00  0.00      PROA  
ATOM    996  CD1 PHE P 645     -12.787 -15.277  10.661  0.00  0.00      PROA  
ATOM    997  HD1 PHE P 645     -13.026 -14.621  11.484  0.00  0.00      PROA  
ATOM    998  CE1 PHE P 645     -13.901 -16.100  10.241  0.00  0.00      PROA  
ATOM    999  HE1 PHE P 645     -14.880 -15.862  10.630  0.00  0.00      PROA  
ATOM   1000  CZ  PHE P 645     -13.705 -17.033   9.201  0.00  0.00      PROA  
ATOM   1001  HZ  PHE P 645     -14.515 -17.673   8.882  0.00  0.00      PROA  
ATOM   1002  CD2 PHE P 645     -11.422 -16.342   8.983  0.00  0.00      PROA  
ATOM   1003  HD2 PHE P 645     -10.494 -16.435   8.439  0.00  0.00      PROA  
ATOM   1004  CE2 PHE P 645     -12.438 -17.181   8.636  0.00  0.00      PROA  
ATOM   1005  HE2 PHE P 645     -12.432 -17.881   7.814  0.00  0.00      PROA  
ATOM   1006  C   PHE P 645      -9.900 -13.240   8.499  0.00  0.00      PROA  
ATOM   1007  O   PHE P 645     -10.092 -13.702   7.373  0.00  0.00      PROA  
ATOM   1008  N   GLY P 646     -10.074 -11.930   8.711  0.00  0.00      PROA  
ATOM   1009  HN  GLY P 646      -9.885 -11.494   9.588  0.00  0.00      PROA  
ATOM   1010  CA  GLY P 646     -10.605 -11.014   7.709  0.00  0.00      PROA  
ATOM   1011  HA1 GLY P 646     -10.619 -10.074   8.239  0.00  0.00      PROA  
ATOM   1012  HA2 GLY P 646     -11.572 -11.393   7.414  0.00  0.00      PROA  
ATOM   1013  C   GLY P 646      -9.829 -10.787   6.387  0.00  0.00      PROA  
ATOM   1014  O   GLY P 646     -10.410 -10.790   5.310  0.00  0.00      PROA  
ATOM   1015  N   ALA P 647      -8.471 -10.724   6.536  0.00  0.00      PROA  
ATOM   1016  HN  ALA P 647      -8.147 -10.678   7.478  0.00  0.00      PROA  
ATOM   1017  CA  ALA P 647      -7.600 -10.778   5.389  0.00  0.00      PROA  
ATOM   1018  HA  ALA P 647      -8.016 -10.112   4.647  0.00  0.00      PROA  
ATOM   1019  CB  ALA P 647      -6.150 -10.276   5.612  0.00  0.00      PROA  
ATOM   1020  HB1 ALA P 647      -5.709 -10.936   6.390  0.00  0.00      PROA  
ATOM   1021  HB2 ALA P 647      -6.246  -9.283   6.100  0.00  0.00      PROA  
ATOM   1022  HB3 ALA P 647      -5.587 -10.094   4.672  0.00  0.00      PROA  
ATOM   1023  C   ALA P 647      -7.568 -12.146   4.738  0.00  0.00      PROA  
ATOM   1024  O   ALA P 647      -7.644 -12.203   3.496  0.00  0.00      PROA  
ATOM   1025  N   SER P 648      -7.433 -13.294   5.470  0.00  0.00      PROA  
ATOM   1026  HN  SER P 648      -7.115 -13.224   6.413  0.00  0.00      PROA  
ATOM   1027  CA  SER P 648      -7.403 -14.594   4.784  0.00  0.00      PROA  
ATOM   1028  HA  SER P 648      -6.710 -14.519   3.960  0.00  0.00      PROA  
ATOM   1029  CB  SER P 648      -7.157 -15.796   5.724  0.00  0.00      PROA  
ATOM   1030  HB1 SER P 648      -7.814 -15.788   6.620  0.00  0.00      PROA  
ATOM   1031  HB2 SER P 648      -6.120 -15.750   6.120  0.00  0.00      PROA  
ATOM   1032  OG  SER P 648      -7.223 -17.034   4.979  0.00  0.00      PROA  
ATOM   1033  HG1 SER P 648      -6.349 -17.133   4.597  0.00  0.00      PROA  
ATOM   1034  C   SER P 648      -8.727 -14.842   4.118  0.00  0.00      PROA  
ATOM   1035  O   SER P 648      -8.777 -15.153   2.880  0.00  0.00      PROA  
ATOM   1036  N   LEU P 649      -9.894 -14.751   4.833  0.00  0.00      PROA  
ATOM   1037  HN  LEU P 649      -9.863 -14.346   5.743  0.00  0.00      PROA  
ATOM   1038  CA  LEU P 649     -11.181 -14.948   4.276  0.00  0.00      PROA  
ATOM   1039  HA  LEU P 649     -11.389 -15.959   3.958  0.00  0.00      PROA  
ATOM   1040  CB  LEU P 649     -12.235 -14.523   5.389  0.00  0.00      PROA  
ATOM   1041  HB1 LEU P 649     -11.974 -13.518   5.784  0.00  0.00      PROA  
ATOM   1042  HB2 LEU P 649     -12.012 -15.189   6.251  0.00  0.00      PROA  
ATOM   1043  CG  LEU P 649     -13.657 -14.528   5.002  0.00  0.00      PROA  
ATOM   1044  HG  LEU P 649     -13.849 -13.843   4.148  0.00  0.00      PROA  
ATOM   1045  CD1 LEU P 649     -14.088 -15.920   4.602  0.00  0.00      PROA  
ATOM   1046 HD11 LEU P 649     -14.035 -16.659   5.429  0.00  0.00      PROA  
ATOM   1047 HD12 LEU P 649     -13.466 -16.307   3.767  0.00  0.00      PROA  
ATOM   1048 HD13 LEU P 649     -15.119 -15.905   4.188  0.00  0.00      PROA  
ATOM   1049  CD2 LEU P 649     -14.437 -13.876   6.236  0.00  0.00      PROA  
ATOM   1050 HD21 LEU P 649     -13.965 -14.369   7.112  0.00  0.00      PROA  
ATOM   1051 HD22 LEU P 649     -15.481 -14.249   6.299  0.00  0.00      PROA  
ATOM   1052 HD23 LEU P 649     -14.273 -12.780   6.308  0.00  0.00      PROA  
ATOM   1053  C   LEU P 649     -11.629 -14.037   3.024  0.00  0.00      PROA  
ATOM   1054  O   LEU P 649     -12.161 -14.539   2.027  0.00  0.00      PROA  
ATOM   1055  N   THR P 650     -11.352 -12.783   3.039  0.00  0.00      PROA  
ATOM   1056  HN  THR P 650     -10.903 -12.387   3.836  0.00  0.00      PROA  
ATOM   1057  CA  THR P 650     -11.570 -11.958   1.891  0.00  0.00      PROA  
ATOM   1058  HA  THR P 650     -12.568 -12.158   1.530  0.00  0.00      PROA  
ATOM   1059  CB  THR P 650     -11.556 -10.437   2.192  0.00  0.00      PROA  
ATOM   1060  HB  THR P 650     -10.557  -9.983   2.368  0.00  0.00      PROA  
ATOM   1061  OG1 THR P 650     -12.316 -10.158   3.398  0.00  0.00      PROA  
ATOM   1062  HG1 THR P 650     -12.005 -10.693   4.132  0.00  0.00      PROA  
ATOM   1063  CG2 THR P 650     -12.272  -9.724   0.982  0.00  0.00      PROA  
ATOM   1064 HG21 THR P 650     -11.557  -9.776   0.134  0.00  0.00      PROA  
ATOM   1065 HG22 THR P 650     -12.402  -8.666   1.296  0.00  0.00      PROA  
ATOM   1066 HG23 THR P 650     -13.217 -10.220   0.675  0.00  0.00      PROA  
ATOM   1067  C   THR P 650     -10.585 -12.182   0.695  0.00  0.00      PROA  
ATOM   1068  O   THR P 650     -10.938 -12.312  -0.488  0.00  0.00      PROA  
ATOM   1069  N   GLY P 651      -9.243 -12.396   1.016  0.00  0.00      PROA  
ATOM   1070  HN  GLY P 651      -8.963 -12.382   1.973  0.00  0.00      PROA  
ATOM   1071  CA  GLY P 651      -8.208 -12.704   0.050  0.00  0.00      PROA  
ATOM   1072  HA1 GLY P 651      -7.356 -12.625   0.710  0.00  0.00      PROA  
ATOM   1073  HA2 GLY P 651      -8.071 -11.946  -0.707  0.00  0.00      PROA  
ATOM   1074  C   GLY P 651      -8.193 -13.975  -0.713  0.00  0.00      PROA  
ATOM   1075  O   GLY P 651      -7.920 -13.924  -1.848  0.00  0.00      PROA  
ATOM   1076  N   ILE P 652      -8.511 -15.117  -0.102  0.00  0.00      PROA  
ATOM   1077  HN  ILE P 652      -8.626 -15.198   0.885  0.00  0.00      PROA  
ATOM   1078  CA  ILE P 652      -8.689 -16.380  -0.805  0.00  0.00      PROA  
ATOM   1079  HA  ILE P 652      -7.846 -16.590  -1.447  0.00  0.00      PROA  
ATOM   1080  CB  ILE P 652      -8.878 -17.570   0.145  0.00  0.00      PROA  
ATOM   1081  HB  ILE P 652      -9.749 -17.542   0.833  0.00  0.00      PROA  
ATOM   1082  CG2 ILE P 652      -9.239 -18.800  -0.781  0.00  0.00      PROA  
ATOM   1083 HG21 ILE P 652      -8.387 -18.921  -1.484  0.00  0.00      PROA  
ATOM   1084 HG22 ILE P 652     -10.121 -18.742  -1.455  0.00  0.00      PROA  
ATOM   1085 HG23 ILE P 652      -9.280 -19.740  -0.190  0.00  0.00      PROA  
ATOM   1086  CG1 ILE P 652      -7.477 -17.826   0.845  0.00  0.00      PROA  
ATOM   1087 HG11 ILE P 652      -7.209 -16.849   1.300  0.00  0.00      PROA  
ATOM   1088 HG12 ILE P 652      -6.827 -17.928  -0.050  0.00  0.00      PROA  
ATOM   1089  CD  ILE P 652      -7.430 -19.048   1.756  0.00  0.00      PROA  
ATOM   1090  HD1 ILE P 652      -6.500 -18.938   2.354  0.00  0.00      PROA  
ATOM   1091  HD2 ILE P 652      -7.505 -19.972   1.145  0.00  0.00      PROA  
ATOM   1092  HD3 ILE P 652      -8.250 -19.043   2.506  0.00  0.00      PROA  
ATOM   1093  C   ILE P 652      -9.920 -16.250  -1.751  0.00  0.00      PROA  
ATOM   1094  O   ILE P 652      -9.757 -16.498  -2.906  0.00  0.00      PROA  
ATOM   1095  N   ALA P 653     -11.083 -15.690  -1.229  0.00  0.00      PROA  
ATOM   1096  HN  ALA P 653     -11.137 -15.301  -0.312  0.00  0.00      PROA  
ATOM   1097  CA  ALA P 653     -12.320 -15.508  -2.067  0.00  0.00      PROA  
ATOM   1098  HA  ALA P 653     -12.588 -16.456  -2.508  0.00  0.00      PROA  
ATOM   1099  CB  ALA P 653     -13.359 -14.896  -1.212  0.00  0.00      PROA  
ATOM   1100  HB1 ALA P 653     -13.526 -15.393  -0.232  0.00  0.00      PROA  
ATOM   1101  HB2 ALA P 653     -14.277 -14.799  -1.831  0.00  0.00      PROA  
ATOM   1102  HB3 ALA P 653     -13.075 -13.864  -0.913  0.00  0.00      PROA  
ATOM   1103  C   ALA P 653     -12.069 -14.578  -3.291  0.00  0.00      PROA  
ATOM   1104  O   ALA P 653     -12.505 -14.796  -4.411  0.00  0.00      PROA  
ATOM   1105  N   TYR P 654     -11.440 -13.406  -3.127  0.00  0.00      PROA  
ATOM   1106  HN  TYR P 654     -11.226 -13.140  -2.190  0.00  0.00      PROA  
ATOM   1107  CA  TYR P 654     -11.046 -12.496  -4.198  0.00  0.00      PROA  
ATOM   1108  HA  TYR P 654     -11.899 -12.333  -4.840  0.00  0.00      PROA  
ATOM   1109  CB  TYR P 654     -10.490 -11.148  -3.637  0.00  0.00      PROA  
ATOM   1110  HB1 TYR P 654      -9.632 -11.390  -2.974  0.00  0.00      PROA  
ATOM   1111  HB2 TYR P 654     -11.201 -10.554  -3.025  0.00  0.00      PROA  
ATOM   1112  CG  TYR P 654     -10.135 -10.231  -4.800  0.00  0.00      PROA  
ATOM   1113  CD1 TYR P 654      -8.821 -10.268  -5.347  0.00  0.00      PROA  
ATOM   1114  HD1 TYR P 654      -8.209 -11.118  -5.085  0.00  0.00      PROA  
ATOM   1115  CE1 TYR P 654      -8.407  -9.444  -6.422  0.00  0.00      PROA  
ATOM   1116  HE1 TYR P 654      -7.426  -9.587  -6.851  0.00  0.00      PROA  
ATOM   1117  CZ  TYR P 654      -9.278  -8.390  -6.851  0.00  0.00      PROA  
ATOM   1118  OH  TYR P 654      -9.034  -7.565  -7.957  0.00  0.00      PROA  
ATOM   1119  HH  TYR P 654      -8.471  -7.967  -8.623  0.00  0.00      PROA  
ATOM   1120  CD2 TYR P 654     -10.933  -9.141  -5.171  0.00  0.00      PROA  
ATOM   1121  HD2 TYR P 654     -11.940  -9.003  -4.806  0.00  0.00      PROA  
ATOM   1122  CE2 TYR P 654     -10.523  -8.205  -6.219  0.00  0.00      PROA  
ATOM   1123  HE2 TYR P 654     -11.112  -7.338  -6.481  0.00  0.00      PROA  
ATOM   1124  C   TYR P 654     -10.080 -13.173  -5.217  0.00  0.00      PROA  
ATOM   1125  O   TYR P 654     -10.248 -13.063  -6.430  0.00  0.00      PROA  
ATOM   1126  N   SER P 655      -9.117 -13.944  -4.677  0.00  0.00      PROA  
ATOM   1127  HN  SER P 655      -8.905 -13.880  -3.705  0.00  0.00      PROA  
ATOM   1128  CA  SER P 655      -8.159 -14.650  -5.513  0.00  0.00      PROA  
ATOM   1129  HA  SER P 655      -7.717 -13.909  -6.163  0.00  0.00      PROA  
ATOM   1130  CB  SER P 655      -7.037 -15.346  -4.744  0.00  0.00      PROA  
ATOM   1131  HB1 SER P 655      -7.455 -16.222  -4.202  0.00  0.00      PROA  
ATOM   1132  HB2 SER P 655      -6.663 -14.681  -3.936  0.00  0.00      PROA  
ATOM   1133  OG  SER P 655      -5.943 -15.819  -5.495  0.00  0.00      PROA  
ATOM   1134  HG1 SER P 655      -6.232 -16.514  -6.090  0.00  0.00      PROA  
ATOM   1135  C   SER P 655      -8.891 -15.699  -6.388  0.00  0.00      PROA  
ATOM   1136  O   SER P 655      -8.636 -15.823  -7.579  0.00  0.00      PROA  
ATOM   1137  N   LEU P 656      -9.849 -16.463  -5.778  0.00  0.00      PROA  
ATOM   1138  HN  LEU P 656      -9.844 -16.374  -4.785  0.00  0.00      PROA  
ATOM   1139  CA  LEU P 656     -10.639 -17.469  -6.501  0.00  0.00      PROA  
ATOM   1140  HA  LEU P 656      -9.950 -18.081  -7.064  0.00  0.00      PROA  
ATOM   1141  CB  LEU P 656     -11.513 -18.283  -5.417  0.00  0.00      PROA  
ATOM   1142  HB1 LEU P 656     -12.296 -18.844  -5.972  0.00  0.00      PROA  
ATOM   1143  HB2 LEU P 656     -12.000 -17.595  -4.693  0.00  0.00      PROA  
ATOM   1144  CG  LEU P 656     -10.683 -19.350  -4.705  0.00  0.00      PROA  
ATOM   1145  HG  LEU P 656      -9.930 -18.818  -4.085  0.00  0.00      PROA  
ATOM   1146  CD1 LEU P 656     -11.568 -19.990  -3.645  0.00  0.00      PROA  
ATOM   1147 HD11 LEU P 656     -10.997 -20.732  -3.046  0.00  0.00      PROA  
ATOM   1148 HD12 LEU P 656     -12.439 -20.525  -4.081  0.00  0.00      PROA  
ATOM   1149 HD13 LEU P 656     -12.028 -19.240  -2.967  0.00  0.00      PROA  
ATOM   1150  CD2 LEU P 656     -10.033 -20.485  -5.565  0.00  0.00      PROA  
ATOM   1151 HD21 LEU P 656     -10.835 -21.224  -5.781  0.00  0.00      PROA  
ATOM   1152 HD22 LEU P 656      -9.203 -21.012  -5.046  0.00  0.00      PROA  
ATOM   1153 HD23 LEU P 656      -9.610 -20.096  -6.515  0.00  0.00      PROA  
ATOM   1154  C   LEU P 656     -11.536 -16.992  -7.665  0.00  0.00      PROA  
ATOM   1155  O   LEU P 656     -11.450 -17.501  -8.794  0.00  0.00      PROA  
ATOM   1156  N   PHE P 657     -12.324 -15.936  -7.415  0.00  0.00      PROA  
ATOM   1157  HN  PHE P 657     -12.324 -15.600  -6.477  0.00  0.00      PROA  
ATOM   1158  CA  PHE P 657     -13.463 -15.676  -8.200  0.00  0.00      PROA  
ATOM   1159  HA  PHE P 657     -13.662 -16.403  -8.974  0.00  0.00      PROA  
ATOM   1160  CB  PHE P 657     -14.770 -15.587  -7.395  0.00  0.00      PROA  
ATOM   1161  HB1 PHE P 657     -15.602 -15.470  -8.122  0.00  0.00      PROA  
ATOM   1162  HB2 PHE P 657     -14.649 -14.854  -6.569  0.00  0.00      PROA  
ATOM   1163  CG  PHE P 657     -14.987 -16.867  -6.684  0.00  0.00      PROA  
ATOM   1164  CD1 PHE P 657     -15.219 -18.019  -7.452  0.00  0.00      PROA  
ATOM   1165  HD1 PHE P 657     -14.976 -18.038  -8.504  0.00  0.00      PROA  
ATOM   1166  CE1 PHE P 657     -15.539 -19.219  -6.882  0.00  0.00      PROA  
ATOM   1167  HE1 PHE P 657     -15.646 -20.153  -7.414  0.00  0.00      PROA  
ATOM   1168  CZ  PHE P 657     -15.705 -19.303  -5.477  0.00  0.00      PROA  
ATOM   1169  HZ  PHE P 657     -16.025 -20.242  -5.052  0.00  0.00      PROA  
ATOM   1170  CD2 PHE P 657     -15.224 -16.922  -5.263  0.00  0.00      PROA  
ATOM   1171  HD2 PHE P 657     -15.086 -16.044  -4.649  0.00  0.00      PROA  
ATOM   1172  CE2 PHE P 657     -15.591 -18.188  -4.698  0.00  0.00      PROA  
ATOM   1173  HE2 PHE P 657     -15.967 -18.175  -3.685  0.00  0.00      PROA  
ATOM   1174  C   PHE P 657     -13.349 -14.298  -8.871  0.00  0.00      PROA  
ATOM   1175  O   PHE P 657     -14.160 -13.984  -9.755  0.00  0.00      PROA  
ATOM   1176  N   ALA P 658     -12.403 -13.381  -8.442  0.00  0.00      PROA  
ATOM   1177  HN  ALA P 658     -11.841 -13.577  -7.642  0.00  0.00      PROA  
ATOM   1178  CA  ALA P 658     -12.222 -12.160  -9.198  0.00  0.00      PROA  
ATOM   1179  HA  ALA P 658     -13.207 -11.720  -9.253  0.00  0.00      PROA  
ATOM   1180  CB  ALA P 658     -11.280 -11.164  -8.508  0.00  0.00      PROA  
ATOM   1181  HB1 ALA P 658     -10.198 -11.417  -8.492  0.00  0.00      PROA  
ATOM   1182  HB2 ALA P 658     -11.517 -11.118  -7.424  0.00  0.00      PROA  
ATOM   1183  HB3 ALA P 658     -11.504 -10.178  -8.969  0.00  0.00      PROA  
ATOM   1184  C   ALA P 658     -11.754 -12.229 -10.640  0.00  0.00      PROA  
ATOM   1185  O   ALA P 658     -11.088 -13.196 -11.095  0.00  0.00      PROA  
ATOM   1186  N   GLY P 659     -12.174 -11.217 -11.417  0.00  0.00      PROA  
ATOM   1187  HN  GLY P 659     -12.573 -10.397 -11.013  0.00  0.00      PROA  
ATOM   1188  CA  GLY P 659     -11.883 -11.177 -12.819  0.00  0.00      PROA  
ATOM   1189  HA1 GLY P 659     -12.448 -10.394 -13.303  0.00  0.00      PROA  
ATOM   1190  HA2 GLY P 659     -12.182 -12.106 -13.282  0.00  0.00      PROA  
ATOM   1191  C   GLY P 659     -10.451 -11.038 -13.178  0.00  0.00      PROA  
ATOM   1192  O   GLY P 659     -10.011 -11.685 -14.126  0.00  0.00      PROA  
ATOM   1193  N   GLN P 660      -9.726 -10.261 -12.391  0.00  0.00      PROA  
ATOM   1194  HN  GLN P 660     -10.220  -9.607 -11.824  0.00  0.00      PROA  
ATOM   1195  CA  GLN P 660      -8.302 -10.367 -12.256  0.00  0.00      PROA  
ATOM   1196  HA  GLN P 660      -8.011 -11.255 -12.797  0.00  0.00      PROA  
ATOM   1197  CB  GLN P 660      -7.546  -9.129 -12.815  0.00  0.00      PROA  
ATOM   1198  HB1 GLN P 660      -7.687  -9.066 -13.916  0.00  0.00      PROA  
ATOM   1199  HB2 GLN P 660      -6.461  -9.149 -12.579  0.00  0.00      PROA  
ATOM   1200  CG  GLN P 660      -8.152  -7.687 -12.464  0.00  0.00      PROA  
ATOM   1201  HG1 GLN P 660      -9.247  -7.717 -12.649  0.00  0.00      PROA  
ATOM   1202  HG2 GLN P 660      -7.556  -6.936 -13.027  0.00  0.00      PROA  
ATOM   1203  CD  GLN P 660      -7.975  -7.177 -11.008  0.00  0.00      PROA  
ATOM   1204  OE1 GLN P 660      -7.169  -7.666 -10.304  0.00  0.00      PROA  
ATOM   1205  NE2 GLN P 660      -8.781  -6.223 -10.535  0.00  0.00      PROA  
ATOM   1206 HE21 GLN P 660      -8.644  -5.854  -9.616  0.00  0.00      PROA  
ATOM   1207 HE22 GLN P 660      -9.561  -6.015 -11.126  0.00  0.00      PROA  
ATOM   1208  C   GLN P 660      -7.991 -10.629 -10.722  0.00  0.00      PROA  
ATOM   1209  O   GLN P 660      -8.613 -10.035  -9.866  0.00  0.00      PROA  
ATOM   1210  N   PRO P 661      -7.050 -11.482 -10.256  0.00  0.00      PROA  
ATOM   1211  CD  PRO P 661      -6.397 -12.514 -11.127  0.00  0.00      PROA  
ATOM   1212  HD1 PRO P 661      -5.782 -12.050 -11.928  0.00  0.00      PROA  
ATOM   1213  HD2 PRO P 661      -7.115 -13.182 -11.649  0.00  0.00      PROA  
ATOM   1214  CA  PRO P 661      -6.712 -11.605  -8.863  0.00  0.00      PROA  
ATOM   1215  HA  PRO P 661      -7.620 -11.448  -8.300  0.00  0.00      PROA  
ATOM   1216  CB  PRO P 661      -6.324 -13.083  -8.782  0.00  0.00      PROA  
ATOM   1217  HB1 PRO P 661      -7.210 -13.752  -8.828  0.00  0.00      PROA  
ATOM   1218  HB2 PRO P 661      -5.711 -13.387  -7.907  0.00  0.00      PROA  
ATOM   1219  CG  PRO P 661      -5.595 -13.359 -10.133  0.00  0.00      PROA  
ATOM   1220  HG1 PRO P 661      -4.552 -12.977 -10.148  0.00  0.00      PROA  
ATOM   1221  HG2 PRO P 661      -5.690 -14.343 -10.642  0.00  0.00      PROA  
ATOM   1222  C   PRO P 661      -5.646 -10.738  -8.480  0.00  0.00      PROA  
ATOM   1223  O   PRO P 661      -5.039 -11.019  -7.474  0.00  0.00      PROA  
ATOM   1224  N   LEU P 662      -5.300  -9.651  -9.177  0.00  0.00      PROA  
ATOM   1225  HN  LEU P 662      -6.016  -9.160  -9.666  0.00  0.00      PROA  
ATOM   1226  CA  LEU P 662      -3.998  -9.028  -9.052  0.00  0.00      PROA  
ATOM   1227  HA  LEU P 662      -3.315  -9.805  -8.743  0.00  0.00      PROA  
ATOM   1228  CB  LEU P 662      -3.447  -8.336 -10.360  0.00  0.00      PROA  
ATOM   1229  HB1 LEU P 662      -2.571  -7.699 -10.115  0.00  0.00      PROA  
ATOM   1230  HB2 LEU P 662      -4.254  -7.741 -10.839  0.00  0.00      PROA  
ATOM   1231  CG  LEU P 662      -2.942  -9.306 -11.417  0.00  0.00      PROA  
ATOM   1232  HG  LEU P 662      -3.616 -10.189 -11.418  0.00  0.00      PROA  
ATOM   1233  CD1 LEU P 662      -2.867  -8.577 -12.806  0.00  0.00      PROA  
ATOM   1234 HD11 LEU P 662      -2.199  -7.690 -12.768  0.00  0.00      PROA  
ATOM   1235 HD12 LEU P 662      -3.847  -8.315 -13.259  0.00  0.00      PROA  
ATOM   1236 HD13 LEU P 662      -2.446  -9.299 -13.538  0.00  0.00      PROA  
ATOM   1237  CD2 LEU P 662      -1.548  -9.804 -11.055  0.00  0.00      PROA  
ATOM   1238 HD21 LEU P 662      -0.702  -9.084 -11.083  0.00  0.00      PROA  
ATOM   1239 HD22 LEU P 662      -1.355 -10.641 -11.759  0.00  0.00      PROA  
ATOM   1240 HD23 LEU P 662      -1.640 -10.225 -10.031  0.00  0.00      PROA  
ATOM   1241  C   LEU P 662      -4.001  -7.993  -7.955  0.00  0.00      PROA  
ATOM   1242  O   LEU P 662      -2.932  -7.477  -7.579  0.00  0.00      PROA  
ATOM   1243  N   THR P 663      -5.186  -7.675  -7.305  0.00  0.00      PROA  
ATOM   1244  HN  THR P 663      -5.957  -8.279  -7.494  0.00  0.00      PROA  
ATOM   1245  CA  THR P 663      -5.309  -6.649  -6.283  0.00  0.00      PROA  
ATOM   1246  HA  THR P 663      -4.464  -5.997  -6.451  0.00  0.00      PROA  
ATOM   1247  CB  THR P 663      -6.444  -5.702  -6.406  0.00  0.00      PROA  
ATOM   1248  HB  THR P 663      -7.439  -6.158  -6.214  0.00  0.00      PROA  
ATOM   1249  OG1 THR P 663      -6.519  -5.191  -7.734  0.00  0.00      PROA  
ATOM   1250  HG1 THR P 663      -6.550  -5.969  -8.296  0.00  0.00      PROA  
ATOM   1251  CG2 THR P 663      -6.338  -4.553  -5.447  0.00  0.00      PROA  
ATOM   1252 HG21 THR P 663      -5.382  -4.029  -5.662  0.00  0.00      PROA  
ATOM   1253 HG22 THR P 663      -6.509  -4.870  -4.396  0.00  0.00      PROA  
ATOM   1254 HG23 THR P 663      -7.091  -3.768  -5.674  0.00  0.00      PROA  
ATOM   1255  C   THR P 663      -5.134  -7.138  -4.842  0.00  0.00      PROA  
ATOM   1256  O   THR P 663      -6.164  -7.502  -4.279  0.00  0.00      PROA  
ATOM   1257  N   ILE P 664      -3.961  -7.080  -4.136  0.00  0.00      PROA  
ATOM   1258  HN  ILE P 664      -3.088  -6.913  -4.588  0.00  0.00      PROA  
ATOM   1259  CA  ILE P 664      -3.820  -7.321  -2.699  0.00  0.00      PROA  
ATOM   1260  HA  ILE P 664      -4.078  -8.350  -2.498  0.00  0.00      PROA  
ATOM   1261  CB  ILE P 664      -2.334  -7.151  -2.359  0.00  0.00      PROA  
ATOM   1262  HB  ILE P 664      -2.026  -6.104  -2.565  0.00  0.00      PROA  
ATOM   1263  CG2 ILE P 664      -1.918  -7.518  -0.965  0.00  0.00      PROA  
ATOM   1264 HG21 ILE P 664      -2.465  -6.886  -0.233  0.00  0.00      PROA  
ATOM   1265 HG22 ILE P 664      -0.818  -7.389  -0.872  0.00  0.00      PROA  
ATOM   1266 HG23 ILE P 664      -1.977  -8.600  -0.719  0.00  0.00      PROA  
ATOM   1267  CG1 ILE P 664      -1.382  -7.883  -3.354  0.00  0.00      PROA  
ATOM   1268 HG11 ILE P 664      -0.325  -7.839  -3.017  0.00  0.00      PROA  
ATOM   1269 HG12 ILE P 664      -1.489  -7.318  -4.305  0.00  0.00      PROA  
ATOM   1270  CD  ILE P 664      -1.796  -9.391  -3.602  0.00  0.00      PROA  
ATOM   1271  HD1 ILE P 664      -2.058  -9.913  -2.658  0.00  0.00      PROA  
ATOM   1272  HD2 ILE P 664      -0.945  -9.988  -3.996  0.00  0.00      PROA  
ATOM   1273  HD3 ILE P 664      -2.628  -9.324  -4.335  0.00  0.00      PROA  
ATOM   1274  C   ILE P 664      -4.711  -6.419  -1.836  0.00  0.00      PROA  
ATOM   1275  O   ILE P 664      -4.963  -5.284  -2.154  0.00  0.00      PROA  
ATOM   1276  N   LEU P 665      -5.140  -6.918  -0.641  0.00  0.00      PROA  
ATOM   1277  HN  LEU P 665      -4.895  -7.818  -0.289  0.00  0.00      PROA  
ATOM   1278  CA  LEU P 665      -6.166  -6.136   0.126  0.00  0.00      PROA  
ATOM   1279  HA  LEU P 665      -6.491  -5.196  -0.296  0.00  0.00      PROA  
ATOM   1280  CB  LEU P 665      -7.420  -7.007   0.398  0.00  0.00      PROA  
ATOM   1281  HB1 LEU P 665      -8.152  -6.371   0.940  0.00  0.00      PROA  
ATOM   1282  HB2 LEU P 665      -7.158  -7.893   1.015  0.00  0.00      PROA  
ATOM   1283  CG  LEU P 665      -8.223  -7.671  -0.791  0.00  0.00      PROA  
ATOM   1284  HG  LEU P 665      -7.535  -7.590  -1.659  0.00  0.00      PROA  
ATOM   1285  CD1 LEU P 665      -8.373  -9.135  -0.572  0.00  0.00      PROA  
ATOM   1286 HD11 LEU P 665      -8.928  -9.613  -1.408  0.00  0.00      PROA  
ATOM   1287 HD12 LEU P 665      -8.862  -9.244   0.420  0.00  0.00      PROA  
ATOM   1288 HD13 LEU P 665      -7.329  -9.515  -0.559  0.00  0.00      PROA  
ATOM   1289  CD2 LEU P 665      -9.578  -6.993  -0.900  0.00  0.00      PROA  
ATOM   1290 HD21 LEU P 665     -10.094  -7.264  -1.846  0.00  0.00      PROA  
ATOM   1291 HD22 LEU P 665      -9.453  -5.896  -1.017  0.00  0.00      PROA  
ATOM   1292 HD23 LEU P 665     -10.164  -7.246   0.010  0.00  0.00      PROA  
ATOM   1293  C   LEU P 665      -5.672  -5.573   1.437  0.00  0.00      PROA  
ATOM   1294  O   LEU P 665      -4.767  -6.238   2.023  0.00  0.00      PROA  
ATOM   1295  N   GLY P 666      -6.119  -4.446   1.891  0.00  0.00      PROA  
ATOM   1296  HN  GLY P 666      -6.928  -4.172   1.376  0.00  0.00      PROA  
ATOM   1297  CA  GLY P 666      -5.737  -3.901   3.165  0.00  0.00      PROA  
ATOM   1298  HA1 GLY P 666      -4.990  -3.140   2.995  0.00  0.00      PROA  
ATOM   1299  HA2 GLY P 666      -5.455  -4.660   3.880  0.00  0.00      PROA  
ATOM   1300  C   GLY P 666      -6.809  -2.965   3.695  0.00  0.00      PROA  
ATOM   1301  O   GLY P 666      -7.650  -2.506   2.921  0.00  0.00      PROA  
ATOM   1302  N   SER P 667      -6.835  -2.719   5.050  0.00  0.00      PROA  
ATOM   1303  HN  SER P 667      -6.225  -3.067   5.757  0.00  0.00      PROA  
ATOM   1304  CA  SER P 667      -7.926  -1.919   5.596  0.00  0.00      PROA  
ATOM   1305  HA  SER P 667      -8.827  -2.455   5.339  0.00  0.00      PROA  
ATOM   1306  CB  SER P 667      -7.823  -1.839   7.201  0.00  0.00      PROA  
ATOM   1307  HB1 SER P 667      -8.675  -1.184   7.482  0.00  0.00      PROA  
ATOM   1308  HB2 SER P 667      -6.886  -1.427   7.634  0.00  0.00      PROA  
ATOM   1309  OG  SER P 667      -8.118  -3.110   7.827  0.00  0.00      PROA  
ATOM   1310  HG1 SER P 667      -9.046  -3.146   7.582  0.00  0.00      PROA  
ATOM   1311  C   SER P 667      -8.166  -0.451   5.158  0.00  0.00      PROA  
ATOM   1312  O   SER P 667      -9.249  -0.146   4.669  0.00  0.00      PROA  
ATOM   1313  N   THR P 668      -7.087   0.275   5.063  0.00  0.00      PROA  
ATOM   1314  HN  THR P 668      -6.283  -0.230   5.368  0.00  0.00      PROA  
ATOM   1315  CA  THR P 668      -6.943   1.576   4.413  0.00  0.00      PROA  
ATOM   1316  HA  THR P 668      -5.891   1.503   4.179  0.00  0.00      PROA  
ATOM   1317  CB  THR P 668      -7.505   1.762   3.014  0.00  0.00      PROA  
ATOM   1318  HB  THR P 668      -7.674   0.713   2.689  0.00  0.00      PROA  
ATOM   1319  OG1 THR P 668      -6.501   2.423   2.160  0.00  0.00      PROA  
ATOM   1320  HG1 THR P 668      -5.796   1.776   2.085  0.00  0.00      PROA  
ATOM   1321  CG2 THR P 668      -8.862   2.512   2.899  0.00  0.00      PROA  
ATOM   1322 HG21 THR P 668      -9.156   2.494   1.828  0.00  0.00      PROA  
ATOM   1323 HG22 THR P 668      -8.926   3.546   3.299  0.00  0.00      PROA  
ATOM   1324 HG23 THR P 668      -9.531   1.803   3.432  0.00  0.00      PROA  
ATOM   1325  C   THR P 668      -7.186   2.818   5.305  0.00  0.00      PROA  
ATOM   1326  O   THR P 668      -8.231   2.919   6.015  0.00  0.00      PROA  
ATOM   1327  N   GLY P 669      -6.230   3.753   5.321  0.00  0.00      PROA  
ATOM   1328  HN  GLY P 669      -5.464   3.608   4.700  0.00  0.00      PROA  
ATOM   1329  CA  GLY P 669      -6.258   5.018   6.106  0.00  0.00      PROA  
ATOM   1330  HA1 GLY P 669      -5.606   5.760   5.669  0.00  0.00      PROA  
ATOM   1331  HA2 GLY P 669      -5.910   4.783   7.101  0.00  0.00      PROA  
ATOM   1332  C   GLY P 669      -7.670   5.706   6.240  0.00  0.00      PROA  
ATOM   1333  O   GLY P 669      -8.139   5.784   7.375  0.00  0.00      PROA  
ATOM   1334  N   PRO P 670      -8.317   5.996   5.138  0.00  0.00      PROA  
ATOM   1335  CD  PRO P 670      -7.751   6.204   3.832  0.00  0.00      PROA  
ATOM   1336  HD1 PRO P 670      -7.706   5.197   3.365  0.00  0.00      PROA  
ATOM   1337  HD2 PRO P 670      -6.766   6.714   3.894  0.00  0.00      PROA  
ATOM   1338  CA  PRO P 670      -9.753   6.487   5.217  0.00  0.00      PROA  
ATOM   1339  HA  PRO P 670      -9.689   7.517   5.535  0.00  0.00      PROA  
ATOM   1340  CB  PRO P 670     -10.137   6.462   3.764  0.00  0.00      PROA  
ATOM   1341  HB1 PRO P 670     -10.947   7.193   3.552  0.00  0.00      PROA  
ATOM   1342  HB2 PRO P 670     -10.375   5.444   3.388  0.00  0.00      PROA  
ATOM   1343  CG  PRO P 670      -8.827   7.022   3.182  0.00  0.00      PROA  
ATOM   1344  HG1 PRO P 670      -8.773   6.892   2.080  0.00  0.00      PROA  
ATOM   1345  HG2 PRO P 670      -8.664   8.098   3.409  0.00  0.00      PROA  
ATOM   1346  C   PRO P 670     -10.711   5.808   6.180  0.00  0.00      PROA  
ATOM   1347  O   PRO P 670     -11.299   6.506   6.983  0.00  0.00      PROA  
ATOM   1348  N   VAL P 671     -10.679   4.497   6.056  0.00  0.00      PROA  
ATOM   1349  HN  VAL P 671     -10.033   4.186   5.364  0.00  0.00      PROA  
ATOM   1350  CA  VAL P 671     -11.466   3.445   6.709  0.00  0.00      PROA  
ATOM   1351  HA  VAL P 671     -12.514   3.706   6.714  0.00  0.00      PROA  
ATOM   1352  CB  VAL P 671     -11.394   2.065   6.064  0.00  0.00      PROA  
ATOM   1353  HB  VAL P 671     -10.382   1.795   5.693  0.00  0.00      PROA  
ATOM   1354  CG1 VAL P 671     -11.861   0.966   7.020  0.00  0.00      PROA  
ATOM   1355 HG11 VAL P 671     -12.147   0.033   6.491  0.00  0.00      PROA  
ATOM   1356 HG12 VAL P 671     -12.832   1.290   7.450  0.00  0.00      PROA  
ATOM   1357 HG13 VAL P 671     -11.158   0.620   7.807  0.00  0.00      PROA  
ATOM   1358  CG2 VAL P 671     -12.251   2.172   4.755  0.00  0.00      PROA  
ATOM   1359 HG21 VAL P 671     -12.106   1.236   4.174  0.00  0.00      PROA  
ATOM   1360 HG22 VAL P 671     -11.961   3.074   4.174  0.00  0.00      PROA  
ATOM   1361 HG23 VAL P 671     -13.305   2.233   5.100  0.00  0.00      PROA  
ATOM   1362  C   VAL P 671     -11.066   3.385   8.178  0.00  0.00      PROA  
ATOM   1363  O   VAL P 671     -11.907   3.187   9.073  0.00  0.00      PROA  
ATOM   1364  N   LEU P 672      -9.817   3.687   8.546  0.00  0.00      PROA  
ATOM   1365  HN  LEU P 672      -9.188   3.843   7.789  0.00  0.00      PROA  
ATOM   1366  CA  LEU P 672      -9.355   3.878   9.935  0.00  0.00      PROA  
ATOM   1367  HA  LEU P 672     -10.022   3.224  10.477  0.00  0.00      PROA  
ATOM   1368  CB  LEU P 672      -7.921   3.278  10.138  0.00  0.00      PROA  
ATOM   1369  HB1 LEU P 672      -7.289   3.653   9.304  0.00  0.00      PROA  
ATOM   1370  HB2 LEU P 672      -8.050   2.201   9.895  0.00  0.00      PROA  
ATOM   1371  CG  LEU P 672      -7.228   3.544  11.447  0.00  0.00      PROA  
ATOM   1372  HG  LEU P 672      -7.382   4.531  11.935  0.00  0.00      PROA  
ATOM   1373  CD1 LEU P 672      -7.618   2.525  12.529  0.00  0.00      PROA  
ATOM   1374 HD11 LEU P 672      -7.090   1.564  12.348  0.00  0.00      PROA  
ATOM   1375 HD12 LEU P 672      -8.723   2.405  12.509  0.00  0.00      PROA  
ATOM   1376 HD13 LEU P 672      -7.340   2.877  13.545  0.00  0.00      PROA  
ATOM   1377  CD2 LEU P 672      -5.707   3.593  11.263  0.00  0.00      PROA  
ATOM   1378 HD21 LEU P 672      -5.356   2.580  10.975  0.00  0.00      PROA  
ATOM   1379 HD22 LEU P 672      -5.148   3.828  12.194  0.00  0.00      PROA  
ATOM   1380 HD23 LEU P 672      -5.404   4.356  10.514  0.00  0.00      PROA  
ATOM   1381  C   LEU P 672      -9.794   5.082  10.702  0.00  0.00      PROA  
ATOM   1382  O   LEU P 672     -10.334   4.937  11.781  0.00  0.00      PROA  
ATOM   1383  N   VAL P 673      -9.773   6.242   9.980  0.00  0.00      PROA  
ATOM   1384  HN  VAL P 673      -9.329   6.289   9.089  0.00  0.00      PROA  
ATOM   1385  CA  VAL P 673     -10.506   7.419  10.428  0.00  0.00      PROA  
ATOM   1386  HA  VAL P 673     -10.120   7.631  11.414  0.00  0.00      PROA  
ATOM   1387  CB  VAL P 673     -10.273   8.585   9.424  0.00  0.00      PROA  
ATOM   1388  HB  VAL P 673     -10.478   8.148   8.424  0.00  0.00      PROA  
ATOM   1389  CG1 VAL P 673     -11.306   9.706   9.715  0.00  0.00      PROA  
ATOM   1390 HG11 VAL P 673     -12.219   9.325   9.209  0.00  0.00      PROA  
ATOM   1391 HG12 VAL P 673     -10.978  10.710   9.370  0.00  0.00      PROA  
ATOM   1392 HG13 VAL P 673     -11.606   9.863  10.773  0.00  0.00      PROA  
ATOM   1393  CG2 VAL P 673      -8.881   9.013   9.636  0.00  0.00      PROA  
ATOM   1394 HG21 VAL P 673      -8.874   9.651  10.546  0.00  0.00      PROA  
ATOM   1395 HG22 VAL P 673      -8.404   9.558   8.794  0.00  0.00      PROA  
ATOM   1396 HG23 VAL P 673      -8.178   8.162   9.764  0.00  0.00      PROA  
ATOM   1397  C   VAL P 673     -11.969   7.164  10.616  0.00  0.00      PROA  
ATOM   1398  O   VAL P 673     -12.589   7.492  11.565  0.00  0.00      PROA  
ATOM   1399  N   PHE P 674     -12.565   6.450   9.671  0.00  0.00      PROA  
ATOM   1400  HN  PHE P 674     -12.064   6.315   8.820  0.00  0.00      PROA  
ATOM   1401  CA  PHE P 674     -14.024   6.155   9.560  0.00  0.00      PROA  
ATOM   1402  HA  PHE P 674     -14.545   7.100   9.615  0.00  0.00      PROA  
ATOM   1403  CB  PHE P 674     -14.371   5.611   8.162  0.00  0.00      PROA  
ATOM   1404  HB1 PHE P 674     -13.537   5.030   7.713  0.00  0.00      PROA  
ATOM   1405  HB2 PHE P 674     -14.543   6.485   7.499  0.00  0.00      PROA  
ATOM   1406  CG  PHE P 674     -15.603   4.756   8.085  0.00  0.00      PROA  
ATOM   1407  CD1 PHE P 674     -16.916   5.309   7.935  0.00  0.00      PROA  
ATOM   1408  HD1 PHE P 674     -17.072   6.367   7.788  0.00  0.00      PROA  
ATOM   1409  CE1 PHE P 674     -18.041   4.497   7.834  0.00  0.00      PROA  
ATOM   1410  HE1 PHE P 674     -19.003   4.972   7.706  0.00  0.00      PROA  
ATOM   1411  CZ  PHE P 674     -17.970   3.111   7.857  0.00  0.00      PROA  
ATOM   1412  HZ  PHE P 674     -18.719   2.381   7.587  0.00  0.00      PROA  
ATOM   1413  CD2 PHE P 674     -15.512   3.360   8.109  0.00  0.00      PROA  
ATOM   1414  HD2 PHE P 674     -14.619   2.753   8.151  0.00  0.00      PROA  
ATOM   1415  CE2 PHE P 674     -16.632   2.573   7.900  0.00  0.00      PROA  
ATOM   1416  HE2 PHE P 674     -16.529   1.500   7.835  0.00  0.00      PROA  
ATOM   1417  C   PHE P 674     -14.546   5.365  10.745  0.00  0.00      PROA  
ATOM   1418  O   PHE P 674     -15.577   5.773  11.274  0.00  0.00      PROA  
ATOM   1419  N   GLU P 675     -13.884   4.258  11.168  0.00  0.00      PROA  
ATOM   1420  HN  GLU P 675     -13.027   4.073  10.694  0.00  0.00      PROA  
ATOM   1421  CA  GLU P 675     -14.096   3.484  12.356  0.00  0.00      PROA  
ATOM   1422  HA  GLU P 675     -15.079   3.036  12.347  0.00  0.00      PROA  
ATOM   1423  CB  GLU P 675     -13.017   2.272  12.234  0.00  0.00      PROA  
ATOM   1424  HB1 GLU P 675     -12.804   1.672  13.145  0.00  0.00      PROA  
ATOM   1425  HB2 GLU P 675     -12.085   2.847  12.050  0.00  0.00      PROA  
ATOM   1426  CG  GLU P 675     -13.292   1.387  10.953  0.00  0.00      PROA  
ATOM   1427  HG1 GLU P 675     -12.218   1.147  10.801  0.00  0.00      PROA  
ATOM   1428  HG2 GLU P 675     -13.823   1.921  10.136  0.00  0.00      PROA  
ATOM   1429  CD  GLU P 675     -14.077   0.131  11.270  0.00  0.00      PROA  
ATOM   1430  OE1 GLU P 675     -13.544  -1.012  11.124  0.00  0.00      PROA  
ATOM   1431  OE2 GLU P 675     -15.313   0.295  11.627  0.00  0.00      PROA  
ATOM   1432  C   GLU P 675     -13.965   4.349  13.631  0.00  0.00      PROA  
ATOM   1433  O   GLU P 675     -14.871   4.311  14.496  0.00  0.00      PROA  
ATOM   1434  N   LYS P 676     -12.929   5.125  13.762  0.00  0.00      PROA  
ATOM   1435  HN  LYS P 676     -12.089   5.128  13.227  0.00  0.00      PROA  
ATOM   1436  CA  LYS P 676     -12.902   6.059  14.927  0.00  0.00      PROA  
ATOM   1437  HA  LYS P 676     -13.071   5.578  15.879  0.00  0.00      PROA  
ATOM   1438  CB  LYS P 676     -11.573   6.676  14.882  0.00  0.00      PROA  
ATOM   1439  HB1 LYS P 676     -11.436   7.396  15.717  0.00  0.00      PROA  
ATOM   1440  HB2 LYS P 676     -11.501   7.189  13.899  0.00  0.00      PROA  
ATOM   1441  CG  LYS P 676     -10.341   5.689  15.024  0.00  0.00      PROA  
ATOM   1442  HG1 LYS P 676     -10.363   4.802  14.355  0.00  0.00      PROA  
ATOM   1443  HG2 LYS P 676     -10.420   5.258  16.044  0.00  0.00      PROA  
ATOM   1444  CD  LYS P 676      -8.993   6.513  14.898  0.00  0.00      PROA  
ATOM   1445  HD1 LYS P 676      -9.334   7.487  15.310  0.00  0.00      PROA  
ATOM   1446  HD2 LYS P 676      -8.744   6.570  13.817  0.00  0.00      PROA  
ATOM   1447  CE  LYS P 676      -7.937   5.746  15.589  0.00  0.00      PROA  
ATOM   1448  HE1 LYS P 676      -7.662   4.776  15.122  0.00  0.00      PROA  
ATOM   1449  HE2 LYS P 676      -8.091   5.473  16.655  0.00  0.00      PROA  
ATOM   1450  NZ  LYS P 676      -6.589   6.505  15.558  0.00  0.00      PROA  
ATOM   1451  HZ1 LYS P 676      -5.975   6.134  16.311  0.00  0.00      PROA  
ATOM   1452  HZ2 LYS P 676      -6.843   7.502  15.706  0.00  0.00      PROA  
ATOM   1453  HZ3 LYS P 676      -6.051   6.473  14.668  0.00  0.00      PROA  
ATOM   1454  C   LYS P 676     -14.025   7.037  14.965  0.00  0.00      PROA  
ATOM   1455  O   LYS P 676     -14.610   7.241  15.986  0.00  0.00      PROA  
ATOM   1456  N   ILE P 677     -14.324   7.693  13.833  0.00  0.00      PROA  
ATOM   1457  HN  ILE P 677     -13.858   7.637  12.954  0.00  0.00      PROA  
ATOM   1458  CA  ILE P 677     -15.370   8.735  13.836  0.00  0.00      PROA  
ATOM   1459  HA  ILE P 677     -15.064   9.524  14.507  0.00  0.00      PROA  
ATOM   1460  CB  ILE P 677     -15.347   9.421  12.475  0.00  0.00      PROA  
ATOM   1461  HB  ILE P 677     -15.217   8.704  11.637  0.00  0.00      PROA  
ATOM   1462  CG2 ILE P 677     -16.670  10.186  12.236  0.00  0.00      PROA  
ATOM   1463 HG21 ILE P 677     -16.672  10.603  11.206  0.00  0.00      PROA  
ATOM   1464 HG22 ILE P 677     -16.913  11.028  12.919  0.00  0.00      PROA  
ATOM   1465 HG23 ILE P 677     -17.529   9.484  12.173  0.00  0.00      PROA  
ATOM   1466  CG1 ILE P 677     -14.031  10.296  12.342  0.00  0.00      PROA  
ATOM   1467 HG11 ILE P 677     -13.135   9.662  12.517  0.00  0.00      PROA  
ATOM   1468 HG12 ILE P 677     -13.930  11.021  13.177  0.00  0.00      PROA  
ATOM   1469  CD  ILE P 677     -14.037  11.070  11.026  0.00  0.00      PROA  
ATOM   1470  HD1 ILE P 677     -13.108  11.606  10.738  0.00  0.00      PROA  
ATOM   1471  HD2 ILE P 677     -14.836  11.839  10.960  0.00  0.00      PROA  
ATOM   1472  HD3 ILE P 677     -14.276  10.463  10.126  0.00  0.00      PROA  
ATOM   1473  C   ILE P 677     -16.731   8.094  14.113  0.00  0.00      PROA  
ATOM   1474  O   ILE P 677     -17.476   8.610  14.989  0.00  0.00      PROA  
ATOM   1475  N   LEU P 678     -17.072   6.905  13.537  0.00  0.00      PROA  
ATOM   1476  HN  LEU P 678     -16.554   6.465  12.807  0.00  0.00      PROA  
ATOM   1477  CA  LEU P 678     -18.249   6.170  13.814  0.00  0.00      PROA  
ATOM   1478  HA  LEU P 678     -19.091   6.825  13.649  0.00  0.00      PROA  
ATOM   1479  CB  LEU P 678     -18.316   4.892  12.975  0.00  0.00      PROA  
ATOM   1480  HB1 LEU P 678     -17.614   4.073  13.239  0.00  0.00      PROA  
ATOM   1481  HB2 LEU P 678     -17.978   5.202  11.963  0.00  0.00      PROA  
ATOM   1482  CG  LEU P 678     -19.693   4.254  12.831  0.00  0.00      PROA  
ATOM   1483  HG  LEU P 678     -20.120   4.113  13.848  0.00  0.00      PROA  
ATOM   1484  CD1 LEU P 678     -20.597   5.081  11.865  0.00  0.00      PROA  
ATOM   1485 HD11 LEU P 678     -20.558   6.159  12.132  0.00  0.00      PROA  
ATOM   1486 HD12 LEU P 678     -21.630   4.686  11.970  0.00  0.00      PROA  
ATOM   1487 HD13 LEU P 678     -20.266   4.873  10.825  0.00  0.00      PROA  
ATOM   1488  CD2 LEU P 678     -19.583   2.763  12.335  0.00  0.00      PROA  
ATOM   1489 HD21 LEU P 678     -20.647   2.452  12.268  0.00  0.00      PROA  
ATOM   1490 HD22 LEU P 678     -18.906   2.043  12.842  0.00  0.00      PROA  
ATOM   1491 HD23 LEU P 678     -19.154   2.783  11.311  0.00  0.00      PROA  
ATOM   1492  C   LEU P 678     -18.244   5.771  15.365  0.00  0.00      PROA  
ATOM   1493  O   LEU P 678     -19.291   5.898  16.009  0.00  0.00      PROA  
ATOM   1494  N   TYR P 679     -17.106   5.334  15.923  0.00  0.00      PROA  
ATOM   1495  HN  TYR P 679     -16.356   5.071  15.321  0.00  0.00      PROA  
ATOM   1496  CA  TYR P 679     -16.990   4.898  17.346  0.00  0.00      PROA  
ATOM   1497  HA  TYR P 679     -17.873   4.296  17.501  0.00  0.00      PROA  
ATOM   1498  CB  TYR P 679     -15.730   4.014  17.474  0.00  0.00      PROA  
ATOM   1499  HB1 TYR P 679     -14.890   4.478  16.914  0.00  0.00      PROA  
ATOM   1500  HB2 TYR P 679     -15.825   3.065  16.904  0.00  0.00      PROA  
ATOM   1501  CG  TYR P 679     -15.326   3.521  18.795  0.00  0.00      PROA  
ATOM   1502  CD1 TYR P 679     -14.607   4.374  19.619  0.00  0.00      PROA  
ATOM   1503  HD1 TYR P 679     -13.920   5.036  19.112  0.00  0.00      PROA  
ATOM   1504  CE1 TYR P 679     -14.413   4.138  20.989  0.00  0.00      PROA  
ATOM   1505  HE1 TYR P 679     -13.763   4.764  21.583  0.00  0.00      PROA  
ATOM   1506  CZ  TYR P 679     -14.958   2.945  21.474  0.00  0.00      PROA  
ATOM   1507  OH  TYR P 679     -14.875   2.635  22.875  0.00  0.00      PROA  
ATOM   1508  HH  TYR P 679     -14.123   3.162  23.155  0.00  0.00      PROA  
ATOM   1509  CD2 TYR P 679     -15.980   2.421  19.371  0.00  0.00      PROA  
ATOM   1510  HD2 TYR P 679     -16.694   1.804  18.845  0.00  0.00      PROA  
ATOM   1511  CE2 TYR P 679     -15.784   2.112  20.697  0.00  0.00      PROA  
ATOM   1512  HE2 TYR P 679     -16.302   1.316  21.211  0.00  0.00      PROA  
ATOM   1513  C   TYR P 679     -17.140   5.978  18.330  0.00  0.00      PROA  
ATOM   1514  O   TYR P 679     -17.807   5.909  19.397  0.00  0.00      PROA  
ATOM   1515  N   LYS P 680     -16.467   7.163  18.096  0.00  0.00      PROA  
ATOM   1516  HN  LYS P 680     -15.845   7.211  17.317  0.00  0.00      PROA  
ATOM   1517  CA  LYS P 680     -16.531   8.456  18.791  0.00  0.00      PROA  
ATOM   1518  HA  LYS P 680     -16.162   8.346  19.800  0.00  0.00      PROA  
ATOM   1519  CB  LYS P 680     -15.410   9.501  18.270  0.00  0.00      PROA  
ATOM   1520  HB1 LYS P 680     -15.342   9.384  17.168  0.00  0.00      PROA  
ATOM   1521  HB2 LYS P 680     -14.381   9.220  18.579  0.00  0.00      PROA  
ATOM   1522  CG  LYS P 680     -15.652  10.974  18.473  0.00  0.00      PROA  
ATOM   1523  HG1 LYS P 680     -15.371  11.099  19.540  0.00  0.00      PROA  
ATOM   1524  HG2 LYS P 680     -16.700  11.226  18.203  0.00  0.00      PROA  
ATOM   1525  CD  LYS P 680     -14.620  11.845  17.629  0.00  0.00      PROA  
ATOM   1526  HD1 LYS P 680     -14.879  11.545  16.592  0.00  0.00      PROA  
ATOM   1527  HD2 LYS P 680     -13.578  11.509  17.821  0.00  0.00      PROA  
ATOM   1528  CE  LYS P 680     -14.756  13.382  17.804  0.00  0.00      PROA  
ATOM   1529  HE1 LYS P 680     -15.816  13.716  17.819  0.00  0.00      PROA  
ATOM   1530  HE2 LYS P 680     -14.193  13.975  17.052  0.00  0.00      PROA  
ATOM   1531  NZ  LYS P 680     -14.331  13.676  19.137  0.00  0.00      PROA  
ATOM   1532  HZ1 LYS P 680     -14.105  14.686  19.245  0.00  0.00      PROA  
ATOM   1533  HZ2 LYS P 680     -13.411  13.241  19.353  0.00  0.00      PROA  
ATOM   1534  HZ3 LYS P 680     -14.844  13.230  19.924  0.00  0.00      PROA  
ATOM   1535  C   LYS P 680     -17.908   9.086  18.815  0.00  0.00      PROA  
ATOM   1536  O   LYS P 680     -18.320   9.582  19.843  0.00  0.00      PROA  
ATOM   1537  N   PHE P 681     -18.682   9.000  17.721  0.00  0.00      PROA  
ATOM   1538  HN  PHE P 681     -18.339   8.864  16.794  0.00  0.00      PROA  
ATOM   1539  CA  PHE P 681     -20.147   9.290  17.857  0.00  0.00      PROA  
ATOM   1540  HA  PHE P 681     -20.333  10.041  18.611  0.00  0.00      PROA  
ATOM   1541  CB  PHE P 681     -20.680   9.605  16.442  0.00  0.00      PROA  
ATOM   1542  HB1 PHE P 681     -21.785   9.721  16.406  0.00  0.00      PROA  
ATOM   1543  HB2 PHE P 681     -20.446   8.708  15.830  0.00  0.00      PROA  
ATOM   1544  CG  PHE P 681     -20.166  10.901  15.834  0.00  0.00      PROA  
ATOM   1545  CD1 PHE P 681     -19.787  12.068  16.532  0.00  0.00      PROA  
ATOM   1546  HD1 PHE P 681     -19.860  12.010  17.608  0.00  0.00      PROA  
ATOM   1547  CE1 PHE P 681     -19.438  13.242  15.846  0.00  0.00      PROA  
ATOM   1548  HE1 PHE P 681     -19.033  14.056  16.429  0.00  0.00      PROA  
ATOM   1549  CZ  PHE P 681     -19.431  13.254  14.430  0.00  0.00      PROA  
ATOM   1550  HZ  PHE P 681     -19.142  14.151  13.903  0.00  0.00      PROA  
ATOM   1551  CD2 PHE P 681     -20.138  10.903  14.427  0.00  0.00      PROA  
ATOM   1552  HD2 PHE P 681     -20.464  10.016  13.904  0.00  0.00      PROA  
ATOM   1553  CE2 PHE P 681     -19.811  12.097  13.766  0.00  0.00      PROA  
ATOM   1554  HE2 PHE P 681     -19.706  12.063  12.692  0.00  0.00      PROA  
ATOM   1555  C   PHE P 681     -21.038   8.142  18.436  0.00  0.00      PROA  
ATOM   1556  O   PHE P 681     -22.026   8.396  19.143  0.00  0.00      PROA  
ATOM   1557  N   CYS P 682     -20.804   6.811  18.140  0.00  0.00      PROA  
ATOM   1558  HN  CYS P 682     -20.112   6.505  17.490  0.00  0.00      PROA  
ATOM   1559  CA  CYS P 682     -21.680   5.777  18.681  0.00  0.00      PROA  
ATOM   1560  HA  CYS P 682     -22.679   5.995  18.334  0.00  0.00      PROA  
ATOM   1561  CB  CYS P 682     -21.313   4.377  18.084  0.00  0.00      PROA  
ATOM   1562  HB1 CYS P 682     -21.712   3.585  18.754  0.00  0.00      PROA  
ATOM   1563  HB2 CYS P 682     -20.203   4.403  18.117  0.00  0.00      PROA  
ATOM   1564  SG  CYS P 682     -21.868   4.078  16.387  0.00  0.00      PROA  
ATOM   1565  HG1 CYS P 682     -21.550   5.295  15.970  0.00  0.00      PROA  
ATOM   1566  C   CYS P 682     -21.625   5.728  20.181  0.00  0.00      PROA  
ATOM   1567  O   CYS P 682     -22.695   5.697  20.830  0.00  0.00      PROA  
ATOM   1568  N   ARG P 683     -20.447   5.849  20.837  0.00  0.00      PROA  
ATOM   1569  HN  ARG P 683     -19.587   5.904  20.337  0.00  0.00      PROA  
ATOM   1570  CA  ARG P 683     -20.397   5.769  22.260  0.00  0.00      PROA  
ATOM   1571  HA  ARG P 683     -21.011   4.959  22.624  0.00  0.00      PROA  
ATOM   1572  CB  ARG P 683     -18.918   5.559  22.835  0.00  0.00      PROA  
ATOM   1573  HB1 ARG P 683     -18.361   4.708  22.388  0.00  0.00      PROA  
ATOM   1574  HB2 ARG P 683     -18.957   5.486  23.943  0.00  0.00      PROA  
ATOM   1575  CG  ARG P 683     -18.074   6.774  22.501  0.00  0.00      PROA  
ATOM   1576  HG1 ARG P 683     -18.342   7.640  23.143  0.00  0.00      PROA  
ATOM   1577  HG2 ARG P 683     -18.086   7.044  21.424  0.00  0.00      PROA  
ATOM   1578  CD  ARG P 683     -16.570   6.444  22.686  0.00  0.00      PROA  
ATOM   1579  HD1 ARG P 683     -16.045   7.360  22.340  0.00  0.00      PROA  
ATOM   1580  HD2 ARG P 683     -16.246   5.565  22.090  0.00  0.00      PROA  
ATOM   1581  NE  ARG P 683     -16.340   6.256  24.171  0.00  0.00      PROA  
ATOM   1582  HE  ARG P 683     -17.198   6.295  24.684  0.00  0.00      PROA  
ATOM   1583  CZ  ARG P 683     -15.235   5.732  24.689  0.00  0.00      PROA  
ATOM   1584  NH1 ARG P 683     -14.184   5.774  23.955  0.00  0.00      PROA  
ATOM   1585 HH11 ARG P 683     -14.213   6.390  23.168  0.00  0.00      PROA  
ATOM   1586 HH12 ARG P 683     -13.369   5.237  24.173  0.00  0.00      PROA  
ATOM   1587  NH2 ARG P 683     -15.235   5.112  25.824  0.00  0.00      PROA  
ATOM   1588 HH21 ARG P 683     -16.031   5.216  26.421  0.00  0.00      PROA  
ATOM   1589 HH22 ARG P 683     -14.375   4.652  26.042  0.00  0.00      PROA  
ATOM   1590  C   ARG P 683     -21.010   6.961  23.035  0.00  0.00      PROA  
ATOM   1591  O   ARG P 683     -21.521   6.875  24.143  0.00  0.00      PROA  
ATOM   1592  N   ASP P 684     -20.976   8.168  22.477  0.00  0.00      PROA  
ATOM   1593  HN  ASP P 684     -20.486   8.306  21.620  0.00  0.00      PROA  
ATOM   1594  CA  ASP P 684     -21.589   9.370  22.984  0.00  0.00      PROA  
ATOM   1595  HA  ASP P 684     -21.215   9.545  23.982  0.00  0.00      PROA  
ATOM   1596  CB  ASP P 684     -21.092  10.515  22.043  0.00  0.00      PROA  
ATOM   1597  HB1 ASP P 684     -21.587  10.527  21.048  0.00  0.00      PROA  
ATOM   1598  HB2 ASP P 684     -20.031  10.389  21.739  0.00  0.00      PROA  
ATOM   1599  CG  ASP P 684     -21.146  11.899  22.560  0.00  0.00      PROA  
ATOM   1600  OD1 ASP P 684     -20.267  12.752  22.160  0.00  0.00      PROA  
ATOM   1601  OD2 ASP P 684     -22.050  12.298  23.373  0.00  0.00      PROA  
ATOM   1602  C   ASP P 684     -23.167   9.277  23.161  0.00  0.00      PROA  
ATOM   1603  O   ASP P 684     -23.618   9.589  24.259  0.00  0.00      PROA  
ATOM   1604  N   TYR P 685     -23.809   8.754  22.099  0.00  0.00      PROA  
ATOM   1605  HN  TYR P 685     -23.284   8.584  21.269  0.00  0.00      PROA  
ATOM   1606  CA  TYR P 685     -25.194   8.511  22.157  0.00  0.00      PROA  
ATOM   1607  HA  TYR P 685     -25.638   9.304  22.740  0.00  0.00      PROA  
ATOM   1608  CB  TYR P 685     -25.930   8.538  20.765  0.00  0.00      PROA  
ATOM   1609  HB1 TYR P 685     -26.976   8.164  20.769  0.00  0.00      PROA  
ATOM   1610  HB2 TYR P 685     -25.422   7.836  20.070  0.00  0.00      PROA  
ATOM   1611  CG  TYR P 685     -25.970   9.843  20.071  0.00  0.00      PROA  
ATOM   1612  CD1 TYR P 685     -25.096  10.111  19.009  0.00  0.00      PROA  
ATOM   1613  HD1 TYR P 685     -24.322   9.396  18.777  0.00  0.00      PROA  
ATOM   1614  CE1 TYR P 685     -25.030  11.360  18.381  0.00  0.00      PROA  
ATOM   1615  HE1 TYR P 685     -24.288  11.553  17.620  0.00  0.00      PROA  
ATOM   1616  CZ  TYR P 685     -25.885  12.371  18.814  0.00  0.00      PROA  
ATOM   1617  OH  TYR P 685     -25.686  13.724  18.237  0.00  0.00      PROA  
ATOM   1618  HH  TYR P 685     -24.769  13.857  17.985  0.00  0.00      PROA  
ATOM   1619  CD2 TYR P 685     -26.852  10.858  20.425  0.00  0.00      PROA  
ATOM   1620  HD2 TYR P 685     -27.534  10.687  21.246  0.00  0.00      PROA  
ATOM   1621  CE2 TYR P 685     -26.808  12.134  19.820  0.00  0.00      PROA  
ATOM   1622  HE2 TYR P 685     -27.418  12.982  20.093  0.00  0.00      PROA  
ATOM   1623  C   TYR P 685     -25.518   7.135  22.741  0.00  0.00      PROA  
ATOM   1624  O   TYR P 685     -26.686   6.681  22.685  0.00  0.00      PROA  
ATOM   1625  N   GLN P 686     -24.532   6.426  23.307  0.00  0.00      PROA  
ATOM   1626  HN  GLN P 686     -23.607   6.796  23.347  0.00  0.00      PROA  
ATOM   1627  CA  GLN P 686     -24.771   5.216  24.012  0.00  0.00      PROA  
ATOM   1628  HA  GLN P 686     -23.839   4.792  24.355  0.00  0.00      PROA  
ATOM   1629  CB  GLN P 686     -25.614   5.294  25.298  0.00  0.00      PROA  
ATOM   1630  HB1 GLN P 686     -25.751   4.274  25.716  0.00  0.00      PROA  
ATOM   1631  HB2 GLN P 686     -26.582   5.698  24.932  0.00  0.00      PROA  
ATOM   1632  CG  GLN P 686     -24.893   6.118  26.418  0.00  0.00      PROA  
ATOM   1633  HG1 GLN P 686     -24.661   7.144  26.059  0.00  0.00      PROA  
ATOM   1634  HG2 GLN P 686     -23.929   5.597  26.601  0.00  0.00      PROA  
ATOM   1635  CD  GLN P 686     -25.735   6.027  27.679  0.00  0.00      PROA  
ATOM   1636  OE1 GLN P 686     -26.972   6.087  27.666  0.00  0.00      PROA  
ATOM   1637  NE2 GLN P 686     -25.012   5.931  28.820  0.00  0.00      PROA  
ATOM   1638 HE21 GLN P 686     -25.501   5.711  29.665  0.00  0.00      PROA  
ATOM   1639 HE22 GLN P 686     -24.029   5.751  28.805  0.00  0.00      PROA  
ATOM   1640  C   GLN P 686     -25.074   4.034  23.103  0.00  0.00      PROA  
ATOM   1641  O   GLN P 686     -25.937   3.223  23.419  0.00  0.00      PROA  
ATOM   1642  N   LEU P 687     -24.444   3.921  21.945  0.00  0.00      PROA  
ATOM   1643  HN  LEU P 687     -23.800   4.620  21.644  0.00  0.00      PROA  
ATOM   1644  CA  LEU P 687     -24.790   2.965  20.933  0.00  0.00      PROA  
ATOM   1645  HA  LEU P 687     -25.728   2.508  21.214  0.00  0.00      PROA  
ATOM   1646  CB  LEU P 687     -25.015   3.706  19.610  0.00  0.00      PROA  
ATOM   1647  HB1 LEU P 687     -25.375   2.958  18.872  0.00  0.00      PROA  
ATOM   1648  HB2 LEU P 687     -24.127   4.164  19.124  0.00  0.00      PROA  
ATOM   1649  CG  LEU P 687     -26.152   4.768  19.555  0.00  0.00      PROA  
ATOM   1650  HG  LEU P 687     -26.065   5.415  20.454  0.00  0.00      PROA  
ATOM   1651  CD1 LEU P 687     -26.062   5.794  18.437  0.00  0.00      PROA  
ATOM   1652 HD11 LEU P 687     -26.367   5.191  17.555  0.00  0.00      PROA  
ATOM   1653 HD12 LEU P 687     -25.101   6.351  18.445  0.00  0.00      PROA  
ATOM   1654 HD13 LEU P 687     -26.850   6.565  18.580  0.00  0.00      PROA  
ATOM   1655  CD2 LEU P 687     -27.537   4.077  19.626  0.00  0.00      PROA  
ATOM   1656 HD21 LEU P 687     -27.421   3.288  18.853  0.00  0.00      PROA  
ATOM   1657 HD22 LEU P 687     -28.368   4.799  19.476  0.00  0.00      PROA  
ATOM   1658 HD23 LEU P 687     -27.609   3.612  20.633  0.00  0.00      PROA  
ATOM   1659  C   LEU P 687     -23.635   2.045  20.741  0.00  0.00      PROA  
ATOM   1660  O   LEU P 687     -22.491   2.445  20.958  0.00  0.00      PROA  
ATOM   1661  N   SER P 688     -23.918   0.779  20.350  0.00  0.00      PROA  
ATOM   1662  HN  SER P 688     -24.834   0.433  20.162  0.00  0.00      PROA  
ATOM   1663  CA  SER P 688     -22.872  -0.133  19.987  0.00  0.00      PROA  
ATOM   1664  HA  SER P 688     -21.930   0.137  20.440  0.00  0.00      PROA  
ATOM   1665  CB  SER P 688     -23.213  -1.652  20.075  0.00  0.00      PROA  
ATOM   1666  HB1 SER P 688     -24.281  -1.837  19.833  0.00  0.00      PROA  
ATOM   1667  HB2 SER P 688     -23.270  -1.882  21.160  0.00  0.00      PROA  
ATOM   1668  OG  SER P 688     -22.302  -2.434  19.363  0.00  0.00      PROA  
ATOM   1669  HG1 SER P 688     -21.609  -2.720  19.962  0.00  0.00      PROA  
ATOM   1670  C   SER P 688     -22.483   0.177  18.525  0.00  0.00      PROA  
ATOM   1671  O   SER P 688     -23.288   0.109  17.587  0.00  0.00      PROA  
ATOM   1672  N   TYR P 689     -21.203   0.556  18.426  0.00  0.00      PROA  
ATOM   1673  HN  TYR P 689     -20.746   0.621  19.310  0.00  0.00      PROA  
ATOM   1674  CA  TYR P 689     -20.436   0.774  17.206  0.00  0.00      PROA  
ATOM   1675  HA  TYR P 689     -20.952   1.478  16.570  0.00  0.00      PROA  
ATOM   1676  CB  TYR P 689     -18.988   1.225  17.645  0.00  0.00      PROA  
ATOM   1677  HB1 TYR P 689     -18.817   0.602  18.549  0.00  0.00      PROA  
ATOM   1678  HB2 TYR P 689     -18.854   2.291  17.930  0.00  0.00      PROA  
ATOM   1679  CG  TYR P 689     -17.863   0.817  16.609  0.00  0.00      PROA  
ATOM   1680  CD1 TYR P 689     -17.637   1.521  15.402  0.00  0.00      PROA  
ATOM   1681  HD1 TYR P 689     -18.170   2.424  15.146  0.00  0.00      PROA  
ATOM   1682  CE1 TYR P 689     -16.720   1.075  14.474  0.00  0.00      PROA  
ATOM   1683  HE1 TYR P 689     -16.632   1.630  13.551  0.00  0.00      PROA  
ATOM   1684  CZ  TYR P 689     -15.954  -0.040  14.761  0.00  0.00      PROA  
ATOM   1685  OH  TYR P 689     -14.853  -0.476  13.994  0.00  0.00      PROA  
ATOM   1686  HH  TYR P 689     -14.950  -0.190  13.083  0.00  0.00      PROA  
ATOM   1687  CD2 TYR P 689     -17.155  -0.338  16.807  0.00  0.00      PROA  
ATOM   1688  HD2 TYR P 689     -17.291  -0.855  17.745  0.00  0.00      PROA  
ATOM   1689  CE2 TYR P 689     -16.166  -0.805  15.879  0.00  0.00      PROA  
ATOM   1690  HE2 TYR P 689     -15.603  -1.716  16.024  0.00  0.00      PROA  
ATOM   1691  C   TYR P 689     -20.463  -0.471  16.406  0.00  0.00      PROA  
ATOM   1692  O   TYR P 689     -20.833  -0.468  15.249  0.00  0.00      PROA  
ATOM   1693  N   LEU P 690     -20.203  -1.657  16.996  0.00  0.00      PROA  
ATOM   1694  HN  LEU P 690     -19.924  -1.826  17.938  0.00  0.00      PROA  
ATOM   1695  CA  LEU P 690     -20.257  -2.840  16.137  0.00  0.00      PROA  
ATOM   1696  HA  LEU P 690     -19.609  -2.702  15.283  0.00  0.00      PROA  
ATOM   1697  CB  LEU P 690     -19.829  -4.062  16.862  0.00  0.00      PROA  
ATOM   1698  HB1 LEU P 690     -20.217  -5.037  16.496  0.00  0.00      PROA  
ATOM   1699  HB2 LEU P 690     -20.146  -4.079  17.927  0.00  0.00      PROA  
ATOM   1700  CG  LEU P 690     -18.266  -4.379  16.794  0.00  0.00      PROA  
ATOM   1701  HG  LEU P 690     -17.666  -3.568  17.261  0.00  0.00      PROA  
ATOM   1702  CD1 LEU P 690     -18.026  -5.562  17.726  0.00  0.00      PROA  
ATOM   1703 HD11 LEU P 690     -18.421  -6.483  17.247  0.00  0.00      PROA  
ATOM   1704 HD12 LEU P 690     -18.451  -5.496  18.751  0.00  0.00      PROA  
ATOM   1705 HD13 LEU P 690     -16.953  -5.841  17.795  0.00  0.00      PROA  
ATOM   1706  CD2 LEU P 690     -17.742  -4.732  15.415  0.00  0.00      PROA  
ATOM   1707 HD21 LEU P 690     -18.176  -5.636  14.937  0.00  0.00      PROA  
ATOM   1708 HD22 LEU P 690     -16.670  -5.015  15.476  0.00  0.00      PROA  
ATOM   1709 HD23 LEU P 690     -17.858  -3.865  14.731  0.00  0.00      PROA  
ATOM   1710  C   LEU P 690     -21.654  -3.118  15.488  0.00  0.00      PROA  
ATOM   1711  O   LEU P 690     -21.680  -3.291  14.256  0.00  0.00      PROA  
ATOM   1712  N   SER P 691     -22.745  -3.072  16.245  0.00  0.00      PROA  
ATOM   1713  HN  SER P 691     -22.600  -2.957  17.225  0.00  0.00      PROA  
ATOM   1714  CA  SER P 691     -24.101  -3.359  15.780  0.00  0.00      PROA  
ATOM   1715  HA  SER P 691     -23.829  -4.165  15.114  0.00  0.00      PROA  
ATOM   1716  CB  SER P 691     -25.158  -3.528  16.930  0.00  0.00      PROA  
ATOM   1717  HB1 SER P 691     -24.839  -4.399  17.542  0.00  0.00      PROA  
ATOM   1718  HB2 SER P 691     -26.150  -3.796  16.508  0.00  0.00      PROA  
ATOM   1719  OG  SER P 691     -25.353  -2.412  17.727  0.00  0.00      PROA  
ATOM   1720  HG1 SER P 691     -24.532  -2.258  18.201  0.00  0.00      PROA  
ATOM   1721  C   SER P 691     -24.562  -2.239  14.807  0.00  0.00      PROA  
ATOM   1722  O   SER P 691     -25.156  -2.593  13.787  0.00  0.00      PROA  
ATOM   1723  N   LEU P 692     -24.346  -1.011  15.062  0.00  0.00      PROA  
ATOM   1724  HN  LEU P 692     -23.978  -0.683  15.928  0.00  0.00      PROA  
ATOM   1725  CA  LEU P 692     -24.662   0.031  14.108  0.00  0.00      PROA  
ATOM   1726  HA  LEU P 692     -25.679  -0.068  13.758  0.00  0.00      PROA  
ATOM   1727  CB  LEU P 692     -24.442   1.417  14.795  0.00  0.00      PROA  
ATOM   1728  HB1 LEU P 692     -23.525   1.938  14.444  0.00  0.00      PROA  
ATOM   1729  HB2 LEU P 692     -24.398   1.227  15.889  0.00  0.00      PROA  
ATOM   1730  CG  LEU P 692     -25.579   2.461  14.578  0.00  0.00      PROA  
ATOM   1731  HG  LEU P 692     -26.620   2.073  14.594  0.00  0.00      PROA  
ATOM   1732  CD1 LEU P 692     -25.597   3.550  15.771  0.00  0.00      PROA  
ATOM   1733 HD11 LEU P 692     -26.356   4.319  15.511  0.00  0.00      PROA  
ATOM   1734 HD12 LEU P 692     -24.603   4.037  15.868  0.00  0.00      PROA  
ATOM   1735 HD13 LEU P 692     -25.981   3.184  16.747  0.00  0.00      PROA  
ATOM   1736  CD2 LEU P 692     -25.423   3.280  13.273  0.00  0.00      PROA  
ATOM   1737 HD21 LEU P 692     -24.459   3.806  13.444  0.00  0.00      PROA  
ATOM   1738 HD22 LEU P 692     -26.301   3.930  13.069  0.00  0.00      PROA  
ATOM   1739 HD23 LEU P 692     -25.285   2.552  12.445  0.00  0.00      PROA  
ATOM   1740  C   LEU P 692     -23.880  -0.052  12.788  0.00  0.00      PROA  
ATOM   1741  O   LEU P 692     -24.444   0.079  11.676  0.00  0.00      PROA  
ATOM   1742  N   ARG P 693     -22.531  -0.299  12.919  0.00  0.00      PROA  
ATOM   1743  HN  ARG P 693     -22.117  -0.321  13.826  0.00  0.00      PROA  
ATOM   1744  CA  ARG P 693     -21.664  -0.617  11.758  0.00  0.00      PROA  
ATOM   1745  HA  ARG P 693     -21.838   0.214  11.090  0.00  0.00      PROA  
ATOM   1746  CB  ARG P 693     -20.213  -0.710  12.116  0.00  0.00      PROA  
ATOM   1747  HB1 ARG P 693     -20.213  -1.637  12.730  0.00  0.00      PROA  
ATOM   1748  HB2 ARG P 693     -19.923   0.096  12.824  0.00  0.00      PROA  
ATOM   1749  CG  ARG P 693     -19.307  -0.753  10.899  0.00  0.00      PROA  
ATOM   1750  HG1 ARG P 693     -19.160   0.314  10.628  0.00  0.00      PROA  
ATOM   1751  HG2 ARG P 693     -19.699  -1.437  10.116  0.00  0.00      PROA  
ATOM   1752  CD  ARG P 693     -17.902  -1.318  11.191  0.00  0.00      PROA  
ATOM   1753  HD1 ARG P 693     -17.636  -0.862  12.168  0.00  0.00      PROA  
ATOM   1754  HD2 ARG P 693     -17.157  -1.034  10.417  0.00  0.00      PROA  
ATOM   1755  NE  ARG P 693     -17.939  -2.791  11.323  0.00  0.00      PROA  
ATOM   1756  HE  ARG P 693     -18.792  -3.173  11.679  0.00  0.00      PROA  
ATOM   1757  CZ  ARG P 693     -16.850  -3.501  11.593  0.00  0.00      PROA  
ATOM   1758  NH1 ARG P 693     -15.620  -3.045  11.371  0.00  0.00      PROA  
ATOM   1759 HH11 ARG P 693     -15.455  -2.113  11.048  0.00  0.00      PROA  
ATOM   1760 HH12 ARG P 693     -14.829  -3.580  11.669  0.00  0.00      PROA  
ATOM   1761  NH2 ARG P 693     -16.990  -4.670  12.155  0.00  0.00      PROA  
ATOM   1762 HH21 ARG P 693     -17.963  -4.875  12.267  0.00  0.00      PROA  
ATOM   1763 HH22 ARG P 693     -16.396  -5.372  11.763  0.00  0.00      PROA  
ATOM   1764  C   ARG P 693     -22.225  -1.775  10.923  0.00  0.00      PROA  
ATOM   1765  O   ARG P 693     -22.163  -1.697   9.723  0.00  0.00      PROA  
ATOM   1766  N   THR P 694     -22.689  -2.934  11.506  0.00  0.00      PROA  
ATOM   1767  HN  THR P 694     -22.703  -3.060  12.495  0.00  0.00      PROA  
ATOM   1768  CA  THR P 694     -23.283  -4.096  10.779  0.00  0.00      PROA  
ATOM   1769  HA  THR P 694     -22.600  -4.539  10.070  0.00  0.00      PROA  
ATOM   1770  CB  THR P 694     -23.715  -5.258  11.693  0.00  0.00      PROA  
ATOM   1771  HB  THR P 694     -24.508  -4.927  12.397  0.00  0.00      PROA  
ATOM   1772  OG1 THR P 694     -22.630  -5.660  12.484  0.00  0.00      PROA  
ATOM   1773  HG1 THR P 694     -23.066  -6.113  13.209  0.00  0.00      PROA  
ATOM   1774  CG2 THR P 694     -24.120  -6.518  10.923  0.00  0.00      PROA  
ATOM   1775 HG21 THR P 694     -23.379  -6.752  10.130  0.00  0.00      PROA  
ATOM   1776 HG22 THR P 694     -25.128  -6.414  10.466  0.00  0.00      PROA  
ATOM   1777 HG23 THR P 694     -24.162  -7.376  11.627  0.00  0.00      PROA  
ATOM   1778  C   THR P 694     -24.446  -3.683   9.915  0.00  0.00      PROA  
ATOM   1779  O   THR P 694     -24.558  -4.130   8.812  0.00  0.00      PROA  
ATOM   1780  N   SER P 695     -25.316  -2.816  10.474  0.00  0.00      PROA  
ATOM   1781  HN  SER P 695     -25.240  -2.610  11.446  0.00  0.00      PROA  
ATOM   1782  CA  SER P 695     -26.334  -2.185   9.608  0.00  0.00      PROA  
ATOM   1783  HA  SER P 695     -26.897  -2.962   9.113  0.00  0.00      PROA  
ATOM   1784  CB  SER P 695     -27.371  -1.374  10.443  0.00  0.00      PROA  
ATOM   1785  HB1 SER P 695     -27.805  -2.020  11.236  0.00  0.00      PROA  
ATOM   1786  HB2 SER P 695     -28.126  -1.144   9.661  0.00  0.00      PROA  
ATOM   1787  OG  SER P 695     -26.943  -0.067  10.817  0.00  0.00      PROA  
ATOM   1788  HG1 SER P 695     -26.101  -0.287  11.223  0.00  0.00      PROA  
ATOM   1789  C   SER P 695     -25.782  -1.243   8.418  0.00  0.00      PROA  
ATOM   1790  O   SER P 695     -26.156  -1.490   7.261  0.00  0.00      PROA  
ATOM   1791  N   ILE P 696     -24.740  -0.359   8.637  0.00  0.00      PROA  
ATOM   1792  HN  ILE P 696     -24.555  -0.013   9.554  0.00  0.00      PROA  
ATOM   1793  CA  ILE P 696     -24.164   0.332   7.506  0.00  0.00      PROA  
ATOM   1794  HA  ILE P 696     -24.930   0.894   6.993  0.00  0.00      PROA  
ATOM   1795  CB  ILE P 696     -23.079   1.318   7.960  0.00  0.00      PROA  
ATOM   1796  HB  ILE P 696     -22.355   0.736   8.569  0.00  0.00      PROA  
ATOM   1797  CG2 ILE P 696     -22.290   1.992   6.765  0.00  0.00      PROA  
ATOM   1798 HG21 ILE P 696     -21.494   2.640   7.190  0.00  0.00      PROA  
ATOM   1799 HG22 ILE P 696     -22.916   2.609   6.085  0.00  0.00      PROA  
ATOM   1800 HG23 ILE P 696     -21.758   1.273   6.106  0.00  0.00      PROA  
ATOM   1801  CG1 ILE P 696     -23.683   2.378   8.998  0.00  0.00      PROA  
ATOM   1802 HG11 ILE P 696     -24.074   1.837   9.886  0.00  0.00      PROA  
ATOM   1803 HG12 ILE P 696     -24.583   2.821   8.520  0.00  0.00      PROA  
ATOM   1804  CD  ILE P 696     -22.638   3.344   9.552  0.00  0.00      PROA  
ATOM   1805  HD1 ILE P 696     -22.069   2.768  10.312  0.00  0.00      PROA  
ATOM   1806  HD2 ILE P 696     -23.042   4.293   9.964  0.00  0.00      PROA  
ATOM   1807  HD3 ILE P 696     -21.940   3.670   8.752  0.00  0.00      PROA  
ATOM   1808  C   ILE P 696     -23.535  -0.638   6.503  0.00  0.00      PROA  
ATOM   1809  O   ILE P 696     -23.803  -0.465   5.320  0.00  0.00      PROA  
ATOM   1810  N   GLY P 697     -22.844  -1.697   7.003  0.00  0.00      PROA  
ATOM   1811  HN  GLY P 697     -22.641  -1.598   7.975  0.00  0.00      PROA  
ATOM   1812  CA  GLY P 697     -22.227  -2.845   6.334  0.00  0.00      PROA  
ATOM   1813  HA1 GLY P 697     -21.918  -3.547   7.095  0.00  0.00      PROA  
ATOM   1814  HA2 GLY P 697     -21.573  -2.430   5.582  0.00  0.00      PROA  
ATOM   1815  C   GLY P 697     -23.120  -3.779   5.575  0.00  0.00      PROA  
ATOM   1816  O   GLY P 697     -22.806  -4.216   4.435  0.00  0.00      PROA  
ATOM   1817  N   LEU P 698     -24.331  -3.955   6.046  0.00  0.00      PROA  
ATOM   1818  HN  LEU P 698     -24.464  -3.732   7.009  0.00  0.00      PROA  
ATOM   1819  CA  LEU P 698     -25.374  -4.584   5.274  0.00  0.00      PROA  
ATOM   1820  HA  LEU P 698     -24.984  -5.309   4.576  0.00  0.00      PROA  
ATOM   1821  CB  LEU P 698     -26.383  -5.366   6.174  0.00  0.00      PROA  
ATOM   1822  HB1 LEU P 698     -27.328  -5.709   5.700  0.00  0.00      PROA  
ATOM   1823  HB2 LEU P 698     -26.805  -4.633   6.894  0.00  0.00      PROA  
ATOM   1824  CG  LEU P 698     -25.656  -6.560   6.977  0.00  0.00      PROA  
ATOM   1825  HG  LEU P 698     -24.751  -6.130   7.456  0.00  0.00      PROA  
ATOM   1826  CD1 LEU P 698     -26.637  -7.102   7.928  0.00  0.00      PROA  
ATOM   1827 HD11 LEU P 698     -26.103  -7.894   8.496  0.00  0.00      PROA  
ATOM   1828 HD12 LEU P 698     -27.511  -7.544   7.404  0.00  0.00      PROA  
ATOM   1829 HD13 LEU P 698     -26.990  -6.320   8.633  0.00  0.00      PROA  
ATOM   1830  CD2 LEU P 698     -25.215  -7.550   5.951  0.00  0.00      PROA  
ATOM   1831 HD21 LEU P 698     -24.624  -7.010   5.181  0.00  0.00      PROA  
ATOM   1832 HD22 LEU P 698     -26.118  -8.006   5.490  0.00  0.00      PROA  
ATOM   1833 HD23 LEU P 698     -24.591  -8.377   6.353  0.00  0.00      PROA  
ATOM   1834  C   LEU P 698     -26.119  -3.558   4.331  0.00  0.00      PROA  
ATOM   1835  O   LEU P 698     -26.466  -4.017   3.251  0.00  0.00      PROA  
ATOM   1836  N   TRP P 699     -26.437  -2.309   4.655  0.00  0.00      PROA  
ATOM   1837  HN  TRP P 699     -26.307  -1.979   5.586  0.00  0.00      PROA  
ATOM   1838  CA  TRP P 699     -26.880  -1.307   3.681  0.00  0.00      PROA  
ATOM   1839  HA  TRP P 699     -27.643  -1.818   3.113  0.00  0.00      PROA  
ATOM   1840  CB  TRP P 699     -27.310   0.126   4.214  0.00  0.00      PROA  
ATOM   1841  HB1 TRP P 699     -27.603   0.710   3.315  0.00  0.00      PROA  
ATOM   1842  HB2 TRP P 699     -26.390   0.551   4.669  0.00  0.00      PROA  
ATOM   1843  CG  TRP P 699     -28.425   0.087   5.180  0.00  0.00      PROA  
ATOM   1844  CD1 TRP P 699     -28.360   0.723   6.387  0.00  0.00      PROA  
ATOM   1845  HD1 TRP P 699     -27.425   1.169   6.693  0.00  0.00      PROA  
ATOM   1846  NE1 TRP P 699     -29.536   0.716   7.038  0.00  0.00      PROA  
ATOM   1847  HE1 TRP P 699     -29.634   1.256   7.845  0.00  0.00      PROA  
ATOM   1848  CE2 TRP P 699     -30.439   0.027   6.316  0.00  0.00      PROA  
ATOM   1849  CD2 TRP P 699     -29.783  -0.407   5.089  0.00  0.00      PROA  
ATOM   1850  CE3 TRP P 699     -30.543  -0.942   4.003  0.00  0.00      PROA  
ATOM   1851  HE3 TRP P 699     -30.118  -1.296   3.075  0.00  0.00      PROA  
ATOM   1852  CZ3 TRP P 699     -31.910  -1.073   4.165  0.00  0.00      PROA  
ATOM   1853  HZ3 TRP P 699     -32.594  -1.245   3.347  0.00  0.00      PROA  
ATOM   1854  CZ2 TRP P 699     -31.818  -0.118   6.418  0.00  0.00      PROA  
ATOM   1855  HZ2 TRP P 699     -32.337   0.200   7.309  0.00  0.00      PROA  
ATOM   1856  CH2 TRP P 699     -32.531  -0.598   5.295  0.00  0.00      PROA  
ATOM   1857  HH2 TRP P 699     -33.604  -0.653   5.407  0.00  0.00      PROA  
ATOM   1858  C   TRP P 699     -25.887  -1.145   2.547  0.00  0.00      PROA  
ATOM   1859  O   TRP P 699     -26.123  -1.070   1.359  0.00  0.00      PROA  
ATOM   1860  N   THR P 700     -24.572  -1.099   2.914  0.00  0.00      PROA  
ATOM   1861  HN  THR P 700     -24.465  -0.822   3.866  0.00  0.00      PROA  
ATOM   1862  CA  THR P 700     -23.431  -1.123   1.970  0.00  0.00      PROA  
ATOM   1863  HA  THR P 700     -23.453  -0.225   1.371  0.00  0.00      PROA  
ATOM   1864  CB  THR P 700     -22.097  -1.097   2.698  0.00  0.00      PROA  
ATOM   1865  HB  THR P 700     -22.019  -1.914   3.446  0.00  0.00      PROA  
ATOM   1866  OG1 THR P 700     -22.027   0.194   3.336  0.00  0.00      PROA  
ATOM   1867  HG1 THR P 700     -22.840   0.208   3.845  0.00  0.00      PROA  
ATOM   1868  CG2 THR P 700     -20.861  -1.236   1.738  0.00  0.00      PROA  
ATOM   1869 HG21 THR P 700     -20.773  -2.306   1.454  0.00  0.00      PROA  
ATOM   1870 HG22 THR P 700     -19.914  -1.089   2.301  0.00  0.00      PROA  
ATOM   1871 HG23 THR P 700     -20.996  -0.616   0.826  0.00  0.00      PROA  
ATOM   1872  C   THR P 700     -23.354  -2.211   0.967  0.00  0.00      PROA  
ATOM   1873  O   THR P 700     -23.217  -1.955  -0.170  0.00  0.00      PROA  
ATOM   1874  N   SER P 701     -23.637  -3.442   1.467  0.00  0.00      PROA  
ATOM   1875  HN  SER P 701     -23.754  -3.459   2.457  0.00  0.00      PROA  
ATOM   1876  CA  SER P 701     -23.482  -4.566   0.659  0.00  0.00      PROA  
ATOM   1877  HA  SER P 701     -22.567  -4.386   0.115  0.00  0.00      PROA  
ATOM   1878  CB  SER P 701     -23.204  -5.886   1.456  0.00  0.00      PROA  
ATOM   1879  HB1 SER P 701     -22.325  -5.770   2.127  0.00  0.00      PROA  
ATOM   1880  HB2 SER P 701     -23.007  -6.641   0.666  0.00  0.00      PROA  
ATOM   1881  OG  SER P 701     -24.331  -6.315   2.213  0.00  0.00      PROA  
ATOM   1882  HG1 SER P 701     -24.444  -5.627   2.874  0.00  0.00      PROA  
ATOM   1883  C   SER P 701     -24.555  -4.666  -0.332  0.00  0.00      PROA  
ATOM   1884  O   SER P 701     -24.404  -4.966  -1.527  0.00  0.00      PROA  
ATOM   1885  N   PHE P 702     -25.771  -4.330   0.128  0.00  0.00      PROA  
ATOM   1886  HN  PHE P 702     -25.910  -4.319   1.115  0.00  0.00      PROA  
ATOM   1887  CA  PHE P 702     -26.916  -4.281  -0.780  0.00  0.00      PROA  
ATOM   1888  HA  PHE P 702     -26.857  -5.227  -1.299  0.00  0.00      PROA  
ATOM   1889  CB  PHE P 702     -28.204  -4.248   0.039  0.00  0.00      PROA  
ATOM   1890  HB1 PHE P 702     -28.111  -3.350   0.686  0.00  0.00      PROA  
ATOM   1891  HB2 PHE P 702     -28.077  -5.013   0.835  0.00  0.00      PROA  
ATOM   1892  CG  PHE P 702     -29.539  -4.342  -0.692  0.00  0.00      PROA  
ATOM   1893  CD1 PHE P 702     -30.268  -5.518  -0.604  0.00  0.00      PROA  
ATOM   1894  HD1 PHE P 702     -29.809  -6.333  -0.064  0.00  0.00      PROA  
ATOM   1895  CE1 PHE P 702     -31.516  -5.602  -1.228  0.00  0.00      PROA  
ATOM   1896  HE1 PHE P 702     -31.936  -6.578  -1.033  0.00  0.00      PROA  
ATOM   1897  CZ  PHE P 702     -31.963  -4.541  -2.069  0.00  0.00      PROA  
ATOM   1898  HZ  PHE P 702     -32.887  -4.563  -2.628  0.00  0.00      PROA  
ATOM   1899  CD2 PHE P 702     -29.972  -3.318  -1.465  0.00  0.00      PROA  
ATOM   1900  HD2 PHE P 702     -29.418  -2.392  -1.408  0.00  0.00      PROA  
ATOM   1901  CE2 PHE P 702     -31.238  -3.350  -2.168  0.00  0.00      PROA  
ATOM   1902  HE2 PHE P 702     -31.428  -2.621  -2.942  0.00  0.00      PROA  
ATOM   1903  C   PHE P 702     -26.807  -3.098  -1.798  0.00  0.00      PROA  
ATOM   1904  O   PHE P 702     -26.991  -3.278  -2.991  0.00  0.00      PROA  
ATOM   1905  N   LEU P 703     -26.328  -1.935  -1.397  0.00  0.00      PROA  
ATOM   1906  HN  LEU P 703     -26.143  -1.789  -0.428  0.00  0.00      PROA  
ATOM   1907  CA  LEU P 703     -26.133  -0.784  -2.224  0.00  0.00      PROA  
ATOM   1908  HA  LEU P 703     -27.044  -0.565  -2.762  0.00  0.00      PROA  
ATOM   1909  CB  LEU P 703     -25.846   0.462  -1.384  0.00  0.00      PROA  
ATOM   1910  HB1 LEU P 703     -24.916   0.546  -0.782  0.00  0.00      PROA  
ATOM   1911  HB2 LEU P 703     -26.695   0.489  -0.668  0.00  0.00      PROA  
ATOM   1912  CG  LEU P 703     -25.830   1.845  -2.036  0.00  0.00      PROA  
ATOM   1913  HG  LEU P 703     -24.825   2.087  -2.442  0.00  0.00      PROA  
ATOM   1914  CD1 LEU P 703     -26.920   1.943  -3.033  0.00  0.00      PROA  
ATOM   1915 HD11 LEU P 703     -26.732   1.294  -3.915  0.00  0.00      PROA  
ATOM   1916 HD12 LEU P 703     -26.938   3.012  -3.333  0.00  0.00      PROA  
ATOM   1917 HD13 LEU P 703     -27.898   1.639  -2.602  0.00  0.00      PROA  
ATOM   1918  CD2 LEU P 703     -26.022   2.966  -0.972  0.00  0.00      PROA  
ATOM   1919 HD21 LEU P 703     -26.026   3.997  -1.385  0.00  0.00      PROA  
ATOM   1920 HD22 LEU P 703     -25.311   2.927  -0.119  0.00  0.00      PROA  
ATOM   1921 HD23 LEU P 703     -27.041   2.845  -0.547  0.00  0.00      PROA  
ATOM   1922  C   LEU P 703     -24.964  -0.861  -3.193  0.00  0.00      PROA  
ATOM   1923  O   LEU P 703     -25.036  -0.391  -4.333  0.00  0.00      PROA  
ATOM   1924  N   CYS P 704     -23.924  -1.659  -2.770  0.00  0.00      PROA  
ATOM   1925  HN  CYS P 704     -23.898  -1.825  -1.787  0.00  0.00      PROA  
ATOM   1926  CA  CYS P 704     -22.882  -2.138  -3.655  0.00  0.00      PROA  
ATOM   1927  HA  CYS P 704     -22.529  -1.305  -4.245  0.00  0.00      PROA  
ATOM   1928  CB  CYS P 704     -21.660  -2.767  -2.838  0.00  0.00      PROA  
ATOM   1929  HB1 CYS P 704     -22.032  -3.692  -2.349  0.00  0.00      PROA  
ATOM   1930  HB2 CYS P 704     -21.252  -1.999  -2.146  0.00  0.00      PROA  
ATOM   1931  SG  CYS P 704     -20.303  -3.183  -3.947  0.00  0.00      PROA  
ATOM   1932  HG1 CYS P 704     -20.033  -1.889  -3.857  0.00  0.00      PROA  
ATOM   1933  C   CYS P 704     -23.451  -2.929  -4.767  0.00  0.00      PROA  
ATOM   1934  O   CYS P 704     -23.129  -2.749  -5.945  0.00  0.00      PROA  
ATOM   1935  N   ILE P 705     -24.423  -3.830  -4.464  0.00  0.00      PROA  
ATOM   1936  HN  ILE P 705     -24.639  -4.053  -3.517  0.00  0.00      PROA  
ATOM   1937  CA  ILE P 705     -25.223  -4.468  -5.577  0.00  0.00      PROA  
ATOM   1938  HA  ILE P 705     -24.467  -4.986  -6.149  0.00  0.00      PROA  
ATOM   1939  CB  ILE P 705     -26.123  -5.564  -5.091  0.00  0.00      PROA  
ATOM   1940  HB  ILE P 705     -26.192  -5.344  -4.004  0.00  0.00      PROA  
ATOM   1941  CG2 ILE P 705     -27.538  -5.681  -5.749  0.00  0.00      PROA  
ATOM   1942 HG21 ILE P 705     -27.405  -6.046  -6.789  0.00  0.00      PROA  
ATOM   1943 HG22 ILE P 705     -28.040  -4.692  -5.692  0.00  0.00      PROA  
ATOM   1944 HG23 ILE P 705     -28.241  -6.365  -5.227  0.00  0.00      PROA  
ATOM   1945  CG1 ILE P 705     -25.409  -6.940  -5.293  0.00  0.00      PROA  
ATOM   1946 HG11 ILE P 705     -25.144  -7.161  -6.349  0.00  0.00      PROA  
ATOM   1947 HG12 ILE P 705     -26.148  -7.762  -5.179  0.00  0.00      PROA  
ATOM   1948  CD  ILE P 705     -24.257  -7.266  -4.308  0.00  0.00      PROA  
ATOM   1949  HD1 ILE P 705     -24.632  -7.344  -3.266  0.00  0.00      PROA  
ATOM   1950  HD2 ILE P 705     -23.569  -6.393  -4.282  0.00  0.00      PROA  
ATOM   1951  HD3 ILE P 705     -23.746  -8.206  -4.608  0.00  0.00      PROA  
ATOM   1952  C   ILE P 705     -25.997  -3.429  -6.561  0.00  0.00      PROA  
ATOM   1953  O   ILE P 705     -25.950  -3.570  -7.803  0.00  0.00      PROA  
ATOM   1954  N   VAL P 706     -26.567  -2.291  -6.107  0.00  0.00      PROA  
ATOM   1955  HN  VAL P 706     -26.508  -2.061  -5.139  0.00  0.00      PROA  
ATOM   1956  CA  VAL P 706     -27.309  -1.354  -6.962  0.00  0.00      PROA  
ATOM   1957  HA  VAL P 706     -27.909  -1.888  -7.683  0.00  0.00      PROA  
ATOM   1958  CB  VAL P 706     -28.180  -0.427  -6.113  0.00  0.00      PROA  
ATOM   1959  HB  VAL P 706     -27.559  -0.089  -5.256  0.00  0.00      PROA  
ATOM   1960  CG1 VAL P 706     -28.791   0.772  -6.983  0.00  0.00      PROA  
ATOM   1961 HG11 VAL P 706     -28.208   1.713  -6.887  0.00  0.00      PROA  
ATOM   1962 HG12 VAL P 706     -29.875   0.881  -6.763  0.00  0.00      PROA  
ATOM   1963 HG13 VAL P 706     -28.754   0.490  -8.057  0.00  0.00      PROA  
ATOM   1964  CG2 VAL P 706     -29.299  -1.262  -5.498  0.00  0.00      PROA  
ATOM   1965 HG21 VAL P 706     -29.076  -2.041  -4.738  0.00  0.00      PROA  
ATOM   1966 HG22 VAL P 706     -29.867  -1.721  -6.335  0.00  0.00      PROA  
ATOM   1967 HG23 VAL P 706     -30.067  -0.646  -4.984  0.00  0.00      PROA  
ATOM   1968  C   VAL P 706     -26.330  -0.620  -7.903  0.00  0.00      PROA  
ATOM   1969  O   VAL P 706     -26.589  -0.415  -9.064  0.00  0.00      PROA  
ATOM   1970  N   LEU P 707     -25.136  -0.149  -7.386  0.00  0.00      PROA  
ATOM   1971  HN  LEU P 707     -25.043  -0.087  -6.395  0.00  0.00      PROA  
ATOM   1972  CA  LEU P 707     -23.981   0.247  -8.206  0.00  0.00      PROA  
ATOM   1973  HA  LEU P 707     -24.444   1.013  -8.810  0.00  0.00      PROA  
ATOM   1974  CB  LEU P 707     -22.789   1.008  -7.447  0.00  0.00      PROA  
ATOM   1975  HB1 LEU P 707     -22.235   1.347  -8.348  0.00  0.00      PROA  
ATOM   1976  HB2 LEU P 707     -22.108   0.299  -6.931  0.00  0.00      PROA  
ATOM   1977  CG  LEU P 707     -23.149   2.271  -6.631  0.00  0.00      PROA  
ATOM   1978  HG  LEU P 707     -23.437   1.825  -5.655  0.00  0.00      PROA  
ATOM   1979  CD1 LEU P 707     -21.889   3.118  -6.288  0.00  0.00      PROA  
ATOM   1980 HD11 LEU P 707     -21.495   3.552  -7.232  0.00  0.00      PROA  
ATOM   1981 HD12 LEU P 707     -21.061   2.474  -5.921  0.00  0.00      PROA  
ATOM   1982 HD13 LEU P 707     -22.132   3.949  -5.592  0.00  0.00      PROA  
ATOM   1983  CD2 LEU P 707     -24.366   3.142  -7.099  0.00  0.00      PROA  
ATOM   1984 HD21 LEU P 707     -24.768   3.850  -6.342  0.00  0.00      PROA  
ATOM   1985 HD22 LEU P 707     -25.172   2.395  -7.263  0.00  0.00      PROA  
ATOM   1986 HD23 LEU P 707     -24.178   3.606  -8.090  0.00  0.00      PROA  
ATOM   1987  C   LEU P 707     -23.528  -0.850  -9.133  0.00  0.00      PROA  
ATOM   1988  O   LEU P 707     -23.231  -0.597 -10.292  0.00  0.00      PROA  
ATOM   1989  N   VAL P 708     -23.365  -2.113  -8.711  0.00  0.00      PROA  
ATOM   1990  HN  VAL P 708     -23.300  -2.356  -7.746  0.00  0.00      PROA  
ATOM   1991  CA  VAL P 708     -23.062  -3.222  -9.595  0.00  0.00      PROA  
ATOM   1992  HA  VAL P 708     -22.253  -2.899 -10.233  0.00  0.00      PROA  
ATOM   1993  CB  VAL P 708     -22.685  -4.572  -8.842  0.00  0.00      PROA  
ATOM   1994  HB  VAL P 708     -23.505  -4.724  -8.108  0.00  0.00      PROA  
ATOM   1995  CG1 VAL P 708     -22.808  -5.749  -9.806  0.00  0.00      PROA  
ATOM   1996 HG11 VAL P 708     -23.731  -5.797 -10.422  0.00  0.00      PROA  
ATOM   1997 HG12 VAL P 708     -22.768  -6.714  -9.257  0.00  0.00      PROA  
ATOM   1998 HG13 VAL P 708     -21.923  -5.758 -10.478  0.00  0.00      PROA  
ATOM   1999  CG2 VAL P 708     -21.361  -4.453  -8.125  0.00  0.00      PROA  
ATOM   2000 HG21 VAL P 708     -20.572  -4.301  -8.891  0.00  0.00      PROA  
ATOM   2001 HG22 VAL P 708     -21.032  -5.283  -7.463  0.00  0.00      PROA  
ATOM   2002 HG23 VAL P 708     -21.307  -3.512  -7.537  0.00  0.00      PROA  
ATOM   2003  C   VAL P 708     -24.100  -3.424 -10.682  0.00  0.00      PROA  
ATOM   2004  O   VAL P 708     -23.667  -3.580 -11.851  0.00  0.00      PROA  
ATOM   2005  N   ALA P 709     -25.412  -3.353 -10.462  0.00  0.00      PROA  
ATOM   2006  HN  ALA P 709     -25.817  -3.224  -9.560  0.00  0.00      PROA  
ATOM   2007  CA  ALA P 709     -26.394  -3.515 -11.517  0.00  0.00      PROA  
ATOM   2008  HA  ALA P 709     -26.169  -4.424 -12.055  0.00  0.00      PROA  
ATOM   2009  CB  ALA P 709     -27.776  -3.810 -10.891  0.00  0.00      PROA  
ATOM   2010  HB1 ALA P 709     -28.199  -2.879 -10.458  0.00  0.00      PROA  
ATOM   2011  HB2 ALA P 709     -27.568  -4.604 -10.142  0.00  0.00      PROA  
ATOM   2012  HB3 ALA P 709     -28.475  -4.204 -11.660  0.00  0.00      PROA  
ATOM   2013  C   ALA P 709     -26.483  -2.444 -12.616  0.00  0.00      PROA  
ATOM   2014  O   ALA P 709     -26.614  -2.801 -13.763  0.00  0.00      PROA  
ATOM   2015  N   THR P 710     -26.320  -1.182 -12.282  0.00  0.00      PROA  
ATOM   2016  HN  THR P 710     -26.165  -0.913 -11.334  0.00  0.00      PROA  
ATOM   2017  CA  THR P 710     -26.258  -0.075 -13.245  0.00  0.00      PROA  
ATOM   2018  HA  THR P 710     -27.035  -0.289 -13.965  0.00  0.00      PROA  
ATOM   2019  CB  THR P 710     -26.671   1.231 -12.591  0.00  0.00      PROA  
ATOM   2020  HB  THR P 710     -27.610   1.155 -12.003  0.00  0.00      PROA  
ATOM   2021  OG1 THR P 710     -26.952   2.225 -13.575  0.00  0.00      PROA  
ATOM   2022  HG1 THR P 710     -27.715   1.895 -14.056  0.00  0.00      PROA  
ATOM   2023  CG2 THR P 710     -25.473   1.672 -11.724  0.00  0.00      PROA  
ATOM   2024 HG21 THR P 710     -24.910   0.821 -11.284  0.00  0.00      PROA  
ATOM   2025 HG22 THR P 710     -25.794   2.299 -10.865  0.00  0.00      PROA  
ATOM   2026 HG23 THR P 710     -24.747   2.191 -12.386  0.00  0.00      PROA  
ATOM   2027  C   THR P 710     -24.874  -0.057 -13.995  0.00  0.00      PROA  
ATOM   2028  O   THR P 710     -23.958  -0.847 -13.712  0.00  0.00      PROA  
ATOM   2029  N   ASP P 711     -24.747   0.873 -14.979  0.00  0.00      PROA  
ATOM   2030  HN  ASP P 711     -25.506   1.517 -15.036  0.00  0.00      PROA  
ATOM   2031  CA  ASP P 711     -23.648   1.041 -15.905  0.00  0.00      PROA  
ATOM   2032  HA  ASP P 711     -23.218   0.067 -16.088  0.00  0.00      PROA  
ATOM   2033  CB  ASP P 711     -23.863   1.602 -17.299  0.00  0.00      PROA  
ATOM   2034  HB1 ASP P 711     -22.973   1.483 -17.954  0.00  0.00      PROA  
ATOM   2035  HB2 ASP P 711     -24.017   2.689 -17.129  0.00  0.00      PROA  
ATOM   2036  CG  ASP P 711     -25.004   0.937 -18.017  0.00  0.00      PROA  
ATOM   2037  OD1 ASP P 711     -25.519  -0.128 -17.553  0.00  0.00      PROA  
ATOM   2038  OD2 ASP P 711     -25.513   1.463 -19.063  0.00  0.00      PROA  
ATOM   2039  C   ASP P 711     -22.511   1.783 -15.211  0.00  0.00      PROA  
ATOM   2040  O   ASP P 711     -21.953   2.715 -15.725  0.00  0.00      PROA  
ATOM   2041  N   ALA P 712     -22.098   1.404 -13.992  0.00  0.00      PROA  
ATOM   2042  HN  ALA P 712     -22.574   0.680 -13.498  0.00  0.00      PROA  
ATOM   2043  CA  ALA P 712     -21.116   2.220 -13.238  0.00  0.00      PROA  
ATOM   2044  HA  ALA P 712     -21.349   3.273 -13.301  0.00  0.00      PROA  
ATOM   2045  CB  ALA P 712     -21.377   1.867 -11.801  0.00  0.00      PROA  
ATOM   2046  HB1 ALA P 712     -21.458   0.761 -11.729  0.00  0.00      PROA  
ATOM   2047  HB2 ALA P 712     -22.280   2.368 -11.389  0.00  0.00      PROA  
ATOM   2048  HB3 ALA P 712     -20.484   2.108 -11.187  0.00  0.00      PROA  
ATOM   2049  C   ALA P 712     -19.714   2.046 -13.744  0.00  0.00      PROA  
ATOM   2050  O   ALA P 712     -18.885   2.967 -13.752  0.00  0.00      PROA  
ATOM   2051  N   SER P 713     -19.459   0.880 -14.404  0.00  0.00      PROA  
ATOM   2052  HN  SER P 713     -20.178   0.198 -14.513  0.00  0.00      PROA  
ATOM   2053  CA  SER P 713     -18.118   0.565 -15.012  0.00  0.00      PROA  
ATOM   2054  HA  SER P 713     -17.374   0.712 -14.242  0.00  0.00      PROA  
ATOM   2055  CB  SER P 713     -18.101  -0.943 -15.355  0.00  0.00      PROA  
ATOM   2056  HB1 SER P 713     -17.191  -1.235 -15.921  0.00  0.00      PROA  
ATOM   2057  HB2 SER P 713     -18.903  -1.164 -16.092  0.00  0.00      PROA  
ATOM   2058  OG  SER P 713     -18.226  -1.679 -14.132  0.00  0.00      PROA  
ATOM   2059  HG1 SER P 713     -19.136  -1.985 -14.131  0.00  0.00      PROA  
ATOM   2060  C   SER P 713     -17.766   1.467 -16.196  0.00  0.00      PROA  
ATOM   2061  O   SER P 713     -16.614   1.565 -16.548  0.00  0.00      PROA  
ATOM   2062  N   SER P 714     -18.711   2.086 -16.853  0.00  0.00      PROA  
ATOM   2063  HN  SER P 714     -19.667   1.943 -16.607  0.00  0.00      PROA  
ATOM   2064  CA  SER P 714     -18.632   3.029 -18.005  0.00  0.00      PROA  
ATOM   2065  HA  SER P 714     -17.789   2.719 -18.604  0.00  0.00      PROA  
ATOM   2066  CB  SER P 714     -19.960   2.912 -18.809  0.00  0.00      PROA  
ATOM   2067  HB1 SER P 714     -20.907   3.063 -18.248  0.00  0.00      PROA  
ATOM   2068  HB2 SER P 714     -20.083   1.818 -18.964  0.00  0.00      PROA  
ATOM   2069  OG  SER P 714     -19.806   3.702 -19.950  0.00  0.00      PROA  
ATOM   2070  HG1 SER P 714     -19.967   4.623 -19.730  0.00  0.00      PROA  
ATOM   2071  C   SER P 714     -18.404   4.415 -17.444  0.00  0.00      PROA  
ATOM   2072  O   SER P 714     -17.885   5.304 -18.167  0.00  0.00      PROA  
ATOM   2073  N   LEU P 715     -18.759   4.760 -16.185  0.00  0.00      PROA  
ATOM   2074  HN  LEU P 715     -19.207   4.097 -15.590  0.00  0.00      PROA  
ATOM   2075  CA  LEU P 715     -18.194   5.979 -15.603  0.00  0.00      PROA  
ATOM   2076  HA  LEU P 715     -18.238   6.875 -16.205  0.00  0.00      PROA  
ATOM   2077  CB  LEU P 715     -19.018   6.381 -14.382  0.00  0.00      PROA  
ATOM   2078  HB1 LEU P 715     -19.138   5.515 -13.697  0.00  0.00      PROA  
ATOM   2079  HB2 LEU P 715     -20.061   6.668 -14.636  0.00  0.00      PROA  
ATOM   2080  CG  LEU P 715     -18.353   7.555 -13.605  0.00  0.00      PROA  
ATOM   2081  HG  LEU P 715     -17.294   7.256 -13.451  0.00  0.00      PROA  
ATOM   2082  CD1 LEU P 715     -18.102   8.839 -14.436  0.00  0.00      PROA  
ATOM   2083 HD11 LEU P 715     -18.851   9.059 -15.226  0.00  0.00      PROA  
ATOM   2084 HD12 LEU P 715     -17.044   8.940 -14.761  0.00  0.00      PROA  
ATOM   2085 HD13 LEU P 715     -18.066   9.627 -13.653  0.00  0.00      PROA  
ATOM   2086  CD2 LEU P 715     -19.198   7.799 -12.301  0.00  0.00      PROA  
ATOM   2087 HD21 LEU P 715     -20.186   8.128 -12.687  0.00  0.00      PROA  
ATOM   2088 HD22 LEU P 715     -18.725   8.694 -11.842  0.00  0.00      PROA  
ATOM   2089 HD23 LEU P 715     -19.273   6.910 -11.639  0.00  0.00      PROA  
ATOM   2090  C   LEU P 715     -16.662   5.781 -15.367  0.00  0.00      PROA  
ATOM   2091  O   LEU P 715     -15.903   6.720 -15.651  0.00  0.00      PROA  
ATOM   2092  N   VAL P 716     -16.223   4.632 -14.884  0.00  0.00      PROA  
ATOM   2093  HN  VAL P 716     -16.782   3.992 -14.362  0.00  0.00      PROA  
ATOM   2094  CA  VAL P 716     -14.797   4.486 -14.664  0.00  0.00      PROA  
ATOM   2095  HA  VAL P 716     -14.389   5.459 -14.436  0.00  0.00      PROA  
ATOM   2096  CB  VAL P 716     -14.528   3.647 -13.406  0.00  0.00      PROA  
ATOM   2097  HB  VAL P 716     -13.457   3.385 -13.268  0.00  0.00      PROA  
ATOM   2098  CG1 VAL P 716     -15.058   4.396 -12.193  0.00  0.00      PROA  
ATOM   2099 HG11 VAL P 716     -16.160   4.290 -12.293  0.00  0.00      PROA  
ATOM   2100 HG12 VAL P 716     -14.850   5.486 -12.132  0.00  0.00      PROA  
ATOM   2101 HG13 VAL P 716     -14.775   4.039 -11.180  0.00  0.00      PROA  
ATOM   2102  CG2 VAL P 716     -15.219   2.247 -13.498  0.00  0.00      PROA  
ATOM   2103 HG21 VAL P 716     -14.923   1.732 -14.437  0.00  0.00      PROA  
ATOM   2104 HG22 VAL P 716     -16.315   2.423 -13.559  0.00  0.00      PROA  
ATOM   2105 HG23 VAL P 716     -14.918   1.544 -12.693  0.00  0.00      PROA  
ATOM   2106  C   VAL P 716     -14.028   4.000 -15.865  0.00  0.00      PROA  
ATOM   2107  O   VAL P 716     -12.903   3.520 -15.828  0.00  0.00      PROA  
ATOM   2108  N   CYS P 717     -14.675   4.242 -16.981  0.00  0.00      PROA  
ATOM   2109  HN  CYS P 717     -15.595   4.601 -16.848  0.00  0.00      PROA  
ATOM   2110  CA  CYS P 717     -14.022   4.227 -18.244  0.00  0.00      PROA  
ATOM   2111  HA  CYS P 717     -13.608   3.241 -18.395  0.00  0.00      PROA  
ATOM   2112  CB  CYS P 717     -15.103   4.326 -19.352  0.00  0.00      PROA  
ATOM   2113  HB1 CYS P 717     -15.551   5.321 -19.143  0.00  0.00      PROA  
ATOM   2114  HB2 CYS P 717     -15.850   3.539 -19.110  0.00  0.00      PROA  
ATOM   2115  SG  CYS P 717     -14.471   4.101 -21.056  0.00  0.00      PROA  
ATOM   2116  HG1 CYS P 717     -14.142   5.384 -21.075  0.00  0.00      PROA  
ATOM   2117  C   CYS P 717     -12.897   5.289 -18.439  0.00  0.00      PROA  
ATOM   2118  O   CYS P 717     -11.742   4.982 -18.272  0.00  0.00      PROA  
ATOM   2119  N   TYR P 718     -13.195   6.537 -18.747  0.00  0.00      PROA  
ATOM   2120  HN  TYR P 718     -14.129   6.883 -18.799  0.00  0.00      PROA  
ATOM   2121  CA  TYR P 718     -12.264   7.561 -19.083  0.00  0.00      PROA  
ATOM   2122  HA  TYR P 718     -11.382   7.174 -19.572  0.00  0.00      PROA  
ATOM   2123  CB  TYR P 718     -13.010   8.550 -20.027  0.00  0.00      PROA  
ATOM   2124  HB1 TYR P 718     -12.228   9.260 -20.371  0.00  0.00      PROA  
ATOM   2125  HB2 TYR P 718     -13.840   9.079 -19.512  0.00  0.00      PROA  
ATOM   2126  CG  TYR P 718     -13.536   7.878 -21.319  0.00  0.00      PROA  
ATOM   2127  CD1 TYR P 718     -14.899   7.958 -21.655  0.00  0.00      PROA  
ATOM   2128  HD1 TYR P 718     -15.559   8.465 -20.967  0.00  0.00      PROA  
ATOM   2129  CE1 TYR P 718     -15.407   7.358 -22.799  0.00  0.00      PROA  
ATOM   2130  HE1 TYR P 718     -16.453   7.387 -23.064  0.00  0.00      PROA  
ATOM   2131  CZ  TYR P 718     -14.430   6.907 -23.706  0.00  0.00      PROA  
ATOM   2132  OH  TYR P 718     -14.741   6.598 -25.037  0.00  0.00      PROA  
ATOM   2133  HH  TYR P 718     -15.269   7.348 -25.319  0.00  0.00      PROA  
ATOM   2134  CD2 TYR P 718     -12.692   7.104 -22.146  0.00  0.00      PROA  
ATOM   2135  HD2 TYR P 718     -11.666   6.893 -21.885  0.00  0.00      PROA  
ATOM   2136  CE2 TYR P 718     -13.111   6.649 -23.335  0.00  0.00      PROA  
ATOM   2137  HE2 TYR P 718     -12.517   6.183 -24.107  0.00  0.00      PROA  
ATOM   2138  C   TYR P 718     -11.672   8.276 -17.932  0.00  0.00      PROA  
ATOM   2139  O   TYR P 718     -11.812   9.511 -17.825  0.00  0.00      PROA  
ATOM   2140  N   ILE P 719     -10.909   7.521 -17.057  0.00  0.00      PROA  
ATOM   2141  HN  ILE P 719     -10.949   6.525 -17.058  0.00  0.00      PROA  
ATOM   2142  CA  ILE P 719     -10.188   7.991 -15.915  0.00  0.00      PROA  
ATOM   2143  HA  ILE P 719     -10.793   8.646 -15.305  0.00  0.00      PROA  
ATOM   2144  CB  ILE P 719      -9.707   6.762 -15.122  0.00  0.00      PROA  
ATOM   2145  HB  ILE P 719      -9.410   5.921 -15.784  0.00  0.00      PROA  
ATOM   2146  CG2 ILE P 719      -8.533   7.007 -14.169  0.00  0.00      PROA  
ATOM   2147 HG21 ILE P 719      -8.334   6.108 -13.547  0.00  0.00      PROA  
ATOM   2148 HG22 ILE P 719      -8.760   7.868 -13.505  0.00  0.00      PROA  
ATOM   2149 HG23 ILE P 719      -7.595   7.164 -14.744  0.00  0.00      PROA  
ATOM   2150  CG1 ILE P 719     -10.878   6.141 -14.296  0.00  0.00      PROA  
ATOM   2151 HG11 ILE P 719     -10.468   5.439 -13.538  0.00  0.00      PROA  
ATOM   2152 HG12 ILE P 719     -11.617   5.652 -14.966  0.00  0.00      PROA  
ATOM   2153  CD  ILE P 719     -11.569   7.139 -13.353  0.00  0.00      PROA  
ATOM   2154  HD1 ILE P 719     -12.247   7.770 -13.967  0.00  0.00      PROA  
ATOM   2155  HD2 ILE P 719     -10.960   7.830 -12.732  0.00  0.00      PROA  
ATOM   2156  HD3 ILE P 719     -12.251   6.561 -12.693  0.00  0.00      PROA  
ATOM   2157  C   ILE P 719      -8.986   8.854 -16.359  0.00  0.00      PROA  
ATOM   2158  O   ILE P 719      -8.575   9.781 -15.669  0.00  0.00      PROA  
ATOM   2159  N   THR P 720      -8.400   8.471 -17.519  0.00  0.00      PROA  
ATOM   2160  HN  THR P 720      -8.712   7.620 -17.935  0.00  0.00      PROA  
ATOM   2161  CA  THR P 720      -7.212   9.090 -18.164  0.00  0.00      PROA  
ATOM   2162  HA  THR P 720      -6.967   8.487 -19.026  0.00  0.00      PROA  
ATOM   2163  CB  THR P 720      -7.433  10.475 -18.609  0.00  0.00      PROA  
ATOM   2164  HB  THR P 720      -6.648  10.871 -19.287  0.00  0.00      PROA  
ATOM   2165  OG1 THR P 720      -7.446  11.437 -17.552  0.00  0.00      PROA  
ATOM   2166  HG1 THR P 720      -7.981  11.038 -16.862  0.00  0.00      PROA  
ATOM   2167  CG2 THR P 720      -8.736  10.546 -19.432  0.00  0.00      PROA  
ATOM   2168 HG21 THR P 720      -9.621  10.406 -18.775  0.00  0.00      PROA  
ATOM   2169 HG22 THR P 720      -8.835   9.763 -20.214  0.00  0.00      PROA  
ATOM   2170 HG23 THR P 720      -8.824  11.552 -19.893  0.00  0.00      PROA  
ATOM   2171  C   THR P 720      -5.990   9.060 -17.382  0.00  0.00      PROA  
ATOM   2172  O   THR P 720      -6.001   8.855 -16.160  0.00  0.00      PROA  
ATOM   2173  N   ARG P 721      -4.826   9.204 -18.006  0.00  0.00      PROA  
ATOM   2174  HN  ARG P 721      -4.838   9.337 -18.994  0.00  0.00      PROA  
ATOM   2175  CA  ARG P 721      -3.510   9.383 -17.326  0.00  0.00      PROA  
ATOM   2176  HA  ARG P 721      -3.361   8.596 -16.602  0.00  0.00      PROA  
ATOM   2177  CB  ARG P 721      -2.385   9.446 -18.356  0.00  0.00      PROA  
ATOM   2178  HB1 ARG P 721      -1.494   9.790 -17.788  0.00  0.00      PROA  
ATOM   2179  HB2 ARG P 721      -2.715  10.280 -19.011  0.00  0.00      PROA  
ATOM   2180  CG  ARG P 721      -2.063   8.216 -19.167  0.00  0.00      PROA  
ATOM   2181  HG1 ARG P 721      -2.907   7.942 -19.835  0.00  0.00      PROA  
ATOM   2182  HG2 ARG P 721      -1.933   7.382 -18.445  0.00  0.00      PROA  
ATOM   2183  CD  ARG P 721      -0.855   8.356 -20.077  0.00  0.00      PROA  
ATOM   2184  HD1 ARG P 721      -0.731   9.376 -20.502  0.00  0.00      PROA  
ATOM   2185  HD2 ARG P 721      -0.900   7.536 -20.824  0.00  0.00      PROA  
ATOM   2186  NE  ARG P 721       0.354   8.231 -19.222  0.00  0.00      PROA  
ATOM   2187  HE  ARG P 721       0.362   8.863 -18.448  0.00  0.00      PROA  
ATOM   2188  CZ  ARG P 721       0.898   7.078 -18.898  0.00  0.00      PROA  
ATOM   2189  NH1 ARG P 721       0.839   6.012 -19.645  0.00  0.00      PROA  
ATOM   2190 HH11 ARG P 721       0.589   6.220 -20.591  0.00  0.00      PROA  
ATOM   2191 HH12 ARG P 721       1.065   5.094 -19.322  0.00  0.00      PROA  
ATOM   2192  NH2 ARG P 721       1.640   6.994 -17.804  0.00  0.00      PROA  
ATOM   2193 HH21 ARG P 721       2.258   6.210 -17.729  0.00  0.00      PROA  
ATOM   2194 HH22 ARG P 721       1.711   7.755 -17.160  0.00  0.00      PROA  
ATOM   2195  C   ARG P 721      -3.343  10.631 -16.389  0.00  0.00      PROA  
ATOM   2196  O   ARG P 721      -2.700  10.466 -15.365  0.00  0.00      PROA  
ATOM   2197  N   PHE P 722      -3.951  11.807 -16.823  0.00  0.00      PROA  
ATOM   2198  HN  PHE P 722      -4.239  11.990 -17.760  0.00  0.00      PROA  
ATOM   2199  CA  PHE P 722      -3.974  12.876 -15.933  0.00  0.00      PROA  
ATOM   2200  HA  PHE P 722      -2.964  13.224 -15.771  0.00  0.00      PROA  
ATOM   2201  CB  PHE P 722      -4.677  14.188 -16.440  0.00  0.00      PROA  
ATOM   2202  HB1 PHE P 722      -5.767  13.990 -16.533  0.00  0.00      PROA  
ATOM   2203  HB2 PHE P 722      -4.325  14.603 -17.409  0.00  0.00      PROA  
ATOM   2204  CG  PHE P 722      -4.673  15.340 -15.535  0.00  0.00      PROA  
ATOM   2205  CD1 PHE P 722      -3.482  16.058 -15.375  0.00  0.00      PROA  
ATOM   2206  HD1 PHE P 722      -2.659  15.825 -16.034  0.00  0.00      PROA  
ATOM   2207  CE1 PHE P 722      -3.206  17.098 -14.388  0.00  0.00      PROA  
ATOM   2208  HE1 PHE P 722      -2.284  17.648 -14.269  0.00  0.00      PROA  
ATOM   2209  CZ  PHE P 722      -4.320  17.359 -13.576  0.00  0.00      PROA  
ATOM   2210  HZ  PHE P 722      -4.140  17.956 -12.694  0.00  0.00      PROA  
ATOM   2211  CD2 PHE P 722      -5.717  15.637 -14.672  0.00  0.00      PROA  
ATOM   2212  HD2 PHE P 722      -6.605  15.022 -14.662  0.00  0.00      PROA  
ATOM   2213  CE2 PHE P 722      -5.494  16.646 -13.772  0.00  0.00      PROA  
ATOM   2214  HE2 PHE P 722      -6.312  16.863 -13.101  0.00  0.00      PROA  
ATOM   2215  C   PHE P 722      -4.430  12.572 -14.510  0.00  0.00      PROA  
ATOM   2216  O   PHE P 722      -3.710  12.916 -13.582  0.00  0.00      PROA  
ATOM   2217  N   THR P 723      -5.570  11.916 -14.328  0.00  0.00      PROA  
ATOM   2218  HN  THR P 723      -6.017  11.539 -15.135  0.00  0.00      PROA  
ATOM   2219  CA  THR P 723      -6.185  11.659 -12.997  0.00  0.00      PROA  
ATOM   2220  HA  THR P 723      -5.843  12.439 -12.333  0.00  0.00      PROA  
ATOM   2221  CB  THR P 723      -7.681  11.683 -13.004  0.00  0.00      PROA  
ATOM   2222  HB  THR P 723      -7.881  12.241 -12.064  0.00  0.00      PROA  
ATOM   2223  OG1 THR P 723      -8.234  10.402 -13.089  0.00  0.00      PROA  
ATOM   2224  HG1 THR P 723      -8.259  10.186 -14.024  0.00  0.00      PROA  
ATOM   2225  CG2 THR P 723      -8.328  12.548 -14.110  0.00  0.00      PROA  
ATOM   2226 HG21 THR P 723      -7.800  13.526 -14.086  0.00  0.00      PROA  
ATOM   2227 HG22 THR P 723      -9.375  12.716 -13.778  0.00  0.00      PROA  
ATOM   2228 HG23 THR P 723      -8.369  12.080 -15.117  0.00  0.00      PROA  
ATOM   2229  C   THR P 723      -5.633  10.390 -12.388  0.00  0.00      PROA  
ATOM   2230  O   THR P 723      -5.354  10.395 -11.183  0.00  0.00      PROA  
ATOM   2231  N   GLU P 724      -5.339   9.349 -13.249  0.00  0.00      PROA  
ATOM   2232  HN  GLU P 724      -5.405   9.397 -14.243  0.00  0.00      PROA  
ATOM   2233  CA  GLU P 724      -4.547   8.208 -12.818  0.00  0.00      PROA  
ATOM   2234  HA  GLU P 724      -5.174   7.769 -12.055  0.00  0.00      PROA  
ATOM   2235  CB  GLU P 724      -4.429   7.135 -13.863  0.00  0.00      PROA  
ATOM   2236  HB1 GLU P 724      -3.732   7.404 -14.685  0.00  0.00      PROA  
ATOM   2237  HB2 GLU P 724      -5.423   6.779 -14.210  0.00  0.00      PROA  
ATOM   2238  CG  GLU P 724      -3.820   5.811 -13.287  0.00  0.00      PROA  
ATOM   2239  HG1 GLU P 724      -4.478   5.450 -12.468  0.00  0.00      PROA  
ATOM   2240  HG2 GLU P 724      -2.811   6.001 -12.863  0.00  0.00      PROA  
ATOM   2241  CD  GLU P 724      -3.552   4.643 -14.269  0.00  0.00      PROA  
ATOM   2242  OE1 GLU P 724      -4.363   4.526 -15.165  0.00  0.00      PROA  
ATOM   2243  OE2 GLU P 724      -2.426   4.091 -14.100  0.00  0.00      PROA  
ATOM   2244  C   GLU P 724      -3.147   8.526 -12.260  0.00  0.00      PROA  
ATOM   2245  O   GLU P 724      -2.794   8.080 -11.182  0.00  0.00      PROA  
ATOM   2246  N   GLU P 725      -2.304   9.262 -12.999  0.00  0.00      PROA  
ATOM   2247  HN  GLU P 725      -2.626   9.611 -13.876  0.00  0.00      PROA  
ATOM   2248  CA  GLU P 725      -0.932   9.562 -12.742  0.00  0.00      PROA  
ATOM   2249  HA  GLU P 725      -0.466   8.616 -12.507  0.00  0.00      PROA  
ATOM   2250  CB  GLU P 725      -0.035  10.089 -13.865  0.00  0.00      PROA  
ATOM   2251  HB1 GLU P 725       0.990  10.287 -13.483  0.00  0.00      PROA  
ATOM   2252  HB2 GLU P 725      -0.458  11.024 -14.291  0.00  0.00      PROA  
ATOM   2253  CG  GLU P 725       0.098   9.094 -15.019  0.00  0.00      PROA  
ATOM   2254  HG1 GLU P 725      -0.795   9.027 -15.677  0.00  0.00      PROA  
ATOM   2255  HG2 GLU P 725       0.257   8.057 -14.653  0.00  0.00      PROA  
ATOM   2256  CD  GLU P 725       1.160   9.396 -15.953  0.00  0.00      PROA  
ATOM   2257  OE1 GLU P 725       2.300   8.937 -15.635  0.00  0.00      PROA  
ATOM   2258  OE2 GLU P 725       0.945  10.031 -17.077  0.00  0.00      PROA  
ATOM   2259  C   GLU P 725      -0.791  10.454 -11.564  0.00  0.00      PROA  
ATOM   2260  O   GLU P 725       0.053  10.308 -10.648  0.00  0.00      PROA  
ATOM   2261  N   ALA P 726      -1.715  11.486 -11.435  0.00  0.00      PROA  
ATOM   2262  HN  ALA P 726      -2.387  11.676 -12.147  0.00  0.00      PROA  
ATOM   2263  CA  ALA P 726      -1.742  12.367 -10.244  0.00  0.00      PROA  
ATOM   2264  HA  ALA P 726      -0.722  12.691 -10.094  0.00  0.00      PROA  
ATOM   2265  CB  ALA P 726      -2.571  13.570 -10.542  0.00  0.00      PROA  
ATOM   2266  HB1 ALA P 726      -3.677  13.464 -10.531  0.00  0.00      PROA  
ATOM   2267  HB2 ALA P 726      -2.363  13.927 -11.573  0.00  0.00      PROA  
ATOM   2268  HB3 ALA P 726      -2.332  14.391  -9.832  0.00  0.00      PROA  
ATOM   2269  C   ALA P 726      -2.241  11.752  -8.930  0.00  0.00      PROA  
ATOM   2270  O   ALA P 726      -2.121  12.340  -7.804  0.00  0.00      PROA  
ATOM   2271  N   PHE P 727      -2.780  10.477  -8.943  0.00  0.00      PROA  
ATOM   2272  HN  PHE P 727      -2.747   9.952  -9.790  0.00  0.00      PROA  
ATOM   2273  CA  PHE P 727      -3.334   9.720  -7.843  0.00  0.00      PROA  
ATOM   2274  HA  PHE P 727      -3.472  10.401  -7.016  0.00  0.00      PROA  
ATOM   2275  CB  PHE P 727      -4.709   8.989  -8.152  0.00  0.00      PROA  
ATOM   2276  HB1 PHE P 727      -4.429   8.252  -8.935  0.00  0.00      PROA  
ATOM   2277  HB2 PHE P 727      -5.383   9.752  -8.598  0.00  0.00      PROA  
ATOM   2278  CG  PHE P 727      -5.362   8.321  -7.004  0.00  0.00      PROA  
ATOM   2279  CD1 PHE P 727      -5.839   8.998  -5.870  0.00  0.00      PROA  
ATOM   2280  HD1 PHE P 727      -5.791  10.077  -5.867  0.00  0.00      PROA  
ATOM   2281  CE1 PHE P 727      -6.571   8.408  -4.892  0.00  0.00      PROA  
ATOM   2282  HE1 PHE P 727      -7.039   8.955  -4.087  0.00  0.00      PROA  
ATOM   2283  CZ  PHE P 727      -6.684   6.975  -4.853  0.00  0.00      PROA  
ATOM   2284  HZ  PHE P 727      -7.275   6.457  -4.112  0.00  0.00      PROA  
ATOM   2285  CD2 PHE P 727      -5.453   6.917  -6.959  0.00  0.00      PROA  
ATOM   2286  HD2 PHE P 727      -4.962   6.307  -7.704  0.00  0.00      PROA  
ATOM   2287  CE2 PHE P 727      -6.015   6.311  -5.865  0.00  0.00      PROA  
ATOM   2288  HE2 PHE P 727      -5.971   5.233  -5.903  0.00  0.00      PROA  
ATOM   2289  C   PHE P 727      -2.212   8.736  -7.500  0.00  0.00      PROA  
ATOM   2290  O   PHE P 727      -1.543   8.782  -6.480  0.00  0.00      PROA  
ATOM   2291  N   ALA P 728      -1.919   7.790  -8.487  0.00  0.00      PROA  
ATOM   2292  HN  ALA P 728      -2.499   7.656  -9.286  0.00  0.00      PROA  
ATOM   2293  CA  ALA P 728      -1.004   6.642  -8.249  0.00  0.00      PROA  
ATOM   2294  HA  ALA P 728      -1.334   6.020  -7.430  0.00  0.00      PROA  
ATOM   2295  CB  ALA P 728      -1.066   5.797  -9.611  0.00  0.00      PROA  
ATOM   2296  HB1 ALA P 728      -0.641   4.810  -9.329  0.00  0.00      PROA  
ATOM   2297  HB2 ALA P 728      -0.469   6.285 -10.411  0.00  0.00      PROA  
ATOM   2298  HB3 ALA P 728      -2.063   5.465  -9.972  0.00  0.00      PROA  
ATOM   2299  C   ALA P 728       0.454   7.066  -8.014  0.00  0.00      PROA  
ATOM   2300  O   ALA P 728       1.022   6.519  -7.117  0.00  0.00      PROA  
ATOM   2301  N   ALA P 729       1.041   8.039  -8.719  0.00  0.00      PROA  
ATOM   2302  HN  ALA P 729       0.486   8.504  -9.404  0.00  0.00      PROA  
ATOM   2303  CA  ALA P 729       2.343   8.522  -8.348  0.00  0.00      PROA  
ATOM   2304  HA  ALA P 729       3.036   7.702  -8.236  0.00  0.00      PROA  
ATOM   2305  CB  ALA P 729       2.890   9.509  -9.419  0.00  0.00      PROA  
ATOM   2306  HB1 ALA P 729       3.898   9.976  -9.397  0.00  0.00      PROA  
ATOM   2307  HB2 ALA P 729       2.258  10.421  -9.350  0.00  0.00      PROA  
ATOM   2308  HB3 ALA P 729       2.753   8.991 -10.392  0.00  0.00      PROA  
ATOM   2309  C   ALA P 729       2.398   9.200  -6.944  0.00  0.00      PROA  
ATOM   2310  O   ALA P 729       3.296   9.036  -6.143  0.00  0.00      PROA  
ATOM   2311  N   LEU P 730       1.331   9.996  -6.600  0.00  0.00      PROA  
ATOM   2312  HN  LEU P 730       0.453   9.860  -7.053  0.00  0.00      PROA  
ATOM   2313  CA  LEU P 730       1.280  10.621  -5.272  0.00  0.00      PROA  
ATOM   2314  HA  LEU P 730       2.245  11.107  -5.247  0.00  0.00      PROA  
ATOM   2315  CB  LEU P 730       0.168  11.707  -5.148  0.00  0.00      PROA  
ATOM   2316  HB1 LEU P 730      -0.816  11.259  -4.895  0.00  0.00      PROA  
ATOM   2317  HB2 LEU P 730       0.100  12.159  -6.161  0.00  0.00      PROA  
ATOM   2318  CG  LEU P 730       0.387  12.732  -3.961  0.00  0.00      PROA  
ATOM   2319  HG  LEU P 730       0.507  12.100  -3.055  0.00  0.00      PROA  
ATOM   2320  CD1 LEU P 730       1.634  13.619  -4.155  0.00  0.00      PROA  
ATOM   2321 HD11 LEU P 730       1.652  14.400  -3.364  0.00  0.00      PROA  
ATOM   2322 HD12 LEU P 730       1.482  14.134  -5.128  0.00  0.00      PROA  
ATOM   2323 HD13 LEU P 730       2.606  13.082  -4.186  0.00  0.00      PROA  
ATOM   2324  CD2 LEU P 730      -0.945  13.504  -3.712  0.00  0.00      PROA  
ATOM   2325 HD21 LEU P 730      -1.302  13.902  -4.685  0.00  0.00      PROA  
ATOM   2326 HD22 LEU P 730      -0.811  14.261  -2.909  0.00  0.00      PROA  
ATOM   2327 HD23 LEU P 730      -1.741  12.798  -3.394  0.00  0.00      PROA  
ATOM   2328  C   LEU P 730       1.279   9.643  -4.125  0.00  0.00      PROA  
ATOM   2329  O   LEU P 730       2.009   9.856  -3.144  0.00  0.00      PROA  
ATOM   2330  N   ILE P 731       0.482   8.581  -4.273  0.00  0.00      PROA  
ATOM   2331  HN  ILE P 731      -0.118   8.495  -5.065  0.00  0.00      PROA  
ATOM   2332  CA  ILE P 731       0.379   7.447  -3.401  0.00  0.00      PROA  
ATOM   2333  HA  ILE P 731       0.122   7.762  -2.401  0.00  0.00      PROA  
ATOM   2334  CB  ILE P 731      -0.741   6.613  -3.809  0.00  0.00      PROA  
ATOM   2335  HB  ILE P 731      -0.679   6.313  -4.877  0.00  0.00      PROA  
ATOM   2336  CG2 ILE P 731      -0.679   5.220  -3.093  0.00  0.00      PROA  
ATOM   2337 HG21 ILE P 731      -1.629   4.645  -3.118  0.00  0.00      PROA  
ATOM   2338 HG22 ILE P 731      -0.363   5.186  -2.028  0.00  0.00      PROA  
ATOM   2339 HG23 ILE P 731       0.026   4.566  -3.649  0.00  0.00      PROA  
ATOM   2340  CG1 ILE P 731      -2.021   7.406  -3.549  0.00  0.00      PROA  
ATOM   2341 HG11 ILE P 731      -2.069   8.381  -4.080  0.00  0.00      PROA  
ATOM   2342 HG12 ILE P 731      -2.227   7.552  -2.467  0.00  0.00      PROA  
ATOM   2343  CD  ILE P 731      -3.239   6.666  -3.981  0.00  0.00      PROA  
ATOM   2344  HD1 ILE P 731      -4.186   7.051  -3.546  0.00  0.00      PROA  
ATOM   2345  HD2 ILE P 731      -3.234   5.668  -3.492  0.00  0.00      PROA  
ATOM   2346  HD3 ILE P 731      -3.345   6.451  -5.066  0.00  0.00      PROA  
ATOM   2347  C   ILE P 731       1.820   6.673  -3.196  0.00  0.00      PROA  
ATOM   2348  O   ILE P 731       2.362   6.455  -2.113  0.00  0.00      PROA  
ATOM   2349  N   CYS P 732       2.527   6.368  -4.301  0.00  0.00      PROA  
ATOM   2350  HN  CYS P 732       2.223   6.481  -5.244  0.00  0.00      PROA  
ATOM   2351  CA  CYS P 732       3.841   5.754  -4.173  0.00  0.00      PROA  
ATOM   2352  HA  CYS P 732       3.664   4.870  -3.578  0.00  0.00      PROA  
ATOM   2353  CB  CYS P 732       4.355   5.459  -5.598  0.00  0.00      PROA  
ATOM   2354  HB1 CYS P 732       5.386   5.062  -5.480  0.00  0.00      PROA  
ATOM   2355  HB2 CYS P 732       4.369   6.346  -6.267  0.00  0.00      PROA  
ATOM   2356  SG  CYS P 732       3.404   4.067  -6.306  0.00  0.00      PROA  
ATOM   2357  HG1 CYS P 732       2.515   4.839  -6.914  0.00  0.00      PROA  
ATOM   2358  C   CYS P 732       4.839   6.651  -3.430  0.00  0.00      PROA  
ATOM   2359  O   CYS P 732       5.488   6.104  -2.553  0.00  0.00      PROA  
ATOM   2360  N   ILE P 733       4.869   7.963  -3.630  0.00  0.00      PROA  
ATOM   2361  HN  ILE P 733       4.254   8.389  -4.289  0.00  0.00      PROA  
ATOM   2362  CA  ILE P 733       5.533   8.884  -2.750  0.00  0.00      PROA  
ATOM   2363  HA  ILE P 733       6.553   8.540  -2.658  0.00  0.00      PROA  
ATOM   2364  CB  ILE P 733       5.374  10.402  -3.188  0.00  0.00      PROA  
ATOM   2365  HB  ILE P 733       4.287  10.617  -3.272  0.00  0.00      PROA  
ATOM   2366  CG2 ILE P 733       5.895  11.364  -2.040  0.00  0.00      PROA  
ATOM   2367 HG21 ILE P 733       5.799  12.374  -2.492  0.00  0.00      PROA  
ATOM   2368 HG22 ILE P 733       6.958  11.189  -1.771  0.00  0.00      PROA  
ATOM   2369 HG23 ILE P 733       5.433  11.289  -1.032  0.00  0.00      PROA  
ATOM   2370  CG1 ILE P 733       6.202  10.624  -4.476  0.00  0.00      PROA  
ATOM   2371 HG11 ILE P 733       6.118   9.718  -5.115  0.00  0.00      PROA  
ATOM   2372 HG12 ILE P 733       7.267  10.587  -4.163  0.00  0.00      PROA  
ATOM   2373  CD  ILE P 733       5.805  11.811  -5.369  0.00  0.00      PROA  
ATOM   2374  HD1 ILE P 733       4.726  11.752  -5.628  0.00  0.00      PROA  
ATOM   2375  HD2 ILE P 733       6.455  11.942  -6.260  0.00  0.00      PROA  
ATOM   2376  HD3 ILE P 733       6.040  12.718  -4.772  0.00  0.00      PROA  
ATOM   2377  C   ILE P 733       5.079   8.837  -1.302  0.00  0.00      PROA  
ATOM   2378  O   ILE P 733       5.926   8.754  -0.356  0.00  0.00      PROA  
ATOM   2379  N   ILE P 734       3.799   8.832  -0.973  0.00  0.00      PROA  
ATOM   2380  HN  ILE P 734       3.137   8.976  -1.704  0.00  0.00      PROA  
ATOM   2381  CA  ILE P 734       3.272   8.652   0.415  0.00  0.00      PROA  
ATOM   2382  HA  ILE P 734       3.675   9.463   1.003  0.00  0.00      PROA  
ATOM   2383  CB  ILE P 734       1.744   8.790   0.428  0.00  0.00      PROA  
ATOM   2384  HB  ILE P 734       1.419   8.009  -0.293  0.00  0.00      PROA  
ATOM   2385  CG2 ILE P 734       1.225   8.477   1.852  0.00  0.00      PROA  
ATOM   2386 HG21 ILE P 734       1.560   9.192   2.634  0.00  0.00      PROA  
ATOM   2387 HG22 ILE P 734       1.305   7.381   2.016  0.00  0.00      PROA  
ATOM   2388 HG23 ILE P 734       0.126   8.601   1.742  0.00  0.00      PROA  
ATOM   2389  CG1 ILE P 734       1.367  10.218   0.024  0.00  0.00      PROA  
ATOM   2390 HG11 ILE P 734       1.962  10.495  -0.872  0.00  0.00      PROA  
ATOM   2391 HG12 ILE P 734       1.541  11.003   0.791  0.00  0.00      PROA  
ATOM   2392  CD  ILE P 734      -0.121  10.384  -0.347  0.00  0.00      PROA  
ATOM   2393  HD1 ILE P 734      -0.238  11.350  -0.882  0.00  0.00      PROA  
ATOM   2394  HD2 ILE P 734      -0.798  10.227   0.520  0.00  0.00      PROA  
ATOM   2395  HD3 ILE P 734      -0.263   9.660  -1.178  0.00  0.00      PROA  
ATOM   2396  C   ILE P 734       3.778   7.364   1.032  0.00  0.00      PROA  
ATOM   2397  O   ILE P 734       4.097   7.366   2.188  0.00  0.00      PROA  
ATOM   2398  N   PHE P 735       3.823   6.260   0.222  0.00  0.00      PROA  
ATOM   2399  HN  PHE P 735       3.486   6.281  -0.716  0.00  0.00      PROA  
ATOM   2400  CA  PHE P 735       4.371   4.986   0.634  0.00  0.00      PROA  
ATOM   2401  HA  PHE P 735       3.964   4.656   1.579  0.00  0.00      PROA  
ATOM   2402  CB  PHE P 735       4.072   3.914  -0.426  0.00  0.00      PROA  
ATOM   2403  HB1 PHE P 735       4.756   3.951  -1.301  0.00  0.00      PROA  
ATOM   2404  HB2 PHE P 735       3.097   4.126  -0.914  0.00  0.00      PROA  
ATOM   2405  CG  PHE P 735       4.135   2.523   0.152  0.00  0.00      PROA  
ATOM   2406  CD1 PHE P 735       2.958   2.017   0.653  0.00  0.00      PROA  
ATOM   2407  HD1 PHE P 735       2.027   2.565   0.643  0.00  0.00      PROA  
ATOM   2408  CE1 PHE P 735       2.935   0.805   1.353  0.00  0.00      PROA  
ATOM   2409  HE1 PHE P 735       2.037   0.568   1.903  0.00  0.00      PROA  
ATOM   2410  CZ  PHE P 735       4.126   0.081   1.487  0.00  0.00      PROA  
ATOM   2411  HZ  PHE P 735       4.117  -0.867   2.006  0.00  0.00      PROA  
ATOM   2412  CD2 PHE P 735       5.315   1.753   0.184  0.00  0.00      PROA  
ATOM   2413  HD2 PHE P 735       6.140   2.079  -0.432  0.00  0.00      PROA  
ATOM   2414  CE2 PHE P 735       5.284   0.472   0.806  0.00  0.00      PROA  
ATOM   2415  HE2 PHE P 735       6.106  -0.210   0.964  0.00  0.00      PROA  
ATOM   2416  C   PHE P 735       5.887   5.168   1.071  0.00  0.00      PROA  
ATOM   2417  O   PHE P 735       6.172   4.579   2.144  0.00  0.00      PROA  
ATOM   2418  N   ILE P 736       6.792   5.883   0.339  0.00  0.00      PROA  
ATOM   2419  HN  ILE P 736       6.467   6.240  -0.533  0.00  0.00      PROA  
ATOM   2420  CA  ILE P 736       8.066   6.284   0.923  0.00  0.00      PROA  
ATOM   2421  HA  ILE P 736       8.592   5.360   1.114  0.00  0.00      PROA  
ATOM   2422  CB  ILE P 736       8.794   7.169  -0.140  0.00  0.00      PROA  
ATOM   2423  HB  ILE P 736       8.079   7.976  -0.412  0.00  0.00      PROA  
ATOM   2424  CG2 ILE P 736      10.105   7.863   0.361  0.00  0.00      PROA  
ATOM   2425 HG21 ILE P 736       9.853   8.551   1.196  0.00  0.00      PROA  
ATOM   2426 HG22 ILE P 736      10.520   8.457  -0.482  0.00  0.00      PROA  
ATOM   2427 HG23 ILE P 736      10.917   7.184   0.696  0.00  0.00      PROA  
ATOM   2428  CG1 ILE P 736       8.990   6.353  -1.481  0.00  0.00      PROA  
ATOM   2429 HG11 ILE P 736       8.004   6.060  -1.901  0.00  0.00      PROA  
ATOM   2430 HG12 ILE P 736       9.655   5.472  -1.357  0.00  0.00      PROA  
ATOM   2431  CD  ILE P 736       9.694   7.263  -2.552  0.00  0.00      PROA  
ATOM   2432  HD1 ILE P 736       9.395   8.332  -2.580  0.00  0.00      PROA  
ATOM   2433  HD2 ILE P 736       9.462   6.857  -3.560  0.00  0.00      PROA  
ATOM   2434  HD3 ILE P 736      10.799   7.273  -2.430  0.00  0.00      PROA  
ATOM   2435  C   ILE P 736       8.030   7.082   2.186  0.00  0.00      PROA  
ATOM   2436  O   ILE P 736       8.729   6.675   3.138  0.00  0.00      PROA  
ATOM   2437  N   TYR P 737       7.126   8.068   2.315  0.00  0.00      PROA  
ATOM   2438  HN  TYR P 737       6.531   8.286   1.545  0.00  0.00      PROA  
ATOM   2439  CA  TYR P 737       7.003   8.965   3.457  0.00  0.00      PROA  
ATOM   2440  HA  TYR P 737       8.020   9.261   3.666  0.00  0.00      PROA  
ATOM   2441  CB  TYR P 737       6.213  10.236   3.129  0.00  0.00      PROA  
ATOM   2442  HB1 TYR P 737       5.164  10.045   2.816  0.00  0.00      PROA  
ATOM   2443  HB2 TYR P 737       6.755  10.589   2.227  0.00  0.00      PROA  
ATOM   2444  CG  TYR P 737       6.265  11.258   4.242  0.00  0.00      PROA  
ATOM   2445  CD1 TYR P 737       7.462  11.730   4.778  0.00  0.00      PROA  
ATOM   2446  HD1 TYR P 737       8.364  11.288   4.380  0.00  0.00      PROA  
ATOM   2447  CE1 TYR P 737       7.559  12.817   5.701  0.00  0.00      PROA  
ATOM   2448  HE1 TYR P 737       8.449  13.371   5.964  0.00  0.00      PROA  
ATOM   2449  CZ  TYR P 737       6.337  13.439   6.083  0.00  0.00      PROA  
ATOM   2450  OH  TYR P 737       6.507  14.754   6.623  0.00  0.00      PROA  
ATOM   2451  HH  TYR P 737       7.404  14.814   6.959  0.00  0.00      PROA  
ATOM   2452  CD2 TYR P 737       5.041  11.869   4.700  0.00  0.00      PROA  
ATOM   2453  HD2 TYR P 737       4.071  11.436   4.508  0.00  0.00      PROA  
ATOM   2454  CE2 TYR P 737       5.104  12.959   5.601  0.00  0.00      PROA  
ATOM   2455  HE2 TYR P 737       4.216  13.538   5.805  0.00  0.00      PROA  
ATOM   2456  C   TYR P 737       6.541   8.185   4.736  0.00  0.00      PROA  
ATOM   2457  O   TYR P 737       7.081   8.462   5.809  0.00  0.00      PROA  
ATOM   2458  N   GLU P 738       5.650   7.219   4.635  0.00  0.00      PROA  
ATOM   2459  HN  GLU P 738       5.272   7.037   3.731  0.00  0.00      PROA  
ATOM   2460  CA  GLU P 738       5.254   6.378   5.736  0.00  0.00      PROA  
ATOM   2461  HA  GLU P 738       5.037   7.045   6.557  0.00  0.00      PROA  
ATOM   2462  CB  GLU P 738       3.910   5.642   5.482  0.00  0.00      PROA  
ATOM   2463  HB1 GLU P 738       3.778   5.019   6.392  0.00  0.00      PROA  
ATOM   2464  HB2 GLU P 738       4.032   4.859   4.704  0.00  0.00      PROA  
ATOM   2465  CG  GLU P 738       2.617   6.538   5.251  0.00  0.00      PROA  
ATOM   2466  HG1 GLU P 738       2.591   6.742   4.159  0.00  0.00      PROA  
ATOM   2467  HG2 GLU P 738       2.668   7.548   5.712  0.00  0.00      PROA  
ATOM   2468  CD  GLU P 738       1.304   5.798   5.464  0.00  0.00      PROA  
ATOM   2469  OE1 GLU P 738       1.022   4.778   4.806  0.00  0.00      PROA  
ATOM   2470  OE2 GLU P 738       0.532   6.275   6.312  0.00  0.00      PROA  
ATOM   2471  C   GLU P 738       6.238   5.440   6.335  0.00  0.00      PROA  
ATOM   2472  O   GLU P 738       6.176   5.175   7.544  0.00  0.00      PROA  
ATOM   2473  N   ALA P 739       7.145   4.870   5.575  0.00  0.00      PROA  
ATOM   2474  HN  ALA P 739       7.090   4.935   4.582  0.00  0.00      PROA  
ATOM   2475  CA  ALA P 739       8.278   4.269   6.142  0.00  0.00      PROA  
ATOM   2476  HA  ALA P 739       8.028   3.448   6.797  0.00  0.00      PROA  
ATOM   2477  CB  ALA P 739       9.135   3.603   5.025  0.00  0.00      PROA  
ATOM   2478  HB1 ALA P 739       8.447   2.972   4.422  0.00  0.00      PROA  
ATOM   2479  HB2 ALA P 739       9.910   2.911   5.419  0.00  0.00      PROA  
ATOM   2480  HB3 ALA P 739       9.601   4.319   4.315  0.00  0.00      PROA  
ATOM   2481  C   ALA P 739       9.096   5.248   6.953  0.00  0.00      PROA  
ATOM   2482  O   ALA P 739       9.588   4.889   8.018  0.00  0.00      PROA  
ATOM   2483  N   LEU P 740       9.270   6.439   6.390  0.00  0.00      PROA  
ATOM   2484  HN  LEU P 740       8.924   6.709   5.495  0.00  0.00      PROA  
ATOM   2485  CA  LEU P 740      10.108   7.347   7.114  0.00  0.00      PROA  
ATOM   2486  HA  LEU P 740      10.989   6.791   7.400  0.00  0.00      PROA  
ATOM   2487  CB  LEU P 740      10.536   8.417   6.104  0.00  0.00      PROA  
ATOM   2488  HB1 LEU P 740      11.054   9.225   6.664  0.00  0.00      PROA  
ATOM   2489  HB2 LEU P 740       9.762   8.987   5.547  0.00  0.00      PROA  
ATOM   2490  CG  LEU P 740      11.642   7.891   5.106  0.00  0.00      PROA  
ATOM   2491  HG  LEU P 740      11.258   6.984   4.593  0.00  0.00      PROA  
ATOM   2492  CD1 LEU P 740      11.627   8.832   3.867  0.00  0.00      PROA  
ATOM   2493 HD11 LEU P 740      10.636   9.000   3.395  0.00  0.00      PROA  
ATOM   2494 HD12 LEU P 740      12.285   8.542   3.019  0.00  0.00      PROA  
ATOM   2495 HD13 LEU P 740      11.909   9.869   4.146  0.00  0.00      PROA  
ATOM   2496  CD2 LEU P 740      13.016   7.694   5.754  0.00  0.00      PROA  
ATOM   2497 HD21 LEU P 740      13.375   8.576   6.326  0.00  0.00      PROA  
ATOM   2498 HD22 LEU P 740      13.752   7.522   4.939  0.00  0.00      PROA  
ATOM   2499 HD23 LEU P 740      12.945   6.801   6.412  0.00  0.00      PROA  
ATOM   2500  C   LEU P 740       9.447   7.952   8.344  0.00  0.00      PROA  
ATOM   2501  O   LEU P 740      10.058   8.025   9.397  0.00  0.00      PROA  
ATOM   2502  N   GLU P 741       8.126   8.219   8.315  0.00  0.00      PROA  
ATOM   2503  HN  GLU P 741       7.623   8.178   7.456  0.00  0.00      PROA  
ATOM   2504  CA  GLU P 741       7.362   8.515   9.458  0.00  0.00      PROA  
ATOM   2505  HA  GLU P 741       7.609   9.474   9.891  0.00  0.00      PROA  
ATOM   2506  CB  GLU P 741       5.845   8.815   9.116  0.00  0.00      PROA  
ATOM   2507  HB1 GLU P 741       5.274   8.912  10.065  0.00  0.00      PROA  
ATOM   2508  HB2 GLU P 741       5.322   8.095   8.450  0.00  0.00      PROA  
ATOM   2509  CG  GLU P 741       5.677  10.079   8.287  0.00  0.00      PROA  
ATOM   2510  HG1 GLU P 741       5.838   9.892   7.204  0.00  0.00      PROA  
ATOM   2511  HG2 GLU P 741       6.335  10.861   8.722  0.00  0.00      PROA  
ATOM   2512  CD  GLU P 741       4.257  10.457   8.449  0.00  0.00      PROA  
ATOM   2513  OE1 GLU P 741       3.896  11.192   9.384  0.00  0.00      PROA  
ATOM   2514  OE2 GLU P 741       3.310  10.015   7.695  0.00  0.00      PROA  
ATOM   2515  C   GLU P 741       7.463   7.522  10.614  0.00  0.00      PROA  
ATOM   2516  O   GLU P 741       7.594   7.987  11.736  0.00  0.00      PROA  
ATOM   2517  N   LYS P 742       7.199   6.216  10.335  0.00  0.00      PROA  
ATOM   2518  HN  LYS P 742       7.103   5.983   9.370  0.00  0.00      PROA  
ATOM   2519  CA  LYS P 742       7.295   5.144  11.298  0.00  0.00      PROA  
ATOM   2520  HA  LYS P 742       6.675   5.383  12.150  0.00  0.00      PROA  
ATOM   2521  CB  LYS P 742       6.842   3.821  10.691  0.00  0.00      PROA  
ATOM   2522  HB1 LYS P 742       7.163   3.014  11.383  0.00  0.00      PROA  
ATOM   2523  HB2 LYS P 742       7.342   3.637   9.716  0.00  0.00      PROA  
ATOM   2524  CG  LYS P 742       5.331   3.889  10.533  0.00  0.00      PROA  
ATOM   2525  HG1 LYS P 742       5.089   4.808   9.957  0.00  0.00      PROA  
ATOM   2526  HG2 LYS P 742       4.842   4.008  11.524  0.00  0.00      PROA  
ATOM   2527  CD  LYS P 742       4.896   2.627   9.786  0.00  0.00      PROA  
ATOM   2528  HD1 LYS P 742       5.040   1.666  10.325  0.00  0.00      PROA  
ATOM   2529  HD2 LYS P 742       5.315   2.593   8.758  0.00  0.00      PROA  
ATOM   2530  CE  LYS P 742       3.393   2.600   9.580  0.00  0.00      PROA  
ATOM   2531  HE1 LYS P 742       2.893   2.606  10.572  0.00  0.00      PROA  
ATOM   2532  HE2 LYS P 742       3.043   1.671   9.083  0.00  0.00      PROA  
ATOM   2533  NZ  LYS P 742       2.837   3.825   8.964  0.00  0.00      PROA  
ATOM   2534  HZ1 LYS P 742       1.983   4.059   9.510  0.00  0.00      PROA  
ATOM   2535  HZ2 LYS P 742       2.384   3.571   8.063  0.00  0.00      PROA  
ATOM   2536  HZ3 LYS P 742       3.503   4.620   8.882  0.00  0.00      PROA  
ATOM   2537  C   LYS P 742       8.733   4.958  11.825  0.00  0.00      PROA  
ATOM   2538  O   LYS P 742       8.912   4.698  13.028  0.00  0.00      PROA  
ATOM   2539  N   LEU P 743       9.793   5.206  11.006  0.00  0.00      PROA  
ATOM   2540  HN  LEU P 743       9.643   5.416  10.043  0.00  0.00      PROA  
ATOM   2541  CA  LEU P 743      11.185   5.332  11.430  0.00  0.00      PROA  
ATOM   2542  HA  LEU P 743      11.357   4.330  11.795  0.00  0.00      PROA  
ATOM   2543  CB  LEU P 743      12.202   5.629  10.225  0.00  0.00      PROA  
ATOM   2544  HB1 LEU P 743      11.967   6.652   9.863  0.00  0.00      PROA  
ATOM   2545  HB2 LEU P 743      12.073   4.985   9.329  0.00  0.00      PROA  
ATOM   2546  CG  LEU P 743      13.695   5.628  10.476  0.00  0.00      PROA  
ATOM   2547  HG  LEU P 743      13.845   6.237  11.392  0.00  0.00      PROA  
ATOM   2548  CD1 LEU P 743      14.316   4.188  10.694  0.00  0.00      PROA  
ATOM   2549 HD11 LEU P 743      15.420   4.087  10.617  0.00  0.00      PROA  
ATOM   2550 HD12 LEU P 743      13.912   3.546   9.883  0.00  0.00      PROA  
ATOM   2551 HD13 LEU P 743      14.034   3.750  11.676  0.00  0.00      PROA  
ATOM   2552  CD2 LEU P 743      14.389   6.222   9.274  0.00  0.00      PROA  
ATOM   2553 HD21 LEU P 743      14.044   5.628   8.400  0.00  0.00      PROA  
ATOM   2554 HD22 LEU P 743      15.493   6.182   9.394  0.00  0.00      PROA  
ATOM   2555 HD23 LEU P 743      14.087   7.279   9.111  0.00  0.00      PROA  
ATOM   2556  C   LEU P 743      11.324   6.377  12.519  0.00  0.00      PROA  
ATOM   2557  O   LEU P 743      11.839   6.232  13.637  0.00  0.00      PROA  
ATOM   2558  N   PHE P 744      10.751   7.557  12.251  0.00  0.00      PROA  
ATOM   2559  HN  PHE P 744      10.233   7.691  11.409  0.00  0.00      PROA  
ATOM   2560  CA  PHE P 744      10.759   8.689  13.205  0.00  0.00      PROA  
ATOM   2561  HA  PHE P 744      11.790   8.819  13.499  0.00  0.00      PROA  
ATOM   2562  CB  PHE P 744      10.248  10.001  12.609  0.00  0.00      PROA  
ATOM   2563  HB1 PHE P 744      10.119  10.882  13.274  0.00  0.00      PROA  
ATOM   2564  HB2 PHE P 744       9.204   9.875  12.252  0.00  0.00      PROA  
ATOM   2565  CG  PHE P 744      11.120  10.442  11.417  0.00  0.00      PROA  
ATOM   2566  CD1 PHE P 744      12.534  10.429  11.440  0.00  0.00      PROA  
ATOM   2567  HD1 PHE P 744      13.001  10.046  12.335  0.00  0.00      PROA  
ATOM   2568  CE1 PHE P 744      13.248  10.972  10.355  0.00  0.00      PROA  
ATOM   2569  HE1 PHE P 744      14.318  11.052  10.228  0.00  0.00      PROA  
ATOM   2570  CZ  PHE P 744      12.528  11.571   9.260  0.00  0.00      PROA  
ATOM   2571  HZ  PHE P 744      12.999  12.138   8.471  0.00  0.00      PROA  
ATOM   2572  CD2 PHE P 744      10.426  10.948  10.322  0.00  0.00      PROA  
ATOM   2573  HD2 PHE P 744       9.354  10.864  10.417  0.00  0.00      PROA  
ATOM   2574  CE2 PHE P 744      11.090  11.577   9.298  0.00  0.00      PROA  
ATOM   2575  HE2 PHE P 744      10.490  12.037   8.527  0.00  0.00      PROA  
ATOM   2576  C   PHE P 744      10.088   8.323  14.561  0.00  0.00      PROA  
ATOM   2577  O   PHE P 744      10.560   8.692  15.660  0.00  0.00      PROA  
ATOM   2578  N   ASP P 745       8.942   7.585  14.607  0.00  0.00      PROA  
ATOM   2579  HN  ASP P 745       8.533   7.282  13.749  0.00  0.00      PROA  
ATOM   2580  CA  ASP P 745       8.316   7.093  15.804  0.00  0.00      PROA  
ATOM   2581  HA  ASP P 745       8.231   7.854  16.566  0.00  0.00      PROA  
ATOM   2582  CB  ASP P 745       6.920   6.468  15.585  0.00  0.00      PROA  
ATOM   2583  HB1 ASP P 745       6.539   6.205  16.595  0.00  0.00      PROA  
ATOM   2584  HB2 ASP P 745       6.965   5.576  14.925  0.00  0.00      PROA  
ATOM   2585  CG  ASP P 745       5.866   7.430  15.044  0.00  0.00      PROA  
ATOM   2586  OD1 ASP P 745       6.049   8.700  15.279  0.00  0.00      PROA  
ATOM   2587  OD2 ASP P 745       4.768   6.942  14.673  0.00  0.00      PROA  
ATOM   2588  C   ASP P 745       9.117   6.005  16.508  0.00  0.00      PROA  
ATOM   2589  O   ASP P 745       8.891   5.696  17.696  0.00  0.00      PROA  
ATOM   2590  N   LEU P 746      10.155   5.363  15.908  0.00  0.00      PROA  
ATOM   2591  HN  LEU P 746      10.431   5.640  14.991  0.00  0.00      PROA  
ATOM   2592  CA  LEU P 746      11.151   4.559  16.576  0.00  0.00      PROA  
ATOM   2593  HA  LEU P 746      10.611   4.043  17.355  0.00  0.00      PROA  
ATOM   2594  CB  LEU P 746      11.809   3.614  15.519  0.00  0.00      PROA  
ATOM   2595  HB1 LEU P 746      12.412   4.185  14.781  0.00  0.00      PROA  
ATOM   2596  HB2 LEU P 746      10.980   3.218  14.895  0.00  0.00      PROA  
ATOM   2597  CG  LEU P 746      12.711   2.457  15.969  0.00  0.00      PROA  
ATOM   2598  HG  LEU P 746      12.226   1.990  16.853  0.00  0.00      PROA  
ATOM   2599  CD1 LEU P 746      12.774   1.428  14.793  0.00  0.00      PROA  
ATOM   2600 HD11 LEU P 746      13.319   0.486  15.015  0.00  0.00      PROA  
ATOM   2601 HD12 LEU P 746      13.382   1.942  14.019  0.00  0.00      PROA  
ATOM   2602 HD13 LEU P 746      11.773   1.154  14.396  0.00  0.00      PROA  
ATOM   2603  CD2 LEU P 746      14.092   2.840  16.478  0.00  0.00      PROA  
ATOM   2604 HD21 LEU P 746      14.378   3.752  15.912  0.00  0.00      PROA  
ATOM   2605 HD22 LEU P 746      14.871   2.053  16.390  0.00  0.00      PROA  
ATOM   2606 HD23 LEU P 746      14.143   3.201  17.528  0.00  0.00      PROA  
ATOM   2607  C   LEU P 746      12.160   5.464  17.198  0.00  0.00      PROA  
ATOM   2608  O   LEU P 746      12.777   5.070  18.177  0.00  0.00      PROA  
ATOM   2609  N   GLY P 747      12.271   6.686  16.726  0.00  0.00      PROA  
ATOM   2610  HN  GLY P 747      11.671   6.907  15.961  0.00  0.00      PROA  
ATOM   2611  CA  GLY P 747      13.119   7.840  17.258  0.00  0.00      PROA  
ATOM   2612  HA1 GLY P 747      13.182   8.516  16.419  0.00  0.00      PROA  
ATOM   2613  HA2 GLY P 747      14.022   7.347  17.585  0.00  0.00      PROA  
ATOM   2614  C   GLY P 747      12.533   8.481  18.395  0.00  0.00      PROA  
ATOM   2615  O   GLY P 747      13.257   8.789  19.357  0.00  0.00      PROA  
ATOM   2616  N   GLU P 748      11.226   8.705  18.453  0.00  0.00      PROA  
ATOM   2617  HN  GLU P 748      10.586   8.458  17.729  0.00  0.00      PROA  
ATOM   2618  CA  GLU P 748      10.470   9.123  19.566  0.00  0.00      PROA  
ATOM   2619  HA  GLU P 748      11.002   9.982  19.946  0.00  0.00      PROA  
ATOM   2620  CB  GLU P 748       8.985   9.329  19.272  0.00  0.00      PROA  
ATOM   2621  HB1 GLU P 748       8.534   8.395  18.873  0.00  0.00      PROA  
ATOM   2622  HB2 GLU P 748       8.939   9.992  18.382  0.00  0.00      PROA  
ATOM   2623  CG  GLU P 748       8.333  10.045  20.469  0.00  0.00      PROA  
ATOM   2624  HG1 GLU P 748       8.991  10.865  20.830  0.00  0.00      PROA  
ATOM   2625  HG2 GLU P 748       8.171   9.308  21.284  0.00  0.00      PROA  
ATOM   2626  CD  GLU P 748       6.993  10.585  20.152  0.00  0.00      PROA  
ATOM   2627  OE1 GLU P 748       6.569  10.684  18.986  0.00  0.00      PROA  
ATOM   2628  OE2 GLU P 748       6.205  10.858  21.127  0.00  0.00      PROA  
ATOM   2629  C   GLU P 748      10.630   8.092  20.664  0.00  0.00      PROA  
ATOM   2630  O   GLU P 748      10.769   8.402  21.895  0.00  0.00      PROA  
ATOM   2631  N   THR P 749      10.676   6.763  20.233  0.00  0.00      PROA  
ATOM   2632  HN  THR P 749      10.501   6.468  19.297  0.00  0.00      PROA  
ATOM   2633  CA  THR P 749      10.843   5.636  21.163  0.00  0.00      PROA  
ATOM   2634  HA  THR P 749      10.199   5.852  22.002  0.00  0.00      PROA  
ATOM   2635  CB  THR P 749      10.558   4.227  20.536  0.00  0.00      PROA  
ATOM   2636  HB  THR P 749      11.379   3.978  19.830  0.00  0.00      PROA  
ATOM   2637  OG1 THR P 749       9.273   4.239  19.974  0.00  0.00      PROA  
ATOM   2638  HG1 THR P 749       9.379   4.730  19.156  0.00  0.00      PROA  
ATOM   2639  CG2 THR P 749      10.502   3.244  21.727  0.00  0.00      PROA  
ATOM   2640 HG21 THR P 749       9.628   3.581  22.326  0.00  0.00      PROA  
ATOM   2641 HG22 THR P 749      11.513   3.252  22.186  0.00  0.00      PROA  
ATOM   2642 HG23 THR P 749      10.380   2.244  21.260  0.00  0.00      PROA  
ATOM   2643  C   THR P 749      12.137   5.601  21.922  0.00  0.00      PROA  
ATOM   2644  O   THR P 749      12.172   5.499  23.156  0.00  0.00      PROA  
ATOM   2645  N   TYR P 750      13.302   5.935  21.273  0.00  0.00      PROA  
ATOM   2646  HN  TYR P 750      13.368   6.124  20.296  0.00  0.00      PROA  
ATOM   2647  CA  TYR P 750      14.552   5.699  21.922  0.00  0.00      PROA  
ATOM   2648  HA  TYR P 750      14.452   5.468  22.972  0.00  0.00      PROA  
ATOM   2649  CB  TYR P 750      15.201   4.376  21.285  0.00  0.00      PROA  
ATOM   2650  HB1 TYR P 750      16.181   4.163  21.762  0.00  0.00      PROA  
ATOM   2651  HB2 TYR P 750      15.184   4.463  20.177  0.00  0.00      PROA  
ATOM   2652  CG  TYR P 750      14.377   3.159  21.620  0.00  0.00      PROA  
ATOM   2653  CD1 TYR P 750      14.445   2.367  22.802  0.00  0.00      PROA  
ATOM   2654  HD1 TYR P 750      14.868   2.698  23.739  0.00  0.00      PROA  
ATOM   2655  CE1 TYR P 750      13.969   1.059  22.860  0.00  0.00      PROA  
ATOM   2656  HE1 TYR P 750      14.244   0.527  23.759  0.00  0.00      PROA  
ATOM   2657  CZ  TYR P 750      13.392   0.587  21.753  0.00  0.00      PROA  
ATOM   2658  OH  TYR P 750      13.021  -0.767  21.680  0.00  0.00      PROA  
ATOM   2659  HH  TYR P 750      13.072  -1.183  22.544  0.00  0.00      PROA  
ATOM   2660  CD2 TYR P 750      13.646   2.585  20.534  0.00  0.00      PROA  
ATOM   2661  HD2 TYR P 750      13.658   2.953  19.519  0.00  0.00      PROA  
ATOM   2662  CE2 TYR P 750      13.072   1.309  20.644  0.00  0.00      PROA  
ATOM   2663  HE2 TYR P 750      12.661   0.836  19.764  0.00  0.00      PROA  
ATOM   2664  C   TYR P 750      15.473   6.859  21.616  0.00  0.00      PROA  
ATOM   2665  O   TYR P 750      15.407   7.485  20.529  0.00  0.00      PROA  
ATOM   2666  N   ALA P 751      16.269   7.227  22.664  0.00  0.00      PROA  
ATOM   2667  HN  ALA P 751      16.239   6.778  23.554  0.00  0.00      PROA  
ATOM   2668  CA  ALA P 751      17.091   8.372  22.512  0.00  0.00      PROA  
ATOM   2669  HA  ALA P 751      17.264   8.750  21.515  0.00  0.00      PROA  
ATOM   2670  CB  ALA P 751      16.520   9.610  23.309  0.00  0.00      PROA  
ATOM   2671  HB1 ALA P 751      15.501   9.840  22.932  0.00  0.00      PROA  
ATOM   2672  HB2 ALA P 751      17.224  10.469  23.267  0.00  0.00      PROA  
ATOM   2673  HB3 ALA P 751      16.498   9.329  24.384  0.00  0.00      PROA  
ATOM   2674  C   ALA P 751      18.493   8.082  23.091  0.00  0.00      PROA  
ATOM   2675  O   ALA P 751      18.610   7.293  24.032  0.00  0.00      PROA  
ATOM   2676  N   PHE P 752      19.582   8.796  22.578  0.00  0.00      PROA  
ATOM   2677  HN  PHE P 752      19.475   9.318  21.736  0.00  0.00      PROA  
ATOM   2678  CA  PHE P 752      20.842   8.728  23.127  0.00  0.00      PROA  
ATOM   2679  HA  PHE P 752      20.800   8.043  23.960  0.00  0.00      PROA  
ATOM   2680  CB  PHE P 752      21.999   8.191  22.200  0.00  0.00      PROA  
ATOM   2681  HB1 PHE P 752      21.629   7.189  21.895  0.00  0.00      PROA  
ATOM   2682  HB2 PHE P 752      22.959   8.083  22.749  0.00  0.00      PROA  
ATOM   2683  CG  PHE P 752      22.328   8.881  20.930  0.00  0.00      PROA  
ATOM   2684  CD1 PHE P 752      21.352   9.040  19.942  0.00  0.00      PROA  
ATOM   2685  HD1 PHE P 752      20.341   8.673  19.849  0.00  0.00      PROA  
ATOM   2686  CE1 PHE P 752      21.615   9.664  18.719  0.00  0.00      PROA  
ATOM   2687  HE1 PHE P 752      20.826   9.596  17.984  0.00  0.00      PROA  
ATOM   2688  CZ  PHE P 752      22.970  10.192  18.543  0.00  0.00      PROA  
ATOM   2689  HZ  PHE P 752      23.149  10.776  17.652  0.00  0.00      PROA  
ATOM   2690  CD2 PHE P 752      23.557   9.471  20.752  0.00  0.00      PROA  
ATOM   2691  HD2 PHE P 752      24.305   9.460  21.530  0.00  0.00      PROA  
ATOM   2692  CE2 PHE P 752      23.883  10.173  19.602  0.00  0.00      PROA  
ATOM   2693  HE2 PHE P 752      24.854  10.640  19.529  0.00  0.00      PROA  
ATOM   2694  C   PHE P 752      21.308  10.054  23.686  0.00  0.00      PROA  
ATOM   2695  O   PHE P 752      20.764  11.157  23.400  0.00  0.00      PROA  
ATOM   2696  N   ASN P 753      22.337  10.022  24.497  0.00  0.00      PROA  
ATOM   2697  HN  ASN P 753      22.661   9.135  24.815  0.00  0.00      PROA  
ATOM   2698  CA  ASN P 753      22.903  11.199  25.231  0.00  0.00      PROA  
ATOM   2699  HA  ASN P 753      22.032  11.716  25.606  0.00  0.00      PROA  
ATOM   2700  CB  ASN P 753      23.735  10.599  26.369  0.00  0.00      PROA  
ATOM   2701  HB1 ASN P 753      24.798  10.347  26.168  0.00  0.00      PROA  
ATOM   2702  HB2 ASN P 753      23.200   9.708  26.760  0.00  0.00      PROA  
ATOM   2703  CG  ASN P 753      23.924  11.734  27.466  0.00  0.00      PROA  
ATOM   2704  OD1 ASN P 753      23.756  12.957  27.195  0.00  0.00      PROA  
ATOM   2705  ND2 ASN P 753      24.200  11.273  28.686  0.00  0.00      PROA  
ATOM   2706 HD21 ASN P 753      24.444  10.312  28.816  0.00  0.00      PROA  
ATOM   2707 HD22 ASN P 753      24.068  11.934  29.424  0.00  0.00      PROA  
ATOM   2708  C   ASN P 753      23.819  12.012  24.380  0.00  0.00      PROA  
ATOM   2709  O   ASN P 753      24.823  11.515  23.885  0.00  0.00      PROA  
ATOM   2710  N   MET P 754      23.503  13.297  24.138  0.00  0.00      PROA  
ATOM   2711  HN  MET P 754      22.720  13.586  24.684  0.00  0.00      PROA  
ATOM   2712  CA  MET P 754      24.246  14.188  23.352  0.00  0.00      PROA  
ATOM   2713  HA  MET P 754      24.762  13.762  22.504  0.00  0.00      PROA  
ATOM   2714  CB  MET P 754      23.126  15.264  22.805  0.00  0.00      PROA  
ATOM   2715  HB1 MET P 754      23.653  16.149  22.388  0.00  0.00      PROA  
ATOM   2716  HB2 MET P 754      22.493  15.590  23.658  0.00  0.00      PROA  
ATOM   2717  CG  MET P 754      22.339  14.635  21.638  0.00  0.00      PROA  
ATOM   2718  HG1 MET P 754      21.596  15.436  21.436  0.00  0.00      PROA  
ATOM   2719  HG2 MET P 754      21.742  13.750  21.946  0.00  0.00      PROA  
ATOM   2720  SD  MET P 754      23.231  14.170  20.147  0.00  0.00      PROA  
ATOM   2721  CE  MET P 754      23.067  15.859  19.442  0.00  0.00      PROA  
ATOM   2722  HE1 MET P 754      23.666  16.541  20.082  0.00  0.00      PROA  
ATOM   2723  HE2 MET P 754      22.016  16.219  19.430  0.00  0.00      PROA  
ATOM   2724  HE3 MET P 754      23.276  15.893  18.351  0.00  0.00      PROA  
ATOM   2725  C   MET P 754      25.366  14.987  24.158  0.00  0.00      PROA  
ATOM   2726  O   MET P 754      26.226  15.674  23.645  0.00  0.00      PROA  
ATOM   2727  N   HSD P 755      25.321  14.909  25.535  0.00  0.00      PROA  
ATOM   2728  HN  HSD P 755      24.753  14.228  25.990  0.00  0.00      PROA  
ATOM   2729  CA  HSD P 755      26.232  15.511  26.379  0.00  0.00      PROA  
ATOM   2730  HA  HSD P 755      27.103  15.865  25.848  0.00  0.00      PROA  
ATOM   2731  CB  HSD P 755      25.542  16.690  27.087  0.00  0.00      PROA  
ATOM   2732  HB1 HSD P 755      26.204  17.147  27.853  0.00  0.00      PROA  
ATOM   2733  HB2 HSD P 755      24.601  16.328  27.553  0.00  0.00      PROA  
ATOM   2734  ND1 HSD P 755      26.306  18.667  25.763  0.00  0.00      PROA  
ATOM   2735  HD1 HSD P 755      27.274  18.590  26.005  0.00  0.00      PROA  
ATOM   2736  CG  HSD P 755      25.279  17.849  26.124  0.00  0.00      PROA  
ATOM   2737  CE1 HSD P 755      25.848  19.616  24.854  0.00  0.00      PROA  
ATOM   2738  HE1 HSD P 755      26.362  20.442  24.365  0.00  0.00      PROA  
ATOM   2739  NE2 HSD P 755      24.588  19.372  24.579  0.00  0.00      PROA  
ATOM   2740  CD2 HSD P 755      24.192  18.298  25.418  0.00  0.00      PROA  
ATOM   2741  HD2 HSD P 755      23.211  17.840  25.400  0.00  0.00      PROA  
ATOM   2742  C   HSD P 755      26.703  14.481  27.421  0.00  0.00      PROA  
ATOM   2743  O   HSD P 755      25.995  14.191  28.371  0.00  0.00      PROA  
ATOM   2744  N   ASN P 756      28.033  13.942  27.369  0.00  0.00      PROA  
ATOM   2745  HN  ASN P 756      28.536  14.169  26.539  0.00  0.00      PROA  
ATOM   2746  CA  ASN P 756      28.582  12.920  28.158  0.00  0.00      PROA  
ATOM   2747  HA  ASN P 756      27.832  12.680  28.897  0.00  0.00      PROA  
ATOM   2748  CB  ASN P 756      29.035  11.687  27.273  0.00  0.00      PROA  
ATOM   2749  HB1 ASN P 756      29.437  10.853  27.887  0.00  0.00      PROA  
ATOM   2750  HB2 ASN P 756      29.822  11.986  26.548  0.00  0.00      PROA  
ATOM   2751  CG  ASN P 756      27.860  10.985  26.601  0.00  0.00      PROA  
ATOM   2752  OD1 ASN P 756      27.078  10.225  27.182  0.00  0.00      PROA  
ATOM   2753  ND2 ASN P 756      27.627  11.223  25.313  0.00  0.00      PROA  
ATOM   2754 HD21 ASN P 756      26.967  10.623  24.861  0.00  0.00      PROA  
ATOM   2755 HD22 ASN P 756      28.251  11.797  24.782  0.00  0.00      PROA  
ATOM   2756  C   ASN P 756      29.774  13.497  28.980  0.00  0.00      PROA  
ATOM   2757  O   ASN P 756      30.648  14.131  28.384  0.00  0.00      PROA  
ATOM   2758  N   ASN P 757      29.828  13.435  30.344  0.00  0.00      PROA  
ATOM   2759  HN  ASN P 757      29.071  12.958  30.785  0.00  0.00      PROA  
ATOM   2760  CA  ASN P 757      31.034  13.656  31.170  0.00  0.00      PROA  
ATOM   2761  HA  ASN P 757      31.532  14.599  30.999  0.00  0.00      PROA  
ATOM   2762  CB  ASN P 757      30.631  13.645  32.689  0.00  0.00      PROA  
ATOM   2763  HB1 ASN P 757      31.458  13.982  33.351  0.00  0.00      PROA  
ATOM   2764  HB2 ASN P 757      30.305  12.658  33.082  0.00  0.00      PROA  
ATOM   2765  CG  ASN P 757      29.482  14.574  32.970  0.00  0.00      PROA  
ATOM   2766  OD1 ASN P 757      28.607  14.146  33.747  0.00  0.00      PROA  
ATOM   2767  ND2 ASN P 757      29.459  15.799  32.445  0.00  0.00      PROA  
ATOM   2768 HD21 ASN P 757      28.629  16.330  32.614  0.00  0.00      PROA  
ATOM   2769 HD22 ASN P 757      30.094  16.081  31.726  0.00  0.00      PROA  
ATOM   2770  C   ASN P 757      31.984  12.515  30.813  0.00  0.00      PROA  
ATOM   2771  O   ASN P 757      31.725  11.423  31.267  0.00  0.00      PROA  
ATOM   2772  N   LEU P 758      33.109  12.789  30.047  0.00  0.00      PROA  
ATOM   2773  HN  LEU P 758      33.322  13.692  29.682  0.00  0.00      PROA  
ATOM   2774  CA  LEU P 758      34.018  11.755  29.520  0.00  0.00      PROA  
ATOM   2775  HA  LEU P 758      33.356  10.960  29.209  0.00  0.00      PROA  
ATOM   2776  CB  LEU P 758      34.783  12.245  28.224  0.00  0.00      PROA  
ATOM   2777  HB1 LEU P 758      35.595  11.555  27.911  0.00  0.00      PROA  
ATOM   2778  HB2 LEU P 758      35.175  13.276  28.360  0.00  0.00      PROA  
ATOM   2779  CG  LEU P 758      33.833  12.445  27.007  0.00  0.00      PROA  
ATOM   2780  HG  LEU P 758      33.088  13.183  27.373  0.00  0.00      PROA  
ATOM   2781  CD1 LEU P 758      34.543  13.083  25.807  0.00  0.00      PROA  
ATOM   2782 HD11 LEU P 758      33.914  13.083  24.891  0.00  0.00      PROA  
ATOM   2783 HD12 LEU P 758      35.385  12.404  25.556  0.00  0.00      PROA  
ATOM   2784 HD13 LEU P 758      34.952  14.089  26.043  0.00  0.00      PROA  
ATOM   2785  CD2 LEU P 758      33.089  11.153  26.600  0.00  0.00      PROA  
ATOM   2786 HD21 LEU P 758      32.489  10.814  27.472  0.00  0.00      PROA  
ATOM   2787 HD22 LEU P 758      33.705  10.324  26.190  0.00  0.00      PROA  
ATOM   2788 HD23 LEU P 758      32.395  11.407  25.770  0.00  0.00      PROA  
ATOM   2789  C   LEU P 758      34.916  11.283  30.593  0.00  0.00      PROA  
ATOM   2790  O   LEU P 758      35.573  10.268  30.486  0.00  0.00      PROA  
ATOM   2791  N   ASP P 759      35.056  12.051  31.722  0.00  0.00      PROA  
ATOM   2792  HN  ASP P 759      34.704  12.966  31.903  0.00  0.00      PROA  
ATOM   2793  CA  ASP P 759      35.896  11.500  32.803  0.00  0.00      PROA  
ATOM   2794  HA  ASP P 759      36.708  10.958  32.340  0.00  0.00      PROA  
ATOM   2795  CB  ASP P 759      36.547  12.457  33.769  0.00  0.00      PROA  
ATOM   2796  HB1 ASP P 759      37.209  11.973  34.519  0.00  0.00      PROA  
ATOM   2797  HB2 ASP P 759      35.717  12.920  34.344  0.00  0.00      PROA  
ATOM   2798  CG  ASP P 759      37.499  13.476  33.079  0.00  0.00      PROA  
ATOM   2799  OD1 ASP P 759      37.675  14.646  33.542  0.00  0.00      PROA  
ATOM   2800  OD2 ASP P 759      38.200  13.081  32.111  0.00  0.00      PROA  
ATOM   2801  C   ASP P 759      35.051  10.451  33.591  0.00  0.00      PROA  
ATOM   2802  O   ASP P 759      35.564   9.699  34.381  0.00  0.00      PROA  
ATOM   2803  N   LYS P 760      33.757  10.474  33.469  0.00  0.00      PROA  
ATOM   2804  HN  LYS P 760      33.266  11.131  32.902  0.00  0.00      PROA  
ATOM   2805  CA  LYS P 760      32.881   9.628  34.269  0.00  0.00      PROA  
ATOM   2806  HA  LYS P 760      33.431   9.108  35.040  0.00  0.00      PROA  
ATOM   2807  CB  LYS P 760      31.852  10.473  34.989  0.00  0.00      PROA  
ATOM   2808  HB1 LYS P 760      31.157   9.992  35.710  0.00  0.00      PROA  
ATOM   2809  HB2 LYS P 760      31.330  10.966  34.142  0.00  0.00      PROA  
ATOM   2810  CG  LYS P 760      32.523  11.606  35.994  0.00  0.00      PROA  
ATOM   2811  HG1 LYS P 760      33.125  12.331  35.405  0.00  0.00      PROA  
ATOM   2812  HG2 LYS P 760      33.026  11.010  36.785  0.00  0.00      PROA  
ATOM   2813  CD  LYS P 760      31.396  12.434  36.677  0.00  0.00      PROA  
ATOM   2814  HD1 LYS P 760      30.645  11.769  37.154  0.00  0.00      PROA  
ATOM   2815  HD2 LYS P 760      30.880  12.856  35.789  0.00  0.00      PROA  
ATOM   2816  CE  LYS P 760      32.056  13.429  37.568  0.00  0.00      PROA  
ATOM   2817  HE1 LYS P 760      32.808  13.963  36.949  0.00  0.00      PROA  
ATOM   2818  HE2 LYS P 760      32.628  12.993  38.415  0.00  0.00      PROA  
ATOM   2819  NZ  LYS P 760      31.055  14.277  38.095  0.00  0.00      PROA  
ATOM   2820  HZ1 LYS P 760      31.428  14.830  38.893  0.00  0.00      PROA  
ATOM   2821  HZ2 LYS P 760      30.276  13.650  38.382  0.00  0.00      PROA  
ATOM   2822  HZ3 LYS P 760      30.682  14.933  37.380  0.00  0.00      PROA  
ATOM   2823  C   LYS P 760      32.155   8.467  33.560  0.00  0.00      PROA  
ATOM   2824  O   LYS P 760      31.157   7.950  33.994  0.00  0.00      PROA  
ATOM   2825  N   LEU P 761      32.686   8.041  32.435  0.00  0.00      PROA  
ATOM   2826  HN  LEU P 761      33.614   8.246  32.135  0.00  0.00      PROA  
ATOM   2827  CA  LEU P 761      32.116   6.948  31.677  0.00  0.00      PROA  
ATOM   2828  HA  LEU P 761      31.116   7.192  31.348  0.00  0.00      PROA  
ATOM   2829  CB  LEU P 761      32.953   6.593  30.532  0.00  0.00      PROA  
ATOM   2830  HB1 LEU P 761      32.699   5.741  29.866  0.00  0.00      PROA  
ATOM   2831  HB2 LEU P 761      33.950   6.283  30.913  0.00  0.00      PROA  
ATOM   2832  CG  LEU P 761      33.176   7.753  29.585  0.00  0.00      PROA  
ATOM   2833  HG  LEU P 761      33.240   8.713  30.141  0.00  0.00      PROA  
ATOM   2834  CD1 LEU P 761      34.548   7.583  28.880  0.00  0.00      PROA  
ATOM   2835 HD11 LEU P 761      34.779   8.520  28.330  0.00  0.00      PROA  
ATOM   2836 HD12 LEU P 761      34.515   6.820  28.072  0.00  0.00      PROA  
ATOM   2837 HD13 LEU P 761      35.385   7.462  29.601  0.00  0.00      PROA  
ATOM   2838  CD2 LEU P 761      32.074   7.782  28.583  0.00  0.00      PROA  
ATOM   2839 HD21 LEU P 761      32.182   8.634  27.879  0.00  0.00      PROA  
ATOM   2840 HD22 LEU P 761      31.122   7.933  29.136  0.00  0.00      PROA  
ATOM   2841 HD23 LEU P 761      32.088   6.856  27.970  0.00  0.00      PROA  
ATOM   2842  C   LEU P 761      31.999   5.638  32.440  0.00  0.00      PROA  
ATOM   2843  O   LEU P 761      31.006   4.940  32.233  0.00  0.00      PROA  
ATOM   2844  N   THR P 762      32.894   5.274  33.466  0.00  0.00      PROA  
ATOM   2845  HN  THR P 762      33.657   5.878  33.687  0.00  0.00      PROA  
ATOM   2846  CA  THR P 762      32.743   4.003  34.084  0.00  0.00      PROA  
ATOM   2847  HA  THR P 762      32.475   3.198  33.415  0.00  0.00      PROA  
ATOM   2848  CB  THR P 762      34.128   3.631  34.700  0.00  0.00      PROA  
ATOM   2849  HB  THR P 762      33.991   2.701  35.293  0.00  0.00      PROA  
ATOM   2850  OG1 THR P 762      34.689   4.662  35.624  0.00  0.00      PROA  
ATOM   2851  HG1 THR P 762      35.598   4.412  35.808  0.00  0.00      PROA  
ATOM   2852  CG2 THR P 762      35.051   3.489  33.454  0.00  0.00      PROA  
ATOM   2853 HG21 THR P 762      34.597   2.769  32.740  0.00  0.00      PROA  
ATOM   2854 HG22 THR P 762      36.043   3.144  33.815  0.00  0.00      PROA  
ATOM   2855 HG23 THR P 762      35.322   4.418  32.909  0.00  0.00      PROA  
ATOM   2856  C   THR P 762      31.847   4.145  35.228  0.00  0.00      PROA  
ATOM   2857  O   THR P 762      31.683   3.125  35.982  0.00  0.00      PROA  
ATOM   2858  N   SER P 763      31.281   5.370  35.481  0.00  0.00      PROA  
ATOM   2859  HN  SER P 763      31.594   6.180  34.989  0.00  0.00      PROA  
ATOM   2860  CA  SER P 763      30.208   5.575  36.408  0.00  0.00      PROA  
ATOM   2861  HA  SER P 763      29.969   4.634  36.881  0.00  0.00      PROA  
ATOM   2862  CB  SER P 763      30.493   6.517  37.613  0.00  0.00      PROA  
ATOM   2863  HB1 SER P 763      29.701   6.529  38.392  0.00  0.00      PROA  
ATOM   2864  HB2 SER P 763      30.653   7.560  37.264  0.00  0.00      PROA  
ATOM   2865  OG  SER P 763      31.698   6.069  38.279  0.00  0.00      PROA  
ATOM   2866  HG1 SER P 763      32.370   6.394  37.676  0.00  0.00      PROA  
ATOM   2867  C   SER P 763      28.848   5.995  35.798  0.00  0.00      PROA  
ATOM   2868  O   SER P 763      28.028   6.656  36.468  0.00  0.00      PROA  
ATOM   2869  N   TYR P 764      28.668   5.730  34.511  0.00  0.00      PROA  
ATOM   2870  HN  TYR P 764      29.259   5.047  34.089  0.00  0.00      PROA  
ATOM   2871  CA  TYR P 764      27.473   6.198  33.742  0.00  0.00      PROA  
ATOM   2872  HA  TYR P 764      27.125   7.182  34.018  0.00  0.00      PROA  
ATOM   2873  CB  TYR P 764      27.934   6.332  32.271  0.00  0.00      PROA  
ATOM   2874  HB1 TYR P 764      28.381   5.400  31.864  0.00  0.00      PROA  
ATOM   2875  HB2 TYR P 764      28.789   7.038  32.205  0.00  0.00      PROA  
ATOM   2876  CG  TYR P 764      26.894   6.815  31.252  0.00  0.00      PROA  
ATOM   2877  CD1 TYR P 764      26.535   8.185  31.312  0.00  0.00      PROA  
ATOM   2878  HD1 TYR P 764      27.026   8.765  32.079  0.00  0.00      PROA  
ATOM   2879  CE1 TYR P 764      25.515   8.624  30.524  0.00  0.00      PROA  
ATOM   2880  HE1 TYR P 764      25.152   9.598  30.816  0.00  0.00      PROA  
ATOM   2881  CZ  TYR P 764      24.883   7.761  29.668  0.00  0.00      PROA  
ATOM   2882  OH  TYR P 764      23.804   8.123  28.900  0.00  0.00      PROA  
ATOM   2883  HH  TYR P 764      23.542   7.332  28.424  0.00  0.00      PROA  
ATOM   2884  CD2 TYR P 764      26.327   5.965  30.368  0.00  0.00      PROA  
ATOM   2885  HD2 TYR P 764      26.587   4.919  30.435  0.00  0.00      PROA  
ATOM   2886  CE2 TYR P 764      25.341   6.406  29.528  0.00  0.00      PROA  
ATOM   2887  HE2 TYR P 764      24.855   5.697  28.874  0.00  0.00      PROA  
ATOM   2888  C   TYR P 764      26.175   5.308  33.800  0.00  0.00      PROA  
ATOM   2889  O   TYR P 764      26.227   4.191  33.221  0.00  0.00      PROA  
ATOM   2890  N   SER P 765      25.138   5.747  34.532  0.00  0.00      PROA  
ATOM   2891  HN  SER P 765      25.095   6.678  34.887  0.00  0.00      PROA  
ATOM   2892  CA  SER P 765      23.972   4.920  34.937  0.00  0.00      PROA  
ATOM   2893  HA  SER P 765      23.454   4.530  34.074  0.00  0.00      PROA  
ATOM   2894  CB  SER P 765      24.429   3.711  35.822  0.00  0.00      PROA  
ATOM   2895  HB1 SER P 765      25.024   2.990  35.220  0.00  0.00      PROA  
ATOM   2896  HB2 SER P 765      23.693   3.059  36.338  0.00  0.00      PROA  
ATOM   2897  OG  SER P 765      25.130   4.183  36.954  0.00  0.00      PROA  
ATOM   2898  HG1 SER P 765      26.067   3.974  36.938  0.00  0.00      PROA  
ATOM   2899  C   SER P 765      22.882   5.733  35.679  0.00  0.00      PROA  
ATOM   2900  O   SER P 765      23.042   6.880  36.081  0.00  0.00      PROA  
ATOM   2901  N   CYS P 766      21.679   5.194  35.818  0.00  0.00      PROA  
ATOM   2902  HN  CYS P 766      21.541   4.223  35.636  0.00  0.00      PROA  
ATOM   2903  CA  CYS P 766      20.611   5.898  36.445  0.00  0.00      PROA  
ATOM   2904  HA  CYS P 766      20.951   6.466  37.298  0.00  0.00      PROA  
ATOM   2905  CB  CYS P 766      19.823   6.915  35.562  0.00  0.00      PROA  
ATOM   2906  HB1 CYS P 766      20.492   7.703  35.155  0.00  0.00      PROA  
ATOM   2907  HB2 CYS P 766      19.145   7.482  36.235  0.00  0.00      PROA  
ATOM   2908  SG  CYS P 766      18.863   6.189  34.167  0.00  0.00      PROA  
ATOM   2909  C   CYS P 766      19.585   4.909  37.026  0.00  0.00      PROA  
ATOM   2910  O   CYS P 766      19.469   3.781  36.597  0.00  0.00      PROA  
ATOM   2911  N   VAL P 767      18.816   5.335  38.053  0.00  0.00      PROA  
ATOM   2912  HN  VAL P 767      18.870   6.284  38.353  0.00  0.00      PROA  
ATOM   2913  CA  VAL P 767      17.969   4.485  38.832  0.00  0.00      PROA  
ATOM   2914  HA  VAL P 767      17.701   3.562  38.340  0.00  0.00      PROA  
ATOM   2915  CB  VAL P 767      18.608   4.223  40.189  0.00  0.00      PROA  
ATOM   2916  HB  VAL P 767      17.830   3.722  40.804  0.00  0.00      PROA  
ATOM   2917  CG1 VAL P 767      19.787   3.217  40.112  0.00  0.00      PROA  
ATOM   2918 HG11 VAL P 767      19.390   2.371  39.512  0.00  0.00      PROA  
ATOM   2919 HG12 VAL P 767      20.177   2.910  41.107  0.00  0.00      PROA  
ATOM   2920 HG13 VAL P 767      20.582   3.739  39.539  0.00  0.00      PROA  
ATOM   2921  CG2 VAL P 767      19.009   5.564  40.893  0.00  0.00      PROA  
ATOM   2922 HG21 VAL P 767      19.443   5.434  41.907  0.00  0.00      PROA  
ATOM   2923 HG22 VAL P 767      18.131   6.239  40.992  0.00  0.00      PROA  
ATOM   2924 HG23 VAL P 767      19.781   6.104  40.305  0.00  0.00      PROA  
ATOM   2925  C   VAL P 767      16.646   5.196  39.103  0.00  0.00      PROA  
ATOM   2926  O   VAL P 767      16.487   6.401  39.009  0.00  0.00      PROA  
ATOM   2927  N   CYS P 768      15.641   4.443  39.506  0.00  0.00      PROA  
ATOM   2928  HN  CYS P 768      15.806   3.460  39.523  0.00  0.00      PROA  
ATOM   2929  CA  CYS P 768      14.389   4.928  40.047  0.00  0.00      PROA  
ATOM   2930  HA  CYS P 768      14.050   5.742  39.424  0.00  0.00      PROA  
ATOM   2931  CB  CYS P 768      13.158   3.968  39.831  0.00  0.00      PROA  
ATOM   2932  HB1 CYS P 768      13.407   2.997  40.311  0.00  0.00      PROA  
ATOM   2933  HB2 CYS P 768      13.079   3.756  38.743  0.00  0.00      PROA  
ATOM   2934  SG  CYS P 768      11.506   4.511  40.311  0.00  0.00      PROA  
ATOM   2935  C   CYS P 768      14.586   5.326  41.485  0.00  0.00      PROA  
ATOM   2936  O   CYS P 768      15.349   4.672  42.181  0.00  0.00      PROA  
ATOM   2937  N   THR P 769      13.805   6.307  41.993  0.00  0.00      PROA  
ATOM   2938  HN  THR P 769      13.230   6.840  41.378  0.00  0.00      PROA  
ATOM   2939  CA  THR P 769      13.824   6.907  43.314  0.00  0.00      PROA  
ATOM   2940  HA  THR P 769      14.123   6.151  44.024  0.00  0.00      PROA  
ATOM   2941  CB  THR P 769      14.748   8.151  43.336  0.00  0.00      PROA  
ATOM   2942  HB  THR P 769      14.827   8.440  44.406  0.00  0.00      PROA  
ATOM   2943  OG1 THR P 769      14.280   9.353  42.752  0.00  0.00      PROA  
ATOM   2944  HG1 THR P 769      14.145   9.090  41.839  0.00  0.00      PROA  
ATOM   2945  CG2 THR P 769      16.171   7.892  42.805  0.00  0.00      PROA  
ATOM   2946 HG21 THR P 769      16.180   7.755  41.702  0.00  0.00      PROA  
ATOM   2947 HG22 THR P 769      16.514   6.919  43.216  0.00  0.00      PROA  
ATOM   2948 HG23 THR P 769      16.828   8.701  43.190  0.00  0.00      PROA  
ATOM   2949  C   THR P 769      12.421   7.433  43.672  0.00  0.00      PROA  
ATOM   2950  O   THR P 769      11.590   7.499  42.773  0.00  0.00      PROA  
ATOM   2951  N   GLU P 770      12.221   7.770  44.958  0.00  0.00      PROA  
ATOM   2952  HN  GLU P 770      12.926   7.663  45.654  0.00  0.00      PROA  
ATOM   2953  CA  GLU P 770      10.973   8.175  45.535  0.00  0.00      PROA  
ATOM   2954  HA  GLU P 770      10.175   7.513  45.233  0.00  0.00      PROA  
ATOM   2955  CB  GLU P 770      11.063   8.062  47.118  0.00  0.00      PROA  
ATOM   2956  HB1 GLU P 770      11.857   8.739  47.502  0.00  0.00      PROA  
ATOM   2957  HB2 GLU P 770      11.437   7.033  47.308  0.00  0.00      PROA  
ATOM   2958  CG  GLU P 770       9.770   8.371  47.917  0.00  0.00      PROA  
ATOM   2959  HG1 GLU P 770       8.957   7.675  47.619  0.00  0.00      PROA  
ATOM   2960  HG2 GLU P 770       9.448   9.369  47.551  0.00  0.00      PROA  
ATOM   2961  CD  GLU P 770       9.898   8.385  49.450  0.00  0.00      PROA  
ATOM   2962  OE1 GLU P 770      10.545   9.271  50.041  0.00  0.00      PROA  
ATOM   2963  OE2 GLU P 770       9.326   7.452  50.084  0.00  0.00      PROA  
ATOM   2964  C   GLU P 770      10.667   9.581  45.109  0.00  0.00      PROA  
ATOM   2965  O   GLU P 770      11.597  10.369  45.146  0.00  0.00      PROA  
ATOM   2966  N   PRO P 771       9.476   9.935  44.725  0.00  0.00      PROA  
ATOM   2967  CD  PRO P 771       8.322   8.967  44.660  0.00  0.00      PROA  
ATOM   2968  HD1 PRO P 771       7.997   8.567  45.644  0.00  0.00      PROA  
ATOM   2969  HD2 PRO P 771       8.551   8.202  43.888  0.00  0.00      PROA  
ATOM   2970  CA  PRO P 771       9.026  11.352  44.587  0.00  0.00      PROA  
ATOM   2971  HA  PRO P 771       9.231  11.591  43.554  0.00  0.00      PROA  
ATOM   2972  CB  PRO P 771       7.496  11.243  44.737  0.00  0.00      PROA  
ATOM   2973  HB1 PRO P 771       7.009  12.123  44.264  0.00  0.00      PROA  
ATOM   2974  HB2 PRO P 771       7.193  11.100  45.796  0.00  0.00      PROA  
ATOM   2975  CG  PRO P 771       7.216   9.871  44.103  0.00  0.00      PROA  
ATOM   2976  HG1 PRO P 771       6.202   9.467  44.309  0.00  0.00      PROA  
ATOM   2977  HG2 PRO P 771       7.325   9.862  42.997  0.00  0.00      PROA  
ATOM   2978  C   PRO P 771       9.604  12.317  45.701  0.00  0.00      PROA  
ATOM   2979  O   PRO P 771       9.383  12.025  46.869  0.00  0.00      PROA  
ATOM   2980  N   PRO P 772      10.250  13.389  45.264  0.00  0.00      PROA  
ATOM   2981  CD  PRO P 772      10.748  13.743  43.922  0.00  0.00      PROA  
ATOM   2982  HD1 PRO P 772       9.846  13.988  43.322  0.00  0.00      PROA  
ATOM   2983  HD2 PRO P 772      11.162  12.863  43.385  0.00  0.00      PROA  
ATOM   2984  CA  PRO P 772      10.234  14.685  46.049  0.00  0.00      PROA  
ATOM   2985  HA  PRO P 772      10.802  14.583  46.962  0.00  0.00      PROA  
ATOM   2986  CB  PRO P 772      10.812  15.743  45.018  0.00  0.00      PROA  
ATOM   2987  HB1 PRO P 772      11.225  16.639  45.529  0.00  0.00      PROA  
ATOM   2988  HB2 PRO P 772       9.984  16.021  44.332  0.00  0.00      PROA  
ATOM   2989  CG  PRO P 772      11.716  14.900  44.124  0.00  0.00      PROA  
ATOM   2990  HG1 PRO P 772      11.924  15.311  43.113  0.00  0.00      PROA  
ATOM   2991  HG2 PRO P 772      12.650  14.656  44.674  0.00  0.00      PROA  
ATOM   2992  C   PRO P 772       8.895  15.085  46.696  0.00  0.00      PROA  
ATOM   2993  O   PRO P 772       7.827  14.876  46.025  0.00  0.00      PROA  
ATOM   2994  N   ASN P 773       8.868  15.555  48.042  0.00  0.00      PROA  
ATOM   2995  HN  ASN P 773       9.696  15.631  48.591  0.00  0.00      PROA  
ATOM   2996  CA  ASN P 773       7.655  15.941  48.708  0.00  0.00      PROA  
ATOM   2997  HA  ASN P 773       7.815  15.780  49.764  0.00  0.00      PROA  
ATOM   2998  CB  ASN P 773       7.403  17.474  48.802  0.00  0.00      PROA  
ATOM   2999  HB1 ASN P 773       8.268  17.995  49.266  0.00  0.00      PROA  
ATOM   3000  HB2 ASN P 773       6.405  17.587  49.277  0.00  0.00      PROA  
ATOM   3001  CG  ASN P 773       7.355  18.177  47.422  0.00  0.00      PROA  
ATOM   3002  OD1 ASN P 773       8.208  18.967  47.053  0.00  0.00      PROA  
ATOM   3003  ND2 ASN P 773       6.241  17.996  46.690  0.00  0.00      PROA  
ATOM   3004 HD21 ASN P 773       6.195  18.573  45.875  0.00  0.00      PROA  
ATOM   3005 HD22 ASN P 773       5.662  17.187  46.796  0.00  0.00      PROA  
ATOM   3006  C   ASN P 773       6.382  15.119  48.391  0.00  0.00      PROA  
ATOM   3007  O   ASN P 773       5.379  15.703  47.845  0.00  0.00      PROA  
ATOM   3008  N   PRO P 774       6.234  13.804  48.779  0.00  0.00      PROA  
ATOM   3009  CD  PRO P 774       7.291  12.971  49.427  0.00  0.00      PROA  
ATOM   3010  HD1 PRO P 774       7.239  13.160  50.521  0.00  0.00      PROA  
ATOM   3011  HD2 PRO P 774       8.319  13.172  49.058  0.00  0.00      PROA  
ATOM   3012  CA  PRO P 774       5.075  12.945  48.516  0.00  0.00      PROA  
ATOM   3013  HA  PRO P 774       5.103  12.887  47.438  0.00  0.00      PROA  
ATOM   3014  CB  PRO P 774       5.400  11.582  49.173  0.00  0.00      PROA  
ATOM   3015  HB1 PRO P 774       4.960  10.747  48.588  0.00  0.00      PROA  
ATOM   3016  HB2 PRO P 774       5.138  11.469  50.247  0.00  0.00      PROA  
ATOM   3017  CG  PRO P 774       6.991  11.548  49.024  0.00  0.00      PROA  
ATOM   3018  HG1 PRO P 774       7.502  10.719  49.560  0.00  0.00      PROA  
ATOM   3019  HG2 PRO P 774       7.151  11.474  47.927  0.00  0.00      PROA  
ATOM   3020  C   PRO P 774       3.790  13.599  48.983  0.00  0.00      PROA  
ATOM   3021  O   PRO P 774       3.636  13.744  50.209  0.00  0.00      PROA  
ATOM   3022  N   SER P 775       2.903  14.097  48.123  0.00  0.00      PROA  
ATOM   3023  HN  SER P 775       2.992  13.871  47.156  0.00  0.00      PROA  
ATOM   3024  CA  SER P 775       1.730  14.780  48.588  0.00  0.00      PROA  
ATOM   3025  HA  SER P 775       1.359  14.304  49.483  0.00  0.00      PROA  
ATOM   3026  CB  SER P 775       1.899  16.336  49.000  0.00  0.00      PROA  
ATOM   3027  HB1 SER P 775       2.461  16.361  49.958  0.00  0.00      PROA  
ATOM   3028  HB2 SER P 775       0.938  16.872  49.153  0.00  0.00      PROA  
ATOM   3029  OG  SER P 775       2.691  16.966  47.981  0.00  0.00      PROA  
ATOM   3030  HG1 SER P 775       3.593  16.646  48.052  0.00  0.00      PROA  
ATOM   3031  C   SER P 775       0.554  14.615  47.641  0.00  0.00      PROA  
ATOM   3032  O   SER P 775       0.669  14.006  46.598  0.00  0.00      PROA  
ATOM   3033  N   ASN P 776      -0.633  15.167  48.054  0.00  0.00      PROA  
ATOM   3034  HN  ASN P 776      -0.756  15.597  48.945  0.00  0.00      PROA  
ATOM   3035  CA  ASN P 776      -1.914  14.886  47.366  0.00  0.00      PROA  
ATOM   3036  HA  ASN P 776      -2.678  15.135  48.088  0.00  0.00      PROA  
ATOM   3037  CB  ASN P 776      -2.001  15.770  46.138  0.00  0.00      PROA  
ATOM   3038  HB1 ASN P 776      -2.911  15.514  45.554  0.00  0.00      PROA  
ATOM   3039  HB2 ASN P 776      -1.178  15.450  45.464  0.00  0.00      PROA  
ATOM   3040  CG  ASN P 776      -1.966  17.249  46.449  0.00  0.00      PROA  
ATOM   3041  OD1 ASN P 776      -1.224  18.052  45.908  0.00  0.00      PROA  
ATOM   3042  ND2 ASN P 776      -2.799  17.583  47.498  0.00  0.00      PROA  
ATOM   3043 HD21 ASN P 776      -2.730  18.530  47.812  0.00  0.00      PROA  
ATOM   3044 HD22 ASN P 776      -3.479  17.010  47.955  0.00  0.00      PROA  
ATOM   3045  C   ASN P 776      -2.169  13.359  47.202  0.00  0.00      PROA  
ATOM   3046  O   ASN P 776      -1.769  12.529  48.028  0.00  0.00      PROA  
ATOM   3047  N   GLU P 777      -2.890  13.002  46.121  0.00  0.00      PROA  
ATOM   3048  HN  GLU P 777      -3.228  13.752  45.558  0.00  0.00      PROA  
ATOM   3049  CA  GLU P 777      -3.510  11.682  45.912  0.00  0.00      PROA  
ATOM   3050  HA  GLU P 777      -4.155  11.513  46.762  0.00  0.00      PROA  
ATOM   3051  CB  GLU P 777      -4.394  11.864  44.598  0.00  0.00      PROA  
ATOM   3052  HB1 GLU P 777      -5.197  12.617  44.749  0.00  0.00      PROA  
ATOM   3053  HB2 GLU P 777      -4.878  10.873  44.467  0.00  0.00      PROA  
ATOM   3054  CG  GLU P 777      -3.598  12.308  43.256  0.00  0.00      PROA  
ATOM   3055  HG1 GLU P 777      -4.088  11.819  42.388  0.00  0.00      PROA  
ATOM   3056  HG2 GLU P 777      -2.565  11.899  43.260  0.00  0.00      PROA  
ATOM   3057  CD  GLU P 777      -3.519  13.814  43.021  0.00  0.00      PROA  
ATOM   3058  OE1 GLU P 777      -2.414  14.406  43.128  0.00  0.00      PROA  
ATOM   3059  OE2 GLU P 777      -4.523  14.388  42.498  0.00  0.00      PROA  
ATOM   3060  C   GLU P 777      -2.618  10.508  45.739  0.00  0.00      PROA  
ATOM   3061  O   GLU P 777      -3.046   9.337  45.847  0.00  0.00      PROA  
ATOM   3062  N   THR P 778      -1.307  10.771  45.613  0.00  0.00      PROA  
ATOM   3063  HN  THR P 778      -0.986  11.715  45.611  0.00  0.00      PROA  
ATOM   3064  CA  THR P 778      -0.263   9.738  45.525  0.00  0.00      PROA  
ATOM   3065  HA  THR P 778      -0.518   9.047  44.735  0.00  0.00      PROA  
ATOM   3066  CB  THR P 778       1.086  10.330  45.124  0.00  0.00      PROA  
ATOM   3067  HB  THR P 778       1.184  11.247  45.744  0.00  0.00      PROA  
ATOM   3068  OG1 THR P 778       1.096  10.626  43.698  0.00  0.00      PROA  
ATOM   3069  HG1 THR P 778       0.526  11.394  43.622  0.00  0.00      PROA  
ATOM   3070  CG2 THR P 778       2.285   9.439  45.380  0.00  0.00      PROA  
ATOM   3071 HG21 THR P 778       2.458   9.271  46.464  0.00  0.00      PROA  
ATOM   3072 HG22 THR P 778       3.217   9.878  44.964  0.00  0.00      PROA  
ATOM   3073 HG23 THR P 778       2.094   8.499  44.819  0.00  0.00      PROA  
ATOM   3074  C   THR P 778      -0.061   8.817  46.685  0.00  0.00      PROA  
ATOM   3075  O   THR P 778       0.280   7.643  46.513  0.00  0.00      PROA  
ATOM   3076  N   LEU P 779      -0.328   9.323  47.865  0.00  0.00      PROA  
ATOM   3077  HN  LEU P 779      -0.526  10.297  47.937  0.00  0.00      PROA  
ATOM   3078  CA  LEU P 779      -0.299   8.447  48.995  0.00  0.00      PROA  
ATOM   3079  HA  LEU P 779       0.542   7.776  48.894  0.00  0.00      PROA  
ATOM   3080  CB  LEU P 779      -0.192   9.232  50.422  0.00  0.00      PROA  
ATOM   3081  HB1 LEU P 779      -0.052   8.437  51.185  0.00  0.00      PROA  
ATOM   3082  HB2 LEU P 779      -1.139   9.806  50.516  0.00  0.00      PROA  
ATOM   3083  CG  LEU P 779       1.009  10.219  50.504  0.00  0.00      PROA  
ATOM   3084  HG  LEU P 779       1.028  10.797  49.555  0.00  0.00      PROA  
ATOM   3085  CD1 LEU P 779       0.757  11.229  51.611  0.00  0.00      PROA  
ATOM   3086 HD11 LEU P 779       0.759  10.899  52.672  0.00  0.00      PROA  
ATOM   3087 HD12 LEU P 779      -0.194  11.783  51.459  0.00  0.00      PROA  
ATOM   3088 HD13 LEU P 779       1.639  11.882  51.438  0.00  0.00      PROA  
ATOM   3089  CD2 LEU P 779       2.400   9.594  50.538  0.00  0.00      PROA  
ATOM   3090 HD21 LEU P 779       2.736   9.393  49.498  0.00  0.00      PROA  
ATOM   3091 HD22 LEU P 779       2.516   8.657  51.123  0.00  0.00      PROA  
ATOM   3092 HD23 LEU P 779       3.180  10.302  50.891  0.00  0.00      PROA  
ATOM   3093  C   LEU P 779      -1.476   7.478  49.005  0.00  0.00      PROA  
ATOM   3094  O   LEU P 779      -1.281   6.268  49.278  0.00  0.00      PROA  
ATOM   3095  N   ALA P 780      -2.685   7.957  48.679  0.00  0.00      PROA  
ATOM   3096  HN  ALA P 780      -2.687   8.936  48.490  0.00  0.00      PROA  
ATOM   3097  CA  ALA P 780      -3.938   7.263  48.559  0.00  0.00      PROA  
ATOM   3098  HA  ALA P 780      -4.030   6.829  49.544  0.00  0.00      PROA  
ATOM   3099  CB  ALA P 780      -5.037   8.201  48.296  0.00  0.00      PROA  
ATOM   3100  HB1 ALA P 780      -5.004   8.818  49.219  0.00  0.00      PROA  
ATOM   3101  HB2 ALA P 780      -5.927   7.540  48.217  0.00  0.00      PROA  
ATOM   3102  HB3 ALA P 780      -4.834   8.717  47.334  0.00  0.00      PROA  
ATOM   3103  C   ALA P 780      -3.950   6.122  47.547  0.00  0.00      PROA  
ATOM   3104  O   ALA P 780      -4.420   5.060  47.844  0.00  0.00      PROA  
ATOM   3105  N   GLN P 781      -3.418   6.387  46.267  0.00  0.00      PROA  
ATOM   3106  HN  GLN P 781      -3.022   7.297  46.176  0.00  0.00      PROA  
ATOM   3107  CA  GLN P 781      -3.284   5.313  45.308  0.00  0.00      PROA  
ATOM   3108  HA  GLN P 781      -4.242   4.819  45.247  0.00  0.00      PROA  
ATOM   3109  CB  GLN P 781      -2.996   5.737  43.871  0.00  0.00      PROA  
ATOM   3110  HB1 GLN P 781      -2.943   4.853  43.201  0.00  0.00      PROA  
ATOM   3111  HB2 GLN P 781      -1.998   6.217  43.775  0.00  0.00      PROA  
ATOM   3112  CG  GLN P 781      -3.956   6.712  43.242  0.00  0.00      PROA  
ATOM   3113  HG1 GLN P 781      -3.748   6.696  42.151  0.00  0.00      PROA  
ATOM   3114  HG2 GLN P 781      -3.717   7.738  43.595  0.00  0.00      PROA  
ATOM   3115  CD  GLN P 781      -5.402   6.484  43.525  0.00  0.00      PROA  
ATOM   3116  OE1 GLN P 781      -6.085   7.308  44.150  0.00  0.00      PROA  
ATOM   3117  NE2 GLN P 781      -5.894   5.259  43.211  0.00  0.00      PROA  
ATOM   3118 HE21 GLN P 781      -5.332   4.538  42.806  0.00  0.00      PROA  
ATOM   3119 HE22 GLN P 781      -6.870   5.076  43.328  0.00  0.00      PROA  
ATOM   3120  C   GLN P 781      -2.359   4.206  45.764  0.00  0.00      PROA  
ATOM   3121  O   GLN P 781      -2.654   3.036  45.602  0.00  0.00      PROA  
ATOM   3122  N   TRP P 782      -1.187   4.544  46.355  0.00  0.00      PROA  
ATOM   3123  HN  TRP P 782      -0.811   5.462  46.447  0.00  0.00      PROA  
ATOM   3124  CA  TRP P 782      -0.314   3.476  46.900  0.00  0.00      PROA  
ATOM   3125  HA  TRP P 782       0.075   2.787  46.165  0.00  0.00      PROA  
ATOM   3126  CB  TRP P 782       0.968   4.088  47.519  0.00  0.00      PROA  
ATOM   3127  HB1 TRP P 782       1.530   3.216  47.916  0.00  0.00      PROA  
ATOM   3128  HB2 TRP P 782       0.661   4.729  48.373  0.00  0.00      PROA  
ATOM   3129  CG  TRP P 782       1.955   4.701  46.554  0.00  0.00      PROA  
ATOM   3130  CD1 TRP P 782       2.015   4.819  45.190  0.00  0.00      PROA  
ATOM   3131  HD1 TRP P 782       1.382   4.295  44.489  0.00  0.00      PROA  
ATOM   3132  NE1 TRP P 782       2.959   5.715  44.822  0.00  0.00      PROA  
ATOM   3133  HE1 TRP P 782       3.335   5.758  43.922  0.00  0.00      PROA  
ATOM   3134  CE2 TRP P 782       3.515   6.280  45.915  0.00  0.00      PROA  
ATOM   3135  CD2 TRP P 782       2.976   5.642  47.075  0.00  0.00      PROA  
ATOM   3136  CE3 TRP P 782       3.397   6.090  48.346  0.00  0.00      PROA  
ATOM   3137  HE3 TRP P 782       3.037   5.625  49.252  0.00  0.00      PROA  
ATOM   3138  CZ3 TRP P 782       4.424   7.036  48.454  0.00  0.00      PROA  
ATOM   3139  HZ3 TRP P 782       4.661   7.403  49.442  0.00  0.00      PROA  
ATOM   3140  CZ2 TRP P 782       4.637   7.105  46.045  0.00  0.00      PROA  
ATOM   3141  HZ2 TRP P 782       5.065   7.522  45.145  0.00  0.00      PROA  
ATOM   3142  CH2 TRP P 782       5.047   7.526  47.287  0.00  0.00      PROA  
ATOM   3143  HH2 TRP P 782       5.829   8.264  47.382  0.00  0.00      PROA  
ATOM   3144  C   TRP P 782      -1.007   2.605  48.019  0.00  0.00      PROA  
ATOM   3145  O   TRP P 782      -0.911   1.396  47.955  0.00  0.00      PROA  
ATOM   3146  N   LYS P 783      -1.774   3.201  48.911  0.00  0.00      PROA  
ATOM   3147  HN  LYS P 783      -1.794   4.196  48.842  0.00  0.00      PROA  
ATOM   3148  CA  LYS P 783      -2.470   2.441  49.921  0.00  0.00      PROA  
ATOM   3149  HA  LYS P 783      -1.722   1.870  50.451  0.00  0.00      PROA  
ATOM   3150  CB  LYS P 783      -3.122   3.465  51.005  0.00  0.00      PROA  
ATOM   3151  HB1 LYS P 783      -3.634   2.826  51.756  0.00  0.00      PROA  
ATOM   3152  HB2 LYS P 783      -3.819   4.095  50.412  0.00  0.00      PROA  
ATOM   3153  CG  LYS P 783      -2.129   4.273  51.929  0.00  0.00      PROA  
ATOM   3154  HG1 LYS P 783      -1.280   4.684  51.343  0.00  0.00      PROA  
ATOM   3155  HG2 LYS P 783      -1.780   3.542  52.690  0.00  0.00      PROA  
ATOM   3156  CD  LYS P 783      -2.863   5.345  52.665  0.00  0.00      PROA  
ATOM   3157  HD1 LYS P 783      -3.598   4.727  53.225  0.00  0.00      PROA  
ATOM   3158  HD2 LYS P 783      -3.486   5.931  51.956  0.00  0.00      PROA  
ATOM   3159  CE  LYS P 783      -2.004   6.240  53.523  0.00  0.00      PROA  
ATOM   3160  HE1 LYS P 783      -2.728   6.963  53.955  0.00  0.00      PROA  
ATOM   3161  HE2 LYS P 783      -1.219   6.629  52.840  0.00  0.00      PROA  
ATOM   3162  NZ  LYS P 783      -1.353   5.518  54.680  0.00  0.00      PROA  
ATOM   3163  HZ1 LYS P 783      -0.438   5.075  54.459  0.00  0.00      PROA  
ATOM   3164  HZ2 LYS P 783      -1.984   4.799  55.087  0.00  0.00      PROA  
ATOM   3165  HZ3 LYS P 783      -1.208   6.269  55.385  0.00  0.00      PROA  
ATOM   3166  C   LYS P 783      -3.540   1.524  49.326  0.00  0.00      PROA  
ATOM   3167  O   LYS P 783      -3.577   0.384  49.758  0.00  0.00      PROA  
ATOM   3168  N   LYS P 784      -4.327   2.068  48.392  0.00  0.00      PROA  
ATOM   3169  HN  LYS P 784      -4.200   3.033  48.177  0.00  0.00      PROA  
ATOM   3170  CA  LYS P 784      -5.361   1.390  47.660  0.00  0.00      PROA  
ATOM   3171  HA  LYS P 784      -6.145   1.015  48.301  0.00  0.00      PROA  
ATOM   3172  CB  LYS P 784      -6.050   2.352  46.629  0.00  0.00      PROA  
ATOM   3173  HB1 LYS P 784      -5.333   2.687  45.849  0.00  0.00      PROA  
ATOM   3174  HB2 LYS P 784      -6.482   3.284  47.053  0.00  0.00      PROA  
ATOM   3175  CG  LYS P 784      -7.287   1.721  45.820  0.00  0.00      PROA  
ATOM   3176  HG1 LYS P 784      -8.040   1.284  46.509  0.00  0.00      PROA  
ATOM   3177  HG2 LYS P 784      -6.935   0.852  45.223  0.00  0.00      PROA  
ATOM   3178  CD  LYS P 784      -7.967   2.597  44.816  0.00  0.00      PROA  
ATOM   3179  HD1 LYS P 784      -7.410   2.703  43.861  0.00  0.00      PROA  
ATOM   3180  HD2 LYS P 784      -8.091   3.605  45.266  0.00  0.00      PROA  
ATOM   3181  CE  LYS P 784      -9.401   2.127  44.431  0.00  0.00      PROA  
ATOM   3182  HE1 LYS P 784      -9.996   2.621  43.633  0.00  0.00      PROA  
ATOM   3183  HE2 LYS P 784     -10.046   2.188  45.333  0.00  0.00      PROA  
ATOM   3184  NZ  LYS P 784      -9.384   0.620  43.932  0.00  0.00      PROA  
ATOM   3185  HZ1 LYS P 784      -8.769   0.554  43.096  0.00  0.00      PROA  
ATOM   3186  HZ2 LYS P 784     -10.356   0.353  43.675  0.00  0.00      PROA  
ATOM   3187  HZ3 LYS P 784      -9.057  -0.050  44.656  0.00  0.00      PROA  
ATOM   3188  C   LYS P 784      -4.939   0.189  46.788  0.00  0.00      PROA  
ATOM   3189  O   LYS P 784      -5.593  -0.809  46.723  0.00  0.00      PROA  
ATOM   3190  N   ASP P 785      -3.776   0.368  46.033  0.00  0.00      PROA  
ATOM   3191  HN  ASP P 785      -3.426   1.298  45.952  0.00  0.00      PROA  
ATOM   3192  CA  ASP P 785      -3.409  -0.692  45.101  0.00  0.00      PROA  
ATOM   3193  HA  ASP P 785      -4.203  -1.340  44.761  0.00  0.00      PROA  
ATOM   3194  CB  ASP P 785      -2.820  -0.024  43.798  0.00  0.00      PROA  
ATOM   3195  HB1 ASP P 785      -2.040  -0.690  43.371  0.00  0.00      PROA  
ATOM   3196  HB2 ASP P 785      -2.415   0.963  44.107  0.00  0.00      PROA  
ATOM   3197  CG  ASP P 785      -3.755   0.126  42.593  0.00  0.00      PROA  
ATOM   3198  OD1 ASP P 785      -4.843  -0.453  42.513  0.00  0.00      PROA  
ATOM   3199  OD2 ASP P 785      -3.345   0.841  41.658  0.00  0.00      PROA  
ATOM   3200  C   ASP P 785      -2.494  -1.639  45.776  0.00  0.00      PROA  
ATOM   3201  O   ASP P 785      -2.250  -2.726  45.218  0.00  0.00      PROA  
ATOM   3202  N   ASN P 786      -2.124  -1.297  47.050  0.00  0.00      PROA  
ATOM   3203  HN  ASN P 786      -2.454  -0.437  47.432  0.00  0.00      PROA  
ATOM   3204  CA  ASN P 786      -1.452  -2.282  47.948  0.00  0.00      PROA  
ATOM   3205  HA  ASN P 786      -1.450  -1.804  48.916  0.00  0.00      PROA  
ATOM   3206  CB  ASN P 786      -2.226  -3.661  48.155  0.00  0.00      PROA  
ATOM   3207  HB1 ASN P 786      -2.515  -4.192  47.223  0.00  0.00      PROA  
ATOM   3208  HB2 ASN P 786      -3.211  -3.352  48.565  0.00  0.00      PROA  
ATOM   3209  CG  ASN P 786      -1.686  -4.600  49.180  0.00  0.00      PROA  
ATOM   3210  OD1 ASN P 786      -1.097  -5.618  48.826  0.00  0.00      PROA  
ATOM   3211  ND2 ASN P 786      -2.017  -4.278  50.460  0.00  0.00      PROA  
ATOM   3212 HD21 ASN P 786      -1.728  -4.975  51.117  0.00  0.00      PROA  
ATOM   3213 HD22 ASN P 786      -2.581  -3.478  50.666  0.00  0.00      PROA  
ATOM   3214  C   ASN P 786       0.067  -2.383  47.768  0.00  0.00      PROA  
ATOM   3215  O   ASN P 786       0.746  -3.367  47.978  0.00  0.00      PROA  
ATOM   3216  N   ILE P 787       0.533  -1.195  47.346  0.00  0.00      PROA  
ATOM   3217  HN  ILE P 787      -0.112  -0.435  47.356  0.00  0.00      PROA  
ATOM   3218  CA  ILE P 787       1.861  -0.907  46.871  0.00  0.00      PROA  
ATOM   3219  HA  ILE P 787       2.372  -1.857  46.829  0.00  0.00      PROA  
ATOM   3220  CB  ILE P 787       1.876  -0.566  45.332  0.00  0.00      PROA  
ATOM   3221  HB  ILE P 787       2.924  -0.342  45.038  0.00  0.00      PROA  
ATOM   3222  CG2 ILE P 787       1.550  -1.867  44.552  0.00  0.00      PROA  
ATOM   3223 HG21 ILE P 787       2.352  -2.609  44.755  0.00  0.00      PROA  
ATOM   3224 HG22 ILE P 787       1.567  -1.642  43.465  0.00  0.00      PROA  
ATOM   3225 HG23 ILE P 787       0.515  -2.154  44.838  0.00  0.00      PROA  
ATOM   3226  CG1 ILE P 787       1.025   0.703  44.976  0.00  0.00      PROA  
ATOM   3227 HG11 ILE P 787       1.425   1.541  45.585  0.00  0.00      PROA  
ATOM   3228 HG12 ILE P 787      -0.005   0.496  45.337  0.00  0.00      PROA  
ATOM   3229  CD  ILE P 787       1.048   1.032  43.473  0.00  0.00      PROA  
ATOM   3230  HD1 ILE P 787       2.024   0.698  43.059  0.00  0.00      PROA  
ATOM   3231  HD2 ILE P 787       0.999   2.131  43.318  0.00  0.00      PROA  
ATOM   3232  HD3 ILE P 787       0.193   0.677  42.859  0.00  0.00      PROA  
ATOM   3233  C   ILE P 787       2.744  -0.006  47.694  0.00  0.00      PROA  
ATOM   3234  O   ILE P 787       3.705   0.540  47.223  0.00  0.00      PROA  
ATOM   3235  N   THR P 788       2.449   0.145  48.947  0.00  0.00      PROA  
ATOM   3236  HN  THR P 788       1.635  -0.233  49.381  0.00  0.00      PROA  
ATOM   3237  CA  THR P 788       3.157   1.146  49.802  0.00  0.00      PROA  
ATOM   3238  HA  THR P 788       3.237   2.045  49.210  0.00  0.00      PROA  
ATOM   3239  CB  THR P 788       2.558   1.652  51.095  0.00  0.00      PROA  
ATOM   3240  HB  THR P 788       3.260   2.303  51.659  0.00  0.00      PROA  
ATOM   3241  OG1 THR P 788       2.169   0.611  51.947  0.00  0.00      PROA  
ATOM   3242  HG1 THR P 788       2.958   0.357  52.431  0.00  0.00      PROA  
ATOM   3243  CG2 THR P 788       1.257   2.430  50.878  0.00  0.00      PROA  
ATOM   3244 HG21 THR P 788       0.557   1.741  50.359  0.00  0.00      PROA  
ATOM   3245 HG22 THR P 788       1.492   3.203  50.115  0.00  0.00      PROA  
ATOM   3246 HG23 THR P 788       0.801   2.872  51.789  0.00  0.00      PROA  
ATOM   3247  C   THR P 788       4.549   0.665  50.136  0.00  0.00      PROA  
ATOM   3248  O   THR P 788       5.451   1.439  50.307  0.00  0.00      PROA  
ATOM   3249  N   ALA P 789       4.728  -0.688  50.165  0.00  0.00      PROA  
ATOM   3250  HN  ALA P 789       3.896  -1.168  49.897  0.00  0.00      PROA  
ATOM   3251  CA  ALA P 789       5.835  -1.408  50.679  0.00  0.00      PROA  
ATOM   3252  HA  ALA P 789       6.146  -0.929  51.595  0.00  0.00      PROA  
ATOM   3253  CB  ALA P 789       5.446  -2.747  51.137  0.00  0.00      PROA  
ATOM   3254  HB1 ALA P 789       6.269  -3.181  51.744  0.00  0.00      PROA  
ATOM   3255  HB2 ALA P 789       5.360  -3.560  50.384  0.00  0.00      PROA  
ATOM   3256  HB3 ALA P 789       4.522  -2.704  51.752  0.00  0.00      PROA  
ATOM   3257  C   ALA P 789       7.121  -1.417  49.866  0.00  0.00      PROA  
ATOM   3258  O   ALA P 789       7.769  -2.479  49.864  0.00  0.00      PROA  
ATOM   3259  N   HSD P 790       7.554  -0.323  49.228  0.00  0.00      PROA  
ATOM   3260  HN  HSD P 790       7.166   0.550  49.513  0.00  0.00      PROA  
ATOM   3261  CA  HSD P 790       8.745  -0.279  48.334  0.00  0.00      PROA  
ATOM   3262  HA  HSD P 790       8.996  -1.324  48.222  0.00  0.00      PROA  
ATOM   3263  CB  HSD P 790       8.332   0.248  46.901  0.00  0.00      PROA  
ATOM   3264  HB1 HSD P 790       9.271   0.364  46.318  0.00  0.00      PROA  
ATOM   3265  HB2 HSD P 790       7.833   1.231  47.047  0.00  0.00      PROA  
ATOM   3266  ND1 HSD P 790       6.186  -0.552  46.132  0.00  0.00      PROA  
ATOM   3267  HD1 HSD P 790       5.653   0.068  46.708  0.00  0.00      PROA  
ATOM   3268  CG  HSD P 790       7.525  -0.669  46.156  0.00  0.00      PROA  
ATOM   3269  CE1 HSD P 790       5.791  -1.465  45.239  0.00  0.00      PROA  
ATOM   3270  HE1 HSD P 790       4.724  -1.589  45.055  0.00  0.00      PROA  
ATOM   3271  NE2 HSD P 790       6.698  -2.199  44.740  0.00  0.00      PROA  
ATOM   3272  CD2 HSD P 790       7.849  -1.645  45.212  0.00  0.00      PROA  
ATOM   3273  HD2 HSD P 790       8.793  -2.087  44.920  0.00  0.00      PROA  
ATOM   3274  C   HSD P 790       9.853   0.608  48.870  0.00  0.00      PROA  
ATOM   3275  O   HSD P 790      10.793   0.869  48.143  0.00  0.00      PROA  
ATOM   3276  N   ASN P 791       9.851   0.911  50.201  0.00  0.00      PROA  
ATOM   3277  HN  ASN P 791       9.204   0.418  50.778  0.00  0.00      PROA  
ATOM   3278  CA  ASN P 791      10.786   1.832  50.820  0.00  0.00      PROA  
ATOM   3279  HA  ASN P 791      10.725   2.800  50.346  0.00  0.00      PROA  
ATOM   3280  CB  ASN P 791      10.440   1.893  52.225  0.00  0.00      PROA  
ATOM   3281  HB1 ASN P 791      11.047   2.516  52.918  0.00  0.00      PROA  
ATOM   3282  HB2 ASN P 791      10.497   0.859  52.626  0.00  0.00      PROA  
ATOM   3283  CG  ASN P 791       8.918   2.287  52.537  0.00  0.00      PROA  
ATOM   3284  OD1 ASN P 791       8.194   1.521  53.236  0.00  0.00      PROA  
ATOM   3285  ND2 ASN P 791       8.521   3.507  52.031  0.00  0.00      PROA  
ATOM   3286 HD21 ASN P 791       7.651   3.832  52.402  0.00  0.00      PROA  
ATOM   3287 HD22 ASN P 791       9.149   4.072  51.496  0.00  0.00      PROA  
ATOM   3288  C   ASN P 791      12.292   1.422  50.751  0.00  0.00      PROA  
ATOM   3289  O   ASN P 791      13.070   2.234  51.277  0.00  0.00      PROA  
ATOM   3290  N   ILE P 792      12.668   0.151  50.455  0.00  0.00      PROA  
ATOM   3291  HN  ILE P 792      12.038  -0.616  50.376  0.00  0.00      PROA  
ATOM   3292  CA  ILE P 792      14.090  -0.300  50.466  0.00  0.00      PROA  
ATOM   3293  HA  ILE P 792      14.732   0.544  50.672  0.00  0.00      PROA  
ATOM   3294  CB  ILE P 792      14.230  -1.350  51.606  0.00  0.00      PROA  
ATOM   3295  HB  ILE P 792      13.606  -2.249  51.412  0.00  0.00      PROA  
ATOM   3296  CG2 ILE P 792      15.737  -1.539  51.932  0.00  0.00      PROA  
ATOM   3297 HG21 ILE P 792      16.105  -1.846  52.934  0.00  0.00      PROA  
ATOM   3298 HG22 ILE P 792      16.210  -0.533  51.921  0.00  0.00      PROA  
ATOM   3299 HG23 ILE P 792      16.191  -2.188  51.153  0.00  0.00      PROA  
ATOM   3300  CG1 ILE P 792      13.604  -0.736  52.889  0.00  0.00      PROA  
ATOM   3301 HG11 ILE P 792      12.521  -0.568  52.709  0.00  0.00      PROA  
ATOM   3302 HG12 ILE P 792      14.084   0.226  53.170  0.00  0.00      PROA  
ATOM   3303  CD  ILE P 792      13.704  -1.674  54.117  0.00  0.00      PROA  
ATOM   3304  HD1 ILE P 792      13.515  -2.717  53.784  0.00  0.00      PROA  
ATOM   3305  HD2 ILE P 792      13.012  -1.404  54.944  0.00  0.00      PROA  
ATOM   3306  HD3 ILE P 792      14.746  -1.743  54.496  0.00  0.00      PROA  
ATOM   3307  C   ILE P 792      14.401  -0.905  49.031  0.00  0.00      PROA  
ATOM   3308  O   ILE P 792      15.461  -1.410  48.811  0.00  0.00      PROA  
ATOM   3309  N   SER P 793      13.453  -0.820  48.052  0.00  0.00      PROA  
ATOM   3310  HN  SER P 793      12.620  -0.325  48.290  0.00  0.00      PROA  
ATOM   3311  CA  SER P 793      13.530  -1.607  46.803  0.00  0.00      PROA  
ATOM   3312  HA  SER P 793      14.462  -2.152  46.775  0.00  0.00      PROA  
ATOM   3313  CB  SER P 793      12.421  -2.697  46.682  0.00  0.00      PROA  
ATOM   3314  HB1 SER P 793      12.290  -3.167  45.684  0.00  0.00      PROA  
ATOM   3315  HB2 SER P 793      11.490  -2.194  47.021  0.00  0.00      PROA  
ATOM   3316  OG  SER P 793      12.563  -3.829  47.597  0.00  0.00      PROA  
ATOM   3317  HG1 SER P 793      11.670  -4.181  47.641  0.00  0.00      PROA  
ATOM   3318  C   SER P 793      13.550  -0.718  45.632  0.00  0.00      PROA  
ATOM   3319  O   SER P 793      13.648  -1.307  44.543  0.00  0.00      PROA  
ATOM   3320  N   TRP P 794      13.430   0.642  45.778  0.00  0.00      PROA  
ATOM   3321  HN  TRP P 794      13.274   0.922  46.723  0.00  0.00      PROA  
ATOM   3322  CA  TRP P 794      13.401   1.614  44.704  0.00  0.00      PROA  
ATOM   3323  HA  TRP P 794      12.447   1.404  44.244  0.00  0.00      PROA  
ATOM   3324  CB  TRP P 794      13.481   3.065  45.237  0.00  0.00      PROA  
ATOM   3325  HB1 TRP P 794      13.728   3.664  44.335  0.00  0.00      PROA  
ATOM   3326  HB2 TRP P 794      14.343   3.179  45.928  0.00  0.00      PROA  
ATOM   3327  CG  TRP P 794      12.308   3.701  45.947  0.00  0.00      PROA  
ATOM   3328  CD1 TRP P 794      11.946   3.672  47.228  0.00  0.00      PROA  
ATOM   3329  HD1 TRP P 794      12.573   3.372  48.055  0.00  0.00      PROA  
ATOM   3330  NE1 TRP P 794      10.739   4.241  47.447  0.00  0.00      PROA  
ATOM   3331  HE1 TRP P 794      10.092   3.933  48.110  0.00  0.00      PROA  
ATOM   3332  CE2 TRP P 794      10.155   4.487  46.292  0.00  0.00      PROA  
ATOM   3333  CD2 TRP P 794      11.135   4.188  45.314  0.00  0.00      PROA  
ATOM   3334  CE3 TRP P 794      10.779   4.353  43.996  0.00  0.00      PROA  
ATOM   3335  HE3 TRP P 794      11.454   4.123  43.185  0.00  0.00      PROA  
ATOM   3336  CZ3 TRP P 794       9.445   4.717  43.649  0.00  0.00      PROA  
ATOM   3337  HZ3 TRP P 794       9.194   4.625  42.603  0.00  0.00      PROA  
ATOM   3338  CZ2 TRP P 794       8.947   5.050  45.990  0.00  0.00      PROA  
ATOM   3339  HZ2 TRP P 794       8.194   5.292  46.726  0.00  0.00      PROA  
ATOM   3340  CH2 TRP P 794       8.586   5.103  44.653  0.00  0.00      PROA  
ATOM   3341  HH2 TRP P 794       7.528   5.154  44.442  0.00  0.00      PROA  
ATOM   3342  C   TRP P 794      14.471   1.428  43.576  0.00  0.00      PROA  
ATOM   3343  O   TRP P 794      14.223   1.495  42.342  0.00  0.00      PROA  
ATOM   3344  N   ARG P 795      15.725   1.155  43.975  0.00  0.00      PROA  
ATOM   3345  HN  ARG P 795      15.835   1.044  44.959  0.00  0.00      PROA  
ATOM   3346  CA  ARG P 795      16.860   0.978  43.063  0.00  0.00      PROA  
ATOM   3347  HA  ARG P 795      16.789   1.812  42.379  0.00  0.00      PROA  
ATOM   3348  CB  ARG P 795      18.272   1.023  43.878  0.00  0.00      PROA  
ATOM   3349  HB1 ARG P 795      19.106   0.813  43.174  0.00  0.00      PROA  
ATOM   3350  HB2 ARG P 795      18.277   0.160  44.578  0.00  0.00      PROA  
ATOM   3351  CG  ARG P 795      18.650   2.271  44.691  0.00  0.00      PROA  
ATOM   3352  HG1 ARG P 795      19.757   2.329  44.755  0.00  0.00      PROA  
ATOM   3353  HG2 ARG P 795      18.378   2.240  45.768  0.00  0.00      PROA  
ATOM   3354  CD  ARG P 795      18.148   3.578  44.041  0.00  0.00      PROA  
ATOM   3355  HD1 ARG P 795      17.052   3.517  44.216  0.00  0.00      PROA  
ATOM   3356  HD2 ARG P 795      18.239   3.774  42.951  0.00  0.00      PROA  
ATOM   3357  NE  ARG P 795      18.634   4.854  44.659  0.00  0.00      PROA  
ATOM   3358  HE  ARG P 795      19.542   5.238  44.492  0.00  0.00      PROA  
ATOM   3359  CZ  ARG P 795      18.028   5.477  45.614  0.00  0.00      PROA  
ATOM   3360  NH1 ARG P 795      16.964   4.978  46.237  0.00  0.00      PROA  
ATOM   3361 HH11 ARG P 795      16.772   4.008  46.086  0.00  0.00      PROA  
ATOM   3362 HH12 ARG P 795      16.571   5.434  47.035  0.00  0.00      PROA  
ATOM   3363  NH2 ARG P 795      18.427   6.705  45.949  0.00  0.00      PROA  
ATOM   3364 HH21 ARG P 795      19.033   7.129  45.275  0.00  0.00      PROA  
ATOM   3365 HH22 ARG P 795      17.914   7.274  46.592  0.00  0.00      PROA  
ATOM   3366  C   ARG P 795      16.802  -0.200  42.131  0.00  0.00      PROA  
ATOM   3367  O   ARG P 795      17.130  -0.165  40.979  0.00  0.00      PROA  
ATOM   3368  N   ASN P 796      16.111  -1.208  42.672  0.00  0.00      PROA  
ATOM   3369  HN  ASN P 796      15.759  -1.072  43.595  0.00  0.00      PROA  
ATOM   3370  CA  ASN P 796      15.870  -2.506  42.076  0.00  0.00      PROA  
ATOM   3371  HA  ASN P 796      16.701  -2.784  41.446  0.00  0.00      PROA  
ATOM   3372  CB  ASN P 796      15.555  -3.624  43.108  0.00  0.00      PROA  
ATOM   3373  HB1 ASN P 796      15.280  -4.564  42.584  0.00  0.00      PROA  
ATOM   3374  HB2 ASN P 796      14.691  -3.375  43.761  0.00  0.00      PROA  
ATOM   3375  CG  ASN P 796      16.790  -3.968  43.887  0.00  0.00      PROA  
ATOM   3376  OD1 ASN P 796      17.713  -3.157  44.139  0.00  0.00      PROA  
ATOM   3377  ND2 ASN P 796      16.879  -5.326  44.295  0.00  0.00      PROA  
ATOM   3378 HD21 ASN P 796      17.767  -5.685  44.582  0.00  0.00      PROA  
ATOM   3379 HD22 ASN P 796      16.076  -5.923  44.312  0.00  0.00      PROA  
ATOM   3380  C   ASN P 796      14.728  -2.479  41.096  0.00  0.00      PROA  
ATOM   3381  O   ASN P 796      14.819  -3.267  40.120  0.00  0.00      PROA  
ATOM   3382  N   LEU P 797      13.769  -1.569  41.202  0.00  0.00      PROA  
ATOM   3383  HN  LEU P 797      13.759  -0.911  41.951  0.00  0.00      PROA  
ATOM   3384  CA  LEU P 797      12.738  -1.448  40.219  0.00  0.00      PROA  
ATOM   3385  HA  LEU P 797      12.068  -2.263  40.450  0.00  0.00      PROA  
ATOM   3386  CB  LEU P 797      11.965  -0.162  40.649  0.00  0.00      PROA  
ATOM   3387  HB1 LEU P 797      11.212  -0.016  39.846  0.00  0.00      PROA  
ATOM   3388  HB2 LEU P 797      12.645   0.717  40.643  0.00  0.00      PROA  
ATOM   3389  CG  LEU P 797      11.225  -0.236  42.019  0.00  0.00      PROA  
ATOM   3390  HG  LEU P 797      12.053  -0.168  42.756  0.00  0.00      PROA  
ATOM   3391  CD1 LEU P 797      10.356   1.074  42.013  0.00  0.00      PROA  
ATOM   3392 HD11 LEU P 797       9.807   1.289  42.954  0.00  0.00      PROA  
ATOM   3393 HD12 LEU P 797       9.580   1.021  41.220  0.00  0.00      PROA  
ATOM   3394 HD13 LEU P 797      10.904   1.966  41.641  0.00  0.00      PROA  
ATOM   3395  CD2 LEU P 797      10.513  -1.533  42.389  0.00  0.00      PROA  
ATOM   3396 HD21 LEU P 797       9.977  -1.468  43.360  0.00  0.00      PROA  
ATOM   3397 HD22 LEU P 797      11.114  -2.466  42.446  0.00  0.00      PROA  
ATOM   3398 HD23 LEU P 797       9.631  -1.698  41.735  0.00  0.00      PROA  
ATOM   3399  C   LEU P 797      13.026  -1.422  38.714  0.00  0.00      PROA  
ATOM   3400  O   LEU P 797      13.971  -0.792  38.264  0.00  0.00      PROA  
ATOM   3401  N   THR P 798      12.087  -1.998  37.874  0.00  0.00      PROA  
ATOM   3402  HN  THR P 798      11.343  -2.523  38.281  0.00  0.00      PROA  
ATOM   3403  CA  THR P 798      12.073  -1.835  36.464  0.00  0.00      PROA  
ATOM   3404  HA  THR P 798      13.115  -1.847  36.180  0.00  0.00      PROA  
ATOM   3405  CB  THR P 798      11.243  -2.915  35.743  0.00  0.00      PROA  
ATOM   3406  HB  THR P 798      11.347  -2.724  34.653  0.00  0.00      PROA  
ATOM   3407  OG1 THR P 798       9.932  -2.956  36.246  0.00  0.00      PROA  
ATOM   3408  HG1 THR P 798       9.988  -3.140  37.187  0.00  0.00      PROA  
ATOM   3409  CG2 THR P 798      11.934  -4.300  35.942  0.00  0.00      PROA  
ATOM   3410 HG21 THR P 798      12.923  -4.438  35.456  0.00  0.00      PROA  
ATOM   3411 HG22 THR P 798      11.249  -5.056  35.503  0.00  0.00      PROA  
ATOM   3412 HG23 THR P 798      11.977  -4.571  37.018  0.00  0.00      PROA  
ATOM   3413  C   THR P 798      11.503  -0.516  36.120  0.00  0.00      PROA  
ATOM   3414  O   THR P 798      10.773   0.159  36.846  0.00  0.00      PROA  
ATOM   3415  N   VAL P 799      11.630  -0.036  34.869  0.00  0.00      PROA  
ATOM   3416  HN  VAL P 799      12.290  -0.538  34.316  0.00  0.00      PROA  
ATOM   3417  CA  VAL P 799      11.011   1.254  34.293  0.00  0.00      PROA  
ATOM   3418  HA  VAL P 799      11.359   2.041  34.945  0.00  0.00      PROA  
ATOM   3419  CB  VAL P 799      11.554   1.404  32.857  0.00  0.00      PROA  
ATOM   3420  HB  VAL P 799      11.342   0.463  32.307  0.00  0.00      PROA  
ATOM   3421  CG1 VAL P 799      10.883   2.647  32.154  0.00  0.00      PROA  
ATOM   3422 HG11 VAL P 799       9.780   2.688  32.276  0.00  0.00      PROA  
ATOM   3423 HG12 VAL P 799      11.173   2.560  31.085  0.00  0.00      PROA  
ATOM   3424 HG13 VAL P 799      11.397   3.559  32.527  0.00  0.00      PROA  
ATOM   3425  CG2 VAL P 799      13.089   1.515  32.814  0.00  0.00      PROA  
ATOM   3426 HG21 VAL P 799      13.394   1.619  31.751  0.00  0.00      PROA  
ATOM   3427 HG22 VAL P 799      13.644   0.691  33.311  0.00  0.00      PROA  
ATOM   3428 HG23 VAL P 799      13.327   2.493  33.285  0.00  0.00      PROA  
ATOM   3429  C   VAL P 799       9.490   1.266  34.383  0.00  0.00      PROA  
ATOM   3430  O   VAL P 799       8.914   2.259  34.830  0.00  0.00      PROA  
ATOM   3431  N   SER P 800       8.863   0.093  34.052  0.00  0.00      PROA  
ATOM   3432  HN  SER P 800       9.305  -0.598  33.484  0.00  0.00      PROA  
ATOM   3433  CA  SER P 800       7.429  -0.240  34.230  0.00  0.00      PROA  
ATOM   3434  HA  SER P 800       6.866   0.511  33.695  0.00  0.00      PROA  
ATOM   3435  CB  SER P 800       7.137  -1.682  33.742  0.00  0.00      PROA  
ATOM   3436  HB1 SER P 800       6.071  -1.951  33.904  0.00  0.00      PROA  
ATOM   3437  HB2 SER P 800       7.797  -2.439  34.217  0.00  0.00      PROA  
ATOM   3438  OG  SER P 800       7.342  -1.776  32.296  0.00  0.00      PROA  
ATOM   3439  HG1 SER P 800       6.619  -1.254  31.939  0.00  0.00      PROA  
ATOM   3440  C   SER P 800       6.980  -0.131  35.671  0.00  0.00      PROA  
ATOM   3441  O   SER P 800       5.932   0.442  35.995  0.00  0.00      PROA  
ATOM   3442  N   GLU P 801       7.823  -0.595  36.675  0.00  0.00      PROA  
ATOM   3443  HN  GLU P 801       8.685  -1.032  36.431  0.00  0.00      PROA  
ATOM   3444  CA  GLU P 801       7.526  -0.429  38.097  0.00  0.00      PROA  
ATOM   3445  HA  GLU P 801       6.513  -0.738  38.310  0.00  0.00      PROA  
ATOM   3446  CB  GLU P 801       8.462  -1.263  39.021  0.00  0.00      PROA  
ATOM   3447  HB1 GLU P 801       8.306  -0.983  40.085  0.00  0.00      PROA  
ATOM   3448  HB2 GLU P 801       9.550  -1.234  38.797  0.00  0.00      PROA  
ATOM   3449  CG  GLU P 801       8.033  -2.712  38.958  0.00  0.00      PROA  
ATOM   3450  HG1 GLU P 801       7.788  -3.036  37.924  0.00  0.00      PROA  
ATOM   3451  HG2 GLU P 801       7.096  -2.966  39.498  0.00  0.00      PROA  
ATOM   3452  CD  GLU P 801       9.163  -3.664  39.470  0.00  0.00      PROA  
ATOM   3453  OE1 GLU P 801       8.906  -4.335  40.549  0.00  0.00      PROA  
ATOM   3454  OE2 GLU P 801      10.238  -3.771  38.798  0.00  0.00      PROA  
ATOM   3455  C   GLU P 801       7.616   1.039  38.534  0.00  0.00      PROA  
ATOM   3456  O   GLU P 801       6.726   1.555  39.250  0.00  0.00      PROA  
ATOM   3457  N   CYS P 802       8.667   1.786  38.019  0.00  0.00      PROA  
ATOM   3458  HN  CYS P 802       9.231   1.442  37.273  0.00  0.00      PROA  
ATOM   3459  CA  CYS P 802       8.817   3.167  38.346  0.00  0.00      PROA  
ATOM   3460  HA  CYS P 802       8.751   3.161  39.424  0.00  0.00      PROA  
ATOM   3461  CB  CYS P 802      10.181   3.698  37.769  0.00  0.00      PROA  
ATOM   3462  HB1 CYS P 802      10.170   3.710  36.658  0.00  0.00      PROA  
ATOM   3463  HB2 CYS P 802      10.885   2.858  37.946  0.00  0.00      PROA  
ATOM   3464  SG  CYS P 802      10.653   5.218  38.593  0.00  0.00      PROA  
ATOM   3465  C   CYS P 802       7.653   3.946  37.856  0.00  0.00      PROA  
ATOM   3466  O   CYS P 802       7.066   4.775  38.579  0.00  0.00      PROA  
ATOM   3467  N   LYS P 803       7.274   3.747  36.613  0.00  0.00      PROA  
ATOM   3468  HN  LYS P 803       7.861   3.163  36.058  0.00  0.00      PROA  
ATOM   3469  CA  LYS P 803       6.029   4.405  36.073  0.00  0.00      PROA  
ATOM   3470  HA  LYS P 803       6.193   5.438  36.343  0.00  0.00      PROA  
ATOM   3471  CB  LYS P 803       5.804   4.260  34.533  0.00  0.00      PROA  
ATOM   3472  HB1 LYS P 803       4.875   4.750  34.173  0.00  0.00      PROA  
ATOM   3473  HB2 LYS P 803       5.700   3.190  34.252  0.00  0.00      PROA  
ATOM   3474  CG  LYS P 803       6.913   4.644  33.682  0.00  0.00      PROA  
ATOM   3475  HG1 LYS P 803       7.780   4.082  34.089  0.00  0.00      PROA  
ATOM   3476  HG2 LYS P 803       7.127   5.724  33.833  0.00  0.00      PROA  
ATOM   3477  CD  LYS P 803       6.628   4.404  32.260  0.00  0.00      PROA  
ATOM   3478  HD1 LYS P 803       6.271   3.362  32.116  0.00  0.00      PROA  
ATOM   3479  HD2 LYS P 803       7.577   4.413  31.682  0.00  0.00      PROA  
ATOM   3480  CE  LYS P 803       5.486   5.304  31.659  0.00  0.00      PROA  
ATOM   3481  HE1 LYS P 803       5.765   6.369  31.513  0.00  0.00      PROA  
ATOM   3482  HE2 LYS P 803       4.555   5.325  32.265  0.00  0.00      PROA  
ATOM   3483  NZ  LYS P 803       5.082   4.863  30.342  0.00  0.00      PROA  
ATOM   3484  HZ1 LYS P 803       5.913   4.835  29.717  0.00  0.00      PROA  
ATOM   3485  HZ2 LYS P 803       4.416   5.556  29.947  0.00  0.00      PROA  
ATOM   3486  HZ3 LYS P 803       4.600   3.952  30.204  0.00  0.00      PROA  
ATOM   3487  C   LYS P 803       4.652   4.122  36.776  0.00  0.00      PROA  
ATOM   3488  O   LYS P 803       3.888   5.103  36.927  0.00  0.00      PROA  
ATOM   3489  N   LYS P 804       4.361   2.843  37.175  0.00  0.00      PROA  
ATOM   3490  HN  LYS P 804       5.117   2.207  37.041  0.00  0.00      PROA  
ATOM   3491  CA  LYS P 804       3.215   2.507  37.983  0.00  0.00      PROA  
ATOM   3492  HA  LYS P 804       2.311   2.844  37.497  0.00  0.00      PROA  
ATOM   3493  CB  LYS P 804       3.102   0.994  38.196  0.00  0.00      PROA  
ATOM   3494  HB1 LYS P 804       4.049   0.547  38.565  0.00  0.00      PROA  
ATOM   3495  HB2 LYS P 804       3.014   0.504  37.202  0.00  0.00      PROA  
ATOM   3496  CG  LYS P 804       1.998   0.491  39.152  0.00  0.00      PROA  
ATOM   3497  HG1 LYS P 804       1.088   1.092  38.939  0.00  0.00      PROA  
ATOM   3498  HG2 LYS P 804       2.324   0.818  40.162  0.00  0.00      PROA  
ATOM   3499  CD  LYS P 804       1.667  -0.982  39.003  0.00  0.00      PROA  
ATOM   3500  HD1 LYS P 804       2.553  -1.609  39.239  0.00  0.00      PROA  
ATOM   3501  HD2 LYS P 804       1.352  -1.094  37.944  0.00  0.00      PROA  
ATOM   3502  CE  LYS P 804       0.489  -1.269  39.979  0.00  0.00      PROA  
ATOM   3503  HE1 LYS P 804      -0.462  -0.976  39.485  0.00  0.00      PROA  
ATOM   3504  HE2 LYS P 804       0.588  -0.825  40.993  0.00  0.00      PROA  
ATOM   3505  NZ  LYS P 804       0.396  -2.689  40.184  0.00  0.00      PROA  
ATOM   3506  HZ1 LYS P 804      -0.345  -2.927  40.874  0.00  0.00      PROA  
ATOM   3507  HZ2 LYS P 804       1.281  -3.060  40.585  0.00  0.00      PROA  
ATOM   3508  HZ3 LYS P 804       0.299  -3.205  39.286  0.00  0.00      PROA  
ATOM   3509  C   LYS P 804       3.195   3.267  39.349  0.00  0.00      PROA  
ATOM   3510  O   LYS P 804       2.189   3.730  39.791  0.00  0.00      PROA  
ATOM   3511  N   LEU P 805       4.391   3.432  40.024  0.00  0.00      PROA  
ATOM   3512  HN  LEU P 805       5.242   3.081  39.641  0.00  0.00      PROA  
ATOM   3513  CA  LEU P 805       4.410   4.206  41.297  0.00  0.00      PROA  
ATOM   3514  HA  LEU P 805       3.535   3.912  41.858  0.00  0.00      PROA  
ATOM   3515  CB  LEU P 805       5.753   3.800  42.096  0.00  0.00      PROA  
ATOM   3516  HB1 LEU P 805       5.993   4.418  42.988  0.00  0.00      PROA  
ATOM   3517  HB2 LEU P 805       6.567   4.041  41.379  0.00  0.00      PROA  
ATOM   3518  CG  LEU P 805       5.637   2.277  42.619  0.00  0.00      PROA  
ATOM   3519  HG  LEU P 805       5.329   1.692  41.726  0.00  0.00      PROA  
ATOM   3520  CD1 LEU P 805       6.966   1.757  43.243  0.00  0.00      PROA  
ATOM   3521 HD11 LEU P 805       7.341   2.434  44.040  0.00  0.00      PROA  
ATOM   3522 HD12 LEU P 805       7.702   1.692  42.413  0.00  0.00      PROA  
ATOM   3523 HD13 LEU P 805       6.660   0.763  43.636  0.00  0.00      PROA  
ATOM   3524  CD2 LEU P 805       4.496   2.172  43.643  0.00  0.00      PROA  
ATOM   3525 HD21 LEU P 805       4.336   1.082  43.788  0.00  0.00      PROA  
ATOM   3526 HD22 LEU P 805       3.495   2.593  43.408  0.00  0.00      PROA  
ATOM   3527 HD23 LEU P 805       4.744   2.578  44.647  0.00  0.00      PROA  
ATOM   3528  C   LEU P 805       4.299   5.721  41.079  0.00  0.00      PROA  
ATOM   3529  O   LEU P 805       4.068   6.519  41.985  0.00  0.00      PROA  
ATOM   3530  N   ARG P 806       4.568   6.138  39.837  0.00  0.00      PROA  
ATOM   3531  HN  ARG P 806       4.550   5.553  39.030  0.00  0.00      PROA  
ATOM   3532  CA  ARG P 806       4.926   7.453  39.489  0.00  0.00      PROA  
ATOM   3533  HA  ARG P 806       5.106   7.415  38.425  0.00  0.00      PROA  
ATOM   3534  CB  ARG P 806       3.783   8.488  39.558  0.00  0.00      PROA  
ATOM   3535  HB1 ARG P 806       4.156   9.524  39.412  0.00  0.00      PROA  
ATOM   3536  HB2 ARG P 806       3.340   8.371  40.570  0.00  0.00      PROA  
ATOM   3537  CG  ARG P 806       2.540   8.176  38.650  0.00  0.00      PROA  
ATOM   3538  HG1 ARG P 806       1.709   8.846  38.957  0.00  0.00      PROA  
ATOM   3539  HG2 ARG P 806       2.248   7.117  38.810  0.00  0.00      PROA  
ATOM   3540  CD  ARG P 806       2.712   8.367  37.126  0.00  0.00      PROA  
ATOM   3541  HD1 ARG P 806       1.723   8.352  36.620  0.00  0.00      PROA  
ATOM   3542  HD2 ARG P 806       3.377   7.554  36.763  0.00  0.00      PROA  
ATOM   3543  NE  ARG P 806       3.313   9.649  36.809  0.00  0.00      PROA  
ATOM   3544  HE  ARG P 806       4.215   9.665  36.377  0.00  0.00      PROA  
ATOM   3545  CZ  ARG P 806       2.794  10.869  37.006  0.00  0.00      PROA  
ATOM   3546  NH1 ARG P 806       1.549  11.106  37.412  0.00  0.00      PROA  
ATOM   3547 HH11 ARG P 806       0.916  10.344  37.548  0.00  0.00      PROA  
ATOM   3548 HH12 ARG P 806       1.296  12.074  37.425  0.00  0.00      PROA  
ATOM   3549  NH2 ARG P 806       3.588  11.880  36.730  0.00  0.00      PROA  
ATOM   3550 HH21 ARG P 806       4.574  11.718  36.723  0.00  0.00      PROA  
ATOM   3551 HH22 ARG P 806       3.269  12.792  36.990  0.00  0.00      PROA  
ATOM   3552  C   ARG P 806       6.217   7.933  40.131  0.00  0.00      PROA  
ATOM   3553  O   ARG P 806       6.323   9.108  40.614  0.00  0.00      PROA  
ATOM   3554  N   GLY P 807       7.225   7.087  40.161  0.00  0.00      PROA  
ATOM   3555  HN  GLY P 807       7.224   6.244  39.629  0.00  0.00      PROA  
ATOM   3556  CA  GLY P 807       8.611   7.271  40.526  0.00  0.00      PROA  
ATOM   3557  HA1 GLY P 807       9.036   6.283  40.437  0.00  0.00      PROA  
ATOM   3558  HA2 GLY P 807       8.482   7.672  41.521  0.00  0.00      PROA  
ATOM   3559  C   GLY P 807       9.370   8.320  39.737  0.00  0.00      PROA  
ATOM   3560  O   GLY P 807       8.952   8.800  38.656  0.00  0.00      PROA  
ATOM   3561  N   VAL P 808      10.560   8.695  40.243  0.00  0.00      PROA  
ATOM   3562  HN  VAL P 808      10.847   8.255  41.091  0.00  0.00      PROA  
ATOM   3563  CA  VAL P 808      11.337   9.796  39.691  0.00  0.00      PROA  
ATOM   3564  HA  VAL P 808      11.022  10.194  38.737  0.00  0.00      PROA  
ATOM   3565  CB  VAL P 808      11.483  10.891  40.758  0.00  0.00      PROA  
ATOM   3566  HB  VAL P 808      11.643  10.367  41.725  0.00  0.00      PROA  
ATOM   3567  CG1 VAL P 808      12.595  11.973  40.454  0.00  0.00      PROA  
ATOM   3568 HG11 VAL P 808      13.676  11.757  40.586  0.00  0.00      PROA  
ATOM   3569 HG12 VAL P 808      12.353  12.885  41.041  0.00  0.00      PROA  
ATOM   3570 HG13 VAL P 808      12.557  12.358  39.412  0.00  0.00      PROA  
ATOM   3571  CG2 VAL P 808      10.143  11.681  40.744  0.00  0.00      PROA  
ATOM   3572 HG21 VAL P 808       9.358  11.093  41.266  0.00  0.00      PROA  
ATOM   3573 HG22 VAL P 808       9.808  11.950  39.719  0.00  0.00      PROA  
ATOM   3574 HG23 VAL P 808      10.384  12.611  41.302  0.00  0.00      PROA  
ATOM   3575  C   VAL P 808      12.690   9.209  39.416  0.00  0.00      PROA  
ATOM   3576  O   VAL P 808      13.289   8.594  40.310  0.00  0.00      PROA  
ATOM   3577  N   PHE P 809      13.232   9.382  38.213  0.00  0.00      PROA  
ATOM   3578  HN  PHE P 809      12.751   9.990  37.586  0.00  0.00      PROA  
ATOM   3579  CA  PHE P 809      14.527   8.906  37.751  0.00  0.00      PROA  
ATOM   3580  HA  PHE P 809      14.734   7.975  38.256  0.00  0.00      PROA  
ATOM   3581  CB  PHE P 809      14.542   8.743  36.174  0.00  0.00      PROA  
ATOM   3582  HB1 PHE P 809      15.566   8.566  35.781  0.00  0.00      PROA  
ATOM   3583  HB2 PHE P 809      14.072   9.641  35.719  0.00  0.00      PROA  
ATOM   3584  CG  PHE P 809      13.793   7.481  35.763  0.00  0.00      PROA  
ATOM   3585  CD1 PHE P 809      14.388   6.233  35.992  0.00  0.00      PROA  
ATOM   3586  HD1 PHE P 809      15.273   6.104  36.598  0.00  0.00      PROA  
ATOM   3587  CE1 PHE P 809      13.748   5.034  35.627  0.00  0.00      PROA  
ATOM   3588  HE1 PHE P 809      14.201   4.124  35.992  0.00  0.00      PROA  
ATOM   3589  CZ  PHE P 809      12.541   5.020  34.911  0.00  0.00      PROA  
ATOM   3590  HZ  PHE P 809      12.148   4.094  34.519  0.00  0.00      PROA  
ATOM   3591  CD2 PHE P 809      12.436   7.464  35.181  0.00  0.00      PROA  
ATOM   3592  HD2 PHE P 809      11.921   8.389  34.964  0.00  0.00      PROA  
ATOM   3593  CE2 PHE P 809      11.902   6.210  34.718  0.00  0.00      PROA  
ATOM   3594  HE2 PHE P 809      10.930   6.204  34.248  0.00  0.00      PROA  
ATOM   3595  C   PHE P 809      15.727   9.780  38.032  0.00  0.00      PROA  
ATOM   3596  O   PHE P 809      15.791  10.949  37.712  0.00  0.00      PROA  
ATOM   3597  N   LEU P 810      16.828   9.148  38.579  0.00  0.00      PROA  
ATOM   3598  HN  LEU P 810      16.802   8.153  38.640  0.00  0.00      PROA  
ATOM   3599  CA  LEU P 810      18.024   9.973  38.904  0.00  0.00      PROA  
ATOM   3600  HA  LEU P 810      17.985  10.913  38.372  0.00  0.00      PROA  
ATOM   3601  CB  LEU P 810      17.894  10.098  40.459  0.00  0.00      PROA  
ATOM   3602  HB1 LEU P 810      18.197   9.157  40.967  0.00  0.00      PROA  
ATOM   3603  HB2 LEU P 810      16.808  10.202  40.667  0.00  0.00      PROA  
ATOM   3604  CG  LEU P 810      18.366  11.511  40.992  0.00  0.00      PROA  
ATOM   3605  HG  LEU P 810      19.475  11.525  40.919  0.00  0.00      PROA  
ATOM   3606  CD1 LEU P 810      17.884  12.745  40.278  0.00  0.00      PROA  
ATOM   3607 HD11 LEU P 810      18.496  13.661  40.423  0.00  0.00      PROA  
ATOM   3608 HD12 LEU P 810      16.943  13.112  40.741  0.00  0.00      PROA  
ATOM   3609 HD13 LEU P 810      17.669  12.626  39.195  0.00  0.00      PROA  
ATOM   3610  CD2 LEU P 810      17.860  11.689  42.456  0.00  0.00      PROA  
ATOM   3611 HD21 LEU P 810      18.294  12.619  42.883  0.00  0.00      PROA  
ATOM   3612 HD22 LEU P 810      18.300  10.876  43.071  0.00  0.00      PROA  
ATOM   3613 HD23 LEU P 810      16.751  11.731  42.517  0.00  0.00      PROA  
ATOM   3614  C   LEU P 810      19.257   9.271  38.487  0.00  0.00      PROA  
ATOM   3615  O   LEU P 810      19.246   8.061  38.330  0.00  0.00      PROA  
ATOM   3616  N   GLY P 811      20.385   9.981  38.293  0.00  0.00      PROA  
ATOM   3617  HN  GLY P 811      20.273  10.963  38.425  0.00  0.00      PROA  
ATOM   3618  CA  GLY P 811      21.647   9.590  37.787  0.00  0.00      PROA  
ATOM   3619  HA1 GLY P 811      21.705   8.514  37.729  0.00  0.00      PROA  
ATOM   3620  HA2 GLY P 811      22.458   9.981  38.384  0.00  0.00      PROA  
ATOM   3621  C   GLY P 811      21.965   9.990  36.409  0.00  0.00      PROA  
ATOM   3622  O   GLY P 811      21.038  10.380  35.654  0.00  0.00      PROA  
ATOM   3623  N   SER P 812      23.231   9.815  36.048  0.00  0.00      PROA  
ATOM   3624  HN  SER P 812      23.889   9.509  36.732  0.00  0.00      PROA  
ATOM   3625  CA  SER P 812      23.764  10.292  34.831  0.00  0.00      PROA  
ATOM   3626  HA  SER P 812      23.793  11.370  34.897  0.00  0.00      PROA  
ATOM   3627  CB  SER P 812      25.244   9.920  34.887  0.00  0.00      PROA  
ATOM   3628  HB1 SER P 812      25.811  10.445  35.686  0.00  0.00      PROA  
ATOM   3629  HB2 SER P 812      25.662  10.216  33.901  0.00  0.00      PROA  
ATOM   3630  OG  SER P 812      25.542   8.513  35.104  0.00  0.00      PROA  
ATOM   3631  HG1 SER P 812      25.732   8.499  36.045  0.00  0.00      PROA  
ATOM   3632  C   SER P 812      23.178   9.932  33.471  0.00  0.00      PROA  
ATOM   3633  O   SER P 812      23.288  10.695  32.476  0.00  0.00      PROA  
ATOM   3634  N   ALA P 813      22.585   8.768  33.360  0.00  0.00      PROA  
ATOM   3635  HN  ALA P 813      22.556   8.175  34.162  0.00  0.00      PROA  
ATOM   3636  CA  ALA P 813      22.139   8.093  32.164  0.00  0.00      PROA  
ATOM   3637  HA  ALA P 813      22.597   8.520  31.285  0.00  0.00      PROA  
ATOM   3638  CB  ALA P 813      22.552   6.566  32.060  0.00  0.00      PROA  
ATOM   3639  HB1 ALA P 813      22.181   5.967  32.919  0.00  0.00      PROA  
ATOM   3640  HB2 ALA P 813      23.653   6.424  32.104  0.00  0.00      PROA  
ATOM   3641  HB3 ALA P 813      22.085   6.087  31.173  0.00  0.00      PROA  
ATOM   3642  C   ALA P 813      20.668   8.252  31.898  0.00  0.00      PROA  
ATOM   3643  O   ALA P 813      20.076   7.669  30.958  0.00  0.00      PROA  
ATOM   3644  N   CYS P 814      19.929   9.082  32.695  0.00  0.00      PROA  
ATOM   3645  HN  CYS P 814      20.347   9.481  33.508  0.00  0.00      PROA  
ATOM   3646  CA  CYS P 814      18.416   9.114  32.582  0.00  0.00      PROA  
ATOM   3647  HA  CYS P 814      18.183   8.357  31.848  0.00  0.00      PROA  
ATOM   3648  CB  CYS P 814      17.711   8.911  33.864  0.00  0.00      PROA  
ATOM   3649  HB1 CYS P 814      16.899   9.659  33.990  0.00  0.00      PROA  
ATOM   3650  HB2 CYS P 814      18.408   9.268  34.652  0.00  0.00      PROA  
ATOM   3651  SG  CYS P 814      17.188   7.262  34.126  0.00  0.00      PROA  
ATOM   3652  C   CYS P 814      18.108  10.418  31.917  0.00  0.00      PROA  
ATOM   3653  O   CYS P 814      18.507  11.501  32.403  0.00  0.00      PROA  
ATOM   3654  N   GLY P 815      17.263  10.338  30.898  0.00  0.00      PROA  
ATOM   3655  HN  GLY P 815      17.096   9.367  30.741  0.00  0.00      PROA  
ATOM   3656  CA  GLY P 815      16.496  11.408  30.136  0.00  0.00      PROA  
ATOM   3657  HA1 GLY P 815      16.195  10.890  29.237  0.00  0.00      PROA  
ATOM   3658  HA2 GLY P 815      17.145  12.264  30.024  0.00  0.00      PROA  
ATOM   3659  C   GLY P 815      15.263  11.786  30.848  0.00  0.00      PROA  
ATOM   3660  O   GLY P 815      14.891  11.152  31.844  0.00  0.00      PROA  
ATOM   3661  N   HSD P 816      14.473  12.789  30.254  0.00  0.00      PROA  
ATOM   3662  HN  HSD P 816      14.847  13.346  29.517  0.00  0.00      PROA  
ATOM   3663  CA  HSD P 816      13.264  13.344  30.724  0.00  0.00      PROA  
ATOM   3664  HA  HSD P 816      13.472  14.058  31.507  0.00  0.00      PROA  
ATOM   3665  CB  HSD P 816      12.686  14.400  29.626  0.00  0.00      PROA  
ATOM   3666  HB1 HSD P 816      12.363  14.017  28.634  0.00  0.00      PROA  
ATOM   3667  HB2 HSD P 816      13.469  15.169  29.455  0.00  0.00      PROA  
ATOM   3668  ND1 HSD P 816      10.224  14.911  30.054  0.00  0.00      PROA  
ATOM   3669  HD1 HSD P 816       9.758  14.228  29.491  0.00  0.00      PROA  
ATOM   3670  CG  HSD P 816      11.591  15.203  30.216  0.00  0.00      PROA  
ATOM   3671  CE1 HSD P 816       9.571  15.782  30.843  0.00  0.00      PROA  
ATOM   3672  HE1 HSD P 816       8.495  15.837  31.008  0.00  0.00      PROA  
ATOM   3673  NE2 HSD P 816      10.401  16.635  31.451  0.00  0.00      PROA  
ATOM   3674  CD2 HSD P 816      11.660  16.250  31.107  0.00  0.00      PROA  
ATOM   3675  HD2 HSD P 816      12.552  16.697  31.529  0.00  0.00      PROA  
ATOM   3676  C   HSD P 816      12.110  12.422  31.124  0.00  0.00      PROA  
ATOM   3677  O   HSD P 816      11.581  12.702  32.177  0.00  0.00      PROA  
ATOM   3678  N   HSD P 817      11.687  11.366  30.362  0.00  0.00      PROA  
ATOM   3679  HN  HSD P 817      12.012  11.171  29.440  0.00  0.00      PROA  
ATOM   3680  CA  HSD P 817      10.724  10.306  30.823  0.00  0.00      PROA  
ATOM   3681  HA  HSD P 817      10.113  10.672  31.636  0.00  0.00      PROA  
ATOM   3682  CB  HSD P 817       9.891  10.078  29.631  0.00  0.00      PROA  
ATOM   3683  HB1 HSD P 817       8.939   9.537  29.819  0.00  0.00      PROA  
ATOM   3684  HB2 HSD P 817      10.448   9.400  28.949  0.00  0.00      PROA  
ATOM   3685  ND1 HSD P 817       9.663  11.805  27.717  0.00  0.00      PROA  
ATOM   3686  HD1 HSD P 817      10.032  11.235  26.982  0.00  0.00      PROA  
ATOM   3687  CG  HSD P 817       9.484  11.411  29.018  0.00  0.00      PROA  
ATOM   3688  CE1 HSD P 817       8.923  12.948  27.499  0.00  0.00      PROA  
ATOM   3689  HE1 HSD P 817       8.902  13.452  26.533  0.00  0.00      PROA  
ATOM   3690  NE2 HSD P 817       8.168  13.194  28.578  0.00  0.00      PROA  
ATOM   3691  CD2 HSD P 817       8.562  12.261  29.475  0.00  0.00      PROA  
ATOM   3692  HD2 HSD P 817       7.978  12.161  30.382  0.00  0.00      PROA  
ATOM   3693  C   HSD P 817      11.360   9.031  31.212  0.00  0.00      PROA  
ATOM   3694  O   HSD P 817      10.686   8.206  31.792  0.00  0.00      PROA  
ATOM   3695  N   GLY P 818      12.690   8.736  30.834  0.00  0.00      PROA  
ATOM   3696  HN  GLY P 818      13.259   9.383  30.334  0.00  0.00      PROA  
ATOM   3697  CA  GLY P 818      13.366   7.511  31.228  0.00  0.00      PROA  
ATOM   3698  HA1 GLY P 818      12.759   6.750  30.761  0.00  0.00      PROA  
ATOM   3699  HA2 GLY P 818      13.555   7.580  32.289  0.00  0.00      PROA  
ATOM   3700  C   GLY P 818      14.796   7.367  30.641  0.00  0.00      PROA  
ATOM   3701  O   GLY P 818      15.393   8.232  30.058  0.00  0.00      PROA  
ATOM   3702  N   PRO P 819      15.306   6.164  30.976  0.00  0.00      PROA  
ATOM   3703  CD  PRO P 819      14.854   5.272  32.061  0.00  0.00      PROA  
ATOM   3704  HD1 PRO P 819      13.818   4.973  31.793  0.00  0.00      PROA  
ATOM   3705  HD2 PRO P 819      14.794   5.733  33.069  0.00  0.00      PROA  
ATOM   3706  CA  PRO P 819      16.613   5.611  30.473  0.00  0.00      PROA  
ATOM   3707  HA  PRO P 819      17.357   6.052  31.119  0.00  0.00      PROA  
ATOM   3708  CB  PRO P 819      16.478   4.135  30.831  0.00  0.00      PROA  
ATOM   3709  HB1 PRO P 819      17.505   3.723  30.934  0.00  0.00      PROA  
ATOM   3710  HB2 PRO P 819      15.869   3.610  30.065  0.00  0.00      PROA  
ATOM   3711  CG  PRO P 819      15.858   4.093  32.183  0.00  0.00      PROA  
ATOM   3712  HG1 PRO P 819      15.304   3.170  32.457  0.00  0.00      PROA  
ATOM   3713  HG2 PRO P 819      16.531   4.303  33.041  0.00  0.00      PROA  
ATOM   3714  C   PRO P 819      17.132   5.941  29.097  0.00  0.00      PROA  
ATOM   3715  O   PRO P 819      16.302   5.831  28.181  0.00  0.00      PROA  
ATOM   3716  N   TYR P 820      18.363   6.382  28.851  0.00  0.00      PROA  
ATOM   3717  HN  TYR P 820      18.915   6.510  29.671  0.00  0.00      PROA  
ATOM   3718  CA  TYR P 820      18.923   6.651  27.506  0.00  0.00      PROA  
ATOM   3719  HA  TYR P 820      18.135   7.042  26.880  0.00  0.00      PROA  
ATOM   3720  CB  TYR P 820      20.132   7.607  27.594  0.00  0.00      PROA  
ATOM   3721  HB1 TYR P 820      20.734   7.489  26.667  0.00  0.00      PROA  
ATOM   3722  HB2 TYR P 820      20.704   7.212  28.460  0.00  0.00      PROA  
ATOM   3723  CG  TYR P 820      19.871   9.103  27.784  0.00  0.00      PROA  
ATOM   3724  CD1 TYR P 820      18.862   9.679  27.035  0.00  0.00      PROA  
ATOM   3725  HD1 TYR P 820      18.313   9.108  26.301  0.00  0.00      PROA  
ATOM   3726  CE1 TYR P 820      18.687  11.044  27.057  0.00  0.00      PROA  
ATOM   3727  HE1 TYR P 820      18.053  11.470  26.295  0.00  0.00      PROA  
ATOM   3728  CZ  TYR P 820      19.332  11.776  28.075  0.00  0.00      PROA  
ATOM   3729  OH  TYR P 820      19.016  13.150  28.205  0.00  0.00      PROA  
ATOM   3730  HH  TYR P 820      18.436  13.373  27.473  0.00  0.00      PROA  
ATOM   3731  CD2 TYR P 820      20.566   9.889  28.739  0.00  0.00      PROA  
ATOM   3732  HD2 TYR P 820      21.367   9.437  29.305  0.00  0.00      PROA  
ATOM   3733  CE2 TYR P 820      20.355  11.251  28.926  0.00  0.00      PROA  
ATOM   3734  HE2 TYR P 820      20.702  11.760  29.813  0.00  0.00      PROA  
ATOM   3735  C   TYR P 820      19.355   5.299  26.944  0.00  0.00      PROA  
ATOM   3736  O   TYR P 820      20.074   4.555  27.545  0.00  0.00      PROA  
ATOM   3737  N   ILE P 821      18.729   4.915  25.805  0.00  0.00      PROA  
ATOM   3738  HN  ILE P 821      17.936   5.414  25.465  0.00  0.00      PROA  
ATOM   3739  CA  ILE P 821      18.987   3.662  25.105  0.00  0.00      PROA  
ATOM   3740  HA  ILE P 821      19.625   3.012  25.685  0.00  0.00      PROA  
ATOM   3741  CB  ILE P 821      17.648   2.891  24.769  0.00  0.00      PROA  
ATOM   3742  HB  ILE P 821      17.015   3.526  24.114  0.00  0.00      PROA  
ATOM   3743  CG2 ILE P 821      18.013   1.568  24.101  0.00  0.00      PROA  
ATOM   3744 HG21 ILE P 821      17.054   1.013  24.022  0.00  0.00      PROA  
ATOM   3745 HG22 ILE P 821      18.816   0.968  24.581  0.00  0.00      PROA  
ATOM   3746 HG23 ILE P 821      18.275   1.851  23.059  0.00  0.00      PROA  
ATOM   3747  CG1 ILE P 821      16.861   2.680  26.112  0.00  0.00      PROA  
ATOM   3748 HG11 ILE P 821      15.865   2.213  25.962  0.00  0.00      PROA  
ATOM   3749 HG12 ILE P 821      16.676   3.721  26.455  0.00  0.00      PROA  
ATOM   3750  CD  ILE P 821      17.574   1.746  27.150  0.00  0.00      PROA  
ATOM   3751  HD1 ILE P 821      17.715   0.762  26.655  0.00  0.00      PROA  
ATOM   3752  HD2 ILE P 821      16.980   1.701  28.088  0.00  0.00      PROA  
ATOM   3753  HD3 ILE P 821      18.537   2.206  27.459  0.00  0.00      PROA  
ATOM   3754  C   ILE P 821      19.658   3.992  23.667  0.00  0.00      PROA  
ATOM   3755  O   ILE P 821      18.979   4.477  22.771  0.00  0.00      PROA  
ATOM   3756  N   PRO P 822      20.853   3.490  23.480  0.00  0.00      PROA  
ATOM   3757  CD  PRO P 822      21.832   3.518  24.614  0.00  0.00      PROA  
ATOM   3758  HD1 PRO P 822      21.759   2.534  25.125  0.00  0.00      PROA  
ATOM   3759  HD2 PRO P 822      21.558   4.405  25.225  0.00  0.00      PROA  
ATOM   3760  CA  PRO P 822      21.594   3.821  22.234  0.00  0.00      PROA  
ATOM   3761  HA  PRO P 822      21.068   4.461  21.541  0.00  0.00      PROA  
ATOM   3762  CB  PRO P 822      22.769   4.615  22.836  0.00  0.00      PROA  
ATOM   3763  HB1 PRO P 822      22.442   5.626  23.162  0.00  0.00      PROA  
ATOM   3764  HB2 PRO P 822      23.628   4.666  22.133  0.00  0.00      PROA  
ATOM   3765  CG  PRO P 822      23.185   3.754  23.999  0.00  0.00      PROA  
ATOM   3766  HG1 PRO P 822      23.655   2.859  23.538  0.00  0.00      PROA  
ATOM   3767  HG2 PRO P 822      23.799   4.293  24.752  0.00  0.00      PROA  
ATOM   3768  C   PRO P 822      21.906   2.629  21.414  0.00  0.00      PROA  
ATOM   3769  O   PRO P 822      22.021   2.868  20.220  0.00  0.00      PROA  
ATOM   3770  N   ASP P 823      22.109   1.429  21.973  0.00  0.00      PROA  
ATOM   3771  HN  ASP P 823      21.859   1.352  22.935  0.00  0.00      PROA  
ATOM   3772  CA  ASP P 823      22.526   0.305  21.163  0.00  0.00      PROA  
ATOM   3773  HA  ASP P 823      23.292   0.553  20.443  0.00  0.00      PROA  
ATOM   3774  CB  ASP P 823      23.072  -0.766  22.082  0.00  0.00      PROA  
ATOM   3775  HB1 ASP P 823      24.147  -0.604  22.312  0.00  0.00      PROA  
ATOM   3776  HB2 ASP P 823      23.199  -1.668  21.447  0.00  0.00      PROA  
ATOM   3777  CG  ASP P 823      22.235  -1.293  23.200  0.00  0.00      PROA  
ATOM   3778  OD1 ASP P 823      21.174  -0.789  23.730  0.00  0.00      PROA  
ATOM   3779  OD2 ASP P 823      22.618  -2.467  23.560  0.00  0.00      PROA  
ATOM   3780  C   ASP P 823      21.443  -0.128  20.210  0.00  0.00      PROA  
ATOM   3781  O   ASP P 823      21.644  -0.199  19.034  0.00  0.00      PROA  
ATOM   3782  N   VAL P 824      20.226  -0.244  20.703  0.00  0.00      PROA  
ATOM   3783  HN  VAL P 824      20.147  -0.150  21.692  0.00  0.00      PROA  
ATOM   3784  CA  VAL P 824      18.945  -0.579  19.986  0.00  0.00      PROA  
ATOM   3785  HA  VAL P 824      19.113  -1.556  19.556  0.00  0.00      PROA  
ATOM   3786  CB  VAL P 824      17.713  -0.490  20.989  0.00  0.00      PROA  
ATOM   3787  HB  VAL P 824      17.668   0.563  21.341  0.00  0.00      PROA  
ATOM   3788  CG1 VAL P 824      16.421  -1.076  20.362  0.00  0.00      PROA  
ATOM   3789 HG11 VAL P 824      15.610  -1.132  21.120  0.00  0.00      PROA  
ATOM   3790 HG12 VAL P 824      16.705  -2.070  19.954  0.00  0.00      PROA  
ATOM   3791 HG13 VAL P 824      16.035  -0.545  19.466  0.00  0.00      PROA  
ATOM   3792  CG2 VAL P 824      18.058  -1.365  22.309  0.00  0.00      PROA  
ATOM   3793 HG21 VAL P 824      18.971  -0.922  22.761  0.00  0.00      PROA  
ATOM   3794 HG22 VAL P 824      18.325  -2.393  21.984  0.00  0.00      PROA  
ATOM   3795 HG23 VAL P 824      17.179  -1.408  22.987  0.00  0.00      PROA  
ATOM   3796  C   VAL P 824      18.697   0.420  18.919  0.00  0.00      PROA  
ATOM   3797  O   VAL P 824      18.392   0.207  17.759  0.00  0.00      PROA  
ATOM   3798  N   LEU P 825      18.894   1.645  19.302  0.00  0.00      PROA  
ATOM   3799  HN  LEU P 825      19.238   1.748  20.232  0.00  0.00      PROA  
ATOM   3800  CA  LEU P 825      18.642   2.810  18.466  0.00  0.00      PROA  
ATOM   3801  HA  LEU P 825      17.688   2.620  17.996  0.00  0.00      PROA  
ATOM   3802  CB  LEU P 825      18.745   4.154  19.184  0.00  0.00      PROA  
ATOM   3803  HB1 LEU P 825      19.657   4.139  19.818  0.00  0.00      PROA  
ATOM   3804  HB2 LEU P 825      17.926   4.220  19.933  0.00  0.00      PROA  
ATOM   3805  CG  LEU P 825      18.673   5.451  18.319  0.00  0.00      PROA  
ATOM   3806  HG  LEU P 825      19.590   5.599  17.710  0.00  0.00      PROA  
ATOM   3807  CD1 LEU P 825      17.369   5.605  17.455  0.00  0.00      PROA  
ATOM   3808 HD11 LEU P 825      16.541   5.019  17.908  0.00  0.00      PROA  
ATOM   3809 HD12 LEU P 825      17.613   5.087  16.503  0.00  0.00      PROA  
ATOM   3810 HD13 LEU P 825      17.170   6.669  17.207  0.00  0.00      PROA  
ATOM   3811  CD2 LEU P 825      18.612   6.704  19.275  0.00  0.00      PROA  
ATOM   3812 HD21 LEU P 825      18.401   7.671  18.770  0.00  0.00      PROA  
ATOM   3813 HD22 LEU P 825      19.564   6.754  19.845  0.00  0.00      PROA  
ATOM   3814 HD23 LEU P 825      17.877   6.529  20.089  0.00  0.00      PROA  
ATOM   3815  C   LEU P 825      19.506   2.805  17.229  0.00  0.00      PROA  
ATOM   3816  O   LEU P 825      18.977   2.935  16.136  0.00  0.00      PROA  
ATOM   3817  N   PHE P 826      20.847   2.680  17.383  0.00  0.00      PROA  
ATOM   3818  HN  PHE P 826      21.171   2.638  18.325  0.00  0.00      PROA  
ATOM   3819  CA  PHE P 826      21.826   2.578  16.343  0.00  0.00      PROA  
ATOM   3820  HA  PHE P 826      21.648   3.310  15.569  0.00  0.00      PROA  
ATOM   3821  CB  PHE P 826      23.248   2.745  16.750  0.00  0.00      PROA  
ATOM   3822  HB1 PHE P 826      24.000   2.185  16.154  0.00  0.00      PROA  
ATOM   3823  HB2 PHE P 826      23.322   2.339  17.781  0.00  0.00      PROA  
ATOM   3824  CG  PHE P 826      23.502   4.215  16.721  0.00  0.00      PROA  
ATOM   3825  CD1 PHE P 826      24.027   4.859  15.598  0.00  0.00      PROA  
ATOM   3826  HD1 PHE P 826      24.224   4.250  14.729  0.00  0.00      PROA  
ATOM   3827  CE1 PHE P 826      24.285   6.231  15.549  0.00  0.00      PROA  
ATOM   3828  HE1 PHE P 826      24.839   6.529  14.671  0.00  0.00      PROA  
ATOM   3829  CZ  PHE P 826      24.065   7.010  16.658  0.00  0.00      PROA  
ATOM   3830  HZ  PHE P 826      24.266   8.068  16.574  0.00  0.00      PROA  
ATOM   3831  CD2 PHE P 826      23.190   5.040  17.798  0.00  0.00      PROA  
ATOM   3832  HD2 PHE P 826      22.822   4.545  18.685  0.00  0.00      PROA  
ATOM   3833  CE2 PHE P 826      23.397   6.426  17.812  0.00  0.00      PROA  
ATOM   3834  HE2 PHE P 826      23.176   7.016  18.689  0.00  0.00      PROA  
ATOM   3835  C   PHE P 826      21.676   1.302  15.503  0.00  0.00      PROA  
ATOM   3836  O   PHE P 826      21.802   1.304  14.285  0.00  0.00      PROA  
ATOM   3837  N   TRP P 827      21.428   0.212  16.204  0.00  0.00      PROA  
ATOM   3838  HN  TRP P 827      21.670   0.157  17.169  0.00  0.00      PROA  
ATOM   3839  CA  TRP P 827      21.178  -1.019  15.478  0.00  0.00      PROA  
ATOM   3840  HA  TRP P 827      21.960  -1.058  14.735  0.00  0.00      PROA  
ATOM   3841  CB  TRP P 827      21.266  -2.146  16.501  0.00  0.00      PROA  
ATOM   3842  HB1 TRP P 827      20.440  -2.035  17.236  0.00  0.00      PROA  
ATOM   3843  HB2 TRP P 827      22.209  -2.257  17.077  0.00  0.00      PROA  
ATOM   3844  CG  TRP P 827      21.217  -3.498  15.864  0.00  0.00      PROA  
ATOM   3845  CD1 TRP P 827      20.243  -4.406  16.296  0.00  0.00      PROA  
ATOM   3846  HD1 TRP P 827      19.462  -4.194  17.011  0.00  0.00      PROA  
ATOM   3847  NE1 TRP P 827      20.331  -5.560  15.453  0.00  0.00      PROA  
ATOM   3848  HE1 TRP P 827      19.685  -6.290  15.417  0.00  0.00      PROA  
ATOM   3849  CE2 TRP P 827      21.351  -5.450  14.618  0.00  0.00      PROA  
ATOM   3850  CD2 TRP P 827      21.918  -4.150  14.820  0.00  0.00      PROA  
ATOM   3851  CE3 TRP P 827      22.974  -3.729  13.975  0.00  0.00      PROA  
ATOM   3852  HE3 TRP P 827      23.500  -2.785  13.982  0.00  0.00      PROA  
ATOM   3853  CZ3 TRP P 827      23.504  -4.663  13.007  0.00  0.00      PROA  
ATOM   3854  HZ3 TRP P 827      24.230  -4.311  12.289  0.00  0.00      PROA  
ATOM   3855  CZ2 TRP P 827      21.886  -6.390  13.693  0.00  0.00      PROA  
ATOM   3856  HZ2 TRP P 827      21.461  -7.374  13.562  0.00  0.00      PROA  
ATOM   3857  CH2 TRP P 827      22.918  -5.940  12.939  0.00  0.00      PROA  
ATOM   3858  HH2 TRP P 827      23.371  -6.612  12.226  0.00  0.00      PROA  
ATOM   3859  C   TRP P 827      19.956  -1.029  14.560  0.00  0.00      PROA  
ATOM   3860  O   TRP P 827      20.017  -1.603  13.458  0.00  0.00      PROA  
ATOM   3861  N   CYS P 828      18.832  -0.398  15.029  0.00  0.00      PROA  
ATOM   3862  HN  CYS P 828      18.916  -0.052  15.960  0.00  0.00      PROA  
ATOM   3863  CA  CYS P 828      17.678  -0.097  14.187  0.00  0.00      PROA  
ATOM   3864  HA  CYS P 828      17.221  -1.004  13.821  0.00  0.00      PROA  
ATOM   3865  CB  CYS P 828      16.558   0.589  14.935  0.00  0.00      PROA  
ATOM   3866  HB1 CYS P 828      15.845   1.083  14.240  0.00  0.00      PROA  
ATOM   3867  HB2 CYS P 828      16.934   1.410  15.582  0.00  0.00      PROA  
ATOM   3868  SG  CYS P 828      15.830  -0.662  16.098  0.00  0.00      PROA  
ATOM   3869  HG1 CYS P 828      16.942  -0.761  16.812  0.00  0.00      PROA  
ATOM   3870  C   CYS P 828      17.941   0.611  12.833  0.00  0.00      PROA  
ATOM   3871  O   CYS P 828      17.451   0.270  11.787  0.00  0.00      PROA  
ATOM   3872  N   VAL P 829      18.824   1.646  12.915  0.00  0.00      PROA  
ATOM   3873  HN  VAL P 829      19.061   1.976  13.826  0.00  0.00      PROA  
ATOM   3874  CA  VAL P 829      19.242   2.371  11.721  0.00  0.00      PROA  
ATOM   3875  HA  VAL P 829      18.358   2.687  11.187  0.00  0.00      PROA  
ATOM   3876  CB  VAL P 829      19.942   3.639  12.153  0.00  0.00      PROA  
ATOM   3877  HB  VAL P 829      20.626   3.281  12.951  0.00  0.00      PROA  
ATOM   3878  CG1 VAL P 829      20.875   4.328  11.137  0.00  0.00      PROA  
ATOM   3879 HG11 VAL P 829      21.778   3.729  10.892  0.00  0.00      PROA  
ATOM   3880 HG12 VAL P 829      21.289   5.289  11.513  0.00  0.00      PROA  
ATOM   3881 HG13 VAL P 829      20.328   4.518  10.189  0.00  0.00      PROA  
ATOM   3882  CG2 VAL P 829      18.934   4.629  12.769  0.00  0.00      PROA  
ATOM   3883 HG21 VAL P 829      18.097   4.914  12.096  0.00  0.00      PROA  
ATOM   3884 HG22 VAL P 829      19.559   5.491  13.084  0.00  0.00      PROA  
ATOM   3885 HG23 VAL P 829      18.460   4.159  13.657  0.00  0.00      PROA  
ATOM   3886  C   VAL P 829      20.119   1.522  10.837  0.00  0.00      PROA  
ATOM   3887  O   VAL P 829      19.786   1.435   9.662  0.00  0.00      PROA  
ATOM   3888  N   ILE P 830      21.152   0.808  11.316  0.00  0.00      PROA  
ATOM   3889  HN  ILE P 830      21.362   0.853  12.289  0.00  0.00      PROA  
ATOM   3890  CA  ILE P 830      21.976  -0.134  10.535  0.00  0.00      PROA  
ATOM   3891  HA  ILE P 830      22.334   0.519   9.753  0.00  0.00      PROA  
ATOM   3892  CB  ILE P 830      23.060  -0.623  11.448  0.00  0.00      PROA  
ATOM   3893  HB  ILE P 830      22.507  -0.964  12.349  0.00  0.00      PROA  
ATOM   3894  CG2 ILE P 830      23.776  -1.813  10.853  0.00  0.00      PROA  
ATOM   3895 HG21 ILE P 830      23.143  -2.721  10.765  0.00  0.00      PROA  
ATOM   3896 HG22 ILE P 830      24.525  -2.180  11.588  0.00  0.00      PROA  
ATOM   3897 HG23 ILE P 830      24.231  -1.680   9.849  0.00  0.00      PROA  
ATOM   3898  CG1 ILE P 830      23.907   0.531  11.871  0.00  0.00      PROA  
ATOM   3899 HG11 ILE P 830      23.407   1.522  11.922  0.00  0.00      PROA  
ATOM   3900 HG12 ILE P 830      24.602   0.631  11.010  0.00  0.00      PROA  
ATOM   3901  CD  ILE P 830      24.526   0.175  13.290  0.00  0.00      PROA  
ATOM   3902  HD1 ILE P 830      24.849   1.132  13.751  0.00  0.00      PROA  
ATOM   3903  HD2 ILE P 830      25.450  -0.441  13.274  0.00  0.00      PROA  
ATOM   3904  HD3 ILE P 830      23.820  -0.394  13.932  0.00  0.00      PROA  
ATOM   3905  C   ILE P 830      21.161  -1.205   9.825  0.00  0.00      PROA  
ATOM   3906  O   ILE P 830      21.349  -1.413   8.630  0.00  0.00      PROA  
ATOM   3907  N   LEU P 831      20.098  -1.775  10.517  0.00  0.00      PROA  
ATOM   3908  HN  LEU P 831      19.923  -1.569  11.476  0.00  0.00      PROA  
ATOM   3909  CA  LEU P 831      19.179  -2.725   9.845  0.00  0.00      PROA  
ATOM   3910  HA  LEU P 831      19.699  -3.498   9.298  0.00  0.00      PROA  
ATOM   3911  CB  LEU P 831      18.266  -3.372  10.873  0.00  0.00      PROA  
ATOM   3912  HB1 LEU P 831      17.478  -3.912  10.306  0.00  0.00      PROA  
ATOM   3913  HB2 LEU P 831      17.824  -2.494  11.391  0.00  0.00      PROA  
ATOM   3914  CG  LEU P 831      18.902  -4.365  11.887  0.00  0.00      PROA  
ATOM   3915  HG  LEU P 831      19.605  -3.817  12.550  0.00  0.00      PROA  
ATOM   3916  CD1 LEU P 831      17.800  -5.009  12.768  0.00  0.00      PROA  
ATOM   3917 HD11 LEU P 831      17.262  -4.248  13.373  0.00  0.00      PROA  
ATOM   3918 HD12 LEU P 831      18.346  -5.673  13.473  0.00  0.00      PROA  
ATOM   3919 HD13 LEU P 831      17.149  -5.674  12.160  0.00  0.00      PROA  
ATOM   3920  CD2 LEU P 831      19.729  -5.489  11.209  0.00  0.00      PROA  
ATOM   3921 HD21 LEU P 831      19.106  -6.034  10.469  0.00  0.00      PROA  
ATOM   3922 HD22 LEU P 831      20.030  -6.198  12.009  0.00  0.00      PROA  
ATOM   3923 HD23 LEU P 831      20.615  -5.034  10.716  0.00  0.00      PROA  
ATOM   3924  C   LEU P 831      18.341  -2.082   8.738  0.00  0.00      PROA  
ATOM   3925  O   LEU P 831      18.392  -2.575   7.597  0.00  0.00      PROA  
ATOM   3926  N   PHE P 832      17.845  -0.908   9.068  0.00  0.00      PROA  
ATOM   3927  HN  PHE P 832      17.895  -0.447   9.951  0.00  0.00      PROA  
ATOM   3928  CA  PHE P 832      17.098  -0.195   8.042  0.00  0.00      PROA  
ATOM   3929  HA  PHE P 832      16.353  -0.825   7.580  0.00  0.00      PROA  
ATOM   3930  CB  PHE P 832      16.436   0.994   8.642  0.00  0.00      PROA  
ATOM   3931  HB1 PHE P 832      17.184   1.499   9.289  0.00  0.00      PROA  
ATOM   3932  HB2 PHE P 832      15.603   0.681   9.307  0.00  0.00      PROA  
ATOM   3933  CG  PHE P 832      15.924   2.083   7.679  0.00  0.00      PROA  
ATOM   3934  CD1 PHE P 832      14.669   1.921   7.059  0.00  0.00      PROA  
ATOM   3935  HD1 PHE P 832      14.164   0.973   7.168  0.00  0.00      PROA  
ATOM   3936  CE1 PHE P 832      14.123   2.938   6.288  0.00  0.00      PROA  
ATOM   3937  HE1 PHE P 832      13.245   2.692   5.709  0.00  0.00      PROA  
ATOM   3938  CZ  PHE P 832      14.903   4.099   6.142  0.00  0.00      PROA  
ATOM   3939  HZ  PHE P 832      14.400   4.871   5.578  0.00  0.00      PROA  
ATOM   3940  CD2 PHE P 832      16.580   3.294   7.569  0.00  0.00      PROA  
ATOM   3941  HD2 PHE P 832      17.485   3.455   8.136  0.00  0.00      PROA  
ATOM   3942  CE2 PHE P 832      16.117   4.351   6.789  0.00  0.00      PROA  
ATOM   3943  HE2 PHE P 832      16.673   5.271   6.689  0.00  0.00      PROA  
ATOM   3944  C   PHE P 832      17.944   0.154   6.759  0.00  0.00      PROA  
ATOM   3945  O   PHE P 832      17.565  -0.228   5.644  0.00  0.00      PROA  
ATOM   3946  N   PHE P 833      19.094   0.799   6.927  0.00  0.00      PROA  
ATOM   3947  HN  PHE P 833      19.321   1.135   7.838  0.00  0.00      PROA  
ATOM   3948  CA  PHE P 833      20.002   1.132   5.843  0.00  0.00      PROA  
ATOM   3949  HA  PHE P 833      19.464   1.579   5.020  0.00  0.00      PROA  
ATOM   3950  CB  PHE P 833      21.201   2.042   6.297  0.00  0.00      PROA  
ATOM   3951  HB1 PHE P 833      21.945   2.127   5.477  0.00  0.00      PROA  
ATOM   3952  HB2 PHE P 833      21.755   1.612   7.158  0.00  0.00      PROA  
ATOM   3953  CG  PHE P 833      20.821   3.524   6.595  0.00  0.00      PROA  
ATOM   3954  CD1 PHE P 833      19.824   4.154   5.828  0.00  0.00      PROA  
ATOM   3955  HD1 PHE P 833      19.249   3.611   5.092  0.00  0.00      PROA  
ATOM   3956  CE1 PHE P 833      19.711   5.550   6.048  0.00  0.00      PROA  
ATOM   3957  HE1 PHE P 833      19.036   6.140   5.444  0.00  0.00      PROA  
ATOM   3958  CZ  PHE P 833      20.321   6.280   7.024  0.00  0.00      PROA  
ATOM   3959  HZ  PHE P 833      20.180   7.348   7.099  0.00  0.00      PROA  
ATOM   3960  CD2 PHE P 833      21.521   4.256   7.612  0.00  0.00      PROA  
ATOM   3961  HD2 PHE P 833      22.319   3.832   8.204  0.00  0.00      PROA  
ATOM   3962  CE2 PHE P 833      21.259   5.607   7.845  0.00  0.00      PROA  
ATOM   3963  HE2 PHE P 833      21.696   6.168   8.657  0.00  0.00      PROA  
ATOM   3964  C   PHE P 833      20.672  -0.108   5.113  0.00  0.00      PROA  
ATOM   3965  O   PHE P 833      20.707  -0.119   3.868  0.00  0.00      PROA  
ATOM   3966  N   THR P 834      20.930  -1.168   5.847  0.00  0.00      PROA  
ATOM   3967  HN  THR P 834      20.760  -1.183   6.830  0.00  0.00      PROA  
ATOM   3968  CA  THR P 834      21.422  -2.399   5.189  0.00  0.00      PROA  
ATOM   3969  HA  THR P 834      22.259  -2.063   4.595  0.00  0.00      PROA  
ATOM   3970  CB  THR P 834      21.925  -3.389   6.135  0.00  0.00      PROA  
ATOM   3971  HB  THR P 834      21.162  -3.840   6.806  0.00  0.00      PROA  
ATOM   3972  OG1 THR P 834      22.856  -2.779   6.939  0.00  0.00      PROA  
ATOM   3973  HG1 THR P 834      22.505  -1.971   7.320  0.00  0.00      PROA  
ATOM   3974  CG2 THR P 834      22.687  -4.436   5.400  0.00  0.00      PROA  
ATOM   3975 HG21 THR P 834      23.375  -3.875   4.731  0.00  0.00      PROA  
ATOM   3976 HG22 THR P 834      22.082  -5.165   4.820  0.00  0.00      PROA  
ATOM   3977 HG23 THR P 834      23.163  -5.010   6.223  0.00  0.00      PROA  
ATOM   3978  C   THR P 834      20.459  -3.070   4.217  0.00  0.00      PROA  
ATOM   3979  O   THR P 834      20.823  -3.465   3.121  0.00  0.00      PROA  
ATOM   3980  N   THR P 835      19.132  -3.160   4.633  0.00  0.00      PROA  
ATOM   3981  HN  THR P 835      18.997  -2.680   5.496  0.00  0.00      PROA  
ATOM   3982  CA  THR P 835      18.080  -3.805   3.975  0.00  0.00      PROA  
ATOM   3983  HA  THR P 835      18.369  -4.842   3.883  0.00  0.00      PROA  
ATOM   3984  CB  THR P 835      16.842  -3.717   4.824  0.00  0.00      PROA  
ATOM   3985  HB  THR P 835      16.587  -2.644   4.951  0.00  0.00      PROA  
ATOM   3986  OG1 THR P 835      16.835  -4.286   6.102  0.00  0.00      PROA  
ATOM   3987  HG1 THR P 835      17.485  -3.824   6.636  0.00  0.00      PROA  
ATOM   3988  CG2 THR P 835      15.602  -4.460   4.233  0.00  0.00      PROA  
ATOM   3989 HG21 THR P 835      14.706  -4.187   4.832  0.00  0.00      PROA  
ATOM   3990 HG22 THR P 835      15.700  -5.564   4.159  0.00  0.00      PROA  
ATOM   3991 HG23 THR P 835      15.431  -4.152   3.179  0.00  0.00      PROA  
ATOM   3992  C   THR P 835      17.802  -3.236   2.621  0.00  0.00      PROA  
ATOM   3993  O   THR P 835      17.537  -3.868   1.667  0.00  0.00      PROA  
ATOM   3994  N   PHE P 836      17.849  -1.885   2.486  0.00  0.00      PROA  
ATOM   3995  HN  PHE P 836      18.058  -1.209   3.187  0.00  0.00      PROA  
ATOM   3996  CA  PHE P 836      17.515  -1.258   1.219  0.00  0.00      PROA  
ATOM   3997  HA  PHE P 836      16.631  -1.772   0.873  0.00  0.00      PROA  
ATOM   3998  CB  PHE P 836      17.164   0.166   1.581  0.00  0.00      PROA  
ATOM   3999  HB1 PHE P 836      17.743   0.703   2.362  0.00  0.00      PROA  
ATOM   4000  HB2 PHE P 836      16.164   0.126   2.064  0.00  0.00      PROA  
ATOM   4001  CG  PHE P 836      16.963   1.124   0.352  0.00  0.00      PROA  
ATOM   4002  CD1 PHE P 836      15.711   1.576  -0.050  0.00  0.00      PROA  
ATOM   4003  HD1 PHE P 836      14.818   1.253   0.463  0.00  0.00      PROA  
ATOM   4004  CE1 PHE P 836      15.631   2.479  -1.160  0.00  0.00      PROA  
ATOM   4005  HE1 PHE P 836      14.600   2.734  -1.355  0.00  0.00      PROA  
ATOM   4006  CZ  PHE P 836      16.778   2.931  -1.768  0.00  0.00      PROA  
ATOM   4007  HZ  PHE P 836      16.687   3.633  -2.584  0.00  0.00      PROA  
ATOM   4008  CD2 PHE P 836      18.113   1.663  -0.318  0.00  0.00      PROA  
ATOM   4009  HD2 PHE P 836      19.079   1.369   0.065  0.00  0.00      PROA  
ATOM   4010  CE2 PHE P 836      18.024   2.550  -1.325  0.00  0.00      PROA  
ATOM   4011  HE2 PHE P 836      18.854   2.904  -1.919  0.00  0.00      PROA  
ATOM   4012  C   PHE P 836      18.702  -1.421   0.287  0.00  0.00      PROA  
ATOM   4013  O   PHE P 836      18.516  -1.817  -0.888  0.00  0.00      PROA  
ATOM   4014  N   PHE P 837      19.995  -1.093   0.704  0.00  0.00      PROA  
ATOM   4015  HN  PHE P 837      20.244  -0.739   1.602  0.00  0.00      PROA  
ATOM   4016  CA  PHE P 837      21.104  -1.451  -0.159  0.00  0.00      PROA  
ATOM   4017  HA  PHE P 837      20.985  -0.976  -1.121  0.00  0.00      PROA  
ATOM   4018  CB  PHE P 837      22.462  -1.104   0.469  0.00  0.00      PROA  
ATOM   4019  HB1 PHE P 837      23.324  -1.328  -0.196  0.00  0.00      PROA  
ATOM   4020  HB2 PHE P 837      22.650  -1.705   1.385  0.00  0.00      PROA  
ATOM   4021  CG  PHE P 837      22.634   0.411   0.753  0.00  0.00      PROA  
ATOM   4022  CD1 PHE P 837      22.240   1.419  -0.189  0.00  0.00      PROA  
ATOM   4023  HD1 PHE P 837      22.060   1.345  -1.251  0.00  0.00      PROA  
ATOM   4024  CE1 PHE P 837      22.398   2.755   0.233  0.00  0.00      PROA  
ATOM   4025  HE1 PHE P 837      22.095   3.580  -0.395  0.00  0.00      PROA  
ATOM   4026  CZ  PHE P 837      22.733   3.008   1.587  0.00  0.00      PROA  
ATOM   4027  HZ  PHE P 837      22.666   4.049   1.867  0.00  0.00      PROA  
ATOM   4028  CD2 PHE P 837      23.150   0.690   2.024  0.00  0.00      PROA  
ATOM   4029  HD2 PHE P 837      23.679  -0.067   2.584  0.00  0.00      PROA  
ATOM   4030  CE2 PHE P 837      23.187   2.036   2.435  0.00  0.00      PROA  
ATOM   4031  HE2 PHE P 837      23.507   2.297   3.433  0.00  0.00      PROA  
ATOM   4032  C   PHE P 837      21.284  -2.927  -0.545  0.00  0.00      PROA  
ATOM   4033  O   PHE P 837      21.450  -3.234  -1.686  0.00  0.00      PROA  
ATOM   4034  N   LEU P 838      21.062  -3.859   0.379  0.00  0.00      PROA  
ATOM   4035  HN  LEU P 838      20.946  -3.596   1.334  0.00  0.00      PROA  
ATOM   4036  CA  LEU P 838      21.115  -5.300   0.047  0.00  0.00      PROA  
ATOM   4037  HA  LEU P 838      21.992  -5.409  -0.574  0.00  0.00      PROA  
ATOM   4038  CB  LEU P 838      21.114  -6.108   1.379  0.00  0.00      PROA  
ATOM   4039  HB1 LEU P 838      20.240  -5.716   1.941  0.00  0.00      PROA  
ATOM   4040  HB2 LEU P 838      22.029  -5.767   1.907  0.00  0.00      PROA  
ATOM   4041  CG  LEU P 838      21.157  -7.616   1.315  0.00  0.00      PROA  
ATOM   4042  HG  LEU P 838      20.224  -8.115   0.974  0.00  0.00      PROA  
ATOM   4043  CD1 LEU P 838      22.272  -7.998   0.304  0.00  0.00      PROA  
ATOM   4044 HD11 LEU P 838      23.315  -7.744   0.591  0.00  0.00      PROA  
ATOM   4045 HD12 LEU P 838      21.952  -7.713  -0.721  0.00  0.00      PROA  
ATOM   4046 HD13 LEU P 838      22.170  -9.102   0.362  0.00  0.00      PROA  
ATOM   4047  CD2 LEU P 838      21.407  -8.295   2.587  0.00  0.00      PROA  
ATOM   4048 HD21 LEU P 838      21.693  -9.358   2.440  0.00  0.00      PROA  
ATOM   4049 HD22 LEU P 838      20.625  -8.185   3.369  0.00  0.00      PROA  
ATOM   4050 HD23 LEU P 838      22.366  -7.916   3.002  0.00  0.00      PROA  
ATOM   4051  C   LEU P 838      19.926  -5.786  -0.974  0.00  0.00      PROA  
ATOM   4052  O   LEU P 838      20.185  -6.337  -1.991  0.00  0.00      PROA  
ATOM   4053  N   SER P 839      18.710  -5.236  -0.745  0.00  0.00      PROA  
ATOM   4054  HN  SER P 839      18.612  -4.523  -0.056  0.00  0.00      PROA  
ATOM   4055  CA  SER P 839      17.615  -5.438  -1.739  0.00  0.00      PROA  
ATOM   4056  HA  SER P 839      17.600  -6.498  -1.941  0.00  0.00      PROA  
ATOM   4057  CB  SER P 839      16.270  -4.981  -1.127  0.00  0.00      PROA  
ATOM   4058  HB1 SER P 839      15.582  -5.138  -1.984  0.00  0.00      PROA  
ATOM   4059  HB2 SER P 839      16.176  -3.919  -0.812  0.00  0.00      PROA  
ATOM   4060  OG  SER P 839      15.897  -5.792  -0.032  0.00  0.00      PROA  
ATOM   4061  HG1 SER P 839      16.545  -5.771   0.676  0.00  0.00      PROA  
ATOM   4062  C   SER P 839      17.820  -4.809  -3.110  0.00  0.00      PROA  
ATOM   4063  O   SER P 839      17.582  -5.549  -4.107  0.00  0.00      PROA  
ATOM   4064  N   SER P 840      18.410  -3.604  -3.159  0.00  0.00      PROA  
ATOM   4065  HN  SER P 840      18.332  -3.077  -2.316  0.00  0.00      PROA  
ATOM   4066  CA  SER P 840      18.924  -3.016  -4.422  0.00  0.00      PROA  
ATOM   4067  HA  SER P 840      18.114  -3.054  -5.135  0.00  0.00      PROA  
ATOM   4068  CB  SER P 840      19.264  -1.578  -4.117  0.00  0.00      PROA  
ATOM   4069  HB1 SER P 840      20.208  -1.572  -3.531  0.00  0.00      PROA  
ATOM   4070  HB2 SER P 840      18.375  -1.257  -3.534  0.00  0.00      PROA  
ATOM   4071  OG  SER P 840      19.512  -0.847  -5.375  0.00  0.00      PROA  
ATOM   4072  HG1 SER P 840      19.508   0.092  -5.176  0.00  0.00      PROA  
ATOM   4073  C   SER P 840      20.079  -3.854  -4.970  0.00  0.00      PROA  
ATOM   4074  O   SER P 840      20.090  -4.046  -6.211  0.00  0.00      PROA  
ATOM   4075  N   PHE P 841      21.085  -4.357  -4.157  0.00  0.00      PROA  
ATOM   4076  HN  PHE P 841      21.092  -4.161  -3.180  0.00  0.00      PROA  
ATOM   4077  CA  PHE P 841      22.169  -5.085  -4.669  0.00  0.00      PROA  
ATOM   4078  HA  PHE P 841      22.578  -4.661  -5.574  0.00  0.00      PROA  
ATOM   4079  CB  PHE P 841      23.272  -5.186  -3.572  0.00  0.00      PROA  
ATOM   4080  HB1 PHE P 841      22.796  -5.391  -2.589  0.00  0.00      PROA  
ATOM   4081  HB2 PHE P 841      23.738  -4.178  -3.595  0.00  0.00      PROA  
ATOM   4082  CG  PHE P 841      24.366  -6.247  -3.777  0.00  0.00      PROA  
ATOM   4083  CD1 PHE P 841      25.471  -5.913  -4.615  0.00  0.00      PROA  
ATOM   4084  HD1 PHE P 841      25.549  -4.910  -5.009  0.00  0.00      PROA  
ATOM   4085  CE1 PHE P 841      26.413  -6.896  -4.814  0.00  0.00      PROA  
ATOM   4086  HE1 PHE P 841      27.320  -6.760  -5.384  0.00  0.00      PROA  
ATOM   4087  CZ  PHE P 841      26.399  -8.145  -4.121  0.00  0.00      PROA  
ATOM   4088  HZ  PHE P 841      27.228  -8.815  -4.294  0.00  0.00      PROA  
ATOM   4089  CD2 PHE P 841      24.315  -7.444  -3.035  0.00  0.00      PROA  
ATOM   4090  HD2 PHE P 841      23.444  -7.653  -2.431  0.00  0.00      PROA  
ATOM   4091  CE2 PHE P 841      25.342  -8.370  -3.152  0.00  0.00      PROA  
ATOM   4092  HE2 PHE P 841      25.256  -9.215  -2.484  0.00  0.00      PROA  
ATOM   4093  C   PHE P 841      21.786  -6.433  -5.215  0.00  0.00      PROA  
ATOM   4094  O   PHE P 841      22.222  -6.791  -6.284  0.00  0.00      PROA  
ATOM   4095  N   LEU P 842      20.895  -7.198  -4.578  0.00  0.00      PROA  
ATOM   4096  HN  LEU P 842      20.588  -6.903  -3.677  0.00  0.00      PROA  
ATOM   4097  CA  LEU P 842      20.479  -8.397  -5.206  0.00  0.00      PROA  
ATOM   4098  HA  LEU P 842      21.327  -8.981  -5.534  0.00  0.00      PROA  
ATOM   4099  CB  LEU P 842      19.753  -9.297  -4.126  0.00  0.00      PROA  
ATOM   4100  HB1 LEU P 842      19.415 -10.216  -4.652  0.00  0.00      PROA  
ATOM   4101  HB2 LEU P 842      18.922  -8.693  -3.703  0.00  0.00      PROA  
ATOM   4102  CG  LEU P 842      20.674  -9.653  -2.929  0.00  0.00      PROA  
ATOM   4103  HG  LEU P 842      20.830  -8.790  -2.247  0.00  0.00      PROA  
ATOM   4104  CD1 LEU P 842      19.971 -10.841  -2.164  0.00  0.00      PROA  
ATOM   4105 HD11 LEU P 842      20.542 -11.268  -1.313  0.00  0.00      PROA  
ATOM   4106 HD12 LEU P 842      19.786 -11.703  -2.841  0.00  0.00      PROA  
ATOM   4107 HD13 LEU P 842      19.007 -10.408  -1.821  0.00  0.00      PROA  
ATOM   4108  CD2 LEU P 842      22.008 -10.228  -3.385  0.00  0.00      PROA  
ATOM   4109 HD21 LEU P 842      21.887 -10.926  -4.241  0.00  0.00      PROA  
ATOM   4110 HD22 LEU P 842      22.469 -10.849  -2.588  0.00  0.00      PROA  
ATOM   4111 HD23 LEU P 842      22.726  -9.428  -3.666  0.00  0.00      PROA  
ATOM   4112  C   LEU P 842      19.593  -8.211  -6.469  0.00  0.00      PROA  
ATOM   4113  O   LEU P 842      19.622  -9.036  -7.370  0.00  0.00      PROA  
ATOM   4114  N   LYS P 843      18.822  -7.123  -6.575  0.00  0.00      PROA  
ATOM   4115  HN  LYS P 843      18.618  -6.594  -5.755  0.00  0.00      PROA  
ATOM   4116  CA  LYS P 843      18.111  -6.756  -7.740  0.00  0.00      PROA  
ATOM   4117  HA  LYS P 843      17.620  -7.683  -8.001  0.00  0.00      PROA  
ATOM   4118  CB  LYS P 843      17.086  -5.678  -7.387  0.00  0.00      PROA  
ATOM   4119  HB1 LYS P 843      17.659  -4.750  -7.177  0.00  0.00      PROA  
ATOM   4120  HB2 LYS P 843      16.670  -6.008  -6.411  0.00  0.00      PROA  
ATOM   4121  CG  LYS P 843      15.979  -5.440  -8.433  0.00  0.00      PROA  
ATOM   4122  HG1 LYS P 843      16.515  -5.226  -9.383  0.00  0.00      PROA  
ATOM   4123  HG2 LYS P 843      15.546  -4.526  -7.975  0.00  0.00      PROA  
ATOM   4124  CD  LYS P 843      14.986  -6.562  -8.684  0.00  0.00      PROA  
ATOM   4125  HD1 LYS P 843      14.290  -6.738  -7.836  0.00  0.00      PROA  
ATOM   4126  HD2 LYS P 843      15.685  -7.418  -8.795  0.00  0.00      PROA  
ATOM   4127  CE  LYS P 843      14.250  -6.201  -9.971  0.00  0.00      PROA  
ATOM   4128  HE1 LYS P 843      14.933  -5.764 -10.730  0.00  0.00      PROA  
ATOM   4129  HE2 LYS P 843      13.476  -5.410  -9.876  0.00  0.00      PROA  
ATOM   4130  NZ  LYS P 843      13.920  -7.504 -10.560  0.00  0.00      PROA  
ATOM   4131  HZ1 LYS P 843      14.867  -7.879 -10.769  0.00  0.00      PROA  
ATOM   4132  HZ2 LYS P 843      13.357  -7.388 -11.426  0.00  0.00      PROA  
ATOM   4133  HZ3 LYS P 843      13.320  -8.088  -9.942  0.00  0.00      PROA  
ATOM   4134  C   LYS P 843      19.139  -6.403  -8.833  0.00  0.00      PROA  
ATOM   4135  O   LYS P 843      19.161  -7.050  -9.896  0.00  0.00      PROA  
ATOM   4136  N   GLN P 844      20.146  -5.583  -8.501  0.00  0.00      PROA  
ATOM   4137  HN  GLN P 844      19.967  -4.937  -7.763  0.00  0.00      PROA  
ATOM   4138  CA  GLN P 844      21.210  -5.113  -9.451  0.00  0.00      PROA  
ATOM   4139  HA  GLN P 844      20.747  -4.801 -10.375  0.00  0.00      PROA  
ATOM   4140  CB  GLN P 844      22.008  -3.866  -8.828  0.00  0.00      PROA  
ATOM   4141  HB1 GLN P 844      23.054  -3.868  -9.202  0.00  0.00      PROA  
ATOM   4142  HB2 GLN P 844      22.007  -4.001  -7.725  0.00  0.00      PROA  
ATOM   4143  CG  GLN P 844      21.363  -2.461  -9.095  0.00  0.00      PROA  
ATOM   4144  HG1 GLN P 844      21.882  -2.022  -9.974  0.00  0.00      PROA  
ATOM   4145  HG2 GLN P 844      21.660  -1.837  -8.225  0.00  0.00      PROA  
ATOM   4146  CD  GLN P 844      19.821  -2.316  -9.327  0.00  0.00      PROA  
ATOM   4147  OE1 GLN P 844      19.210  -2.714 -10.328  0.00  0.00      PROA  
ATOM   4148  NE2 GLN P 844      19.084  -1.614  -8.402  0.00  0.00      PROA  
ATOM   4149 HE21 GLN P 844      18.189  -1.224  -8.620  0.00  0.00      PROA  
ATOM   4150 HE22 GLN P 844      19.455  -1.423  -7.493  0.00  0.00      PROA  
ATOM   4151  C   GLN P 844      22.121  -6.229  -9.969  0.00  0.00      PROA  
ATOM   4152  O   GLN P 844      22.795  -6.193 -10.955  0.00  0.00      PROA  
ATOM   4153  N   PHE P 845      22.220  -7.240  -9.118  0.00  0.00      PROA  
ATOM   4154  HN  PHE P 845      21.675  -7.167  -8.286  0.00  0.00      PROA  
ATOM   4155  CA  PHE P 845      23.040  -8.412  -9.335  0.00  0.00      PROA  
ATOM   4156  HA  PHE P 845      24.061  -8.141  -9.110  0.00  0.00      PROA  
ATOM   4157  CB  PHE P 845      22.608  -9.472  -8.244  0.00  0.00      PROA  
ATOM   4158  HB1 PHE P 845      21.651  -9.891  -8.621  0.00  0.00      PROA  
ATOM   4159  HB2 PHE P 845      22.392  -8.956  -7.285  0.00  0.00      PROA  
ATOM   4160  CG  PHE P 845      23.592 -10.577  -7.996  0.00  0.00      PROA  
ATOM   4161  CD1 PHE P 845      24.464 -10.399  -6.942  0.00  0.00      PROA  
ATOM   4162  HD1 PHE P 845      24.372  -9.425  -6.484  0.00  0.00      PROA  
ATOM   4163  CE1 PHE P 845      25.511 -11.277  -6.736  0.00  0.00      PROA  
ATOM   4164  HE1 PHE P 845      26.259 -11.093  -5.979  0.00  0.00      PROA  
ATOM   4165  CZ  PHE P 845      25.651 -12.543  -7.393  0.00  0.00      PROA  
ATOM   4166  HZ  PHE P 845      26.366 -13.332  -7.212  0.00  0.00      PROA  
ATOM   4167  CD2 PHE P 845      23.613 -11.811  -8.636  0.00  0.00      PROA  
ATOM   4168  HD2 PHE P 845      22.859 -12.020  -9.381  0.00  0.00      PROA  
ATOM   4169  CE2 PHE P 845      24.670 -12.755  -8.420  0.00  0.00      PROA  
ATOM   4170  HE2 PHE P 845      24.631 -13.726  -8.892  0.00  0.00      PROA  
ATOM   4171  C   PHE P 845      22.825  -8.997 -10.722  0.00  0.00      PROA  
ATOM   4172  O   PHE P 845      23.719  -9.614 -11.305  0.00  0.00      PROA  
ATOM   4173  N   LYS P 846      21.554  -9.039 -11.206  0.00  0.00      PROA  
ATOM   4174  HN  LYS P 846      20.918  -8.442 -10.724  0.00  0.00      PROA  
ATOM   4175  CA  LYS P 846      21.167  -9.662 -12.494  0.00  0.00      PROA  
ATOM   4176  HA  LYS P 846      21.454 -10.693 -12.347  0.00  0.00      PROA  
ATOM   4177  CB  LYS P 846      19.643  -9.879 -12.576  0.00  0.00      PROA  
ATOM   4178  HB1 LYS P 846      19.222  -8.857 -12.692  0.00  0.00      PROA  
ATOM   4179  HB2 LYS P 846      19.291 -10.248 -11.589  0.00  0.00      PROA  
ATOM   4180  CG  LYS P 846      19.093 -10.509 -13.824  0.00  0.00      PROA  
ATOM   4181  HG1 LYS P 846      19.763 -11.324 -14.174  0.00  0.00      PROA  
ATOM   4182  HG2 LYS P 846      19.002  -9.775 -14.652  0.00  0.00      PROA  
ATOM   4183  CD  LYS P 846      17.764 -11.218 -13.545  0.00  0.00      PROA  
ATOM   4184  HD1 LYS P 846      16.982 -10.495 -13.228  0.00  0.00      PROA  
ATOM   4185  HD2 LYS P 846      18.000 -11.722 -12.584  0.00  0.00      PROA  
ATOM   4186  CE  LYS P 846      17.541 -12.108 -14.677  0.00  0.00      PROA  
ATOM   4187  HE1 LYS P 846      18.144 -13.040 -14.720  0.00  0.00      PROA  
ATOM   4188  HE2 LYS P 846      17.644 -11.577 -15.648  0.00  0.00      PROA  
ATOM   4189  NZ  LYS P 846      16.181 -12.670 -14.763  0.00  0.00      PROA  
ATOM   4190  HZ1 LYS P 846      15.933 -13.356 -14.022  0.00  0.00      PROA  
ATOM   4191  HZ2 LYS P 846      16.014 -13.156 -15.668  0.00  0.00      PROA  
ATOM   4192  HZ3 LYS P 846      15.411 -11.986 -14.619  0.00  0.00      PROA  
ATOM   4193  C   LYS P 846      21.803  -9.207 -13.731  0.00  0.00      PROA  
ATOM   4194  O   LYS P 846      22.227 -10.026 -14.616  0.00  0.00      PROA  
ATOM   4195  N   THR P 847      21.891  -7.899 -13.924  0.00  0.00      PROA  
ATOM   4196  HN  THR P 847      21.592  -7.240 -13.239  0.00  0.00      PROA  
ATOM   4197  CA  THR P 847      22.286  -7.408 -15.246  0.00  0.00      PROA  
ATOM   4198  HA  THR P 847      21.624  -7.839 -15.983  0.00  0.00      PROA  
ATOM   4199  CB  THR P 847      22.168  -5.833 -15.381  0.00  0.00      PROA  
ATOM   4200  HB  THR P 847      22.597  -5.520 -16.357  0.00  0.00      PROA  
ATOM   4201  OG1 THR P 847      22.683  -5.160 -14.231  0.00  0.00      PROA  
ATOM   4202  HG1 THR P 847      23.432  -4.579 -14.385  0.00  0.00      PROA  
ATOM   4203  CG2 THR P 847      20.653  -5.442 -15.592  0.00  0.00      PROA  
ATOM   4204 HG21 THR P 847      20.039  -5.443 -14.666  0.00  0.00      PROA  
ATOM   4205 HG22 THR P 847      20.203  -6.035 -16.417  0.00  0.00      PROA  
ATOM   4206 HG23 THR P 847      20.655  -4.401 -15.982  0.00  0.00      PROA  
ATOM   4207  C   THR P 847      23.627  -7.754 -15.702  0.00  0.00      PROA  
ATOM   4208  O   THR P 847      23.859  -8.132 -16.888  0.00  0.00      PROA  
ATOM   4209  N   LYS P 848      24.602  -7.601 -14.782  0.00  0.00      PROA  
ATOM   4210  HN  LYS P 848      24.342  -7.120 -13.948  0.00  0.00      PROA  
ATOM   4211  CA  LYS P 848      26.088  -7.764 -14.796  0.00  0.00      PROA  
ATOM   4212  HA  LYS P 848      26.385  -6.960 -15.453  0.00  0.00      PROA  
ATOM   4213  CB  LYS P 848      26.622  -7.689 -13.323  0.00  0.00      PROA  
ATOM   4214  HB1 LYS P 848      27.723  -7.692 -13.179  0.00  0.00      PROA  
ATOM   4215  HB2 LYS P 848      26.164  -8.559 -12.807  0.00  0.00      PROA  
ATOM   4216  CG  LYS P 848      26.013  -6.526 -12.525  0.00  0.00      PROA  
ATOM   4217  HG1 LYS P 848      24.932  -6.730 -12.368  0.00  0.00      PROA  
ATOM   4218  HG2 LYS P 848      26.095  -5.583 -13.107  0.00  0.00      PROA  
ATOM   4219  CD  LYS P 848      26.798  -6.420 -11.215  0.00  0.00      PROA  
ATOM   4220  HD1 LYS P 848      27.883  -6.328 -11.437  0.00  0.00      PROA  
ATOM   4221  HD2 LYS P 848      26.722  -7.345 -10.605  0.00  0.00      PROA  
ATOM   4222  CE  LYS P 848      26.277  -5.194 -10.341  0.00  0.00      PROA  
ATOM   4223  HE1 LYS P 848      25.171  -5.214 -10.246  0.00  0.00      PROA  
ATOM   4224  HE2 LYS P 848      26.501  -4.383 -11.066  0.00  0.00      PROA  
ATOM   4225  NZ  LYS P 848      26.973  -4.942  -9.085  0.00  0.00      PROA  
ATOM   4226  HZ1 LYS P 848      27.994  -5.138  -9.113  0.00  0.00      PROA  
ATOM   4227  HZ2 LYS P 848      26.558  -5.467  -8.290  0.00  0.00      PROA  
ATOM   4228  HZ3 LYS P 848      26.753  -3.943  -8.896  0.00  0.00      PROA  
ATOM   4229  C   LYS P 848      26.596  -9.128 -15.412  0.00  0.00      PROA  
ATOM   4230  O   LYS P 848      26.011 -10.179 -15.490  0.00  0.00      PROA  
ATOM   4231  N   ARG P 849      27.886  -9.066 -15.810  0.00  0.00      PROA  
ATOM   4232  HN  ARG P 849      28.289  -8.154 -15.817  0.00  0.00      PROA  
ATOM   4233  CA  ARG P 849      28.708 -10.156 -16.338  0.00  0.00      PROA  
ATOM   4234  HA  ARG P 849      28.082 -11.015 -16.529  0.00  0.00      PROA  
ATOM   4235  CB  ARG P 849      29.457  -9.836 -17.591  0.00  0.00      PROA  
ATOM   4236  HB1 ARG P 849      30.232 -10.620 -17.731  0.00  0.00      PROA  
ATOM   4237  HB2 ARG P 849      29.835  -8.793 -17.651  0.00  0.00      PROA  
ATOM   4238  CG  ARG P 849      28.588 -10.101 -18.815  0.00  0.00      PROA  
ATOM   4239  HG1 ARG P 849      27.836 -10.903 -18.657  0.00  0.00      PROA  
ATOM   4240  HG2 ARG P 849      29.258 -10.402 -19.648  0.00  0.00      PROA  
ATOM   4241  CD  ARG P 849      27.865  -8.781 -19.267  0.00  0.00      PROA  
ATOM   4242  HD1 ARG P 849      28.565  -8.046 -19.718  0.00  0.00      PROA  
ATOM   4243  HD2 ARG P 849      27.325  -8.295 -18.427  0.00  0.00      PROA  
ATOM   4244  NE  ARG P 849      26.856  -9.260 -20.198  0.00  0.00      PROA  
ATOM   4245  HE  ARG P 849      26.024  -9.569 -19.737  0.00  0.00      PROA  
ATOM   4246  CZ  ARG P 849      26.906  -9.359 -21.518  0.00  0.00      PROA  
ATOM   4247  NH1 ARG P 849      27.905  -9.099 -22.340  0.00  0.00      PROA  
ATOM   4248 HH11 ARG P 849      28.753  -8.720 -21.969  0.00  0.00      PROA  
ATOM   4249 HH12 ARG P 849      27.750  -9.110 -23.328  0.00  0.00      PROA  
ATOM   4250  NH2 ARG P 849      25.800  -9.755 -22.088  0.00  0.00      PROA  
ATOM   4251 HH21 ARG P 849      24.976  -9.852 -21.530  0.00  0.00      PROA  
ATOM   4252 HH22 ARG P 849      25.809  -9.859 -23.082  0.00  0.00      PROA  
ATOM   4253  C   ARG P 849      29.670 -10.651 -15.280  0.00  0.00      PROA  
ATOM   4254  O   ARG P 849      30.619  -9.993 -14.844  0.00  0.00      PROA  
ATOM   4255  N   TYR P 850      29.590 -11.941 -14.905  0.00  0.00      PROA  
ATOM   4256  HN  TYR P 850      28.782 -12.492 -15.102  0.00  0.00      PROA  
ATOM   4257  CA  TYR P 850      30.698 -12.588 -14.228  0.00  0.00      PROA  
ATOM   4258  HA  TYR P 850      31.561 -12.577 -14.877  0.00  0.00      PROA  
ATOM   4259  CB  TYR P 850      31.194 -11.965 -12.824  0.00  0.00      PROA  
ATOM   4260  HB1 TYR P 850      30.380 -12.164 -12.095  0.00  0.00      PROA  
ATOM   4261  HB2 TYR P 850      31.297 -10.860 -12.864  0.00  0.00      PROA  
ATOM   4262  CG  TYR P 850      32.498 -12.428 -12.289  0.00  0.00      PROA  
ATOM   4263  CD1 TYR P 850      32.468 -13.506 -11.387  0.00  0.00      PROA  
ATOM   4264  HD1 TYR P 850      31.479 -13.902 -11.210  0.00  0.00      PROA  
ATOM   4265  CE1 TYR P 850      33.671 -14.059 -10.908  0.00  0.00      PROA  
ATOM   4266  HE1 TYR P 850      33.683 -14.949 -10.297  0.00  0.00      PROA  
ATOM   4267  CZ  TYR P 850      34.940 -13.500 -11.301  0.00  0.00      PROA  
ATOM   4268  OH  TYR P 850      36.097 -14.122 -10.889  0.00  0.00      PROA  
ATOM   4269  HH  TYR P 850      35.899 -15.051 -10.752  0.00  0.00      PROA  
ATOM   4270  CD2 TYR P 850      33.695 -11.790 -12.631  0.00  0.00      PROA  
ATOM   4271  HD2 TYR P 850      33.675 -11.046 -13.414  0.00  0.00      PROA  
ATOM   4272  CE2 TYR P 850      34.912 -12.297 -12.064  0.00  0.00      PROA  
ATOM   4273  HE2 TYR P 850      35.840 -11.974 -12.512  0.00  0.00      PROA  
ATOM   4274  C   TYR P 850      30.426 -14.098 -14.061  0.00  0.00      PROA  
ATOM   4275  O   TYR P 850      31.297 -14.952 -14.343  0.00  0.00      PROA  
ATOM   4276  N   PHE P 851      29.230 -14.416 -13.602  0.00  0.00      PROA  
ATOM   4277  HN  PHE P 851      28.711 -13.567 -13.529  0.00  0.00      PROA  
ATOM   4278  CA  PHE P 851      28.777 -15.798 -13.247  0.00  0.00      PROA  
ATOM   4279  HA  PHE P 851      29.661 -16.418 -13.219  0.00  0.00      PROA  
ATOM   4280  CB  PHE P 851      27.916 -15.849 -11.924  0.00  0.00      PROA  
ATOM   4281  HB1 PHE P 851      27.568 -16.881 -11.703  0.00  0.00      PROA  
ATOM   4282  HB2 PHE P 851      26.960 -15.288 -12.003  0.00  0.00      PROA  
ATOM   4283  CG  PHE P 851      28.758 -15.427 -10.735  0.00  0.00      PROA  
ATOM   4284  CD1 PHE P 851      29.937 -16.160 -10.484  0.00  0.00      PROA  
ATOM   4285  HD1 PHE P 851      30.169 -17.060 -11.035  0.00  0.00      PROA  
ATOM   4286  CE1 PHE P 851      30.702 -15.848  -9.351  0.00  0.00      PROA  
ATOM   4287  HE1 PHE P 851      31.658 -16.348  -9.285  0.00  0.00      PROA  
ATOM   4288  CZ  PHE P 851      30.435 -14.703  -8.682  0.00  0.00      PROA  
ATOM   4289  HZ  PHE P 851      31.183 -14.347  -7.989  0.00  0.00      PROA  
ATOM   4290  CD2 PHE P 851      28.370 -14.368  -9.849  0.00  0.00      PROA  
ATOM   4291  HD2 PHE P 851      27.469 -13.792 -10.000  0.00  0.00      PROA  
ATOM   4292  CE2 PHE P 851      29.272 -13.958  -8.858  0.00  0.00      PROA  
ATOM   4293  HE2 PHE P 851      29.133 -13.062  -8.272  0.00  0.00      PROA  
ATOM   4294  C   PHE P 851      27.876 -16.233 -14.316  0.00  0.00      PROA  
ATOM   4295  O   PHE P 851      27.300 -15.354 -14.955  0.00  0.00      PROA  
ATOM   4296  N   PRO P 852      27.590 -17.552 -14.505  0.00  0.00      PROA  
ATOM   4297  CD  PRO P 852      28.555 -18.571 -14.227  0.00  0.00      PROA  
ATOM   4298  HD1 PRO P 852      28.711 -18.777 -13.146  0.00  0.00      PROA  
ATOM   4299  HD2 PRO P 852      29.548 -18.259 -14.616  0.00  0.00      PROA  
ATOM   4300  CA  PRO P 852      26.423 -18.123 -15.260  0.00  0.00      PROA  
ATOM   4301  HA  PRO P 852      26.622 -18.010 -16.316  0.00  0.00      PROA  
ATOM   4302  CB  PRO P 852      26.452 -19.605 -14.896  0.00  0.00      PROA  
ATOM   4303  HB1 PRO P 852      25.833 -20.307 -15.495  0.00  0.00      PROA  
ATOM   4304  HB2 PRO P 852      26.058 -19.642 -13.858  0.00  0.00      PROA  
ATOM   4305  CG  PRO P 852      27.961 -19.862 -14.754  0.00  0.00      PROA  
ATOM   4306  HG1 PRO P 852      28.073 -20.685 -14.015  0.00  0.00      PROA  
ATOM   4307  HG2 PRO P 852      28.220 -20.158 -15.793  0.00  0.00      PROA  
ATOM   4308  C   PRO P 852      25.066 -17.483 -14.993  0.00  0.00      PROA  
ATOM   4309  O   PRO P 852      24.826 -17.114 -13.835  0.00  0.00      PROA  
ATOM   4310  N   THR P 853      24.195 -17.428 -16.020  0.00  0.00      PROA  
ATOM   4311  HN  THR P 853      24.484 -17.850 -16.876  0.00  0.00      PROA  
ATOM   4312  CA  THR P 853      22.828 -16.806 -15.967  0.00  0.00      PROA  
ATOM   4313  HA  THR P 853      22.979 -15.758 -15.752  0.00  0.00      PROA  
ATOM   4314  CB  THR P 853      22.108 -16.766 -17.359  0.00  0.00      PROA  
ATOM   4315  HB  THR P 853      20.998 -16.794 -17.313  0.00  0.00      PROA  
ATOM   4316  OG1 THR P 853      22.481 -17.725 -18.265  0.00  0.00      PROA  
ATOM   4317  HG1 THR P 853      21.711 -18.298 -18.305  0.00  0.00      PROA  
ATOM   4318  CG2 THR P 853      22.544 -15.472 -18.070  0.00  0.00      PROA  
ATOM   4319 HG21 THR P 853      23.631 -15.422 -18.292  0.00  0.00      PROA  
ATOM   4320 HG22 THR P 853      22.176 -14.617 -17.464  0.00  0.00      PROA  
ATOM   4321 HG23 THR P 853      21.927 -15.400 -18.992  0.00  0.00      PROA  
ATOM   4322  C   THR P 853      21.888 -17.361 -14.929  0.00  0.00      PROA  
ATOM   4323  O   THR P 853      21.123 -16.696 -14.294  0.00  0.00      PROA  
ATOM   4324  N   LYS P 854      21.880 -18.757 -14.802  0.00  0.00      PROA  
ATOM   4325  HN  LYS P 854      22.523 -19.192 -15.427  0.00  0.00      PROA  
ATOM   4326  CA  LYS P 854      21.103 -19.494 -13.801  0.00  0.00      PROA  
ATOM   4327  HA  LYS P 854      20.084 -19.439 -14.154  0.00  0.00      PROA  
ATOM   4328  CB  LYS P 854      21.548 -20.967 -13.873  0.00  0.00      PROA  
ATOM   4329  HB1 LYS P 854      21.225 -21.376 -14.854  0.00  0.00      PROA  
ATOM   4330  HB2 LYS P 854      20.836 -21.487 -13.197  0.00  0.00      PROA  
ATOM   4331  CG  LYS P 854      23.110 -21.213 -13.613  0.00  0.00      PROA  
ATOM   4332  HG1 LYS P 854      23.383 -21.039 -12.550  0.00  0.00      PROA  
ATOM   4333  HG2 LYS P 854      23.694 -20.481 -14.212  0.00  0.00      PROA  
ATOM   4334  CD  LYS P 854      23.534 -22.551 -13.875  0.00  0.00      PROA  
ATOM   4335  HD1 LYS P 854      23.279 -22.774 -14.934  0.00  0.00      PROA  
ATOM   4336  HD2 LYS P 854      23.026 -23.226 -13.153  0.00  0.00      PROA  
ATOM   4337  CE  LYS P 854      25.062 -22.738 -13.606  0.00  0.00      PROA  
ATOM   4338  HE1 LYS P 854      25.473 -22.273 -12.685  0.00  0.00      PROA  
ATOM   4339  HE2 LYS P 854      25.605 -22.231 -14.432  0.00  0.00      PROA  
ATOM   4340  NZ  LYS P 854      25.431 -24.177 -13.643  0.00  0.00      PROA  
ATOM   4341  HZ1 LYS P 854      25.158 -24.708 -14.494  0.00  0.00      PROA  
ATOM   4342  HZ2 LYS P 854      25.010 -24.606 -12.794  0.00  0.00      PROA  
ATOM   4343  HZ3 LYS P 854      26.446 -24.164 -13.417  0.00  0.00      PROA  
ATOM   4344  C   LYS P 854      21.151 -19.008 -12.372  0.00  0.00      PROA  
ATOM   4345  O   LYS P 854      20.128 -19.035 -11.689  0.00  0.00      PROA  
ATOM   4346  N   VAL P 855      22.320 -18.596 -11.812  0.00  0.00      PROA  
ATOM   4347  HN  VAL P 855      23.177 -18.632 -12.319  0.00  0.00      PROA  
ATOM   4348  CA  VAL P 855      22.248 -17.946 -10.492  0.00  0.00      PROA  
ATOM   4349  HA  VAL P 855      21.516 -18.446  -9.875  0.00  0.00      PROA  
ATOM   4350  CB  VAL P 855      23.607 -18.008  -9.958  0.00  0.00      PROA  
ATOM   4351  HB  VAL P 855      24.247 -17.316 -10.546  0.00  0.00      PROA  
ATOM   4352  CG1 VAL P 855      23.629 -17.327  -8.537  0.00  0.00      PROA  
ATOM   4353 HG11 VAL P 855      23.408 -16.238  -8.537  0.00  0.00      PROA  
ATOM   4354 HG12 VAL P 855      24.691 -17.446  -8.233  0.00  0.00      PROA  
ATOM   4355 HG13 VAL P 855      23.061 -17.897  -7.771  0.00  0.00      PROA  
ATOM   4356  CG2 VAL P 855      24.120 -19.520  -9.853  0.00  0.00      PROA  
ATOM   4357 HG21 VAL P 855      23.218 -20.157  -9.975  0.00  0.00      PROA  
ATOM   4358 HG22 VAL P 855      24.432 -19.817  -8.829  0.00  0.00      PROA  
ATOM   4359 HG23 VAL P 855      24.879 -19.819 -10.607  0.00  0.00      PROA  
ATOM   4360  C   VAL P 855      21.834 -16.433 -10.603  0.00  0.00      PROA  
ATOM   4361  O   VAL P 855      21.169 -15.860  -9.744  0.00  0.00      PROA  
ATOM   4362  N   ARG P 856      22.004 -15.760 -11.697  0.00  0.00      PROA  
ATOM   4363  HN  ARG P 856      22.297 -16.217 -12.533  0.00  0.00      PROA  
ATOM   4364  CA  ARG P 856      21.687 -14.367 -11.842  0.00  0.00      PROA  
ATOM   4365  HA  ARG P 856      22.052 -13.955 -10.914  0.00  0.00      PROA  
ATOM   4366  CB  ARG P 856      22.273 -13.742 -13.165  0.00  0.00      PROA  
ATOM   4367  HB1 ARG P 856      21.958 -12.681 -13.075  0.00  0.00      PROA  
ATOM   4368  HB2 ARG P 856      21.710 -14.146 -14.034  0.00  0.00      PROA  
ATOM   4369  CG  ARG P 856      23.829 -13.661 -13.223  0.00  0.00      PROA  
ATOM   4370  HG1 ARG P 856      24.030 -13.269 -14.243  0.00  0.00      PROA  
ATOM   4371  HG2 ARG P 856      24.099 -14.738 -13.261  0.00  0.00      PROA  
ATOM   4372  CD  ARG P 856      24.489 -12.910 -12.112  0.00  0.00      PROA  
ATOM   4373  HD1 ARG P 856      24.567 -13.623 -11.263  0.00  0.00      PROA  
ATOM   4374  HD2 ARG P 856      23.808 -12.085 -11.814  0.00  0.00      PROA  
ATOM   4375  NE  ARG P 856      25.791 -12.432 -12.552  0.00  0.00      PROA  
ATOM   4376  HE  ARG P 856      26.013 -12.592 -13.514  0.00  0.00      PROA  
ATOM   4377  CZ  ARG P 856      26.470 -11.515 -11.935  0.00  0.00      PROA  
ATOM   4378  NH1 ARG P 856      26.249 -10.878 -10.773  0.00  0.00      PROA  
ATOM   4379 HH11 ARG P 856      25.346 -10.832 -10.346  0.00  0.00      PROA  
ATOM   4380 HH12 ARG P 856      26.995 -10.452 -10.260  0.00  0.00      PROA  
ATOM   4381  NH2 ARG P 856      27.516 -11.146 -12.600  0.00  0.00      PROA  
ATOM   4382 HH21 ARG P 856      28.067 -10.404 -12.217  0.00  0.00      PROA  
ATOM   4383 HH22 ARG P 856      27.490 -11.079 -13.597  0.00  0.00      PROA  
ATOM   4384  C   ARG P 856      20.193 -14.092 -11.790  0.00  0.00      PROA  
ATOM   4385  O   ARG P 856      19.764 -13.146 -11.087  0.00  0.00      PROA  
ATOM   4386  N   SER P 857      19.347 -14.940 -12.442  0.00  0.00      PROA  
ATOM   4387  HN  SER P 857      19.709 -15.636 -13.058  0.00  0.00      PROA  
ATOM   4388  CA  SER P 857      17.948 -14.960 -12.180  0.00  0.00      PROA  
ATOM   4389  HA  SER P 857      17.660 -13.928 -12.317  0.00  0.00      PROA  
ATOM   4390  CB  SER P 857      17.168 -16.030 -13.118  0.00  0.00      PROA  
ATOM   4391  HB1 SER P 857      16.074 -16.082 -12.932  0.00  0.00      PROA  
ATOM   4392  HB2 SER P 857      17.433 -17.072 -12.840  0.00  0.00      PROA  
ATOM   4393  OG  SER P 857      17.539 -15.804 -14.512  0.00  0.00      PROA  
ATOM   4394  HG1 SER P 857      17.352 -16.623 -14.977  0.00  0.00      PROA  
ATOM   4395  C   SER P 857      17.518 -15.281 -10.710  0.00  0.00      PROA  
ATOM   4396  O   SER P 857      16.872 -14.470 -10.091  0.00  0.00      PROA  
ATOM   4397  N   THR P 858      18.017 -16.338 -10.023  0.00  0.00      PROA  
ATOM   4398  HN  THR P 858      18.763 -16.795 -10.501  0.00  0.00      PROA  
ATOM   4399  CA  THR P 858      17.498 -16.951  -8.776  0.00  0.00      PROA  
ATOM   4400  HA  THR P 858      16.427 -16.946  -8.912  0.00  0.00      PROA  
ATOM   4401  CB  THR P 858      17.952 -18.380  -8.454  0.00  0.00      PROA  
ATOM   4402  HB  THR P 858      18.766 -18.570  -9.186  0.00  0.00      PROA  
ATOM   4403  OG1 THR P 858      16.889 -19.321  -8.525  0.00  0.00      PROA  
ATOM   4404  HG1 THR P 858      17.359 -20.109  -8.808  0.00  0.00      PROA  
ATOM   4405  CG2 THR P 858      18.674 -18.600  -7.158  0.00  0.00      PROA  
ATOM   4406 HG21 THR P 858      18.110 -18.279  -6.257  0.00  0.00      PROA  
ATOM   4407 HG22 THR P 858      19.627 -18.051  -7.004  0.00  0.00      PROA  
ATOM   4408 HG23 THR P 858      18.865 -19.672  -6.935  0.00  0.00      PROA  
ATOM   4409  C   THR P 858      17.788 -15.969  -7.622  0.00  0.00      PROA  
ATOM   4410  O   THR P 858      16.840 -15.670  -6.890  0.00  0.00      PROA  
ATOM   4411  N   ILE P 859      19.010 -15.331  -7.589  0.00  0.00      PROA  
ATOM   4412  HN  ILE P 859      19.701 -15.485  -8.292  0.00  0.00      PROA  
ATOM   4413  CA  ILE P 859      19.317 -14.279  -6.622  0.00  0.00      PROA  
ATOM   4414  HA  ILE P 859      19.039 -14.597  -5.628  0.00  0.00      PROA  
ATOM   4415  CB  ILE P 859      20.812 -13.943  -6.733  0.00  0.00      PROA  
ATOM   4416  HB  ILE P 859      21.031 -13.708  -7.797  0.00  0.00      PROA  
ATOM   4417  CG2 ILE P 859      21.252 -12.645  -5.954  0.00  0.00      PROA  
ATOM   4418 HG21 ILE P 859      21.021 -12.857  -4.888  0.00  0.00      PROA  
ATOM   4419 HG22 ILE P 859      20.705 -11.708  -6.188  0.00  0.00      PROA  
ATOM   4420 HG23 ILE P 859      22.329 -12.478  -6.172  0.00  0.00      PROA  
ATOM   4421  CG1 ILE P 859      21.699 -15.202  -6.476  0.00  0.00      PROA  
ATOM   4422 HG11 ILE P 859      22.709 -14.826  -6.743  0.00  0.00      PROA  
ATOM   4423 HG12 ILE P 859      21.436 -16.016  -7.185  0.00  0.00      PROA  
ATOM   4424  CD  ILE P 859      21.752 -15.778  -5.045  0.00  0.00      PROA  
ATOM   4425  HD1 ILE P 859      22.543 -16.532  -4.843  0.00  0.00      PROA  
ATOM   4426  HD2 ILE P 859      20.806 -16.237  -4.685  0.00  0.00      PROA  
ATOM   4427  HD3 ILE P 859      21.957 -15.005  -4.274  0.00  0.00      PROA  
ATOM   4428  C   ILE P 859      18.475 -12.998  -6.685  0.00  0.00      PROA  
ATOM   4429  O   ILE P 859      18.034 -12.497  -5.677  0.00  0.00      PROA  
ATOM   4430  N   SER P 860      18.246 -12.490  -7.903  0.00  0.00      PROA  
ATOM   4431  HN  SER P 860      18.583 -13.011  -8.684  0.00  0.00      PROA  
ATOM   4432  CA  SER P 860      17.291 -11.451  -8.200  0.00  0.00      PROA  
ATOM   4433  HA  SER P 860      17.628 -10.632  -7.581  0.00  0.00      PROA  
ATOM   4434  CB  SER P 860      17.547 -10.914  -9.692  0.00  0.00      PROA  
ATOM   4435  HB1 SER P 860      17.520 -11.754 -10.419  0.00  0.00      PROA  
ATOM   4436  HB2 SER P 860      18.606 -10.600  -9.579  0.00  0.00      PROA  
ATOM   4437  OG  SER P 860      16.689  -9.847 -10.117  0.00  0.00      PROA  
ATOM   4438  HG1 SER P 860      15.769 -10.123 -10.105  0.00  0.00      PROA  
ATOM   4439  C   SER P 860      15.793 -11.710  -7.950  0.00  0.00      PROA  
ATOM   4440  O   SER P 860      15.002 -10.848  -7.573  0.00  0.00      PROA  
ATOM   4441  N   ASP P 861      15.340 -12.925  -8.171  0.00  0.00      PROA  
ATOM   4442  HN  ASP P 861      15.700 -13.528  -8.879  0.00  0.00      PROA  
ATOM   4443  CA  ASP P 861      14.091 -13.467  -7.792  0.00  0.00      PROA  
ATOM   4444  HA  ASP P 861      13.287 -12.811  -8.094  0.00  0.00      PROA  
ATOM   4445  CB  ASP P 861      13.806 -14.883  -8.361  0.00  0.00      PROA  
ATOM   4446  HB1 ASP P 861      12.903 -15.396  -7.967  0.00  0.00      PROA  
ATOM   4447  HB2 ASP P 861      14.611 -15.643  -8.272  0.00  0.00      PROA  
ATOM   4448  CG  ASP P 861      13.564 -14.727  -9.865  0.00  0.00      PROA  
ATOM   4449  OD1 ASP P 861      13.739 -13.568 -10.421  0.00  0.00      PROA  
ATOM   4450  OD2 ASP P 861      13.212 -15.788 -10.544  0.00  0.00      PROA  
ATOM   4451  C   ASP P 861      13.822 -13.513  -6.259  0.00  0.00      PROA  
ATOM   4452  O   ASP P 861      12.750 -13.114  -5.830  0.00  0.00      PROA  
ATOM   4453  N   PHE P 862      14.802 -13.927  -5.494  0.00  0.00      PROA  
ATOM   4454  HN  PHE P 862      15.590 -14.316  -5.964  0.00  0.00      PROA  
ATOM   4455  CA  PHE P 862      14.696 -13.977  -4.070  0.00  0.00      PROA  
ATOM   4456  HA  PHE P 862      13.687 -13.828  -3.717  0.00  0.00      PROA  
ATOM   4457  CB  PHE P 862      15.164 -15.297  -3.463  0.00  0.00      PROA  
ATOM   4458  HB1 PHE P 862      14.987 -15.273  -2.367  0.00  0.00      PROA  
ATOM   4459  HB2 PHE P 862      16.241 -15.428  -3.701  0.00  0.00      PROA  
ATOM   4460  CG  PHE P 862      14.270 -16.346  -4.062  0.00  0.00      PROA  
ATOM   4461  CD1 PHE P 862      12.971 -16.485  -3.698  0.00  0.00      PROA  
ATOM   4462  HD1 PHE P 862      12.457 -15.795  -3.045  0.00  0.00      PROA  
ATOM   4463  CE1 PHE P 862      12.277 -17.633  -4.060  0.00  0.00      PROA  
ATOM   4464  HE1 PHE P 862      11.236 -17.746  -3.797  0.00  0.00      PROA  
ATOM   4465  CZ  PHE P 862      12.853 -18.528  -4.963  0.00  0.00      PROA  
ATOM   4466  HZ  PHE P 862      12.240 -19.307  -5.392  0.00  0.00      PROA  
ATOM   4467  CD2 PHE P 862      14.906 -17.177  -5.005  0.00  0.00      PROA  
ATOM   4468  HD2 PHE P 862      15.942 -17.148  -5.312  0.00  0.00      PROA  
ATOM   4469  CE2 PHE P 862      14.198 -18.379  -5.451  0.00  0.00      PROA  
ATOM   4470  HE2 PHE P 862      14.665 -19.043  -6.163  0.00  0.00      PROA  
ATOM   4471  C   PHE P 862      15.350 -12.699  -3.415  0.00  0.00      PROA  
ATOM   4472  O   PHE P 862      15.757 -12.789  -2.228  0.00  0.00      PROA  
ATOM   4473  N   ALA P 863      15.474 -11.625  -4.177  0.00  0.00      PROA  
ATOM   4474  HN  ALA P 863      15.193 -11.743  -5.126  0.00  0.00      PROA  
ATOM   4475  CA  ALA P 863      16.191 -10.411  -3.624  0.00  0.00      PROA  
ATOM   4476  HA  ALA P 863      17.201 -10.751  -3.448  0.00  0.00      PROA  
ATOM   4477  CB  ALA P 863      16.186  -9.308  -4.718  0.00  0.00      PROA  
ATOM   4478  HB1 ALA P 863      15.127  -8.985  -4.802  0.00  0.00      PROA  
ATOM   4479  HB2 ALA P 863      16.610  -9.594  -5.705  0.00  0.00      PROA  
ATOM   4480  HB3 ALA P 863      16.714  -8.374  -4.429  0.00  0.00      PROA  
ATOM   4481  C   ALA P 863      15.813  -9.785  -2.238  0.00  0.00      PROA  
ATOM   4482  O   ALA P 863      16.690  -9.493  -1.417  0.00  0.00      PROA  
ATOM   4483  N   VAL P 864      14.492  -9.665  -1.959  0.00  0.00      PROA  
ATOM   4484  HN  VAL P 864      13.824  -9.771  -2.691  0.00  0.00      PROA  
ATOM   4485  CA  VAL P 864      14.017  -9.243  -0.662  0.00  0.00      PROA  
ATOM   4486  HA  VAL P 864      14.636  -8.546  -0.116  0.00  0.00      PROA  
ATOM   4487  CB  VAL P 864      12.549  -8.747  -0.723  0.00  0.00      PROA  
ATOM   4488  HB  VAL P 864      11.874  -9.426  -1.287  0.00  0.00      PROA  
ATOM   4489  CG1 VAL P 864      12.066  -8.450   0.672  0.00  0.00      PROA  
ATOM   4490 HG11 VAL P 864      11.666  -9.351   1.185  0.00  0.00      PROA  
ATOM   4491 HG12 VAL P 864      11.259  -7.687   0.629  0.00  0.00      PROA  
ATOM   4492 HG13 VAL P 864      12.833  -7.966   1.314  0.00  0.00      PROA  
ATOM   4493  CG2 VAL P 864      12.590  -7.425  -1.546  0.00  0.00      PROA  
ATOM   4494 HG21 VAL P 864      13.221  -7.491  -2.458  0.00  0.00      PROA  
ATOM   4495 HG22 VAL P 864      13.105  -6.649  -0.941  0.00  0.00      PROA  
ATOM   4496 HG23 VAL P 864      11.620  -6.989  -1.867  0.00  0.00      PROA  
ATOM   4497  C   VAL P 864      13.985 -10.420   0.333  0.00  0.00      PROA  
ATOM   4498  O   VAL P 864      14.243 -10.313   1.495  0.00  0.00      PROA  
ATOM   4499  N   PHE P 865      13.801 -11.708  -0.160  0.00  0.00      PROA  
ATOM   4500  HN  PHE P 865      13.607 -11.890  -1.121  0.00  0.00      PROA  
ATOM   4501  CA  PHE P 865      13.651 -12.872   0.690  0.00  0.00      PROA  
ATOM   4502  HA  PHE P 865      13.003 -12.619   1.516  0.00  0.00      PROA  
ATOM   4503  CB  PHE P 865      13.004 -14.027  -0.083  0.00  0.00      PROA  
ATOM   4504  HB1 PHE P 865      13.521 -14.230  -1.046  0.00  0.00      PROA  
ATOM   4505  HB2 PHE P 865      12.002 -13.569  -0.231  0.00  0.00      PROA  
ATOM   4506  CG  PHE P 865      12.858 -15.325   0.652  0.00  0.00      PROA  
ATOM   4507  CD1 PHE P 865      12.394 -15.320   2.008  0.00  0.00      PROA  
ATOM   4508  HD1 PHE P 865      12.004 -14.433   2.486  0.00  0.00      PROA  
ATOM   4509  CE1 PHE P 865      12.366 -16.506   2.677  0.00  0.00      PROA  
ATOM   4510  HE1 PHE P 865      12.019 -16.553   3.698  0.00  0.00      PROA  
ATOM   4511  CZ  PHE P 865      12.845 -17.678   2.113  0.00  0.00      PROA  
ATOM   4512  HZ  PHE P 865      13.055 -18.575   2.676  0.00  0.00      PROA  
ATOM   4513  CD2 PHE P 865      13.379 -16.494   0.087  0.00  0.00      PROA  
ATOM   4514  HD2 PHE P 865      13.927 -16.583  -0.839  0.00  0.00      PROA  
ATOM   4515  CE2 PHE P 865      13.232 -17.681   0.832  0.00  0.00      PROA  
ATOM   4516  HE2 PHE P 865      13.693 -18.558   0.403  0.00  0.00      PROA  
ATOM   4517  C   PHE P 865      14.983 -13.303   1.283  0.00  0.00      PROA  
ATOM   4518  O   PHE P 865      15.096 -13.583   2.463  0.00  0.00      PROA  
ATOM   4519  N   LEU P 866      16.063 -13.377   0.458  0.00  0.00      PROA  
ATOM   4520  HN  LEU P 866      15.879 -13.251  -0.513  0.00  0.00      PROA  
ATOM   4521  CA  LEU P 866      17.409 -13.493   0.869  0.00  0.00      PROA  
ATOM   4522  HA  LEU P 866      17.592 -14.367   1.477  0.00  0.00      PROA  
ATOM   4523  CB  LEU P 866      18.314 -13.642  -0.402  0.00  0.00      PROA  
ATOM   4524  HB1 LEU P 866      19.398 -13.531  -0.183  0.00  0.00      PROA  
ATOM   4525  HB2 LEU P 866      18.118 -12.802  -1.102  0.00  0.00      PROA  
ATOM   4526  CG  LEU P 866      18.221 -15.046  -1.109  0.00  0.00      PROA  
ATOM   4527  HG  LEU P 866      17.147 -15.260  -1.295  0.00  0.00      PROA  
ATOM   4528  CD1 LEU P 866      18.982 -14.934  -2.425  0.00  0.00      PROA  
ATOM   4529 HD11 LEU P 866      18.491 -14.080  -2.939  0.00  0.00      PROA  
ATOM   4530 HD12 LEU P 866      18.890 -15.837  -3.065  0.00  0.00      PROA  
ATOM   4531 HD13 LEU P 866      20.041 -14.702  -2.183  0.00  0.00      PROA  
ATOM   4532  CD2 LEU P 866      18.808 -16.132  -0.179  0.00  0.00      PROA  
ATOM   4533 HD21 LEU P 866      18.297 -16.067   0.806  0.00  0.00      PROA  
ATOM   4534 HD22 LEU P 866      19.914 -16.043  -0.139  0.00  0.00      PROA  
ATOM   4535 HD23 LEU P 866      18.663 -17.078  -0.742  0.00  0.00      PROA  
ATOM   4536  C   LEU P 866      17.871 -12.304   1.767  0.00  0.00      PROA  
ATOM   4537  O   LEU P 866      18.650 -12.570   2.697  0.00  0.00      PROA  
ATOM   4538  N   THR P 867      17.419 -11.025   1.534  0.00  0.00      PROA  
ATOM   4539  HN  THR P 867      16.876 -10.877   0.710  0.00  0.00      PROA  
ATOM   4540  CA  THR P 867      17.776  -9.901   2.472  0.00  0.00      PROA  
ATOM   4541  HA  THR P 867      18.856  -9.892   2.493  0.00  0.00      PROA  
ATOM   4542  CB  THR P 867      17.118  -8.537   2.015  0.00  0.00      PROA  
ATOM   4543  HB  THR P 867      16.027  -8.722   1.920  0.00  0.00      PROA  
ATOM   4544  OG1 THR P 867      17.612  -8.000   0.766  0.00  0.00      PROA  
ATOM   4545  HG1 THR P 867      17.167  -8.532   0.103  0.00  0.00      PROA  
ATOM   4546  CG2 THR P 867      17.372  -7.405   3.005  0.00  0.00      PROA  
ATOM   4547 HG21 THR P 867      16.751  -7.479   3.924  0.00  0.00      PROA  
ATOM   4548 HG22 THR P 867      17.292  -6.422   2.493  0.00  0.00      PROA  
ATOM   4549 HG23 THR P 867      18.424  -7.498   3.348  0.00  0.00      PROA  
ATOM   4550  C   THR P 867      17.243 -10.100   3.904  0.00  0.00      PROA  
ATOM   4551  O   THR P 867      17.943  -9.819   4.880  0.00  0.00      PROA  
ATOM   4552  N   ILE P 868      15.910 -10.538   3.997  0.00  0.00      PROA  
ATOM   4553  HN  ILE P 868      15.340 -10.723   3.200  0.00  0.00      PROA  
ATOM   4554  CA  ILE P 868      15.422 -11.070   5.242  0.00  0.00      PROA  
ATOM   4555  HA  ILE P 868      15.582 -10.310   5.992  0.00  0.00      PROA  
ATOM   4556  CB  ILE P 868      13.886 -11.349   5.131  0.00  0.00      PROA  
ATOM   4557  HB  ILE P 868      13.594 -12.111   4.377  0.00  0.00      PROA  
ATOM   4558  CG2 ILE P 868      13.370 -11.774   6.553  0.00  0.00      PROA  
ATOM   4559 HG21 ILE P 868      12.259 -11.782   6.562  0.00  0.00      PROA  
ATOM   4560 HG22 ILE P 868      13.704 -11.146   7.406  0.00  0.00      PROA  
ATOM   4561 HG23 ILE P 868      13.717 -12.801   6.799  0.00  0.00      PROA  
ATOM   4562  CG1 ILE P 868      13.059 -10.107   4.669  0.00  0.00      PROA  
ATOM   4563 HG11 ILE P 868      13.737  -9.586   3.960  0.00  0.00      PROA  
ATOM   4564 HG12 ILE P 868      12.864  -9.447   5.542  0.00  0.00      PROA  
ATOM   4565  CD  ILE P 868      11.752 -10.452   3.950  0.00  0.00      PROA  
ATOM   4566  HD1 ILE P 868      11.972 -10.796   2.917  0.00  0.00      PROA  
ATOM   4567  HD2 ILE P 868      11.038  -9.603   3.879  0.00  0.00      PROA  
ATOM   4568  HD3 ILE P 868      11.173 -11.229   4.494  0.00  0.00      PROA  
ATOM   4569  C   ILE P 868      16.221 -12.243   5.832  0.00  0.00      PROA  
ATOM   4570  O   ILE P 868      16.682 -12.283   6.977  0.00  0.00      PROA  
ATOM   4571  N   VAL P 869      16.403 -13.335   5.094  0.00  0.00      PROA  
ATOM   4572  HN  VAL P 869      16.007 -13.354   4.180  0.00  0.00      PROA  
ATOM   4573  CA  VAL P 869      17.143 -14.477   5.580  0.00  0.00      PROA  
ATOM   4574  HA  VAL P 869      16.537 -14.931   6.350  0.00  0.00      PROA  
ATOM   4575  CB  VAL P 869      17.331 -15.573   4.478  0.00  0.00      PROA  
ATOM   4576  HB  VAL P 869      17.809 -15.098   3.594  0.00  0.00      PROA  
ATOM   4577  CG1 VAL P 869      18.269 -16.641   5.090  0.00  0.00      PROA  
ATOM   4578 HG11 VAL P 869      19.356 -16.417   5.137  0.00  0.00      PROA  
ATOM   4579 HG12 VAL P 869      18.284 -17.526   4.418  0.00  0.00      PROA  
ATOM   4580 HG13 VAL P 869      17.949 -16.880   6.126  0.00  0.00      PROA  
ATOM   4581  CG2 VAL P 869      16.032 -16.154   4.038  0.00  0.00      PROA  
ATOM   4582 HG21 VAL P 869      15.581 -16.907   4.720  0.00  0.00      PROA  
ATOM   4583 HG22 VAL P 869      16.303 -16.742   3.135  0.00  0.00      PROA  
ATOM   4584 HG23 VAL P 869      15.343 -15.326   3.765  0.00  0.00      PROA  
ATOM   4585  C   VAL P 869      18.532 -14.137   6.077  0.00  0.00      PROA  
ATOM   4586  O   VAL P 869      18.822 -14.536   7.189  0.00  0.00      PROA  
ATOM   4587  N   ILE P 870      19.283 -13.401   5.305  0.00  0.00      PROA  
ATOM   4588  HN  ILE P 870      18.857 -13.116   4.449  0.00  0.00      PROA  
ATOM   4589  CA  ILE P 870      20.612 -13.014   5.763  0.00  0.00      PROA  
ATOM   4590  HA  ILE P 870      21.093 -13.917   6.107  0.00  0.00      PROA  
ATOM   4591  CB  ILE P 870      21.461 -12.482   4.510  0.00  0.00      PROA  
ATOM   4592  HB  ILE P 870      20.896 -11.663   4.016  0.00  0.00      PROA  
ATOM   4593  CG2 ILE P 870      22.677 -11.834   5.077  0.00  0.00      PROA  
ATOM   4594 HG21 ILE P 870      23.109 -12.395   5.934  0.00  0.00      PROA  
ATOM   4595 HG22 ILE P 870      22.361 -10.877   5.544  0.00  0.00      PROA  
ATOM   4596 HG23 ILE P 870      23.442 -11.561   4.319  0.00  0.00      PROA  
ATOM   4597  CG1 ILE P 870      21.825 -13.509   3.468  0.00  0.00      PROA  
ATOM   4598 HG11 ILE P 870      20.955 -14.199   3.436  0.00  0.00      PROA  
ATOM   4599 HG12 ILE P 870      22.792 -14.035   3.620  0.00  0.00      PROA  
ATOM   4600  CD  ILE P 870      21.817 -12.911   2.106  0.00  0.00      PROA  
ATOM   4601  HD1 ILE P 870      22.716 -12.263   2.031  0.00  0.00      PROA  
ATOM   4602  HD2 ILE P 870      20.914 -12.287   1.931  0.00  0.00      PROA  
ATOM   4603  HD3 ILE P 870      21.711 -13.680   1.312  0.00  0.00      PROA  
ATOM   4604  C   ILE P 870      20.522 -11.973   6.890  0.00  0.00      PROA  
ATOM   4605  O   ILE P 870      21.103 -12.184   7.961  0.00  0.00      PROA  
ATOM   4606  N   MET P 871      19.791 -10.842   6.821  0.00  0.00      PROA  
ATOM   4607  HN  MET P 871      19.131 -10.697   6.087  0.00  0.00      PROA  
ATOM   4608  CA  MET P 871      19.647  -9.966   8.016  0.00  0.00      PROA  
ATOM   4609  HA  MET P 871      20.653  -9.719   8.323  0.00  0.00      PROA  
ATOM   4610  CB  MET P 871      19.008  -8.548   7.723  0.00  0.00      PROA  
ATOM   4611  HB1 MET P 871      19.015  -7.944   8.655  0.00  0.00      PROA  
ATOM   4612  HB2 MET P 871      17.960  -8.800   7.455  0.00  0.00      PROA  
ATOM   4613  CG  MET P 871      19.719  -7.718   6.626  0.00  0.00      PROA  
ATOM   4614  HG1 MET P 871      19.185  -6.744   6.605  0.00  0.00      PROA  
ATOM   4615  HG2 MET P 871      19.481  -8.143   5.628  0.00  0.00      PROA  
ATOM   4616  SD  MET P 871      21.496  -7.490   6.722  0.00  0.00      PROA  
ATOM   4617  CE  MET P 871      21.632  -6.781   8.332  0.00  0.00      PROA  
ATOM   4618  HE1 MET P 871      22.329  -7.425   8.910  0.00  0.00      PROA  
ATOM   4619  HE2 MET P 871      20.632  -6.902   8.801  0.00  0.00      PROA  
ATOM   4620  HE3 MET P 871      21.777  -5.680   8.299  0.00  0.00      PROA  
ATOM   4621  C   MET P 871      19.022 -10.521   9.301  0.00  0.00      PROA  
ATOM   4622  O   MET P 871      19.490 -10.180  10.346  0.00  0.00      PROA  
ATOM   4623  N   VAL P 872      18.059 -11.479   9.175  0.00  0.00      PROA  
ATOM   4624  HN  VAL P 872      17.783 -11.719   8.248  0.00  0.00      PROA  
ATOM   4625  CA  VAL P 872      17.509 -12.159  10.356  0.00  0.00      PROA  
ATOM   4626  HA  VAL P 872      17.197 -11.462  11.120  0.00  0.00      PROA  
ATOM   4627  CB  VAL P 872      16.292 -12.904  10.018  0.00  0.00      PROA  
ATOM   4628  HB  VAL P 872      16.406 -13.596   9.156  0.00  0.00      PROA  
ATOM   4629  CG1 VAL P 872      15.777 -13.667  11.259  0.00  0.00      PROA  
ATOM   4630 HG11 VAL P 872      16.513 -14.421  11.611  0.00  0.00      PROA  
ATOM   4631 HG12 VAL P 872      14.812 -14.160  11.012  0.00  0.00      PROA  
ATOM   4632 HG13 VAL P 872      15.577 -12.963  12.096  0.00  0.00      PROA  
ATOM   4633  CG2 VAL P 872      15.091 -11.940   9.642  0.00  0.00      PROA  
ATOM   4634 HG21 VAL P 872      15.411 -11.230   8.849  0.00  0.00      PROA  
ATOM   4635 HG22 VAL P 872      14.807 -11.372  10.554  0.00  0.00      PROA  
ATOM   4636 HG23 VAL P 872      14.202 -12.482   9.254  0.00  0.00      PROA  
ATOM   4637  C   VAL P 872      18.646 -12.984  10.966  0.00  0.00      PROA  
ATOM   4638  O   VAL P 872      18.732 -13.047  12.214  0.00  0.00      PROA  
ATOM   4639  N   THR P 873      19.432 -13.587  10.097  0.00  0.00      PROA  
ATOM   4640  HN  THR P 873      19.292 -13.510   9.113  0.00  0.00      PROA  
ATOM   4641  CA  THR P 873      20.621 -14.311  10.479  0.00  0.00      PROA  
ATOM   4642  HA  THR P 873      20.314 -15.095  11.156  0.00  0.00      PROA  
ATOM   4643  CB  THR P 873      21.276 -15.031   9.315  0.00  0.00      PROA  
ATOM   4644  HB  THR P 873      21.459 -14.370   8.441  0.00  0.00      PROA  
ATOM   4645  OG1 THR P 873      20.357 -15.999   8.855  0.00  0.00      PROA  
ATOM   4646  HG1 THR P 873      19.529 -15.680   8.488  0.00  0.00      PROA  
ATOM   4647  CG2 THR P 873      22.543 -15.779   9.657  0.00  0.00      PROA  
ATOM   4648 HG21 THR P 873      23.311 -15.025   9.932  0.00  0.00      PROA  
ATOM   4649 HG22 THR P 873      22.914 -16.428   8.836  0.00  0.00      PROA  
ATOM   4650 HG23 THR P 873      22.425 -16.384  10.582  0.00  0.00      PROA  
ATOM   4651  C   THR P 873      21.574 -13.527  11.272  0.00  0.00      PROA  
ATOM   4652  O   THR P 873      22.072 -13.876  12.373  0.00  0.00      PROA  
ATOM   4653  N   ILE P 874      21.880 -12.366  10.754  0.00  0.00      PROA  
ATOM   4654  HN  ILE P 874      21.463 -12.177   9.869  0.00  0.00      PROA  
ATOM   4655  CA  ILE P 874      22.843 -11.419  11.198  0.00  0.00      PROA  
ATOM   4656  HA  ILE P 874      23.781 -11.912  11.410  0.00  0.00      PROA  
ATOM   4657  CB  ILE P 874      23.118 -10.339  10.164  0.00  0.00      PROA  
ATOM   4658  HB  ILE P 874      22.250  -9.816   9.711  0.00  0.00      PROA  
ATOM   4659  CG2 ILE P 874      23.960  -9.113  10.753  0.00  0.00      PROA  
ATOM   4660 HG21 ILE P 874      23.245  -8.358  11.144  0.00  0.00      PROA  
ATOM   4661 HG22 ILE P 874      24.434  -8.637   9.869  0.00  0.00      PROA  
ATOM   4662 HG23 ILE P 874      24.760  -9.368  11.481  0.00  0.00      PROA  
ATOM   4663  CG1 ILE P 874      23.962 -10.988   8.989  0.00  0.00      PROA  
ATOM   4664 HG11 ILE P 874      23.435 -11.914   8.673  0.00  0.00      PROA  
ATOM   4665 HG12 ILE P 874      24.970 -11.179   9.414  0.00  0.00      PROA  
ATOM   4666  CD  ILE P 874      24.137 -10.124   7.758  0.00  0.00      PROA  
ATOM   4667  HD1 ILE P 874      23.109  -9.934   7.381  0.00  0.00      PROA  
ATOM   4668  HD2 ILE P 874      24.610 -10.724   6.952  0.00  0.00      PROA  
ATOM   4669  HD3 ILE P 874      24.712  -9.184   7.899  0.00  0.00      PROA  
ATOM   4670  C   ILE P 874      22.485 -10.854  12.608  0.00  0.00      PROA  
ATOM   4671  O   ILE P 874      23.294 -10.825  13.565  0.00  0.00      PROA  
ATOM   4672  N   ASP P 875      21.188 -10.534  12.689  0.00  0.00      PROA  
ATOM   4673  HN  ASP P 875      20.541 -10.628  11.937  0.00  0.00      PROA  
ATOM   4674  CA  ASP P 875      20.549 -10.110  13.885  0.00  0.00      PROA  
ATOM   4675  HA  ASP P 875      21.106  -9.286  14.304  0.00  0.00      PROA  
ATOM   4676  CB  ASP P 875      19.077  -9.651  13.509  0.00  0.00      PROA  
ATOM   4677  HB1 ASP P 875      18.481 -10.388  12.929  0.00  0.00      PROA  
ATOM   4678  HB2 ASP P 875      19.156  -8.797  12.802  0.00  0.00      PROA  
ATOM   4679  CG  ASP P 875      18.351  -9.119  14.725  0.00  0.00      PROA  
ATOM   4680  OD1 ASP P 875      18.907  -8.235  15.424  0.00  0.00      PROA  
ATOM   4681  OD2 ASP P 875      17.273  -9.670  15.034  0.00  0.00      PROA  
ATOM   4682  C   ASP P 875      20.583 -11.255  14.963  0.00  0.00      PROA  
ATOM   4683  O   ASP P 875      20.821 -11.070  16.157  0.00  0.00      PROA  
ATOM   4684  N   TYR P 876      20.399 -12.509  14.598  0.00  0.00      PROA  
ATOM   4685  HN  TYR P 876      20.232 -12.895  13.694  0.00  0.00      PROA  
ATOM   4686  CA  TYR P 876      20.618 -13.580  15.533  0.00  0.00      PROA  
ATOM   4687  HA  TYR P 876      19.927 -13.467  16.355  0.00  0.00      PROA  
ATOM   4688  CB  TYR P 876      20.246 -14.904  14.773  0.00  0.00      PROA  
ATOM   4689  HB1 TYR P 876      21.071 -15.077  14.049  0.00  0.00      PROA  
ATOM   4690  HB2 TYR P 876      19.281 -14.766  14.240  0.00  0.00      PROA  
ATOM   4691  CG  TYR P 876      20.142 -16.028  15.752  0.00  0.00      PROA  
ATOM   4692  CD1 TYR P 876      18.939 -16.185  16.458  0.00  0.00      PROA  
ATOM   4693  HD1 TYR P 876      18.117 -15.499  16.315  0.00  0.00      PROA  
ATOM   4694  CE1 TYR P 876      18.839 -17.340  17.322  0.00  0.00      PROA  
ATOM   4695  HE1 TYR P 876      17.884 -17.582  17.764  0.00  0.00      PROA  
ATOM   4696  CZ  TYR P 876      19.954 -18.193  17.455  0.00  0.00      PROA  
ATOM   4697  OH  TYR P 876      19.791 -19.350  18.124  0.00  0.00      PROA  
ATOM   4698  HH  TYR P 876      18.859 -19.577  18.156  0.00  0.00      PROA  
ATOM   4699  CD2 TYR P 876      21.259 -16.817  15.983  0.00  0.00      PROA  
ATOM   4700  HD2 TYR P 876      22.170 -16.742  15.408  0.00  0.00      PROA  
ATOM   4701  CE2 TYR P 876      21.166 -17.873  16.787  0.00  0.00      PROA  
ATOM   4702  HE2 TYR P 876      22.082 -18.439  16.868  0.00  0.00      PROA  
ATOM   4703  C   TYR P 876      21.984 -13.685  16.091  0.00  0.00      PROA  
ATOM   4704  O   TYR P 876      22.192 -13.820  17.302  0.00  0.00      PROA  
ATOM   4705  N   LEU P 877      23.065 -13.625  15.227  0.00  0.00      PROA  
ATOM   4706  HN  LEU P 877      22.852 -13.398  14.280  0.00  0.00      PROA  
ATOM   4707  CA  LEU P 877      24.436 -13.726  15.581  0.00  0.00      PROA  
ATOM   4708  HA  LEU P 877      24.446 -14.669  16.107  0.00  0.00      PROA  
ATOM   4709  CB  LEU P 877      25.285 -13.709  14.257  0.00  0.00      PROA  
ATOM   4710  HB1 LEU P 877      26.368 -13.664  14.503  0.00  0.00      PROA  
ATOM   4711  HB2 LEU P 877      24.973 -12.751  13.788  0.00  0.00      PROA  
ATOM   4712  CG  LEU P 877      24.956 -14.969  13.326  0.00  0.00      PROA  
ATOM   4713  HG  LEU P 877      23.865 -15.176  13.328  0.00  0.00      PROA  
ATOM   4714  CD1 LEU P 877      25.377 -14.796  11.888  0.00  0.00      PROA  
ATOM   4715 HD11 LEU P 877      24.675 -14.114  11.362  0.00  0.00      PROA  
ATOM   4716 HD12 LEU P 877      25.461 -15.787  11.391  0.00  0.00      PROA  
ATOM   4717 HD13 LEU P 877      26.343 -14.278  11.711  0.00  0.00      PROA  
ATOM   4718  CD2 LEU P 877      25.550 -16.277  13.991  0.00  0.00      PROA  
ATOM   4719 HD21 LEU P 877      26.651 -16.229  13.845  0.00  0.00      PROA  
ATOM   4720 HD22 LEU P 877      25.049 -17.153  13.526  0.00  0.00      PROA  
ATOM   4721 HD23 LEU P 877      25.362 -16.275  15.086  0.00  0.00      PROA  
ATOM   4722  C   LEU P 877      24.868 -12.610  16.484  0.00  0.00      PROA  
ATOM   4723  O   LEU P 877      25.557 -12.775  17.460  0.00  0.00      PROA  
ATOM   4724  N   VAL P 878      24.465 -11.342  16.088  0.00  0.00      PROA  
ATOM   4725  HN  VAL P 878      23.983 -11.261  15.219  0.00  0.00      PROA  
ATOM   4726  CA  VAL P 878      24.778 -10.179  16.905  0.00  0.00      PROA  
ATOM   4727  HA  VAL P 878      25.819 -10.187  17.194  0.00  0.00      PROA  
ATOM   4728  CB  VAL P 878      24.605  -8.909  16.049  0.00  0.00      PROA  
ATOM   4729  HB  VAL P 878      23.628  -8.978  15.524  0.00  0.00      PROA  
ATOM   4730  CG1 VAL P 878      24.532  -7.628  16.890  0.00  0.00      PROA  
ATOM   4731 HG11 VAL P 878      23.646  -7.600  17.560  0.00  0.00      PROA  
ATOM   4732 HG12 VAL P 878      24.482  -6.757  16.202  0.00  0.00      PROA  
ATOM   4733 HG13 VAL P 878      25.348  -7.618  17.643  0.00  0.00      PROA  
ATOM   4734  CG2 VAL P 878      25.745  -8.883  15.040  0.00  0.00      PROA  
ATOM   4735 HG21 VAL P 878      26.759  -8.825  15.491  0.00  0.00      PROA  
ATOM   4736 HG22 VAL P 878      25.591  -8.030  14.345  0.00  0.00      PROA  
ATOM   4737 HG23 VAL P 878      25.648  -9.794  14.411  0.00  0.00      PROA  
ATOM   4738  C   VAL P 878      24.055 -10.053  18.260  0.00  0.00      PROA  
ATOM   4739  O   VAL P 878      24.795  -9.973  19.301  0.00  0.00      PROA  
ATOM   4740  N   GLY P 879      22.670 -10.174  18.359  0.00  0.00      PROA  
ATOM   4741  HN  GLY P 879      22.061 -10.375  17.597  0.00  0.00      PROA  
ATOM   4742  CA  GLY P 879      21.925 -10.098  19.629  0.00  0.00      PROA  
ATOM   4743  HA1 GLY P 879      22.433 -10.688  20.378  0.00  0.00      PROA  
ATOM   4744  HA2 GLY P 879      21.021 -10.679  19.528  0.00  0.00      PROA  
ATOM   4745  C   GLY P 879      21.621  -8.810  20.319  0.00  0.00      PROA  
ATOM   4746  O   GLY P 879      21.403  -8.708  21.552  0.00  0.00      PROA  
ATOM   4747  N   VAL P 880      21.498  -7.700  19.567  0.00  0.00      PROA  
ATOM   4748  HN  VAL P 880      21.501  -7.657  18.571  0.00  0.00      PROA  
ATOM   4749  CA  VAL P 880      21.022  -6.406  20.057  0.00  0.00      PROA  
ATOM   4750  HA  VAL P 880      21.175  -6.308  21.121  0.00  0.00      PROA  
ATOM   4751  CB  VAL P 880      21.888  -5.297  19.422  0.00  0.00      PROA  
ATOM   4752  HB  VAL P 880      21.862  -5.444  18.321  0.00  0.00      PROA  
ATOM   4753  CG1 VAL P 880      21.379  -3.933  19.862  0.00  0.00      PROA  
ATOM   4754 HG11 VAL P 880      21.318  -3.939  20.971  0.00  0.00      PROA  
ATOM   4755 HG12 VAL P 880      20.413  -3.658  19.386  0.00  0.00      PROA  
ATOM   4756 HG13 VAL P 880      22.050  -3.123  19.504  0.00  0.00      PROA  
ATOM   4757  CG2 VAL P 880      23.316  -5.565  19.969  0.00  0.00      PROA  
ATOM   4758 HG21 VAL P 880      23.291  -5.563  21.080  0.00  0.00      PROA  
ATOM   4759 HG22 VAL P 880      24.048  -4.761  19.742  0.00  0.00      PROA  
ATOM   4760 HG23 VAL P 880      23.708  -6.547  19.628  0.00  0.00      PROA  
ATOM   4761  C   VAL P 880      19.592  -6.217  19.755  0.00  0.00      PROA  
ATOM   4762  O   VAL P 880      19.228  -6.413  18.628  0.00  0.00      PROA  
ATOM   4763  N   PRO P 881      18.721  -5.860  20.672  0.00  0.00      PROA  
ATOM   4764  CD  PRO P 881      18.976  -5.732  22.117  0.00  0.00      PROA  
ATOM   4765  HD1 PRO P 881      19.373  -4.707  22.276  0.00  0.00      PROA  
ATOM   4766  HD2 PRO P 881      19.667  -6.525  22.474  0.00  0.00      PROA  
ATOM   4767  CA  PRO P 881      17.276  -5.676  20.321  0.00  0.00      PROA  
ATOM   4768  HA  PRO P 881      16.814  -6.614  20.049  0.00  0.00      PROA  
ATOM   4769  CB  PRO P 881      16.732  -5.188  21.665  0.00  0.00      PROA  
ATOM   4770  HB1 PRO P 881      15.676  -5.526  21.733  0.00  0.00      PROA  
ATOM   4771  HB2 PRO P 881      16.819  -4.090  21.811  0.00  0.00      PROA  
ATOM   4772  CG  PRO P 881      17.579  -5.817  22.722  0.00  0.00      PROA  
ATOM   4773  HG1 PRO P 881      17.544  -5.330  23.720  0.00  0.00      PROA  
ATOM   4774  HG2 PRO P 881      17.218  -6.860  22.848  0.00  0.00      PROA  
ATOM   4775  C   PRO P 881      16.841  -4.779  19.279  0.00  0.00      PROA  
ATOM   4776  O   PRO P 881      17.571  -3.876  18.828  0.00  0.00      PROA  
ATOM   4777  N   SER P 882      15.647  -4.973  18.834  0.00  0.00      PROA  
ATOM   4778  HN  SER P 882      15.135  -5.754  19.186  0.00  0.00      PROA  
ATOM   4779  CA  SER P 882      14.950  -3.953  17.992  0.00  0.00      PROA  
ATOM   4780  HA  SER P 882      15.230  -2.983  18.375  0.00  0.00      PROA  
ATOM   4781  CB  SER P 882      15.166  -4.008  16.462  0.00  0.00      PROA  
ATOM   4782  HB1 SER P 882      16.195  -3.710  16.166  0.00  0.00      PROA  
ATOM   4783  HB2 SER P 882      14.459  -3.379  15.880  0.00  0.00      PROA  
ATOM   4784  OG  SER P 882      15.021  -5.247  15.859  0.00  0.00      PROA  
ATOM   4785  HG1 SER P 882      15.739  -5.723  16.283  0.00  0.00      PROA  
ATOM   4786  C   SER P 882      13.416  -4.181  18.246  0.00  0.00      PROA  
ATOM   4787  O   SER P 882      13.068  -5.171  18.934  0.00  0.00      PROA  
ATOM   4788  N   PRO P 883      12.450  -3.361  17.823  0.00  0.00      PROA  
ATOM   4789  CD  PRO P 883      12.668  -1.987  17.385  0.00  0.00      PROA  
ATOM   4790  HD1 PRO P 883      12.931  -1.940  16.307  0.00  0.00      PROA  
ATOM   4791  HD2 PRO P 883      13.393  -1.477  18.055  0.00  0.00      PROA  
ATOM   4792  CA  PRO P 883      11.039  -3.785  17.606  0.00  0.00      PROA  
ATOM   4793  HA  PRO P 883      10.668  -4.148  18.553  0.00  0.00      PROA  
ATOM   4794  CB  PRO P 883      10.281  -2.470  17.211  0.00  0.00      PROA  
ATOM   4795  HB1 PRO P 883       9.270  -2.435  17.670  0.00  0.00      PROA  
ATOM   4796  HB2 PRO P 883      10.155  -2.312  16.118  0.00  0.00      PROA  
ATOM   4797  CG  PRO P 883      11.332  -1.387  17.568  0.00  0.00      PROA  
ATOM   4798  HG1 PRO P 883      11.249  -0.496  16.910  0.00  0.00      PROA  
ATOM   4799  HG2 PRO P 883      11.193  -1.054  18.619  0.00  0.00      PROA  
ATOM   4800  C   PRO P 883      10.915  -4.955  16.622  0.00  0.00      PROA  
ATOM   4801  O   PRO P 883      11.564  -4.852  15.566  0.00  0.00      PROA  
ATOM   4802  N   LYS P 884      10.118  -5.917  16.972  0.00  0.00      PROA  
ATOM   4803  HN  LYS P 884       9.709  -5.782  17.871  0.00  0.00      PROA  
ATOM   4804  CA  LYS P 884       9.888  -7.080  16.179  0.00  0.00      PROA  
ATOM   4805  HA  LYS P 884      10.187  -6.823  15.173  0.00  0.00      PROA  
ATOM   4806  CB  LYS P 884      10.713  -8.403  16.616  0.00  0.00      PROA  
ATOM   4807  HB1 LYS P 884      10.342  -9.354  16.177  0.00  0.00      PROA  
ATOM   4808  HB2 LYS P 884      10.564  -8.529  17.710  0.00  0.00      PROA  
ATOM   4809  CG  LYS P 884      12.163  -8.318  16.313  0.00  0.00      PROA  
ATOM   4810  HG1 LYS P 884      12.529  -7.363  16.749  0.00  0.00      PROA  
ATOM   4811  HG2 LYS P 884      12.291  -8.310  15.210  0.00  0.00      PROA  
ATOM   4812  CD  LYS P 884      12.944  -9.486  16.817  0.00  0.00      PROA  
ATOM   4813  HD1 LYS P 884      12.357 -10.412  16.640  0.00  0.00      PROA  
ATOM   4814  HD2 LYS P 884      13.112  -9.540  17.914  0.00  0.00      PROA  
ATOM   4815  CE  LYS P 884      14.356  -9.708  16.138  0.00  0.00      PROA  
ATOM   4816  HE1 LYS P 884      14.175  -9.378  15.093  0.00  0.00      PROA  
ATOM   4817  HE2 LYS P 884      14.749 -10.747  16.124  0.00  0.00      PROA  
ATOM   4818  NZ  LYS P 884      15.367  -8.875  16.781  0.00  0.00      PROA  
ATOM   4819  HZ1 LYS P 884      16.315  -9.179  16.478  0.00  0.00      PROA  
ATOM   4820  HZ2 LYS P 884      15.382  -9.096  17.797  0.00  0.00      PROA  
ATOM   4821  HZ3 LYS P 884      15.222  -7.859  16.612  0.00  0.00      PROA  
ATOM   4822  C   LYS P 884       8.416  -7.254  15.958  0.00  0.00      PROA  
ATOM   4823  O   LYS P 884       7.598  -6.686  16.653  0.00  0.00      PROA  
ATOM   4824  N   LEU P 885       8.056  -8.073  14.999  0.00  0.00      PROA  
ATOM   4825  HN  LEU P 885       8.810  -8.392  14.431  0.00  0.00      PROA  
ATOM   4826  CA  LEU P 885       6.657  -8.484  14.699  0.00  0.00      PROA  
ATOM   4827  HA  LEU P 885       5.935  -7.684  14.628  0.00  0.00      PROA  
ATOM   4828  CB  LEU P 885       6.616  -9.232  13.337  0.00  0.00      PROA  
ATOM   4829  HB1 LEU P 885       7.365 -10.045  13.446  0.00  0.00      PROA  
ATOM   4830  HB2 LEU P 885       6.959  -8.457  12.619  0.00  0.00      PROA  
ATOM   4831  CG  LEU P 885       5.357  -9.953  12.766  0.00  0.00      PROA  
ATOM   4832  HG  LEU P 885       5.040 -10.680  13.543  0.00  0.00      PROA  
ATOM   4833  CD1 LEU P 885       4.282  -8.837  12.619  0.00  0.00      PROA  
ATOM   4834 HD11 LEU P 885       3.930  -8.362  13.560  0.00  0.00      PROA  
ATOM   4835 HD12 LEU P 885       3.458  -9.415  12.148  0.00  0.00      PROA  
ATOM   4836 HD13 LEU P 885       4.576  -8.151  11.797  0.00  0.00      PROA  
ATOM   4837  CD2 LEU P 885       5.798 -10.589  11.447  0.00  0.00      PROA  
ATOM   4838 HD21 LEU P 885       6.560 -11.398  11.422  0.00  0.00      PROA  
ATOM   4839 HD22 LEU P 885       6.277  -9.775  10.861  0.00  0.00      PROA  
ATOM   4840 HD23 LEU P 885       4.890 -11.007  10.964  0.00  0.00      PROA  
ATOM   4841  C   LEU P 885       6.031  -9.286  15.790  0.00  0.00      PROA  
ATOM   4842  O   LEU P 885       6.667 -10.170  16.419  0.00  0.00      PROA  
ATOM   4843  N   HSD P 886       4.723  -9.005  15.985  0.00  0.00      PROA  
ATOM   4844  HN  HSD P 886       4.419  -8.184  15.508  0.00  0.00      PROA  
ATOM   4845  CA  HSD P 886       3.898  -9.793  16.881  0.00  0.00      PROA  
ATOM   4846  HA  HSD P 886       4.409 -10.581  17.414  0.00  0.00      PROA  
ATOM   4847  CB  HSD P 886       3.220  -8.931  17.981  0.00  0.00      PROA  
ATOM   4848  HB1 HSD P 886       2.400  -9.556  18.396  0.00  0.00      PROA  
ATOM   4849  HB2 HSD P 886       2.754  -8.118  17.384  0.00  0.00      PROA  
ATOM   4850  ND1 HSD P 886       4.907  -6.977  18.537  0.00  0.00      PROA  
ATOM   4851  HD1 HSD P 886       4.626  -6.459  17.728  0.00  0.00      PROA  
ATOM   4852  CG  HSD P 886       4.332  -8.243  18.794  0.00  0.00      PROA  
ATOM   4853  CE1 HSD P 886       5.729  -6.655  19.556  0.00  0.00      PROA  
ATOM   4854  HE1 HSD P 886       6.311  -5.734  19.540  0.00  0.00      PROA  
ATOM   4855  NE2 HSD P 886       5.661  -7.611  20.509  0.00  0.00      PROA  
ATOM   4856  CD2 HSD P 886       4.765  -8.613  19.968  0.00  0.00      PROA  
ATOM   4857  HD2 HSD P 886       4.735  -9.562  20.488  0.00  0.00      PROA  
ATOM   4858  C   HSD P 886       2.796 -10.499  16.113  0.00  0.00      PROA  
ATOM   4859  O   HSD P 886       1.819  -9.846  15.736  0.00  0.00      PROA  
ATOM   4860  N   VAL P 887       2.678 -11.797  16.088  0.00  0.00      PROA  
ATOM   4861  HN  VAL P 887       3.437 -12.372  16.382  0.00  0.00      PROA  
ATOM   4862  CA  VAL P 887       1.627 -12.623  15.531  0.00  0.00      PROA  
ATOM   4863  HA  VAL P 887       0.955 -12.047  14.912  0.00  0.00      PROA  
ATOM   4864  CB  VAL P 887       2.360 -13.710  14.717  0.00  0.00      PROA  
ATOM   4865  HB  VAL P 887       3.138 -14.296  15.250  0.00  0.00      PROA  
ATOM   4866  CG1 VAL P 887       1.308 -14.749  14.297  0.00  0.00      PROA  
ATOM   4867 HG11 VAL P 887       1.226 -15.635  14.963  0.00  0.00      PROA  
ATOM   4868 HG12 VAL P 887       1.583 -15.153  13.300  0.00  0.00      PROA  
ATOM   4869 HG13 VAL P 887       0.297 -14.293  14.220  0.00  0.00      PROA  
ATOM   4870  CG2 VAL P 887       3.042 -12.985  13.435  0.00  0.00      PROA  
ATOM   4871 HG21 VAL P 887       3.967 -12.441  13.724  0.00  0.00      PROA  
ATOM   4872 HG22 VAL P 887       2.334 -12.306  12.914  0.00  0.00      PROA  
ATOM   4873 HG23 VAL P 887       3.341 -13.711  12.649  0.00  0.00      PROA  
ATOM   4874  C   VAL P 887       0.890 -13.272  16.737  0.00  0.00      PROA  
ATOM   4875  O   VAL P 887       1.569 -13.792  17.670  0.00  0.00      PROA  
ATOM   4876  N   PRO P 888      -0.429 -13.207  16.737  0.00  0.00      PROA  
ATOM   4877  CD  PRO P 888      -1.200 -12.428  15.831  0.00  0.00      PROA  
ATOM   4878  HD1 PRO P 888      -1.123 -12.912  14.834  0.00  0.00      PROA  
ATOM   4879  HD2 PRO P 888      -0.805 -11.390  15.866  0.00  0.00      PROA  
ATOM   4880  CA  PRO P 888      -1.175 -13.902  17.765  0.00  0.00      PROA  
ATOM   4881  HA  PRO P 888      -1.009 -13.344  18.674  0.00  0.00      PROA  
ATOM   4882  CB  PRO P 888      -2.712 -13.774  17.199  0.00  0.00      PROA  
ATOM   4883  HB1 PRO P 888      -3.433 -13.928  18.030  0.00  0.00      PROA  
ATOM   4884  HB2 PRO P 888      -2.897 -14.640  16.529  0.00  0.00      PROA  
ATOM   4885  CG  PRO P 888      -2.637 -12.482  16.398  0.00  0.00      PROA  
ATOM   4886  HG1 PRO P 888      -3.430 -12.413  15.623  0.00  0.00      PROA  
ATOM   4887  HG2 PRO P 888      -2.657 -11.658  17.144  0.00  0.00      PROA  
ATOM   4888  C   PRO P 888      -0.820 -15.347  18.075  0.00  0.00      PROA  
ATOM   4889  O   PRO P 888      -0.198 -15.966  17.181  0.00  0.00      PROA  
ATOM   4890  N   GLU P 889      -1.172 -15.933  19.240  0.00  0.00      PROA  
ATOM   4891  HN  GLU P 889      -1.819 -15.426  19.804  0.00  0.00      PROA  
ATOM   4892  CA  GLU P 889      -1.009 -17.300  19.560  0.00  0.00      PROA  
ATOM   4893  HA  GLU P 889      -0.456 -17.858  18.819  0.00  0.00      PROA  
ATOM   4894  CB  GLU P 889       0.039 -17.340  20.743  0.00  0.00      PROA  
ATOM   4895  HB1 GLU P 889      -0.367 -16.665  21.527  0.00  0.00      PROA  
ATOM   4896  HB2 GLU P 889       0.919 -16.793  20.341  0.00  0.00      PROA  
ATOM   4897  CG  GLU P 889       0.367 -18.712  21.442  0.00  0.00      PROA  
ATOM   4898  HG1 GLU P 889       0.738 -19.378  20.634  0.00  0.00      PROA  
ATOM   4899  HG2 GLU P 889      -0.540 -19.223  21.830  0.00  0.00      PROA  
ATOM   4900  CD  GLU P 889       1.351 -18.600  22.657  0.00  0.00      PROA  
ATOM   4901  OE1 GLU P 889       1.264 -17.709  23.515  0.00  0.00      PROA  
ATOM   4902  OE2 GLU P 889       2.033 -19.653  22.688  0.00  0.00      PROA  
ATOM   4903  C   GLU P 889      -2.224 -18.052  19.949  0.00  0.00      PROA  
ATOM   4904  O   GLU P 889      -2.318 -19.271  19.709  0.00  0.00      PROA  
ATOM   4905  N   LYS P 890      -3.271 -17.284  20.448  0.00  0.00      PROA  
ATOM   4906  HN  LYS P 890      -3.264 -16.295  20.573  0.00  0.00      PROA  
ATOM   4907  CA  LYS P 890      -4.570 -17.800  20.663  0.00  0.00      PROA  
ATOM   4908  HA  LYS P 890      -4.588 -18.666  21.309  0.00  0.00      PROA  
ATOM   4909  CB  LYS P 890      -5.321 -16.743  21.536  0.00  0.00      PROA  
ATOM   4910  HB1 LYS P 890      -5.461 -15.800  20.966  0.00  0.00      PROA  
ATOM   4911  HB2 LYS P 890      -4.519 -16.529  22.275  0.00  0.00      PROA  
ATOM   4912  CG  LYS P 890      -6.708 -17.211  22.144  0.00  0.00      PROA  
ATOM   4913  HG1 LYS P 890      -6.670 -18.224  22.598  0.00  0.00      PROA  
ATOM   4914  HG2 LYS P 890      -7.383 -17.316  21.267  0.00  0.00      PROA  
ATOM   4915  CD  LYS P 890      -7.162 -16.200  23.178  0.00  0.00      PROA  
ATOM   4916  HD1 LYS P 890      -7.123 -15.147  22.824  0.00  0.00      PROA  
ATOM   4917  HD2 LYS P 890      -6.366 -16.320  23.944  0.00  0.00      PROA  
ATOM   4918  CE  LYS P 890      -8.560 -16.349  23.795  0.00  0.00      PROA  
ATOM   4919  HE1 LYS P 890      -9.260 -15.985  23.012  0.00  0.00      PROA  
ATOM   4920  HE2 LYS P 890      -8.779 -15.748  24.704  0.00  0.00      PROA  
ATOM   4921  NZ  LYS P 890      -8.853 -17.742  24.177  0.00  0.00      PROA  
ATOM   4922  HZ1 LYS P 890      -8.605 -18.422  23.430  0.00  0.00      PROA  
ATOM   4923  HZ2 LYS P 890      -9.883 -17.794  24.315  0.00  0.00      PROA  
ATOM   4924  HZ3 LYS P 890      -8.407 -18.077  25.055  0.00  0.00      PROA  
ATOM   4925  C   LYS P 890      -5.257 -18.118  19.310  0.00  0.00      PROA  
ATOM   4926  O   LYS P 890      -5.210 -17.426  18.272  0.00  0.00      PROA  
ATOM   4927  N   PHE P 891      -6.084 -19.183  19.286  0.00  0.00      PROA  
ATOM   4928  HN  PHE P 891      -6.107 -19.894  19.985  0.00  0.00      PROA  
ATOM   4929  CA  PHE P 891      -6.802 -19.509  18.065  0.00  0.00      PROA  
ATOM   4930  HA  PHE P 891      -6.455 -19.012  17.171  0.00  0.00      PROA  
ATOM   4931  CB  PHE P 891      -6.653 -21.044  17.859  0.00  0.00      PROA  
ATOM   4932  HB1 PHE P 891      -5.654 -21.211  17.402  0.00  0.00      PROA  
ATOM   4933  HB2 PHE P 891      -7.446 -21.425  17.181  0.00  0.00      PROA  
ATOM   4934  CG  PHE P 891      -6.881 -21.896  19.121  0.00  0.00      PROA  
ATOM   4935  CD1 PHE P 891      -5.750 -22.355  19.809  0.00  0.00      PROA  
ATOM   4936  HD1 PHE P 891      -4.761 -22.030  19.521  0.00  0.00      PROA  
ATOM   4937  CE1 PHE P 891      -5.896 -23.241  20.928  0.00  0.00      PROA  
ATOM   4938  HE1 PHE P 891      -4.970 -23.591  21.360  0.00  0.00      PROA  
ATOM   4939  CZ  PHE P 891      -7.209 -23.491  21.423  0.00  0.00      PROA  
ATOM   4940  HZ  PHE P 891      -7.236 -24.252  22.189  0.00  0.00      PROA  
ATOM   4941  CD2 PHE P 891      -8.133 -22.190  19.619  0.00  0.00      PROA  
ATOM   4942  HD2 PHE P 891      -9.005 -21.801  19.114  0.00  0.00      PROA  
ATOM   4943  CE2 PHE P 891      -8.315 -22.924  20.788  0.00  0.00      PROA  
ATOM   4944  HE2 PHE P 891      -9.292 -23.232  21.131  0.00  0.00      PROA  
ATOM   4945  C   PHE P 891      -8.313 -19.131  18.162  0.00  0.00      PROA  
ATOM   4946  O   PHE P 891      -9.080 -19.586  17.338  0.00  0.00      PROA  
ATOM   4947  N   GLU P 892      -8.710 -18.220  19.066  0.00  0.00      PROA  
ATOM   4948  HN  GLU P 892      -7.929 -17.973  19.634  0.00  0.00      PROA  
ATOM   4949  CA  GLU P 892     -10.011 -17.692  19.366  0.00  0.00      PROA  
ATOM   4950  HA  GLU P 892     -10.643 -17.997  18.544  0.00  0.00      PROA  
ATOM   4951  CB  GLU P 892     -10.425 -18.408  20.672  0.00  0.00      PROA  
ATOM   4952  HB1 GLU P 892      -9.598 -18.280  21.402  0.00  0.00      PROA  
ATOM   4953  HB2 GLU P 892     -10.550 -19.480  20.407  0.00  0.00      PROA  
ATOM   4954  CG  GLU P 892     -11.614 -17.828  21.413  0.00  0.00      PROA  
ATOM   4955  HG1 GLU P 892     -12.506 -18.034  20.783  0.00  0.00      PROA  
ATOM   4956  HG2 GLU P 892     -11.659 -16.740  21.633  0.00  0.00      PROA  
ATOM   4957  CD  GLU P 892     -11.918 -18.610  22.694  0.00  0.00      PROA  
ATOM   4958  OE1 GLU P 892     -12.581 -19.665  22.715  0.00  0.00      PROA  
ATOM   4959  OE2 GLU P 892     -11.422 -18.032  23.683  0.00  0.00      PROA  
ATOM   4960  C   GLU P 892      -9.878 -16.204  19.638  0.00  0.00      PROA  
ATOM   4961  O   GLU P 892      -8.838 -15.724  20.150  0.00  0.00      PROA  
ATOM   4962  N   PRO P 893     -10.816 -15.297  19.322  0.00  0.00      PROA  
ATOM   4963  CD  PRO P 893     -11.935 -15.637  18.471  0.00  0.00      PROA  
ATOM   4964  HD1 PRO P 893     -12.811 -16.025  19.034  0.00  0.00      PROA  
ATOM   4965  HD2 PRO P 893     -11.640 -16.331  17.655  0.00  0.00      PROA  
ATOM   4966  CA  PRO P 893     -10.753 -13.807  19.693  0.00  0.00      PROA  
ATOM   4967  HA  PRO P 893     -10.008 -13.344  19.062  0.00  0.00      PROA  
ATOM   4968  CB  PRO P 893     -12.064 -13.255  19.132  0.00  0.00      PROA  
ATOM   4969  HB1 PRO P 893     -11.919 -12.276  18.628  0.00  0.00      PROA  
ATOM   4970  HB2 PRO P 893     -12.762 -13.196  19.995  0.00  0.00      PROA  
ATOM   4971  CG  PRO P 893     -12.429 -14.247  17.991  0.00  0.00      PROA  
ATOM   4972  HG1 PRO P 893     -13.486 -14.328  17.657  0.00  0.00      PROA  
ATOM   4973  HG2 PRO P 893     -11.842 -13.856  17.133  0.00  0.00      PROA  
ATOM   4974  C   PRO P 893     -10.395 -13.429  21.133  0.00  0.00      PROA  
ATOM   4975  O   PRO P 893     -10.892 -14.051  22.067  0.00  0.00      PROA  
ATOM   4976  N   THR P 894      -9.439 -12.480  21.362  0.00  0.00      PROA  
ATOM   4977  HN  THR P 894      -9.171 -11.952  20.559  0.00  0.00      PROA  
ATOM   4978  CA  THR P 894      -8.842 -12.251  22.705  0.00  0.00      PROA  
ATOM   4979  HA  THR P 894      -8.585 -13.217  23.113  0.00  0.00      PROA  
ATOM   4980  CB  THR P 894      -7.571 -11.349  22.692  0.00  0.00      PROA  
ATOM   4981  HB  THR P 894      -7.168 -11.191  23.715  0.00  0.00      PROA  
ATOM   4982  OG1 THR P 894      -7.842 -10.032  22.059  0.00  0.00      PROA  
ATOM   4983  HG1 THR P 894      -8.378  -9.527  22.675  0.00  0.00      PROA  
ATOM   4984  CG2 THR P 894      -6.474 -11.998  21.849  0.00  0.00      PROA  
ATOM   4985 HG21 THR P 894      -6.382 -13.065  22.145  0.00  0.00      PROA  
ATOM   4986 HG22 THR P 894      -5.482 -11.503  21.926  0.00  0.00      PROA  
ATOM   4987 HG23 THR P 894      -6.848 -12.123  20.811  0.00  0.00      PROA  
ATOM   4988  C   THR P 894      -9.772 -11.674  23.654  0.00  0.00      PROA  
ATOM   4989  O   THR P 894      -9.483 -11.855  24.849  0.00  0.00      PROA  
ATOM   4990  N   HSD P 895     -10.868 -10.981  23.133  0.00  0.00      PROA  
ATOM   4991  HN  HSD P 895     -11.086 -11.144  22.174  0.00  0.00      PROA  
ATOM   4992  CA  HSD P 895     -11.858 -10.264  23.953  0.00  0.00      PROA  
ATOM   4993  HA  HSD P 895     -11.499  -9.850  24.884  0.00  0.00      PROA  
ATOM   4994  CB  HSD P 895     -12.368  -9.064  23.140  0.00  0.00      PROA  
ATOM   4995  HB1 HSD P 895     -12.923  -9.485  22.275  0.00  0.00      PROA  
ATOM   4996  HB2 HSD P 895     -11.526  -8.405  22.837  0.00  0.00      PROA  
ATOM   4997  ND1 HSD P 895     -14.595  -7.913  23.799  0.00  0.00      PROA  
ATOM   4998  HD1 HSD P 895     -15.101  -8.102  22.957  0.00  0.00      PROA  
ATOM   4999  CG  HSD P 895     -13.288  -8.163  23.973  0.00  0.00      PROA  
ATOM   5000  CE1 HSD P 895     -15.008  -7.046  24.787  0.00  0.00      PROA  
ATOM   5001  HE1 HSD P 895     -16.021  -6.653  24.870  0.00  0.00      PROA  
ATOM   5002  NE2 HSD P 895     -14.063  -6.759  25.587  0.00  0.00      PROA  
ATOM   5003  CD2 HSD P 895     -12.922  -7.430  25.093  0.00  0.00      PROA  
ATOM   5004  HD2 HSD P 895     -11.994  -7.497  25.648  0.00  0.00      PROA  
ATOM   5005  C   HSD P 895     -13.047 -11.275  24.192  0.00  0.00      PROA  
ATOM   5006  O   HSD P 895     -13.386 -11.945  23.239  0.00  0.00      PROA  
ATOM   5007  N   PRO P 896     -13.548 -11.524  25.457  0.00  0.00      PROA  
ATOM   5008  CD  PRO P 896     -13.176 -10.710  26.624  0.00  0.00      PROA  
ATOM   5009  HD1 PRO P 896     -13.262  -9.654  26.290  0.00  0.00      PROA  
ATOM   5010  HD2 PRO P 896     -12.156 -10.930  27.005  0.00  0.00      PROA  
ATOM   5011  CA  PRO P 896     -14.392 -12.618  25.794  0.00  0.00      PROA  
ATOM   5012  HA  PRO P 896     -13.985 -13.537  25.397  0.00  0.00      PROA  
ATOM   5013  CB  PRO P 896     -14.437 -12.530  27.309  0.00  0.00      PROA  
ATOM   5014  HB1 PRO P 896     -13.582 -13.023  27.820  0.00  0.00      PROA  
ATOM   5015  HB2 PRO P 896     -15.348 -12.930  27.803  0.00  0.00      PROA  
ATOM   5016  CG  PRO P 896     -14.242 -11.146  27.634  0.00  0.00      PROA  
ATOM   5017  HG1 PRO P 896     -15.126 -10.536  27.352  0.00  0.00      PROA  
ATOM   5018  HG2 PRO P 896     -13.956 -11.036  28.702  0.00  0.00      PROA  
ATOM   5019  C   PRO P 896     -15.718 -12.602  25.177  0.00  0.00      PROA  
ATOM   5020  O   PRO P 896     -16.477 -13.560  25.239  0.00  0.00      PROA  
ATOM   5021  N   GLU P 897     -16.115 -11.397  24.743  0.00  0.00      PROA  
ATOM   5022  HN  GLU P 897     -15.442 -10.693  24.955  0.00  0.00      PROA  
ATOM   5023  CA  GLU P 897     -17.354 -11.118  24.041  0.00  0.00      PROA  
ATOM   5024  HA  GLU P 897     -18.233 -11.682  24.315  0.00  0.00      PROA  
ATOM   5025  CB  GLU P 897     -17.697  -9.621  24.187  0.00  0.00      PROA  
ATOM   5026  HB1 GLU P 897     -18.430  -9.214  23.458  0.00  0.00      PROA  
ATOM   5027  HB2 GLU P 897     -16.826  -9.029  23.834  0.00  0.00      PROA  
ATOM   5028  CG  GLU P 897     -17.915  -9.140  25.684  0.00  0.00      PROA  
ATOM   5029  HG1 GLU P 897     -16.982  -9.146  26.287  0.00  0.00      PROA  
ATOM   5030  HG2 GLU P 897     -18.648  -9.810  26.182  0.00  0.00      PROA  
ATOM   5031  CD  GLU P 897     -18.349  -7.678  25.886  0.00  0.00      PROA  
ATOM   5032  OE1 GLU P 897     -19.456  -7.392  25.289  0.00  0.00      PROA  
ATOM   5033  OE2 GLU P 897     -17.661  -6.816  26.472  0.00  0.00      PROA  
ATOM   5034  C   GLU P 897     -17.305 -11.361  22.557  0.00  0.00      PROA  
ATOM   5035  O   GLU P 897     -18.353 -11.438  21.936  0.00  0.00      PROA  
ATOM   5036  N   ARG P 898     -16.087 -11.303  21.900  0.00  0.00      PROA  
ATOM   5037  HN  ARG P 898     -15.257 -11.272  22.451  0.00  0.00      PROA  
ATOM   5038  CA  ARG P 898     -15.994 -11.451  20.438  0.00  0.00      PROA  
ATOM   5039  HA  ARG P 898     -16.818 -10.869  20.053  0.00  0.00      PROA  
ATOM   5040  CB  ARG P 898     -14.668 -10.868  19.900  0.00  0.00      PROA  
ATOM   5041  HB1 ARG P 898     -14.587 -11.231  18.853  0.00  0.00      PROA  
ATOM   5042  HB2 ARG P 898     -13.857 -11.313  20.515  0.00  0.00      PROA  
ATOM   5043  CG  ARG P 898     -14.598  -9.333  19.809  0.00  0.00      PROA  
ATOM   5044  HG1 ARG P 898     -13.558  -9.209  19.439  0.00  0.00      PROA  
ATOM   5045  HG2 ARG P 898     -14.666  -8.908  20.833  0.00  0.00      PROA  
ATOM   5046  CD  ARG P 898     -15.688  -8.810  18.929  0.00  0.00      PROA  
ATOM   5047  HD1 ARG P 898     -15.662  -7.700  18.898  0.00  0.00      PROA  
ATOM   5048  HD2 ARG P 898     -16.662  -9.133  19.354  0.00  0.00      PROA  
ATOM   5049  NE  ARG P 898     -15.417  -9.133  17.510  0.00  0.00      PROA  
ATOM   5050  HE  ARG P 898     -14.480  -8.903  17.248  0.00  0.00      PROA  
ATOM   5051  CZ  ARG P 898     -16.004 -10.059  16.762  0.00  0.00      PROA  
ATOM   5052  NH1 ARG P 898     -17.223 -10.433  16.827  0.00  0.00      PROA  
ATOM   5053 HH11 ARG P 898     -17.781  -9.987  17.527  0.00  0.00      PROA  
ATOM   5054 HH12 ARG P 898     -17.483 -11.243  16.302  0.00  0.00      PROA  
ATOM   5055  NH2 ARG P 898     -15.255 -10.650  15.882  0.00  0.00      PROA  
ATOM   5056 HH21 ARG P 898     -15.663 -10.826  14.986  0.00  0.00      PROA  
ATOM   5057 HH22 ARG P 898     -14.306 -10.334  15.864  0.00  0.00      PROA  
ATOM   5058  C   ARG P 898     -16.327 -12.837  19.905  0.00  0.00      PROA  
ATOM   5059  O   ARG P 898     -15.985 -13.848  20.530  0.00  0.00      PROA  
ATOM   5060  N   GLY P 899     -17.074 -12.939  18.829  0.00  0.00      PROA  
ATOM   5061  HN  GLY P 899     -17.446 -12.162  18.328  0.00  0.00      PROA  
ATOM   5062  CA  GLY P 899     -17.484 -14.259  18.333  0.00  0.00      PROA
[truncated: 15,130,006 more chars]
