# Supplementary material for: CryoEM and computational modeling structural insights into the pH regulator NBCn1
Source: Nat Commun. 2025 Nov 11;16:9932. doi: 10.1038/s41467-025-64868-z (PMC12606367; doi:10.1038/s41467-025-64868-z)
Supplement: Supplementary file 6 — Supplementary Data 4 [file 41467_2025_64868_MOESM6_ESM.zip › 200ns_unrestr_MD_NBCn1_2NaCO3/hNBCn1_OF_200ns_2NaCO3_rep3_last_step.pdb]

CRYST1  117.533  117.533  139.122  90.00  90.00  90.00 P 1           1
ATOM      1  N   LEU P 581     -29.047  -4.337 -15.684  0.00  0.00      PROA  
ATOM      2  HT1 LEU P 581     -30.058  -4.173 -15.502  0.00  0.00      PROA  
ATOM      3  HT2 LEU P 581     -28.998  -5.328 -15.994  0.00  0.00      PROA  
ATOM      4  HT3 LEU P 581     -28.786  -3.689 -16.454  0.00  0.00      PROA  
ATOM      5  CA  LEU P 581     -28.315  -4.197 -14.355  0.00  0.00      PROA  
ATOM      6  HA  LEU P 581     -28.364  -3.133 -14.177  0.00  0.00      PROA  
ATOM      7  CB  LEU P 581     -28.961  -5.065 -13.244  0.00  0.00      PROA  
ATOM      8  HB1 LEU P 581     -28.564  -4.862 -12.227  0.00  0.00      PROA  
ATOM      9  HB2 LEU P 581     -28.943  -6.173 -13.334  0.00  0.00      PROA  
ATOM     10  CG  LEU P 581     -30.423  -4.811 -13.015  0.00  0.00      PROA  
ATOM     11  HG  LEU P 581     -31.084  -5.163 -13.835  0.00  0.00      PROA  
ATOM     12  CD1 LEU P 581     -31.006  -5.609 -11.844  0.00  0.00      PROA  
ATOM     13 HD11 LEU P 581     -30.269  -5.616 -11.013  0.00  0.00      PROA  
ATOM     14 HD12 LEU P 581     -31.097  -6.664 -12.181  0.00  0.00      PROA  
ATOM     15 HD13 LEU P 581     -31.943  -5.126 -11.494  0.00  0.00      PROA  
ATOM     16  CD2 LEU P 581     -30.684  -3.257 -12.704  0.00  0.00      PROA  
ATOM     17 HD21 LEU P 581     -30.456  -2.705 -13.640  0.00  0.00      PROA  
ATOM     18 HD22 LEU P 581     -29.990  -2.884 -11.921  0.00  0.00      PROA  
ATOM     19 HD23 LEU P 581     -31.746  -3.168 -12.390  0.00  0.00      PROA  
ATOM     20  C   LEU P 581     -26.815  -4.716 -14.403  0.00  0.00      PROA  
ATOM     21  O   LEU P 581     -25.878  -3.955 -14.168  0.00  0.00      PROA  
ATOM     22  N   PHE P 582     -26.614  -6.018 -14.701  0.00  0.00      PROA  
ATOM     23  HN  PHE P 582     -27.408  -6.443 -15.129  0.00  0.00      PROA  
ATOM     24  CA  PHE P 582     -25.421  -6.848 -14.508  0.00  0.00      PROA  
ATOM     25  HA  PHE P 582     -24.648  -6.400 -13.902  0.00  0.00      PROA  
ATOM     26  CB  PHE P 582     -25.805  -8.191 -13.826  0.00  0.00      PROA  
ATOM     27  HB1 PHE P 582     -24.943  -8.864 -13.628  0.00  0.00      PROA  
ATOM     28  HB2 PHE P 582     -26.549  -8.796 -14.386  0.00  0.00      PROA  
ATOM     29  CG  PHE P 582     -26.371  -7.943 -12.438  0.00  0.00      PROA  
ATOM     30  CD1 PHE P 582     -25.471  -7.692 -11.361  0.00  0.00      PROA  
ATOM     31  HD1 PHE P 582     -24.422  -7.530 -11.561  0.00  0.00      PROA  
ATOM     32  CE1 PHE P 582     -25.881  -7.533 -10.075  0.00  0.00      PROA  
ATOM     33  HE1 PHE P 582     -25.158  -7.150  -9.369  0.00  0.00      PROA  
ATOM     34  CZ  PHE P 582     -27.191  -7.871  -9.712  0.00  0.00      PROA  
ATOM     35  HZ  PHE P 582     -27.633  -7.722  -8.738  0.00  0.00      PROA  
ATOM     36  CD2 PHE P 582     -27.678  -8.192 -12.096  0.00  0.00      PROA  
ATOM     37  HD2 PHE P 582     -28.410  -8.561 -12.799  0.00  0.00      PROA  
ATOM     38  CE2 PHE P 582     -28.065  -8.245 -10.742  0.00  0.00      PROA  
ATOM     39  HE2 PHE P 582     -29.054  -8.653 -10.596  0.00  0.00      PROA  
ATOM     40  C   PHE P 582     -24.611  -7.146 -15.801  0.00  0.00      PROA  
ATOM     41  O   PHE P 582     -23.754  -7.967 -15.749  0.00  0.00      PROA  
ATOM     42  N   GLY P 583     -24.928  -6.491 -16.925  0.00  0.00      PROA  
ATOM     43  HN  GLY P 583     -25.572  -5.729 -16.934  0.00  0.00      PROA  
ATOM     44  CA  GLY P 583     -24.261  -6.809 -18.233  0.00  0.00      PROA  
ATOM     45  HA1 GLY P 583     -24.796  -6.163 -18.913  0.00  0.00      PROA  
ATOM     46  HA2 GLY P 583     -24.344  -7.855 -18.487  0.00  0.00      PROA  
ATOM     47  C   GLY P 583     -22.773  -6.533 -18.435  0.00  0.00      PROA  
ATOM     48  O   GLY P 583     -22.153  -7.326 -19.125  0.00  0.00      PROA  
ATOM     49  N   GLY P 584     -22.321  -5.488 -17.772  0.00  0.00      PROA  
ATOM     50  HN  GLY P 584     -22.961  -4.913 -17.268  0.00  0.00      PROA  
ATOM     51  CA  GLY P 584     -20.947  -5.260 -17.524  0.00  0.00      PROA  
ATOM     52  HA1 GLY P 584     -20.744  -4.298 -17.078  0.00  0.00      PROA  
ATOM     53  HA2 GLY P 584     -20.494  -5.394 -18.495  0.00  0.00      PROA  
ATOM     54  C   GLY P 584     -20.232  -6.327 -16.709  0.00  0.00      PROA  
ATOM     55  O   GLY P 584     -19.153  -6.713 -17.103  0.00  0.00      PROA  
ATOM     56  N   LEU P 585     -20.853  -6.614 -15.528  0.00  0.00      PROA  
ATOM     57  HN  LEU P 585     -21.498  -5.920 -15.220  0.00  0.00      PROA  
ATOM     58  CA  LEU P 585     -20.422  -7.690 -14.601  0.00  0.00      PROA  
ATOM     59  HA  LEU P 585     -19.413  -7.514 -14.256  0.00  0.00      PROA  
ATOM     60  CB  LEU P 585     -21.291  -7.660 -13.276  0.00  0.00      PROA  
ATOM     61  HB1 LEU P 585     -22.360  -7.866 -13.500  0.00  0.00      PROA  
ATOM     62  HB2 LEU P 585     -21.187  -6.670 -12.782  0.00  0.00      PROA  
ATOM     63  CG  LEU P 585     -20.825  -8.751 -12.311  0.00  0.00      PROA  
ATOM     64  HG  LEU P 585     -20.711  -9.769 -12.741  0.00  0.00      PROA  
ATOM     65  CD1 LEU P 585     -19.524  -8.438 -11.593  0.00  0.00      PROA  
ATOM     66 HD11 LEU P 585     -19.435  -7.396 -11.218  0.00  0.00      PROA  
ATOM     67 HD12 LEU P 585     -18.661  -8.593 -12.275  0.00  0.00      PROA  
ATOM     68 HD13 LEU P 585     -19.367  -9.170 -10.772  0.00  0.00      PROA  
ATOM     69  CD2 LEU P 585     -21.958  -8.916 -11.336  0.00  0.00      PROA  
ATOM     70 HD21 LEU P 585     -22.363  -7.962 -10.935  0.00  0.00      PROA  
ATOM     71 HD22 LEU P 585     -21.653  -9.653 -10.563  0.00  0.00      PROA  
ATOM     72 HD23 LEU P 585     -22.781  -9.464 -11.842  0.00  0.00      PROA  
ATOM     73  C   LEU P 585     -20.314  -9.066 -15.238  0.00  0.00      PROA  
ATOM     74  O   LEU P 585     -19.310  -9.703 -15.137  0.00  0.00      PROA  
ATOM     75  N   ILE P 586     -21.310  -9.582 -15.996  0.00  0.00      PROA  
ATOM     76  HN  ILE P 586     -22.199  -9.136 -16.064  0.00  0.00      PROA  
ATOM     77  CA  ILE P 586     -21.181 -10.776 -16.825  0.00  0.00      PROA  
ATOM     78  HA  ILE P 586     -20.779 -11.431 -16.067  0.00  0.00      PROA  
ATOM     79  CB  ILE P 586     -22.539 -11.269 -17.393  0.00  0.00      PROA  
ATOM     80  HB  ILE P 586     -23.259 -10.425 -17.442  0.00  0.00      PROA  
ATOM     81  CG2 ILE P 586     -22.361 -12.065 -18.713  0.00  0.00      PROA  
ATOM     82 HG21 ILE P 586     -21.624 -12.896 -18.732  0.00  0.00      PROA  
ATOM     83 HG22 ILE P 586     -21.984 -11.413 -19.530  0.00  0.00      PROA  
ATOM     84 HG23 ILE P 586     -23.339 -12.517 -18.985  0.00  0.00      PROA  
ATOM     85  CG1 ILE P 586     -23.153 -12.067 -16.265  0.00  0.00      PROA  
ATOM     86 HG11 ILE P 586     -22.894 -11.548 -15.317  0.00  0.00      PROA  
ATOM     87 HG12 ILE P 586     -22.725 -13.092 -16.241  0.00  0.00      PROA  
ATOM     88  CD  ILE P 586     -24.686 -12.116 -16.265  0.00  0.00      PROA  
ATOM     89  HD1 ILE P 586     -24.950 -12.622 -15.312  0.00  0.00      PROA  
ATOM     90  HD2 ILE P 586     -25.009 -12.762 -17.109  0.00  0.00      PROA  
ATOM     91  HD3 ILE P 586     -25.266 -11.169 -16.320  0.00  0.00      PROA  
ATOM     92  C   ILE P 586     -20.075 -10.620 -17.853  0.00  0.00      PROA  
ATOM     93  O   ILE P 586     -19.312 -11.625 -17.954  0.00  0.00      PROA  
ATOM     94  N   LEU P 587     -19.857  -9.453 -18.503  0.00  0.00      PROA  
ATOM     95  HN  LEU P 587     -20.416  -8.674 -18.231  0.00  0.00      PROA  
ATOM     96  CA  LEU P 587     -18.818  -9.218 -19.505  0.00  0.00      PROA  
ATOM     97  HA  LEU P 587     -18.873 -10.018 -20.228  0.00  0.00      PROA  
ATOM     98  CB  LEU P 587     -18.948  -7.862 -20.322  0.00  0.00      PROA  
ATOM     99  HB1 LEU P 587     -18.894  -6.954 -19.684  0.00  0.00      PROA  
ATOM    100  HB2 LEU P 587     -19.969  -7.918 -20.756  0.00  0.00      PROA  
ATOM    101  CG  LEU P 587     -17.894  -7.623 -21.399  0.00  0.00      PROA  
ATOM    102  HG  LEU P 587     -16.931  -7.291 -20.955  0.00  0.00      PROA  
ATOM    103  CD1 LEU P 587     -17.895  -8.732 -22.368  0.00  0.00      PROA  
ATOM    104 HD11 LEU P 587     -18.933  -8.788 -22.760  0.00  0.00      PROA  
ATOM    105 HD12 LEU P 587     -17.505  -9.718 -22.036  0.00  0.00      PROA  
ATOM    106 HD13 LEU P 587     -17.314  -8.449 -23.271  0.00  0.00      PROA  
ATOM    107  CD2 LEU P 587     -18.341  -6.355 -22.112  0.00  0.00      PROA  
ATOM    108 HD21 LEU P 587     -18.363  -5.521 -21.378  0.00  0.00      PROA  
ATOM    109 HD22 LEU P 587     -19.327  -6.441 -22.616  0.00  0.00      PROA  
ATOM    110 HD23 LEU P 587     -17.559  -6.176 -22.881  0.00  0.00      PROA  
ATOM    111  C   LEU P 587     -17.418  -9.272 -18.858  0.00  0.00      PROA  
ATOM    112  O   LEU P 587     -16.437  -9.685 -19.505  0.00  0.00      PROA  
ATOM    113  N   ASP P 588     -17.204  -8.875 -17.580  0.00  0.00      PROA  
ATOM    114  HN  ASP P 588     -17.885  -8.262 -17.186  0.00  0.00      PROA  
ATOM    115  CA  ASP P 588     -15.945  -9.142 -16.817  0.00  0.00      PROA  
ATOM    116  HA  ASP P 588     -15.166  -8.982 -17.547  0.00  0.00      PROA  
ATOM    117  CB  ASP P 588     -15.916  -8.255 -15.501  0.00  0.00      PROA  
ATOM    118  HB1 ASP P 588     -15.023  -8.542 -14.906  0.00  0.00      PROA  
ATOM    119  HB2 ASP P 588     -16.927  -8.273 -15.039  0.00  0.00      PROA  
ATOM    120  CG  ASP P 588     -15.606  -6.813 -15.803  0.00  0.00      PROA  
ATOM    121  OD1 ASP P 588     -15.330  -6.107 -14.820  0.00  0.00      PROA  
ATOM    122  OD2 ASP P 588     -15.825  -6.333 -16.932  0.00  0.00      PROA  
ATOM    123  C   ASP P 588     -15.809 -10.645 -16.587  0.00  0.00      PROA  
ATOM    124  O   ASP P 588     -14.768 -11.196 -16.789  0.00  0.00      PROA  
ATOM    125  N   ILE P 589     -16.877 -11.386 -16.205  0.00  0.00      PROA  
ATOM    126  HN  ILE P 589     -17.733 -10.924 -15.986  0.00  0.00      PROA  
ATOM    127  CA  ILE P 589     -16.831 -12.798 -15.792  0.00  0.00      PROA  
ATOM    128  HA  ILE P 589     -16.118 -12.871 -14.984  0.00  0.00      PROA  
ATOM    129  CB  ILE P 589     -18.210 -13.050 -15.133  0.00  0.00      PROA  
ATOM    130  HB  ILE P 589     -18.893 -12.368 -15.682  0.00  0.00      PROA  
ATOM    131  CG2 ILE P 589     -18.700 -14.565 -15.288  0.00  0.00      PROA  
ATOM    132 HG21 ILE P 589     -19.112 -14.679 -16.313  0.00  0.00      PROA  
ATOM    133 HG22 ILE P 589     -19.436 -14.915 -14.533  0.00  0.00      PROA  
ATOM    134 HG23 ILE P 589     -17.771 -15.156 -15.131  0.00  0.00      PROA  
ATOM    135  CG1 ILE P 589     -18.269 -12.477 -13.700  0.00  0.00      PROA  
ATOM    136 HG11 ILE P 589     -18.036 -11.400 -13.564  0.00  0.00      PROA  
ATOM    137 HG12 ILE P 589     -17.537 -13.055 -13.096  0.00  0.00      PROA  
ATOM    138  CD  ILE P 589     -19.640 -12.690 -12.974  0.00  0.00      PROA  
ATOM    139  HD1 ILE P 589     -19.549 -12.297 -11.939  0.00  0.00      PROA  
ATOM    140  HD2 ILE P 589     -19.715 -13.790 -12.836  0.00  0.00      PROA  
ATOM    141  HD3 ILE P 589     -20.447 -12.221 -13.578  0.00  0.00      PROA  
ATOM    142  C   ILE P 589     -16.574 -13.624 -17.016  0.00  0.00      PROA  
ATOM    143  O   ILE P 589     -15.676 -14.444 -17.114  0.00  0.00      PROA  
ATOM    144  N   LYS P 590     -17.377 -13.500 -18.133  0.00  0.00      PROA  
ATOM    145  HN  LYS P 590     -18.186 -12.920 -18.198  0.00  0.00      PROA  
ATOM    146  CA  LYS P 590     -17.181 -14.336 -19.304  0.00  0.00      PROA  
ATOM    147  HA  LYS P 590     -17.130 -15.354 -18.946  0.00  0.00      PROA  
ATOM    148  CB  LYS P 590     -18.417 -14.260 -20.321  0.00  0.00      PROA  
ATOM    149  HB1 LYS P 590     -19.319 -14.581 -19.758  0.00  0.00      PROA  
ATOM    150  HB2 LYS P 590     -18.243 -14.982 -21.148  0.00  0.00      PROA  
ATOM    151  CG  LYS P 590     -18.641 -12.926 -20.965  0.00  0.00      PROA  
ATOM    152  HG1 LYS P 590     -17.870 -12.785 -21.753  0.00  0.00      PROA  
ATOM    153  HG2 LYS P 590     -18.354 -12.157 -20.217  0.00  0.00      PROA  
ATOM    154  CD  LYS P 590     -20.031 -12.828 -21.527  0.00  0.00      PROA  
ATOM    155  HD1 LYS P 590     -20.361 -11.780 -21.694  0.00  0.00      PROA  
ATOM    156  HD2 LYS P 590     -20.696 -13.080 -20.674  0.00  0.00      PROA  
ATOM    157  CE  LYS P 590     -20.315 -13.642 -22.859  0.00  0.00      PROA  
ATOM    158  HE1 LYS P 590     -20.442 -14.701 -22.548  0.00  0.00      PROA  
ATOM    159  HE2 LYS P 590     -19.390 -13.571 -23.470  0.00  0.00      PROA  
ATOM    160  NZ  LYS P 590     -21.386 -13.104 -23.652  0.00  0.00      PROA  
ATOM    161  HZ1 LYS P 590     -21.215 -12.086 -23.784  0.00  0.00      PROA  
ATOM    162  HZ2 LYS P 590     -22.179 -13.258 -22.997  0.00  0.00      PROA  
ATOM    163  HZ3 LYS P 590     -21.609 -13.577 -24.551  0.00  0.00      PROA  
ATOM    164  C   LYS P 590     -15.807 -13.991 -20.012  0.00  0.00      PROA  
ATOM    165  O   LYS P 590     -15.193 -14.904 -20.594  0.00  0.00      PROA  
ATOM    166  N   ARG P 591     -15.334 -12.709 -19.877  0.00  0.00      PROA  
ATOM    167  HN  ARG P 591     -15.818 -12.033 -19.327  0.00  0.00      PROA  
ATOM    168  CA  ARG P 591     -14.052 -12.205 -20.327  0.00  0.00      PROA  
ATOM    169  HA  ARG P 591     -13.926 -12.486 -21.362  0.00  0.00      PROA  
ATOM    170  CB  ARG P 591     -13.864 -10.707 -20.135  0.00  0.00      PROA  
ATOM    171  HB1 ARG P 591     -14.158 -10.562 -19.074  0.00  0.00      PROA  
ATOM    172  HB2 ARG P 591     -14.665 -10.247 -20.753  0.00  0.00      PROA  
ATOM    173  CG  ARG P 591     -12.458 -10.121 -20.511  0.00  0.00      PROA  
ATOM    174  HG1 ARG P 591     -11.626 -10.538 -19.903  0.00  0.00      PROA  
ATOM    175  HG2 ARG P 591     -12.432  -9.012 -20.441  0.00  0.00      PROA  
ATOM    176  CD  ARG P 591     -12.055 -10.419 -22.004  0.00  0.00      PROA  
ATOM    177  HD1 ARG P 591     -12.671  -9.734 -22.625  0.00  0.00      PROA  
ATOM    178  HD2 ARG P 591     -12.003 -11.515 -22.179  0.00  0.00      PROA  
ATOM    179  NE  ARG P 591     -10.705  -9.954 -22.160  0.00  0.00      PROA  
ATOM    180  HE  ARG P 591     -10.415  -9.213 -21.554  0.00  0.00      PROA  
ATOM    181  CZ  ARG P 591      -9.721 -10.325 -22.971  0.00  0.00      PROA  
ATOM    182  NH1 ARG P 591      -9.707 -11.384 -23.726  0.00  0.00      PROA  
ATOM    183 HH11 ARG P 591     -10.383 -12.106 -23.577  0.00  0.00      PROA  
ATOM    184 HH12 ARG P 591      -8.837 -11.680 -24.120  0.00  0.00      PROA  
ATOM    185  NH2 ARG P 591      -8.632  -9.632 -22.995  0.00  0.00      PROA  
ATOM    186 HH21 ARG P 591      -8.671  -8.731 -22.563  0.00  0.00      PROA  
ATOM    187 HH22 ARG P 591      -7.768  -9.892 -23.425  0.00  0.00      PROA  
ATOM    188  C   ARG P 591     -12.910 -12.967 -19.671  0.00  0.00      PROA  
ATOM    189  O   ARG P 591     -11.903 -13.259 -20.378  0.00  0.00      PROA  
ATOM    190  N   LYS P 592     -12.936 -13.283 -18.376  0.00  0.00      PROA  
ATOM    191  HN  LYS P 592     -13.633 -12.883 -17.787  0.00  0.00      PROA  
ATOM    192  CA  LYS P 592     -11.911 -14.023 -17.669  0.00  0.00      PROA  
ATOM    193  HA  LYS P 592     -10.953 -13.863 -18.142  0.00  0.00      PROA  
ATOM    194  CB  LYS P 592     -12.002 -13.629 -16.150  0.00  0.00      PROA  
ATOM    195  HB1 LYS P 592     -11.180 -14.176 -15.641  0.00  0.00      PROA  
ATOM    196  HB2 LYS P 592     -12.938 -13.876 -15.605  0.00  0.00      PROA  
ATOM    197  CG  LYS P 592     -11.766 -12.120 -15.912  0.00  0.00      PROA  
ATOM    198  HG1 LYS P 592     -11.979 -11.785 -14.874  0.00  0.00      PROA  
ATOM    199  HG2 LYS P 592     -12.454 -11.483 -16.508  0.00  0.00      PROA  
ATOM    200  CD  LYS P 592     -10.300 -11.631 -16.321  0.00  0.00      PROA  
ATOM    201  HD1 LYS P 592     -10.292 -10.534 -16.140  0.00  0.00      PROA  
ATOM    202  HD2 LYS P 592     -10.156 -11.647 -17.422  0.00  0.00      PROA  
ATOM    203  CE  LYS P 592      -9.107 -12.272 -15.568  0.00  0.00      PROA  
ATOM    204  HE1 LYS P 592      -8.883 -13.286 -15.963  0.00  0.00      PROA  
ATOM    205  HE2 LYS P 592      -9.354 -12.457 -14.501  0.00  0.00      PROA  
ATOM    206  NZ  LYS P 592      -7.853 -11.526 -15.700  0.00  0.00      PROA  
ATOM    207  HZ1 LYS P 592      -7.807 -10.884 -14.883  0.00  0.00      PROA  
ATOM    208  HZ2 LYS P 592      -7.757 -11.022 -16.605  0.00  0.00      PROA  
ATOM    209  HZ3 LYS P 592      -7.029 -12.160 -15.687  0.00  0.00      PROA  
ATOM    210  C   LYS P 592     -12.088 -15.514 -17.685  0.00  0.00      PROA  
ATOM    211  O   LYS P 592     -11.140 -16.272 -17.439  0.00  0.00      PROA  
ATOM    212  N   ALA P 593     -13.354 -16.028 -17.960  0.00  0.00      PROA  
ATOM    213  HN  ALA P 593     -14.158 -15.441 -17.999  0.00  0.00      PROA  
ATOM    214  CA  ALA P 593     -13.618 -17.455 -17.904  0.00  0.00      PROA  
ATOM    215  HA  ALA P 593     -13.364 -17.845 -16.930  0.00  0.00      PROA  
ATOM    216  CB  ALA P 593     -15.132 -17.689 -18.206  0.00  0.00      PROA  
ATOM    217  HB1 ALA P 593     -15.807 -17.342 -17.395  0.00  0.00      PROA  
ATOM    218  HB2 ALA P 593     -15.308 -18.784 -18.273  0.00  0.00      PROA  
ATOM    219  HB3 ALA P 593     -15.490 -17.300 -19.183  0.00  0.00      PROA  
ATOM    220  C   ALA P 593     -12.689 -18.499 -18.687  0.00  0.00      PROA  
ATOM    221  O   ALA P 593     -12.271 -19.439 -18.056  0.00  0.00      PROA  
ATOM    222  N   PRO P 594     -12.239 -18.325 -19.901  0.00  0.00      PROA  
ATOM    223  CD  PRO P 594     -12.494 -17.164 -20.722  0.00  0.00      PROA  
ATOM    224  HD1 PRO P 594     -12.042 -16.323 -20.155  0.00  0.00      PROA  
ATOM    225  HD2 PRO P 594     -13.581 -16.989 -20.869  0.00  0.00      PROA  
ATOM    226  CA  PRO P 594     -11.429 -19.404 -20.595  0.00  0.00      PROA  
ATOM    227  HA  PRO P 594     -11.793 -20.391 -20.348  0.00  0.00      PROA  
ATOM    228  CB  PRO P 594     -11.461 -18.946 -22.111  0.00  0.00      PROA  
ATOM    229  HB1 PRO P 594     -12.365 -19.480 -22.475  0.00  0.00      PROA  
ATOM    230  HB2 PRO P 594     -10.592 -19.332 -22.685  0.00  0.00      PROA  
ATOM    231  CG  PRO P 594     -11.725 -17.385 -21.990  0.00  0.00      PROA  
ATOM    232  HG1 PRO P 594     -10.694 -16.986 -21.884  0.00  0.00      PROA  
ATOM    233  HG2 PRO P 594     -12.148 -17.041 -22.958  0.00  0.00      PROA  
ATOM    234  C   PRO P 594      -9.974 -19.418 -20.087  0.00  0.00      PROA  
ATOM    235  O   PRO P 594      -9.177 -20.190 -20.563  0.00  0.00      PROA  
ATOM    236  N   PHE P 595      -9.660 -18.508 -19.186  0.00  0.00      PROA  
ATOM    237  HN  PHE P 595     -10.420 -17.907 -18.952  0.00  0.00      PROA  
ATOM    238  CA  PHE P 595      -8.330 -18.291 -18.498  0.00  0.00      PROA  
ATOM    239  HA  PHE P 595      -7.496 -18.755 -19.003  0.00  0.00      PROA  
ATOM    240  CB  PHE P 595      -7.981 -16.796 -18.278  0.00  0.00      PROA  
ATOM    241  HB1 PHE P 595      -6.951 -16.599 -17.912  0.00  0.00      PROA  
ATOM    242  HB2 PHE P 595      -8.738 -16.399 -17.568  0.00  0.00      PROA  
ATOM    243  CG  PHE P 595      -8.165 -15.897 -19.551  0.00  0.00      PROA  
ATOM    244  CD1 PHE P 595      -8.634 -14.575 -19.411  0.00  0.00      PROA  
ATOM    245  HD1 PHE P 595      -8.829 -14.181 -18.425  0.00  0.00      PROA  
ATOM    246  CE1 PHE P 595      -8.837 -13.776 -20.538  0.00  0.00      PROA  
ATOM    247  HE1 PHE P 595      -9.193 -12.761 -20.438  0.00  0.00      PROA  
ATOM    248  CZ  PHE P 595      -8.511 -14.205 -21.787  0.00  0.00      PROA  
ATOM    249  HZ  PHE P 595      -8.761 -13.645 -22.676  0.00  0.00      PROA  
ATOM    250  CD2 PHE P 595      -7.918 -16.390 -20.819  0.00  0.00      PROA  
ATOM    251  HD2 PHE P 595      -7.783 -17.456 -20.924  0.00  0.00      PROA  
ATOM    252  CE2 PHE P 595      -8.002 -15.541 -21.970  0.00  0.00      PROA  
ATOM    253  HE2 PHE P 595      -8.040 -15.925 -22.979  0.00  0.00      PROA  
ATOM    254  C   PHE P 595      -8.408 -18.980 -17.141  0.00  0.00      PROA  
ATOM    255  O   PHE P 595      -7.482 -18.995 -16.341  0.00  0.00      PROA  
ATOM    256  N   PHE P 596      -9.645 -19.540 -16.805  0.00  0.00      PROA  
ATOM    257  HN  PHE P 596     -10.338 -19.495 -17.520  0.00  0.00      PROA  
ATOM    258  CA  PHE P 596      -9.943 -19.977 -15.378  0.00  0.00      PROA  
ATOM    259  HA  PHE P 596      -9.640 -19.103 -14.820  0.00  0.00      PROA  
ATOM    260  CB  PHE P 596     -11.487 -20.229 -15.213  0.00  0.00      PROA  
ATOM    261  HB1 PHE P 596     -11.668 -21.207 -15.709  0.00  0.00      PROA  
ATOM    262  HB2 PHE P 596     -12.297 -19.569 -15.591  0.00  0.00      PROA  
ATOM    263  CG  PHE P 596     -11.794 -20.379 -13.690  0.00  0.00      PROA  
ATOM    264  CD1 PHE P 596     -11.866 -19.258 -12.815  0.00  0.00      PROA  
ATOM    265  HD1 PHE P 596     -11.649 -18.248 -13.130  0.00  0.00      PROA  
ATOM    266  CE1 PHE P 596     -12.086 -19.365 -11.465  0.00  0.00      PROA  
ATOM    267  HE1 PHE P 596     -12.042 -18.573 -10.731  0.00  0.00      PROA  
ATOM    268  CZ  PHE P 596     -12.057 -20.656 -10.895  0.00  0.00      PROA  
ATOM    269  HZ  PHE P 596     -12.195 -20.842  -9.840  0.00  0.00      PROA  
ATOM    270  CD2 PHE P 596     -11.979 -21.679 -13.197  0.00  0.00      PROA  
ATOM    271  HD2 PHE P 596     -12.049 -22.539 -13.847  0.00  0.00      PROA  
ATOM    272  CE2 PHE P 596     -12.135 -21.809 -11.766  0.00  0.00      PROA  
ATOM    273  HE2 PHE P 596     -12.199 -22.817 -11.384  0.00  0.00      PROA  
ATOM    274  C   PHE P 596      -9.106 -21.111 -14.836  0.00  0.00      PROA  
ATOM    275  O   PHE P 596      -8.659 -21.033 -13.686  0.00  0.00      PROA  
ATOM    276  N   LEU P 597      -8.809 -22.129 -15.625  0.00  0.00      PROA  
ATOM    277  HN  LEU P 597      -8.922 -22.112 -16.615  0.00  0.00      PROA  
ATOM    278  CA  LEU P 597      -7.959 -23.210 -15.013  0.00  0.00      PROA  
ATOM    279  HA  LEU P 597      -8.068 -23.247 -13.939  0.00  0.00      PROA  
ATOM    280  CB  LEU P 597      -8.425 -24.626 -15.569  0.00  0.00      PROA  
ATOM    281  HB1 LEU P 597      -7.596 -25.332 -15.352  0.00  0.00      PROA  
ATOM    282  HB2 LEU P 597      -8.450 -24.560 -16.677  0.00  0.00      PROA  
ATOM    283  CG  LEU P 597      -9.742 -25.019 -14.983  0.00  0.00      PROA  
ATOM    284  HG  LEU P 597     -10.522 -24.259 -15.203  0.00  0.00      PROA  
ATOM    285  CD1 LEU P 597     -10.155 -26.332 -15.656  0.00  0.00      PROA  
ATOM    286 HD11 LEU P 597     -10.908 -26.995 -15.178  0.00  0.00      PROA  
ATOM    287 HD12 LEU P 597      -9.302 -26.976 -15.958  0.00  0.00      PROA  
ATOM    288 HD13 LEU P 597     -10.472 -26.008 -16.670  0.00  0.00      PROA  
ATOM    289  CD2 LEU P 597      -9.709 -25.316 -13.450  0.00  0.00      PROA  
ATOM    290 HD21 LEU P 597     -10.704 -25.678 -13.112  0.00  0.00      PROA  
ATOM    291 HD22 LEU P 597      -9.674 -24.347 -12.908  0.00  0.00      PROA  
ATOM    292 HD23 LEU P 597      -8.876 -25.981 -13.134  0.00  0.00      PROA  
ATOM    293  C   LEU P 597      -6.556 -23.137 -15.467  0.00  0.00      PROA  
ATOM    294  O   LEU P 597      -5.611 -23.754 -15.008  0.00  0.00      PROA  
ATOM    295  N   SER P 598      -6.288 -22.231 -16.439  0.00  0.00      PROA  
ATOM    296  HN  SER P 598      -7.039 -21.726 -16.856  0.00  0.00      PROA  
ATOM    297  CA  SER P 598      -4.902 -21.959 -16.792  0.00  0.00      PROA  
ATOM    298  HA  SER P 598      -4.389 -22.904 -16.890  0.00  0.00      PROA  
ATOM    299  CB  SER P 598      -4.780 -21.181 -18.075  0.00  0.00      PROA  
ATOM    300  HB1 SER P 598      -5.267 -20.200 -17.891  0.00  0.00      PROA  
ATOM    301  HB2 SER P 598      -5.301 -21.703 -18.906  0.00  0.00      PROA  
ATOM    302  OG  SER P 598      -3.456 -20.965 -18.461  0.00  0.00      PROA  
ATOM    303  HG1 SER P 598      -3.396 -20.045 -18.726  0.00  0.00      PROA  
ATOM    304  C   SER P 598      -4.138 -21.265 -15.672  0.00  0.00      PROA  
ATOM    305  O   SER P 598      -2.920 -21.545 -15.405  0.00  0.00      PROA  
ATOM    306  N   ASP P 599      -4.813 -20.424 -14.803  0.00  0.00      PROA  
ATOM    307  HN  ASP P 599      -5.662 -19.935 -14.989  0.00  0.00      PROA  
ATOM    308  CA  ASP P 599      -4.296 -19.931 -13.539  0.00  0.00      PROA  
ATOM    309  HA  ASP P 599      -3.333 -19.476 -13.720  0.00  0.00      PROA  
ATOM    310  CB  ASP P 599      -5.147 -18.827 -12.892  0.00  0.00      PROA  
ATOM    311  HB1 ASP P 599      -4.658 -18.531 -11.939  0.00  0.00      PROA  
ATOM    312  HB2 ASP P 599      -6.205 -19.134 -12.748  0.00  0.00      PROA  
ATOM    313  CG  ASP P 599      -5.193 -17.526 -13.672  0.00  0.00      PROA  
ATOM    314  OD1 ASP P 599      -4.208 -17.029 -14.357  0.00  0.00      PROA  
ATOM    315  OD2 ASP P 599      -6.242 -16.894 -13.592  0.00  0.00      PROA  
ATOM    316  C   ASP P 599      -4.005 -21.089 -12.542  0.00  0.00      PROA  
ATOM    317  O   ASP P 599      -3.054 -20.969 -11.822  0.00  0.00      PROA  
ATOM    318  N   PHE P 600      -4.771 -22.188 -12.512  0.00  0.00      PROA  
ATOM    319  HN  PHE P 600      -5.508 -22.354 -13.163  0.00  0.00      PROA  
ATOM    320  CA  PHE P 600      -4.377 -23.419 -11.735  0.00  0.00      PROA  
ATOM    321  HA  PHE P 600      -3.960 -22.948 -10.857  0.00  0.00      PROA  
ATOM    322  CB  PHE P 600      -5.500 -24.390 -11.364  0.00  0.00      PROA  
ATOM    323  HB1 PHE P 600      -5.225 -25.299 -10.787  0.00  0.00      PROA  
ATOM    324  HB2 PHE P 600      -5.961 -24.709 -12.323  0.00  0.00      PROA  
ATOM    325  CG  PHE P 600      -6.563 -23.631 -10.514  0.00  0.00      PROA  
ATOM    326  CD1 PHE P 600      -7.952 -23.835 -10.693  0.00  0.00      PROA  
ATOM    327  HD1 PHE P 600      -8.228 -24.514 -11.487  0.00  0.00      PROA  
ATOM    328  CE1 PHE P 600      -8.935 -23.323  -9.882  0.00  0.00      PROA  
ATOM    329  HE1 PHE P 600      -9.960 -23.324 -10.222  0.00  0.00      PROA  
ATOM    330  CZ  PHE P 600      -8.493 -22.512  -8.761  0.00  0.00      PROA  
ATOM    331  HZ  PHE P 600      -9.225 -22.062  -8.106  0.00  0.00      PROA  
ATOM    332  CD2 PHE P 600      -6.237 -22.955  -9.350  0.00  0.00      PROA  
ATOM    333  HD2 PHE P 600      -5.205 -22.824  -9.059  0.00  0.00      PROA  
ATOM    334  CE2 PHE P 600      -7.160 -22.429  -8.453  0.00  0.00      PROA  
ATOM    335  HE2 PHE P 600      -6.849 -21.838  -7.604  0.00  0.00      PROA  
ATOM    336  C   PHE P 600      -3.079 -24.030 -12.354  0.00  0.00      PROA  
ATOM    337  O   PHE P 600      -2.188 -24.374 -11.605  0.00  0.00      PROA  
ATOM    338  N   LYS P 601      -2.927 -23.981 -13.712  0.00  0.00      PROA  
ATOM    339  HN  LYS P 601      -3.672 -23.669 -14.297  0.00  0.00      PROA  
ATOM    340  CA  LYS P 601      -1.663 -24.422 -14.356  0.00  0.00      PROA  
ATOM    341  HA  LYS P 601      -1.397 -25.387 -13.951  0.00  0.00      PROA  
ATOM    342  CB  LYS P 601      -1.750 -24.716 -15.861  0.00  0.00      PROA  
ATOM    343  HB1 LYS P 601      -2.180 -23.758 -16.222  0.00  0.00      PROA  
ATOM    344  HB2 LYS P 601      -2.538 -25.498 -15.887  0.00  0.00      PROA  
ATOM    345  CG  LYS P 601      -0.493 -25.126 -16.562  0.00  0.00      PROA  
ATOM    346  HG1 LYS P 601       0.085 -25.835 -15.931  0.00  0.00      PROA  
ATOM    347  HG2 LYS P 601       0.256 -24.315 -16.689  0.00  0.00      PROA  
ATOM    348  CD  LYS P 601      -0.825 -25.819 -17.883  0.00  0.00      PROA  
ATOM    349  HD1 LYS P 601       0.116 -26.120 -18.390  0.00  0.00      PROA  
ATOM    350  HD2 LYS P 601      -1.490 -25.162 -18.482  0.00  0.00      PROA  
ATOM    351  CE  LYS P 601      -1.648 -27.156 -17.670  0.00  0.00      PROA  
ATOM    352  HE1 LYS P 601      -2.729 -27.065 -17.429  0.00  0.00      PROA  
ATOM    353  HE2 LYS P 601      -1.169 -27.706 -16.832  0.00  0.00      PROA  
ATOM    354  NZ  LYS P 601      -1.539 -28.011 -18.905  0.00  0.00      PROA  
ATOM    355  HZ1 LYS P 601      -0.637 -28.521 -18.996  0.00  0.00      PROA  
ATOM    356  HZ2 LYS P 601      -1.864 -27.426 -19.701  0.00  0.00      PROA  
ATOM    357  HZ3 LYS P 601      -2.189 -28.821 -18.840  0.00  0.00      PROA  
ATOM    358  C   LYS P 601      -0.405 -23.657 -13.953  0.00  0.00      PROA  
ATOM    359  O   LYS P 601       0.658 -24.236 -13.734  0.00  0.00      PROA  
ATOM    360  N   ASP P 602      -0.589 -22.304 -13.843  0.00  0.00      PROA  
ATOM    361  HN  ASP P 602      -1.377 -21.825 -14.222  0.00  0.00      PROA  
ATOM    362  CA  ASP P 602       0.486 -21.426 -13.338  0.00  0.00      PROA  
ATOM    363  HA  ASP P 602       1.418 -21.555 -13.868  0.00  0.00      PROA  
ATOM    364  CB  ASP P 602      -0.019 -19.940 -13.360  0.00  0.00      PROA  
ATOM    365  HB1 ASP P 602       0.607 -19.331 -12.673  0.00  0.00      PROA  
ATOM    366  HB2 ASP P 602      -1.096 -19.874 -13.095  0.00  0.00      PROA  
ATOM    367  CG  ASP P 602       0.379 -19.288 -14.670  0.00  0.00      PROA  
ATOM    368  OD1 ASP P 602       0.440 -18.042 -14.664  0.00  0.00      PROA  
ATOM    369  OD2 ASP P 602       0.468 -19.983 -15.677  0.00  0.00      PROA  
ATOM    370  C   ASP P 602       0.784 -21.775 -11.884  0.00  0.00      PROA  
ATOM    371  O   ASP P 602       1.955 -21.816 -11.470  0.00  0.00      PROA  
ATOM    372  N   ALA P 603      -0.234 -22.072 -11.028  0.00  0.00      PROA  
ATOM    373  HN  ALA P 603      -1.186 -21.892 -11.261  0.00  0.00      PROA  
ATOM    374  CA  ALA P 603      -0.101 -22.470  -9.625  0.00  0.00      PROA  
ATOM    375  HA  ALA P 603       0.543 -21.808  -9.066  0.00  0.00      PROA  
ATOM    376  CB  ALA P 603      -1.488 -22.589  -8.904  0.00  0.00      PROA  
ATOM    377  HB1 ALA P 603      -2.277 -23.155  -9.444  0.00  0.00      PROA  
ATOM    378  HB2 ALA P 603      -1.926 -21.599  -8.655  0.00  0.00      PROA  
ATOM    379  HB3 ALA P 603      -1.353 -23.062  -7.908  0.00  0.00      PROA  
ATOM    380  C   ALA P 603       0.666 -23.819  -9.489  0.00  0.00      PROA  
ATOM    381  O   ALA P 603       1.610 -23.834  -8.785  0.00  0.00      PROA  
ATOM    382  N   LEU P 604       0.188 -24.774 -10.294  0.00  0.00      PROA  
ATOM    383  HN  LEU P 604      -0.602 -24.673 -10.894  0.00  0.00      PROA  
ATOM    384  CA  LEU P 604       0.771 -26.074 -10.419  0.00  0.00      PROA  
ATOM    385  HA  LEU P 604       0.705 -26.634  -9.498  0.00  0.00      PROA  
ATOM    386  CB  LEU P 604       0.089 -26.900 -11.524  0.00  0.00      PROA  
ATOM    387  HB1 LEU P 604       0.067 -26.337 -12.481  0.00  0.00      PROA  
ATOM    388  HB2 LEU P 604      -0.969 -27.019 -11.205  0.00  0.00      PROA  
ATOM    389  CG  LEU P 604       0.749 -28.255 -11.869  0.00  0.00      PROA  
ATOM    390  HG  LEU P 604       1.773 -28.103 -12.274  0.00  0.00      PROA  
ATOM    391  CD1 LEU P 604       0.952 -29.189 -10.655  0.00  0.00      PROA  
ATOM    392 HD11 LEU P 604       1.482 -30.121 -10.949  0.00  0.00      PROA  
ATOM    393 HD12 LEU P 604      -0.033 -29.447 -10.211  0.00  0.00      PROA  
ATOM    394 HD13 LEU P 604       1.545 -28.637  -9.895  0.00  0.00      PROA  
ATOM    395  CD2 LEU P 604      -0.122 -29.028 -12.992  0.00  0.00      PROA  
ATOM    396 HD21 LEU P 604      -1.138 -29.190 -12.573  0.00  0.00      PROA  
ATOM    397 HD22 LEU P 604       0.310 -30.013 -13.271  0.00  0.00      PROA  
ATOM    398 HD23 LEU P 604      -0.143 -28.433 -13.930  0.00  0.00      PROA  
ATOM    399  C   LEU P 604       2.251 -25.941 -10.721  0.00  0.00      PROA  
ATOM    400  O   LEU P 604       3.065 -26.688 -10.226  0.00  0.00      PROA  
ATOM    401  N   SER P 605       2.635 -24.966 -11.579  0.00  0.00      PROA  
ATOM    402  HN  SER P 605       1.937 -24.298 -11.828  0.00  0.00      PROA  
ATOM    403  CA  SER P 605       3.976 -24.835 -12.120  0.00  0.00      PROA  
ATOM    404  HA  SER P 605       4.425 -25.817 -12.108  0.00  0.00      PROA  
ATOM    405  CB  SER P 605       3.979 -24.266 -13.549  0.00  0.00      PROA  
ATOM    406  HB1 SER P 605       5.029 -24.205 -13.909  0.00  0.00      PROA  
ATOM    407  HB2 SER P 605       3.599 -23.225 -13.624  0.00  0.00      PROA  
ATOM    408  OG  SER P 605       3.172 -25.190 -14.282  0.00  0.00      PROA  
ATOM    409  HG1 SER P 605       2.306 -24.974 -13.927  0.00  0.00      PROA  
ATOM    410  C   SER P 605       4.859 -24.031 -11.288  0.00  0.00      PROA  
ATOM    411  O   SER P 605       6.072 -23.994 -11.505  0.00  0.00      PROA  
ATOM    412  N   LEU P 606       4.299 -23.390 -10.333  0.00  0.00      PROA  
ATOM    413  HN  LEU P 606       3.317 -23.492 -10.192  0.00  0.00      PROA  
ATOM    414  CA  LEU P 606       4.906 -22.425  -9.423  0.00  0.00      PROA  
ATOM    415  HA  LEU P 606       4.050 -22.222  -8.797  0.00  0.00      PROA  
ATOM    416  CB  LEU P 606       5.953 -22.987  -8.357  0.00  0.00      PROA  
ATOM    417  HB1 LEU P 606       6.449 -22.173  -7.785  0.00  0.00      PROA  
ATOM    418  HB2 LEU P 606       6.716 -23.369  -9.069  0.00  0.00      PROA  
ATOM    419  CG  LEU P 606       5.477 -24.058  -7.374  0.00  0.00      PROA  
ATOM    420  HG  LEU P 606       5.065 -24.823  -8.066  0.00  0.00      PROA  
ATOM    421  CD1 LEU P 606       6.705 -24.624  -6.634  0.00  0.00      PROA  
ATOM    422 HD11 LEU P 606       7.470 -24.931  -7.378  0.00  0.00      PROA  
ATOM    423 HD12 LEU P 606       6.458 -25.540  -6.057  0.00  0.00      PROA  
ATOM    424 HD13 LEU P 606       7.078 -23.853  -5.926  0.00  0.00      PROA  
ATOM    425  CD2 LEU P 606       4.397 -23.646  -6.435  0.00  0.00      PROA  
ATOM    426 HD21 LEU P 606       4.068 -24.562  -5.899  0.00  0.00      PROA  
ATOM    427 HD22 LEU P 606       3.540 -23.155  -6.945  0.00  0.00      PROA  
ATOM    428 HD23 LEU P 606       4.735 -22.933  -5.652  0.00  0.00      PROA  
ATOM    429  C   LEU P 606       5.316 -21.138 -10.087  0.00  0.00      PROA  
ATOM    430  O   LEU P 606       4.489 -20.356 -10.423  0.00  0.00      PROA  
ATOM    431  N   GLN P 607       6.655 -20.800 -10.245  0.00  0.00      PROA  
ATOM    432  HN  GLN P 607       7.388 -21.476 -10.260  0.00  0.00      PROA  
ATOM    433  CA  GLN P 607       7.152 -19.524 -10.639  0.00  0.00      PROA  
ATOM    434  HA  GLN P 607       8.220 -19.636 -10.522  0.00  0.00      PROA  
ATOM    435  CB  GLN P 607       6.889 -19.094 -12.096  0.00  0.00      PROA  
ATOM    436  HB1 GLN P 607       7.280 -18.121 -12.462  0.00  0.00      PROA  
ATOM    437  HB2 GLN P 607       5.789 -19.087 -12.251  0.00  0.00      PROA  
ATOM    438  CG  GLN P 607       7.401 -20.252 -12.977  0.00  0.00      PROA  
ATOM    439  HG1 GLN P 607       6.746 -21.099 -12.678  0.00  0.00      PROA  
ATOM    440  HG2 GLN P 607       8.425 -20.566 -12.681  0.00  0.00      PROA  
ATOM    441  CD  GLN P 607       7.270 -19.997 -14.439  0.00  0.00      PROA  
ATOM    442  OE1 GLN P 607       6.258 -19.405 -14.960  0.00  0.00      PROA  
ATOM    443  NE2 GLN P 607       8.277 -20.421 -15.250  0.00  0.00      PROA  
ATOM    444 HE21 GLN P 607       8.153 -20.374 -16.241  0.00  0.00      PROA  
ATOM    445 HE22 GLN P 607       9.054 -20.917 -14.863  0.00  0.00      PROA  
ATOM    446  C   GLN P 607       6.742 -18.341  -9.708  0.00  0.00      PROA  
ATOM    447  O   GLN P 607       6.409 -17.286 -10.185  0.00  0.00      PROA  
ATOM    448  N   CYS P 608       6.727 -18.649  -8.398  0.00  0.00      PROA  
ATOM    449  HN  CYS P 608       7.142 -19.499  -8.085  0.00  0.00      PROA  
ATOM    450  CA  CYS P 608       6.183 -17.757  -7.443  0.00  0.00      PROA  
ATOM    451  HA  CYS P 608       6.322 -16.729  -7.744  0.00  0.00      PROA  
ATOM    452  CB  CYS P 608       4.630 -18.107  -7.166  0.00  0.00      PROA  
ATOM    453  HB1 CYS P 608       4.118 -17.772  -8.094  0.00  0.00      PROA  
ATOM    454  HB2 CYS P 608       4.308 -17.487  -6.302  0.00  0.00      PROA  
ATOM    455  SG  CYS P 608       4.380 -19.906  -6.776  0.00  0.00      PROA  
ATOM    456  HG1 CYS P 608       4.549 -20.319  -8.024  0.00  0.00      PROA  
ATOM    457  C   CYS P 608       6.814 -17.876  -6.077  0.00  0.00      PROA  
ATOM    458  O   CYS P 608       6.379 -17.223  -5.181  0.00  0.00      PROA  
ATOM    459  N   LEU P 609       7.925 -18.644  -5.865  0.00  0.00      PROA  
ATOM    460  HN  LEU P 609       8.366 -19.117  -6.624  0.00  0.00      PROA  
ATOM    461  CA  LEU P 609       8.359 -18.806  -4.511  0.00  0.00      PROA  
ATOM    462  HA  LEU P 609       7.492 -18.929  -3.879  0.00  0.00      PROA  
ATOM    463  CB  LEU P 609       9.136 -20.148  -4.393  0.00  0.00      PROA  
ATOM    464  HB1 LEU P 609      10.129 -20.082  -4.888  0.00  0.00      PROA  
ATOM    465  HB2 LEU P 609       8.616 -20.940  -4.972  0.00  0.00      PROA  
ATOM    466  CG  LEU P 609       9.428 -20.652  -2.957  0.00  0.00      PROA  
ATOM    467  HG  LEU P 609       9.863 -19.774  -2.435  0.00  0.00      PROA  
ATOM    468  CD1 LEU P 609       8.310 -21.020  -2.068  0.00  0.00      PROA  
ATOM    469 HD11 LEU P 609       7.657 -21.860  -2.385  0.00  0.00      PROA  
ATOM    470 HD12 LEU P 609       7.636 -20.137  -2.056  0.00  0.00      PROA  
ATOM    471 HD13 LEU P 609       8.645 -21.204  -1.025  0.00  0.00      PROA  
ATOM    472  CD2 LEU P 609      10.329 -21.864  -3.076  0.00  0.00      PROA  
ATOM    473 HD21 LEU P 609      11.270 -21.475  -3.521  0.00  0.00      PROA  
ATOM    474 HD22 LEU P 609       9.907 -22.615  -3.777  0.00  0.00      PROA  
ATOM    475 HD23 LEU P 609      10.467 -22.448  -2.141  0.00  0.00      PROA  
ATOM    476  C   LEU P 609       9.044 -17.617  -3.922  0.00  0.00      PROA  
ATOM    477  O   LEU P 609       8.758 -17.104  -2.821  0.00  0.00      PROA  
ATOM    478  N   ALA P 610       9.982 -17.014  -4.657  0.00  0.00      PROA  
ATOM    479  HN  ALA P 610      10.246 -17.317  -5.569  0.00  0.00      PROA  
ATOM    480  CA  ALA P 610      10.481 -15.761  -4.175  0.00  0.00      PROA  
ATOM    481  HA  ALA P 610      10.862 -16.048  -3.206  0.00  0.00      PROA  
ATOM    482  CB  ALA P 610      11.652 -15.358  -4.947  0.00  0.00      PROA  
ATOM    483  HB1 ALA P 610      12.470 -16.080  -5.151  0.00  0.00      PROA  
ATOM    484  HB2 ALA P 610      12.100 -14.541  -4.341  0.00  0.00      PROA  
ATOM    485  HB3 ALA P 610      11.389 -14.936  -5.941  0.00  0.00      PROA  
ATOM    486  C   ALA P 610       9.510 -14.622  -4.021  0.00  0.00      PROA  
ATOM    487  O   ALA P 610       9.732 -13.774  -3.101  0.00  0.00      PROA  
ATOM    488  N   SER P 611       8.496 -14.532  -4.915  0.00  0.00      PROA  
ATOM    489  HN  SER P 611       8.274 -15.172  -5.646  0.00  0.00      PROA  
ATOM    490  CA  SER P 611       7.433 -13.599  -4.907  0.00  0.00      PROA  
ATOM    491  HA  SER P 611       7.879 -12.616  -4.859  0.00  0.00      PROA  
ATOM    492  CB  SER P 611       6.529 -13.737  -6.101  0.00  0.00      PROA  
ATOM    493  HB1 SER P 611       5.601 -13.126  -6.082  0.00  0.00      PROA  
ATOM    494  HB2 SER P 611       6.089 -14.758  -6.098  0.00  0.00      PROA  
ATOM    495  OG  SER P 611       7.321 -13.446  -7.309  0.00  0.00      PROA  
ATOM    496  HG1 SER P 611       7.297 -12.488  -7.350  0.00  0.00      PROA  
ATOM    497  C   SER P 611       6.521 -13.722  -3.659  0.00  0.00      PROA  
ATOM    498  O   SER P 611       6.144 -12.743  -3.034  0.00  0.00      PROA  
ATOM    499  N   ILE P 612       6.138 -14.960  -3.257  0.00  0.00      PROA  
ATOM    500  HN  ILE P 612       6.473 -15.781  -3.714  0.00  0.00      PROA  
ATOM    501  CA  ILE P 612       5.418 -15.198  -2.093  0.00  0.00      PROA  
ATOM    502  HA  ILE P 612       4.477 -14.684  -2.220  0.00  0.00      PROA  
ATOM    503  CB  ILE P 612       5.067 -16.722  -1.968  0.00  0.00      PROA  
ATOM    504  HB  ILE P 612       6.003 -17.248  -2.257  0.00  0.00      PROA  
ATOM    505  CG2 ILE P 612       4.682 -17.168  -0.484  0.00  0.00      PROA  
ATOM    506 HG21 ILE P 612       4.362 -18.232  -0.490  0.00  0.00      PROA  
ATOM    507 HG22 ILE P 612       3.920 -16.457  -0.097  0.00  0.00      PROA  
ATOM    508 HG23 ILE P 612       5.549 -17.104   0.206  0.00  0.00      PROA  
ATOM    509  CG1 ILE P 612       3.876 -17.047  -2.907  0.00  0.00      PROA  
ATOM    510 HG11 ILE P 612       3.833 -16.451  -3.844  0.00  0.00      PROA  
ATOM    511 HG12 ILE P 612       2.928 -16.700  -2.443  0.00  0.00      PROA  
ATOM    512  CD  ILE P 612       3.826 -18.547  -3.276  0.00  0.00      PROA  
ATOM    513  HD1 ILE P 612       3.741 -19.191  -2.374  0.00  0.00      PROA  
ATOM    514  HD2 ILE P 612       4.752 -18.837  -3.816  0.00  0.00      PROA  
ATOM    515  HD3 ILE P 612       2.965 -18.761  -3.945  0.00  0.00      PROA  
ATOM    516  C   ILE P 612       6.162 -14.712  -0.805  0.00  0.00      PROA  
ATOM    517  O   ILE P 612       5.538 -14.137   0.089  0.00  0.00      PROA  
ATOM    518  N   LEU P 613       7.489 -14.923  -0.756  0.00  0.00      PROA  
ATOM    519  HN  LEU P 613       7.981 -15.224  -1.569  0.00  0.00      PROA  
ATOM    520  CA  LEU P 613       8.384 -14.530   0.323  0.00  0.00      PROA  
ATOM    521  HA  LEU P 613       7.938 -15.008   1.182  0.00  0.00      PROA  
ATOM    522  CB  LEU P 613       9.695 -15.225   0.068  0.00  0.00      PROA  
ATOM    523  HB1 LEU P 613      10.477 -14.976   0.816  0.00  0.00      PROA  
ATOM    524  HB2 LEU P 613      10.118 -15.017  -0.938  0.00  0.00      PROA  
ATOM    525  CG  LEU P 613       9.544 -16.763   0.283  0.00  0.00      PROA  
ATOM    526  HG  LEU P 613       8.649 -17.206  -0.204  0.00  0.00      PROA  
ATOM    527  CD1 LEU P 613      10.840 -17.404  -0.354  0.00  0.00      PROA  
ATOM    528 HD11 LEU P 613      11.701 -17.032   0.242  0.00  0.00      PROA  
ATOM    529 HD12 LEU P 613      10.814 -16.953  -1.369  0.00  0.00      PROA  
ATOM    530 HD13 LEU P 613      10.881 -18.512  -0.420  0.00  0.00      PROA  
ATOM    531  CD2 LEU P 613       9.452 -17.178   1.749  0.00  0.00      PROA  
ATOM    532 HD21 LEU P 613       9.343 -18.276   1.874  0.00  0.00      PROA  
ATOM    533 HD22 LEU P 613       8.576 -16.685   2.222  0.00  0.00      PROA  
ATOM    534 HD23 LEU P 613      10.359 -16.712   2.190  0.00  0.00      PROA  
ATOM    535  C   LEU P 613       8.459 -13.017   0.383  0.00  0.00      PROA  
ATOM    536  O   LEU P 613       8.297 -12.388   1.429  0.00  0.00      PROA  
ATOM    537  N   PHE P 614       8.527 -12.326  -0.761  0.00  0.00      PROA  
ATOM    538  HN  PHE P 614       8.714 -12.906  -1.550  0.00  0.00      PROA  
ATOM    539  CA  PHE P 614       8.364 -10.886  -0.868  0.00  0.00      PROA  
ATOM    540  HA  PHE P 614       9.014 -10.552  -0.073  0.00  0.00      PROA  
ATOM    541  CB  PHE P 614       9.017 -10.355  -2.203  0.00  0.00      PROA  
ATOM    542  HB1 PHE P 614       8.461 -10.910  -2.989  0.00  0.00      PROA  
ATOM    543  HB2 PHE P 614      10.117 -10.507  -2.173  0.00  0.00      PROA  
ATOM    544  CG  PHE P 614       8.745  -8.852  -2.461  0.00  0.00      PROA  
ATOM    545  CD1 PHE P 614       7.815  -8.451  -3.441  0.00  0.00      PROA  
ATOM    546  HD1 PHE P 614       7.175  -9.188  -3.904  0.00  0.00      PROA  
ATOM    547  CE1 PHE P 614       7.685  -7.076  -3.696  0.00  0.00      PROA  
ATOM    548  HE1 PHE P 614       7.106  -6.721  -4.536  0.00  0.00      PROA  
ATOM    549  CZ  PHE P 614       8.442  -6.203  -3.001  0.00  0.00      PROA  
ATOM    550  HZ  PHE P 614       8.364  -5.165  -3.289  0.00  0.00      PROA  
ATOM    551  CD2 PHE P 614       9.597  -7.953  -1.752  0.00  0.00      PROA  
ATOM    552  HD2 PHE P 614      10.416  -8.344  -1.167  0.00  0.00      PROA  
ATOM    553  CE2 PHE P 614       9.402  -6.639  -2.018  0.00  0.00      PROA  
ATOM    554  HE2 PHE P 614       9.835  -5.790  -1.510  0.00  0.00      PROA  
ATOM    555  C   PHE P 614       7.033 -10.239  -0.494  0.00  0.00      PROA  
ATOM    556  O   PHE P 614       6.976  -9.275   0.245  0.00  0.00      PROA  
ATOM    557  N   LEU P 615       5.941 -10.782  -0.958  0.00  0.00      PROA  
ATOM    558  HN  LEU P 615       5.900 -11.496  -1.652  0.00  0.00      PROA  
ATOM    559  CA  LEU P 615       4.662 -10.218  -0.597  0.00  0.00      PROA  
ATOM    560  HA  LEU P 615       4.724  -9.140  -0.614  0.00  0.00      PROA  
ATOM    561  CB  LEU P 615       3.681 -10.499  -1.834  0.00  0.00      PROA  
ATOM    562  HB1 LEU P 615       3.410 -11.576  -1.845  0.00  0.00      PROA  
ATOM    563  HB2 LEU P 615       4.219 -10.333  -2.792  0.00  0.00      PROA  
ATOM    564  CG  LEU P 615       2.465  -9.596  -1.893  0.00  0.00      PROA  
ATOM    565  HG  LEU P 615       1.929  -9.352  -0.951  0.00  0.00      PROA  
ATOM    566  CD1 LEU P 615       2.856  -8.165  -2.405  0.00  0.00      PROA  
ATOM    567 HD11 LEU P 615       3.490  -7.606  -1.684  0.00  0.00      PROA  
ATOM    568 HD12 LEU P 615       1.849  -7.701  -2.468  0.00  0.00      PROA  
ATOM    569 HD13 LEU P 615       3.369  -8.270  -3.385  0.00  0.00      PROA  
ATOM    570  CD2 LEU P 615       1.472 -10.076  -2.950  0.00  0.00      PROA  
ATOM    571 HD21 LEU P 615       0.600  -9.389  -2.942  0.00  0.00      PROA  
ATOM    572 HD22 LEU P 615       1.083 -11.076  -2.662  0.00  0.00      PROA  
ATOM    573 HD23 LEU P 615       1.952 -10.217  -3.942  0.00  0.00      PROA  
ATOM    574  C   LEU P 615       4.016 -10.585   0.735  0.00  0.00      PROA  
ATOM    575  O   LEU P 615       3.246  -9.835   1.371  0.00  0.00      PROA  
ATOM    576  N   TYR P 616       4.367 -11.767   1.259  0.00  0.00      PROA  
ATOM    577  HN  TYR P 616       4.937 -12.427   0.776  0.00  0.00      PROA  
ATOM    578  CA  TYR P 616       4.110 -12.093   2.610  0.00  0.00      PROA  
ATOM    579  HA  TYR P 616       3.081 -11.947   2.903  0.00  0.00      PROA  
ATOM    580  CB  TYR P 616       4.313 -13.534   2.908  0.00  0.00      PROA  
ATOM    581  HB1 TYR P 616       5.380 -13.722   2.666  0.00  0.00      PROA  
ATOM    582  HB2 TYR P 616       3.621 -14.134   2.279  0.00  0.00      PROA  
ATOM    583  CG  TYR P 616       4.028 -13.917   4.313  0.00  0.00      PROA  
ATOM    584  CD1 TYR P 616       2.817 -13.745   4.950  0.00  0.00      PROA  
ATOM    585  HD1 TYR P 616       1.928 -13.305   4.525  0.00  0.00      PROA  
ATOM    586  CE1 TYR P 616       2.735 -14.086   6.305  0.00  0.00      PROA  
ATOM    587  HE1 TYR P 616       1.781 -14.045   6.809  0.00  0.00      PROA  
ATOM    588  CZ  TYR P 616       3.782 -14.728   7.028  0.00  0.00      PROA  
ATOM    589  OH  TYR P 616       3.705 -15.159   8.363  0.00  0.00      PROA  
ATOM    590  HH  TYR P 616       2.788 -15.264   8.628  0.00  0.00      PROA  
ATOM    591  CD2 TYR P 616       5.144 -14.532   4.993  0.00  0.00      PROA  
ATOM    592  HD2 TYR P 616       6.144 -14.557   4.585  0.00  0.00      PROA  
ATOM    593  CE2 TYR P 616       5.028 -14.772   6.383  0.00  0.00      PROA  
ATOM    594  HE2 TYR P 616       5.842 -15.300   6.858  0.00  0.00      PROA  
ATOM    595  C   TYR P 616       4.937 -11.251   3.593  0.00  0.00      PROA  
ATOM    596  O   TYR P 616       4.454 -10.728   4.605  0.00  0.00      PROA  
ATOM    597  N   CYS P 617       6.282 -11.088   3.381  0.00  0.00      PROA  
ATOM    598  HN  CYS P 617       6.775 -11.604   2.685  0.00  0.00      PROA  
ATOM    599  CA  CYS P 617       7.127 -10.156   4.108  0.00  0.00      PROA  
ATOM    600  HA  CYS P 617       7.094 -10.421   5.154  0.00  0.00      PROA  
ATOM    601  CB  CYS P 617       8.654 -10.228   3.697  0.00  0.00      PROA  
ATOM    602  HB1 CYS P 617       8.782 -10.242   2.593  0.00  0.00      PROA  
ATOM    603  HB2 CYS P 617       9.080 -11.194   4.044  0.00  0.00      PROA  
ATOM    604  SG  CYS P 617       9.660  -8.864   4.312  0.00  0.00      PROA  
ATOM    605  HG1 CYS P 617       9.247  -7.967   3.429  0.00  0.00      PROA  
ATOM    606  C   CYS P 617       6.564  -8.737   3.963  0.00  0.00      PROA  
ATOM    607  O   CYS P 617       6.680  -7.870   4.888  0.00  0.00      PROA  
ATOM    608  N   ALA P 618       5.920  -8.380   2.800  0.00  0.00      PROA  
ATOM    609  HN  ALA P 618       5.886  -8.975   2.000  0.00  0.00      PROA  
ATOM    610  CA  ALA P 618       5.324  -7.110   2.610  0.00  0.00      PROA  
ATOM    611  HA  ALA P 618       6.018  -6.447   3.106  0.00  0.00      PROA  
ATOM    612  CB  ALA P 618       5.268  -6.726   1.114  0.00  0.00      PROA  
ATOM    613  HB1 ALA P 618       6.280  -6.871   0.680  0.00  0.00      PROA  
ATOM    614  HB2 ALA P 618       4.811  -5.727   0.942  0.00  0.00      PROA  
ATOM    615  HB3 ALA P 618       4.691  -7.498   0.561  0.00  0.00      PROA  
ATOM    616  C   ALA P 618       3.988  -6.813   3.297  0.00  0.00      PROA  
ATOM    617  O   ALA P 618       3.888  -5.861   4.048  0.00  0.00      PROA  
ATOM    618  N   CYS P 619       2.963  -7.621   3.039  0.00  0.00      PROA  
ATOM    619  HN  CYS P 619       2.972  -8.430   2.457  0.00  0.00      PROA  
ATOM    620  CA  CYS P 619       1.656  -7.510   3.689  0.00  0.00      PROA  
ATOM    621  HA  CYS P 619       1.299  -6.501   3.542  0.00  0.00      PROA  
ATOM    622  CB  CYS P 619       0.694  -8.373   2.879  0.00  0.00      PROA  
ATOM    623  HB1 CYS P 619      -0.372  -8.397   3.189  0.00  0.00      PROA  
ATOM    624  HB2 CYS P 619       1.188  -9.356   3.032  0.00  0.00      PROA  
ATOM    625  SG  CYS P 619       0.639  -7.902   1.062  0.00  0.00      PROA  
ATOM    626  HG1 CYS P 619       1.408  -8.904   0.661  0.00  0.00      PROA  
ATOM    627  C   CYS P 619       1.563  -7.740   5.173  0.00  0.00      PROA  
ATOM    628  O   CYS P 619       0.755  -7.014   5.832  0.00  0.00      PROA  
ATOM    629  N   MET P 620       2.217  -8.732   5.777  0.00  0.00      PROA  
ATOM    630  HN  MET P 620       2.878  -9.347   5.353  0.00  0.00      PROA  
ATOM    631  CA  MET P 620       1.991  -9.119   7.161  0.00  0.00      PROA  
ATOM    632  HA  MET P 620       1.039  -9.594   7.347  0.00  0.00      PROA  
ATOM    633  CB  MET P 620       3.157 -10.147   7.437  0.00  0.00      PROA  
ATOM    634  HB1 MET P 620       4.093  -9.551   7.488  0.00  0.00      PROA  
ATOM    635  HB2 MET P 620       3.046 -10.926   6.653  0.00  0.00      PROA  
ATOM    636  CG  MET P 620       3.096 -10.964   8.787  0.00  0.00      PROA  
ATOM    637  HG1 MET P 620       3.097 -10.264   9.650  0.00  0.00      PROA  
ATOM    638  HG2 MET P 620       3.966 -11.648   8.688  0.00  0.00      PROA  
ATOM    639  SD  MET P 620       1.581 -11.894   8.719  0.00  0.00      PROA  
ATOM    640  CE  MET P 620       1.630 -12.324  10.471  0.00  0.00      PROA  
ATOM    641  HE1 MET P 620       1.791 -11.418  11.092  0.00  0.00      PROA  
ATOM    642  HE2 MET P 620       2.490 -13.017  10.594  0.00  0.00      PROA  
ATOM    643  HE3 MET P 620       0.741 -12.829  10.906  0.00  0.00      PROA  
ATOM    644  C   MET P 620       1.955  -7.993   8.214  0.00  0.00      PROA  
ATOM    645  O   MET P 620       1.006  -7.865   8.919  0.00  0.00      PROA  
ATOM    646  N   SER P 621       3.105  -7.210   8.314  0.00  0.00      PROA  
ATOM    647  HN  SER P 621       3.874  -7.294   7.685  0.00  0.00      PROA  
ATOM    648  CA  SER P 621       3.266  -6.019   9.104  0.00  0.00      PROA  
ATOM    649  HA  SER P 621       3.130  -6.408  10.102  0.00  0.00      PROA  
ATOM    650  CB  SER P 621       4.761  -5.490   9.219  0.00  0.00      PROA  
ATOM    651  HB1 SER P 621       5.095  -5.353   8.168  0.00  0.00      PROA  
ATOM    652  HB2 SER P 621       5.488  -6.237   9.601  0.00  0.00      PROA  
ATOM    653  OG  SER P 621       4.968  -4.309   9.991  0.00  0.00      PROA  
ATOM    654  HG1 SER P 621       4.720  -4.582  10.878  0.00  0.00      PROA  
ATOM    655  C   SER P 621       2.146  -4.984   8.980  0.00  0.00      PROA  
ATOM    656  O   SER P 621       1.548  -4.794  10.046  0.00  0.00      PROA  
ATOM    657  N   PRO P 622       1.765  -4.403   7.831  0.00  0.00      PROA  
ATOM    658  CD  PRO P 622       2.655  -4.235   6.630  0.00  0.00      PROA  
ATOM    659  HD1 PRO P 622       2.797  -5.255   6.214  0.00  0.00      PROA  
ATOM    660  HD2 PRO P 622       3.639  -3.821   6.939  0.00  0.00      PROA  
ATOM    661  CA  PRO P 622       0.527  -3.650   7.622  0.00  0.00      PROA  
ATOM    662  HA  PRO P 622       0.685  -2.659   8.020  0.00  0.00      PROA  
ATOM    663  CB  PRO P 622       0.406  -3.531   6.118  0.00  0.00      PROA  
ATOM    664  HB1 PRO P 622      -0.307  -2.716   5.873  0.00  0.00      PROA  
ATOM    665  HB2 PRO P 622       0.059  -4.500   5.700  0.00  0.00      PROA  
ATOM    666  CG  PRO P 622       1.954  -3.267   5.675  0.00  0.00      PROA  
ATOM    667  HG1 PRO P 622       2.117  -3.328   4.578  0.00  0.00      PROA  
ATOM    668  HG2 PRO P 622       2.163  -2.206   5.932  0.00  0.00      PROA  
ATOM    669  C   PRO P 622      -0.744  -4.219   8.193  0.00  0.00      PROA  
ATOM    670  O   PRO P 622      -1.475  -3.503   8.891  0.00  0.00      PROA  
ATOM    671  N   VAL P 623      -1.139  -5.486   7.900  0.00  0.00      PROA  
ATOM    672  HN  VAL P 623      -0.552  -6.095   7.372  0.00  0.00      PROA  
ATOM    673  CA  VAL P 623      -2.384  -6.043   8.396  0.00  0.00      PROA  
ATOM    674  HA  VAL P 623      -3.202  -5.357   8.235  0.00  0.00      PROA  
ATOM    675  CB  VAL P 623      -2.794  -7.230   7.559  0.00  0.00      PROA  
ATOM    676  HB  VAL P 623      -1.949  -7.920   7.350  0.00  0.00      PROA  
ATOM    677  CG1 VAL P 623      -4.087  -7.872   8.215  0.00  0.00      PROA  
ATOM    678 HG11 VAL P 623      -5.048  -7.316   8.195  0.00  0.00      PROA  
ATOM    679 HG12 VAL P 623      -3.953  -8.128   9.288  0.00  0.00      PROA  
ATOM    680 HG13 VAL P 623      -4.415  -8.763   7.637  0.00  0.00      PROA  
ATOM    681  CG2 VAL P 623      -3.206  -6.730   6.184  0.00  0.00      PROA  
ATOM    682 HG21 VAL P 623      -3.873  -5.845   6.276  0.00  0.00      PROA  
ATOM    683 HG22 VAL P 623      -3.575  -7.507   5.482  0.00  0.00      PROA  
ATOM    684 HG23 VAL P 623      -2.271  -6.354   5.717  0.00  0.00      PROA  
ATOM    685  C   VAL P 623      -2.432  -6.274   9.939  0.00  0.00      PROA  
ATOM    686  O   VAL P 623      -3.426  -5.861  10.566  0.00  0.00      PROA  
ATOM    687  N   ILE P 624      -1.323  -6.734  10.562  0.00  0.00      PROA  
ATOM    688  HN  ILE P 624      -0.604  -6.840   9.879  0.00  0.00      PROA  
ATOM    689  CA  ILE P 624      -1.038  -6.673  11.984  0.00  0.00      PROA  
ATOM    690  HA  ILE P 624      -1.876  -7.202  12.415  0.00  0.00      PROA  
ATOM    691  CB  ILE P 624       0.190  -7.468  12.347  0.00  0.00      PROA  
ATOM    692  HB  ILE P 624       0.928  -7.044  11.633  0.00  0.00      PROA  
ATOM    693  CG2 ILE P 624       0.584  -7.199  13.861  0.00  0.00      PROA  
ATOM    694 HG21 ILE P 624       1.476  -7.765  14.206  0.00  0.00      PROA  
ATOM    695 HG22 ILE P 624      -0.264  -7.405  14.547  0.00  0.00      PROA  
ATOM    696 HG23 ILE P 624       1.003  -6.177  13.987  0.00  0.00      PROA  
ATOM    697  CG1 ILE P 624       0.079  -8.942  11.955  0.00  0.00      PROA  
ATOM    698 HG11 ILE P 624       0.984  -9.574  12.085  0.00  0.00      PROA  
ATOM    699 HG12 ILE P 624      -0.146  -9.134  10.884  0.00  0.00      PROA  
ATOM    700  CD  ILE P 624      -0.964  -9.695  12.787  0.00  0.00      PROA  
ATOM    701  HD1 ILE P 624      -2.003  -9.318  12.678  0.00  0.00      PROA  
ATOM    702  HD2 ILE P 624      -0.617  -9.636  13.841  0.00  0.00      PROA  
ATOM    703  HD3 ILE P 624      -1.051 -10.750  12.450  0.00  0.00      PROA  
ATOM    704  C   ILE P 624      -1.082  -5.278  12.555  0.00  0.00      PROA  
ATOM    705  O   ILE P 624      -1.843  -5.045  13.496  0.00  0.00      PROA  
ATOM    706  N   THR P 625      -0.383  -4.327  11.977  0.00  0.00      PROA  
ATOM    707  HN  THR P 625       0.134  -4.588  11.165  0.00  0.00      PROA  
ATOM    708  CA  THR P 625      -0.341  -2.954  12.498  0.00  0.00      PROA  
ATOM    709  HA  THR P 625      -0.209  -3.022  13.568  0.00  0.00      PROA  
ATOM    710  CB  THR P 625       0.707  -2.117  11.914  0.00  0.00      PROA  
ATOM    711  HB  THR P 625       0.524  -1.817  10.860  0.00  0.00      PROA  
ATOM    712  OG1 THR P 625       1.955  -2.772  12.035  0.00  0.00      PROA  
ATOM    713  HG1 THR P 625       1.876  -3.616  11.584  0.00  0.00      PROA  
ATOM    714  CG2 THR P 625       0.666  -0.838  12.730  0.00  0.00      PROA  
ATOM    715 HG21 THR P 625      -0.246  -0.260  12.465  0.00  0.00      PROA  
ATOM    716 HG22 THR P 625       1.545  -0.194  12.513  0.00  0.00      PROA  
ATOM    717 HG23 THR P 625       0.553  -0.922  13.832  0.00  0.00      PROA  
ATOM    718  C   THR P 625      -1.708  -2.265  12.420  0.00  0.00      PROA  
ATOM    719  O   THR P 625      -2.177  -1.658  13.363  0.00  0.00      PROA  
ATOM    720  N   PHE P 626      -2.483  -2.350  11.331  0.00  0.00      PROA  
ATOM    721  HN  PHE P 626      -2.154  -2.820  10.516  0.00  0.00      PROA  
ATOM    722  CA  PHE P 626      -3.869  -1.871  11.142  0.00  0.00      PROA  
ATOM    723  HA  PHE P 626      -3.714  -0.803  11.168  0.00  0.00      PROA  
ATOM    724  CB  PHE P 626      -4.289  -2.321   9.704  0.00  0.00      PROA  
ATOM    725  HB1 PHE P 626      -4.027  -3.386   9.525  0.00  0.00      PROA  
ATOM    726  HB2 PHE P 626      -3.620  -1.728   9.044  0.00  0.00      PROA  
ATOM    727  CG  PHE P 626      -5.735  -2.087   9.405  0.00  0.00      PROA  
ATOM    728  CD1 PHE P 626      -6.391  -3.223   8.910  0.00  0.00      PROA  
ATOM    729  HD1 PHE P 626      -5.920  -4.189   8.809  0.00  0.00      PROA  
ATOM    730  CE1 PHE P 626      -7.759  -3.165   8.625  0.00  0.00      PROA  
ATOM    731  HE1 PHE P 626      -8.265  -4.095   8.410  0.00  0.00      PROA  
ATOM    732  CZ  PHE P 626      -8.448  -1.947   8.802  0.00  0.00      PROA  
ATOM    733  HZ  PHE P 626      -9.519  -1.856   8.701  0.00  0.00      PROA  
ATOM    734  CD2 PHE P 626      -6.332  -0.870   9.502  0.00  0.00      PROA  
ATOM    735  HD2 PHE P 626      -5.736  -0.034   9.836  0.00  0.00      PROA  
ATOM    736  CE2 PHE P 626      -7.700  -0.813   9.129  0.00  0.00      PROA  
ATOM    737  HE2 PHE P 626      -8.187   0.150   9.174  0.00  0.00      PROA  
ATOM    738  C   PHE P 626      -4.914  -2.312  12.142  0.00  0.00      PROA  
ATOM    739  O   PHE P 626      -5.678  -1.458  12.659  0.00  0.00      PROA  
ATOM    740  N   GLY P 627      -4.852  -3.597  12.532  0.00  0.00      PROA  
ATOM    741  HN  GLY P 627      -4.225  -4.249  12.112  0.00  0.00      PROA  
ATOM    742  CA  GLY P 627      -5.578  -4.075  13.759  0.00  0.00      PROA  
ATOM    743  HA1 GLY P 627      -5.246  -5.094  13.897  0.00  0.00      PROA  
ATOM    744  HA2 GLY P 627      -6.631  -4.024  13.522  0.00  0.00      PROA  
ATOM    745  C   GLY P 627      -5.244  -3.345  15.028  0.00  0.00      PROA  
ATOM    746  O   GLY P 627      -6.146  -3.043  15.867  0.00  0.00      PROA  
ATOM    747  N   GLY P 628      -3.964  -3.020  15.267  0.00  0.00      PROA  
ATOM    748  HN  GLY P 628      -3.324  -3.227  14.531  0.00  0.00      PROA  
ATOM    749  CA  GLY P 628      -3.456  -2.200  16.349  0.00  0.00      PROA  
ATOM    750  HA1 GLY P 628      -2.378  -2.155  16.305  0.00  0.00      PROA  
ATOM    751  HA2 GLY P 628      -3.739  -2.687  17.271  0.00  0.00      PROA  
ATOM    752  C   GLY P 628      -3.912  -0.759  16.432  0.00  0.00      PROA  
ATOM    753  O   GLY P 628      -4.210  -0.259  17.508  0.00  0.00      PROA  
ATOM    754  N   LEU P 629      -3.964  -0.077  15.261  0.00  0.00      PROA  
ATOM    755  HN  LEU P 629      -3.572  -0.585  14.498  0.00  0.00      PROA  
ATOM    756  CA  LEU P 629      -4.442   1.280  15.132  0.00  0.00      PROA  
ATOM    757  HA  LEU P 629      -4.015   1.902  15.905  0.00  0.00      PROA  
ATOM    758  CB  LEU P 629      -4.131   1.737  13.711  0.00  0.00      PROA  
ATOM    759  HB1 LEU P 629      -4.551   2.760  13.606  0.00  0.00      PROA  
ATOM    760  HB2 LEU P 629      -4.747   1.099  13.042  0.00  0.00      PROA  
ATOM    761  CG  LEU P 629      -2.711   1.918  13.135  0.00  0.00      PROA  
ATOM    762  HG  LEU P 629      -2.083   1.013  12.990  0.00  0.00      PROA  
ATOM    763  CD1 LEU P 629      -2.753   2.475  11.709  0.00  0.00      PROA  
ATOM    764 HD11 LEU P 629      -2.947   3.569  11.726  0.00  0.00      PROA  
ATOM    765 HD12 LEU P 629      -3.421   1.914  11.021  0.00  0.00      PROA  
ATOM    766 HD13 LEU P 629      -1.732   2.397  11.277  0.00  0.00      PROA  
ATOM    767  CD2 LEU P 629      -1.890   2.733  14.168  0.00  0.00      PROA  
ATOM    768 HD21 LEU P 629      -2.480   3.622  14.477  0.00  0.00      PROA  
ATOM    769 HD22 LEU P 629      -0.898   3.059  13.787  0.00  0.00      PROA  
ATOM    770 HD23 LEU P 629      -1.815   2.019  15.016  0.00  0.00      PROA  
ATOM    771  C   LEU P 629      -5.954   1.360  15.505  0.00  0.00      PROA  
ATOM    772  O   LEU P 629      -6.445   2.236  16.228  0.00  0.00      PROA  
ATOM    773  N   LEU P 630      -6.659   0.353  14.973  0.00  0.00      PROA  
ATOM    774  HN  LEU P 630      -6.270  -0.317  14.346  0.00  0.00      PROA  
ATOM    775  CA  LEU P 630      -8.079   0.090  15.182  0.00  0.00      PROA  
ATOM    776  HA  LEU P 630      -8.624   1.003  14.993  0.00  0.00      PROA  
ATOM    777  CB  LEU P 630      -8.708  -1.042  14.392  0.00  0.00      PROA  
ATOM    778  HB1 LEU P 630      -9.583  -1.437  14.952  0.00  0.00      PROA  
ATOM    779  HB2 LEU P 630      -7.979  -1.870  14.259  0.00  0.00      PROA  
ATOM    780  CG  LEU P 630      -9.093  -0.690  12.948  0.00  0.00      PROA  
ATOM    781  HG  LEU P 630      -8.155  -0.364  12.451  0.00  0.00      PROA  
ATOM    782  CD1 LEU P 630      -9.404  -1.954  12.235  0.00  0.00      PROA  
ATOM    783 HD11 LEU P 630     -10.229  -2.484  12.758  0.00  0.00      PROA  
ATOM    784 HD12 LEU P 630      -8.544  -2.620  12.007  0.00  0.00      PROA  
ATOM    785 HD13 LEU P 630      -9.648  -1.719  11.177  0.00  0.00      PROA  
ATOM    786  CD2 LEU P 630     -10.237   0.353  12.941  0.00  0.00      PROA  
ATOM    787 HD21 LEU P 630      -9.905   1.304  13.409  0.00  0.00      PROA  
ATOM    788 HD22 LEU P 630     -11.122   0.021  13.525  0.00  0.00      PROA  
ATOM    789 HD23 LEU P 630     -10.598   0.509  11.902  0.00  0.00      PROA  
ATOM    790  C   LEU P 630      -8.335  -0.200  16.682  0.00  0.00      PROA  
ATOM    791  O   LEU P 630      -9.223   0.406  17.302  0.00  0.00      PROA  
ATOM    792  N   GLY P 631      -7.478  -1.050  17.302  0.00  0.00      PROA  
ATOM    793  HN  GLY P 631      -6.922  -1.609  16.692  0.00  0.00      PROA  
ATOM    794  CA  GLY P 631      -7.350  -1.237  18.736  0.00  0.00      PROA  
ATOM    795  HA1 GLY P 631      -6.440  -1.811  18.827  0.00  0.00      PROA  
ATOM    796  HA2 GLY P 631      -8.173  -1.871  19.031  0.00  0.00      PROA  
ATOM    797  C   GLY P 631      -7.293   0.017  19.560  0.00  0.00      PROA  
ATOM    798  O   GLY P 631      -8.106   0.140  20.479  0.00  0.00      PROA  
ATOM    799  N   GLU P 632      -6.365   0.898  19.281  0.00  0.00      PROA  
ATOM    800  HN  GLU P 632      -5.571   0.665  18.725  0.00  0.00      PROA  
ATOM    801  CA  GLU P 632      -6.264   2.162  19.911  0.00  0.00      PROA  
ATOM    802  HA  GLU P 632      -6.218   2.041  20.983  0.00  0.00      PROA  
ATOM    803  CB  GLU P 632      -4.887   2.825  19.520  0.00  0.00      PROA  
ATOM    804  HB1 GLU P 632      -4.872   3.771  20.102  0.00  0.00      PROA  
ATOM    805  HB2 GLU P 632      -4.742   3.016  18.435  0.00  0.00      PROA  
ATOM    806  CG  GLU P 632      -3.679   1.928  20.051  0.00  0.00      PROA  
ATOM    807  HG1 GLU P 632      -3.803   0.873  19.724  0.00  0.00      PROA  
ATOM    808  HG2 GLU P 632      -3.880   2.060  21.136  0.00  0.00      PROA  
ATOM    809  CD  GLU P 632      -2.312   2.464  19.721  0.00  0.00      PROA  
ATOM    810  OE1 GLU P 632      -1.300   1.758  19.952  0.00  0.00      PROA  
ATOM    811  OE2 GLU P 632      -2.198   3.678  19.308  0.00  0.00      PROA  
ATOM    812  C   GLU P 632      -7.432   3.052  19.662  0.00  0.00      PROA  
ATOM    813  O   GLU P 632      -7.978   3.661  20.563  0.00  0.00      PROA  
ATOM    814  N   ALA P 633      -7.962   3.194  18.420  0.00  0.00      PROA  
ATOM    815  HN  ALA P 633      -7.531   2.715  17.659  0.00  0.00      PROA  
ATOM    816  CA  ALA P 633      -9.047   3.990  17.933  0.00  0.00      PROA  
ATOM    817  HA  ALA P 633      -8.727   4.950  18.312  0.00  0.00      PROA  
ATOM    818  CB  ALA P 633      -9.237   3.812  16.432  0.00  0.00      PROA  
ATOM    819  HB1 ALA P 633     -10.241   4.191  16.144  0.00  0.00      PROA  
ATOM    820  HB2 ALA P 633      -9.425   2.748  16.174  0.00  0.00      PROA  
ATOM    821  HB3 ALA P 633      -8.451   4.107  15.704  0.00  0.00      PROA  
ATOM    822  C   ALA P 633     -10.426   3.748  18.628  0.00  0.00      PROA  
ATOM    823  O   ALA P 633     -11.097   4.664  19.053  0.00  0.00      PROA  
ATOM    824  N   THR P 634     -10.834   2.496  18.897  0.00  0.00      PROA  
ATOM    825  HN  THR P 634     -10.256   1.698  18.742  0.00  0.00      PROA  
ATOM    826  CA  THR P 634     -12.155   2.176  19.570  0.00  0.00      PROA  
ATOM    827  HA  THR P 634     -12.714   3.042  19.890  0.00  0.00      PROA  
ATOM    828  CB  THR P 634     -13.049   1.493  18.617  0.00  0.00      PROA  
ATOM    829  HB  THR P 634     -14.054   1.364  19.074  0.00  0.00      PROA  
ATOM    830  OG1 THR P 634     -12.746   0.223  18.296  0.00  0.00      PROA  
ATOM    831  HG1 THR P 634     -13.309  -0.029  17.560  0.00  0.00      PROA  
ATOM    832  CG2 THR P 634     -13.175   2.240  17.304  0.00  0.00      PROA  
ATOM    833 HG21 THR P 634     -12.229   2.219  16.722  0.00  0.00      PROA  
ATOM    834 HG22 THR P 634     -13.592   3.255  17.481  0.00  0.00      PROA  
ATOM    835 HG23 THR P 634     -13.884   1.732  16.616  0.00  0.00      PROA  
ATOM    836  C   THR P 634     -11.937   1.439  20.899  0.00  0.00      PROA  
ATOM    837  O   THR P 634     -12.858   0.810  21.414  0.00  0.00      PROA  
ATOM    838  N   GLU P 635     -10.748   1.707  21.479  0.00  0.00      PROA  
ATOM    839  HN  GLU P 635     -10.125   2.305  20.981  0.00  0.00      PROA  
ATOM    840  CA  GLU P 635     -10.516   1.504  22.864  0.00  0.00      PROA  
ATOM    841  HA  GLU P 635      -9.520   1.880  23.049  0.00  0.00      PROA  
ATOM    842  CB  GLU P 635     -11.406   2.422  23.801  0.00  0.00      PROA  
ATOM    843  HB1 GLU P 635     -11.250   2.062  24.841  0.00  0.00      PROA  
ATOM    844  HB2 GLU P 635     -12.472   2.265  23.532  0.00  0.00      PROA  
ATOM    845  CG  GLU P 635     -11.099   3.909  23.682  0.00  0.00      PROA  
ATOM    846  HG1 GLU P 635     -11.522   4.325  22.742  0.00  0.00      PROA  
ATOM    847  HG2 GLU P 635     -10.047   4.238  23.822  0.00  0.00      PROA  
ATOM    848  CD  GLU P 635     -11.770   4.623  24.937  0.00  0.00      PROA  
ATOM    849  OE1 GLU P 635     -11.322   4.535  26.107  0.00  0.00      PROA  
ATOM    850  OE2 GLU P 635     -12.926   5.103  24.678  0.00  0.00      PROA  
ATOM    851  C   GLU P 635     -10.455   0.064  23.451  0.00  0.00      PROA  
ATOM    852  O   GLU P 635     -11.146  -0.377  24.422  0.00  0.00      PROA  
ATOM    853  N   GLY P 636      -9.653  -0.734  22.773  0.00  0.00      PROA  
ATOM    854  HN  GLY P 636      -9.233  -0.433  21.921  0.00  0.00      PROA  
ATOM    855  CA  GLY P 636      -9.316  -2.121  23.227  0.00  0.00      PROA  
ATOM    856  HA1 GLY P 636      -9.055  -2.053  24.273  0.00  0.00      PROA  
ATOM    857  HA2 GLY P 636      -8.443  -2.300  22.616  0.00  0.00      PROA  
ATOM    858  C   GLY P 636     -10.177  -3.295  22.792  0.00  0.00      PROA  
ATOM    859  O   GLY P 636     -10.336  -4.291  23.491  0.00  0.00      PROA  
ATOM    860  N   ARG P 637     -10.908  -3.120  21.594  0.00  0.00      PROA  
ATOM    861  HN  ARG P 637     -10.876  -2.250  21.108  0.00  0.00      PROA  
ATOM    862  CA  ARG P 637     -11.921  -4.020  21.163  0.00  0.00      PROA  
ATOM    863  HA  ARG P 637     -12.128  -4.805  21.875  0.00  0.00      PROA  
ATOM    864  CB  ARG P 637     -13.199  -3.164  20.927  0.00  0.00      PROA  
ATOM    865  HB1 ARG P 637     -13.929  -3.859  20.459  0.00  0.00      PROA  
ATOM    866  HB2 ARG P 637     -13.032  -2.321  20.223  0.00  0.00      PROA  
ATOM    867  CG  ARG P 637     -13.847  -2.634  22.240  0.00  0.00      PROA  
ATOM    868  HG1 ARG P 637     -13.206  -1.995  22.883  0.00  0.00      PROA  
ATOM    869  HG2 ARG P 637     -14.179  -3.502  22.849  0.00  0.00      PROA  
ATOM    870  CD  ARG P 637     -15.102  -1.801  21.919  0.00  0.00      PROA  
ATOM    871  HD1 ARG P 637     -15.786  -2.442  21.323  0.00  0.00      PROA  
ATOM    872  HD2 ARG P 637     -14.736  -0.897  21.388  0.00  0.00      PROA  
ATOM    873  NE  ARG P 637     -15.755  -1.414  23.199  0.00  0.00      PROA  
ATOM    874  HE  ARG P 637     -16.526  -1.951  23.544  0.00  0.00      PROA  
ATOM    875  CZ  ARG P 637     -15.186  -0.509  24.054  0.00  0.00      PROA  
ATOM    876  NH1 ARG P 637     -14.198   0.276  23.809  0.00  0.00      PROA  
ATOM    877 HH11 ARG P 637     -14.021   0.967  24.509  0.00  0.00      PROA  
ATOM    878 HH12 ARG P 637     -13.805   0.365  22.893  0.00  0.00      PROA  
ATOM    879  NH2 ARG P 637     -15.803  -0.539  25.234  0.00  0.00      PROA  
ATOM    880 HH21 ARG P 637     -16.721  -0.926  25.322  0.00  0.00      PROA  
ATOM    881 HH22 ARG P 637     -15.498   0.201  25.833  0.00  0.00      PROA  
ATOM    882  C   ARG P 637     -11.580  -4.824  19.937  0.00  0.00      PROA  
ATOM    883  O   ARG P 637     -11.956  -6.003  19.758  0.00  0.00      PROA  
ATOM    884  N   ILE P 638     -10.667  -4.116  19.164  0.00  0.00      PROA  
ATOM    885  HN  ILE P 638     -10.282  -3.277  19.541  0.00  0.00      PROA  
ATOM    886  CA  ILE P 638     -10.189  -4.619  17.903  0.00  0.00      PROA  
ATOM    887  HA  ILE P 638     -10.944  -5.338  17.623  0.00  0.00      PROA  
ATOM    888  CB  ILE P 638     -10.030  -3.656  16.687  0.00  0.00      PROA  
ATOM    889  HB  ILE P 638      -9.246  -2.895  16.894  0.00  0.00      PROA  
ATOM    890  CG2 ILE P 638      -9.558  -4.479  15.429  0.00  0.00      PROA  
ATOM    891 HG21 ILE P 638      -8.538  -4.918  15.431  0.00  0.00      PROA  
ATOM    892 HG22 ILE P 638      -9.572  -3.826  14.530  0.00  0.00      PROA  
ATOM    893 HG23 ILE P 638     -10.391  -5.197  15.271  0.00  0.00      PROA  
ATOM    894  CG1 ILE P 638     -11.301  -2.914  16.392  0.00  0.00      PROA  
ATOM    895 HG11 ILE P 638     -11.302  -2.383  15.416  0.00  0.00      PROA  
ATOM    896 HG12 ILE P 638     -11.505  -2.211  17.228  0.00  0.00      PROA  
ATOM    897  CD  ILE P 638     -12.599  -3.609  16.299  0.00  0.00      PROA  
ATOM    898  HD1 ILE P 638     -12.573  -4.349  15.470  0.00  0.00      PROA  
ATOM    899  HD2 ILE P 638     -13.480  -2.946  16.167  0.00  0.00      PROA  
ATOM    900  HD3 ILE P 638     -12.684  -4.265  17.192  0.00  0.00      PROA  
ATOM    901  C   ILE P 638      -8.835  -5.328  18.213  0.00  0.00      PROA  
ATOM    902  O   ILE P 638      -7.994  -4.690  18.819  0.00  0.00      PROA  
ATOM    903  N   SER P 639      -8.644  -6.597  17.800  0.00  0.00      PROA  
ATOM    904  HN  SER P 639      -9.403  -7.106  17.403  0.00  0.00      PROA  
ATOM    905  CA  SER P 639      -7.379  -7.147  17.777  0.00  0.00      PROA  
ATOM    906  HA  SER P 639      -6.639  -6.581  18.322  0.00  0.00      PROA  
ATOM    907  CB  SER P 639      -7.420  -8.548  18.363  0.00  0.00      PROA  
ATOM    908  HB1 SER P 639      -7.820  -8.495  19.398  0.00  0.00      PROA  
ATOM    909  HB2 SER P 639      -6.348  -8.818  18.477  0.00  0.00      PROA  
ATOM    910  OG  SER P 639      -8.228  -9.553  17.672  0.00  0.00      PROA  
ATOM    911  HG1 SER P 639      -9.119  -9.200  17.632  0.00  0.00      PROA  
ATOM    912  C   SER P 639      -6.765  -7.317  16.395  0.00  0.00      PROA  
ATOM    913  O   SER P 639      -7.424  -7.390  15.349  0.00  0.00      PROA  
ATOM    914  N   ALA P 640      -5.394  -7.448  16.384  0.00  0.00      PROA  
ATOM    915  HN  ALA P 640      -4.779  -7.250  17.144  0.00  0.00      PROA  
ATOM    916  CA  ALA P 640      -4.558  -7.885  15.270  0.00  0.00      PROA  
ATOM    917  HA  ALA P 640      -4.794  -7.111  14.555  0.00  0.00      PROA  
ATOM    918  CB  ALA P 640      -3.090  -7.672  15.627  0.00  0.00      PROA  
ATOM    919  HB1 ALA P 640      -2.434  -7.761  14.735  0.00  0.00      PROA  
ATOM    920  HB2 ALA P 640      -2.687  -8.356  16.405  0.00  0.00      PROA  
ATOM    921  HB3 ALA P 640      -2.991  -6.617  15.961  0.00  0.00      PROA  
ATOM    922  C   ALA P 640      -4.825  -9.292  14.671  0.00  0.00      PROA  
ATOM    923  O   ALA P 640      -4.787  -9.489  13.444  0.00  0.00      PROA  
ATOM    924  N   ILE P 641      -5.125 -10.245  15.534  0.00  0.00      PROA  
ATOM    925  HN  ILE P 641      -5.179  -9.989  16.496  0.00  0.00      PROA  
ATOM    926  CA  ILE P 641      -5.533 -11.641  15.113  0.00  0.00      PROA  
ATOM    927  HA  ILE P 641      -4.770 -11.942  14.410  0.00  0.00      PROA  
ATOM    928  CB  ILE P 641      -5.539 -12.691  16.209  0.00  0.00      PROA  
ATOM    929  HB  ILE P 641      -4.551 -12.688  16.717  0.00  0.00      PROA  
ATOM    930  CG2 ILE P 641      -6.607 -12.342  17.275  0.00  0.00      PROA  
ATOM    931 HG21 ILE P 641      -6.425 -11.331  17.698  0.00  0.00      PROA  
ATOM    932 HG22 ILE P 641      -6.647 -13.205  17.973  0.00  0.00      PROA  
ATOM    933 HG23 ILE P 641      -7.589 -12.302  16.756  0.00  0.00      PROA  
ATOM    934  CG1 ILE P 641      -5.748 -14.135  15.735  0.00  0.00      PROA  
ATOM    935 HG11 ILE P 641      -6.795 -14.352  15.433  0.00  0.00      PROA  
ATOM    936 HG12 ILE P 641      -5.457 -14.800  16.576  0.00  0.00      PROA  
ATOM    937  CD  ILE P 641      -4.797 -14.636  14.608  0.00  0.00      PROA  
ATOM    938  HD1 ILE P 641      -4.716 -15.729  14.790  0.00  0.00      PROA  
ATOM    939  HD2 ILE P 641      -3.788 -14.171  14.622  0.00  0.00      PROA  
ATOM    940  HD3 ILE P 641      -5.313 -14.576  13.626  0.00  0.00      PROA  
ATOM    941  C   ILE P 641      -6.779 -11.685  14.248  0.00  0.00      PROA  
ATOM    942  O   ILE P 641      -6.781 -12.330  13.166  0.00  0.00      PROA  
ATOM    943  N   GLU P 642      -7.810 -10.860  14.630  0.00  0.00      PROA  
ATOM    944  HN  GLU P 642      -7.729 -10.469  15.544  0.00  0.00      PROA  
ATOM    945  CA  GLU P 642      -9.002 -10.591  13.835  0.00  0.00      PROA  
ATOM    946  HA  GLU P 642      -9.493 -11.548  13.736  0.00  0.00      PROA  
ATOM    947  CB  GLU P 642     -10.049  -9.750  14.613  0.00  0.00      PROA  
ATOM    948  HB1 GLU P 642     -10.826  -9.544  13.847  0.00  0.00      PROA  
ATOM    949  HB2 GLU P 642      -9.478  -8.825  14.843  0.00  0.00      PROA  
ATOM    950  CG  GLU P 642     -10.608 -10.526  15.814  0.00  0.00      PROA  
ATOM    951  HG1 GLU P 642      -9.851 -11.042  16.443  0.00  0.00      PROA  
ATOM    952  HG2 GLU P 642     -11.294 -11.368  15.582  0.00  0.00      PROA  
ATOM    953  CD  GLU P 642     -11.350  -9.580  16.834  0.00  0.00      PROA  
ATOM    954  OE1 GLU P 642     -10.755  -8.745  17.564  0.00  0.00      PROA  
ATOM    955  OE2 GLU P 642     -12.626  -9.819  16.868  0.00  0.00      PROA  
ATOM    956  C   GLU P 642      -8.718  -9.878  12.515  0.00  0.00      PROA  
ATOM    957  O   GLU P 642      -9.296 -10.326  11.567  0.00  0.00      PROA  
ATOM    958  N   SER P 643      -7.770  -8.887  12.492  0.00  0.00      PROA  
ATOM    959  HN  SER P 643      -7.375  -8.525  13.332  0.00  0.00      PROA  
ATOM    960  CA  SER P 643      -7.315  -8.227  11.211  0.00  0.00      PROA  
ATOM    961  HA  SER P 643      -8.175  -7.708  10.815  0.00  0.00      PROA  
ATOM    962  CB  SER P 643      -6.287  -7.055  11.580  0.00  0.00      PROA  
ATOM    963  HB1 SER P 643      -5.331  -7.557  11.844  0.00  0.00      PROA  
ATOM    964  HB2 SER P 643      -6.630  -6.573  12.521  0.00  0.00      PROA  
ATOM    965  OG  SER P 643      -6.110  -6.186  10.482  0.00  0.00      PROA  
ATOM    966  HG1 SER P 643      -5.189  -5.917  10.489  0.00  0.00      PROA  
ATOM    967  C   SER P 643      -6.740  -9.224  10.254  0.00  0.00      PROA  
ATOM    968  O   SER P 643      -6.935  -9.343   9.061  0.00  0.00      PROA  
ATOM    969  N   LEU P 644      -5.916 -10.109  10.783  0.00  0.00      PROA  
ATOM    970  HN  LEU P 644      -5.783 -10.158  11.770  0.00  0.00      PROA  
ATOM    971  CA  LEU P 644      -5.201 -11.127  10.111  0.00  0.00      PROA  
ATOM    972  HA  LEU P 644      -4.669 -10.614   9.323  0.00  0.00      PROA  
ATOM    973  CB  LEU P 644      -4.152 -11.718  11.099  0.00  0.00      PROA  
ATOM    974  HB1 LEU P 644      -4.717 -12.101  11.976  0.00  0.00      PROA  
ATOM    975  HB2 LEU P 644      -3.643 -10.810  11.488  0.00  0.00      PROA  
ATOM    976  CG  LEU P 644      -3.099 -12.626  10.472  0.00  0.00      PROA  
ATOM    977  HG  LEU P 644      -3.568 -13.325   9.748  0.00  0.00      PROA  
ATOM    978  CD1 LEU P 644      -2.132 -11.715   9.700  0.00  0.00      PROA  
ATOM    979 HD11 LEU P 644      -1.535 -11.029  10.338  0.00  0.00      PROA  
ATOM    980 HD12 LEU P 644      -2.478 -11.045   8.884  0.00  0.00      PROA  
ATOM    981 HD13 LEU P 644      -1.347 -12.361   9.251  0.00  0.00      PROA  
ATOM    982  CD2 LEU P 644      -2.407 -13.360  11.712  0.00  0.00      PROA  
ATOM    983 HD21 LEU P 644      -3.178 -14.005  12.184  0.00  0.00      PROA  
ATOM    984 HD22 LEU P 644      -1.913 -12.679  12.438  0.00  0.00      PROA  
ATOM    985 HD23 LEU P 644      -1.688 -14.137  11.373  0.00  0.00      PROA  
ATOM    986  C   LEU P 644      -6.029 -12.215   9.537  0.00  0.00      PROA  
ATOM    987  O   LEU P 644      -5.795 -12.595   8.402  0.00  0.00      PROA  
ATOM    988  N   PHE P 645      -7.002 -12.850  10.200  0.00  0.00      PROA  
ATOM    989  HN  PHE P 645      -7.029 -12.669  11.180  0.00  0.00      PROA  
ATOM    990  CA  PHE P 645      -8.001 -13.761   9.586  0.00  0.00      PROA  
ATOM    991  HA  PHE P 645      -7.628 -14.605   9.026  0.00  0.00      PROA  
ATOM    992  CB  PHE P 645      -8.841 -14.305  10.740  0.00  0.00      PROA  
ATOM    993  HB1 PHE P 645      -9.261 -13.458  11.323  0.00  0.00      PROA  
ATOM    994  HB2 PHE P 645      -8.135 -14.823  11.423  0.00  0.00      PROA  
ATOM    995  CG  PHE P 645      -9.905 -15.303  10.476  0.00  0.00      PROA  
ATOM    996  CD1 PHE P 645     -10.833 -15.466  11.565  0.00  0.00      PROA  
ATOM    997  HD1 PHE P 645     -10.744 -14.791  12.403  0.00  0.00      PROA  
ATOM    998  CE1 PHE P 645     -11.787 -16.478  11.520  0.00  0.00      PROA  
ATOM    999  HE1 PHE P 645     -12.445 -16.519  12.375  0.00  0.00      PROA  
ATOM   1000  CZ  PHE P 645     -11.804 -17.448  10.473  0.00  0.00      PROA  
ATOM   1001  HZ  PHE P 645     -12.564 -18.216  10.472  0.00  0.00      PROA  
ATOM   1002  CD2 PHE P 645     -10.010 -16.185   9.328  0.00  0.00      PROA  
ATOM   1003  HD2 PHE P 645      -9.286 -16.128   8.530  0.00  0.00      PROA  
ATOM   1004  CE2 PHE P 645     -10.978 -17.212   9.319  0.00  0.00      PROA  
ATOM   1005  HE2 PHE P 645     -11.192 -17.933   8.543  0.00  0.00      PROA  
ATOM   1006  C   PHE P 645      -8.964 -13.115   8.672  0.00  0.00      PROA  
ATOM   1007  O   PHE P 645      -9.264 -13.650   7.611  0.00  0.00      PROA  
ATOM   1008  N   GLY P 646      -9.483 -11.900   8.952  0.00  0.00      PROA  
ATOM   1009  HN  GLY P 646      -9.432 -11.536   9.879  0.00  0.00      PROA  
ATOM   1010  CA  GLY P 646     -10.257 -11.062   8.058  0.00  0.00      PROA  
ATOM   1011  HA1 GLY P 646     -10.429 -10.054   8.407  0.00  0.00      PROA  
ATOM   1012  HA2 GLY P 646     -11.203 -11.566   7.920  0.00  0.00      PROA  
ATOM   1013  C   GLY P 646      -9.626 -10.874   6.676  0.00  0.00      PROA  
ATOM   1014  O   GLY P 646     -10.229 -11.064   5.605  0.00  0.00      PROA  
ATOM   1015  N   ALA P 647      -8.344 -10.449   6.709  0.00  0.00      PROA  
ATOM   1016  HN  ALA P 647      -7.852 -10.376   7.573  0.00  0.00      PROA  
ATOM   1017  CA  ALA P 647      -7.598 -10.396   5.522  0.00  0.00      PROA  
ATOM   1018  HA  ALA P 647      -8.080  -9.760   4.795  0.00  0.00      PROA  
ATOM   1019  CB  ALA P 647      -6.252  -9.746   5.810  0.00  0.00      PROA  
ATOM   1020  HB1 ALA P 647      -6.441  -8.912   6.519  0.00  0.00      PROA  
ATOM   1021  HB2 ALA P 647      -5.763  -9.434   4.863  0.00  0.00      PROA  
ATOM   1022  HB3 ALA P 647      -5.646 -10.408   6.464  0.00  0.00      PROA  
ATOM   1023  C   ALA P 647      -7.413 -11.720   4.801  0.00  0.00      PROA  
ATOM   1024  O   ALA P 647      -7.456 -11.668   3.586  0.00  0.00      PROA  
ATOM   1025  N   SER P 648      -7.087 -12.782   5.519  0.00  0.00      PROA  
ATOM   1026  HN  SER P 648      -6.919 -12.605   6.486  0.00  0.00      PROA  
ATOM   1027  CA  SER P 648      -6.919 -14.081   5.034  0.00  0.00      PROA  
ATOM   1028  HA  SER P 648      -6.196 -14.091   4.232  0.00  0.00      PROA  
ATOM   1029  CB  SER P 648      -6.143 -14.998   6.032  0.00  0.00      PROA  
ATOM   1030  HB1 SER P 648      -6.691 -15.134   6.989  0.00  0.00      PROA  
ATOM   1031  HB2 SER P 648      -5.227 -14.443   6.329  0.00  0.00      PROA  
ATOM   1032  OG  SER P 648      -6.082 -16.368   5.579  0.00  0.00      PROA  
ATOM   1033  HG1 SER P 648      -5.206 -16.507   5.210  0.00  0.00      PROA  
ATOM   1034  C   SER P 648      -8.152 -14.746   4.366  0.00  0.00      PROA  
ATOM   1035  O   SER P 648      -8.115 -15.198   3.240  0.00  0.00      PROA  
ATOM   1036  N   LEU P 649      -9.327 -14.679   5.070  0.00  0.00      PROA  
ATOM   1037  HN  LEU P 649      -9.287 -14.336   6.005  0.00  0.00      PROA  
ATOM   1038  CA  LEU P 649     -10.633 -15.049   4.537  0.00  0.00      PROA  
ATOM   1039  HA  LEU P 649     -10.688 -16.115   4.373  0.00  0.00      PROA  
ATOM   1040  CB  LEU P 649     -11.552 -14.819   5.760  0.00  0.00      PROA  
ATOM   1041  HB1 LEU P 649     -11.426 -13.749   6.031  0.00  0.00      PROA  
ATOM   1042  HB2 LEU P 649     -11.246 -15.376   6.671  0.00  0.00      PROA  
ATOM   1043  CG  LEU P 649     -13.059 -15.036   5.487  0.00  0.00      PROA  
ATOM   1044  HG  LEU P 649     -13.211 -15.446   4.466  0.00  0.00      PROA  
ATOM   1045  CD1 LEU P 649     -13.636 -16.128   6.407  0.00  0.00      PROA  
ATOM   1046 HD11 LEU P 649     -14.734 -16.235   6.279  0.00  0.00      PROA  
ATOM   1047 HD12 LEU P 649     -13.532 -15.814   7.468  0.00  0.00      PROA  
ATOM   1048 HD13 LEU P 649     -13.060 -17.059   6.217  0.00  0.00      PROA  
ATOM   1049  CD2 LEU P 649     -13.963 -13.796   5.743  0.00  0.00      PROA  
ATOM   1050 HD21 LEU P 649     -13.727 -13.072   4.933  0.00  0.00      PROA  
ATOM   1051 HD22 LEU P 649     -13.710 -13.497   6.783  0.00  0.00      PROA  
ATOM   1052 HD23 LEU P 649     -15.040 -14.068   5.736  0.00  0.00      PROA  
ATOM   1053  C   LEU P 649     -11.060 -14.248   3.315  0.00  0.00      PROA  
ATOM   1054  O   LEU P 649     -11.568 -14.785   2.349  0.00  0.00      PROA  
ATOM   1055  N   THR P 650     -10.730 -12.919   3.395  0.00  0.00      PROA  
ATOM   1056  HN  THR P 650     -10.273 -12.498   4.174  0.00  0.00      PROA  
ATOM   1057  CA  THR P 650     -11.120 -12.046   2.208  0.00  0.00      PROA  
ATOM   1058  HA  THR P 650     -12.137 -12.274   1.927  0.00  0.00      PROA  
ATOM   1059  CB  THR P 650     -11.248 -10.575   2.700  0.00  0.00      PROA  
ATOM   1060  HB  THR P 650     -10.285 -10.288   3.174  0.00  0.00      PROA  
ATOM   1061  OG1 THR P 650     -12.360 -10.422   3.581  0.00  0.00      PROA  
ATOM   1062  HG1 THR P 650     -12.108 -11.082   4.231  0.00  0.00      PROA  
ATOM   1063  CG2 THR P 650     -11.474  -9.592   1.561  0.00  0.00      PROA  
ATOM   1064 HG21 THR P 650     -10.628  -9.550   0.842  0.00  0.00      PROA  
ATOM   1065 HG22 THR P 650     -11.615  -8.527   1.844  0.00  0.00      PROA  
ATOM   1066 HG23 THR P 650     -12.352  -9.891   0.949  0.00  0.00      PROA  
ATOM   1067  C   THR P 650     -10.215 -12.213   1.065  0.00  0.00      PROA  
ATOM   1068  O   THR P 650     -10.655 -12.274  -0.068  0.00  0.00      PROA  
ATOM   1069  N   GLY P 651      -8.850 -12.321   1.216  0.00  0.00      PROA  
ATOM   1070  HN  GLY P 651      -8.364 -12.168   2.072  0.00  0.00      PROA  
ATOM   1071  CA  GLY P 651      -7.892 -12.346   0.103  0.00  0.00      PROA  
ATOM   1072  HA1 GLY P 651      -6.883 -12.140   0.427  0.00  0.00      PROA  
ATOM   1073  HA2 GLY P 651      -8.338 -11.712  -0.650  0.00  0.00      PROA  
ATOM   1074  C   GLY P 651      -7.883 -13.639  -0.671  0.00  0.00      PROA  
ATOM   1075  O   GLY P 651      -7.622 -13.580  -1.839  0.00  0.00      PROA  
ATOM   1076  N   ILE P 652      -8.248 -14.758  -0.061  0.00  0.00      PROA  
ATOM   1077  HN  ILE P 652      -8.461 -14.776   0.913  0.00  0.00      PROA  
ATOM   1078  CA  ILE P 652      -8.460 -15.969  -0.934  0.00  0.00      PROA  
ATOM   1079  HA  ILE P 652      -7.633 -16.150  -1.604  0.00  0.00      PROA  
ATOM   1080  CB  ILE P 652      -8.636 -17.207   0.008  0.00  0.00      PROA  
ATOM   1081  HB  ILE P 652      -9.537 -17.036   0.635  0.00  0.00      PROA  
ATOM   1082  CG2 ILE P 652      -8.811 -18.488  -0.864  0.00  0.00      PROA  
ATOM   1083 HG21 ILE P 652      -8.122 -18.478  -1.736  0.00  0.00      PROA  
ATOM   1084 HG22 ILE P 652      -9.870 -18.603  -1.179  0.00  0.00      PROA  
ATOM   1085 HG23 ILE P 652      -8.514 -19.361  -0.245  0.00  0.00      PROA  
ATOM   1086  CG1 ILE P 652      -7.426 -17.452   0.901  0.00  0.00      PROA  
ATOM   1087 HG11 ILE P 652      -7.399 -16.537   1.530  0.00  0.00      PROA  
ATOM   1088 HG12 ILE P 652      -6.482 -17.500   0.316  0.00  0.00      PROA  
ATOM   1089  CD  ILE P 652      -7.475 -18.599   1.959  0.00  0.00      PROA  
ATOM   1090  HD1 ILE P 652      -6.591 -18.536   2.629  0.00  0.00      PROA  
ATOM   1091  HD2 ILE P 652      -7.442 -19.540   1.368  0.00  0.00      PROA  
ATOM   1092  HD3 ILE P 652      -8.449 -18.390   2.449  0.00  0.00      PROA  
ATOM   1093  C   ILE P 652      -9.698 -15.774  -1.844  0.00  0.00      PROA  
ATOM   1094  O   ILE P 652      -9.677 -16.132  -3.058  0.00  0.00      PROA  
ATOM   1095  N   ALA P 653     -10.792 -15.179  -1.344  0.00  0.00      PROA  
ATOM   1096  HN  ALA P 653     -10.852 -15.139  -0.350  0.00  0.00      PROA  
ATOM   1097  CA  ALA P 653     -12.044 -14.867  -2.004  0.00  0.00      PROA  
ATOM   1098  HA  ALA P 653     -12.405 -15.749  -2.512  0.00  0.00      PROA  
ATOM   1099  CB  ALA P 653     -13.104 -14.416  -1.009  0.00  0.00      PROA  
ATOM   1100  HB1 ALA P 653     -13.168 -14.979  -0.053  0.00  0.00      PROA  
ATOM   1101  HB2 ALA P 653     -14.155 -14.378  -1.367  0.00  0.00      PROA  
ATOM   1102  HB3 ALA P 653     -12.870 -13.387  -0.660  0.00  0.00      PROA  
ATOM   1103  C   ALA P 653     -11.789 -13.891  -3.220  0.00  0.00      PROA  
ATOM   1104  O   ALA P 653     -12.224 -14.127  -4.303  0.00  0.00      PROA  
ATOM   1105  N   TYR P 654     -10.995 -12.833  -2.986  0.00  0.00      PROA  
ATOM   1106  HN  TYR P 654     -10.730 -12.730  -2.031  0.00  0.00      PROA  
ATOM   1107  CA  TYR P 654     -10.482 -11.952  -3.968  0.00  0.00      PROA  
ATOM   1108  HA  TYR P 654     -11.304 -11.507  -4.509  0.00  0.00      PROA  
ATOM   1109  CB  TYR P 654      -9.865 -10.673  -3.281  0.00  0.00      PROA  
ATOM   1110  HB1 TYR P 654      -8.903 -10.911  -2.779  0.00  0.00      PROA  
ATOM   1111  HB2 TYR P 654     -10.478 -10.259  -2.453  0.00  0.00      PROA  
ATOM   1112  CG  TYR P 654      -9.654  -9.549  -4.256  0.00  0.00      PROA  
ATOM   1113  CD1 TYR P 654      -8.442  -9.519  -4.889  0.00  0.00      PROA  
ATOM   1114  HD1 TYR P 654      -7.656 -10.219  -4.645  0.00  0.00      PROA  
ATOM   1115  CE1 TYR P 654      -8.298  -8.739  -6.062  0.00  0.00      PROA  
ATOM   1116  HE1 TYR P 654      -7.383  -8.747  -6.636  0.00  0.00      PROA  
ATOM   1117  CZ  TYR P 654      -9.389  -7.818  -6.404  0.00  0.00      PROA  
ATOM   1118  OH  TYR P 654      -9.444  -7.129  -7.579  0.00  0.00      PROA  
ATOM   1119  HH  TYR P 654      -8.582  -7.171  -7.999  0.00  0.00      PROA  
ATOM   1120  CD2 TYR P 654     -10.744  -8.735  -4.691  0.00  0.00      PROA  
ATOM   1121  HD2 TYR P 654     -11.688  -8.874  -4.186  0.00  0.00      PROA  
ATOM   1122  CE2 TYR P 654     -10.565  -7.806  -5.688  0.00  0.00      PROA  
ATOM   1123  HE2 TYR P 654     -11.341  -7.181  -6.105  0.00  0.00      PROA  
ATOM   1124  C   TYR P 654      -9.514 -12.504  -5.015  0.00  0.00      PROA  
ATOM   1125  O   TYR P 654      -9.738 -12.216  -6.189  0.00  0.00      PROA  
ATOM   1126  N   SER P 655      -8.507 -13.269  -4.572  0.00  0.00      PROA  
ATOM   1127  HN  SER P 655      -8.322 -13.502  -3.620  0.00  0.00      PROA  
ATOM   1128  CA  SER P 655      -7.534 -13.739  -5.474  0.00  0.00      PROA  
ATOM   1129  HA  SER P 655      -7.172 -12.880  -6.019  0.00  0.00      PROA  
ATOM   1130  CB  SER P 655      -6.359 -14.486  -4.752  0.00  0.00      PROA  
ATOM   1131  HB1 SER P 655      -6.530 -15.522  -4.391  0.00  0.00      PROA  
ATOM   1132  HB2 SER P 655      -6.101 -13.812  -3.907  0.00  0.00      PROA  
ATOM   1133  OG  SER P 655      -5.222 -14.499  -5.649  0.00  0.00      PROA  
ATOM   1134  HG1 SER P 655      -5.241 -15.192  -6.313  0.00  0.00      PROA  
ATOM   1135  C   SER P 655      -7.952 -14.714  -6.537  0.00  0.00      PROA  
ATOM   1136  O   SER P 655      -7.612 -14.629  -7.707  0.00  0.00      PROA  
ATOM   1137  N   LEU P 656      -8.761 -15.762  -6.155  0.00  0.00      PROA  
ATOM   1138  HN  LEU P 656      -8.899 -15.836  -5.170  0.00  0.00      PROA  
ATOM   1139  CA  LEU P 656      -9.376 -16.712  -7.087  0.00  0.00      PROA  
ATOM   1140  HA  LEU P 656      -8.586 -17.058  -7.737  0.00  0.00      PROA  
ATOM   1141  CB  LEU P 656      -9.984 -17.970  -6.370  0.00  0.00      PROA  
ATOM   1142  HB1 LEU P 656     -10.519 -18.613  -7.102  0.00  0.00      PROA  
ATOM   1143  HB2 LEU P 656     -10.799 -17.621  -5.700  0.00  0.00      PROA  
ATOM   1144  CG  LEU P 656      -8.951 -18.715  -5.494  0.00  0.00      PROA  
ATOM   1145  HG  LEU P 656      -8.554 -17.996  -4.746  0.00  0.00      PROA  
ATOM   1146  CD1 LEU P 656      -9.638 -19.850  -4.746  0.00  0.00      PROA  
ATOM   1147 HD11 LEU P 656     -10.675 -19.572  -4.461  0.00  0.00      PROA  
ATOM   1148 HD12 LEU P 656      -9.067 -20.254  -3.883  0.00  0.00      PROA  
ATOM   1149 HD13 LEU P 656      -9.663 -20.711  -5.447  0.00  0.00      PROA  
ATOM   1150  CD2 LEU P 656      -7.783 -19.216  -6.368  0.00  0.00      PROA  
ATOM   1151 HD21 LEU P 656      -7.284 -20.000  -5.759  0.00  0.00      PROA  
ATOM   1152 HD22 LEU P 656      -7.040 -18.457  -6.692  0.00  0.00      PROA  
ATOM   1153 HD23 LEU P 656      -8.208 -19.666  -7.290  0.00  0.00      PROA  
ATOM   1154  C   LEU P 656     -10.446 -16.099  -8.065  0.00  0.00      PROA  
ATOM   1155  O   LEU P 656     -10.504 -16.592  -9.215  0.00  0.00      PROA  
ATOM   1156  N   PHE P 657     -11.300 -15.182  -7.585  0.00  0.00      PROA  
ATOM   1157  HN  PHE P 657     -11.268 -14.893  -6.631  0.00  0.00      PROA  
ATOM   1158  CA  PHE P 657     -12.344 -14.746  -8.436  0.00  0.00      PROA  
ATOM   1159  HA  PHE P 657     -12.354 -15.328  -9.345  0.00  0.00      PROA  
ATOM   1160  CB  PHE P 657     -13.673 -14.986  -7.669  0.00  0.00      PROA  
ATOM   1161  HB1 PHE P 657     -14.579 -14.849  -8.297  0.00  0.00      PROA  
ATOM   1162  HB2 PHE P 657     -13.704 -14.279  -6.813  0.00  0.00      PROA  
ATOM   1163  CG  PHE P 657     -13.840 -16.366  -7.160  0.00  0.00      PROA  
ATOM   1164  CD1 PHE P 657     -13.763 -17.483  -7.993  0.00  0.00      PROA  
ATOM   1165  HD1 PHE P 657     -13.613 -17.361  -9.055  0.00  0.00      PROA  
ATOM   1166  CE1 PHE P 657     -13.842 -18.746  -7.378  0.00  0.00      PROA  
ATOM   1167  HE1 PHE P 657     -13.682 -19.676  -7.904  0.00  0.00      PROA  
ATOM   1168  CZ  PHE P 657     -14.085 -18.899  -5.965  0.00  0.00      PROA  
ATOM   1169  HZ  PHE P 657     -14.324 -19.903  -5.646  0.00  0.00      PROA  
ATOM   1170  CD2 PHE P 657     -14.096 -16.523  -5.784  0.00  0.00      PROA  
ATOM   1171  HD2 PHE P 657     -14.250 -15.710  -5.090  0.00  0.00      PROA  
ATOM   1172  CE2 PHE P 657     -14.161 -17.791  -5.144  0.00  0.00      PROA  
ATOM   1173  HE2 PHE P 657     -14.211 -17.903  -4.071  0.00  0.00      PROA  
ATOM   1174  C   PHE P 657     -12.380 -13.337  -8.937  0.00  0.00      PROA  
ATOM   1175  O   PHE P 657     -13.167 -13.068  -9.807  0.00  0.00      PROA  
ATOM   1176  N   ALA P 658     -11.552 -12.433  -8.529  0.00  0.00      PROA  
ATOM   1177  HN  ALA P 658     -10.810 -12.629  -7.892  0.00  0.00      PROA  
ATOM   1178  CA  ALA P 658     -11.519 -11.029  -9.140  0.00  0.00      PROA  
ATOM   1179  HA  ALA P 658     -12.556 -10.833  -9.367  0.00  0.00      PROA  
ATOM   1180  CB  ALA P 658     -10.818  -9.998  -8.267  0.00  0.00      PROA  
ATOM   1181  HB1 ALA P 658     -11.166  -9.943  -7.213  0.00  0.00      PROA  
ATOM   1182  HB2 ALA P 658     -10.879  -8.960  -8.660  0.00  0.00      PROA  
ATOM   1183  HB3 ALA P 658      -9.733 -10.232  -8.216  0.00  0.00      PROA  
ATOM   1184  C   ALA P 658     -10.800 -10.978 -10.535  0.00  0.00      PROA  
ATOM   1185  O   ALA P 658      -9.890 -11.786 -10.673  0.00  0.00      PROA  
ATOM   1186  N   GLY P 659     -11.318 -10.118 -11.473  0.00  0.00      PROA  
ATOM   1187  HN  GLY P 659     -12.134  -9.555 -11.367  0.00  0.00      PROA  
ATOM   1188  CA  GLY P 659     -10.815  -9.940 -12.775  0.00  0.00      PROA  
ATOM   1189  HA1 GLY P 659     -11.444  -9.180 -13.215  0.00  0.00      PROA  
ATOM   1190  HA2 GLY P 659     -10.909 -10.859 -13.333  0.00  0.00      PROA  
ATOM   1191  C   GLY P 659      -9.308  -9.519 -12.811  0.00  0.00      PROA  
ATOM   1192  O   GLY P 659      -8.593 -10.041 -13.632  0.00  0.00      PROA  
ATOM   1193  N   GLN P 660      -8.924  -8.532 -11.931  0.00  0.00      PROA  
ATOM   1194  HN  GLN P 660      -9.664  -8.023 -11.498  0.00  0.00      PROA  
ATOM   1195  CA  GLN P 660      -7.584  -8.243 -11.571  0.00  0.00      PROA  
ATOM   1196  HA  GLN P 660      -6.982  -8.593 -12.397  0.00  0.00      PROA  
ATOM   1197  CB  GLN P 660      -7.476  -6.748 -11.636  0.00  0.00      PROA  
ATOM   1198  HB1 GLN P 660      -8.181  -6.104 -11.068  0.00  0.00      PROA  
ATOM   1199  HB2 GLN P 660      -7.955  -6.553 -12.619  0.00  0.00      PROA  
ATOM   1200  CG  GLN P 660      -6.070  -6.084 -11.456  0.00  0.00      PROA  
ATOM   1201  HG1 GLN P 660      -5.725  -6.153 -10.402  0.00  0.00      PROA  
ATOM   1202  HG2 GLN P 660      -6.130  -4.980 -11.568  0.00  0.00      PROA  
ATOM   1203  CD  GLN P 660      -4.925  -6.770 -12.210  0.00  0.00      PROA  
ATOM   1204  OE1 GLN P 660      -4.426  -7.830 -11.706  0.00  0.00      PROA  
ATOM   1205  NE2 GLN P 660      -4.562  -6.266 -13.457  0.00  0.00      PROA  
ATOM   1206 HE21 GLN P 660      -4.965  -5.411 -13.784  0.00  0.00      PROA  
ATOM   1207 HE22 GLN P 660      -3.796  -6.723 -13.909  0.00  0.00      PROA  
ATOM   1208  C   GLN P 660      -7.056  -8.796 -10.215  0.00  0.00      PROA  
ATOM   1209  O   GLN P 660      -7.303  -8.203  -9.183  0.00  0.00      PROA  
ATOM   1210  N   PRO P 661      -6.476  -9.909 -10.164  0.00  0.00      PROA  
ATOM   1211  CD  PRO P 661      -6.030 -10.813 -11.266  0.00  0.00      PROA  
ATOM   1212  HD1 PRO P 661      -5.418 -10.300 -12.038  0.00  0.00      PROA  
ATOM   1213  HD2 PRO P 661      -6.912 -11.212 -11.811  0.00  0.00      PROA  
ATOM   1214  CA  PRO P 661      -6.366 -10.671  -8.935  0.00  0.00      PROA  
ATOM   1215  HA  PRO P 661      -7.364 -10.815  -8.547  0.00  0.00      PROA  
ATOM   1216  CB  PRO P 661      -5.840 -12.119  -9.229  0.00  0.00      PROA  
ATOM   1217  HB1 PRO P 661      -6.695 -12.781  -9.483  0.00  0.00      PROA  
ATOM   1218  HB2 PRO P 661      -5.163 -12.537  -8.454  0.00  0.00      PROA  
ATOM   1219  CG  PRO P 661      -5.213 -11.930 -10.660  0.00  0.00      PROA  
ATOM   1220  HG1 PRO P 661      -4.129 -11.720 -10.536  0.00  0.00      PROA  
ATOM   1221  HG2 PRO P 661      -5.354 -12.851 -11.265  0.00  0.00      PROA  
ATOM   1222  C   PRO P 661      -5.302 -10.038  -8.027  0.00  0.00      PROA  
ATOM   1223  O   PRO P 661      -5.240 -10.441  -6.899  0.00  0.00      PROA  
ATOM   1224  N   LEU P 662      -4.475  -9.111  -8.530  0.00  0.00      PROA  
ATOM   1225  HN  LEU P 662      -4.635  -8.794  -9.462  0.00  0.00      PROA  
ATOM   1226  CA  LEU P 662      -3.274  -8.565  -7.872  0.00  0.00      PROA  
ATOM   1227  HA  LEU P 662      -2.806  -9.284  -7.216  0.00  0.00      PROA  
ATOM   1228  CB  LEU P 662      -2.313  -8.249  -9.024  0.00  0.00      PROA  
ATOM   1229  HB1 LEU P 662      -1.328  -7.940  -8.612  0.00  0.00      PROA  
ATOM   1230  HB2 LEU P 662      -2.667  -7.387  -9.628  0.00  0.00      PROA  
ATOM   1231  CG  LEU P 662      -1.986  -9.413  -9.985  0.00  0.00      PROA  
ATOM   1232  HG  LEU P 662      -2.916  -9.572 -10.572  0.00  0.00      PROA  
ATOM   1233  CD1 LEU P 662      -0.941  -8.996 -11.018  0.00  0.00      PROA  
ATOM   1234 HD11 LEU P 662      -1.503  -8.359 -11.734  0.00  0.00      PROA  
ATOM   1235 HD12 LEU P 662      -0.551  -9.856 -11.603  0.00  0.00      PROA  
ATOM   1236 HD13 LEU P 662      -0.042  -8.460 -10.646  0.00  0.00      PROA  
ATOM   1237  CD2 LEU P 662      -1.675 -10.723  -9.268  0.00  0.00      PROA  
ATOM   1238 HD21 LEU P 662      -2.508 -11.222  -8.728  0.00  0.00      PROA  
ATOM   1239 HD22 LEU P 662      -0.791 -10.632  -8.602  0.00  0.00      PROA  
ATOM   1240 HD23 LEU P 662      -1.489 -11.527 -10.013  0.00  0.00      PROA  
ATOM   1241  C   LEU P 662      -3.526  -7.279  -7.107  0.00  0.00      PROA  
ATOM   1242  O   LEU P 662      -2.643  -6.888  -6.329  0.00  0.00      PROA  
ATOM   1243  N   THR P 663      -4.692  -6.594  -7.179  0.00  0.00      PROA  
ATOM   1244  HN  THR P 663      -5.337  -6.813  -7.906  0.00  0.00      PROA  
ATOM   1245  CA  THR P 663      -5.028  -5.524  -6.328  0.00  0.00      PROA  
ATOM   1246  HA  THR P 663      -4.204  -4.833  -6.437  0.00  0.00      PROA  
ATOM   1247  CB  THR P 663      -6.157  -4.725  -6.900  0.00  0.00      PROA  
ATOM   1248  HB  THR P 663      -6.697  -4.059  -6.194  0.00  0.00      PROA  
ATOM   1249  OG1 THR P 663      -7.183  -5.612  -7.404  0.00  0.00      PROA  
ATOM   1250  HG1 THR P 663      -7.678  -5.912  -6.638  0.00  0.00      PROA  
ATOM   1251  CG2 THR P 663      -5.508  -3.923  -8.044  0.00  0.00      PROA  
ATOM   1252 HG21 THR P 663      -4.797  -3.093  -7.845  0.00  0.00      PROA  
ATOM   1253 HG22 THR P 663      -6.295  -3.348  -8.578  0.00  0.00      PROA  
ATOM   1254 HG23 THR P 663      -5.093  -4.628  -8.796  0.00  0.00      PROA  
ATOM   1255  C   THR P 663      -5.318  -5.850  -4.890  0.00  0.00      PROA  
ATOM   1256  O   THR P 663      -6.463  -5.886  -4.416  0.00  0.00      PROA  
ATOM   1257  N   ILE P 664      -4.284  -6.253  -4.226  0.00  0.00      PROA  
ATOM   1258  HN  ILE P 664      -3.327  -6.278  -4.504  0.00  0.00      PROA  
ATOM   1259  CA  ILE P 664      -4.470  -6.863  -2.946  0.00  0.00      PROA  
ATOM   1260  HA  ILE P 664      -5.421  -7.370  -3.016  0.00  0.00      PROA  
ATOM   1261  CB  ILE P 664      -3.421  -7.983  -2.751  0.00  0.00      PROA  
ATOM   1262  HB  ILE P 664      -3.470  -8.321  -1.693  0.00  0.00      PROA  
ATOM   1263  CG2 ILE P 664      -3.738  -9.236  -3.673  0.00  0.00      PROA  
ATOM   1264 HG21 ILE P 664      -4.741  -9.625  -3.392  0.00  0.00      PROA  
ATOM   1265 HG22 ILE P 664      -2.920  -9.980  -3.786  0.00  0.00      PROA  
ATOM   1266 HG23 ILE P 664      -3.953  -9.059  -4.748  0.00  0.00      PROA  
ATOM   1267  CG1 ILE P 664      -1.930  -7.629  -2.961  0.00  0.00      PROA  
ATOM   1268 HG11 ILE P 664      -1.741  -7.242  -3.985  0.00  0.00      PROA  
ATOM   1269 HG12 ILE P 664      -1.458  -8.611  -2.744  0.00  0.00      PROA  
ATOM   1270  CD  ILE P 664      -1.354  -6.593  -2.009  0.00  0.00      PROA  
ATOM   1271  HD1 ILE P 664      -1.597  -6.729  -0.934  0.00  0.00      PROA  
ATOM   1272  HD2 ILE P 664      -1.761  -5.611  -2.329  0.00  0.00      PROA  
ATOM   1273  HD3 ILE P 664      -0.246  -6.550  -2.079  0.00  0.00      PROA  
ATOM   1274  C   ILE P 664      -4.493  -5.798  -1.790  0.00  0.00      PROA  
ATOM   1275  O   ILE P 664      -4.321  -4.620  -2.007  0.00  0.00      PROA  
ATOM   1276  N   LEU P 665      -4.836  -6.342  -0.620  0.00  0.00      PROA  
ATOM   1277  HN  LEU P 665      -4.920  -7.335  -0.583  0.00  0.00      PROA  
ATOM   1278  CA  LEU P 665      -5.155  -5.691   0.578  0.00  0.00      PROA  
ATOM   1279  HA  LEU P 665      -5.746  -4.821   0.332  0.00  0.00      PROA  
ATOM   1280  CB  LEU P 665      -5.984  -6.702   1.345  0.00  0.00      PROA  
ATOM   1281  HB1 LEU P 665      -6.563  -6.023   2.006  0.00  0.00      PROA  
ATOM   1282  HB2 LEU P 665      -5.387  -7.290   2.074  0.00  0.00      PROA  
ATOM   1283  CG  LEU P 665      -7.089  -7.604   0.716  0.00  0.00      PROA  
ATOM   1284  HG  LEU P 665      -6.575  -8.157  -0.100  0.00  0.00      PROA  
ATOM   1285  CD1 LEU P 665      -7.730  -8.625   1.724  0.00  0.00      PROA  
ATOM   1286 HD11 LEU P 665      -7.054  -9.345   2.232  0.00  0.00      PROA  
ATOM   1287 HD12 LEU P 665      -8.347  -9.332   1.129  0.00  0.00      PROA  
ATOM   1288 HD13 LEU P 665      -8.438  -8.099   2.399  0.00  0.00      PROA  
ATOM   1289  CD2 LEU P 665      -8.145  -6.680   0.159  0.00  0.00      PROA  
ATOM   1290 HD21 LEU P 665      -7.768  -5.956  -0.595  0.00  0.00      PROA  
ATOM   1291 HD22 LEU P 665      -8.529  -5.994   0.944  0.00  0.00      PROA  
ATOM   1292 HD23 LEU P 665      -8.957  -7.337  -0.220  0.00  0.00      PROA  
ATOM   1293  C   LEU P 665      -3.952  -5.180   1.381  0.00  0.00      PROA  
ATOM   1294  O   LEU P 665      -2.907  -5.756   1.434  0.00  0.00      PROA  
ATOM   1295  N   GLY P 666      -4.165  -4.175   2.298  0.00  0.00      PROA  
ATOM   1296  HN  GLY P 666      -5.126  -3.913   2.242  0.00  0.00      PROA  
ATOM   1297  CA  GLY P 666      -3.133  -3.649   3.210  0.00  0.00      PROA  
ATOM   1298  HA1 GLY P 666      -2.544  -2.880   2.732  0.00  0.00      PROA  
ATOM   1299  HA2 GLY P 666      -2.566  -4.499   3.559  0.00  0.00      PROA  
ATOM   1300  C   GLY P 666      -3.697  -3.088   4.422  0.00  0.00      PROA  
ATOM   1301  O   GLY P 666      -4.553  -3.633   5.150  0.00  0.00      PROA  
ATOM   1302  N   SER P 667      -3.269  -1.905   4.878  0.00  0.00      PROA  
ATOM   1303  HN  SER P 667      -2.557  -1.412   4.385  0.00  0.00      PROA  
ATOM   1304  CA  SER P 667      -3.813  -1.151   5.987  0.00  0.00      PROA  
ATOM   1305  HA  SER P 667      -4.250  -1.775   6.753  0.00  0.00      PROA  
ATOM   1306  CB  SER P 667      -2.779  -0.089   6.570  0.00  0.00      PROA  
ATOM   1307  HB1 SER P 667      -2.417   0.446   5.666  0.00  0.00      PROA  
ATOM   1308  HB2 SER P 667      -1.937  -0.727   6.913  0.00  0.00      PROA  
ATOM   1309  OG  SER P 667      -3.264   0.655   7.647  0.00  0.00      PROA  
ATOM   1310  HG1 SER P 667      -2.483   1.122   7.953  0.00  0.00      PROA  
ATOM   1311  C   SER P 667      -5.008  -0.253   5.442  0.00  0.00      PROA  
ATOM   1312  O   SER P 667      -4.765   0.470   4.516  0.00  0.00      PROA  
ATOM   1313  N   THR P 668      -6.311  -0.396   5.938  0.00  0.00      PROA  
ATOM   1314  HN  THR P 668      -6.569  -0.988   6.698  0.00  0.00      PROA  
ATOM   1315  CA  THR P 668      -7.479   0.234   5.324  0.00  0.00      PROA  
ATOM   1316  HA  THR P 668      -7.313   0.193   4.258  0.00  0.00      PROA  
ATOM   1317  CB  THR P 668      -8.739  -0.423   5.596  0.00  0.00      PROA  
ATOM   1318  HB  THR P 668      -9.057  -0.240   6.644  0.00  0.00      PROA  
ATOM   1319  OG1 THR P 668      -8.695  -1.820   5.263  0.00  0.00      PROA  
ATOM   1320  HG1 THR P 668      -9.469  -2.216   5.670  0.00  0.00      PROA  
ATOM   1321  CG2 THR P 668      -9.953   0.094   4.765  0.00  0.00      PROA  
ATOM   1322 HG21 THR P 668      -9.600   0.408   3.760  0.00  0.00      PROA  
ATOM   1323 HG22 THR P 668     -10.349   1.079   5.096  0.00  0.00      PROA  
ATOM   1324 HG23 THR P 668     -10.736  -0.691   4.697  0.00  0.00      PROA  
ATOM   1325  C   THR P 668      -7.606   1.689   5.658  0.00  0.00      PROA  
ATOM   1326  O   THR P 668      -7.967   1.980   6.801  0.00  0.00      PROA  
ATOM   1327  N   GLY P 669      -7.470   2.635   4.664  0.00  0.00      PROA  
ATOM   1328  HN  GLY P 669      -7.281   2.398   3.714  0.00  0.00      PROA  
ATOM   1329  CA  GLY P 669      -7.496   4.082   4.831  0.00  0.00      PROA  
ATOM   1330  HA1 GLY P 669      -7.395   4.512   3.846  0.00  0.00      PROA  
ATOM   1331  HA2 GLY P 669      -6.722   4.297   5.552  0.00  0.00      PROA  
ATOM   1332  C   GLY P 669      -8.731   4.640   5.543  0.00  0.00      PROA  
ATOM   1333  O   GLY P 669      -8.661   5.126   6.682  0.00  0.00      PROA  
ATOM   1334  N   PRO P 670      -9.902   4.669   4.791  0.00  0.00      PROA  
ATOM   1335  CD  PRO P 670      -9.912   4.223   3.398  0.00  0.00      PROA  
ATOM   1336  HD1 PRO P 670      -9.516   3.215   3.148  0.00  0.00      PROA  
ATOM   1337  HD2 PRO P 670      -9.410   5.010   2.795  0.00  0.00      PROA  
ATOM   1338  CA  PRO P 670     -11.064   5.497   5.223  0.00  0.00      PROA  
ATOM   1339  HA  PRO P 670     -10.860   6.509   5.540  0.00  0.00      PROA  
ATOM   1340  CB  PRO P 670     -11.924   5.489   3.941  0.00  0.00      PROA  
ATOM   1341  HB1 PRO P 670     -11.679   6.454   3.447  0.00  0.00      PROA  
ATOM   1342  HB2 PRO P 670     -13.006   5.446   4.187  0.00  0.00      PROA  
ATOM   1343  CG  PRO P 670     -11.368   4.307   3.108  0.00  0.00      PROA  
ATOM   1344  HG1 PRO P 670     -11.746   3.283   3.312  0.00  0.00      PROA  
ATOM   1345  HG2 PRO P 670     -11.547   4.548   2.038  0.00  0.00      PROA  
ATOM   1346  C   PRO P 670     -11.750   4.920   6.420  0.00  0.00      PROA  
ATOM   1347  O   PRO P 670     -12.400   5.522   7.246  0.00  0.00      PROA  
ATOM   1348  N   VAL P 671     -11.711   3.526   6.444  0.00  0.00      PROA  
ATOM   1349  HN  VAL P 671     -11.239   3.130   5.660  0.00  0.00      PROA  
ATOM   1350  CA  VAL P 671     -12.341   2.698   7.469  0.00  0.00      PROA  
ATOM   1351  HA  VAL P 671     -13.386   2.961   7.406  0.00  0.00      PROA  
ATOM   1352  CB  VAL P 671     -12.324   1.163   7.169  0.00  0.00      PROA  
ATOM   1353  HB  VAL P 671     -11.307   0.805   6.899  0.00  0.00      PROA  
ATOM   1354  CG1 VAL P 671     -12.723   0.301   8.399  0.00  0.00      PROA  
ATOM   1355 HG11 VAL P 671     -13.644   0.724   8.856  0.00  0.00      PROA  
ATOM   1356 HG12 VAL P 671     -11.981   0.265   9.225  0.00  0.00      PROA  
ATOM   1357 HG13 VAL P 671     -13.054  -0.718   8.106  0.00  0.00      PROA  
ATOM   1358  CG2 VAL P 671     -13.173   0.900   5.920  0.00  0.00      PROA  
ATOM   1359 HG21 VAL P 671     -13.185  -0.177   5.644  0.00  0.00      PROA  
ATOM   1360 HG22 VAL P 671     -12.819   1.508   5.060  0.00  0.00      PROA  
ATOM   1361 HG23 VAL P 671     -14.228   1.209   6.079  0.00  0.00      PROA  
ATOM   1362  C   VAL P 671     -11.798   3.010   8.931  0.00  0.00      PROA  
ATOM   1363  O   VAL P 671     -12.561   3.168   9.784  0.00  0.00      PROA  
ATOM   1364  N   LEU P 672     -10.471   3.022   9.041  0.00  0.00      PROA  
ATOM   1365  HN  LEU P 672      -9.827   2.982   8.282  0.00  0.00      PROA  
ATOM   1366  CA  LEU P 672      -9.825   3.275  10.318  0.00  0.00      PROA  
ATOM   1367  HA  LEU P 672     -10.018   2.487  11.030  0.00  0.00      PROA  
ATOM   1368  CB  LEU P 672      -8.225   3.505  10.149  0.00  0.00      PROA  
ATOM   1369  HB1 LEU P 672      -7.949   4.181   9.312  0.00  0.00      PROA  
ATOM   1370  HB2 LEU P 672      -7.865   2.482   9.906  0.00  0.00      PROA  
ATOM   1371  CG  LEU P 672      -7.340   3.865  11.345  0.00  0.00      PROA  
ATOM   1372  HG  LEU P 672      -7.618   4.858  11.756  0.00  0.00      PROA  
ATOM   1373  CD1 LEU P 672      -7.470   3.011  12.615  0.00  0.00      PROA  
ATOM   1374 HD11 LEU P 672      -8.519   2.808  12.922  0.00  0.00      PROA  
ATOM   1375 HD12 LEU P 672      -6.730   3.401  13.346  0.00  0.00      PROA  
ATOM   1376 HD13 LEU P 672      -7.122   1.982  12.386  0.00  0.00      PROA  
ATOM   1377  CD2 LEU P 672      -5.923   3.861  10.837  0.00  0.00      PROA  
ATOM   1378 HD21 LEU P 672      -5.666   4.740  10.208  0.00  0.00      PROA  
ATOM   1379 HD22 LEU P 672      -5.628   3.086  10.098  0.00  0.00      PROA  
ATOM   1380 HD23 LEU P 672      -5.221   3.800  11.696  0.00  0.00      PROA  
ATOM   1381  C   LEU P 672     -10.325   4.526  11.011  0.00  0.00      PROA  
ATOM   1382  O   LEU P 672     -10.686   4.577  12.179  0.00  0.00      PROA  
ATOM   1383  N   VAL P 673     -10.349   5.690  10.301  0.00  0.00      PROA  
ATOM   1384  HN  VAL P 673      -9.982   5.816   9.383  0.00  0.00      PROA  
ATOM   1385  CA  VAL P 673     -10.996   6.890  10.734  0.00  0.00      PROA  
ATOM   1386  HA  VAL P 673     -10.650   7.200  11.709  0.00  0.00      PROA  
ATOM   1387  CB  VAL P 673     -10.528   8.191  10.032  0.00  0.00      PROA  
ATOM   1388  HB  VAL P 673      -9.450   8.202  10.299  0.00  0.00      PROA  
ATOM   1389  CG1 VAL P 673     -10.761   8.132   8.508  0.00  0.00      PROA  
ATOM   1390 HG11 VAL P 673      -9.964   7.586   7.959  0.00  0.00      PROA  
ATOM   1391 HG12 VAL P 673     -10.847   9.105   7.978  0.00  0.00      PROA  
ATOM   1392 HG13 VAL P 673     -11.720   7.580   8.414  0.00  0.00      PROA  
ATOM   1393  CG2 VAL P 673     -11.335   9.414  10.593  0.00  0.00      PROA  
ATOM   1394 HG21 VAL P 673     -10.729  10.244  10.171  0.00  0.00      PROA  
ATOM   1395 HG22 VAL P 673     -11.499   9.536  11.686  0.00  0.00      PROA  
ATOM   1396 HG23 VAL P 673     -12.338   9.420  10.116  0.00  0.00      PROA  
ATOM   1397  C   VAL P 673     -12.502   6.780  10.883  0.00  0.00      PROA  
ATOM   1398  O   VAL P 673     -13.157   7.312  11.807  0.00  0.00      PROA  
ATOM   1399  N   PHE P 674     -13.201   6.082   9.906  0.00  0.00      PROA  
ATOM   1400  HN  PHE P 674     -12.777   5.678   9.100  0.00  0.00      PROA  
ATOM   1401  CA  PHE P 674     -14.638   6.003  10.013  0.00  0.00      PROA  
ATOM   1402  HA  PHE P 674     -14.977   7.025   9.925  0.00  0.00      PROA  
ATOM   1403  CB  PHE P 674     -15.227   5.285   8.754  0.00  0.00      PROA  
ATOM   1404  HB1 PHE P 674     -14.820   4.259   8.884  0.00  0.00      PROA  
ATOM   1405  HB2 PHE P 674     -14.791   5.717   7.829  0.00  0.00      PROA  
ATOM   1406  CG  PHE P 674     -16.716   5.189   8.629  0.00  0.00      PROA  
ATOM   1407  CD1 PHE P 674     -17.277   6.248   8.028  0.00  0.00      PROA  
ATOM   1408  HD1 PHE P 674     -16.746   7.149   7.758  0.00  0.00      PROA  
ATOM   1409  CE1 PHE P 674     -18.611   6.256   7.705  0.00  0.00      PROA  
ATOM   1410  HE1 PHE P 674     -18.943   7.078   7.088  0.00  0.00      PROA  
ATOM   1411  CZ  PHE P 674     -19.448   5.216   7.987  0.00  0.00      PROA  
ATOM   1412  HZ  PHE P 674     -20.432   5.294   7.549  0.00  0.00      PROA  
ATOM   1413  CD2 PHE P 674     -17.568   4.096   8.981  0.00  0.00      PROA  
ATOM   1414  HD2 PHE P 674     -17.127   3.284   9.540  0.00  0.00      PROA  
ATOM   1415  CE2 PHE P 674     -18.920   4.112   8.650  0.00  0.00      PROA  
ATOM   1416  HE2 PHE P 674     -19.554   3.277   8.907  0.00  0.00      PROA  
ATOM   1417  C   PHE P 674     -15.160   5.407  11.295  0.00  0.00      PROA  
ATOM   1418  O   PHE P 674     -16.080   5.916  11.895  0.00  0.00      PROA  
ATOM   1419  N   GLU P 675     -14.536   4.226  11.702  0.00  0.00      PROA  
ATOM   1420  HN  GLU P 675     -14.013   3.748  11.001  0.00  0.00      PROA  
ATOM   1421  CA  GLU P 675     -14.798   3.567  12.936  0.00  0.00      PROA  
ATOM   1422  HA  GLU P 675     -15.865   3.409  12.986  0.00  0.00      PROA  
ATOM   1423  CB  GLU P 675     -14.143   2.215  12.946  0.00  0.00      PROA  
ATOM   1424  HB1 GLU P 675     -14.187   1.886  14.006  0.00  0.00      PROA  
ATOM   1425  HB2 GLU P 675     -13.071   2.151  12.665  0.00  0.00      PROA  
ATOM   1426  CG  GLU P 675     -14.848   1.042  12.196  0.00  0.00      PROA  
ATOM   1427  HG1 GLU P 675     -14.790   1.054  11.087  0.00  0.00      PROA  
ATOM   1428  HG2 GLU P 675     -15.949   1.163  12.277  0.00  0.00      PROA  
ATOM   1429  CD  GLU P 675     -14.633  -0.437  12.672  0.00  0.00      PROA  
ATOM   1430  OE1 GLU P 675     -14.142  -1.344  11.961  0.00  0.00      PROA  
ATOM   1431  OE2 GLU P 675     -15.084  -0.665  13.785  0.00  0.00      PROA  
ATOM   1432  C   GLU P 675     -14.427   4.323  14.175  0.00  0.00      PROA  
ATOM   1433  O   GLU P 675     -15.234   4.161  15.170  0.00  0.00      PROA  
ATOM   1434  N   LYS P 676     -13.310   5.056  14.192  0.00  0.00      PROA  
ATOM   1435  HN  LYS P 676     -12.694   5.075  13.409  0.00  0.00      PROA  
ATOM   1436  CA  LYS P 676     -12.987   6.012  15.266  0.00  0.00      PROA  
ATOM   1437  HA  LYS P 676     -12.985   5.337  16.109  0.00  0.00      PROA  
ATOM   1438  CB  LYS P 676     -11.651   6.761  14.938  0.00  0.00      PROA  
ATOM   1439  HB1 LYS P 676     -11.765   7.243  13.943  0.00  0.00      PROA  
ATOM   1440  HB2 LYS P 676     -10.797   6.053  15.003  0.00  0.00      PROA  
ATOM   1441  CG  LYS P 676     -11.334   7.919  15.933  0.00  0.00      PROA  
ATOM   1442  HG1 LYS P 676     -12.043   8.770  16.019  0.00  0.00      PROA  
ATOM   1443  HG2 LYS P 676     -10.424   8.441  15.569  0.00  0.00      PROA  
ATOM   1444  CD  LYS P 676     -10.837   7.466  17.323  0.00  0.00      PROA  
ATOM   1445  HD1 LYS P 676     -10.205   6.552  17.288  0.00  0.00      PROA  
ATOM   1446  HD2 LYS P 676     -11.773   7.040  17.744  0.00  0.00      PROA  
ATOM   1447  CE  LYS P 676     -10.159   8.379  18.338  0.00  0.00      PROA  
ATOM   1448  HE1 LYS P 676     -10.198   7.745  19.250  0.00  0.00      PROA  
ATOM   1449  HE2 LYS P 676     -10.785   9.261  18.592  0.00  0.00      PROA  
ATOM   1450  NZ  LYS P 676      -8.735   8.669  18.092  0.00  0.00      PROA  
ATOM   1451  HZ1 LYS P 676      -8.729   9.412  17.364  0.00  0.00      PROA  
ATOM   1452  HZ2 LYS P 676      -8.177   7.872  17.725  0.00  0.00      PROA  
ATOM   1453  HZ3 LYS P 676      -8.294   9.080  18.939  0.00  0.00      PROA  
ATOM   1454  C   LYS P 676     -14.076   7.055  15.498  0.00  0.00      PROA  
ATOM   1455  O   LYS P 676     -14.474   7.213  16.662  0.00  0.00      PROA  
ATOM   1456  N   ILE P 677     -14.630   7.711  14.440  0.00  0.00      PROA  
ATOM   1457  HN  ILE P 677     -14.214   7.623  13.539  0.00  0.00      PROA  
ATOM   1458  CA  ILE P 677     -15.715   8.614  14.555  0.00  0.00      PROA  
ATOM   1459  HA  ILE P 677     -15.508   9.392  15.275  0.00  0.00      PROA  
ATOM   1460  CB  ILE P 677     -15.843   9.390  13.260  0.00  0.00      PROA  
ATOM   1461  HB  ILE P 677     -15.884   8.707  12.385  0.00  0.00      PROA  
ATOM   1462  CG2 ILE P 677     -17.153  10.234  13.229  0.00  0.00      PROA  
ATOM   1463 HG21 ILE P 677     -17.045  10.921  12.362  0.00  0.00      PROA  
ATOM   1464 HG22 ILE P 677     -17.325  10.814  14.160  0.00  0.00      PROA  
ATOM   1465 HG23 ILE P 677     -18.087   9.632  13.195  0.00  0.00      PROA  
ATOM   1466  CG1 ILE P 677     -14.632  10.329  12.848  0.00  0.00      PROA  
ATOM   1467 HG11 ILE P 677     -14.790  11.338  12.411  0.00  0.00      PROA  
ATOM   1468 HG12 ILE P 677     -14.081   9.664  12.150  0.00  0.00      PROA  
ATOM   1469  CD  ILE P 677     -13.707  10.744  13.862  0.00  0.00      PROA  
ATOM   1470  HD1 ILE P 677     -12.903  11.341  13.381  0.00  0.00      PROA  
ATOM   1471  HD2 ILE P 677     -13.169   9.915  14.369  0.00  0.00      PROA  
ATOM   1472  HD3 ILE P 677     -14.253  11.347  14.618  0.00  0.00      PROA  
ATOM   1473  C   ILE P 677     -17.064   8.006  15.001  0.00  0.00      PROA  
ATOM   1474  O   ILE P 677     -17.869   8.589  15.758  0.00  0.00      PROA  
ATOM   1475  N   LEU P 678     -17.404   6.821  14.485  0.00  0.00      PROA  
ATOM   1476  HN  LEU P 678     -16.790   6.413  13.813  0.00  0.00      PROA  
ATOM   1477  CA  LEU P 678     -18.668   6.034  14.652  0.00  0.00      PROA  
ATOM   1478  HA  LEU P 678     -19.491   6.711  14.472  0.00  0.00      PROA  
ATOM   1479  CB  LEU P 678     -18.686   4.878  13.613  0.00  0.00      PROA  
ATOM   1480  HB1 LEU P 678     -17.765   4.308  13.864  0.00  0.00      PROA  
ATOM   1481  HB2 LEU P 678     -18.603   5.257  12.573  0.00  0.00      PROA  
ATOM   1482  CG  LEU P 678     -19.946   3.985  13.696  0.00  0.00      PROA  
ATOM   1483  HG  LEU P 678     -20.210   3.522  14.671  0.00  0.00      PROA  
ATOM   1484  CD1 LEU P 678     -21.191   4.799  13.362  0.00  0.00      PROA  
ATOM   1485 HD11 LEU P 678     -21.093   5.269  12.360  0.00  0.00      PROA  
ATOM   1486 HD12 LEU P 678     -21.225   5.620  14.109  0.00  0.00      PROA  
ATOM   1487 HD13 LEU P 678     -22.113   4.182  13.417  0.00  0.00      PROA  
ATOM   1488  CD2 LEU P 678     -19.853   2.842  12.730  0.00  0.00      PROA  
ATOM   1489 HD21 LEU P 678     -20.733   2.169  12.809  0.00  0.00      PROA  
ATOM   1490 HD22 LEU P 678     -18.998   2.175  12.969  0.00  0.00      PROA  
ATOM   1491 HD23 LEU P 678     -19.807   3.250  11.697  0.00  0.00      PROA  
ATOM   1492  C   LEU P 678     -18.840   5.621  16.133  0.00  0.00      PROA  
ATOM   1493  O   LEU P 678     -19.852   5.844  16.790  0.00  0.00      PROA  
ATOM   1494  N   TYR P 679     -17.795   5.048  16.680  0.00  0.00      PROA  
ATOM   1495  HN  TYR P 679     -16.963   4.768  16.207  0.00  0.00      PROA  
ATOM   1496  CA  TYR P 679     -17.681   4.725  18.068  0.00  0.00      PROA  
ATOM   1497  HA  TYR P 679     -18.421   3.995  18.361  0.00  0.00      PROA  
ATOM   1498  CB  TYR P 679     -16.264   4.263  18.347  0.00  0.00      PROA  
ATOM   1499  HB1 TYR P 679     -15.441   4.817  17.847  0.00  0.00      PROA  
ATOM   1500  HB2 TYR P 679     -16.247   3.218  17.970  0.00  0.00      PROA  
ATOM   1501  CG  TYR P 679     -15.948   4.105  19.852  0.00  0.00      PROA  
ATOM   1502  CD1 TYR P 679     -15.114   5.012  20.446  0.00  0.00      PROA  
ATOM   1503  HD1 TYR P 679     -14.803   5.900  19.915  0.00  0.00      PROA  
ATOM   1504  CE1 TYR P 679     -14.786   4.822  21.810  0.00  0.00      PROA  
ATOM   1505  HE1 TYR P 679     -14.184   5.463  22.436  0.00  0.00      PROA  
ATOM   1506  CZ  TYR P 679     -15.279   3.715  22.536  0.00  0.00      PROA  
ATOM   1507  OH  TYR P 679     -14.997   3.457  23.888  0.00  0.00      PROA  
ATOM   1508  HH  TYR P 679     -14.342   4.094  24.183  0.00  0.00      PROA  
ATOM   1509  CD2 TYR P 679     -16.420   2.920  20.467  0.00  0.00      PROA  
ATOM   1510  HD2 TYR P 679     -16.935   2.185  19.865  0.00  0.00      PROA  
ATOM   1511  CE2 TYR P 679     -16.091   2.800  21.780  0.00  0.00      PROA  
ATOM   1512  HE2 TYR P 679     -16.437   1.918  22.297  0.00  0.00      PROA  
ATOM   1513  C   TYR P 679     -17.927   5.893  19.053  0.00  0.00      PROA  
ATOM   1514  O   TYR P 679     -18.689   5.727  20.039  0.00  0.00      PROA  
ATOM   1515  N   LYS P 680     -17.365   7.082  18.744  0.00  0.00      PROA  
ATOM   1516  HN  LYS P 680     -16.748   7.236  17.977  0.00  0.00      PROA  
ATOM   1517  CA  LYS P 680     -17.506   8.267  19.499  0.00  0.00      PROA  
ATOM   1518  HA  LYS P 680     -17.328   8.067  20.545  0.00  0.00      PROA  
ATOM   1519  CB  LYS P 680     -16.583   9.387  19.031  0.00  0.00      PROA  
ATOM   1520  HB1 LYS P 680     -16.748  10.430  19.376  0.00  0.00      PROA  
ATOM   1521  HB2 LYS P 680     -16.673   9.504  17.929  0.00  0.00      PROA  
ATOM   1522  CG  LYS P 680     -15.134   9.202  19.364  0.00  0.00      PROA  
ATOM   1523  HG1 LYS P 680     -14.551  10.118  19.132  0.00  0.00      PROA  
ATOM   1524  HG2 LYS P 680     -14.701   8.312  18.858  0.00  0.00      PROA  
ATOM   1525  CD  LYS P 680     -14.927   8.988  20.905  0.00  0.00      PROA  
ATOM   1526  HD1 LYS P 680     -15.407   8.033  21.207  0.00  0.00      PROA  
ATOM   1527  HD2 LYS P 680     -15.511   9.772  21.433  0.00  0.00      PROA  
ATOM   1528  CE  LYS P 680     -13.508   9.080  21.306  0.00  0.00      PROA  
ATOM   1529  HE1 LYS P 680     -12.891   8.536  20.560  0.00  0.00      PROA  
ATOM   1530  HE2 LYS P 680     -13.270   8.611  22.285  0.00  0.00      PROA  
ATOM   1531  NZ  LYS P 680     -12.915  10.458  21.253  0.00  0.00      PROA  
ATOM   1532  HZ1 LYS P 680     -13.146  10.783  20.293  0.00  0.00      PROA  
ATOM   1533  HZ2 LYS P 680     -11.893  10.432  21.444  0.00  0.00      PROA  
ATOM   1534  HZ3 LYS P 680     -13.405  11.077  21.931  0.00  0.00      PROA  
ATOM   1535  C   LYS P 680     -18.876   8.892  19.492  0.00  0.00      PROA  
ATOM   1536  O   LYS P 680     -19.414   9.299  20.510  0.00  0.00      PROA  
ATOM   1537  N   PHE P 681     -19.479   8.979  18.321  0.00  0.00      PROA  
ATOM   1538  HN  PHE P 681     -18.983   8.677  17.510  0.00  0.00      PROA  
ATOM   1539  CA  PHE P 681     -20.898   9.270  18.162  0.00  0.00      PROA  
ATOM   1540  HA  PHE P 681     -21.202  10.203  18.612  0.00  0.00      PROA  
ATOM   1541  CB  PHE P 681     -21.189   9.376  16.616  0.00  0.00      PROA  
ATOM   1542  HB1 PHE P 681     -20.730   8.443  16.227  0.00  0.00      PROA  
ATOM   1543  HB2 PHE P 681     -20.447  10.068  16.162  0.00  0.00      PROA  
ATOM   1544  CG  PHE P 681     -22.608   9.487  16.141  0.00  0.00      PROA  
ATOM   1545  CD1 PHE P 681     -23.183  10.727  16.075  0.00  0.00      PROA  
ATOM   1546  HD1 PHE P 681     -22.677  11.639  16.355  0.00  0.00      PROA  
ATOM   1547  CE1 PHE P 681     -24.526  10.850  15.636  0.00  0.00      PROA  
ATOM   1548  HE1 PHE P 681     -25.075  11.765  15.476  0.00  0.00      PROA  
ATOM   1549  CZ  PHE P 681     -25.182   9.685  15.177  0.00  0.00      PROA  
ATOM   1550  HZ  PHE P 681     -26.210   9.763  14.855  0.00  0.00      PROA  
ATOM   1551  CD2 PHE P 681     -23.340   8.314  15.845  0.00  0.00      PROA  
ATOM   1552  HD2 PHE P 681     -22.887   7.357  16.057  0.00  0.00      PROA  
ATOM   1553  CE2 PHE P 681     -24.635   8.435  15.243  0.00  0.00      PROA  
ATOM   1554  HE2 PHE P 681     -25.245   7.580  14.993  0.00  0.00      PROA  
ATOM   1555  C   PHE P 681     -21.819   8.264  18.793  0.00  0.00      PROA  
ATOM   1556  O   PHE P 681     -22.807   8.764  19.299  0.00  0.00      PROA  
ATOM   1557  N   CYS P 682     -21.594   6.939  18.756  0.00  0.00      PROA  
ATOM   1558  HN  CYS P 682     -20.741   6.598  18.367  0.00  0.00      PROA  
ATOM   1559  CA  CYS P 682     -22.517   6.052  19.471  0.00  0.00      PROA  
ATOM   1560  HA  CYS P 682     -23.533   6.252  19.165  0.00  0.00      PROA  
ATOM   1561  CB  CYS P 682     -22.138   4.521  19.115  0.00  0.00      PROA  
ATOM   1562  HB1 CYS P 682     -22.744   3.885  19.795  0.00  0.00      PROA  
ATOM   1563  HB2 CYS P 682     -21.052   4.354  19.279  0.00  0.00      PROA  
ATOM   1564  SG  CYS P 682     -22.609   4.145  17.366  0.00  0.00      PROA  
ATOM   1565  HG1 CYS P 682     -21.458   4.457  16.789  0.00  0.00      PROA  
ATOM   1566  C   CYS P 682     -22.562   6.345  20.977  0.00  0.00      PROA  
ATOM   1567  O   CYS P 682     -23.622   6.405  21.592  0.00  0.00      PROA  
ATOM   1568  N   ARG P 683     -21.379   6.565  21.643  0.00  0.00      PROA  
ATOM   1569  HN  ARG P 683     -20.496   6.448  21.195  0.00  0.00      PROA  
ATOM   1570  CA  ARG P 683     -21.190   6.798  23.076  0.00  0.00      PROA  
ATOM   1571  HA  ARG P 683     -21.552   5.911  23.575  0.00  0.00      PROA  
ATOM   1572  CB  ARG P 683     -19.706   7.039  23.305  0.00  0.00      PROA  
ATOM   1573  HB1 ARG P 683     -19.343   7.898  22.701  0.00  0.00      PROA  
ATOM   1574  HB2 ARG P 683     -19.190   6.101  23.009  0.00  0.00      PROA  
ATOM   1575  CG  ARG P 683     -19.256   7.392  24.733  0.00  0.00      PROA  
ATOM   1576  HG1 ARG P 683     -19.274   6.373  25.175  0.00  0.00      PROA  
ATOM   1577  HG2 ARG P 683     -19.990   7.915  25.381  0.00  0.00      PROA  
ATOM   1578  CD  ARG P 683     -17.864   8.092  24.744  0.00  0.00      PROA  
ATOM   1579  HD1 ARG P 683     -17.077   7.493  24.237  0.00  0.00      PROA  
ATOM   1580  HD2 ARG P 683     -17.619   8.179  25.824  0.00  0.00      PROA  
ATOM   1581  NE  ARG P 683     -18.051   9.412  24.118  0.00  0.00      PROA  
ATOM   1582  HE  ARG P 683     -18.934   9.868  24.004  0.00  0.00      PROA  
ATOM   1583  CZ  ARG P 683     -17.130  10.336  24.050  0.00  0.00      PROA  
ATOM   1584  NH1 ARG P 683     -15.843  10.095  24.274  0.00  0.00      PROA  
ATOM   1585 HH11 ARG P 683     -15.447   9.177  24.296  0.00  0.00      PROA  
ATOM   1586 HH12 ARG P 683     -15.189  10.766  23.924  0.00  0.00      PROA  
ATOM   1587  NH2 ARG P 683     -17.448  11.556  23.706  0.00  0.00      PROA  
ATOM   1588 HH21 ARG P 683     -18.410  11.693  23.471  0.00  0.00      PROA  
ATOM   1589 HH22 ARG P 683     -16.815  12.172  23.238  0.00  0.00      PROA  
ATOM   1590  C   ARG P 683     -21.906   8.068  23.499  0.00  0.00      PROA  
ATOM   1591  O   ARG P 683     -22.541   8.020  24.545  0.00  0.00      PROA  
ATOM   1592  N   ASP P 684     -21.768   9.220  22.769  0.00  0.00      PROA  
ATOM   1593  HN  ASP P 684     -21.100   9.311  22.035  0.00  0.00      PROA  
ATOM   1594  CA  ASP P 684     -22.519  10.485  22.906  0.00  0.00      PROA  
ATOM   1595  HA  ASP P 684     -22.388  10.799  23.930  0.00  0.00      PROA  
ATOM   1596  CB  ASP P 684     -21.929  11.562  21.978  0.00  0.00      PROA  
ATOM   1597  HB1 ASP P 684     -22.653  12.403  22.032  0.00  0.00      PROA  
ATOM   1598  HB2 ASP P 684     -21.942  11.118  20.960  0.00  0.00      PROA  
ATOM   1599  CG  ASP P 684     -20.611  12.154  22.409  0.00  0.00      PROA  
ATOM   1600  OD1 ASP P 684     -20.216  11.817  23.574  0.00  0.00      PROA  
ATOM   1601  OD2 ASP P 684     -19.944  12.985  21.724  0.00  0.00      PROA  
ATOM   1602  C   ASP P 684     -24.033  10.359  22.602  0.00  0.00      PROA  
ATOM   1603  O   ASP P 684     -24.776  10.972  23.362  0.00  0.00      PROA  
ATOM   1604  N   TYR P 685     -24.611   9.526  21.698  0.00  0.00      PROA  
ATOM   1605  HN  TYR P 685     -24.008   9.133  21.008  0.00  0.00      PROA  
ATOM   1606  CA  TYR P 685     -26.041   9.376  21.397  0.00  0.00      PROA  
ATOM   1607  HA  TYR P 685     -26.410  10.328  21.750  0.00  0.00      PROA  
ATOM   1608  CB  TYR P 685     -26.200   9.181  19.829  0.00  0.00      PROA  
ATOM   1609  HB1 TYR P 685     -26.968   8.440  19.521  0.00  0.00      PROA  
ATOM   1610  HB2 TYR P 685     -25.277   8.594  19.632  0.00  0.00      PROA  
ATOM   1611  CG  TYR P 685     -26.173  10.492  19.042  0.00  0.00      PROA  
ATOM   1612  CD1 TYR P 685     -25.047  11.394  19.054  0.00  0.00      PROA  
ATOM   1613  HD1 TYR P 685     -24.199  11.119  19.665  0.00  0.00      PROA  
ATOM   1614  CE1 TYR P 685     -25.200  12.645  18.399  0.00  0.00      PROA  
ATOM   1615  HE1 TYR P 685     -24.411  13.381  18.426  0.00  0.00      PROA  
ATOM   1616  CZ  TYR P 685     -26.343  12.891  17.736  0.00  0.00      PROA  
ATOM   1617  OH  TYR P 685     -26.272  14.005  16.924  0.00  0.00      PROA  
ATOM   1618  HH  TYR P 685     -27.157  14.153  16.582  0.00  0.00      PROA  
ATOM   1619  CD2 TYR P 685     -27.325  10.733  18.371  0.00  0.00      PROA  
ATOM   1620  HD2 TYR P 685     -28.168  10.058  18.358  0.00  0.00      PROA  
ATOM   1621  CE2 TYR P 685     -27.380  11.919  17.629  0.00  0.00      PROA  
ATOM   1622  HE2 TYR P 685     -28.336  12.165  17.192  0.00  0.00      PROA  
ATOM   1623  C   TYR P 685     -26.789   8.245  22.056  0.00  0.00      PROA  
ATOM   1624  O   TYR P 685     -27.994   8.022  21.844  0.00  0.00      PROA  
ATOM   1625  N   GLN P 686     -26.043   7.349  22.768  0.00  0.00      PROA  
ATOM   1626  HN  GLN P 686     -25.105   7.542  23.047  0.00  0.00      PROA  
ATOM   1627  CA  GLN P 686     -26.506   6.145  23.429  0.00  0.00      PROA  
ATOM   1628  HA  GLN P 686     -25.778   5.870  24.178  0.00  0.00      PROA  
ATOM   1629  CB  GLN P 686     -27.741   6.447  24.292  0.00  0.00      PROA  
ATOM   1630  HB1 GLN P 686     -28.095   5.453  24.638  0.00  0.00      PROA  
ATOM   1631  HB2 GLN P 686     -28.553   6.963  23.736  0.00  0.00      PROA  
ATOM   1632  CG  GLN P 686     -27.625   7.151  25.644  0.00  0.00      PROA  
ATOM   1633  HG1 GLN P 686     -27.701   6.315  26.371  0.00  0.00      PROA  
ATOM   1634  HG2 GLN P 686     -28.502   7.808  25.828  0.00  0.00      PROA  
ATOM   1635  CD  GLN P 686     -26.389   8.003  25.907  0.00  0.00      PROA  
ATOM   1636  OE1 GLN P 686     -26.422   9.275  25.879  0.00  0.00      PROA  
ATOM   1637  NE2 GLN P 686     -25.228   7.332  26.165  0.00  0.00      PROA  
ATOM   1638 HE21 GLN P 686     -24.412   7.906  26.229  0.00  0.00      PROA  
ATOM   1639 HE22 GLN P 686     -25.159   6.334  26.183  0.00  0.00      PROA  
ATOM   1640  C   GLN P 686     -26.686   4.934  22.587  0.00  0.00      PROA  
ATOM   1641  O   GLN P 686     -27.441   3.949  22.814  0.00  0.00      PROA  
ATOM   1642  N   LEU P 687     -26.107   4.946  21.376  0.00  0.00      PROA  
ATOM   1643  HN  LEU P 687     -25.374   5.612  21.254  0.00  0.00      PROA  
ATOM   1644  CA  LEU P 687     -26.205   3.834  20.376  0.00  0.00      PROA  
ATOM   1645  HA  LEU P 687     -27.203   3.423  20.352  0.00  0.00      PROA  
ATOM   1646  CB  LEU P 687     -26.072   4.270  18.861  0.00  0.00      PROA  
ATOM   1647  HB1 LEU P 687     -26.550   3.455  18.276  0.00  0.00      PROA  
ATOM   1648  HB2 LEU P 687     -24.984   4.374  18.663  0.00  0.00      PROA  
ATOM   1649  CG  LEU P 687     -26.782   5.582  18.582  0.00  0.00      PROA  
ATOM   1650  HG  LEU P 687     -26.462   6.333  19.336  0.00  0.00      PROA  
ATOM   1651  CD1 LEU P 687     -26.465   6.079  17.145  0.00  0.00      PROA  
ATOM   1652 HD11 LEU P 687     -27.010   7.004  16.859  0.00  0.00      PROA  
ATOM   1653 HD12 LEU P 687     -26.699   5.263  16.429  0.00  0.00      PROA  
ATOM   1654 HD13 LEU P 687     -25.362   6.212  17.108  0.00  0.00      PROA  
ATOM   1655  CD2 LEU P 687     -28.336   5.492  18.824  0.00  0.00      PROA  
ATOM   1656 HD21 LEU P 687     -28.573   5.460  19.909  0.00  0.00      PROA  
ATOM   1657 HD22 LEU P 687     -28.652   4.604  18.236  0.00  0.00      PROA  
ATOM   1658 HD23 LEU P 687     -28.791   6.395  18.363  0.00  0.00      PROA  
ATOM   1659  C   LEU P 687     -25.165   2.789  20.726  0.00  0.00      PROA  
ATOM   1660  O   LEU P 687     -24.190   2.956  21.448  0.00  0.00      PROA  
ATOM   1661  N   SER P 688     -25.434   1.566  20.176  0.00  0.00      PROA  
ATOM   1662  HN  SER P 688     -26.261   1.522  19.621  0.00  0.00      PROA  
ATOM   1663  CA  SER P 688     -24.501   0.444  20.211  0.00  0.00      PROA  
ATOM   1664  HA  SER P 688     -23.931   0.473  21.127  0.00  0.00      PROA  
ATOM   1665  CB  SER P 688     -25.403  -0.815  20.236  0.00  0.00      PROA  
ATOM   1666  HB1 SER P 688     -25.999  -0.938  19.306  0.00  0.00      PROA  
ATOM   1667  HB2 SER P 688     -26.199  -0.632  20.988  0.00  0.00      PROA  
ATOM   1668  OG  SER P 688     -24.804  -2.053  20.567  0.00  0.00      PROA  
ATOM   1669  HG1 SER P 688     -25.318  -2.433  21.283  0.00  0.00      PROA  
ATOM   1670  C   SER P 688     -23.573   0.479  19.018  0.00  0.00      PROA  
ATOM   1671  O   SER P 688     -24.012   0.338  17.890  0.00  0.00      PROA  
ATOM   1672  N   TYR P 689     -22.274   0.620  19.278  0.00  0.00      PROA  
ATOM   1673  HN  TYR P 689     -22.104   0.666  20.260  0.00  0.00      PROA  
ATOM   1674  CA  TYR P 689     -21.240   0.586  18.289  0.00  0.00      PROA  
ATOM   1675  HA  TYR P 689     -21.320   1.491  17.706  0.00  0.00      PROA  
ATOM   1676  CB  TYR P 689     -19.896   0.837  19.067  0.00  0.00      PROA  
ATOM   1677  HB1 TYR P 689     -19.949   0.101  19.897  0.00  0.00      PROA  
ATOM   1678  HB2 TYR P 689     -20.022   1.859  19.484  0.00  0.00      PROA  
ATOM   1679  CG  TYR P 689     -18.563   0.518  18.351  0.00  0.00      PROA  
ATOM   1680  CD1 TYR P 689     -18.251   1.001  17.091  0.00  0.00      PROA  
ATOM   1681  HD1 TYR P 689     -18.925   1.603  16.499  0.00  0.00      PROA  
ATOM   1682  CE1 TYR P 689     -17.005   0.582  16.502  0.00  0.00      PROA  
ATOM   1683  HE1 TYR P 689     -16.838   0.935  15.495  0.00  0.00      PROA  
ATOM   1684  CZ  TYR P 689     -16.081  -0.194  17.137  0.00  0.00      PROA  
ATOM   1685  OH  TYR P 689     -14.866  -0.733  16.489  0.00  0.00      PROA  
ATOM   1686  HH  TYR P 689     -14.911  -0.517  15.555  0.00  0.00      PROA  
ATOM   1687  CD2 TYR P 689     -17.620  -0.249  19.058  0.00  0.00      PROA  
ATOM   1688  HD2 TYR P 689     -17.786  -0.492  20.097  0.00  0.00      PROA  
ATOM   1689  CE2 TYR P 689     -16.376  -0.507  18.462  0.00  0.00      PROA  
ATOM   1690  HE2 TYR P 689     -15.697  -1.113  19.044  0.00  0.00      PROA  
ATOM   1691  C   TYR P 689     -21.308  -0.588  17.407  0.00  0.00      PROA  
ATOM   1692  O   TYR P 689     -21.542  -0.443  16.191  0.00  0.00      PROA  
ATOM   1693  N   LEU P 690     -21.121  -1.800  17.914  0.00  0.00      PROA  
ATOM   1694  HN  LEU P 690     -20.840  -1.814  18.871  0.00  0.00      PROA  
ATOM   1695  CA  LEU P 690     -21.087  -2.988  17.067  0.00  0.00      PROA  
ATOM   1696  HA  LEU P 690     -20.226  -2.943  16.417  0.00  0.00      PROA  
ATOM   1697  CB  LEU P 690     -20.729  -4.211  18.006  0.00  0.00      PROA  
ATOM   1698  HB1 LEU P 690     -20.541  -5.111  17.382  0.00  0.00      PROA  
ATOM   1699  HB2 LEU P 690     -21.562  -4.446  18.703  0.00  0.00      PROA  
ATOM   1700  CG  LEU P 690     -19.551  -4.021  18.990  0.00  0.00      PROA  
ATOM   1701  HG  LEU P 690     -19.654  -3.042  19.506  0.00  0.00      PROA  
ATOM   1702  CD1 LEU P 690     -19.376  -5.189  19.963  0.00  0.00      PROA  
ATOM   1703 HD11 LEU P 690     -20.302  -5.330  20.560  0.00  0.00      PROA  
ATOM   1704 HD12 LEU P 690     -18.463  -5.030  20.575  0.00  0.00      PROA  
ATOM   1705 HD13 LEU P 690     -19.099  -6.079  19.357  0.00  0.00      PROA  
ATOM   1706  CD2 LEU P 690     -18.220  -3.877  18.124  0.00  0.00      PROA  
ATOM   1707 HD21 LEU P 690     -18.458  -3.133  17.334  0.00  0.00      PROA  
ATOM   1708 HD22 LEU P 690     -17.954  -4.864  17.690  0.00  0.00      PROA  
ATOM   1709 HD23 LEU P 690     -17.426  -3.332  18.679  0.00  0.00      PROA  
ATOM   1710  C   LEU P 690     -22.380  -3.302  16.249  0.00  0.00      PROA  
ATOM   1711  O   LEU P 690     -22.415  -3.555  15.041  0.00  0.00      PROA  
ATOM   1712  N   SER P 691     -23.547  -3.130  16.912  0.00  0.00      PROA  
ATOM   1713  HN  SER P 691     -23.523  -2.858  17.871  0.00  0.00      PROA  
ATOM   1714  CA  SER P 691     -24.834  -3.405  16.259  0.00  0.00      PROA  
ATOM   1715  HA  SER P 691     -24.751  -4.434  15.943  0.00  0.00      PROA  
ATOM   1716  CB  SER P 691     -25.871  -3.301  17.329  0.00  0.00      PROA  
ATOM   1717  HB1 SER P 691     -26.852  -3.127  16.838  0.00  0.00      PROA  
ATOM   1718  HB2 SER P 691     -25.746  -2.353  17.894  0.00  0.00      PROA  
ATOM   1719  OG  SER P 691     -25.864  -4.410  18.129  0.00  0.00      PROA  
ATOM   1720  HG1 SER P 691     -26.815  -4.439  18.257  0.00  0.00      PROA  
ATOM   1721  C   SER P 691     -25.269  -2.458  15.099  0.00  0.00      PROA  
ATOM   1722  O   SER P 691     -25.851  -2.823  14.037  0.00  0.00      PROA  
ATOM   1723  N   LEU P 692     -24.991  -1.156  15.320  0.00  0.00      PROA  
ATOM   1724  HN  LEU P 692     -24.609  -0.782  16.161  0.00  0.00      PROA  
ATOM   1725  CA  LEU P 692     -25.166  -0.156  14.312  0.00  0.00      PROA  
ATOM   1726  HA  LEU P 692     -26.118  -0.350  13.842  0.00  0.00      PROA  
ATOM   1727  CB  LEU P 692     -25.224   1.281  14.916  0.00  0.00      PROA  
ATOM   1728  HB1 LEU P 692     -24.228   1.531  15.339  0.00  0.00      PROA  
ATOM   1729  HB2 LEU P 692     -25.890   1.404  15.798  0.00  0.00      PROA  
ATOM   1730  CG  LEU P 692     -25.551   2.391  13.931  0.00  0.00      PROA  
ATOM   1731  HG  LEU P 692     -24.865   2.330  13.059  0.00  0.00      PROA  
ATOM   1732  CD1 LEU P 692     -26.997   2.180  13.419  0.00  0.00      PROA  
ATOM   1733 HD11 LEU P 692     -27.652   2.349  14.300  0.00  0.00      PROA  
ATOM   1734 HD12 LEU P 692     -27.142   1.126  13.098  0.00  0.00      PROA  
ATOM   1735 HD13 LEU P 692     -27.447   2.915  12.717  0.00  0.00      PROA  
ATOM   1736  CD2 LEU P 692     -25.364   3.853  14.485  0.00  0.00      PROA  
ATOM   1737 HD21 LEU P 692     -24.277   4.057  14.593  0.00  0.00      PROA  
ATOM   1738 HD22 LEU P 692     -25.818   3.825  15.499  0.00  0.00      PROA  
ATOM   1739 HD23 LEU P 692     -25.794   4.598  13.782  0.00  0.00      PROA  
ATOM   1740  C   LEU P 692     -24.226  -0.264  13.155  0.00  0.00      PROA  
ATOM   1741  O   LEU P 692     -24.682  -0.147  12.001  0.00  0.00      PROA  
ATOM   1742  N   ARG P 693     -22.938  -0.497  13.436  0.00  0.00      PROA  
ATOM   1743  HN  ARG P 693     -22.632  -0.519  14.385  0.00  0.00      PROA  
ATOM   1744  CA  ARG P 693     -21.807  -0.756  12.505  0.00  0.00      PROA  
ATOM   1745  HA  ARG P 693     -21.541   0.104  11.910  0.00  0.00      PROA  
ATOM   1746  CB  ARG P 693     -20.473  -1.087  13.290  0.00  0.00      PROA  
ATOM   1747  HB1 ARG P 693     -20.574  -1.969  13.957  0.00  0.00      PROA  
ATOM   1748  HB2 ARG P 693     -20.261  -0.238  13.975  0.00  0.00      PROA  
ATOM   1749  CG  ARG P 693     -19.270  -1.331  12.426  0.00  0.00      PROA  
ATOM   1750  HG1 ARG P 693     -18.987  -0.435  11.834  0.00  0.00      PROA  
ATOM   1751  HG2 ARG P 693     -19.565  -2.171  11.760  0.00  0.00      PROA  
ATOM   1752  CD  ARG P 693     -17.970  -1.738  13.120  0.00  0.00      PROA  
ATOM   1753  HD1 ARG P 693     -17.678  -0.922  13.814  0.00  0.00      PROA  
ATOM   1754  HD2 ARG P 693     -17.166  -1.711  12.353  0.00  0.00      PROA  
ATOM   1755  NE  ARG P 693     -18.138  -3.068  13.743  0.00  0.00      PROA  
ATOM   1756  HE  ARG P 693     -18.868  -3.703  13.489  0.00  0.00      PROA  
ATOM   1757  CZ  ARG P 693     -17.225  -3.614  14.461  0.00  0.00      PROA  
ATOM   1758  NH1 ARG P 693     -16.021  -3.224  14.720  0.00  0.00      PROA  
ATOM   1759 HH11 ARG P 693     -15.914  -2.264  14.458  0.00  0.00      PROA  
ATOM   1760 HH12 ARG P 693     -15.310  -3.849  15.040  0.00  0.00      PROA  
ATOM   1761  NH2 ARG P 693     -17.462  -4.803  14.951  0.00  0.00      PROA  
ATOM   1762 HH21 ARG P 693     -18.290  -5.362  15.002  0.00  0.00      PROA  
ATOM   1763 HH22 ARG P 693     -16.781  -5.210  15.560  0.00  0.00      PROA  
ATOM   1764  C   ARG P 693     -21.990  -2.013  11.597  0.00  0.00      PROA  
ATOM   1765  O   ARG P 693     -21.849  -1.939  10.378  0.00  0.00      PROA  
ATOM   1766  N   THR P 694     -22.496  -3.124  12.119  0.00  0.00      PROA  
ATOM   1767  HN  THR P 694     -22.590  -3.266  13.102  0.00  0.00      PROA  
ATOM   1768  CA  THR P 694     -22.879  -4.332  11.357  0.00  0.00      PROA  
ATOM   1769  HA  THR P 694     -21.961  -4.616  10.864  0.00  0.00      PROA  
ATOM   1770  CB  THR P 694     -23.337  -5.436  12.214  0.00  0.00      PROA  
ATOM   1771  HB  THR P 694     -24.338  -5.190  12.629  0.00  0.00      PROA  
ATOM   1772  OG1 THR P 694     -22.505  -5.764  13.349  0.00  0.00      PROA  
ATOM   1773  HG1 THR P 694     -22.587  -5.011  13.938  0.00  0.00      PROA  
ATOM   1774  CG2 THR P 694     -23.587  -6.711  11.296  0.00  0.00      PROA  
ATOM   1775 HG21 THR P 694     -24.463  -6.602  10.620  0.00  0.00      PROA  
ATOM   1776 HG22 THR P 694     -23.780  -7.615  11.912  0.00  0.00      PROA  
ATOM   1777 HG23 THR P 694     -22.647  -6.848  10.720  0.00  0.00      PROA  
ATOM   1778  C   THR P 694     -24.037  -4.049  10.440  0.00  0.00      PROA  
ATOM   1779  O   THR P 694     -23.989  -4.355   9.285  0.00  0.00      PROA  
ATOM   1780  N   SER P 695     -25.082  -3.314  10.848  0.00  0.00      PROA  
ATOM   1781  HN  SER P 695     -25.205  -2.953  11.770  0.00  0.00      PROA  
ATOM   1782  CA  SER P 695     -26.212  -2.905   9.979  0.00  0.00      PROA  
ATOM   1783  HA  SER P 695     -26.499  -3.874   9.600  0.00  0.00      PROA  
ATOM   1784  CB  SER P 695     -27.237  -2.133  10.816  0.00  0.00      PROA  
ATOM   1785  HB1 SER P 695     -28.005  -1.685  10.150  0.00  0.00      PROA  
ATOM   1786  HB2 SER P 695     -26.640  -1.378  11.370  0.00  0.00      PROA  
ATOM   1787  OG  SER P 695     -27.754  -2.987  11.844  0.00  0.00      PROA  
ATOM   1788  HG1 SER P 695     -27.103  -3.105  12.540  0.00  0.00      PROA  
ATOM   1789  C   SER P 695     -25.765  -1.988   8.839  0.00  0.00      PROA  
ATOM   1790  O   SER P 695     -26.181  -2.084   7.680  0.00  0.00      PROA  
ATOM   1791  N   ILE P 696     -24.780  -1.152   9.099  0.00  0.00      PROA  
ATOM   1792  HN  ILE P 696     -24.521  -0.939  10.038  0.00  0.00      PROA  
ATOM   1793  CA  ILE P 696     -24.028  -0.206   8.219  0.00  0.00      PROA  
ATOM   1794  HA  ILE P 696     -24.822   0.296   7.687  0.00  0.00      PROA  
ATOM   1795  CB  ILE P 696     -23.160   0.841   8.926  0.00  0.00      PROA  
ATOM   1796  HB  ILE P 696     -22.899   0.356   9.891  0.00  0.00      PROA  
ATOM   1797  CG2 ILE P 696     -21.954   1.185   8.108  0.00  0.00      PROA  
ATOM   1798 HG21 ILE P 696     -22.226   1.702   7.163  0.00  0.00      PROA  
ATOM   1799 HG22 ILE P 696     -21.229   0.365   7.918  0.00  0.00      PROA  
ATOM   1800 HG23 ILE P 696     -21.377   1.945   8.677  0.00  0.00      PROA  
ATOM   1801  CG1 ILE P 696     -24.030   2.073   9.314  0.00  0.00      PROA  
ATOM   1802 HG11 ILE P 696     -24.956   1.686   9.789  0.00  0.00      PROA  
ATOM   1803 HG12 ILE P 696     -24.282   2.687   8.423  0.00  0.00      PROA  
ATOM   1804  CD  ILE P 696     -23.370   2.848  10.458  0.00  0.00      PROA  
ATOM   1805  HD1 ILE P 696     -22.472   3.354  10.042  0.00  0.00      PROA  
ATOM   1806  HD2 ILE P 696     -22.967   2.175  11.246  0.00  0.00      PROA  
ATOM   1807  HD3 ILE P 696     -23.892   3.743  10.858  0.00  0.00      PROA  
ATOM   1808  C   ILE P 696     -23.266  -0.951   7.140  0.00  0.00      PROA  
ATOM   1809  O   ILE P 696     -23.254  -0.491   6.021  0.00  0.00      PROA  
ATOM   1810  N   GLY P 697     -22.596  -2.084   7.436  0.00  0.00      PROA  
ATOM   1811  HN  GLY P 697     -22.628  -2.433   8.370  0.00  0.00      PROA  
ATOM   1812  CA  GLY P 697     -22.009  -3.054   6.458  0.00  0.00      PROA  
ATOM   1813  HA1 GLY P 697     -21.322  -3.768   6.890  0.00  0.00      PROA  
ATOM   1814  HA2 GLY P 697     -21.401  -2.365   5.891  0.00  0.00      PROA  
ATOM   1815  C   GLY P 697     -22.934  -3.697   5.417  0.00  0.00      PROA  
ATOM   1816  O   GLY P 697     -22.606  -3.717   4.254  0.00  0.00      PROA  
ATOM   1817  N   LEU P 698     -24.101  -4.236   5.832  0.00  0.00      PROA  
ATOM   1818  HN  LEU P 698     -24.343  -4.273   6.798  0.00  0.00      PROA  
ATOM   1819  CA  LEU P 698     -25.127  -4.805   4.913  0.00  0.00      PROA  
ATOM   1820  HA  LEU P 698     -24.508  -5.338   4.206  0.00  0.00      PROA  
ATOM   1821  CB  LEU P 698     -26.174  -5.700   5.682  0.00  0.00      PROA  
ATOM   1822  HB1 LEU P 698     -26.844  -6.102   4.893  0.00  0.00      PROA  
ATOM   1823  HB2 LEU P 698     -26.806  -5.077   6.350  0.00  0.00      PROA  
ATOM   1824  CG  LEU P 698     -25.514  -6.826   6.590  0.00  0.00      PROA  
ATOM   1825  HG  LEU P 698     -24.922  -6.324   7.385  0.00  0.00      PROA  
ATOM   1826  CD1 LEU P 698     -26.634  -7.528   7.357  0.00  0.00      PROA  
ATOM   1827 HD11 LEU P 698     -27.238  -8.138   6.652  0.00  0.00      PROA  
ATOM   1828 HD12 LEU P 698     -27.338  -6.922   7.966  0.00  0.00      PROA  
ATOM   1829 HD13 LEU P 698     -26.208  -8.313   8.019  0.00  0.00      PROA  
ATOM   1830  CD2 LEU P 698     -24.577  -7.781   5.826  0.00  0.00      PROA  
ATOM   1831 HD21 LEU P 698     -23.658  -7.246   5.506  0.00  0.00      PROA  
ATOM   1832 HD22 LEU P 698     -25.131  -8.199   4.958  0.00  0.00      PROA  
ATOM   1833 HD23 LEU P 698     -24.494  -8.653   6.510  0.00  0.00      PROA  
ATOM   1834  C   LEU P 698     -25.763  -3.657   4.095  0.00  0.00      PROA  
ATOM   1835  O   LEU P 698     -25.974  -3.719   2.887  0.00  0.00      PROA  
ATOM   1836  N   TRP P 699     -25.871  -2.422   4.661  0.00  0.00      PROA  
ATOM   1837  HN  TRP P 699     -25.831  -2.351   5.654  0.00  0.00      PROA  
ATOM   1838  CA  TRP P 699     -26.160  -1.260   3.831  0.00  0.00      PROA  
ATOM   1839  HA  TRP P 699     -27.016  -1.615   3.277  0.00  0.00      PROA  
ATOM   1840  CB  TRP P 699     -26.437   0.108   4.622  0.00  0.00      PROA  
ATOM   1841  HB1 TRP P 699     -26.172   0.984   3.992  0.00  0.00      PROA  
ATOM   1842  HB2 TRP P 699     -25.777   0.190   5.512  0.00  0.00      PROA  
ATOM   1843  CG  TRP P 699     -27.817   0.374   5.016  0.00  0.00      PROA  
ATOM   1844  CD1 TRP P 699     -28.248   0.551   6.328  0.00  0.00      PROA  
ATOM   1845  HD1 TRP P 699     -27.646   0.399   7.212  0.00  0.00      PROA  
ATOM   1846  NE1 TRP P 699     -29.587   0.853   6.265  0.00  0.00      PROA  
ATOM   1847  HE1 TRP P 699     -30.250   0.985   6.969  0.00  0.00      PROA  
ATOM   1848  CE2 TRP P 699     -30.078   0.846   4.989  0.00  0.00      PROA  
ATOM   1849  CD2 TRP P 699     -28.964   0.587   4.155  0.00  0.00      PROA  
ATOM   1850  CE3 TRP P 699     -29.156   0.587   2.788  0.00  0.00      PROA  
ATOM   1851  HE3 TRP P 699     -28.364   0.259   2.131  0.00  0.00      PROA  
ATOM   1852  CZ3 TRP P 699     -30.331   1.177   2.315  0.00  0.00      PROA  
ATOM   1853  HZ3 TRP P 699     -30.479   1.346   1.258  0.00  0.00      PROA  
ATOM   1854  CZ2 TRP P 699     -31.326   1.210   4.564  0.00  0.00      PROA  
ATOM   1855  HZ2 TRP P 699     -32.167   1.422   5.208  0.00  0.00      PROA  
ATOM   1856  CH2 TRP P 699     -31.473   1.335   3.148  0.00  0.00      PROA  
ATOM   1857  HH2 TRP P 699     -32.456   1.474   2.722  0.00  0.00      PROA  
ATOM   1858  C   TRP P 699     -25.030  -0.956   2.772  0.00  0.00      PROA  
ATOM   1859  O   TRP P 699     -25.346  -0.786   1.610  0.00  0.00      PROA  
ATOM   1860  N   THR P 700     -23.783  -1.014   3.250  0.00  0.00      PROA  
ATOM   1861  HN  THR P 700     -23.571  -0.973   4.223  0.00  0.00      PROA  
ATOM   1862  CA  THR P 700     -22.573  -0.850   2.348  0.00  0.00      PROA  
ATOM   1863  HA  THR P 700     -22.891   0.026   1.803  0.00  0.00      PROA  
ATOM   1864  CB  THR P 700     -21.323  -0.600   3.124  0.00  0.00      PROA  
ATOM   1865  HB  THR P 700     -21.270  -1.364   3.929  0.00  0.00      PROA  
ATOM   1866  OG1 THR P 700     -21.418   0.575   3.900  0.00  0.00      PROA  
ATOM   1867  HG1 THR P 700     -21.956   0.298   4.645  0.00  0.00      PROA  
ATOM   1868  CG2 THR P 700     -20.070  -0.751   2.360  0.00  0.00      PROA  
ATOM   1869 HG21 THR P 700     -20.077   0.038   1.578  0.00  0.00      PROA  
ATOM   1870 HG22 THR P 700     -19.777  -1.660   1.794  0.00  0.00      PROA  
ATOM   1871 HG23 THR P 700     -19.228  -0.587   3.066  0.00  0.00      PROA  
ATOM   1872  C   THR P 700     -22.381  -1.896   1.300  0.00  0.00      PROA  
ATOM   1873  O   THR P 700     -22.196  -1.527   0.122  0.00  0.00      PROA  
ATOM   1874  N   SER P 701     -22.530  -3.170   1.655  0.00  0.00      PROA  
ATOM   1875  HN  SER P 701     -22.448  -3.361   2.630  0.00  0.00      PROA  
ATOM   1876  CA  SER P 701     -22.543  -4.314   0.834  0.00  0.00      PROA  
ATOM   1877  HA  SER P 701     -21.618  -4.432   0.289  0.00  0.00      PROA  
ATOM   1878  CB  SER P 701     -22.755  -5.604   1.627  0.00  0.00      PROA  
ATOM   1879  HB1 SER P 701     -23.727  -5.609   2.165  0.00  0.00      PROA  
ATOM   1880  HB2 SER P 701     -21.952  -5.550   2.392  0.00  0.00      PROA  
ATOM   1881  OG  SER P 701     -22.460  -6.752   0.776  0.00  0.00      PROA  
ATOM   1882  HG1 SER P 701     -21.594  -6.539   0.420  0.00  0.00      PROA  
ATOM   1883  C   SER P 701     -23.745  -4.231  -0.120  0.00  0.00      PROA  
ATOM   1884  O   SER P 701     -23.582  -4.375  -1.331  0.00  0.00      PROA  
ATOM   1885  N   PHE P 702     -24.999  -3.900   0.285  0.00  0.00      PROA  
ATOM   1886  HN  PHE P 702     -25.288  -3.634   1.201  0.00  0.00      PROA  
ATOM   1887  CA  PHE P 702     -26.097  -3.714  -0.685  0.00  0.00      PROA  
ATOM   1888  HA  PHE P 702     -26.100  -4.665  -1.196  0.00  0.00      PROA  
ATOM   1889  CB  PHE P 702     -27.507  -3.595   0.024  0.00  0.00      PROA  
ATOM   1890  HB1 PHE P 702     -27.519  -2.615   0.547  0.00  0.00      PROA  
ATOM   1891  HB2 PHE P 702     -27.709  -4.499   0.639  0.00  0.00      PROA  
ATOM   1892  CG  PHE P 702     -28.650  -3.689  -0.954  0.00  0.00      PROA  
ATOM   1893  CD1 PHE P 702     -28.720  -4.789  -1.820  0.00  0.00      PROA  
ATOM   1894  HD1 PHE P 702     -27.993  -5.581  -1.917  0.00  0.00      PROA  
ATOM   1895  CE1 PHE P 702     -29.694  -4.837  -2.757  0.00  0.00      PROA  
ATOM   1896  HE1 PHE P 702     -29.657  -5.587  -3.534  0.00  0.00      PROA  
ATOM   1897  CZ  PHE P 702     -30.593  -3.823  -2.906  0.00  0.00      PROA  
ATOM   1898  HZ  PHE P 702     -31.377  -3.879  -3.647  0.00  0.00      PROA  
ATOM   1899  CD2 PHE P 702     -29.600  -2.618  -1.020  0.00  0.00      PROA  
ATOM   1900  HD2 PHE P 702     -29.577  -1.896  -0.216  0.00  0.00      PROA  
ATOM   1901  CE2 PHE P 702     -30.623  -2.717  -1.982  0.00  0.00      PROA  
ATOM   1902  HE2 PHE P 702     -31.334  -1.918  -2.138  0.00  0.00      PROA  
ATOM   1903  C   PHE P 702     -25.961  -2.534  -1.671  0.00  0.00      PROA  
ATOM   1904  O   PHE P 702     -26.124  -2.604  -2.893  0.00  0.00      PROA  
ATOM   1905  N   LEU P 703     -25.487  -1.362  -1.131  0.00  0.00      PROA  
ATOM   1906  HN  LEU P 703     -25.420  -1.211  -0.148  0.00  0.00      PROA  
ATOM   1907  CA  LEU P 703     -25.007  -0.339  -2.042  0.00  0.00      PROA  
ATOM   1908  HA  LEU P 703     -25.803   0.069  -2.647  0.00  0.00      PROA  
ATOM   1909  CB  LEU P 703     -24.419   0.912  -1.251  0.00  0.00      PROA  
ATOM   1910  HB1 LEU P 703     -23.981   1.671  -1.933  0.00  0.00      PROA  
ATOM   1911  HB2 LEU P 703     -23.618   0.534  -0.579  0.00  0.00      PROA  
ATOM   1912  CG  LEU P 703     -25.550   1.569  -0.452  0.00  0.00      PROA  
ATOM   1913  HG  LEU P 703     -26.119   0.841   0.166  0.00  0.00      PROA  
ATOM   1914  CD1 LEU P 703     -24.960   2.539   0.557  0.00  0.00      PROA  
ATOM   1915 HD11 LEU P 703     -24.294   3.242   0.012  0.00  0.00      PROA  
ATOM   1916 HD12 LEU P 703     -24.333   1.979   1.283  0.00  0.00      PROA  
ATOM   1917 HD13 LEU P 703     -25.652   3.134   1.190  0.00  0.00      PROA  
ATOM   1918  CD2 LEU P 703     -26.592   2.377  -1.289  0.00  0.00      PROA  
ATOM   1919 HD21 LEU P 703     -26.076   3.223  -1.790  0.00  0.00      PROA  
ATOM   1920 HD22 LEU P 703     -27.448   2.706  -0.661  0.00  0.00      PROA  
ATOM   1921 HD23 LEU P 703     -26.985   1.826  -2.169  0.00  0.00      PROA  
ATOM   1922  C   LEU P 703     -23.974  -0.689  -3.013  0.00  0.00      PROA  
ATOM   1923  O   LEU P 703     -24.011  -0.294  -4.208  0.00  0.00      PROA  
ATOM   1924  N   CYS P 704     -22.956  -1.492  -2.676  0.00  0.00      PROA  
ATOM   1925  HN  CYS P 704     -22.852  -1.696  -1.705  0.00  0.00      PROA  
ATOM   1926  CA  CYS P 704     -21.970  -2.080  -3.603  0.00  0.00      PROA  
ATOM   1927  HA  CYS P 704     -21.473  -1.300  -4.162  0.00  0.00      PROA  
ATOM   1928  CB  CYS P 704     -20.976  -2.954  -2.867  0.00  0.00      PROA  
ATOM   1929  HB1 CYS P 704     -20.367  -3.628  -3.507  0.00  0.00      PROA  
ATOM   1930  HB2 CYS P 704     -21.488  -3.563  -2.092  0.00  0.00      PROA  
ATOM   1931  SG  CYS P 704     -19.712  -1.884  -2.027  0.00  0.00      PROA  
ATOM   1932  HG1 CYS P 704     -20.538  -1.657  -1.016  0.00  0.00      PROA  
ATOM   1933  C   CYS P 704     -22.595  -3.006  -4.640  0.00  0.00      PROA  
ATOM   1934  O   CYS P 704     -22.162  -3.055  -5.810  0.00  0.00      PROA  
ATOM   1935  N   ILE P 705     -23.627  -3.817  -4.294  0.00  0.00      PROA  
ATOM   1936  HN  ILE P 705     -23.906  -3.922  -3.343  0.00  0.00      PROA  
ATOM   1937  CA  ILE P 705     -24.357  -4.590  -5.283  0.00  0.00      PROA  
ATOM   1938  HA  ILE P 705     -23.605  -5.177  -5.790  0.00  0.00      PROA  
ATOM   1939  CB  ILE P 705     -25.300  -5.604  -4.641  0.00  0.00      PROA  
ATOM   1940  HB  ILE P 705     -25.850  -5.172  -3.778  0.00  0.00      PROA  
ATOM   1941  CG2 ILE P 705     -26.343  -6.158  -5.648  0.00  0.00      PROA  
ATOM   1942 HG21 ILE P 705     -27.009  -5.321  -5.947  0.00  0.00      PROA  
ATOM   1943 HG22 ILE P 705     -27.020  -6.877  -5.140  0.00  0.00      PROA  
ATOM   1944 HG23 ILE P 705     -26.008  -6.652  -6.586  0.00  0.00      PROA  
ATOM   1945  CG1 ILE P 705     -24.519  -6.786  -3.937  0.00  0.00      PROA  
ATOM   1946 HG11 ILE P 705     -23.915  -6.327  -3.126  0.00  0.00      PROA  
ATOM   1947 HG12 ILE P 705     -23.744  -7.146  -4.648  0.00  0.00      PROA  
ATOM   1948  CD  ILE P 705     -25.389  -7.952  -3.354  0.00  0.00      PROA  
ATOM   1949  HD1 ILE P 705     -24.808  -8.666  -2.732  0.00  0.00      PROA  
ATOM   1950  HD2 ILE P 705     -25.750  -8.491  -4.256  0.00  0.00      PROA  
ATOM   1951  HD3 ILE P 705     -26.309  -7.547  -2.882  0.00  0.00      PROA  
ATOM   1952  C   ILE P 705     -25.124  -3.669  -6.257  0.00  0.00      PROA  
ATOM   1953  O   ILE P 705     -24.986  -3.820  -7.478  0.00  0.00      PROA  
ATOM   1954  N   VAL P 706     -25.867  -2.673  -5.744  0.00  0.00      PROA  
ATOM   1955  HN  VAL P 706     -25.931  -2.550  -4.757  0.00  0.00      PROA  
ATOM   1956  CA  VAL P 706     -26.430  -1.557  -6.535  0.00  0.00      PROA  
ATOM   1957  HA  VAL P 706     -27.174  -1.913  -7.232  0.00  0.00      PROA  
ATOM   1958  CB  VAL P 706     -27.269  -0.769  -5.542  0.00  0.00      PROA  
ATOM   1959  HB  VAL P 706     -26.725  -0.450  -4.627  0.00  0.00      PROA  
ATOM   1960  CG1 VAL P 706     -27.660   0.552  -6.159  0.00  0.00      PROA  
ATOM   1961 HG11 VAL P 706     -28.522   1.047  -5.663  0.00  0.00      PROA  
ATOM   1962 HG12 VAL P 706     -27.989   0.342  -7.199  0.00  0.00      PROA  
ATOM   1963 HG13 VAL P 706     -26.736   1.160  -6.052  0.00  0.00      PROA  
ATOM   1964  CG2 VAL P 706     -28.435  -1.617  -5.084  0.00  0.00      PROA  
ATOM   1965 HG21 VAL P 706     -29.120  -0.912  -4.566  0.00  0.00      PROA  
ATOM   1966 HG22 VAL P 706     -28.308  -2.442  -4.351  0.00  0.00      PROA  
ATOM   1967 HG23 VAL P 706     -29.019  -1.924  -5.978  0.00  0.00      PROA  
ATOM   1968  C   VAL P 706     -25.367  -0.750  -7.443  0.00  0.00      PROA  
ATOM   1969  O   VAL P 706     -25.634  -0.522  -8.645  0.00  0.00      PROA  
ATOM   1970  N   LEU P 707     -24.192  -0.458  -6.935  0.00  0.00      PROA  
ATOM   1971  HN  LEU P 707     -23.940  -0.751  -6.016  0.00  0.00      PROA  
ATOM   1972  CA  LEU P 707     -23.087   0.151  -7.676  0.00  0.00      PROA  
ATOM   1973  HA  LEU P 707     -23.454   1.046  -8.156  0.00  0.00      PROA  
ATOM   1974  CB  LEU P 707     -21.866   0.456  -6.736  0.00  0.00      PROA  
ATOM   1975  HB1 LEU P 707     -20.887   0.329  -7.246  0.00  0.00      PROA  
ATOM   1976  HB2 LEU P 707     -21.943  -0.354  -5.980  0.00  0.00      PROA  
ATOM   1977  CG  LEU P 707     -21.847   1.900  -6.018  0.00  0.00      PROA  
ATOM   1978  HG  LEU P 707     -22.781   1.944  -5.417  0.00  0.00      PROA  
ATOM   1979  CD1 LEU P 707     -20.580   1.979  -5.143  0.00  0.00      PROA  
ATOM   1980 HD11 LEU P 707     -20.610   2.865  -4.473  0.00  0.00      PROA  
ATOM   1981 HD12 LEU P 707     -19.793   2.276  -5.869  0.00  0.00      PROA  
ATOM   1982 HD13 LEU P 707     -20.336   1.063  -4.563  0.00  0.00      PROA  
ATOM   1983  CD2 LEU P 707     -21.809   3.013  -7.086  0.00  0.00      PROA  
ATOM   1984 HD21 LEU P 707     -20.848   3.017  -7.643  0.00  0.00      PROA  
ATOM   1985 HD22 LEU P 707     -21.961   3.940  -6.492  0.00  0.00      PROA  
ATOM   1986 HD23 LEU P 707     -22.730   2.941  -7.703  0.00  0.00      PROA  
ATOM   1987  C   LEU P 707     -22.587  -0.727  -8.816  0.00  0.00      PROA  
ATOM   1988  O   LEU P 707     -22.259  -0.315  -9.902  0.00  0.00      PROA  
ATOM   1989  N   VAL P 708     -22.448  -2.009  -8.583  0.00  0.00      PROA  
ATOM   1990  HN  VAL P 708     -22.786  -2.319  -7.698  0.00  0.00      PROA  
ATOM   1991  CA  VAL P 708     -22.146  -3.045  -9.608  0.00  0.00      PROA  
ATOM   1992  HA  VAL P 708     -21.291  -2.655 -10.141  0.00  0.00      PROA  
ATOM   1993  CB  VAL P 708     -21.665  -4.341  -8.924  0.00  0.00      PROA  
ATOM   1994  HB  VAL P 708     -22.362  -4.706  -8.140  0.00  0.00      PROA  
ATOM   1995  CG1 VAL P 708     -21.344  -5.368 -10.055  0.00  0.00      PROA  
ATOM   1996 HG11 VAL P 708     -20.926  -6.357  -9.770  0.00  0.00      PROA  
ATOM   1997 HG12 VAL P 708     -20.527  -4.879 -10.627  0.00  0.00      PROA  
ATOM   1998 HG13 VAL P 708     -22.242  -5.474 -10.700  0.00  0.00      PROA  
ATOM   1999  CG2 VAL P 708     -20.367  -4.054  -8.146  0.00  0.00      PROA  
ATOM   2000 HG21 VAL P 708     -19.534  -3.905  -8.865  0.00  0.00      PROA  
ATOM   2001 HG22 VAL P 708     -20.157  -5.028  -7.654  0.00  0.00      PROA  
ATOM   2002 HG23 VAL P 708     -20.391  -3.226  -7.406  0.00  0.00      PROA  
ATOM   2003  C   VAL P 708     -23.265  -3.238 -10.650  0.00  0.00      PROA  
ATOM   2004  O   VAL P 708     -23.038  -3.449 -11.804  0.00  0.00      PROA  
ATOM   2005  N   ALA P 709     -24.538  -3.233 -10.182  0.00  0.00      PROA  
ATOM   2006  HN  ALA P 709     -24.633  -3.223  -9.190  0.00  0.00      PROA  
ATOM   2007  CA  ALA P 709     -25.781  -3.243 -11.025  0.00  0.00      PROA  
ATOM   2008  HA  ALA P 709     -25.659  -3.974 -11.810  0.00  0.00      PROA  
ATOM   2009  CB  ALA P 709     -26.884  -3.633 -10.036  0.00  0.00      PROA  
ATOM   2010  HB1 ALA P 709     -26.882  -2.843  -9.255  0.00  0.00      PROA  
ATOM   2011  HB2 ALA P 709     -26.846  -4.719  -9.803  0.00  0.00      PROA  
ATOM   2012  HB3 ALA P 709     -27.845  -3.425 -10.552  0.00  0.00      PROA  
ATOM   2013  C   ALA P 709     -26.103  -1.884 -11.675  0.00  0.00      PROA  
ATOM   2014  O   ALA P 709     -27.179  -1.681 -12.215  0.00  0.00      PROA  
ATOM   2015  N   THR P 710     -25.162  -0.897 -11.694  0.00  0.00      PROA  
ATOM   2016  HN  THR P 710     -24.295  -1.095 -11.243  0.00  0.00      PROA  
ATOM   2017  CA  THR P 710     -25.233   0.438 -12.281  0.00  0.00      PROA  
ATOM   2018  HA  THR P 710     -25.890   0.227 -13.111  0.00  0.00      PROA  
ATOM   2019  CB  THR P 710     -25.758   1.633 -11.492  0.00  0.00      PROA  
ATOM   2020  HB  THR P 710     -25.661   2.631 -11.970  0.00  0.00      PROA  
ATOM   2021  OG1 THR P 710     -25.153   1.682 -10.219  0.00  0.00      PROA  
ATOM   2022  HG1 THR P 710     -25.402   0.925  -9.685  0.00  0.00      PROA  
ATOM   2023  CG2 THR P 710     -27.250   1.444 -11.295  0.00  0.00      PROA  
ATOM   2024 HG21 THR P 710     -27.771   1.503 -12.275  0.00  0.00      PROA  
ATOM   2025 HG22 THR P 710     -27.740   2.276 -10.745  0.00  0.00      PROA  
ATOM   2026 HG23 THR P 710     -27.493   0.477 -10.807  0.00  0.00      PROA  
ATOM   2027  C   THR P 710     -24.012   0.669 -13.054  0.00  0.00      PROA  
ATOM   2028  O   THR P 710     -23.165  -0.236 -13.060  0.00  0.00      PROA  
ATOM   2029  N   ASP P 711     -23.832   1.760 -13.780  0.00  0.00      PROA  
ATOM   2030  HN  ASP P 711     -24.497   2.502 -13.815  0.00  0.00      PROA  
ATOM   2031  CA  ASP P 711     -22.743   1.918 -14.730  0.00  0.00      PROA  
ATOM   2032  HA  ASP P 711     -22.346   0.938 -14.951  0.00  0.00      PROA  
ATOM   2033  CB  ASP P 711     -23.247   2.705 -15.917  0.00  0.00      PROA  
ATOM   2034  HB1 ASP P 711     -22.423   2.922 -16.630  0.00  0.00      PROA  
ATOM   2035  HB2 ASP P 711     -23.780   3.589 -15.508  0.00  0.00      PROA  
ATOM   2036  CG  ASP P 711     -24.334   2.038 -16.715  0.00  0.00      PROA  
ATOM   2037  OD1 ASP P 711     -24.625   0.812 -16.546  0.00  0.00      PROA  
ATOM   2038  OD2 ASP P 711     -25.062   2.800 -17.463  0.00  0.00      PROA  
ATOM   2039  C   ASP P 711     -21.571   2.737 -14.069  0.00  0.00      PROA  
ATOM   2040  O   ASP P 711     -20.872   3.465 -14.724  0.00  0.00      PROA  
ATOM   2041  N   ALA P 712     -21.382   2.626 -12.780  0.00  0.00      PROA  
ATOM   2042  HN  ALA P 712     -21.896   1.920 -12.299  0.00  0.00      PROA  
ATOM   2043  CA  ALA P 712     -20.410   3.346 -11.959  0.00  0.00      PROA  
ATOM   2044  HA  ALA P 712     -20.541   4.408 -12.099  0.00  0.00      PROA  
ATOM   2045  CB  ALA P 712     -20.922   3.300 -10.538  0.00  0.00      PROA  
ATOM   2046  HB1 ALA P 712     -21.914   3.799 -10.511  0.00  0.00      PROA  
ATOM   2047  HB2 ALA P 712     -20.311   3.864  -9.801  0.00  0.00      PROA  
ATOM   2048  HB3 ALA P 712     -20.988   2.210 -10.334  0.00  0.00      PROA  
ATOM   2049  C   ALA P 712     -18.974   2.855 -12.085  0.00  0.00      PROA  
ATOM   2050  O   ALA P 712     -17.955   3.591 -11.989  0.00  0.00      PROA  
ATOM   2051  N   SER P 713     -18.753   1.594 -12.469  0.00  0.00      PROA  
ATOM   2052  HN  SER P 713     -19.517   0.955 -12.497  0.00  0.00      PROA  
ATOM   2053  CA  SER P 713     -17.491   1.064 -12.866  0.00  0.00      PROA  
ATOM   2054  HA  SER P 713     -16.830   1.457 -12.107  0.00  0.00      PROA  
ATOM   2055  CB  SER P 713     -17.313  -0.407 -12.864  0.00  0.00      PROA  
ATOM   2056  HB1 SER P 713     -16.230  -0.648 -12.925  0.00  0.00      PROA  
ATOM   2057  HB2 SER P 713     -17.803  -0.833 -13.766  0.00  0.00      PROA  
ATOM   2058  OG  SER P 713     -17.864  -0.878 -11.653  0.00  0.00      PROA  
ATOM   2059  HG1 SER P 713     -18.814  -0.776 -11.745  0.00  0.00      PROA  
ATOM   2060  C   SER P 713     -16.952   1.604 -14.174  0.00  0.00      PROA  
ATOM   2061  O   SER P 713     -15.808   1.531 -14.479  0.00  0.00      PROA  
ATOM   2062  N   SER P 714     -17.835   2.163 -15.001  0.00  0.00      PROA  
ATOM   2063  HN  SER P 714     -18.776   2.028 -14.701  0.00  0.00      PROA  
ATOM   2064  CA  SER P 714     -17.554   2.726 -16.298  0.00  0.00      PROA  
ATOM   2065  HA  SER P 714     -16.666   2.235 -16.667  0.00  0.00      PROA  
ATOM   2066  CB  SER P 714     -18.710   2.679 -17.386  0.00  0.00      PROA  
ATOM   2067  HB1 SER P 714     -18.399   3.201 -18.316  0.00  0.00      PROA  
ATOM   2068  HB2 SER P 714     -19.580   3.256 -17.007  0.00  0.00      PROA  
ATOM   2069  OG  SER P 714     -19.190   1.301 -17.536  0.00  0.00      PROA  
ATOM   2070  HG1 SER P 714     -19.924   1.385 -18.150  0.00  0.00      PROA  
ATOM   2071  C   SER P 714     -17.147   4.295 -16.168  0.00  0.00      PROA  
ATOM   2072  O   SER P 714     -16.517   4.889 -17.010  0.00  0.00      PROA  
ATOM   2073  N   LEU P 715     -17.485   4.893 -14.988  0.00  0.00      PROA  
ATOM   2074  HN  LEU P 715     -17.911   4.231 -14.376  0.00  0.00      PROA  
ATOM   2075  CA  LEU P 715     -17.271   6.244 -14.617  0.00  0.00      PROA  
ATOM   2076  HA  LEU P 715     -17.490   6.890 -15.454  0.00  0.00      PROA  
ATOM   2077  CB  LEU P 715     -18.190   6.773 -13.399  0.00  0.00      PROA  
ATOM   2078  HB1 LEU P 715     -17.961   6.036 -12.601  0.00  0.00      PROA  
ATOM   2079  HB2 LEU P 715     -19.267   6.637 -13.637  0.00  0.00      PROA  
ATOM   2080  CG  LEU P 715     -17.993   8.284 -12.882  0.00  0.00      PROA  
ATOM   2081  HG  LEU P 715     -17.014   8.322 -12.358  0.00  0.00      PROA  
ATOM   2082  CD1 LEU P 715     -17.894   9.292 -14.010  0.00  0.00      PROA  
ATOM   2083 HD11 LEU P 715     -18.638   8.902 -14.737  0.00  0.00      PROA  
ATOM   2084 HD12 LEU P 715     -16.914   9.545 -14.469  0.00  0.00      PROA  
ATOM   2085 HD13 LEU P 715     -18.278  10.274 -13.659  0.00  0.00      PROA  
ATOM   2086  CD2 LEU P 715     -19.173   8.758 -11.995  0.00  0.00      PROA  
ATOM   2087 HD21 LEU P 715     -20.119   8.843 -12.570  0.00  0.00      PROA  
ATOM   2088 HD22 LEU P 715     -18.860   9.796 -11.751  0.00  0.00      PROA  
ATOM   2089 HD23 LEU P 715     -19.331   8.161 -11.071  0.00  0.00      PROA  
ATOM   2090  C   LEU P 715     -15.817   6.444 -14.333  0.00  0.00      PROA  
ATOM   2091  O   LEU P 715     -15.292   7.512 -14.606  0.00  0.00      PROA  
ATOM   2092  N   VAL P 716     -15.160   5.426 -13.713  0.00  0.00      PROA  
ATOM   2093  HN  VAL P 716     -15.655   4.615 -13.411  0.00  0.00      PROA  
ATOM   2094  CA  VAL P 716     -13.790   5.428 -13.271  0.00  0.00      PROA  
ATOM   2095  HA  VAL P 716     -13.574   6.450 -12.996  0.00  0.00      PROA  
ATOM   2096  CB  VAL P 716     -13.558   4.663 -11.997  0.00  0.00      PROA  
ATOM   2097  HB  VAL P 716     -12.462   4.693 -11.817  0.00  0.00      PROA  
ATOM   2098  CG1 VAL P 716     -14.280   5.314 -10.699  0.00  0.00      PROA  
ATOM   2099 HG11 VAL P 716     -14.079   6.400 -10.579  0.00  0.00      PROA  
ATOM   2100 HG12 VAL P 716     -13.875   4.863  -9.768  0.00  0.00      PROA  
ATOM   2101 HG13 VAL P 716     -15.382   5.199 -10.784  0.00  0.00      PROA  
ATOM   2102  CG2 VAL P 716     -14.030   3.180 -12.112  0.00  0.00      PROA  
ATOM   2103 HG21 VAL P 716     -13.802   2.648 -13.061  0.00  0.00      PROA  
ATOM   2104 HG22 VAL P 716     -15.128   3.123 -11.950  0.00  0.00      PROA  
ATOM   2105 HG23 VAL P 716     -13.470   2.610 -11.340  0.00  0.00      PROA  
ATOM   2106  C   VAL P 716     -12.788   5.090 -14.351  0.00  0.00      PROA  
ATOM   2107  O   VAL P 716     -11.601   4.805 -14.089  0.00  0.00      PROA  
ATOM   2108  N   CYS P 717     -13.260   5.137 -15.569  0.00  0.00      PROA  
ATOM   2109  HN  CYS P 717     -14.241   5.130 -15.745  0.00  0.00      PROA  
ATOM   2110  CA  CYS P 717     -12.479   5.045 -16.819  0.00  0.00      PROA  
ATOM   2111  HA  CYS P 717     -11.468   4.806 -16.525  0.00  0.00      PROA  
ATOM   2112  CB  CYS P 717     -13.085   4.000 -17.907  0.00  0.00      PROA  
ATOM   2113  HB1 CYS P 717     -12.389   4.046 -18.772  0.00  0.00      PROA  
ATOM   2114  HB2 CYS P 717     -14.056   4.493 -18.126  0.00  0.00      PROA  
ATOM   2115  SG  CYS P 717     -13.329   2.255 -17.250  0.00  0.00      PROA  
ATOM   2116  HG1 CYS P 717     -14.061   2.695 -16.238  0.00  0.00      PROA  
ATOM   2117  C   CYS P 717     -12.284   6.414 -17.537  0.00  0.00      PROA  
ATOM   2118  O   CYS P 717     -11.869   6.516 -18.692  0.00  0.00      PROA  
ATOM   2119  N   TYR P 718     -12.690   7.533 -16.827  0.00  0.00      PROA  
ATOM   2120  HN  TYR P 718     -13.059   7.378 -15.913  0.00  0.00      PROA  
ATOM   2121  CA  TYR P 718     -12.641   8.913 -17.318  0.00  0.00      PROA  
ATOM   2122  HA  TYR P 718     -12.262   8.962 -18.328  0.00  0.00      PROA  
ATOM   2123  CB  TYR P 718     -14.062   9.531 -17.312  0.00  0.00      PROA  
ATOM   2124  HB1 TYR P 718     -14.025  10.571 -17.701  0.00  0.00      PROA  
ATOM   2125  HB2 TYR P 718     -14.613   9.553 -16.347  0.00  0.00      PROA  
ATOM   2126  CG  TYR P 718     -14.888   8.710 -18.304  0.00  0.00      PROA  
ATOM   2127  CD1 TYR P 718     -16.151   8.216 -17.938  0.00  0.00      PROA  
ATOM   2128  HD1 TYR P 718     -16.483   8.354 -16.919  0.00  0.00      PROA  
ATOM   2129  CE1 TYR P 718     -16.955   7.565 -18.888  0.00  0.00      PROA  
ATOM   2130  HE1 TYR P 718     -17.950   7.284 -18.578  0.00  0.00      PROA  
ATOM   2131  CZ  TYR P 718     -16.489   7.464 -20.211  0.00  0.00      PROA  
ATOM   2132  OH  TYR P 718     -17.349   6.788 -21.112  0.00  0.00      PROA  
ATOM   2133  HH  TYR P 718     -16.900   6.858 -21.958  0.00  0.00      PROA  
ATOM   2134  CD2 TYR P 718     -14.435   8.546 -19.626  0.00  0.00      PROA  
ATOM   2135  HD2 TYR P 718     -13.420   8.830 -19.860  0.00  0.00      PROA  
ATOM   2136  CE2 TYR P 718     -15.274   7.939 -20.668  0.00  0.00      PROA  
ATOM   2137  HE2 TYR P 718     -14.936   7.948 -21.693  0.00  0.00      PROA  
ATOM   2138  C   TYR P 718     -11.710   9.813 -16.430  0.00  0.00      PROA  
ATOM   2139  O   TYR P 718     -11.786  11.051 -16.351  0.00  0.00      PROA  
ATOM   2140  N   ILE P 719     -10.854   9.166 -15.613  0.00  0.00      PROA  
ATOM   2141  HN  ILE P 719     -10.671   8.191 -15.713  0.00  0.00      PROA  
ATOM   2142  CA  ILE P 719     -10.095   9.814 -14.536  0.00  0.00      PROA  
ATOM   2143  HA  ILE P 719     -10.738  10.482 -13.983  0.00  0.00      PROA  
ATOM   2144  CB  ILE P 719      -9.502   8.809 -13.526  0.00  0.00      PROA  
ATOM   2145  HB  ILE P 719      -8.754   8.345 -14.203  0.00  0.00      PROA  
ATOM   2146  CG2 ILE P 719      -8.895   9.508 -12.359  0.00  0.00      PROA  
ATOM   2147 HG21 ILE P 719      -8.591   8.762 -11.595  0.00  0.00      PROA  
ATOM   2148 HG22 ILE P 719      -9.652  10.169 -11.885  0.00  0.00      PROA  
ATOM   2149 HG23 ILE P 719      -8.057  10.146 -12.714  0.00  0.00      PROA  
ATOM   2150  CG1 ILE P 719     -10.553   7.769 -13.041  0.00  0.00      PROA  
ATOM   2151 HG11 ILE P 719      -9.892   7.023 -12.552  0.00  0.00      PROA  
ATOM   2152 HG12 ILE P 719     -10.972   7.219 -13.910  0.00  0.00      PROA  
ATOM   2153  CD  ILE P 719     -11.684   8.344 -12.122  0.00  0.00      PROA  
ATOM   2154  HD1 ILE P 719     -12.171   9.129 -12.739  0.00  0.00      PROA  
ATOM   2155  HD2 ILE P 719     -11.270   8.646 -11.137  0.00  0.00      PROA  
ATOM   2156  HD3 ILE P 719     -12.375   7.483 -11.993  0.00  0.00      PROA  
ATOM   2157  C   ILE P 719      -8.957  10.693 -15.201  0.00  0.00      PROA  
ATOM   2158  O   ILE P 719      -8.542  11.711 -14.662  0.00  0.00      PROA  
ATOM   2159  N   THR P 720      -8.381  10.373 -16.417  0.00  0.00      PROA  
ATOM   2160  HN  THR P 720      -8.918   9.730 -16.959  0.00  0.00      PROA  
ATOM   2161  CA  THR P 720      -7.236  10.891 -17.140  0.00  0.00      PROA  
ATOM   2162  HA  THR P 720      -7.044  10.411 -18.088  0.00  0.00      PROA  
ATOM   2163  CB  THR P 720      -7.389  12.295 -17.695  0.00  0.00      PROA  
ATOM   2164  HB  THR P 720      -6.391  12.760 -17.841  0.00  0.00      PROA  
ATOM   2165  OG1 THR P 720      -8.181  13.181 -16.844  0.00  0.00      PROA  
ATOM   2166  HG1 THR P 720      -8.274  12.680 -16.031  0.00  0.00      PROA  
ATOM   2167  CG2 THR P 720      -8.181  12.170 -19.040  0.00  0.00      PROA  
ATOM   2168 HG21 THR P 720      -7.744  11.387 -19.697  0.00  0.00      PROA  
ATOM   2169 HG22 THR P 720      -8.129  13.196 -19.462  0.00  0.00      PROA  
ATOM   2170 HG23 THR P 720      -9.265  11.992 -18.876  0.00  0.00      PROA  
ATOM   2171  C   THR P 720      -5.862  10.761 -16.482  0.00  0.00      PROA  
ATOM   2172  O   THR P 720      -5.603  11.260 -15.392  0.00  0.00      PROA  
ATOM   2173  N   ARG P 721      -4.898  10.236 -17.328  0.00  0.00      PROA  
ATOM   2174  HN  ARG P 721      -5.197   9.935 -18.231  0.00  0.00      PROA  
ATOM   2175  CA  ARG P 721      -3.476  10.025 -17.022  0.00  0.00      PROA  
ATOM   2176  HA  ARG P 721      -3.418   9.057 -16.545  0.00  0.00      PROA  
ATOM   2177  CB  ARG P 721      -2.817  10.044 -18.431  0.00  0.00      PROA  
ATOM   2178  HB1 ARG P 721      -2.904  11.094 -18.784  0.00  0.00      PROA  
ATOM   2179  HB2 ARG P 721      -3.252   9.249 -19.073  0.00  0.00      PROA  
ATOM   2180  CG  ARG P 721      -1.245   9.888 -18.354  0.00  0.00      PROA  
ATOM   2181  HG1 ARG P 721      -0.873  10.763 -17.780  0.00  0.00      PROA  
ATOM   2182  HG2 ARG P 721      -0.864  10.155 -19.363  0.00  0.00      PROA  
ATOM   2183  CD  ARG P 721      -0.756   8.571 -17.858  0.00  0.00      PROA  
ATOM   2184  HD1 ARG P 721      -1.093   7.753 -18.529  0.00  0.00      PROA  
ATOM   2185  HD2 ARG P 721      -1.141   8.376 -16.834  0.00  0.00      PROA  
ATOM   2186  NE  ARG P 721       0.765   8.647 -17.820  0.00  0.00      PROA  
ATOM   2187  HE  ARG P 721       1.256   9.202 -17.149  0.00  0.00      PROA  
ATOM   2188  CZ  ARG P 721       1.627   8.074 -18.618  0.00  0.00      PROA  
ATOM   2189  NH1 ARG P 721       1.335   7.271 -19.566  0.00  0.00      PROA  
ATOM   2190 HH11 ARG P 721       0.488   7.416 -20.078  0.00  0.00      PROA  
ATOM   2191 HH12 ARG P 721       2.138   6.995 -20.093  0.00  0.00      PROA  
ATOM   2192  NH2 ARG P 721       2.881   8.441 -18.484  0.00  0.00      PROA  
ATOM   2193 HH21 ARG P 721       3.496   7.951 -19.103  0.00  0.00      PROA  
ATOM   2194 HH22 ARG P 721       3.186   8.598 -17.545  0.00  0.00      PROA  
ATOM   2195  C   ARG P 721      -2.766  11.012 -16.007  0.00  0.00      PROA  
ATOM   2196  O   ARG P 721      -2.050  10.621 -15.077  0.00  0.00      PROA  
ATOM   2197  N   PHE P 722      -2.900  12.343 -16.333  0.00  0.00      PROA  
ATOM   2198  HN  PHE P 722      -3.419  12.577 -17.152  0.00  0.00      PROA  
ATOM   2199  CA  PHE P 722      -2.449  13.504 -15.534  0.00  0.00      PROA  
ATOM   2200  HA  PHE P 722      -1.378  13.453 -15.662  0.00  0.00      PROA  
ATOM   2201  CB  PHE P 722      -3.235  14.748 -16.071  0.00  0.00      PROA  
ATOM   2202  HB1 PHE P 722      -4.309  14.466 -16.027  0.00  0.00      PROA  
ATOM   2203  HB2 PHE P 722      -3.043  14.974 -17.142  0.00  0.00      PROA  
ATOM   2204  CG  PHE P 722      -3.130  16.127 -15.295  0.00  0.00      PROA  
ATOM   2205  CD1 PHE P 722      -1.957  16.926 -15.488  0.00  0.00      PROA  
ATOM   2206  HD1 PHE P 722      -1.045  16.507 -15.886  0.00  0.00      PROA  
ATOM   2207  CE1 PHE P 722      -1.863  18.148 -14.876  0.00  0.00      PROA  
ATOM   2208  HE1 PHE P 722      -0.981  18.762 -14.989  0.00  0.00      PROA  
ATOM   2209  CZ  PHE P 722      -3.028  18.672 -14.271  0.00  0.00      PROA  
ATOM   2210  HZ  PHE P 722      -3.112  19.588 -13.705  0.00  0.00      PROA  
ATOM   2211  CD2 PHE P 722      -4.175  16.594 -14.548  0.00  0.00      PROA  
ATOM   2212  HD2 PHE P 722      -4.957  15.893 -14.296  0.00  0.00      PROA  
ATOM   2213  CE2 PHE P 722      -4.145  17.851 -14.021  0.00  0.00      PROA  
ATOM   2214  HE2 PHE P 722      -4.822  18.142 -13.231  0.00  0.00      PROA  
ATOM   2215  C   PHE P 722      -2.670  13.313 -13.990  0.00  0.00      PROA  
ATOM   2216  O   PHE P 722      -1.709  13.302 -13.256  0.00  0.00      PROA  
ATOM   2217  N   THR P 723      -3.954  13.177 -13.535  0.00  0.00      PROA  
ATOM   2218  HN  THR P 723      -4.687  13.262 -14.205  0.00  0.00      PROA  
ATOM   2219  CA  THR P 723      -4.334  12.915 -12.115  0.00  0.00      PROA  
ATOM   2220  HA  THR P 723      -3.825  13.664 -11.526  0.00  0.00      PROA  
ATOM   2221  CB  THR P 723      -5.824  13.013 -11.830  0.00  0.00      PROA  
ATOM   2222  HB  THR P 723      -6.401  12.455 -12.599  0.00  0.00      PROA  
ATOM   2223  OG1 THR P 723      -6.214  14.443 -11.865  0.00  0.00      PROA  
ATOM   2224  HG1 THR P 723      -6.473  14.743 -12.740  0.00  0.00      PROA  
ATOM   2225  CG2 THR P 723      -6.150  12.581 -10.347  0.00  0.00      PROA  
ATOM   2226 HG21 THR P 723      -6.129  11.482 -10.189  0.00  0.00      PROA  
ATOM   2227 HG22 THR P 723      -7.165  12.936 -10.069  0.00  0.00      PROA  
ATOM   2228 HG23 THR P 723      -5.390  13.054  -9.688  0.00  0.00      PROA  
ATOM   2229  C   THR P 723      -3.791  11.489 -11.763  0.00  0.00      PROA  
ATOM   2230  O   THR P 723      -3.092  11.408 -10.688  0.00  0.00      PROA  
ATOM   2231  N   GLU P 724      -3.990  10.446 -12.629  0.00  0.00      PROA  
ATOM   2232  HN  GLU P 724      -4.444  10.613 -13.501  0.00  0.00      PROA  
ATOM   2233  CA  GLU P 724      -3.742   9.049 -12.443  0.00  0.00      PROA  
ATOM   2234  HA  GLU P 724      -4.357   8.770 -11.600  0.00  0.00      PROA  
ATOM   2235  CB  GLU P 724      -4.094   8.141 -13.668  0.00  0.00      PROA  
ATOM   2236  HB1 GLU P 724      -3.965   7.098 -13.307  0.00  0.00      PROA  
ATOM   2237  HB2 GLU P 724      -3.501   8.341 -14.586  0.00  0.00      PROA  
ATOM   2238  CG  GLU P 724      -5.611   8.173 -14.009  0.00  0.00      PROA  
ATOM   2239  HG1 GLU P 724      -5.988   9.199 -14.204  0.00  0.00      PROA  
ATOM   2240  HG2 GLU P 724      -6.264   7.985 -13.130  0.00  0.00      PROA  
ATOM   2241  CD  GLU P 724      -5.988   7.278 -15.172  0.00  0.00      PROA  
ATOM   2242  OE1 GLU P 724      -7.066   7.511 -15.745  0.00  0.00      PROA  
ATOM   2243  OE2 GLU P 724      -5.201   6.296 -15.517  0.00  0.00      PROA  
ATOM   2244  C   GLU P 724      -2.326   8.753 -12.015  0.00  0.00      PROA  
ATOM   2245  O   GLU P 724      -2.016   8.158 -10.999  0.00  0.00      PROA  
ATOM   2246  N   GLU P 725      -1.422   9.174 -12.898  0.00  0.00      PROA  
ATOM   2247  HN  GLU P 725      -1.878   9.635 -13.655  0.00  0.00      PROA  
ATOM   2248  CA  GLU P 725       0.063   9.054 -12.758  0.00  0.00      PROA  
ATOM   2249  HA  GLU P 725       0.303   8.007 -12.648  0.00  0.00      PROA  
ATOM   2250  CB  GLU P 725       0.750   9.414 -14.056  0.00  0.00      PROA  
ATOM   2251  HB1 GLU P 725       0.379  10.392 -14.429  0.00  0.00      PROA  
ATOM   2252  HB2 GLU P 725       0.392   8.585 -14.704  0.00  0.00      PROA  
ATOM   2253  CG  GLU P 725       2.298   9.514 -13.969  0.00  0.00      PROA  
ATOM   2254  HG1 GLU P 725       2.755   8.658 -13.428  0.00  0.00      PROA  
ATOM   2255  HG2 GLU P 725       2.569  10.382 -13.331  0.00  0.00      PROA  
ATOM   2256  CD  GLU P 725       2.913   9.584 -15.345  0.00  0.00      PROA  
ATOM   2257  OE1 GLU P 725       3.789   8.749 -15.723  0.00  0.00      PROA  
ATOM   2258  OE2 GLU P 725       2.497  10.522 -16.025  0.00  0.00      PROA  
ATOM   2259  C   GLU P 725       0.575   9.742 -11.505  0.00  0.00      PROA  
ATOM   2260  O   GLU P 725       1.196   9.115 -10.625  0.00  0.00      PROA  
ATOM   2261  N   ALA P 726       0.148  11.031 -11.335  0.00  0.00      PROA  
ATOM   2262  HN  ALA P 726      -0.573  11.448 -11.883  0.00  0.00      PROA  
ATOM   2263  CA  ALA P 726       0.431  11.868 -10.206  0.00  0.00      PROA  
ATOM   2264  HA  ALA P 726       1.507  11.777 -10.204  0.00  0.00      PROA  
ATOM   2265  CB  ALA P 726      -0.005  13.236 -10.334  0.00  0.00      PROA  
ATOM   2266  HB1 ALA P 726       0.342  13.897  -9.511  0.00  0.00      PROA  
ATOM   2267  HB2 ALA P 726      -1.113  13.317 -10.329  0.00  0.00      PROA  
ATOM   2268  HB3 ALA P 726       0.240  13.731 -11.298  0.00  0.00      PROA  
ATOM   2269  C   ALA P 726       0.045  11.285  -8.856  0.00  0.00      PROA  
ATOM   2270  O   ALA P 726       0.911  11.360  -7.980  0.00  0.00      PROA  
ATOM   2271  N   PHE P 727      -1.163  10.633  -8.807  0.00  0.00      PROA  
ATOM   2272  HN  PHE P 727      -1.773  10.636  -9.595  0.00  0.00      PROA  
ATOM   2273  CA  PHE P 727      -1.624   9.887  -7.591  0.00  0.00      PROA  
ATOM   2274  HA  PHE P 727      -1.436  10.485  -6.711  0.00  0.00      PROA  
ATOM   2275  CB  PHE P 727      -3.149   9.728  -7.639  0.00  0.00      PROA  
ATOM   2276  HB1 PHE P 727      -3.600   9.146  -8.471  0.00  0.00      PROA  
ATOM   2277  HB2 PHE P 727      -3.581  10.752  -7.640  0.00  0.00      PROA  
ATOM   2278  CG  PHE P 727      -3.607   9.181  -6.313  0.00  0.00      PROA  
ATOM   2279  CD1 PHE P 727      -4.322   7.963  -6.286  0.00  0.00      PROA  
ATOM   2280  HD1 PHE P 727      -4.607   7.471  -7.205  0.00  0.00      PROA  
ATOM   2281  CE1 PHE P 727      -4.897   7.443  -5.089  0.00  0.00      PROA  
ATOM   2282  HE1 PHE P 727      -5.503   6.550  -5.047  0.00  0.00      PROA  
ATOM   2283  CZ  PHE P 727      -4.491   8.076  -3.895  0.00  0.00      PROA  
ATOM   2284  HZ  PHE P 727      -4.794   7.569  -2.990  0.00  0.00      PROA  
ATOM   2285  CD2 PHE P 727      -3.421   9.780  -5.111  0.00  0.00      PROA  
ATOM   2286  HD2 PHE P 727      -2.866  10.705  -5.061  0.00  0.00      PROA  
ATOM   2287  CE2 PHE P 727      -3.778   9.207  -3.889  0.00  0.00      PROA  
ATOM   2288  HE2 PHE P 727      -3.364   9.585  -2.966  0.00  0.00      PROA  
ATOM   2289  C   PHE P 727      -0.829   8.560  -7.464  0.00  0.00      PROA  
ATOM   2290  O   PHE P 727      -0.519   8.142  -6.361  0.00  0.00      PROA  
ATOM   2291  N   ALA P 728      -0.530   7.932  -8.579  0.00  0.00      PROA  
ATOM   2292  HN  ALA P 728      -0.897   8.090  -9.492  0.00  0.00      PROA  
ATOM   2293  CA  ALA P 728       0.357   6.781  -8.465  0.00  0.00      PROA  
ATOM   2294  HA  ALA P 728      -0.110   5.999  -7.885  0.00  0.00      PROA  
ATOM   2295  CB  ALA P 728       0.345   6.115  -9.854  0.00  0.00      PROA  
ATOM   2296  HB1 ALA P 728       0.932   5.177  -9.753  0.00  0.00      PROA  
ATOM   2297  HB2 ALA P 728       0.702   6.660 -10.754  0.00  0.00      PROA  
ATOM   2298  HB3 ALA P 728      -0.658   5.723 -10.128  0.00  0.00      PROA  
ATOM   2299  C   ALA P 728       1.719   6.933  -7.887  0.00  0.00      PROA  
ATOM   2300  O   ALA P 728       2.154   6.245  -7.032  0.00  0.00      PROA  
ATOM   2301  N   ALA P 729       2.355   8.126  -8.275  0.00  0.00      PROA  
ATOM   2302  HN  ALA P 729       2.005   8.640  -9.054  0.00  0.00      PROA  
ATOM   2303  CA  ALA P 729       3.544   8.611  -7.698  0.00  0.00      PROA  
ATOM   2304  HA  ALA P 729       4.315   7.856  -7.739  0.00  0.00      PROA  
ATOM   2305  CB  ALA P 729       3.960   9.909  -8.456  0.00  0.00      PROA  
ATOM   2306  HB1 ALA P 729       4.908  10.165  -7.938  0.00  0.00      PROA  
ATOM   2307  HB2 ALA P 729       3.216  10.726  -8.340  0.00  0.00      PROA  
ATOM   2308  HB3 ALA P 729       4.287   9.875  -9.517  0.00  0.00      PROA  
ATOM   2309  C   ALA P 729       3.308   8.995  -6.251  0.00  0.00      PROA  
ATOM   2310  O   ALA P 729       4.092   8.723  -5.373  0.00  0.00      PROA  
ATOM   2311  N   LEU P 730       2.223   9.754  -5.961  0.00  0.00      PROA  
ATOM   2312  HN  LEU P 730       1.564  10.006  -6.665  0.00  0.00      PROA  
ATOM   2313  CA  LEU P 730       2.000  10.303  -4.657  0.00  0.00      PROA  
ATOM   2314  HA  LEU P 730       2.844  10.967  -4.548  0.00  0.00      PROA  
ATOM   2315  CB  LEU P 730       0.688  11.155  -4.678  0.00  0.00      PROA  
ATOM   2316  HB1 LEU P 730      -0.201  10.702  -5.166  0.00  0.00      PROA  
ATOM   2317  HB2 LEU P 730       0.902  11.960  -5.413  0.00  0.00      PROA  
ATOM   2318  CG  LEU P 730       0.311  11.925  -3.378  0.00  0.00      PROA  
ATOM   2319  HG  LEU P 730      -0.401  12.695  -3.745  0.00  0.00      PROA  
ATOM   2320  CD1 LEU P 730      -0.434  11.017  -2.468  0.00  0.00      PROA  
ATOM   2321 HD11 LEU P 730       0.198  10.469  -1.737  0.00  0.00      PROA  
ATOM   2322 HD12 LEU P 730      -1.041  10.273  -3.027  0.00  0.00      PROA  
ATOM   2323 HD13 LEU P 730      -1.056  11.721  -1.876  0.00  0.00      PROA  
ATOM   2324  CD2 LEU P 730       1.453  12.661  -2.799  0.00  0.00      PROA  
ATOM   2325 HD21 LEU P 730       1.169  13.042  -1.795  0.00  0.00      PROA  
ATOM   2326 HD22 LEU P 730       1.677  13.559  -3.413  0.00  0.00      PROA  
ATOM   2327 HD23 LEU P 730       2.409  12.127  -2.612  0.00  0.00      PROA  
ATOM   2328  C   LEU P 730       1.972   9.270  -3.584  0.00  0.00      PROA  
ATOM   2329  O   LEU P 730       2.651   9.371  -2.551  0.00  0.00      PROA  
ATOM   2330  N   ILE P 731       1.159   8.270  -3.807  0.00  0.00      PROA  
ATOM   2331  HN  ILE P 731       0.746   8.158  -4.708  0.00  0.00      PROA  
ATOM   2332  CA  ILE P 731       0.868   7.262  -2.755  0.00  0.00      PROA  
ATOM   2333  HA  ILE P 731       0.501   7.797  -1.891  0.00  0.00      PROA  
ATOM   2334  CB  ILE P 731      -0.209   6.285  -3.223  0.00  0.00      PROA  
ATOM   2335  HB  ILE P 731      -1.016   6.913  -3.657  0.00  0.00      PROA  
ATOM   2336  CG2 ILE P 731       0.221   5.528  -4.528  0.00  0.00      PROA  
ATOM   2337 HG21 ILE P 731       1.096   4.861  -4.371  0.00  0.00      PROA  
ATOM   2338 HG22 ILE P 731       0.594   6.295  -5.240  0.00  0.00      PROA  
ATOM   2339 HG23 ILE P 731      -0.554   4.937  -5.060  0.00  0.00      PROA  
ATOM   2340  CG1 ILE P 731      -0.723   5.288  -2.191  0.00  0.00      PROA  
ATOM   2341 HG11 ILE P 731       0.124   4.734  -1.731  0.00  0.00      PROA  
ATOM   2342 HG12 ILE P 731      -1.392   4.660  -2.818  0.00  0.00      PROA  
ATOM   2343  CD  ILE P 731      -1.577   5.877  -1.022  0.00  0.00      PROA  
ATOM   2344  HD1 ILE P 731      -1.062   6.482  -0.246  0.00  0.00      PROA  
ATOM   2345  HD2 ILE P 731      -2.095   4.996  -0.585  0.00  0.00      PROA  
ATOM   2346  HD3 ILE P 731      -2.343   6.488  -1.545  0.00  0.00      PROA  
ATOM   2347  C   ILE P 731       2.138   6.559  -2.336  0.00  0.00      PROA  
ATOM   2348  O   ILE P 731       2.408   6.199  -1.199  0.00  0.00      PROA  
ATOM   2349  N   CYS P 732       3.040   6.312  -3.310  0.00  0.00      PROA  
ATOM   2350  HN  CYS P 732       2.797   6.551  -4.247  0.00  0.00      PROA  
ATOM   2351  CA  CYS P 732       4.341   5.694  -3.193  0.00  0.00      PROA  
ATOM   2352  HA  CYS P 732       4.230   4.821  -2.568  0.00  0.00      PROA  
ATOM   2353  CB  CYS P 732       4.824   5.266  -4.627  0.00  0.00      PROA  
ATOM   2354  HB1 CYS P 732       5.857   4.949  -4.365  0.00  0.00      PROA  
ATOM   2355  HB2 CYS P 732       4.979   6.066  -5.382  0.00  0.00      PROA  
ATOM   2356  SG  CYS P 732       3.845   3.955  -5.561  0.00  0.00      PROA  
ATOM   2357  HG1 CYS P 732       2.945   4.789  -6.060  0.00  0.00      PROA  
ATOM   2358  C   CYS P 732       5.371   6.554  -2.494  0.00  0.00      PROA  
ATOM   2359  O   CYS P 732       6.099   6.006  -1.678  0.00  0.00      PROA  
ATOM   2360  N   ILE P 733       5.424   7.896  -2.753  0.00  0.00      PROA  
ATOM   2361  HN  ILE P 733       4.773   8.163  -3.459  0.00  0.00      PROA  
ATOM   2362  CA  ILE P 733       6.220   8.838  -2.050  0.00  0.00      PROA  
ATOM   2363  HA  ILE P 733       7.218   8.425  -2.030  0.00  0.00      PROA  
ATOM   2364  CB  ILE P 733       6.256  10.184  -2.728  0.00  0.00      PROA  
ATOM   2365  HB  ILE P 733       5.224  10.591  -2.677  0.00  0.00      PROA  
ATOM   2366  CG2 ILE P 733       7.218  11.171  -1.946  0.00  0.00      PROA  
ATOM   2367 HG21 ILE P 733       7.373  12.173  -2.401  0.00  0.00      PROA  
ATOM   2368 HG22 ILE P 733       8.183  10.628  -1.855  0.00  0.00      PROA  
ATOM   2369 HG23 ILE P 733       6.770  11.354  -0.946  0.00  0.00      PROA  
ATOM   2370  CG1 ILE P 733       6.889  10.011  -4.119  0.00  0.00      PROA  
ATOM   2371 HG11 ILE P 733       6.523   9.069  -4.580  0.00  0.00      PROA  
ATOM   2372 HG12 ILE P 733       7.999  10.036  -4.096  0.00  0.00      PROA  
ATOM   2373  CD  ILE P 733       6.261  11.183  -4.951  0.00  0.00      PROA  
ATOM   2374  HD1 ILE P 733       5.177  11.055  -5.157  0.00  0.00      PROA  
ATOM   2375  HD2 ILE P 733       6.636  11.224  -5.996  0.00  0.00      PROA  
ATOM   2376  HD3 ILE P 733       6.460  12.193  -4.534  0.00  0.00      PROA  
ATOM   2377  C   ILE P 733       5.805   8.975  -0.603  0.00  0.00      PROA  
ATOM   2378  O   ILE P 733       6.633   8.883   0.322  0.00  0.00      PROA  
ATOM   2379  N   ILE P 734       4.440   9.049  -0.291  0.00  0.00      PROA  
ATOM   2380  HN  ILE P 734       3.852   9.241  -1.073  0.00  0.00      PROA  
ATOM   2381  CA  ILE P 734       3.928   9.013   1.047  0.00  0.00      PROA  
ATOM   2382  HA  ILE P 734       4.434   9.766   1.633  0.00  0.00      PROA  
ATOM   2383  CB  ILE P 734       2.458   9.435   1.118  0.00  0.00      PROA  
ATOM   2384  HB  ILE P 734       1.748   8.713   0.662  0.00  0.00      PROA  
ATOM   2385  CG2 ILE P 734       2.071   9.404   2.608  0.00  0.00      PROA  
ATOM   2386 HG21 ILE P 734       1.000   9.695   2.671  0.00  0.00      PROA  
ATOM   2387 HG22 ILE P 734       2.652  10.074   3.278  0.00  0.00      PROA  
ATOM   2388 HG23 ILE P 734       2.143   8.391   3.059  0.00  0.00      PROA  
ATOM   2389  CG1 ILE P 734       2.136  10.853   0.530  0.00  0.00      PROA  
ATOM   2390 HG11 ILE P 734       1.098  11.116   0.826  0.00  0.00      PROA  
ATOM   2391 HG12 ILE P 734       2.123  10.823  -0.581  0.00  0.00      PROA  
ATOM   2392  CD  ILE P 734       3.118  12.008   0.914  0.00  0.00      PROA  
ATOM   2393  HD1 ILE P 734       2.824  13.005   0.522  0.00  0.00      PROA  
ATOM   2394  HD2 ILE P 734       4.125  11.788   0.501  0.00  0.00      PROA  
ATOM   2395  HD3 ILE P 734       3.038  12.058   2.021  0.00  0.00      PROA  
ATOM   2396  C   ILE P 734       4.255   7.753   1.795  0.00  0.00      PROA  
ATOM   2397  O   ILE P 734       4.692   7.803   2.941  0.00  0.00      PROA  
ATOM   2398  N   PHE P 735       4.162   6.520   1.169  0.00  0.00      PROA  
ATOM   2399  HN  PHE P 735       3.774   6.551   0.251  0.00  0.00      PROA  
ATOM   2400  CA  PHE P 735       4.571   5.344   1.809  0.00  0.00      PROA  
ATOM   2401  HA  PHE P 735       4.043   5.303   2.751  0.00  0.00      PROA  
ATOM   2402  CB  PHE P 735       4.106   4.234   0.893  0.00  0.00      PROA  
ATOM   2403  HB1 PHE P 735       4.353   4.453  -0.168  0.00  0.00      PROA  
ATOM   2404  HB2 PHE P 735       2.997   4.185   0.922  0.00  0.00      PROA  
ATOM   2405  CG  PHE P 735       4.480   2.855   1.381  0.00  0.00      PROA  
ATOM   2406  CD1 PHE P 735       3.668   2.120   2.310  0.00  0.00      PROA  
ATOM   2407  HD1 PHE P 735       2.639   2.375   2.517  0.00  0.00      PROA  
ATOM   2408  CE1 PHE P 735       4.066   0.886   2.856  0.00  0.00      PROA  
ATOM   2409  HE1 PHE P 735       3.474   0.439   3.641  0.00  0.00      PROA  
ATOM   2410  CZ  PHE P 735       5.307   0.330   2.478  0.00  0.00      PROA  
ATOM   2411  HZ  PHE P 735       5.580  -0.643   2.860  0.00  0.00      PROA  
ATOM   2412  CD2 PHE P 735       5.694   2.351   1.064  0.00  0.00      PROA  
ATOM   2413  HD2 PHE P 735       6.369   2.924   0.446  0.00  0.00      PROA  
ATOM   2414  CE2 PHE P 735       6.105   1.019   1.559  0.00  0.00      PROA  
ATOM   2415  HE2 PHE P 735       7.083   0.696   1.234  0.00  0.00      PROA  
ATOM   2416  C   PHE P 735       6.036   5.225   2.293  0.00  0.00      PROA  
ATOM   2417  O   PHE P 735       6.250   4.630   3.335  0.00  0.00      PROA  
ATOM   2418  N   ILE P 736       7.034   5.825   1.536  0.00  0.00      PROA  
ATOM   2419  HN  ILE P 736       6.955   6.178   0.606  0.00  0.00      PROA  
ATOM   2420  CA  ILE P 736       8.338   6.143   2.093  0.00  0.00      PROA  
ATOM   2421  HA  ILE P 736       8.719   5.189   2.427  0.00  0.00      PROA  
ATOM   2422  CB  ILE P 736       9.233   6.541   0.941  0.00  0.00      PROA  
ATOM   2423  HB  ILE P 736       8.909   7.483   0.450  0.00  0.00      PROA  
ATOM   2424  CG2 ILE P 736      10.648   6.828   1.536  0.00  0.00      PROA  
ATOM   2425 HG21 ILE P 736      10.692   7.669   2.261  0.00  0.00      PROA  
ATOM   2426 HG22 ILE P 736      11.442   6.907   0.764  0.00  0.00      PROA  
ATOM   2427 HG23 ILE P 736      10.954   5.937   2.126  0.00  0.00      PROA  
ATOM   2428  CG1 ILE P 736       9.463   5.560  -0.233  0.00  0.00      PROA  
ATOM   2429 HG11 ILE P 736       8.450   5.226  -0.543  0.00  0.00      PROA  
ATOM   2430 HG12 ILE P 736      10.049   4.639  -0.029  0.00  0.00      PROA  
ATOM   2431  CD  ILE P 736      10.047   6.227  -1.471  0.00  0.00      PROA  
ATOM   2432  HD1 ILE P 736       9.548   7.206  -1.637  0.00  0.00      PROA  
ATOM   2433  HD2 ILE P 736       9.810   5.549  -2.319  0.00  0.00      PROA  
ATOM   2434  HD3 ILE P 736      11.157   6.271  -1.456  0.00  0.00      PROA  
ATOM   2435  C   ILE P 736       8.374   7.021   3.284  0.00  0.00      PROA  
ATOM   2436  O   ILE P 736       9.140   6.825   4.188  0.00  0.00      PROA  
ATOM   2437  N   TYR P 737       7.689   8.124   3.261  0.00  0.00      PROA  
ATOM   2438  HN  TYR P 737       7.220   8.313   2.402  0.00  0.00      PROA  
ATOM   2439  CA  TYR P 737       7.716   9.167   4.303  0.00  0.00      PROA  
ATOM   2440  HA  TYR P 737       8.768   9.346   4.471  0.00  0.00      PROA  
ATOM   2441  CB  TYR P 737       7.271  10.478   3.626  0.00  0.00      PROA  
ATOM   2442  HB1 TYR P 737       6.270  10.323   3.169  0.00  0.00      PROA  
ATOM   2443  HB2 TYR P 737       7.992  10.802   2.845  0.00  0.00      PROA  
ATOM   2444  CG  TYR P 737       7.160  11.628   4.674  0.00  0.00      PROA  
ATOM   2445  CD1 TYR P 737       8.017  11.793   5.846  0.00  0.00      PROA  
ATOM   2446  HD1 TYR P 737       8.854  11.146   6.060  0.00  0.00      PROA  
ATOM   2447  CE1 TYR P 737       7.697  12.818   6.848  0.00  0.00      PROA  
ATOM   2448  HE1 TYR P 737       8.303  12.866   7.741  0.00  0.00      PROA  
ATOM   2449  CZ  TYR P 737       6.804  13.785   6.482  0.00  0.00      PROA  
ATOM   2450  OH  TYR P 737       6.633  14.778   7.523  0.00  0.00      PROA  
ATOM   2451  HH  TYR P 737       5.724  15.083   7.579  0.00  0.00      PROA  
ATOM   2452  CD2 TYR P 737       6.360  12.645   4.406  0.00  0.00      PROA  
ATOM   2453  HD2 TYR P 737       5.680  12.609   3.568  0.00  0.00      PROA  
ATOM   2454  CE2 TYR P 737       6.097  13.715   5.261  0.00  0.00      PROA  
ATOM   2455  HE2 TYR P 737       5.472  14.537   4.944  0.00  0.00      PROA  
ATOM   2456  C   TYR P 737       7.025   8.720   5.634  0.00  0.00      PROA  
ATOM   2457  O   TYR P 737       7.469   8.921   6.724  0.00  0.00      PROA  
ATOM   2458  N   GLU P 738       5.989   7.882   5.449  0.00  0.00      PROA  
ATOM   2459  HN  GLU P 738       5.723   7.753   4.497  0.00  0.00      PROA  
ATOM   2460  CA  GLU P 738       5.330   7.198   6.554  0.00  0.00      PROA  
ATOM   2461  HA  GLU P 738       4.976   7.914   7.280  0.00  0.00      PROA  
ATOM   2462  CB  GLU P 738       3.978   6.532   6.036  0.00  0.00      PROA  
ATOM   2463  HB1 GLU P 738       3.620   5.724   6.711  0.00  0.00      PROA  
ATOM   2464  HB2 GLU P 738       4.321   6.043   5.099  0.00  0.00      PROA  
ATOM   2465  CG  GLU P 738       2.887   7.505   5.755  0.00  0.00      PROA  
ATOM   2466  HG1 GLU P 738       3.282   8.141   4.935  0.00  0.00      PROA  
ATOM   2467  HG2 GLU P 738       2.716   8.128   6.659  0.00  0.00      PROA  
ATOM   2468  CD  GLU P 738       1.594   6.904   5.309  0.00  0.00      PROA  
ATOM   2469  OE1 GLU P 738       0.646   7.012   6.218  0.00  0.00      PROA  
ATOM   2470  OE2 GLU P 738       1.467   6.342   4.225  0.00  0.00      PROA  
ATOM   2471  C   GLU P 738       6.210   6.138   7.243  0.00  0.00      PROA  
ATOM   2472  O   GLU P 738       6.272   6.076   8.491  0.00  0.00      PROA  
ATOM   2473  N   ALA P 739       7.013   5.392   6.476  0.00  0.00      PROA  
ATOM   2474  HN  ALA P 739       7.028   5.376   5.480  0.00  0.00      PROA  
ATOM   2475  CA  ALA P 739       8.149   4.614   6.987  0.00  0.00      PROA  
ATOM   2476  HA  ALA P 739       7.886   3.852   7.706  0.00  0.00      PROA  
ATOM   2477  CB  ALA P 739       8.434   3.794   5.743  0.00  0.00      PROA  
ATOM   2478  HB1 ALA P 739       7.561   3.208   5.384  0.00  0.00      PROA  
ATOM   2479  HB2 ALA P 739       9.295   3.102   5.865  0.00  0.00      PROA  
ATOM   2480  HB3 ALA P 739       8.593   4.521   4.918  0.00  0.00      PROA  
ATOM   2481  C   ALA P 739       9.311   5.469   7.470  0.00  0.00      PROA  
ATOM   2482  O   ALA P 739       9.805   5.100   8.564  0.00  0.00      PROA  
ATOM   2483  N   LEU P 740       9.725   6.600   6.792  0.00  0.00      PROA  
ATOM   2484  HN  LEU P 740       9.421   6.691   5.847  0.00  0.00      PROA  
ATOM   2485  CA  LEU P 740      10.689   7.419   7.495  0.00  0.00      PROA  
ATOM   2486  HA  LEU P 740      11.641   6.936   7.657  0.00  0.00      PROA  
ATOM   2487  CB  LEU P 740      10.930   8.787   6.668  0.00  0.00      PROA  
ATOM   2488  HB1 LEU P 740      10.037   9.447   6.688  0.00  0.00      PROA  
ATOM   2489  HB2 LEU P 740      11.238   8.405   5.671  0.00  0.00      PROA  
ATOM   2490  CG  LEU P 740      12.025   9.681   7.275  0.00  0.00      PROA  
ATOM   2491  HG  LEU P 740      11.775   9.867   8.341  0.00  0.00      PROA  
ATOM   2492  CD1 LEU P 740      13.455   9.110   7.166  0.00  0.00      PROA  
ATOM   2493 HD11 LEU P 740      14.259   9.658   7.702  0.00  0.00      PROA  
ATOM   2494 HD12 LEU P 740      13.670   9.118   6.076  0.00  0.00      PROA  
ATOM   2495 HD13 LEU P 740      13.498   8.115   7.657  0.00  0.00      PROA  
ATOM   2496  CD2 LEU P 740      11.932  11.006   6.516  0.00  0.00      PROA  
ATOM   2497 HD21 LEU P 740      12.232  10.920   5.450  0.00  0.00      PROA  
ATOM   2498 HD22 LEU P 740      12.626  11.683   7.058  0.00  0.00      PROA  
ATOM   2499 HD23 LEU P 740      10.916  11.448   6.447  0.00  0.00      PROA  
ATOM   2500  C   LEU P 740      10.237   7.891   8.918  0.00  0.00      PROA  
ATOM   2501  O   LEU P 740      11.059   7.874   9.864  0.00  0.00      PROA  
ATOM   2502  N   GLU P 741       8.916   8.224   9.128  0.00  0.00      PROA  
ATOM   2503  HN  GLU P 741       8.253   8.214   8.383  0.00  0.00      PROA  
ATOM   2504  CA  GLU P 741       8.443   8.560  10.424  0.00  0.00      PROA  
ATOM   2505  HA  GLU P 741       9.102   9.356  10.737  0.00  0.00      PROA  
ATOM   2506  CB  GLU P 741       6.944   8.894  10.487  0.00  0.00      PROA  
ATOM   2507  HB1 GLU P 741       6.375   8.056  10.031  0.00  0.00      PROA  
ATOM   2508  HB2 GLU P 741       6.613   9.742   9.850  0.00  0.00      PROA  
ATOM   2509  CG  GLU P 741       6.351   9.147  11.873  0.00  0.00      PROA  
ATOM   2510  HG1 GLU P 741       6.841  10.015  12.364  0.00  0.00      PROA  
ATOM   2511  HG2 GLU P 741       6.387   8.293  12.583  0.00  0.00      PROA  
ATOM   2512  CD  GLU P 741       4.849   9.545  11.789  0.00  0.00      PROA  
ATOM   2513  OE1 GLU P 741       4.068   9.164  12.654  0.00  0.00      PROA  
ATOM   2514  OE2 GLU P 741       4.468  10.276  10.792  0.00  0.00      PROA  
ATOM   2515  C   GLU P 741       8.708   7.481  11.483  0.00  0.00      PROA  
ATOM   2516  O   GLU P 741       8.956   7.806  12.660  0.00  0.00      PROA  
ATOM   2517  N   LYS P 742       8.677   6.148  11.164  0.00  0.00      PROA  
ATOM   2518  HN  LYS P 742       8.551   5.944  10.196  0.00  0.00      PROA  
ATOM   2519  CA  LYS P 742       8.960   5.007  12.071  0.00  0.00      PROA  
ATOM   2520  HA  LYS P 742       8.320   5.048  12.939  0.00  0.00      PROA  
ATOM   2521  CB  LYS P 742       8.822   3.664  11.262  0.00  0.00      PROA  
ATOM   2522  HB1 LYS P 742       8.936   2.842  12.000  0.00  0.00      PROA  
ATOM   2523  HB2 LYS P 742       9.571   3.629  10.442  0.00  0.00      PROA  
ATOM   2524  CG  LYS P 742       7.352   3.532  10.686  0.00  0.00      PROA  
ATOM   2525  HG1 LYS P 742       7.379   2.573  10.126  0.00  0.00      PROA  
ATOM   2526  HG2 LYS P 742       7.233   4.387   9.986  0.00  0.00      PROA  
ATOM   2527  CD  LYS P 742       6.306   3.413  11.811  0.00  0.00      PROA  
ATOM   2528  HD1 LYS P 742       6.072   4.486  11.981  0.00  0.00      PROA  
ATOM   2529  HD2 LYS P 742       6.762   2.826  12.636  0.00  0.00      PROA  
ATOM   2530  CE  LYS P 742       5.009   2.675  11.478  0.00  0.00      PROA  
ATOM   2531  HE1 LYS P 742       4.337   2.536  12.351  0.00  0.00      PROA  
ATOM   2532  HE2 LYS P 742       5.142   1.618  11.165  0.00  0.00      PROA  
ATOM   2533  NZ  LYS P 742       4.228   3.319  10.375  0.00  0.00      PROA  
ATOM   2534  HZ1 LYS P 742       4.301   4.355  10.429  0.00  0.00      PROA  
ATOM   2535  HZ2 LYS P 742       3.211   3.140  10.500  0.00  0.00      PROA  
ATOM   2536  HZ3 LYS P 742       4.597   3.103   9.427  0.00  0.00      PROA  
ATOM   2537  C   LYS P 742      10.442   5.023  12.550  0.00  0.00      PROA  
ATOM   2538  O   LYS P 742      10.769   4.579  13.616  0.00  0.00      PROA  
ATOM   2539  N   LEU P 743      11.412   5.566  11.822  0.00  0.00      PROA  
ATOM   2540  HN  LEU P 743      11.267   5.698  10.845  0.00  0.00      PROA  
ATOM   2541  CA  LEU P 743      12.744   5.845  12.309  0.00  0.00      PROA  
ATOM   2542  HA  LEU P 743      13.144   4.928  12.714  0.00  0.00      PROA  
ATOM   2543  CB  LEU P 743      13.769   6.208  11.175  0.00  0.00      PROA  
ATOM   2544  HB1 LEU P 743      14.704   6.689  11.533  0.00  0.00      PROA  
ATOM   2545  HB2 LEU P 743      13.196   6.885  10.505  0.00  0.00      PROA  
ATOM   2546  CG  LEU P 743      14.251   5.002  10.237  0.00  0.00      PROA  
ATOM   2547  HG  LEU P 743      14.850   5.528   9.464  0.00  0.00      PROA  
ATOM   2548  CD1 LEU P 743      15.243   4.107  10.916  0.00  0.00      PROA  
ATOM   2549 HD11 LEU P 743      15.621   3.400  10.146  0.00  0.00      PROA  
ATOM   2550 HD12 LEU P 743      14.764   3.490  11.705  0.00  0.00      PROA  
ATOM   2551 HD13 LEU P 743      16.039   4.690  11.428  0.00  0.00      PROA  
ATOM   2552  CD2 LEU P 743      13.038   4.357   9.493  0.00  0.00      PROA  
ATOM   2553 HD21 LEU P 743      12.281   3.859  10.136  0.00  0.00      PROA  
ATOM   2554 HD22 LEU P 743      13.476   3.637   8.768  0.00  0.00      PROA  
ATOM   2555 HD23 LEU P 743      12.417   5.079   8.921  0.00  0.00      PROA  
ATOM   2556  C   LEU P 743      12.733   7.011  13.281  0.00  0.00      PROA  
ATOM   2557  O   LEU P 743      13.383   6.988  14.334  0.00  0.00      PROA  
ATOM   2558  N   PHE P 744      11.859   8.074  13.148  0.00  0.00      PROA  
ATOM   2559  HN  PHE P 744      11.232   8.209  12.385  0.00  0.00      PROA  
ATOM   2560  CA  PHE P 744      11.750   9.139  14.103  0.00  0.00      PROA  
ATOM   2561  HA  PHE P 744      12.723   9.514  14.384  0.00  0.00      PROA  
ATOM   2562  CB  PHE P 744      10.855  10.378  13.627  0.00  0.00      PROA  
ATOM   2563  HB1 PHE P 744      10.776  11.115  14.455  0.00  0.00      PROA  
ATOM   2564  HB2 PHE P 744       9.824  10.000  13.458  0.00  0.00      PROA  
ATOM   2565  CG  PHE P 744      11.292  11.020  12.375  0.00  0.00      PROA  
ATOM   2566  CD1 PHE P 744      10.361  11.527  11.453  0.00  0.00      PROA  
ATOM   2567  HD1 PHE P 744       9.291  11.486  11.600  0.00  0.00      PROA  
ATOM   2568  CE1 PHE P 744      10.867  12.169  10.260  0.00  0.00      PROA  
ATOM   2569  HE1 PHE P 744      10.152  12.465   9.507  0.00  0.00      PROA  
ATOM   2570  CZ  PHE P 744      12.208  12.507  10.188  0.00  0.00      PROA  
ATOM   2571  HZ  PHE P 744      12.559  12.903   9.246  0.00  0.00      PROA  
ATOM   2572  CD2 PHE P 744      12.643  11.353  12.267  0.00  0.00      PROA  
ATOM   2573  HD2 PHE P 744      13.388  11.194  13.033  0.00  0.00      PROA  
ATOM   2574  CE2 PHE P 744      13.151  12.076  11.149  0.00  0.00      PROA  
ATOM   2575  HE2 PHE P 744      14.215  12.255  11.100  0.00  0.00      PROA  
ATOM   2576  C   PHE P 744      11.130   8.645  15.425  0.00  0.00      PROA  
ATOM   2577  O   PHE P 744      11.615   8.931  16.495  0.00  0.00      PROA  
ATOM   2578  N   ASP P 745      10.050   7.841  15.373  0.00  0.00      PROA  
ATOM   2579  HN  ASP P 745       9.616   7.668  14.492  0.00  0.00      PROA  
ATOM   2580  CA  ASP P 745       9.416   7.222  16.571  0.00  0.00      PROA  
ATOM   2581  HA  ASP P 745       9.253   7.981  17.322  0.00  0.00      PROA  
ATOM   2582  CB  ASP P 745       8.027   6.496  16.247  0.00  0.00      PROA  
ATOM   2583  HB1 ASP P 745       8.218   5.779  15.421  0.00  0.00      PROA  
ATOM   2584  HB2 ASP P 745       7.271   7.259  15.963  0.00  0.00      PROA  
ATOM   2585  CG  ASP P 745       7.442   5.580  17.311  0.00  0.00      PROA  
ATOM   2586  OD1 ASP P 745       7.250   4.336  17.113  0.00  0.00      PROA  
ATOM   2587  OD2 ASP P 745       7.160   6.108  18.416  0.00  0.00      PROA  
ATOM   2588  C   ASP P 745      10.375   6.306  17.336  0.00  0.00      PROA  
ATOM   2589  O   ASP P 745      10.352   6.279  18.532  0.00  0.00      PROA  
ATOM   2590  N   LEU P 746      11.337   5.592  16.606  0.00  0.00      PROA  
ATOM   2591  HN  LEU P 746      11.345   5.523  15.611  0.00  0.00      PROA  
ATOM   2592  CA  LEU P 746      12.360   4.634  17.080  0.00  0.00      PROA  
ATOM   2593  HA  LEU P 746      12.021   3.990  17.878  0.00  0.00      PROA  
ATOM   2594  CB  LEU P 746      13.106   3.901  15.900  0.00  0.00      PROA  
ATOM   2595  HB1 LEU P 746      13.497   4.612  15.141  0.00  0.00      PROA  
ATOM   2596  HB2 LEU P 746      12.295   3.310  15.425  0.00  0.00      PROA  
ATOM   2597  CG  LEU P 746      14.167   2.868  16.391  0.00  0.00      PROA  
ATOM   2598  HG  LEU P 746      14.918   3.346  17.055  0.00  0.00      PROA  
ATOM   2599  CD1 LEU P 746      13.488   1.800  17.253  0.00  0.00      PROA  
ATOM   2600 HD11 LEU P 746      13.139   2.152  18.247  0.00  0.00      PROA  
ATOM   2601 HD12 LEU P 746      14.147   0.917  17.390  0.00  0.00      PROA  
ATOM   2602 HD13 LEU P 746      12.611   1.479  16.651  0.00  0.00      PROA  
ATOM   2603  CD2 LEU P 746      14.672   2.111  15.206  0.00  0.00      PROA  
ATOM   2604 HD21 LEU P 746      15.294   2.753  14.546  0.00  0.00      PROA  
ATOM   2605 HD22 LEU P 746      13.853   1.732  14.558  0.00  0.00      PROA  
ATOM   2606 HD23 LEU P 746      15.361   1.289  15.497  0.00  0.00      PROA  
ATOM   2607  C   LEU P 746      13.322   5.549  17.825  0.00  0.00      PROA  
ATOM   2608  O   LEU P 746      13.760   5.277  18.918  0.00  0.00      PROA  
ATOM   2609  N   GLY P 747      13.536   6.750  17.202  0.00  0.00      PROA  
ATOM   2610  HN  GLY P 747      12.994   6.993  16.402  0.00  0.00      PROA  
ATOM   2611  CA  GLY P 747      14.223   7.864  17.892  0.00  0.00      PROA  
ATOM   2612  HA1 GLY P 747      14.152   8.798  17.353  0.00  0.00      PROA  
ATOM   2613  HA2 GLY P 747      15.237   7.513  18.014  0.00  0.00      PROA  
ATOM   2614  C   GLY P 747      13.730   8.177  19.291  0.00  0.00      PROA  
ATOM   2615  O   GLY P 747      14.487   8.154  20.264  0.00  0.00      PROA  
ATOM   2616  N   GLU P 748      12.440   8.381  19.424  0.00  0.00      PROA  
ATOM   2617  HN  GLU P 748      11.866   8.218  18.624  0.00  0.00      PROA  
ATOM   2618  CA  GLU P 748      11.760   8.771  20.633  0.00  0.00      PROA  
ATOM   2619  HA  GLU P 748      12.427   9.491  21.085  0.00  0.00      PROA  
ATOM   2620  CB  GLU P 748      10.303   9.277  20.494  0.00  0.00      PROA  
ATOM   2621  HB1 GLU P 748       9.766   9.354  21.464  0.00  0.00      PROA  
ATOM   2622  HB2 GLU P 748       9.743   8.508  19.920  0.00  0.00      PROA  
ATOM   2623  CG  GLU P 748      10.072  10.685  19.874  0.00  0.00      PROA  
ATOM   2624  HG1 GLU P 748       8.987  10.788  19.660  0.00  0.00      PROA  
ATOM   2625  HG2 GLU P 748      10.651  10.678  18.926  0.00  0.00      PROA  
ATOM   2626  CD  GLU P 748      10.499  11.804  20.703  0.00  0.00      PROA  
ATOM   2627  OE1 GLU P 748      11.498  12.445  20.387  0.00  0.00      PROA  
ATOM   2628  OE2 GLU P 748       9.945  12.022  21.789  0.00  0.00      PROA  
ATOM   2629  C   GLU P 748      11.710   7.548  21.551  0.00  0.00      PROA  
ATOM   2630  O   GLU P 748      11.724   7.689  22.770  0.00  0.00      PROA  
ATOM   2631  N   THR P 749      11.678   6.367  20.904  0.00  0.00      PROA  
ATOM   2632  HN  THR P 749      11.582   6.380  19.912  0.00  0.00      PROA  
ATOM   2633  CA  THR P 749      11.752   5.079  21.608  0.00  0.00      PROA  
ATOM   2634  HA  THR P 749      10.968   5.083  22.352  0.00  0.00      PROA  
ATOM   2635  CB  THR P 749      11.491   3.803  20.768  0.00  0.00      PROA  
ATOM   2636  HB  THR P 749      11.664   4.049  19.699  0.00  0.00      PROA  
ATOM   2637  OG1 THR P 749      10.070   3.458  20.839  0.00  0.00      PROA  
ATOM   2638  HG1 THR P 749       9.868   2.959  20.044  0.00  0.00      PROA  
ATOM   2639  CG2 THR P 749      12.163   2.530  21.232  0.00  0.00      PROA  
ATOM   2640 HG21 THR P 749      13.248   2.461  21.006  0.00  0.00      PROA  
ATOM   2641 HG22 THR P 749      11.659   1.680  20.725  0.00  0.00      PROA  
ATOM   2642 HG23 THR P 749      12.080   2.425  22.335  0.00  0.00      PROA  
ATOM   2643  C   THR P 749      12.998   4.984  22.446  0.00  0.00      PROA  
ATOM   2644  O   THR P 749      12.993   4.555  23.592  0.00  0.00      PROA  
ATOM   2645  N   TYR P 750      14.166   5.376  21.886  0.00  0.00      PROA  
ATOM   2646  HN  TYR P 750      14.145   5.480  20.895  0.00  0.00      PROA  
ATOM   2647  CA  TYR P 750      15.399   5.412  22.671  0.00  0.00      PROA  
ATOM   2648  HA  TYR P 750      15.319   4.860  23.596  0.00  0.00      PROA  
ATOM   2649  CB  TYR P 750      16.686   4.932  21.857  0.00  0.00      PROA  
ATOM   2650  HB1 TYR P 750      17.666   5.095  22.353  0.00  0.00      PROA  
ATOM   2651  HB2 TYR P 750      16.596   5.603  20.976  0.00  0.00      PROA  
ATOM   2652  CG  TYR P 750      16.525   3.539  21.326  0.00  0.00      PROA  
ATOM   2653  CD1 TYR P 750      16.474   2.433  22.199  0.00  0.00      PROA  
ATOM   2654  HD1 TYR P 750      16.581   2.554  23.267  0.00  0.00      PROA  
ATOM   2655  CE1 TYR P 750      16.206   1.104  21.771  0.00  0.00      PROA  
ATOM   2656  HE1 TYR P 750      16.283   0.240  22.415  0.00  0.00      PROA  
ATOM   2657  CZ  TYR P 750      15.945   0.893  20.355  0.00  0.00      PROA  
ATOM   2658  OH  TYR P 750      15.631  -0.331  19.825  0.00  0.00      PROA  
ATOM   2659  HH  TYR P 750      15.928  -0.969  20.477  0.00  0.00      PROA  
ATOM   2660  CD2 TYR P 750      16.473   3.263  19.946  0.00  0.00      PROA  
ATOM   2661  HD2 TYR P 750      16.676   4.006  19.189  0.00  0.00      PROA  
ATOM   2662  CE2 TYR P 750      16.152   2.003  19.469  0.00  0.00      PROA  
ATOM   2663  HE2 TYR P 750      16.188   1.818  18.405  0.00  0.00      PROA  
ATOM   2664  C   TYR P 750      15.735   6.813  23.154  0.00  0.00      PROA  
ATOM   2665  O   TYR P 750      16.830   7.099  23.690  0.00  0.00      PROA  
ATOM   2666  N   ALA P 751      14.793   7.757  23.012  0.00  0.00      PROA  
ATOM   2667  HN  ALA P 751      13.973   7.361  22.607  0.00  0.00      PROA  
ATOM   2668  CA  ALA P 751      14.634   9.095  23.520  0.00  0.00      PROA  
ATOM   2669  HA  ALA P 751      13.738   9.458  23.040  0.00  0.00      PROA  
ATOM   2670  CB  ALA P 751      14.573   9.078  25.012  0.00  0.00      PROA  
ATOM   2671  HB1 ALA P 751      14.235  10.063  25.398  0.00  0.00      PROA  
ATOM   2672  HB2 ALA P 751      15.505   8.720  25.500  0.00  0.00      PROA  
ATOM   2673  HB3 ALA P 751      13.743   8.398  25.302  0.00  0.00      PROA  
ATOM   2674  C   ALA P 751      15.671  10.084  23.120  0.00  0.00      PROA  
ATOM   2675  O   ALA P 751      16.132  10.938  23.860  0.00  0.00      PROA  
ATOM   2676  N   PHE P 752      15.998  10.002  21.924  0.00  0.00      PROA  
ATOM   2677  HN  PHE P 752      15.506   9.238  21.513  0.00  0.00      PROA  
ATOM   2678  CA  PHE P 752      17.107  10.599  21.283  0.00  0.00      PROA  
ATOM   2679  HA  PHE P 752      17.976  10.595  21.924  0.00  0.00      PROA  
ATOM   2680  CB  PHE P 752      17.502   9.809  20.051  0.00  0.00      PROA  
ATOM   2681  HB1 PHE P 752      16.766   9.896  19.223  0.00  0.00      PROA  
ATOM   2682  HB2 PHE P 752      17.604   8.746  20.358  0.00  0.00      PROA  
ATOM   2683  CG  PHE P 752      18.868  10.252  19.451  0.00  0.00      PROA  
ATOM   2684  CD1 PHE P 752      18.991  11.467  18.656  0.00  0.00      PROA  
ATOM   2685  HD1 PHE P 752      18.123  12.072  18.440  0.00  0.00      PROA  
ATOM   2686  CE1 PHE P 752      20.159  11.638  17.926  0.00  0.00      PROA  
ATOM   2687  HE1 PHE P 752      20.205  12.450  17.215  0.00  0.00      PROA  
ATOM   2688  CZ  PHE P 752      21.246  10.877  18.108  0.00  0.00      PROA  
ATOM   2689  HZ  PHE P 752      22.221  11.045  17.675  0.00  0.00      PROA  
ATOM   2690  CD2 PHE P 752      19.959   9.390  19.632  0.00  0.00      PROA  
ATOM   2691  HD2 PHE P 752      19.953   8.562  20.325  0.00  0.00      PROA  
ATOM   2692  CE2 PHE P 752      21.176   9.775  19.041  0.00  0.00      PROA  
ATOM   2693  HE2 PHE P 752      22.043   9.156  19.217  0.00  0.00      PROA  
ATOM   2694  C   PHE P 752      16.947  12.104  20.978  0.00  0.00      PROA  
ATOM   2695  O   PHE P 752      15.913  12.493  20.400  0.00  0.00      PROA  
ATOM   2696  N   ASN P 753      17.973  12.932  21.279  0.00  0.00      PROA  
ATOM   2697  HN  ASN P 753      18.822  12.505  21.581  0.00  0.00      PROA  
ATOM   2698  CA  ASN P 753      17.979  14.373  21.197  0.00  0.00      PROA  
ATOM   2699  HA  ASN P 753      17.468  14.766  20.331  0.00  0.00      PROA  
ATOM   2700  CB  ASN P 753      17.357  14.989  22.539  0.00  0.00      PROA  
ATOM   2701  HB1 ASN P 753      16.282  14.723  22.633  0.00  0.00      PROA  
ATOM   2702  HB2 ASN P 753      17.624  16.065  22.607  0.00  0.00      PROA  
ATOM   2703  CG  ASN P 753      18.068  14.445  23.801  0.00  0.00      PROA  
ATOM   2704  OD1 ASN P 753      18.984  15.156  24.279  0.00  0.00      PROA  
ATOM   2705  ND2 ASN P 753      17.562  13.323  24.373  0.00  0.00      PROA  
ATOM   2706 HD21 ASN P 753      16.821  12.797  23.957  0.00  0.00      PROA  
ATOM   2707 HD22 ASN P 753      18.076  13.107  25.203  0.00  0.00      PROA  
ATOM   2708  C   ASN P 753      19.416  14.796  21.066  0.00  0.00      PROA  
ATOM   2709  O   ASN P 753      20.399  14.147  21.381  0.00  0.00      PROA  
ATOM   2710  N   MET P 754      19.555  16.044  20.623  0.00  0.00      PROA  
ATOM   2711  HN  MET P 754      18.717  16.502  20.335  0.00  0.00      PROA  
ATOM   2712  CA  MET P 754      20.777  16.734  20.276  0.00  0.00      PROA  
ATOM   2713  HA  MET P 754      21.586  16.032  20.141  0.00  0.00      PROA  
ATOM   2714  CB  MET P 754      20.542  17.527  18.980  0.00  0.00      PROA  
ATOM   2715  HB1 MET P 754      21.490  18.087  18.828  0.00  0.00      PROA  
ATOM   2716  HB2 MET P 754      19.669  18.167  19.233  0.00  0.00      PROA  
ATOM   2717  CG  MET P 754      20.449  16.646  17.696  0.00  0.00      PROA  
ATOM   2718  HG1 MET P 754      19.844  17.185  16.935  0.00  0.00      PROA  
ATOM   2719  HG2 MET P 754      19.940  15.732  18.068  0.00  0.00      PROA  
ATOM   2720  SD  MET P 754      21.927  15.854  17.003  0.00  0.00      PROA  
ATOM   2721  CE  MET P 754      21.145  15.687  15.386  0.00  0.00      PROA  
ATOM   2722  HE1 MET P 754      21.833  15.199  14.664  0.00  0.00      PROA  
ATOM   2723  HE2 MET P 754      20.742  16.643  14.990  0.00  0.00      PROA  
ATOM   2724  HE3 MET P 754      20.238  15.052  15.470  0.00  0.00      PROA  
ATOM   2725  C   MET P 754      21.330  17.595  21.421  0.00  0.00      PROA  
ATOM   2726  O   MET P 754      22.355  18.265  21.306  0.00  0.00      PROA  
ATOM   2727  N   HSD P 755      20.552  17.626  22.492  0.00  0.00      PROA  
ATOM   2728  HN  HSD P 755      19.780  16.996  22.496  0.00  0.00      PROA  
ATOM   2729  CA  HSD P 755      20.873  18.108  23.820  0.00  0.00      PROA  
ATOM   2730  HA  HSD P 755      20.170  17.694  24.527  0.00  0.00      PROA  
ATOM   2731  CB  HSD P 755      22.209  17.755  24.372  0.00  0.00      PROA  
ATOM   2732  HB1 HSD P 755      22.278  18.220  25.379  0.00  0.00      PROA  
ATOM   2733  HB2 HSD P 755      23.082  18.050  23.752  0.00  0.00      PROA  
ATOM   2734  ND1 HSD P 755      21.879  15.292  24.075  0.00  0.00      PROA  
ATOM   2735  HD1 HSD P 755      21.216  15.400  23.335  0.00  0.00      PROA  
ATOM   2736  CG  HSD P 755      22.418  16.297  24.724  0.00  0.00      PROA  
ATOM   2737  CE1 HSD P 755      22.295  14.185  24.665  0.00  0.00      PROA  
ATOM   2738  HE1 HSD P 755      22.339  13.196  24.210  0.00  0.00      PROA  
ATOM   2739  NE2 HSD P 755      22.996  14.430  25.736  0.00  0.00      PROA  
ATOM   2740  CD2 HSD P 755      23.077  15.802  25.781  0.00  0.00      PROA  
ATOM   2741  HD2 HSD P 755      23.678  16.316  26.521  0.00  0.00      PROA  
ATOM   2742  C   HSD P 755      20.659  19.608  23.941  0.00  0.00      PROA  
ATOM   2743  O   HSD P 755      20.966  20.216  24.992  0.00  0.00      PROA  
ATOM   2744  N   ASN P 756      19.940  20.181  23.028  0.00  0.00      PROA  
ATOM   2745  HN  ASN P 756      19.705  19.756  22.158  0.00  0.00      PROA  
ATOM   2746  CA  ASN P 756      19.259  21.422  23.167  0.00  0.00      PROA  
ATOM   2747  HA  ASN P 756      19.879  22.069  23.770  0.00  0.00      PROA  
ATOM   2748  CB  ASN P 756      18.857  22.073  21.767  0.00  0.00      PROA  
ATOM   2749  HB1 ASN P 756      18.563  23.127  21.960  0.00  0.00      PROA  
ATOM   2750  HB2 ASN P 756      17.994  21.598  21.254  0.00  0.00      PROA  
ATOM   2751  CG  ASN P 756      20.101  22.168  20.964  0.00  0.00      PROA  
ATOM   2752  OD1 ASN P 756      21.019  22.858  21.347  0.00  0.00      PROA  
ATOM   2753  ND2 ASN P 756      20.112  21.451  19.814  0.00  0.00      PROA  
ATOM   2754 HD21 ASN P 756      21.042  21.267  19.495  0.00  0.00      PROA  
ATOM   2755 HD22 ASN P 756      19.317  21.027  19.380  0.00  0.00      PROA  
ATOM   2756  C   ASN P 756      17.919  21.292  23.888  0.00  0.00      PROA  
ATOM   2757  O   ASN P 756      17.330  20.211  23.881  0.00  0.00      PROA  
ATOM   2758  N   ASN P 757      17.389  22.385  24.518  0.00  0.00      PROA  
ATOM   2759  HN  ASN P 757      17.921  23.222  24.427  0.00  0.00      PROA  
ATOM   2760  CA  ASN P 757      16.094  22.490  25.136  0.00  0.00      PROA  
ATOM   2761  HA  ASN P 757      16.459  22.949  26.043  0.00  0.00      PROA  
ATOM   2762  CB  ASN P 757      15.252  23.508  24.310  0.00  0.00      PROA  
ATOM   2763  HB1 ASN P 757      15.212  23.274  23.224  0.00  0.00      PROA  
ATOM   2764  HB2 ASN P 757      15.788  24.481  24.333  0.00  0.00      PROA  
ATOM   2765  CG  ASN P 757      13.828  23.549  24.781  0.00  0.00      PROA  
ATOM   2766  OD1 ASN P 757      13.525  23.424  25.948  0.00  0.00      PROA  
ATOM   2767  ND2 ASN P 757      12.805  23.827  23.893  0.00  0.00      PROA  
ATOM   2768 HD21 ASN P 757      11.944  24.082  24.334  0.00  0.00      PROA  
ATOM   2769 HD22 ASN P 757      12.933  23.891  22.904  0.00  0.00      PROA  
ATOM   2770  C   ASN P 757      15.336  21.218  25.634  0.00  0.00      PROA  
ATOM   2771  O   ASN P 757      14.404  20.698  25.071  0.00  0.00      PROA  
ATOM   2772  N   LEU P 758      15.851  20.668  26.749  0.00  0.00      PROA  
ATOM   2773  HN  LEU P 758      16.485  21.255  27.247  0.00  0.00      PROA  
ATOM   2774  CA  LEU P 758      15.358  19.456  27.344  0.00  0.00      PROA  
ATOM   2775  HA  LEU P 758      14.973  18.787  26.588  0.00  0.00      PROA  
ATOM   2776  CB  LEU P 758      16.577  18.665  27.968  0.00  0.00      PROA  
ATOM   2777  HB1 LEU P 758      16.046  17.727  28.237  0.00  0.00      PROA  
ATOM   2778  HB2 LEU P 758      16.940  19.186  28.879  0.00  0.00      PROA  
ATOM   2779  CG  LEU P 758      17.750  18.434  26.998  0.00  0.00      PROA  
ATOM   2780  HG  LEU P 758      18.101  19.394  26.562  0.00  0.00      PROA  
ATOM   2781  CD1 LEU P 758      18.881  17.612  27.583  0.00  0.00      PROA  
ATOM   2782 HD11 LEU P 758      19.494  18.150  28.337  0.00  0.00      PROA  
ATOM   2783 HD12 LEU P 758      19.548  17.502  26.701  0.00  0.00      PROA  
ATOM   2784 HD13 LEU P 758      18.573  16.618  27.972  0.00  0.00      PROA  
ATOM   2785  CD2 LEU P 758      17.335  17.733  25.753  0.00  0.00      PROA  
ATOM   2786 HD21 LEU P 758      16.859  16.751  25.963  0.00  0.00      PROA  
ATOM   2787 HD22 LEU P 758      18.233  17.652  25.103  0.00  0.00      PROA  
ATOM   2788 HD23 LEU P 758      16.630  18.290  25.100  0.00  0.00      PROA  
ATOM   2789  C   LEU P 758      14.202  19.683  28.432  0.00  0.00      PROA  
ATOM   2790  O   LEU P 758      13.386  18.766  28.644  0.00  0.00      PROA  
ATOM   2791  N   ASP P 759      14.057  20.916  28.880  0.00  0.00      PROA  
ATOM   2792  HN  ASP P 759      14.704  21.668  28.781  0.00  0.00      PROA  
ATOM   2793  CA  ASP P 759      13.108  21.263  29.863  0.00  0.00      PROA  
ATOM   2794  HA  ASP P 759      12.834  20.431  30.495  0.00  0.00      PROA  
ATOM   2795  CB  ASP P 759      13.829  22.216  30.933  0.00  0.00      PROA  
ATOM   2796  HB1 ASP P 759      14.791  21.713  31.167  0.00  0.00      PROA  
ATOM   2797  HB2 ASP P 759      13.215  22.248  31.858  0.00  0.00      PROA  
ATOM   2798  CG  ASP P 759      14.238  23.521  30.399  0.00  0.00      PROA  
ATOM   2799  OD1 ASP P 759      14.012  24.556  31.096  0.00  0.00      PROA  
ATOM   2800  OD2 ASP P 759      14.796  23.570  29.329  0.00  0.00      PROA  
ATOM   2801  C   ASP P 759      11.778  21.811  29.362  0.00  0.00      PROA  
ATOM   2802  O   ASP P 759      11.007  22.369  30.166  0.00  0.00      PROA  
ATOM   2803  N   LYS P 760      11.528  21.625  28.070  0.00  0.00      PROA  
ATOM   2804  HN  LYS P 760      12.283  21.240  27.544  0.00  0.00      PROA  
ATOM   2805  CA  LYS P 760      10.222  21.860  27.540  0.00  0.00      PROA  
ATOM   2806  HA  LYS P 760       9.677  22.229  28.396  0.00  0.00      PROA  
ATOM   2807  CB  LYS P 760      10.232  22.978  26.477  0.00  0.00      PROA  
ATOM   2808  HB1 LYS P 760       9.316  23.004  25.849  0.00  0.00      PROA  
ATOM   2809  HB2 LYS P 760      11.026  22.813  25.719  0.00  0.00      PROA  
ATOM   2810  CG  LYS P 760      10.446  24.394  27.043  0.00  0.00      PROA  
ATOM   2811  HG1 LYS P 760      11.407  24.393  27.601  0.00  0.00      PROA  
ATOM   2812  HG2 LYS P 760       9.700  24.582  27.844  0.00  0.00      PROA  
ATOM   2813  CD  LYS P 760      10.357  25.512  25.956  0.00  0.00      PROA  
ATOM   2814  HD1 LYS P 760       9.483  25.414  25.277  0.00  0.00      PROA  
ATOM   2815  HD2 LYS P 760      11.195  25.464  25.228  0.00  0.00      PROA  
ATOM   2816  CE  LYS P 760      10.262  26.929  26.483  0.00  0.00      PROA  
ATOM   2817  HE1 LYS P 760      11.153  27.117  27.120  0.00  0.00      PROA  
ATOM   2818  HE2 LYS P 760       9.354  27.127  27.092  0.00  0.00      PROA  
ATOM   2819  NZ  LYS P 760      10.461  27.901  25.360  0.00  0.00      PROA  
ATOM   2820  HZ1 LYS P 760      10.493  28.864  25.753  0.00  0.00      PROA  
ATOM   2821  HZ2 LYS P 760       9.705  27.902  24.646  0.00  0.00      PROA  
ATOM   2822  HZ3 LYS P 760      11.387  27.723  24.922  0.00  0.00      PROA  
ATOM   2823  C   LYS P 760       9.514  20.606  27.079  0.00  0.00      PROA  
ATOM   2824  O   LYS P 760       8.307  20.568  26.829  0.00  0.00      PROA  
ATOM   2825  N   LEU P 761      10.228  19.493  27.120  0.00  0.00      PROA  
ATOM   2826  HN  LEU P 761      11.151  19.583  27.487  0.00  0.00      PROA  
ATOM   2827  CA  LEU P 761       9.739  18.122  26.827  0.00  0.00      PROA  
ATOM   2828  HA  LEU P 761       9.224  18.324  25.899  0.00  0.00      PROA  
ATOM   2829  CB  LEU P 761      10.903  17.077  26.504  0.00  0.00      PROA  
ATOM   2830  HB1 LEU P 761      10.519  16.048  26.340  0.00  0.00      PROA  
ATOM   2831  HB2 LEU P 761      11.479  17.013  27.452  0.00  0.00      PROA  
ATOM   2832  CG  LEU P 761      11.941  17.509  25.488  0.00  0.00      PROA  
ATOM   2833  HG  LEU P 761      12.204  18.583  25.594  0.00  0.00      PROA  
ATOM   2834  CD1 LEU P 761      13.142  16.592  25.443  0.00  0.00      PROA  
ATOM   2835 HD11 LEU P 761      12.988  15.616  24.935  0.00  0.00      PROA  
ATOM   2836 HD12 LEU P 761      13.657  16.516  26.424  0.00  0.00      PROA  
ATOM   2837 HD13 LEU P 761      13.964  17.047  24.849  0.00  0.00      PROA  
ATOM   2838  CD2 LEU P 761      11.428  17.542  24.036  0.00  0.00      PROA  
ATOM   2839 HD21 LEU P 761      12.222  18.000  23.409  0.00  0.00      PROA  
ATOM   2840 HD22 LEU P 761      10.445  18.057  23.991  0.00  0.00      PROA  
ATOM   2841 HD23 LEU P 761      11.189  16.522  23.667  0.00  0.00      PROA  
ATOM   2842  C   LEU P 761       8.779  17.542  27.737  0.00  0.00      PROA  
ATOM   2843  O   LEU P 761       8.837  17.730  28.917  0.00  0.00      PROA  
ATOM   2844  N   THR P 762       7.851  16.720  27.239  0.00  0.00      PROA  
ATOM   2845  HN  THR P 762       7.751  16.559  26.260  0.00  0.00      PROA  
ATOM   2846  CA  THR P 762       6.825  16.060  28.004  0.00  0.00      PROA  
ATOM   2847  HA  THR P 762       7.185  16.081  29.022  0.00  0.00      PROA  
ATOM   2848  CB  THR P 762       5.506  16.773  27.969  0.00  0.00      PROA  
ATOM   2849  HB  THR P 762       5.201  17.107  26.955  0.00  0.00      PROA  
ATOM   2850  OG1 THR P 762       5.515  17.890  28.874  0.00  0.00      PROA  
ATOM   2851  HG1 THR P 762       6.204  18.455  28.516  0.00  0.00      PROA  
ATOM   2852  CG2 THR P 762       4.330  15.906  28.377  0.00  0.00      PROA  
ATOM   2853 HG21 THR P 762       3.446  16.579  28.355  0.00  0.00      PROA  
ATOM   2854 HG22 THR P 762       4.496  15.380  29.341  0.00  0.00      PROA  
ATOM   2855 HG23 THR P 762       4.079  15.180  27.574  0.00  0.00      PROA  
ATOM   2856  C   THR P 762       6.754  14.610  27.569  0.00  0.00      PROA  
ATOM   2857  O   THR P 762       6.701  14.246  26.400  0.00  0.00      PROA  
ATOM   2858  N   SER P 763       6.780  13.587  28.485  0.00  0.00      PROA  
ATOM   2859  HN  SER P 763       6.655  13.719  29.465  0.00  0.00      PROA  
ATOM   2860  CA  SER P 763       6.745  12.151  28.076  0.00  0.00      PROA  
ATOM   2861  HA  SER P 763       6.601  11.674  29.034  0.00  0.00      PROA  
ATOM   2862  CB  SER P 763       5.481  11.782  27.269  0.00  0.00      PROA  
ATOM   2863  HB1 SER P 763       5.204  10.709  27.347  0.00  0.00      PROA  
ATOM   2864  HB2 SER P 763       5.704  11.965  26.196  0.00  0.00      PROA  
ATOM   2865  OG  SER P 763       4.287  12.523  27.597  0.00  0.00      PROA  
ATOM   2866  HG1 SER P 763       4.649  13.302  27.170  0.00  0.00      PROA  
ATOM   2867  C   SER P 763       8.071  11.659  27.556  0.00  0.00      PROA  
ATOM   2868  O   SER P 763       8.105  10.765  26.704  0.00  0.00      PROA  
ATOM   2869  N   TYR P 764       9.176  12.207  28.038  0.00  0.00      PROA  
ATOM   2870  HN  TYR P 764       9.079  13.077  28.516  0.00  0.00      PROA  
ATOM   2871  CA  TYR P 764      10.519  11.745  27.688  0.00  0.00      PROA  
ATOM   2872  HA  TYR P 764      10.400  11.283  26.719  0.00  0.00      PROA  
ATOM   2873  CB  TYR P 764      11.520  12.900  27.542  0.00  0.00      PROA  
ATOM   2874  HB1 TYR P 764      11.209  13.630  26.764  0.00  0.00      PROA  
ATOM   2875  HB2 TYR P 764      12.541  12.604  27.220  0.00  0.00      PROA  
ATOM   2876  CG  TYR P 764      11.634  13.643  28.841  0.00  0.00      PROA  
ATOM   2877  CD1 TYR P 764      12.656  13.245  29.777  0.00  0.00      PROA  
ATOM   2878  HD1 TYR P 764      13.410  12.494  29.592  0.00  0.00      PROA  
ATOM   2879  CE1 TYR P 764      12.826  13.999  30.972  0.00  0.00      PROA  
ATOM   2880  HE1 TYR P 764      13.691  13.842  31.599  0.00  0.00      PROA  
ATOM   2881  CZ  TYR P 764      11.937  15.091  31.223  0.00  0.00      PROA  
ATOM   2882  OH  TYR P 764      12.302  15.837  32.380  0.00  0.00      PROA  
ATOM   2883  HH  TYR P 764      13.066  15.463  32.824  0.00  0.00      PROA  
ATOM   2884  CD2 TYR P 764      10.811  14.688  29.133  0.00  0.00      PROA  
ATOM   2885  HD2 TYR P 764       9.992  14.886  28.458  0.00  0.00      PROA  
ATOM   2886  CE2 TYR P 764      11.016  15.434  30.287  0.00  0.00      PROA  
ATOM   2887  HE2 TYR P 764      10.482  16.371  30.348  0.00  0.00      PROA  
ATOM   2888  C   TYR P 764      11.086  10.637  28.539  0.00  0.00      PROA  
ATOM   2889  O   TYR P 764      11.889   9.832  28.099  0.00  0.00      PROA  
ATOM   2890  N   SER P 765      10.532  10.478  29.778  0.00  0.00      PROA  
ATOM   2891  HN  SER P 765       9.915  11.196  30.092  0.00  0.00      PROA  
ATOM   2892  CA  SER P 765      10.924   9.378  30.643  0.00  0.00      PROA  
ATOM   2893  HA  SER P 765      11.992   9.237  30.561  0.00  0.00      PROA  
ATOM   2894  CB  SER P 765      10.571   9.791  32.105  0.00  0.00      PROA  
ATOM   2895  HB1 SER P 765      11.082   9.097  32.805  0.00  0.00      PROA  
ATOM   2896  HB2 SER P 765       9.487   9.647  32.304  0.00  0.00      PROA  
ATOM   2897  OG  SER P 765      11.073  11.121  32.292  0.00  0.00      PROA  
ATOM   2898  HG1 SER P 765      12.013  11.096  32.486  0.00  0.00      PROA  
ATOM   2899  C   SER P 765      10.239   7.998  30.356  0.00  0.00      PROA  
ATOM   2900  O   SER P 765       9.202   7.956  29.768  0.00  0.00      PROA  
ATOM   2901  N   CYS P 766      10.862   6.940  30.906  0.00  0.00      PROA  
ATOM   2902  HN  CYS P 766      11.653   7.068  31.499  0.00  0.00      PROA  
ATOM   2903  CA  CYS P 766      10.222   5.605  31.164  0.00  0.00      PROA  
ATOM   2904  HA  CYS P 766       9.916   5.074  30.275  0.00  0.00      PROA  
ATOM   2905  CB  CYS P 766      11.209   4.675  31.941  0.00  0.00      PROA  
ATOM   2906  HB1 CYS P 766      10.671   3.821  32.404  0.00  0.00      PROA  
ATOM   2907  HB2 CYS P 766      11.658   5.330  32.718  0.00  0.00      PROA  
ATOM   2908  SG  CYS P 766      12.494   3.888  30.870  0.00  0.00      PROA  
ATOM   2909  C   CYS P 766       8.986   5.746  32.056  0.00  0.00      PROA  
ATOM   2910  O   CYS P 766       8.969   6.575  32.995  0.00  0.00      PROA  
ATOM   2911  N   VAL P 767       7.957   4.934  31.800  0.00  0.00      PROA  
ATOM   2912  HN  VAL P 767       7.996   4.229  31.096  0.00  0.00      PROA  
ATOM   2913  CA  VAL P 767       6.687   5.152  32.538  0.00  0.00      PROA  
ATOM   2914  HA  VAL P 767       6.428   6.171  32.785  0.00  0.00      PROA  
ATOM   2915  CB  VAL P 767       5.523   4.671  31.715  0.00  0.00      PROA  
ATOM   2916  HB  VAL P 767       5.791   3.655  31.354  0.00  0.00      PROA  
ATOM   2917  CG1 VAL P 767       4.253   4.531  32.516  0.00  0.00      PROA  
ATOM   2918 HG11 VAL P 767       4.373   3.567  33.055  0.00  0.00      PROA  
ATOM   2919 HG12 VAL P 767       3.484   4.246  31.767  0.00  0.00      PROA  
ATOM   2920 HG13 VAL P 767       3.883   5.382  33.127  0.00  0.00      PROA  
ATOM   2921  CG2 VAL P 767       5.325   5.685  30.585  0.00  0.00      PROA  
ATOM   2922 HG21 VAL P 767       4.692   5.366  29.729  0.00  0.00      PROA  
ATOM   2923 HG22 VAL P 767       6.320   5.887  30.133  0.00  0.00      PROA  
ATOM   2924 HG23 VAL P 767       4.835   6.609  30.960  0.00  0.00      PROA  
ATOM   2925  C   VAL P 767       6.782   4.288  33.813  0.00  0.00      PROA  
ATOM   2926  O   VAL P 767       6.972   3.088  33.738  0.00  0.00      PROA  
ATOM   2927  N   CYS P 768       6.582   4.878  35.001  0.00  0.00      PROA  
ATOM   2928  HN  CYS P 768       6.567   5.873  35.074  0.00  0.00      PROA  
ATOM   2929  CA  CYS P 768       6.404   4.196  36.300  0.00  0.00      PROA  
ATOM   2930  HA  CYS P 768       7.077   3.353  36.266  0.00  0.00      PROA  
ATOM   2931  CB  CYS P 768       7.007   5.095  37.391  0.00  0.00      PROA  
ATOM   2932  HB1 CYS P 768       6.535   6.087  37.563  0.00  0.00      PROA  
ATOM   2933  HB2 CYS P 768       7.990   5.462  37.027  0.00  0.00      PROA  
ATOM   2934  SG  CYS P 768       7.469   4.181  38.865  0.00  0.00      PROA  
ATOM   2935  C   CYS P 768       5.051   3.682  36.566  0.00  0.00      PROA  
ATOM   2936  O   CYS P 768       4.051   4.284  36.191  0.00  0.00      PROA  
ATOM   2937  N   THR P 769       4.984   2.538  37.243  0.00  0.00      PROA  
ATOM   2938  HN  THR P 769       5.843   2.108  37.511  0.00  0.00      PROA  
ATOM   2939  CA  THR P 769       3.720   1.991  37.692  0.00  0.00      PROA  
ATOM   2940  HA  THR P 769       2.962   2.711  37.959  0.00  0.00      PROA  
ATOM   2941  CB  THR P 769       3.030   0.955  36.646  0.00  0.00      PROA  
ATOM   2942  HB  THR P 769       2.863   1.527  35.709  0.00  0.00      PROA  
ATOM   2943  OG1 THR P 769       1.832   0.418  37.038  0.00  0.00      PROA  
ATOM   2944  HG1 THR P 769       1.315   0.352  36.231  0.00  0.00      PROA  
ATOM   2945  CG2 THR P 769       3.888  -0.276  36.399  0.00  0.00      PROA  
ATOM   2946 HG21 THR P 769       4.798  -0.024  35.815  0.00  0.00      PROA  
ATOM   2947 HG22 THR P 769       3.297  -0.954  35.746  0.00  0.00      PROA  
ATOM   2948 HG23 THR P 769       4.113  -0.839  37.330  0.00  0.00      PROA  
ATOM   2949  C   THR P 769       3.853   1.343  39.043  0.00  0.00      PROA  
ATOM   2950  O   THR P 769       4.928   1.055  39.507  0.00  0.00      PROA  
ATOM   2951  N   GLU P 770       2.758   1.090  39.780  0.00  0.00      PROA  
ATOM   2952  HN  GLU P 770       1.897   1.248  39.302  0.00  0.00      PROA  
ATOM   2953  CA  GLU P 770       2.802   0.383  41.063  0.00  0.00      PROA  
ATOM   2954  HA  GLU P 770       3.397   1.135  41.559  0.00  0.00      PROA  
ATOM   2955  CB  GLU P 770       1.462   0.361  41.780  0.00  0.00      PROA  
ATOM   2956  HB1 GLU P 770       0.976   1.359  41.721  0.00  0.00      PROA  
ATOM   2957  HB2 GLU P 770       1.577   0.221  42.876  0.00  0.00      PROA  
ATOM   2958  CG  GLU P 770       0.362  -0.683  41.422  0.00  0.00      PROA  
ATOM   2959  HG1 GLU P 770       0.749  -1.715  41.561  0.00  0.00      PROA  
ATOM   2960  HG2 GLU P 770       0.159  -0.459  40.352  0.00  0.00      PROA  
ATOM   2961  CD  GLU P 770      -0.925  -0.438  42.132  0.00  0.00      PROA  
ATOM   2962  OE1 GLU P 770      -1.036  -1.041  43.220  0.00  0.00      PROA  
ATOM   2963  OE2 GLU P 770      -1.943   0.127  41.650  0.00  0.00      PROA  
ATOM   2964  C   GLU P 770       3.318  -1.015  40.918  0.00  0.00      PROA  
ATOM   2965  O   GLU P 770       2.922  -1.815  40.035  0.00  0.00      PROA  
ATOM   2966  N   PRO P 771       4.116  -1.430  41.874  0.00  0.00      PROA  
ATOM   2967  CD  PRO P 771       4.796  -0.621  42.842  0.00  0.00      PROA  
ATOM   2968  HD1 PRO P 771       4.165  -0.336  43.711  0.00  0.00      PROA  
ATOM   2969  HD2 PRO P 771       5.191   0.369  42.528  0.00  0.00      PROA  
ATOM   2970  CA  PRO P 771       4.527  -2.801  41.841  0.00  0.00      PROA  
ATOM   2971  HA  PRO P 771       5.021  -2.894  40.885  0.00  0.00      PROA  
ATOM   2972  CB  PRO P 771       5.456  -2.933  43.131  0.00  0.00      PROA  
ATOM   2973  HB1 PRO P 771       6.223  -3.721  42.969  0.00  0.00      PROA  
ATOM   2974  HB2 PRO P 771       5.057  -3.224  44.126  0.00  0.00      PROA  
ATOM   2975  CG  PRO P 771       6.007  -1.525  43.423  0.00  0.00      PROA  
ATOM   2976  HG1 PRO P 771       6.106  -1.235  44.491  0.00  0.00      PROA  
ATOM   2977  HG2 PRO P 771       6.935  -1.435  42.819  0.00  0.00      PROA  
ATOM   2978  C   PRO P 771       3.475  -3.906  42.004  0.00  0.00      PROA  
ATOM   2979  O   PRO P 771       2.630  -3.680  42.813  0.00  0.00      PROA  
ATOM   2980  N   PRO P 772       3.531  -5.056  41.350  0.00  0.00      PROA  
ATOM   2981  CD  PRO P 772       4.319  -5.310  40.120  0.00  0.00      PROA  
ATOM   2982  HD1 PRO P 772       5.402  -5.337  40.369  0.00  0.00      PROA  
ATOM   2983  HD2 PRO P 772       3.978  -4.597  39.340  0.00  0.00      PROA  
ATOM   2984  CA  PRO P 772       2.646  -6.168  41.664  0.00  0.00      PROA  
ATOM   2985  HA  PRO P 772       1.664  -5.842  41.973  0.00  0.00      PROA  
ATOM   2986  CB  PRO P 772       2.541  -6.931  40.320  0.00  0.00      PROA  
ATOM   2987  HB1 PRO P 772       1.808  -6.476  39.621  0.00  0.00      PROA  
ATOM   2988  HB2 PRO P 772       2.204  -7.988  40.386  0.00  0.00      PROA  
ATOM   2989  CG  PRO P 772       3.975  -6.770  39.752  0.00  0.00      PROA  
ATOM   2990  HG1 PRO P 772       4.761  -7.493  40.061  0.00  0.00      PROA  
ATOM   2991  HG2 PRO P 772       4.174  -6.836  38.661  0.00  0.00      PROA  
ATOM   2992  C   PRO P 772       3.118  -7.078  42.769  0.00  0.00      PROA  
ATOM   2993  O   PRO P 772       4.106  -7.759  42.635  0.00  0.00      PROA  
ATOM   2994  N   ASN P 773       2.517  -6.876  43.945  0.00  0.00      PROA  
ATOM   2995  HN  ASN P 773       1.835  -6.149  43.970  0.00  0.00      PROA  
ATOM   2996  CA  ASN P 773       2.920  -7.530  45.178  0.00  0.00      PROA  
ATOM   2997  HA  ASN P 773       2.231  -7.326  45.985  0.00  0.00      PROA  
ATOM   2998  CB  ASN P 773       2.767  -9.107  45.083  0.00  0.00      PROA  
ATOM   2999  HB1 ASN P 773       3.663  -9.483  44.544  0.00  0.00      PROA  
ATOM   3000  HB2 ASN P 773       1.900  -9.417  44.462  0.00  0.00      PROA  
ATOM   3001  CG  ASN P 773       2.743  -9.843  46.413  0.00  0.00      PROA  
ATOM   3002  OD1 ASN P 773       3.342  -9.407  47.406  0.00  0.00      PROA  
ATOM   3003  ND2 ASN P 773       1.954 -10.979  46.577  0.00  0.00      PROA  
ATOM   3004 HD21 ASN P 773       1.861 -11.460  47.449  0.00  0.00      PROA  
ATOM   3005 HD22 ASN P 773       1.422 -11.193  45.757  0.00  0.00      PROA  
ATOM   3006  C   ASN P 773       4.332  -7.054  45.721  0.00  0.00      PROA  
ATOM   3007  O   ASN P 773       5.353  -7.739  45.536  0.00  0.00      PROA  
ATOM   3008  N   PRO P 774       4.437  -5.933  46.367  0.00  0.00      PROA  
ATOM   3009  CD  PRO P 774       3.431  -4.884  46.467  0.00  0.00      PROA  
ATOM   3010  HD1 PRO P 774       2.489  -5.391  46.764  0.00  0.00      PROA  
ATOM   3011  HD2 PRO P 774       3.427  -4.353  45.492  0.00  0.00      PROA  
ATOM   3012  CA  PRO P 774       5.767  -5.477  46.834  0.00  0.00      PROA  
ATOM   3013  HA  PRO P 774       6.355  -5.404  45.931  0.00  0.00      PROA  
ATOM   3014  CB  PRO P 774       5.471  -4.070  47.386  0.00  0.00      PROA  
ATOM   3015  HB1 PRO P 774       5.808  -3.343  46.616  0.00  0.00      PROA  
ATOM   3016  HB2 PRO P 774       6.103  -3.795  48.257  0.00  0.00      PROA  
ATOM   3017  CG  PRO P 774       3.936  -3.950  47.512  0.00  0.00      PROA  
ATOM   3018  HG1 PRO P 774       3.656  -4.306  48.526  0.00  0.00      PROA  
ATOM   3019  HG2 PRO P 774       3.710  -2.862  47.544  0.00  0.00      PROA  
ATOM   3020  C   PRO P 774       6.502  -6.373  47.788  0.00  0.00      PROA  
ATOM   3021  O   PRO P 774       5.927  -7.232  48.387  0.00  0.00      PROA  
ATOM   3022  N   SER P 775       7.847  -6.228  47.870  0.00  0.00      PROA  
ATOM   3023  HN  SER P 775       8.372  -5.527  47.393  0.00  0.00      PROA  
ATOM   3024  CA  SER P 775       8.583  -6.836  49.028  0.00  0.00      PROA  
ATOM   3025  HA  SER P 775       8.178  -7.821  49.209  0.00  0.00      PROA  
ATOM   3026  CB  SER P 775      10.038  -6.941  48.708  0.00  0.00      PROA  
ATOM   3027  HB1 SER P 775      10.153  -7.518  47.766  0.00  0.00      PROA  
ATOM   3028  HB2 SER P 775      10.606  -7.531  49.457  0.00  0.00      PROA  
ATOM   3029  OG  SER P 775      10.740  -5.754  48.430  0.00  0.00      PROA  
ATOM   3030  HG1 SER P 775      11.558  -6.060  48.031  0.00  0.00      PROA  
ATOM   3031  C   SER P 775       8.473  -6.099  50.385  0.00  0.00      PROA  
ATOM   3032  O   SER P 775       8.025  -4.961  50.494  0.00  0.00      PROA  
ATOM   3033  N   ASN P 776       8.826  -6.859  51.500  0.00  0.00      PROA  
ATOM   3034  HN  ASN P 776       9.004  -7.840  51.512  0.00  0.00      PROA  
ATOM   3035  CA  ASN P 776       8.899  -6.423  52.840  0.00  0.00      PROA  
ATOM   3036  HA  ASN P 776       7.927  -6.013  53.071  0.00  0.00      PROA  
ATOM   3037  CB  ASN P 776       9.098  -7.662  53.741  0.00  0.00      PROA  
ATOM   3038  HB1 ASN P 776       9.618  -7.488  54.707  0.00  0.00      PROA  
ATOM   3039  HB2 ASN P 776       9.687  -8.478  53.270  0.00  0.00      PROA  
ATOM   3040  CG  ASN P 776       7.776  -8.335  54.041  0.00  0.00      PROA  
ATOM   3041  OD1 ASN P 776       7.476  -9.374  53.517  0.00  0.00      PROA  
ATOM   3042  ND2 ASN P 776       6.972  -7.714  54.910  0.00  0.00      PROA  
ATOM   3043 HD21 ASN P 776       6.096  -8.121  55.169  0.00  0.00      PROA  
ATOM   3044 HD22 ASN P 776       7.143  -6.758  55.151  0.00  0.00      PROA  
ATOM   3045  C   ASN P 776      10.015  -5.373  53.044  0.00  0.00      PROA  
ATOM   3046  O   ASN P 776       9.878  -4.473  53.829  0.00  0.00      PROA  
ATOM   3047  N   GLU P 777      11.169  -5.552  52.254  0.00  0.00      PROA  
ATOM   3048  HN  GLU P 777      11.267  -6.413  51.760  0.00  0.00      PROA  
ATOM   3049  CA  GLU P 777      12.245  -4.549  52.106  0.00  0.00      PROA  
ATOM   3050  HA  GLU P 777      12.813  -4.299  52.990  0.00  0.00      PROA  
ATOM   3051  CB  GLU P 777      13.242  -4.846  50.890  0.00  0.00      PROA  
ATOM   3052  HB1 GLU P 777      13.053  -4.649  49.813  0.00  0.00      PROA  
ATOM   3053  HB2 GLU P 777      13.258  -5.945  51.055  0.00  0.00      PROA  
ATOM   3054  CG  GLU P 777      14.722  -4.294  51.104  0.00  0.00      PROA  
ATOM   3055  HG1 GLU P 777      14.750  -4.470  52.201  0.00  0.00      PROA  
ATOM   3056  HG2 GLU P 777      14.832  -3.209  50.894  0.00  0.00      PROA  
ATOM   3057  CD  GLU P 777      15.839  -5.135  50.450  0.00  0.00      PROA  
ATOM   3058  OE1 GLU P 777      17.021  -5.108  50.890  0.00  0.00      PROA  
ATOM   3059  OE2 GLU P 777      15.445  -5.842  49.460  0.00  0.00      PROA  
ATOM   3060  C   GLU P 777      11.621  -3.166  51.696  0.00  0.00      PROA  
ATOM   3061  O   GLU P 777      11.904  -2.176  52.349  0.00  0.00      PROA  
ATOM   3062  N   THR P 778      10.712  -3.206  50.680  0.00  0.00      PROA  
ATOM   3063  HN  THR P 778      10.617  -4.139  50.343  0.00  0.00      PROA  
ATOM   3064  CA  THR P 778      10.113  -2.168  49.999  0.00  0.00      PROA  
ATOM   3065  HA  THR P 778      10.795  -1.343  49.849  0.00  0.00      PROA  
ATOM   3066  CB  THR P 778       9.505  -2.700  48.678  0.00  0.00      PROA  
ATOM   3067  HB  THR P 778       8.919  -3.612  48.921  0.00  0.00      PROA  
ATOM   3068  OG1 THR P 778      10.429  -2.975  47.651  0.00  0.00      PROA  
ATOM   3069  HG1 THR P 778      10.759  -3.830  47.937  0.00  0.00      PROA  
ATOM   3070  CG2 THR P 778       8.498  -1.751  48.021  0.00  0.00      PROA  
ATOM   3071 HG21 THR P 778       8.162  -2.085  47.016  0.00  0.00      PROA  
ATOM   3072 HG22 THR P 778       8.946  -0.753  47.824  0.00  0.00      PROA  
ATOM   3073 HG23 THR P 778       7.600  -1.787  48.674  0.00  0.00      PROA  
ATOM   3074  C   THR P 778       9.076  -1.547  50.866  0.00  0.00      PROA  
ATOM   3075  O   THR P 778       9.010  -0.309  50.867  0.00  0.00      PROA  
ATOM   3076  N   LEU P 779       8.215  -2.276  51.629  0.00  0.00      PROA  
ATOM   3077  HN  LEU P 779       8.076  -3.246  51.448  0.00  0.00      PROA  
ATOM   3078  CA  LEU P 779       7.102  -1.855  52.553  0.00  0.00      PROA  
ATOM   3079  HA  LEU P 779       6.418  -1.140  52.120  0.00  0.00      PROA  
ATOM   3080  CB  LEU P 779       6.310  -3.158  53.075  0.00  0.00      PROA  
ATOM   3081  HB1 LEU P 779       5.705  -2.846  53.954  0.00  0.00      PROA  
ATOM   3082  HB2 LEU P 779       7.132  -3.775  53.496  0.00  0.00      PROA  
ATOM   3083  CG  LEU P 779       5.418  -3.796  52.004  0.00  0.00      PROA  
ATOM   3084  HG  LEU P 779       6.002  -4.041  51.092  0.00  0.00      PROA  
ATOM   3085  CD1 LEU P 779       4.928  -5.132  52.573  0.00  0.00      PROA  
ATOM   3086 HD11 LEU P 779       4.284  -5.101  53.477  0.00  0.00      PROA  
ATOM   3087 HD12 LEU P 779       5.811  -5.793  52.707  0.00  0.00      PROA  
ATOM   3088 HD13 LEU P 779       4.243  -5.645  51.864  0.00  0.00      PROA  
ATOM   3089  CD2 LEU P 779       4.152  -2.977  51.718  0.00  0.00      PROA  
ATOM   3090 HD21 LEU P 779       3.288  -3.601  51.405  0.00  0.00      PROA  
ATOM   3091 HD22 LEU P 779       4.488  -2.209  50.989  0.00  0.00      PROA  
ATOM   3092 HD23 LEU P 779       3.755  -2.461  52.619  0.00  0.00      PROA  
ATOM   3093  C   LEU P 779       7.677  -0.988  53.654  0.00  0.00      PROA  
ATOM   3094  O   LEU P 779       7.136  -0.062  54.228  0.00  0.00      PROA  
ATOM   3095  N   ALA P 780       8.827  -1.472  54.190  0.00  0.00      PROA  
ATOM   3096  HN  ALA P 780       9.129  -2.393  53.957  0.00  0.00      PROA  
ATOM   3097  CA  ALA P 780       9.655  -0.888  55.219  0.00  0.00      PROA  
ATOM   3098  HA  ALA P 780       9.022  -0.587  56.040  0.00  0.00      PROA  
ATOM   3099  CB  ALA P 780      10.661  -1.979  55.532  0.00  0.00      PROA  
ATOM   3100  HB1 ALA P 780      11.193  -2.269  54.601  0.00  0.00      PROA  
ATOM   3101  HB2 ALA P 780      10.108  -2.897  55.824  0.00  0.00      PROA  
ATOM   3102  HB3 ALA P 780      11.383  -1.830  56.363  0.00  0.00      PROA  
ATOM   3103  C   ALA P 780      10.265   0.402  54.693  0.00  0.00      PROA  
ATOM   3104  O   ALA P 780      10.174   1.427  55.400  0.00  0.00      PROA  
ATOM   3105  N   GLN P 781      10.886   0.444  53.440  0.00  0.00      PROA  
ATOM   3106  HN  GLN P 781      11.126  -0.294  52.815  0.00  0.00      PROA  
ATOM   3107  CA  GLN P 781      11.318   1.725  52.863  0.00  0.00      PROA  
ATOM   3108  HA  GLN P 781      12.054   2.169  53.517  0.00  0.00      PROA  
ATOM   3109  CB  GLN P 781      12.009   1.525  51.438  0.00  0.00      PROA  
ATOM   3110  HB1 GLN P 781      12.376   2.515  51.092  0.00  0.00      PROA  
ATOM   3111  HB2 GLN P 781      11.256   1.177  50.698  0.00  0.00      PROA  
ATOM   3112  CG  GLN P 781      13.278   0.670  51.361  0.00  0.00      PROA  
ATOM   3113  HG1 GLN P 781      13.895   0.953  50.482  0.00  0.00      PROA  
ATOM   3114  HG2 GLN P 781      13.037  -0.412  51.286  0.00  0.00      PROA  
ATOM   3115  CD  GLN P 781      14.105   0.911  52.673  0.00  0.00      PROA  
ATOM   3116  OE1 GLN P 781      14.656   1.928  52.920  0.00  0.00      PROA  
ATOM   3117  NE2 GLN P 781      14.101  -0.224  53.485  0.00  0.00      PROA  
ATOM   3118 HE21 GLN P 781      13.457  -0.936  53.204  0.00  0.00      PROA  
ATOM   3119 HE22 GLN P 781      14.692  -0.244  54.292  0.00  0.00      PROA  
ATOM   3120  C   GLN P 781      10.270   2.698  52.500  0.00  0.00      PROA  
ATOM   3121  O   GLN P 781      10.421   3.926  52.658  0.00  0.00      PROA  
ATOM   3122  N   TRP P 782       9.040   2.156  52.173  0.00  0.00      PROA  
ATOM   3123  HN  TRP P 782       8.917   1.189  51.965  0.00  0.00      PROA  
ATOM   3124  CA  TRP P 782       7.773   2.901  52.027  0.00  0.00      PROA  
ATOM   3125  HA  TRP P 782       8.018   3.697  51.339  0.00  0.00      PROA  
ATOM   3126  CB  TRP P 782       6.610   2.087  51.442  0.00  0.00      PROA  
ATOM   3127  HB1 TRP P 782       5.601   2.529  51.587  0.00  0.00      PROA  
ATOM   3128  HB2 TRP P 782       6.662   1.120  51.986  0.00  0.00      PROA  
ATOM   3129  CG  TRP P 782       6.644   1.786  50.024  0.00  0.00      PROA  
ATOM   3130  CD1 TRP P 782       7.593   2.181  49.172  0.00  0.00      PROA  
ATOM   3131  HD1 TRP P 782       8.401   2.876  49.349  0.00  0.00      PROA  
ATOM   3132  NE1 TRP P 782       7.299   1.796  47.882  0.00  0.00      PROA  
ATOM   3133  HE1 TRP P 782       7.584   2.222  47.052  0.00  0.00      PROA  
ATOM   3134  CE2 TRP P 782       6.127   1.101  47.916  0.00  0.00      PROA  
ATOM   3135  CD2 TRP P 782       5.683   1.028  49.250  0.00  0.00      PROA  
ATOM   3136  CE3 TRP P 782       4.626   0.204  49.603  0.00  0.00      PROA  
ATOM   3137  HE3 TRP P 782       4.302   0.084  50.626  0.00  0.00      PROA  
ATOM   3138  CZ3 TRP P 782       3.928  -0.505  48.575  0.00  0.00      PROA  
ATOM   3139  HZ3 TRP P 782       3.146  -1.189  48.871  0.00  0.00      PROA  
ATOM   3140  CZ2 TRP P 782       5.417   0.517  46.907  0.00  0.00      PROA  
ATOM   3141  HZ2 TRP P 782       5.729   0.819  45.918  0.00  0.00      PROA  
ATOM   3142  CH2 TRP P 782       4.212  -0.241  47.231  0.00  0.00      PROA  
ATOM   3143  HH2 TRP P 782       3.557  -0.625  46.463  0.00  0.00      PROA  
ATOM   3144  C   TRP P 782       7.244   3.621  53.222  0.00  0.00      PROA  
ATOM   3145  O   TRP P 782       6.728   4.753  53.024  0.00  0.00      PROA  
ATOM   3146  N   LYS P 783       7.299   2.999  54.422  0.00  0.00      PROA  
ATOM   3147  HN  LYS P 783       7.749   2.113  54.499  0.00  0.00      PROA  
ATOM   3148  CA  LYS P 783       6.806   3.482  55.678  0.00  0.00      PROA  
ATOM   3149  HA  LYS P 783       5.753   3.679  55.537  0.00  0.00      PROA  
ATOM   3150  CB  LYS P 783       7.004   2.491  56.910  0.00  0.00      PROA  
ATOM   3151  HB1 LYS P 783       7.079   3.115  57.825  0.00  0.00      PROA  
ATOM   3152  HB2 LYS P 783       7.974   1.989  56.706  0.00  0.00      PROA  
ATOM   3153  CG  LYS P 783       5.708   1.584  56.967  0.00  0.00      PROA  
ATOM   3154  HG1 LYS P 783       5.871   0.798  56.198  0.00  0.00      PROA  
ATOM   3155  HG2 LYS P 783       4.758   2.084  56.683  0.00  0.00      PROA  
ATOM   3156  CD  LYS P 783       5.600   0.836  58.269  0.00  0.00      PROA  
ATOM   3157  HD1 LYS P 783       6.463   0.202  58.565  0.00  0.00      PROA  
ATOM   3158  HD2 LYS P 783       4.777   0.100  58.145  0.00  0.00      PROA  
ATOM   3159  CE  LYS P 783       5.122   1.667  59.543  0.00  0.00      PROA  
ATOM   3160  HE1 LYS P 783       4.121   2.132  59.420  0.00  0.00      PROA  
ATOM   3161  HE2 LYS P 783       5.843   2.472  59.800  0.00  0.00      PROA  
ATOM   3162  NZ  LYS P 783       5.183   0.776  60.821  0.00  0.00      PROA  
ATOM   3163  HZ1 LYS P 783       5.401   1.452  61.581  0.00  0.00      PROA  
ATOM   3164  HZ2 LYS P 783       6.009   0.145  60.774  0.00  0.00      PROA  
ATOM   3165  HZ3 LYS P 783       4.269   0.298  60.961  0.00  0.00      PROA  
ATOM   3166  C   LYS P 783       7.421   4.824  56.078  0.00  0.00      PROA  
ATOM   3167  O   LYS P 783       6.763   5.897  56.348  0.00  0.00      PROA  
ATOM   3168  N   LYS P 784       8.773   4.945  55.981  0.00  0.00      PROA  
ATOM   3169  HN  LYS P 784       9.354   4.242  55.579  0.00  0.00      PROA  
ATOM   3170  CA  LYS P 784       9.508   6.076  56.335  0.00  0.00      PROA  
ATOM   3171  HA  LYS P 784       9.209   6.278  57.352  0.00  0.00      PROA  
ATOM   3172  CB  LYS P 784      11.060   5.921  56.474  0.00  0.00      PROA  
ATOM   3173  HB1 LYS P 784      11.109   5.343  57.422  0.00  0.00      PROA  
ATOM   3174  HB2 LYS P 784      11.608   6.878  56.609  0.00  0.00      PROA  
ATOM   3175  CG  LYS P 784      11.622   5.196  55.314  0.00  0.00      PROA  
ATOM   3176  HG1 LYS P 784      11.432   5.831  54.423  0.00  0.00      PROA  
ATOM   3177  HG2 LYS P 784      11.141   4.195  55.284  0.00  0.00      PROA  
ATOM   3178  CD  LYS P 784      13.166   4.910  55.484  0.00  0.00      PROA  
ATOM   3179  HD1 LYS P 784      13.394   4.240  54.627  0.00  0.00      PROA  
ATOM   3180  HD2 LYS P 784      13.407   4.381  56.430  0.00  0.00      PROA  
ATOM   3181  CE  LYS P 784      14.047   6.142  55.319  0.00  0.00      PROA  
ATOM   3182  HE1 LYS P 784      15.107   5.862  55.501  0.00  0.00      PROA  
ATOM   3183  HE2 LYS P 784      13.763   6.915  56.064  0.00  0.00      PROA  
ATOM   3184  NZ  LYS P 784      13.883   6.747  53.986  0.00  0.00      PROA  
ATOM   3185  HZ1 LYS P 784      14.209   6.033  53.303  0.00  0.00      PROA  
ATOM   3186  HZ2 LYS P 784      14.452   7.606  53.845  0.00  0.00      PROA  
ATOM   3187  HZ3 LYS P 784      12.868   6.903  53.825  0.00  0.00      PROA  
ATOM   3188  C   LYS P 784       9.159   7.214  55.529  0.00  0.00      PROA  
ATOM   3189  O   LYS P 784       9.078   8.299  56.004  0.00  0.00      PROA  
ATOM   3190  N   ASP P 785       8.894   6.980  54.180  0.00  0.00      PROA  
ATOM   3191  HN  ASP P 785       8.875   6.039  53.853  0.00  0.00      PROA  
ATOM   3192  CA  ASP P 785       8.749   8.074  53.204  0.00  0.00      PROA  
ATOM   3193  HA  ASP P 785       9.178   8.996  53.568  0.00  0.00      PROA  
ATOM   3194  CB  ASP P 785       9.453   7.686  51.906  0.00  0.00      PROA  
ATOM   3195  HB1 ASP P 785       9.152   8.420  51.129  0.00  0.00      PROA  
ATOM   3196  HB2 ASP P 785       9.277   6.654  51.534  0.00  0.00      PROA  
ATOM   3197  CG  ASP P 785      10.961   7.773  52.035  0.00  0.00      PROA  
ATOM   3198  OD1 ASP P 785      11.435   8.193  53.076  0.00  0.00      PROA  
ATOM   3199  OD2 ASP P 785      11.636   7.587  50.970  0.00  0.00      PROA  
ATOM   3200  C   ASP P 785       7.249   8.386  53.131  0.00  0.00      PROA  
ATOM   3201  O   ASP P 785       6.883   9.197  52.303  0.00  0.00      PROA  
ATOM   3202  N   ASN P 786       6.353   7.806  54.044  0.00  0.00      PROA  
ATOM   3203  HN  ASN P 786       6.741   7.215  54.747  0.00  0.00      PROA  
ATOM   3204  CA  ASN P 786       4.942   7.975  53.990  0.00  0.00      PROA  
ATOM   3205  HA  ASN P 786       4.474   7.381  54.761  0.00  0.00      PROA  
ATOM   3206  CB  ASN P 786       4.542   9.498  54.327  0.00  0.00      PROA  
ATOM   3207  HB1 ASN P 786       3.468   9.584  54.598  0.00  0.00      PROA  
ATOM   3208  HB2 ASN P 786       4.709  10.144  53.439  0.00  0.00      PROA  
ATOM   3209  CG  ASN P 786       5.381  10.063  55.489  0.00  0.00      PROA  
ATOM   3210  OD1 ASN P 786       6.266  10.886  55.607  0.00  0.00      PROA  
ATOM   3211  ND2 ASN P 786       5.053   9.400  56.641  0.00  0.00      PROA  
ATOM   3212 HD21 ASN P 786       5.399   9.751  57.512  0.00  0.00      PROA  
ATOM   3213 HD22 ASN P 786       4.227   8.842  56.719  0.00  0.00      PROA  
ATOM   3214  C   ASN P 786       4.236   7.477  52.749  0.00  0.00      PROA  
ATOM   3215  O   ASN P 786       3.181   7.961  52.372  0.00  0.00      PROA  
ATOM   3216  N   ILE P 787       4.846   6.467  51.968  0.00  0.00      PROA  
ATOM   3217  HN  ILE P 787       5.672   5.979  52.239  0.00  0.00      PROA  
ATOM   3218  CA  ILE P 787       4.286   6.179  50.706  0.00  0.00      PROA  
ATOM   3219  HA  ILE P 787       4.237   7.122  50.182  0.00  0.00      PROA  
ATOM   3220  CB  ILE P 787       5.298   5.303  49.959  0.00  0.00      PROA  
ATOM   3221  HB  ILE P 787       5.605   4.446  50.596  0.00  0.00      PROA  
ATOM   3222  CG2 ILE P 787       4.941   4.640  48.621  0.00  0.00      PROA  
ATOM   3223 HG21 ILE P 787       4.177   3.834  48.656  0.00  0.00      PROA  
ATOM   3224 HG22 ILE P 787       5.823   4.163  48.142  0.00  0.00      PROA  
ATOM   3225 HG23 ILE P 787       4.722   5.472  47.918  0.00  0.00      PROA  
ATOM   3226  CG1 ILE P 787       6.676   6.066  49.822  0.00  0.00      PROA  
ATOM   3227 HG11 ILE P 787       7.435   5.429  49.320  0.00  0.00      PROA  
ATOM   3228 HG12 ILE P 787       7.087   6.126  50.853  0.00  0.00      PROA  
ATOM   3229  CD  ILE P 787       6.580   7.350  49.122  0.00  0.00      PROA  
ATOM   3230  HD1 ILE P 787       5.969   8.132  49.622  0.00  0.00      PROA  
ATOM   3231  HD2 ILE P 787       6.124   7.226  48.116  0.00  0.00      PROA  
ATOM   3232  HD3 ILE P 787       7.536   7.740  48.712  0.00  0.00      PROA  
ATOM   3233  C   ILE P 787       2.865   5.527  50.824  0.00  0.00      PROA  
ATOM   3234  O   ILE P 787       1.983   5.767  50.008  0.00  0.00      PROA  
ATOM   3235  N   THR P 788       2.639   4.664  51.779  0.00  0.00      PROA  
ATOM   3236  HN  THR P 788       3.319   4.374  52.448  0.00  0.00      PROA  
ATOM   3237  CA  THR P 788       1.405   3.829  52.028  0.00  0.00      PROA  
ATOM   3238  HA  THR P 788       1.018   3.686  51.029  0.00  0.00      PROA  
ATOM   3239  CB  THR P 788       1.743   2.533  52.758  0.00  0.00      PROA  
ATOM   3240  HB  THR P 788       1.299   2.308  53.751  0.00  0.00      PROA  
ATOM   3241  OG1 THR P 788       3.149   2.499  53.038  0.00  0.00      PROA  
ATOM   3242  HG1 THR P 788       3.367   1.615  53.341  0.00  0.00      PROA  
ATOM   3243  CG2 THR P 788       1.412   1.367  51.757  0.00  0.00      PROA  
ATOM   3244 HG21 THR P 788       2.094   1.451  50.884  0.00  0.00      PROA  
ATOM   3245 HG22 THR P 788       0.436   1.461  51.236  0.00  0.00      PROA  
ATOM   3246 HG23 THR P 788       1.601   0.378  52.228  0.00  0.00      PROA  
ATOM   3247  C   THR P 788       0.374   4.623  52.883  0.00  0.00      PROA  
ATOM   3248  O   THR P 788      -0.818   4.519  52.830  0.00  0.00      PROA  
ATOM   3249  N   ALA P 789       0.975   5.448  53.739  0.00  0.00      PROA  
ATOM   3250  HN  ALA P 789       1.958   5.465  53.904  0.00  0.00      PROA  
ATOM   3251  CA  ALA P 789       0.223   6.421  54.585  0.00  0.00      PROA  
ATOM   3252  HA  ALA P 789      -0.637   5.997  55.083  0.00  0.00      PROA  
ATOM   3253  CB  ALA P 789       1.169   6.970  55.627  0.00  0.00      PROA  
ATOM   3254  HB1 ALA P 789       1.767   6.113  56.003  0.00  0.00      PROA  
ATOM   3255  HB2 ALA P 789       0.765   7.582  56.462  0.00  0.00      PROA  
ATOM   3256  HB3 ALA P 789       1.934   7.621  55.153  0.00  0.00      PROA  
ATOM   3257  C   ALA P 789      -0.477   7.541  53.844  0.00  0.00      PROA  
ATOM   3258  O   ALA P 789      -1.314   8.209  54.444  0.00  0.00      PROA  
ATOM   3259  N   HSD P 790      -0.116   7.802  52.599  0.00  0.00      PROA  
ATOM   3260  HN  HSD P 790       0.565   7.222  52.157  0.00  0.00      PROA  
ATOM   3261  CA  HSD P 790      -0.749   8.757  51.715  0.00  0.00      PROA  
ATOM   3262  HA  HSD P 790      -1.684   9.114  52.121  0.00  0.00      PROA  
ATOM   3263  CB  HSD P 790       0.172   9.960  51.514  0.00  0.00      PROA  
ATOM   3264  HB1 HSD P 790      -0.160  10.713  50.767  0.00  0.00      PROA  
ATOM   3265  HB2 HSD P 790       1.104   9.581  51.044  0.00  0.00      PROA  
ATOM   3266  ND1 HSD P 790      -0.278  10.883  53.854  0.00  0.00      PROA  
ATOM   3267  HD1 HSD P 790      -1.228  10.576  53.925  0.00  0.00      PROA  
ATOM   3268  CG  HSD P 790       0.562  10.686  52.781  0.00  0.00      PROA  
ATOM   3269  CE1 HSD P 790       0.493  11.520  54.764  0.00  0.00      PROA  
ATOM   3270  HE1 HSD P 790       0.053  11.999  55.639  0.00  0.00      PROA  
ATOM   3271  NE2 HSD P 790       1.742  11.714  54.371  0.00  0.00      PROA  
ATOM   3272  CD2 HSD P 790       1.783  11.168  53.120  0.00  0.00      PROA  
ATOM   3273  HD2 HSD P 790       2.765  11.175  52.662  0.00  0.00      PROA  
ATOM   3274  C   HSD P 790      -1.095   8.145  50.453  0.00  0.00      PROA  
ATOM   3275  O   HSD P 790      -0.891   6.972  50.235  0.00  0.00      PROA  
ATOM   3276  N   ASN P 791      -1.813   8.896  49.599  0.00  0.00      PROA  
ATOM   3277  HN  ASN P 791      -2.232   9.784  49.773  0.00  0.00      PROA  
ATOM   3278  CA  ASN P 791      -1.978   8.464  48.251  0.00  0.00      PROA  
ATOM   3279  HA  ASN P 791      -2.114   7.394  48.198  0.00  0.00      PROA  
ATOM   3280  CB  ASN P 791      -3.276   9.104  47.666  0.00  0.00      PROA  
ATOM   3281  HB1 ASN P 791      -3.458   8.687  46.653  0.00  0.00      PROA  
ATOM   3282  HB2 ASN P 791      -3.134  10.206  47.668  0.00  0.00      PROA  
ATOM   3283  CG  ASN P 791      -4.549   8.913  48.486  0.00  0.00      PROA  
ATOM   3284  OD1 ASN P 791      -4.947   9.724  49.334  0.00  0.00      PROA  
ATOM   3285  ND2 ASN P 791      -5.272   7.805  48.193  0.00  0.00      PROA  
ATOM   3286 HD21 ASN P 791      -5.962   7.573  48.879  0.00  0.00      PROA  
ATOM   3287 HD22 ASN P 791      -5.158   7.207  47.399  0.00  0.00      PROA  
ATOM   3288  C   ASN P 791      -0.753   8.854  47.290  0.00  0.00      PROA  
ATOM   3289  O   ASN P 791      -0.314   9.996  47.371  0.00  0.00      PROA  
ATOM   3290  N   ILE P 792      -0.349   7.924  46.458  0.00  0.00      PROA  
ATOM   3291  HN  ILE P 792      -0.800   7.035  46.489  0.00  0.00      PROA  
ATOM   3292  CA  ILE P 792       0.785   8.049  45.501  0.00  0.00      PROA  
ATOM   3293  HA  ILE P 792       1.080   9.088  45.478  0.00  0.00      PROA  
ATOM   3294  CB  ILE P 792       2.010   7.245  45.878  0.00  0.00      PROA  
ATOM   3295  HB  ILE P 792       1.717   6.219  46.187  0.00  0.00      PROA  
ATOM   3296  CG2 ILE P 792       3.156   7.146  44.777  0.00  0.00      PROA  
ATOM   3297 HG21 ILE P 792       2.836   6.599  43.865  0.00  0.00      PROA  
ATOM   3298 HG22 ILE P 792       4.025   6.599  45.200  0.00  0.00      PROA  
ATOM   3299 HG23 ILE P 792       3.370   8.211  44.542  0.00  0.00      PROA  
ATOM   3300  CG1 ILE P 792       2.641   7.770  47.237  0.00  0.00      PROA  
ATOM   3301 HG11 ILE P 792       3.348   6.955  47.505  0.00  0.00      PROA  
ATOM   3302 HG12 ILE P 792       1.878   7.779  48.044  0.00  0.00      PROA  
ATOM   3303  CD  ILE P 792       3.423   9.077  47.136  0.00  0.00      PROA  
ATOM   3304  HD1 ILE P 792       3.643   9.482  48.147  0.00  0.00      PROA  
ATOM   3305  HD2 ILE P 792       2.905   9.935  46.657  0.00  0.00      PROA  
ATOM   3306  HD3 ILE P 792       4.364   8.981  46.555  0.00  0.00      PROA  
ATOM   3307  C   ILE P 792       0.276   7.828  44.114  0.00  0.00      PROA  
ATOM   3308  O   ILE P 792      -0.684   7.001  43.831  0.00  0.00      PROA  
ATOM   3309  N   SER P 793       0.851   8.490  43.068  0.00  0.00      PROA  
ATOM   3310  HN  SER P 793       1.599   9.134  43.211  0.00  0.00      PROA  
ATOM   3311  CA  SER P 793       0.570   8.272  41.644  0.00  0.00      PROA  
ATOM   3312  HA  SER P 793       0.102   7.301  41.580  0.00  0.00      PROA  
ATOM   3313  CB  SER P 793      -0.320   9.346  40.993  0.00  0.00      PROA  
ATOM   3314  HB1 SER P 793       0.215  10.311  41.126  0.00  0.00      PROA  
ATOM   3315  HB2 SER P 793      -1.263   9.440  41.572  0.00  0.00      PROA  
ATOM   3316  OG  SER P 793      -0.494   9.097  39.583  0.00  0.00      PROA  
ATOM   3317  HG1 SER P 793      -0.432   9.999  39.261  0.00  0.00      PROA  
ATOM   3318  C   SER P 793       1.909   8.121  40.920  0.00  0.00      PROA  
ATOM   3319  O   SER P 793       2.879   8.741  41.325  0.00  0.00      PROA  
ATOM   3320  N   TRP P 794       1.990   7.177  40.007  0.00  0.00      PROA  
ATOM   3321  HN  TRP P 794       1.263   6.514  39.846  0.00  0.00      PROA  
ATOM   3322  CA  TRP P 794       3.294   6.815  39.489  0.00  0.00      PROA  
ATOM   3323  HA  TRP P 794       4.054   7.281  40.098  0.00  0.00      PROA  
ATOM   3324  CB  TRP P 794       3.385   5.265  39.524  0.00  0.00      PROA  
ATOM   3325  HB1 TRP P 794       4.349   4.860  39.148  0.00  0.00      PROA  
ATOM   3326  HB2 TRP P 794       2.650   4.848  38.804  0.00  0.00      PROA  
ATOM   3327  CG  TRP P 794       3.128   4.775  40.917  0.00  0.00      PROA  
ATOM   3328  CD1 TRP P 794       1.892   4.447  41.393  0.00  0.00      PROA  
ATOM   3329  HD1 TRP P 794       0.944   4.541  40.885  0.00  0.00      PROA  
ATOM   3330  NE1 TRP P 794       2.054   3.940  42.738  0.00  0.00      PROA  
ATOM   3331  HE1 TRP P 794       1.443   3.947  43.499  0.00  0.00      PROA  
ATOM   3332  CE2 TRP P 794       3.379   3.922  42.999  0.00  0.00      PROA  
ATOM   3333  CD2 TRP P 794       4.097   4.397  41.850  0.00  0.00      PROA  
ATOM   3334  CE3 TRP P 794       5.527   4.497  41.890  0.00  0.00      PROA  
ATOM   3335  HE3 TRP P 794       5.914   5.037  41.038  0.00  0.00      PROA  
ATOM   3336  CZ3 TRP P 794       6.192   4.077  43.020  0.00  0.00      PROA  
ATOM   3337  HZ3 TRP P 794       7.226   4.260  43.273  0.00  0.00      PROA  
ATOM   3338  CZ2 TRP P 794       4.048   3.479  44.105  0.00  0.00      PROA  
ATOM   3339  HZ2 TRP P 794       3.540   3.093  44.976  0.00  0.00      PROA  
ATOM   3340  CH2 TRP P 794       5.465   3.522  44.068  0.00  0.00      PROA  
ATOM   3341  HH2 TRP P 794       5.991   3.186  44.949  0.00  0.00      PROA  
ATOM   3342  C   TRP P 794       3.329   7.241  38.090  0.00  0.00      PROA  
ATOM   3343  O   TRP P 794       4.386   7.099  37.437  0.00  0.00      PROA  
ATOM   3344  N   ARG P 795       2.167   7.770  37.536  0.00  0.00      PROA  
ATOM   3345  HN  ARG P 795       1.380   7.769  38.149  0.00  0.00      PROA  
ATOM   3346  CA  ARG P 795       1.903   8.035  36.110  0.00  0.00      PROA  
ATOM   3347  HA  ARG P 795       2.267   7.097  35.719  0.00  0.00      PROA  
ATOM   3348  CB  ARG P 795       0.373   8.099  35.944  0.00  0.00      PROA  
ATOM   3349  HB1 ARG P 795       0.057   8.803  36.743  0.00  0.00      PROA  
ATOM   3350  HB2 ARG P 795      -0.047   7.120  36.260  0.00  0.00      PROA  
ATOM   3351  CG  ARG P 795      -0.170   8.539  34.569  0.00  0.00      PROA  
ATOM   3352  HG1 ARG P 795       0.180   9.578  34.393  0.00  0.00      PROA  
ATOM   3353  HG2 ARG P 795      -1.281   8.534  34.590  0.00  0.00      PROA  
ATOM   3354  CD  ARG P 795       0.398   7.737  33.371  0.00  0.00      PROA  
ATOM   3355  HD1 ARG P 795      -0.079   6.760  33.139  0.00  0.00      PROA  
ATOM   3356  HD2 ARG P 795       1.497   7.599  33.458  0.00  0.00      PROA  
ATOM   3357  NE  ARG P 795       0.210   8.661  32.183  0.00  0.00      PROA  
ATOM   3358  HE  ARG P 795      -0.743   8.827  31.929  0.00  0.00      PROA  
ATOM   3359  CZ  ARG P 795       1.186   9.058  31.340  0.00  0.00      PROA  
ATOM   3360  NH1 ARG P 795       2.432   9.116  31.726  0.00  0.00      PROA  
ATOM   3361 HH11 ARG P 795       2.672   9.090  32.697  0.00  0.00      PROA  
ATOM   3362 HH12 ARG P 795       3.032   9.310  30.950  0.00  0.00      PROA  
ATOM   3363  NH2 ARG P 795       0.895   9.394  30.138  0.00  0.00      PROA  
ATOM   3364 HH21 ARG P 795      -0.080   9.328  29.927  0.00  0.00      PROA  
ATOM   3365 HH22 ARG P 795       1.636   9.637  29.513  0.00  0.00      PROA  
ATOM   3366  C   ARG P 795       2.789   9.045  35.470  0.00  0.00      PROA  
ATOM   3367  O   ARG P 795       3.272   8.892  34.335  0.00  0.00      PROA  
ATOM   3368  N   ASN P 796       3.174  10.094  36.148  0.00  0.00      PROA  
ATOM   3369  HN  ASN P 796       2.875  10.116  37.098  0.00  0.00      PROA  
ATOM   3370  CA  ASN P 796       3.953  11.230  35.634  0.00  0.00      PROA  
ATOM   3371  HA  ASN P 796       4.090  11.170  34.564  0.00  0.00      PROA  
ATOM   3372  CB  ASN P 796       3.238  12.609  35.791  0.00  0.00      PROA  
ATOM   3373  HB1 ASN P 796       3.782  13.478  35.363  0.00  0.00      PROA  
ATOM   3374  HB2 ASN P 796       3.106  12.849  36.867  0.00  0.00      PROA  
ATOM   3375  CG  ASN P 796       1.797  12.486  35.174  0.00  0.00      PROA  
ATOM   3376  OD1 ASN P 796       0.761  12.418  35.802  0.00  0.00      PROA  
ATOM   3377  ND2 ASN P 796       1.768  12.443  33.818  0.00  0.00      PROA  
ATOM   3378 HD21 ASN P 796       0.949  12.222  33.288  0.00  0.00      PROA  
ATOM   3379 HD22 ASN P 796       2.639  12.792  33.473  0.00  0.00      PROA  
ATOM   3380  C   ASN P 796       5.333  11.230  36.341  0.00  0.00      PROA  
ATOM   3381  O   ASN P 796       6.099  12.154  36.158  0.00  0.00      PROA  
ATOM   3382  N   LEU P 797       5.702  10.177  37.105  0.00  0.00      PROA  
ATOM   3383  HN  LEU P 797       5.149   9.365  37.275  0.00  0.00      PROA  
ATOM   3384  CA  LEU P 797       7.100  10.157  37.696  0.00  0.00      PROA  
ATOM   3385  HA  LEU P 797       7.083  11.101  38.221  0.00  0.00      PROA  
ATOM   3386  CB  LEU P 797       7.379   8.977  38.760  0.00  0.00      PROA  
ATOM   3387  HB1 LEU P 797       8.327   9.238  39.276  0.00  0.00      PROA  
ATOM   3388  HB2 LEU P 797       7.433   7.942  38.358  0.00  0.00      PROA  
ATOM   3389  CG  LEU P 797       6.317   9.143  39.908  0.00  0.00      PROA  
ATOM   3390  HG  LEU P 797       5.304   9.084  39.455  0.00  0.00      PROA  
ATOM   3391  CD1 LEU P 797       6.494   8.143  40.999  0.00  0.00      PROA  
ATOM   3392 HD11 LEU P 797       5.806   8.380  41.838  0.00  0.00      PROA  
ATOM   3393 HD12 LEU P 797       7.560   8.206  41.305  0.00  0.00      PROA  
ATOM   3394 HD13 LEU P 797       6.415   7.123  40.566  0.00  0.00      PROA  
ATOM   3395  CD2 LEU P 797       6.397  10.501  40.628  0.00  0.00      PROA  
ATOM   3396 HD21 LEU P 797       6.145  11.264  39.861  0.00  0.00      PROA  
ATOM   3397 HD22 LEU P 797       7.365  10.648  41.152  0.00  0.00      PROA  
ATOM   3398 HD23 LEU P 797       5.669  10.580  41.463  0.00  0.00      PROA  
ATOM   3399  C   LEU P 797       8.233  10.183  36.663  0.00  0.00      PROA  
ATOM   3400  O   LEU P 797       8.216   9.694  35.555  0.00  0.00      PROA  
ATOM   3401  N   THR P 798       9.396  10.636  37.148  0.00  0.00      PROA  
ATOM   3402  HN  THR P 798       9.415  10.963  38.090  0.00  0.00      PROA  
ATOM   3403  CA  THR P 798      10.646  10.729  36.377  0.00  0.00      PROA  
ATOM   3404  HA  THR P 798      10.522  10.576  35.315  0.00  0.00      PROA  
ATOM   3405  CB  THR P 798      11.347  12.165  36.446  0.00  0.00      PROA  
ATOM   3406  HB  THR P 798      12.392  12.135  36.068  0.00  0.00      PROA  
ATOM   3407  OG1 THR P 798      11.595  12.550  37.751  0.00  0.00      PROA  
ATOM   3408  HG1 THR P 798      10.792  12.593  38.274  0.00  0.00      PROA  
ATOM   3409  CG2 THR P 798      10.595  13.276  35.726  0.00  0.00      PROA  
ATOM   3410 HG21 THR P 798      11.103  14.261  35.806  0.00  0.00      PROA  
ATOM   3411 HG22 THR P 798       9.521  13.340  36.003  0.00  0.00      PROA  
ATOM   3412 HG23 THR P 798      10.537  12.972  34.659  0.00  0.00      PROA  
ATOM   3413  C   THR P 798      11.518   9.651  36.889  0.00  0.00      PROA  
ATOM   3414  O   THR P 798      11.308   9.173  37.997  0.00  0.00      PROA  
ATOM   3415  N   VAL P 799      12.440   9.199  36.115  0.00  0.00      PROA  
ATOM   3416  HN  VAL P 799      12.786   9.721  35.339  0.00  0.00      PROA  
ATOM   3417  CA  VAL P 799      13.260   8.025  36.380  0.00  0.00      PROA  
ATOM   3418  HA  VAL P 799      12.645   7.149  36.234  0.00  0.00      PROA  
ATOM   3419  CB  VAL P 799      14.358   7.895  35.413  0.00  0.00      PROA  
ATOM   3420  HB  VAL P 799      14.899   8.839  35.186  0.00  0.00      PROA  
ATOM   3421  CG1 VAL P 799      15.448   6.842  35.867  0.00  0.00      PROA  
ATOM   3422 HG11 VAL P 799      15.050   5.850  36.169  0.00  0.00      PROA  
ATOM   3423 HG12 VAL P 799      16.108   7.230  36.672  0.00  0.00      PROA  
ATOM   3424 HG13 VAL P 799      16.168   6.704  35.031  0.00  0.00      PROA  
ATOM   3425  CG2 VAL P 799      13.768   7.502  33.979  0.00  0.00      PROA  
ATOM   3426 HG21 VAL P 799      14.673   7.311  33.363  0.00  0.00      PROA  
ATOM   3427 HG22 VAL P 799      13.108   8.229  33.459  0.00  0.00      PROA  
ATOM   3428 HG23 VAL P 799      13.176   6.565  34.047  0.00  0.00      PROA  
ATOM   3429  C   VAL P 799      13.814   8.041  37.792  0.00  0.00      PROA  
ATOM   3430  O   VAL P 799      13.673   7.089  38.529  0.00  0.00      PROA  
ATOM   3431  N   SER P 800      14.428   9.191  38.226  0.00  0.00      PROA  
ATOM   3432  HN  SER P 800      14.630   9.886  37.541  0.00  0.00      PROA  
ATOM   3433  CA  SER P 800      14.923   9.319  39.627  0.00  0.00      PROA  
ATOM   3434  HA  SER P 800      15.726   8.602  39.709  0.00  0.00      PROA  
ATOM   3435  CB  SER P 800      15.658  10.697  40.031  0.00  0.00      PROA  
ATOM   3436  HB1 SER P 800      16.629  10.840  39.510  0.00  0.00      PROA  
ATOM   3437  HB2 SER P 800      15.772  10.891  41.119  0.00  0.00      PROA  
ATOM   3438  OG  SER P 800      14.857  11.837  39.600  0.00  0.00      PROA  
ATOM   3439  HG1 SER P 800      14.966  11.989  38.659  0.00  0.00      PROA  
ATOM   3440  C   SER P 800      13.976   9.072  40.800  0.00  0.00      PROA  
ATOM   3441  O   SER P 800      14.202   8.341  41.757  0.00  0.00      PROA  
ATOM   3442  N   GLU P 801      12.750   9.618  40.631  0.00  0.00      PROA  
ATOM   3443  HN  GLU P 801      12.598  10.218  39.849  0.00  0.00      PROA  
ATOM   3444  CA  GLU P 801      11.575   9.521  41.442  0.00  0.00      PROA  
ATOM   3445  HA  GLU P 801      11.691   9.829  42.470  0.00  0.00      PROA  
ATOM   3446  CB  GLU P 801      10.364  10.311  40.871  0.00  0.00      PROA  
ATOM   3447  HB1 GLU P 801       9.417   9.996  41.360  0.00  0.00      PROA  
ATOM   3448  HB2 GLU P 801      10.229   9.962  39.825  0.00  0.00      PROA  
ATOM   3449  CG  GLU P 801      10.662  11.839  41.098  0.00  0.00      PROA  
ATOM   3450  HG1 GLU P 801      11.550  12.194  40.532  0.00  0.00      PROA  
ATOM   3451  HG2 GLU P 801      10.644  12.001  42.197  0.00  0.00      PROA  
ATOM   3452  CD  GLU P 801       9.584  12.724  40.549  0.00  0.00      PROA  
ATOM   3453  OE1 GLU P 801       8.745  13.220  41.345  0.00  0.00      PROA  
ATOM   3454  OE2 GLU P 801       9.551  12.907  39.313  0.00  0.00      PROA  
ATOM   3455  C   GLU P 801      11.077   8.107  41.523  0.00  0.00      PROA  
ATOM   3456  O   GLU P 801      10.891   7.655  42.594  0.00  0.00      PROA  
ATOM   3457  N   CYS P 802      10.863   7.383  40.350  0.00  0.00      PROA  
ATOM   3458  HN  CYS P 802      11.196   7.829  39.523  0.00  0.00      PROA  
ATOM   3459  CA  CYS P 802      10.228   6.124  40.324  0.00  0.00      PROA  
ATOM   3460  HA  CYS P 802       9.225   6.165  40.722  0.00  0.00      PROA  
ATOM   3461  CB  CYS P 802      10.054   5.759  38.806  0.00  0.00      PROA  
ATOM   3462  HB1 CYS P 802      10.983   5.911  38.215  0.00  0.00      PROA  
ATOM   3463  HB2 CYS P 802       9.303   6.444  38.357  0.00  0.00      PROA  
ATOM   3464  SG  CYS P 802       9.436   4.019  38.647  0.00  0.00      PROA  
ATOM   3465  C   CYS P 802      11.090   5.134  41.142  0.00  0.00      PROA  
ATOM   3466  O   CYS P 802      10.628   4.236  41.819  0.00  0.00      PROA  
ATOM   3467  N   LYS P 803      12.401   5.174  40.994  0.00  0.00      PROA  
ATOM   3468  HN  LYS P 803      12.817   5.790  40.330  0.00  0.00      PROA  
ATOM   3469  CA  LYS P 803      13.306   4.344  41.737  0.00  0.00      PROA  
ATOM   3470  HA  LYS P 803      12.794   3.393  41.721  0.00  0.00      PROA  
ATOM   3471  CB  LYS P 803      14.740   4.454  41.199  0.00  0.00      PROA  
ATOM   3472  HB1 LYS P 803      15.573   3.963  41.745  0.00  0.00      PROA  
ATOM   3473  HB2 LYS P 803      14.999   5.533  41.139  0.00  0.00      PROA  
ATOM   3474  CG  LYS P 803      14.878   3.910  39.713  0.00  0.00      PROA  
ATOM   3475  HG1 LYS P 803      14.472   4.757  39.120  0.00  0.00      PROA  
ATOM   3476  HG2 LYS P 803      14.215   3.053  39.470  0.00  0.00      PROA  
ATOM   3477  CD  LYS P 803      16.284   3.603  39.197  0.00  0.00      PROA  
ATOM   3478  HD1 LYS P 803      16.918   4.481  39.447  0.00  0.00      PROA  
ATOM   3479  HD2 LYS P 803      16.269   3.484  38.092  0.00  0.00      PROA  
ATOM   3480  CE  LYS P 803      16.942   2.373  39.883  0.00  0.00      PROA  
ATOM   3481  HE1 LYS P 803      16.310   1.485  39.670  0.00  0.00      PROA  
ATOM   3482  HE2 LYS P 803      16.922   2.368  40.994  0.00  0.00      PROA  
ATOM   3483  NZ  LYS P 803      18.297   2.061  39.448  0.00  0.00      PROA  
ATOM   3484  HZ1 LYS P 803      19.053   2.765  39.566  0.00  0.00      PROA  
ATOM   3485  HZ2 LYS P 803      18.273   1.959  38.413  0.00  0.00      PROA  
ATOM   3486  HZ3 LYS P 803      18.504   1.158  39.920  0.00  0.00      PROA  
ATOM   3487  C   LYS P 803      13.288   4.632  43.176  0.00  0.00      PROA  
ATOM   3488  O   LYS P 803      13.279   3.760  44.069  0.00  0.00      PROA  
ATOM   3489  N   LYS P 804      13.305   5.934  43.580  0.00  0.00      PROA  
ATOM   3490  HN  LYS P 804      13.307   6.508  42.765  0.00  0.00      PROA  
ATOM   3491  CA  LYS P 804      13.270   6.459  44.916  0.00  0.00      PROA  
ATOM   3492  HA  LYS P 804      14.097   5.932  45.368  0.00  0.00      PROA  
ATOM   3493  CB  LYS P 804      13.345   8.013  44.970  0.00  0.00      PROA  
ATOM   3494  HB1 LYS P 804      12.670   8.448  44.203  0.00  0.00      PROA  
ATOM   3495  HB2 LYS P 804      14.365   8.189  44.568  0.00  0.00      PROA  
ATOM   3496  CG  LYS P 804      13.036   8.691  46.266  0.00  0.00      PROA  
ATOM   3497  HG1 LYS P 804      12.001   8.469  46.604  0.00  0.00      PROA  
ATOM   3498  HG2 LYS P 804      12.926   9.781  46.082  0.00  0.00      PROA  
ATOM   3499  CD  LYS P 804      13.981   8.390  47.433  0.00  0.00      PROA  
ATOM   3500  HD1 LYS P 804      15.037   8.556  47.132  0.00  0.00      PROA  
ATOM   3501  HD2 LYS P 804      14.067   7.287  47.535  0.00  0.00      PROA  
ATOM   3502  CE  LYS P 804      13.581   9.004  48.756  0.00  0.00      PROA  
ATOM   3503  HE1 LYS P 804      12.482   8.855  48.831  0.00  0.00      PROA  
ATOM   3504  HE2 LYS P 804      13.774  10.089  48.894  0.00  0.00      PROA  
ATOM   3505  NZ  LYS P 804      14.136   8.288  49.991  0.00  0.00      PROA  
ATOM   3506  HZ1 LYS P 804      13.314   7.984  50.551  0.00  0.00      PROA  
ATOM   3507  HZ2 LYS P 804      14.612   8.968  50.618  0.00  0.00      PROA  
ATOM   3508  HZ3 LYS P 804      14.843   7.550  49.797  0.00  0.00      PROA  
ATOM   3509  C   LYS P 804      11.987   5.972  45.703  0.00  0.00      PROA  
ATOM   3510  O   LYS P 804      12.091   5.652  46.880  0.00  0.00      PROA  
ATOM   3511  N   LEU P 805      10.823   5.946  45.050  0.00  0.00      PROA  
ATOM   3512  HN  LEU P 805      10.732   6.409  44.172  0.00  0.00      PROA  
ATOM   3513  CA  LEU P 805       9.541   5.489  45.607  0.00  0.00      PROA  
ATOM   3514  HA  LEU P 805       9.535   5.770  46.650  0.00  0.00      PROA  
ATOM   3515  CB  LEU P 805       8.342   6.223  45.026  0.00  0.00      PROA  
ATOM   3516  HB1 LEU P 805       7.399   5.661  45.197  0.00  0.00      PROA  
ATOM   3517  HB2 LEU P 805       8.463   6.284  43.923  0.00  0.00      PROA  
ATOM   3518  CG  LEU P 805       8.071   7.671  45.574  0.00  0.00      PROA  
ATOM   3519  HG  LEU P 805       8.209   7.691  46.676  0.00  0.00      PROA  
ATOM   3520  CD1 LEU P 805       9.062   8.731  45.111  0.00  0.00      PROA  
ATOM   3521 HD11 LEU P 805       8.833   9.734  45.529  0.00  0.00      PROA  
ATOM   3522 HD12 LEU P 805       9.008   8.813  44.005  0.00  0.00      PROA  
ATOM   3523 HD13 LEU P 805      10.103   8.466  45.396  0.00  0.00      PROA  
ATOM   3524  CD2 LEU P 805       6.658   8.122  45.176  0.00  0.00      PROA  
ATOM   3525 HD21 LEU P 805       6.479   8.538  44.161  0.00  0.00      PROA  
ATOM   3526 HD22 LEU P 805       6.462   8.955  45.884  0.00  0.00      PROA  
ATOM   3527 HD23 LEU P 805       5.887   7.343  45.356  0.00  0.00      PROA  
ATOM   3528  C   LEU P 805       9.392   3.986  45.419  0.00  0.00      PROA  
ATOM   3529  O   LEU P 805       8.507   3.295  45.856  0.00  0.00      PROA  
ATOM   3530  N   ARG P 806      10.465   3.342  44.836  0.00  0.00      PROA  
ATOM   3531  HN  ARG P 806      11.267   3.787  44.445  0.00  0.00      PROA  
ATOM   3532  CA  ARG P 806      10.549   1.871  44.796  0.00  0.00      PROA  
ATOM   3533  HA  ARG P 806      11.535   1.658  44.409  0.00  0.00      PROA  
ATOM   3534  CB  ARG P 806      10.632   1.183  46.211  0.00  0.00      PROA  
ATOM   3535  HB1 ARG P 806      10.504   0.087  46.081  0.00  0.00      PROA  
ATOM   3536  HB2 ARG P 806       9.819   1.510  46.894  0.00  0.00      PROA  
ATOM   3537  CG  ARG P 806      11.985   1.216  46.958  0.00  0.00      PROA  
ATOM   3538  HG1 ARG P 806      12.614   0.800  46.143  0.00  0.00      PROA  
ATOM   3539  HG2 ARG P 806      11.978   0.373  47.683  0.00  0.00      PROA  
ATOM   3540  CD  ARG P 806      12.373   2.572  47.603  0.00  0.00      PROA  
ATOM   3541  HD1 ARG P 806      11.616   2.740  48.399  0.00  0.00      PROA  
ATOM   3542  HD2 ARG P 806      12.316   3.275  46.745  0.00  0.00      PROA  
ATOM   3543  NE  ARG P 806      13.783   2.442  48.092  0.00  0.00      PROA  
ATOM   3544  HE  ARG P 806      14.137   1.509  48.163  0.00  0.00      PROA  
ATOM   3545  CZ  ARG P 806      14.455   3.415  48.691  0.00  0.00      PROA  
ATOM   3546  NH1 ARG P 806      13.892   4.580  48.748  0.00  0.00      PROA  
ATOM   3547 HH11 ARG P 806      13.235   4.821  48.034  0.00  0.00      PROA  
ATOM   3548 HH12 ARG P 806      14.497   5.329  49.022  0.00  0.00      PROA  
ATOM   3549  NH2 ARG P 806      15.589   3.183  49.295  0.00  0.00      PROA  
ATOM   3550 HH21 ARG P 806      16.030   2.322  49.041  0.00  0.00      PROA  
ATOM   3551 HH22 ARG P 806      16.076   3.953  49.707  0.00  0.00      PROA  
ATOM   3552  C   ARG P 806       9.571   1.174  43.837  0.00  0.00      PROA  
ATOM   3553  O   ARG P 806       9.293  -0.054  43.976  0.00  0.00      PROA  
ATOM   3554  N   GLY P 807       9.117   1.917  42.904  0.00  0.00      PROA  
ATOM   3555  HN  GLY P 807       9.425   2.864  42.872  0.00  0.00      PROA  
ATOM   3556  CA  GLY P 807       8.231   1.458  41.762  0.00  0.00      PROA  
ATOM   3557  HA1 GLY P 807       7.789   2.280  41.218  0.00  0.00      PROA  
ATOM   3558  HA2 GLY P 807       7.419   0.910  42.218  0.00  0.00      PROA  
ATOM   3559  C   GLY P 807       8.841   0.578  40.756  0.00  0.00      PROA  
ATOM   3560  O   GLY P 807      10.015   0.208  40.924  0.00  0.00      PROA  
ATOM   3561  N   VAL P 808       8.192   0.172  39.657  0.00  0.00      PROA  
ATOM   3562  HN  VAL P 808       7.277   0.556  39.553  0.00  0.00      PROA  
ATOM   3563  CA  VAL P 808       8.592  -0.755  38.661  0.00  0.00      PROA  
ATOM   3564  HA  VAL P 808       9.658  -0.914  38.731  0.00  0.00      PROA  
ATOM   3565  CB  VAL P 808       7.780  -2.086  38.695  0.00  0.00      PROA  
ATOM   3566  HB  VAL P 808       6.721  -1.784  38.549  0.00  0.00      PROA  
ATOM   3567  CG1 VAL P 808       8.018  -3.131  37.559  0.00  0.00      PROA  
ATOM   3568 HG11 VAL P 808       7.945  -2.724  36.528  0.00  0.00      PROA  
ATOM   3569 HG12 VAL P 808       7.271  -3.952  37.600  0.00  0.00      PROA  
ATOM   3570 HG13 VAL P 808       9.045  -3.553  37.593  0.00  0.00      PROA  
ATOM   3571  CG2 VAL P 808       7.858  -2.811  40.089  0.00  0.00      PROA  
ATOM   3572 HG21 VAL P 808       7.359  -2.207  40.876  0.00  0.00      PROA  
ATOM   3573 HG22 VAL P 808       8.930  -2.971  40.336  0.00  0.00      PROA  
ATOM   3574 HG23 VAL P 808       7.387  -3.812  39.984  0.00  0.00      PROA  
ATOM   3575  C   VAL P 808       8.330  -0.018  37.325  0.00  0.00      PROA  
ATOM   3576  O   VAL P 808       7.220   0.416  37.057  0.00  0.00      PROA  
ATOM   3577  N   PHE P 809       9.365   0.065  36.452  0.00  0.00      PROA  
ATOM   3578  HN  PHE P 809      10.266  -0.267  36.719  0.00  0.00      PROA  
ATOM   3579  CA  PHE P 809       9.197   0.531  35.067  0.00  0.00      PROA  
ATOM   3580  HA  PHE P 809       8.644   1.456  35.135  0.00  0.00      PROA  
ATOM   3581  CB  PHE P 809      10.462   0.684  34.193  0.00  0.00      PROA  
ATOM   3582  HB1 PHE P 809      10.135   0.957  33.167  0.00  0.00      PROA  
ATOM   3583  HB2 PHE P 809      11.091  -0.229  34.121  0.00  0.00      PROA  
ATOM   3584  CG  PHE P 809      11.350   1.763  34.823  0.00  0.00      PROA  
ATOM   3585  CD1 PHE P 809      10.841   3.041  35.184  0.00  0.00      PROA  
ATOM   3586  HD1 PHE P 809       9.789   3.206  35.002  0.00  0.00      PROA  
ATOM   3587  CE1 PHE P 809      11.564   4.068  35.691  0.00  0.00      PROA  
ATOM   3588  HE1 PHE P 809      11.104   5.045  35.690  0.00  0.00      PROA  
ATOM   3589  CZ  PHE P 809      12.858   3.844  36.027  0.00  0.00      PROA  
ATOM   3590  HZ  PHE P 809      13.447   4.715  36.274  0.00  0.00      PROA  
ATOM   3591  CD2 PHE P 809      12.678   1.568  35.160  0.00  0.00      PROA  
ATOM   3592  HD2 PHE P 809      13.237   0.703  34.836  0.00  0.00      PROA  
ATOM   3593  CE2 PHE P 809      13.475   2.594  35.694  0.00  0.00      PROA  
ATOM   3594  HE2 PHE P 809      14.518   2.469  35.942  0.00  0.00      PROA  
ATOM   3595  C   PHE P 809       8.307  -0.385  34.131  0.00  0.00      PROA  
ATOM   3596  O   PHE P 809       8.326  -1.629  34.207  0.00  0.00      PROA  
ATOM   3597  N   LEU P 810       7.577   0.255  33.253  0.00  0.00      PROA  
ATOM   3598  HN  LEU P 810       7.458   1.242  33.330  0.00  0.00      PROA  
ATOM   3599  CA  LEU P 810       7.051  -0.412  32.109  0.00  0.00      PROA  
ATOM   3600  HA  LEU P 810       6.792  -1.399  32.464  0.00  0.00      PROA  
ATOM   3601  CB  LEU P 810       5.747   0.207  31.411  0.00  0.00      PROA  
ATOM   3602  HB1 LEU P 810       5.626  -0.363  30.465  0.00  0.00      PROA  
ATOM   3603  HB2 LEU P 810       5.801   1.259  31.057  0.00  0.00      PROA  
ATOM   3604  CG  LEU P 810       4.532   0.168  32.339  0.00  0.00      PROA  
ATOM   3605  HG  LEU P 810       4.817   0.727  33.256  0.00  0.00      PROA  
ATOM   3606  CD1 LEU P 810       3.372   0.979  31.788  0.00  0.00      PROA  
ATOM   3607 HD11 LEU P 810       2.992   0.466  30.878  0.00  0.00      PROA  
ATOM   3608 HD12 LEU P 810       3.642   1.993  31.423  0.00  0.00      PROA  
ATOM   3609 HD13 LEU P 810       2.634   1.019  32.617  0.00  0.00      PROA  
ATOM   3610  CD2 LEU P 810       4.030  -1.213  32.754  0.00  0.00      PROA  
ATOM   3611 HD21 LEU P 810       3.061  -1.151  33.293  0.00  0.00      PROA  
ATOM   3612 HD22 LEU P 810       4.694  -1.878  33.347  0.00  0.00      PROA  
ATOM   3613 HD23 LEU P 810       3.839  -1.752  31.801  0.00  0.00      PROA  
ATOM   3614  C   LEU P 810       8.170  -0.584  31.060  0.00  0.00      PROA  
ATOM   3615  O   LEU P 810       9.147   0.164  30.923  0.00  0.00      PROA  
ATOM   3616  N   GLY P 811       8.050  -1.661  30.264  0.00  0.00      PROA  
ATOM   3617  HN  GLY P 811       7.306  -2.311  30.400  0.00  0.00      PROA  
ATOM   3618  CA  GLY P 811       9.040  -2.136  29.301  0.00  0.00      PROA  
ATOM   3619  HA1 GLY P 811       9.166  -1.322  28.602  0.00  0.00      PROA  
ATOM   3620  HA2 GLY P 811       8.599  -2.992  28.811  0.00  0.00      PROA  
ATOM   3621  C   GLY P 811      10.486  -2.501  29.745  0.00  0.00      PROA  
ATOM   3622  O   GLY P 811      10.738  -2.722  30.920  0.00  0.00      PROA  
ATOM   3623  N   SER P 812      11.388  -2.521  28.777  0.00  0.00      PROA  
ATOM   3624  HN  SER P 812      11.040  -2.399  27.851  0.00  0.00      PROA  
ATOM   3625  CA  SER P 812      12.785  -2.863  29.038  0.00  0.00      PROA  
ATOM   3626  HA  SER P 812      12.860  -3.312  30.018  0.00  0.00      PROA  
ATOM   3627  CB  SER P 812      13.262  -3.895  27.937  0.00  0.00      PROA  
ATOM   3628  HB1 SER P 812      12.578  -4.770  27.964  0.00  0.00      PROA  
ATOM   3629  HB2 SER P 812      14.315  -4.167  28.164  0.00  0.00      PROA  
ATOM   3630  OG  SER P 812      13.157  -3.504  26.548  0.00  0.00      PROA  
ATOM   3631  HG1 SER P 812      12.254  -3.179  26.519  0.00  0.00      PROA  
ATOM   3632  C   SER P 812      13.733  -1.646  28.923  0.00  0.00      PROA  
ATOM   3633  O   SER P 812      14.942  -1.648  29.097  0.00  0.00      PROA  
ATOM   3634  N   ALA P 813      13.200  -0.447  28.656  0.00  0.00      PROA  
ATOM   3635  HN  ALA P 813      12.205  -0.452  28.586  0.00  0.00      PROA  
ATOM   3636  CA  ALA P 813      13.807   0.795  28.375  0.00  0.00      PROA  
ATOM   3637  HA  ALA P 813      14.310   0.807  27.419  0.00  0.00      PROA  
ATOM   3638  CB  ALA P 813      12.670   1.753  28.150  0.00  0.00      PROA  
ATOM   3639  HB1 ALA P 813      13.162   2.653  27.724  0.00  0.00      PROA  
ATOM   3640  HB2 ALA P 813      11.984   2.005  28.986  0.00  0.00      PROA  
ATOM   3641  HB3 ALA P 813      11.997   1.475  27.311  0.00  0.00      PROA  
ATOM   3642  C   ALA P 813      14.776   1.420  29.420  0.00  0.00      PROA  
ATOM   3643  O   ALA P 813      15.693   2.065  28.977  0.00  0.00      PROA  
ATOM   3644  N   CYS P 814      14.541   1.269  30.760  0.00  0.00      PROA  
ATOM   3645  HN  CYS P 814      13.708   0.862  31.126  0.00  0.00      PROA  
ATOM   3646  CA  CYS P 814      15.321   1.670  31.898  0.00  0.00      PROA  
ATOM   3647  HA  CYS P 814      16.268   2.046  31.541  0.00  0.00      PROA  
ATOM   3648  CB  CYS P 814      14.669   2.885  32.629  0.00  0.00      PROA  
ATOM   3649  HB1 CYS P 814      15.305   3.349  33.413  0.00  0.00      PROA  
ATOM   3650  HB2 CYS P 814      13.685   2.621  33.073  0.00  0.00      PROA  
ATOM   3651  SG  CYS P 814      14.385   4.297  31.439  0.00  0.00      PROA  
ATOM   3652  C   CYS P 814      15.536   0.533  32.895  0.00  0.00      PROA  
ATOM   3653  O   CYS P 814      16.050   0.681  34.002  0.00  0.00      PROA  
ATOM   3654  N   GLY P 815      15.164  -0.695  32.483  0.00  0.00      PROA  
ATOM   3655  HN  GLY P 815      14.748  -0.866  31.593  0.00  0.00      PROA  
ATOM   3656  CA  GLY P 815      15.249  -1.870  33.252  0.00  0.00      PROA  
ATOM   3657  HA1 GLY P 815      14.761  -2.662  32.703  0.00  0.00      PROA  
ATOM   3658  HA2 GLY P 815      14.794  -1.704  34.217  0.00  0.00      PROA  
ATOM   3659  C   GLY P 815      16.615  -2.501  33.460  0.00  0.00      PROA  
ATOM   3660  O   GLY P 815      17.607  -1.892  33.814  0.00  0.00      PROA  
ATOM   3661  N   HSD P 816      16.668  -3.851  33.433  0.00  0.00      PROA  
ATOM   3662  HN  HSD P 816      15.832  -4.334  33.185  0.00  0.00      PROA  
ATOM   3663  CA  HSD P 816      17.813  -4.637  33.910  0.00  0.00      PROA  
ATOM   3664  HA  HSD P 816      18.079  -4.506  34.949  0.00  0.00      PROA  
ATOM   3665  CB  HSD P 816      17.375  -6.082  33.650  0.00  0.00      PROA  
ATOM   3666  HB1 HSD P 816      17.145  -6.160  32.566  0.00  0.00      PROA  
ATOM   3667  HB2 HSD P 816      16.431  -6.222  34.220  0.00  0.00      PROA  
ATOM   3668  ND1 HSD P 816      19.212  -7.829  33.061  0.00  0.00      PROA  
ATOM   3669  HD1 HSD P 816      19.501  -7.543  32.148  0.00  0.00      PROA  
ATOM   3670  CG  HSD P 816      18.453  -7.178  34.005  0.00  0.00      PROA  
ATOM   3671  CE1 HSD P 816      19.820  -8.845  33.663  0.00  0.00      PROA  
ATOM   3672  HE1 HSD P 816      20.390  -9.546  33.053  0.00  0.00      PROA  
ATOM   3673  NE2 HSD P 816      19.618  -8.890  34.980  0.00  0.00      PROA  
ATOM   3674  CD2 HSD P 816      18.789  -7.826  35.194  0.00  0.00      PROA  
ATOM   3675  HD2 HSD P 816      18.382  -7.594  36.171  0.00  0.00      PROA  
ATOM   3676  C   HSD P 816      19.191  -4.327  33.349  0.00  0.00      PROA  
ATOM   3677  O   HSD P 816      20.238  -4.405  34.028  0.00  0.00      PROA  
ATOM   3678  N   HSD P 817      19.356  -3.966  32.082  0.00  0.00      PROA  
ATOM   3679  HN  HSD P 817      18.542  -3.797  31.532  0.00  0.00      PROA  
ATOM   3680  CA  HSD P 817      20.689  -3.560  31.509  0.00  0.00      PROA  
ATOM   3681  HA  HSD P 817      21.511  -3.979  32.071  0.00  0.00      PROA  
ATOM   3682  CB  HSD P 817      20.678  -4.068  30.121  0.00  0.00      PROA  
ATOM   3683  HB1 HSD P 817      21.667  -4.116  29.618  0.00  0.00      PROA  
ATOM   3684  HB2 HSD P 817      20.075  -3.453  29.418  0.00  0.00      PROA  
ATOM   3685  ND1 HSD P 817      18.798  -5.870  29.756  0.00  0.00      PROA  
ATOM   3686  HD1 HSD P 817      18.003  -5.275  29.874  0.00  0.00      PROA  
ATOM   3687  CG  HSD P 817      20.158  -5.575  29.944  0.00  0.00      PROA  
ATOM   3688  CE1 HSD P 817      18.709  -7.242  29.834  0.00  0.00      PROA  
ATOM   3689  HE1 HSD P 817      17.737  -7.726  29.732  0.00  0.00      PROA  
ATOM   3690  NE2 HSD P 817      19.867  -7.810  30.150  0.00  0.00      PROA  
ATOM   3691  CD2 HSD P 817      20.771  -6.782  30.151  0.00  0.00      PROA  
ATOM   3692  HD2 HSD P 817      21.827  -6.789  30.392  0.00  0.00      PROA  
ATOM   3693  C   HSD P 817      20.968  -2.051  31.419  0.00  0.00      PROA  
ATOM   3694  O   HSD P 817      21.839  -1.477  30.800  0.00  0.00      PROA  
ATOM   3695  N   GLY P 818      20.053  -1.304  32.047  0.00  0.00      PROA  
ATOM   3696  HN  GLY P 818      19.232  -1.772  32.364  0.00  0.00      PROA  
ATOM   3697  CA  GLY P 818      20.134   0.118  32.151  0.00  0.00      PROA  
ATOM   3698  HA1 GLY P 818      21.112   0.519  31.931  0.00  0.00      PROA  
ATOM   3699  HA2 GLY P 818      20.005   0.312  33.206  0.00  0.00      PROA  
ATOM   3700  C   GLY P 818      19.164   0.897  31.314  0.00  0.00      PROA  
ATOM   3701  O   GLY P 818      18.534   0.351  30.430  0.00  0.00      PROA  
ATOM   3702  N   PRO P 819      19.080   2.237  31.463  0.00  0.00      PROA  
ATOM   3703  CD  PRO P 819      19.403   3.025  32.695  0.00  0.00      PROA  
ATOM   3704  HD1 PRO P 819      20.503   3.085  32.837  0.00  0.00      PROA  
ATOM   3705  HD2 PRO P 819      18.821   2.721  33.591  0.00  0.00      PROA  
ATOM   3706  CA  PRO P 819      18.610   3.184  30.304  0.00  0.00      PROA  
ATOM   3707  HA  PRO P 819      17.540   3.035  30.285  0.00  0.00      PROA  
ATOM   3708  CB  PRO P 819      19.008   4.544  30.786  0.00  0.00      PROA  
ATOM   3709  HB1 PRO P 819      18.430   5.383  30.343  0.00  0.00      PROA  
ATOM   3710  HB2 PRO P 819      20.051   4.840  30.539  0.00  0.00      PROA  
ATOM   3711  CG  PRO P 819      18.779   4.424  32.332  0.00  0.00      PROA  
ATOM   3712  HG1 PRO P 819      19.195   5.287  32.895  0.00  0.00      PROA  
ATOM   3713  HG2 PRO P 819      17.686   4.421  32.530  0.00  0.00      PROA  
ATOM   3714  C   PRO P 819      19.181   3.043  28.923  0.00  0.00      PROA  
ATOM   3715  O   PRO P 819      20.256   2.522  28.826  0.00  0.00      PROA  
ATOM   3716  N   TYR P 820      18.421   3.496  27.837  0.00  0.00      PROA  
ATOM   3717  HN  TYR P 820      17.586   3.973  28.098  0.00  0.00      PROA  
ATOM   3718  CA  TYR P 820      18.762   3.578  26.412  0.00  0.00      PROA  
ATOM   3719  HA  TYR P 820      18.517   2.608  26.007  0.00  0.00      PROA  
ATOM   3720  CB  TYR P 820      17.903   4.632  25.700  0.00  0.00      PROA  
ATOM   3721  HB1 TYR P 820      17.551   4.196  24.741  0.00  0.00      PROA  
ATOM   3722  HB2 TYR P 820      18.524   5.529  25.488  0.00  0.00      PROA  
ATOM   3723  CG  TYR P 820      16.744   5.215  26.539  0.00  0.00      PROA  
ATOM   3724  CD1 TYR P 820      15.401   4.692  26.403  0.00  0.00      PROA  
ATOM   3725  HD1 TYR P 820      15.230   4.011  25.582  0.00  0.00      PROA  
ATOM   3726  CE1 TYR P 820      14.324   5.323  27.157  0.00  0.00      PROA  
ATOM   3727  HE1 TYR P 820      13.337   4.896  27.051  0.00  0.00      PROA  
ATOM   3728  CZ  TYR P 820      14.648   6.481  27.983  0.00  0.00      PROA  
ATOM   3729  OH  TYR P 820      13.672   7.096  28.724  0.00  0.00      PROA  
ATOM   3730  HH  TYR P 820      13.959   7.965  29.012  0.00  0.00      PROA  
ATOM   3731  CD2 TYR P 820      17.006   6.211  27.477  0.00  0.00      PROA  
ATOM   3732  HD2 TYR P 820      18.005   6.560  27.697  0.00  0.00      PROA  
ATOM   3733  CE2 TYR P 820      15.945   6.964  28.014  0.00  0.00      PROA  
ATOM   3734  HE2 TYR P 820      16.184   7.842  28.597  0.00  0.00      PROA  
ATOM   3735  C   TYR P 820      20.226   3.883  26.093  0.00  0.00      PROA  
ATOM   3736  O   TYR P 820      20.769   4.887  26.528  0.00  0.00      PROA  
ATOM   3737  N   ILE P 821      20.892   3.119  25.257  0.00  0.00      PROA  
ATOM   3738  HN  ILE P 821      20.322   2.423  24.827  0.00  0.00      PROA  
ATOM   3739  CA  ILE P 821      22.185   3.273  24.652  0.00  0.00      PROA  
ATOM   3740  HA  ILE P 821      22.779   3.955  25.242  0.00  0.00      PROA  
ATOM   3741  CB  ILE P 821      22.996   1.985  24.538  0.00  0.00      PROA  
ATOM   3742  HB  ILE P 821      22.593   1.222  23.838  0.00  0.00      PROA  
ATOM   3743  CG2 ILE P 821      24.452   2.368  24.215  0.00  0.00      PROA  
ATOM   3744 HG21 ILE P 821      24.575   2.823  23.209  0.00  0.00      PROA  
ATOM   3745 HG22 ILE P 821      25.160   1.520  24.339  0.00  0.00      PROA  
ATOM   3746 HG23 ILE P 821      24.776   3.179  24.901  0.00  0.00      PROA  
ATOM   3747  CG1 ILE P 821      22.938   1.343  25.879  0.00  0.00      PROA  
ATOM   3748 HG11 ILE P 821      23.497   0.387  25.794  0.00  0.00      PROA  
ATOM   3749 HG12 ILE P 821      21.916   1.010  26.159  0.00  0.00      PROA  
ATOM   3750  CD  ILE P 821      23.553   2.029  27.069  0.00  0.00      PROA  
ATOM   3751  HD1 ILE P 821      23.060   1.627  27.979  0.00  0.00      PROA  
ATOM   3752  HD2 ILE P 821      23.328   3.117  27.064  0.00  0.00      PROA  
ATOM   3753  HD3 ILE P 821      24.660   1.946  27.127  0.00  0.00      PROA  
ATOM   3754  C   ILE P 821      21.894   3.827  23.294  0.00  0.00      PROA  
ATOM   3755  O   ILE P 821      21.319   3.038  22.488  0.00  0.00      PROA  
ATOM   3756  N   PRO P 822      22.243   5.009  22.857  0.00  0.00      PROA  
ATOM   3757  CD  PRO P 822      22.592   6.079  23.788  0.00  0.00      PROA  
ATOM   3758  HD1 PRO P 822      23.658   5.840  23.990  0.00  0.00      PROA  
ATOM   3759  HD2 PRO P 822      21.979   6.093  24.714  0.00  0.00      PROA  
ATOM   3760  CA  PRO P 822      22.228   5.476  21.519  0.00  0.00      PROA  
ATOM   3761  HA  PRO P 822      21.218   5.723  21.227  0.00  0.00      PROA  
ATOM   3762  CB  PRO P 822      23.084   6.703  21.593  0.00  0.00      PROA  
ATOM   3763  HB1 PRO P 822      23.010   7.437  20.762  0.00  0.00      PROA  
ATOM   3764  HB2 PRO P 822      24.128   6.380  21.797  0.00  0.00      PROA  
ATOM   3765  CG  PRO P 822      22.535   7.272  22.939  0.00  0.00      PROA  
ATOM   3766  HG1 PRO P 822      23.278   7.998  23.333  0.00  0.00      PROA  
ATOM   3767  HG2 PRO P 822      21.489   7.645  22.971  0.00  0.00      PROA  
ATOM   3768  C   PRO P 822      22.618   4.560  20.350  0.00  0.00      PROA  
ATOM   3769  O   PRO P 822      21.946   4.658  19.335  0.00  0.00      PROA  
ATOM   3770  N   ASP P 823      23.681   3.698  20.609  0.00  0.00      PROA  
ATOM   3771  HN  ASP P 823      24.111   3.694  21.508  0.00  0.00      PROA  
ATOM   3772  CA  ASP P 823      24.303   2.826  19.709  0.00  0.00      PROA  
ATOM   3773  HA  ASP P 823      24.792   3.453  18.978  0.00  0.00      PROA  
ATOM   3774  CB  ASP P 823      25.364   1.865  20.407  0.00  0.00      PROA  
ATOM   3775  HB1 ASP P 823      25.680   1.176  19.594  0.00  0.00      PROA  
ATOM   3776  HB2 ASP P 823      24.815   1.270  21.167  0.00  0.00      PROA  
ATOM   3777  CG  ASP P 823      26.477   2.671  21.037  0.00  0.00      PROA  
ATOM   3778  OD1 ASP P 823      27.335   2.065  21.669  0.00  0.00      PROA  
ATOM   3779  OD2 ASP P 823      26.570   3.922  20.792  0.00  0.00      PROA  
ATOM   3780  C   ASP P 823      23.393   2.000  18.874  0.00  0.00      PROA  
ATOM   3781  O   ASP P 823      23.779   1.543  17.791  0.00  0.00      PROA  
ATOM   3782  N   VAL P 824      22.225   1.711  19.432  0.00  0.00      PROA  
ATOM   3783  HN  VAL P 824      22.008   2.194  20.277  0.00  0.00      PROA  
ATOM   3784  CA  VAL P 824      21.182   0.992  18.766  0.00  0.00      PROA  
ATOM   3785  HA  VAL P 824      21.631   0.099  18.358  0.00  0.00      PROA  
ATOM   3786  CB  VAL P 824      20.142   0.497  19.750  0.00  0.00      PROA  
ATOM   3787  HB  VAL P 824      19.904   1.350  20.420  0.00  0.00      PROA  
ATOM   3788  CG1 VAL P 824      18.826   0.099  19.097  0.00  0.00      PROA  
ATOM   3789 HG11 VAL P 824      19.125  -0.501  18.210  0.00  0.00      PROA  
ATOM   3790 HG12 VAL P 824      18.310   0.971  18.641  0.00  0.00      PROA  
ATOM   3791 HG13 VAL P 824      18.187  -0.577  19.705  0.00  0.00      PROA  
ATOM   3792  CG2 VAL P 824      20.719  -0.573  20.631  0.00  0.00      PROA  
ATOM   3793 HG21 VAL P 824      20.850  -1.396  19.896  0.00  0.00      PROA  
ATOM   3794 HG22 VAL P 824      20.051  -0.791  21.491  0.00  0.00      PROA  
ATOM   3795 HG23 VAL P 824      21.677  -0.206  21.058  0.00  0.00      PROA  
ATOM   3796  C   VAL P 824      20.578   1.655  17.549  0.00  0.00      PROA  
ATOM   3797  O   VAL P 824      20.246   1.001  16.543  0.00  0.00      PROA  
ATOM   3798  N   LEU P 825      20.341   2.919  17.672  0.00  0.00      PROA  
ATOM   3799  HN  LEU P 825      20.831   3.426  18.377  0.00  0.00      PROA  
ATOM   3800  CA  LEU P 825      19.668   3.797  16.730  0.00  0.00      PROA  
ATOM   3801  HA  LEU P 825      18.736   3.344  16.426  0.00  0.00      PROA  
ATOM   3802  CB  LEU P 825      19.510   5.226  17.325  0.00  0.00      PROA  
ATOM   3803  HB1 LEU P 825      20.493   5.691  17.555  0.00  0.00      PROA  
ATOM   3804  HB2 LEU P 825      19.051   5.144  18.333  0.00  0.00      PROA  
ATOM   3805  CG  LEU P 825      18.581   6.157  16.486  0.00  0.00      PROA  
ATOM   3806  HG  LEU P 825      18.993   6.186  15.455  0.00  0.00      PROA  
ATOM   3807  CD1 LEU P 825      17.097   5.700  16.420  0.00  0.00      PROA  
ATOM   3808 HD11 LEU P 825      16.947   4.637  16.132  0.00  0.00      PROA  
ATOM   3809 HD12 LEU P 825      16.483   6.305  15.719  0.00  0.00      PROA  
ATOM   3810 HD13 LEU P 825      16.592   5.839  17.400  0.00  0.00      PROA  
ATOM   3811  CD2 LEU P 825      18.720   7.554  17.119  0.00  0.00      PROA  
ATOM   3812 HD21 LEU P 825      19.763   7.937  17.143  0.00  0.00      PROA  
ATOM   3813 HD22 LEU P 825      18.293   7.523  18.144  0.00  0.00      PROA  
ATOM   3814 HD23 LEU P 825      18.069   8.326  16.658  0.00  0.00      PROA  
ATOM   3815  C   LEU P 825      20.610   3.845  15.467  0.00  0.00      PROA  
ATOM   3816  O   LEU P 825      20.059   3.782  14.404  0.00  0.00      PROA  
ATOM   3817  N   PHE P 826      21.882   3.964  15.650  0.00  0.00      PROA  
ATOM   3818  HN  PHE P 826      22.305   4.103  16.542  0.00  0.00      PROA  
ATOM   3819  CA  PHE P 826      22.800   3.991  14.497  0.00  0.00      PROA  
ATOM   3820  HA  PHE P 826      22.448   4.691  13.755  0.00  0.00      PROA  
ATOM   3821  CB  PHE P 826      24.232   4.441  15.081  0.00  0.00      PROA  
ATOM   3822  HB1 PHE P 826      24.945   4.670  14.260  0.00  0.00      PROA  
ATOM   3823  HB2 PHE P 826      24.626   3.636  15.737  0.00  0.00      PROA  
ATOM   3824  CG  PHE P 826      24.103   5.784  15.777  0.00  0.00      PROA  
ATOM   3825  CD1 PHE P 826      23.885   7.061  15.090  0.00  0.00      PROA  
ATOM   3826  HD1 PHE P 826      23.704   7.091  14.025  0.00  0.00      PROA  
ATOM   3827  CE1 PHE P 826      23.754   8.238  15.821  0.00  0.00      PROA  
ATOM   3828  HE1 PHE P 826      23.505   9.165  15.327  0.00  0.00      PROA  
ATOM   3829  CZ  PHE P 826      24.092   8.234  17.191  0.00  0.00      PROA  
ATOM   3830  HZ  PHE P 826      24.160   9.174  17.718  0.00  0.00      PROA  
ATOM   3831  CD2 PHE P 826      24.446   5.847  17.088  0.00  0.00      PROA  
ATOM   3832  HD2 PHE P 826      24.614   4.916  17.609  0.00  0.00      PROA  
ATOM   3833  CE2 PHE P 826      24.453   7.047  17.832  0.00  0.00      PROA  
ATOM   3834  HE2 PHE P 826      24.788   6.966  18.855  0.00  0.00      PROA  
ATOM   3835  C   PHE P 826      22.849   2.645  13.828  0.00  0.00      PROA  
ATOM   3836  O   PHE P 826      22.895   2.556  12.610  0.00  0.00      PROA  
ATOM   3837  N   TRP P 827      22.909   1.583  14.649  0.00  0.00      PROA  
ATOM   3838  HN  TRP P 827      22.791   1.585  15.639  0.00  0.00      PROA  
ATOM   3839  CA  TRP P 827      22.873   0.202  14.226  0.00  0.00      PROA  
ATOM   3840  HA  TRP P 827      23.664   0.116  13.496  0.00  0.00      PROA  
ATOM   3841  CB  TRP P 827      23.092  -0.815  15.374  0.00  0.00      PROA  
ATOM   3842  HB1 TRP P 827      22.456  -0.563  16.250  0.00  0.00      PROA  
ATOM   3843  HB2 TRP P 827      24.121  -0.857  15.791  0.00  0.00      PROA  
ATOM   3844  CG  TRP P 827      22.873  -2.256  14.892  0.00  0.00      PROA  
ATOM   3845  CD1 TRP P 827      21.887  -3.147  15.276  0.00  0.00      PROA  
ATOM   3846  HD1 TRP P 827      21.344  -3.209  16.207  0.00  0.00      PROA  
ATOM   3847  NE1 TRP P 827      21.943  -4.221  14.367  0.00  0.00      PROA  
ATOM   3848  HE1 TRP P 827      21.372  -5.013  14.365  0.00  0.00      PROA  
ATOM   3849  CE2 TRP P 827      22.966  -4.066  13.528  0.00  0.00      PROA  
ATOM   3850  CD2 TRP P 827      23.663  -2.857  13.799  0.00  0.00      PROA  
ATOM   3851  CE3 TRP P 827      24.860  -2.464  13.118  0.00  0.00      PROA  
ATOM   3852  HE3 TRP P 827      25.330  -1.510  13.309  0.00  0.00      PROA  
ATOM   3853  CZ3 TRP P 827      25.215  -3.324  12.089  0.00  0.00      PROA  
ATOM   3854  HZ3 TRP P 827      26.079  -3.087  11.486  0.00  0.00      PROA  
ATOM   3855  CZ2 TRP P 827      23.455  -4.870  12.525  0.00  0.00      PROA  
ATOM   3856  HZ2 TRP P 827      23.059  -5.872  12.445  0.00  0.00      PROA  
ATOM   3857  CH2 TRP P 827      24.571  -4.446  11.729  0.00  0.00      PROA  
ATOM   3858  HH2 TRP P 827      24.900  -5.129  10.960  0.00  0.00      PROA  
ATOM   3859  C   TRP P 827      21.596  -0.034  13.501  0.00  0.00      PROA  
ATOM   3860  O   TRP P 827      21.627  -0.648  12.450  0.00  0.00      PROA  
ATOM   3861  N   CYS P 828      20.405   0.402  13.952  0.00  0.00      PROA  
ATOM   3862  HN  CYS P 828      20.349   0.732  14.892  0.00  0.00      PROA  
ATOM   3863  CA  CYS P 828      19.127   0.303  13.234  0.00  0.00      PROA  
ATOM   3864  HA  CYS P 828      18.999  -0.750  13.031  0.00  0.00      PROA  
ATOM   3865  CB  CYS P 828      17.934   0.674  14.161  0.00  0.00      PROA  
ATOM   3866  HB1 CYS P 828      16.909   0.706  13.735  0.00  0.00      PROA  
ATOM   3867  HB2 CYS P 828      18.085   1.729  14.474  0.00  0.00      PROA  
ATOM   3868  SG  CYS P 828      17.784  -0.611  15.552  0.00  0.00      PROA  
ATOM   3869  HG1 CYS P 828      18.497   0.122  16.394  0.00  0.00      PROA  
ATOM   3870  C   CYS P 828      19.065   0.930  11.882  0.00  0.00      PROA  
ATOM   3871  O   CYS P 828      18.547   0.319  10.999  0.00  0.00      PROA  
ATOM   3872  N   VAL P 829      19.520   2.189  11.797  0.00  0.00      PROA  
ATOM   3873  HN  VAL P 829      19.848   2.651  12.618  0.00  0.00      PROA  
ATOM   3874  CA  VAL P 829      19.665   2.882  10.496  0.00  0.00      PROA  
ATOM   3875  HA  VAL P 829      18.720   2.864   9.974  0.00  0.00      PROA  
ATOM   3876  CB  VAL P 829      20.270   4.322  10.749  0.00  0.00      PROA  
ATOM   3877  HB  VAL P 829      21.183   4.242  11.378  0.00  0.00      PROA  
ATOM   3878  CG1 VAL P 829      20.723   5.047   9.432  0.00  0.00      PROA  
ATOM   3879 HG11 VAL P 829      19.830   5.019   8.770  0.00  0.00      PROA  
ATOM   3880 HG12 VAL P 829      21.541   4.517   8.899  0.00  0.00      PROA  
ATOM   3881 HG13 VAL P 829      20.938   6.123   9.607  0.00  0.00      PROA  
ATOM   3882  CG2 VAL P 829      19.251   5.200  11.502  0.00  0.00      PROA  
ATOM   3883 HG21 VAL P 829      18.365   5.551  10.930  0.00  0.00      PROA  
ATOM   3884 HG22 VAL P 829      19.606   6.172  11.905  0.00  0.00      PROA  
ATOM   3885 HG23 VAL P 829      18.826   4.641  12.363  0.00  0.00      PROA  
ATOM   3886  C   VAL P 829      20.657   2.130   9.540  0.00  0.00      PROA  
ATOM   3887  O   VAL P 829      20.395   1.974   8.351  0.00  0.00      PROA  
ATOM   3888  N   ILE P 830      21.805   1.606   9.997  0.00  0.00      PROA  
ATOM   3889  HN  ILE P 830      22.106   1.823  10.923  0.00  0.00      PROA  
ATOM   3890  CA  ILE P 830      22.690   0.709   9.195  0.00  0.00      PROA  
ATOM   3891  HA  ILE P 830      23.073   1.125   8.275  0.00  0.00      PROA  
ATOM   3892  CB  ILE P 830      23.900   0.358  10.026  0.00  0.00      PROA  
ATOM   3893  HB  ILE P 830      23.465   0.175  11.032  0.00  0.00      PROA  
ATOM   3894  CG2 ILE P 830      24.602  -0.929   9.548  0.00  0.00      PROA  
ATOM   3895 HG21 ILE P 830      24.734  -0.842   8.448  0.00  0.00      PROA  
ATOM   3896 HG22 ILE P 830      24.119  -1.882   9.850  0.00  0.00      PROA  
ATOM   3897 HG23 ILE P 830      25.692  -0.942   9.765  0.00  0.00      PROA  
ATOM   3898  CG1 ILE P 830      24.966   1.463  10.288  0.00  0.00      PROA  
ATOM   3899 HG11 ILE P 830      24.498   2.382  10.700  0.00  0.00      PROA  
ATOM   3900 HG12 ILE P 830      25.397   1.778   9.314  0.00  0.00      PROA  
ATOM   3901  CD  ILE P 830      26.023   1.212  11.390  0.00  0.00      PROA  
ATOM   3902  HD1 ILE P 830      25.541   0.995  12.367  0.00  0.00      PROA  
ATOM   3903  HD2 ILE P 830      26.770   2.028  11.493  0.00  0.00      PROA  
ATOM   3904  HD3 ILE P 830      26.616   0.331  11.063  0.00  0.00      PROA  
ATOM   3905  C   ILE P 830      21.961  -0.593   8.802  0.00  0.00      PROA  
ATOM   3906  O   ILE P 830      22.167  -1.046   7.686  0.00  0.00      PROA  
ATOM   3907  N   LEU P 831      21.191  -1.268   9.670  0.00  0.00      PROA  
ATOM   3908  HN  LEU P 831      21.143  -0.887  10.590  0.00  0.00      PROA  
ATOM   3909  CA  LEU P 831      20.421  -2.484   9.371  0.00  0.00      PROA  
ATOM   3910  HA  LEU P 831      21.084  -3.243   8.985  0.00  0.00      PROA  
ATOM   3911  CB  LEU P 831      19.764  -2.895  10.674  0.00  0.00      PROA  
ATOM   3912  HB1 LEU P 831      19.007  -2.165  11.031  0.00  0.00      PROA  
ATOM   3913  HB2 LEU P 831      20.624  -2.930  11.377  0.00  0.00      PROA  
ATOM   3914  CG  LEU P 831      19.236  -4.379  10.822  0.00  0.00      PROA  
ATOM   3915  HG  LEU P 831      18.506  -4.562  10.005  0.00  0.00      PROA  
ATOM   3916  CD1 LEU P 831      20.266  -5.511  10.736  0.00  0.00      PROA  
ATOM   3917 HD11 LEU P 831      19.833  -6.528  10.623  0.00  0.00      PROA  
ATOM   3918 HD12 LEU P 831      20.948  -5.537  11.612  0.00  0.00      PROA  
ATOM   3919 HD13 LEU P 831      20.977  -5.294   9.910  0.00  0.00      PROA  
ATOM   3920  CD2 LEU P 831      18.491  -4.579  12.106  0.00  0.00      PROA  
ATOM   3921 HD21 LEU P 831      19.244  -4.719  12.911  0.00  0.00      PROA  
ATOM   3922 HD22 LEU P 831      17.770  -5.421  12.184  0.00  0.00      PROA  
ATOM   3923 HD23 LEU P 831      17.852  -3.712  12.377  0.00  0.00      PROA  
ATOM   3924  C   LEU P 831      19.391  -2.230   8.223  0.00  0.00      PROA  
ATOM   3925  O   LEU P 831      19.236  -2.992   7.256  0.00  0.00      PROA  
ATOM   3926  N   PHE P 832      18.653  -1.103   8.300  0.00  0.00      PROA  
ATOM   3927  HN  PHE P 832      18.886  -0.550   9.096  0.00  0.00      PROA  
ATOM   3928  CA  PHE P 832      17.723  -0.431   7.480  0.00  0.00      PROA  
ATOM   3929  HA  PHE P 832      16.879  -1.067   7.257  0.00  0.00      PROA  
ATOM   3930  CB  PHE P 832      17.226   0.782   8.205  0.00  0.00      PROA  
ATOM   3931  HB1 PHE P 832      18.157   1.291   8.535  0.00  0.00      PROA  
ATOM   3932  HB2 PHE P 832      16.665   0.622   9.151  0.00  0.00      PROA  
ATOM   3933  CG  PHE P 832      16.375   1.798   7.569  0.00  0.00      PROA  
ATOM   3934  CD1 PHE P 832      16.771   3.144   7.492  0.00  0.00      PROA  
ATOM   3935  HD1 PHE P 832      17.700   3.430   7.963  0.00  0.00      PROA  
ATOM   3936  CE1 PHE P 832      16.010   4.108   6.845  0.00  0.00      PROA  
ATOM   3937  HE1 PHE P 832      16.232   5.164   6.868  0.00  0.00      PROA  
ATOM   3938  CZ  PHE P 832      14.760   3.704   6.224  0.00  0.00      PROA  
ATOM   3939  HZ  PHE P 832      14.137   4.455   5.762  0.00  0.00      PROA  
ATOM   3940  CD2 PHE P 832      15.161   1.401   6.873  0.00  0.00      PROA  
ATOM   3941  HD2 PHE P 832      14.960   0.340   6.880  0.00  0.00      PROA  
ATOM   3942  CE2 PHE P 832      14.367   2.318   6.210  0.00  0.00      PROA  
ATOM   3943  HE2 PHE P 832      13.476   2.101   5.639  0.00  0.00      PROA  
ATOM   3944  C   PHE P 832      18.297  -0.089   6.035  0.00  0.00      PROA  
ATOM   3945  O   PHE P 832      17.944  -0.786   5.084  0.00  0.00      PROA  
ATOM   3946  N   PHE P 833      19.325   0.783   5.997  0.00  0.00      PROA  
ATOM   3947  HN  PHE P 833      19.769   1.063   6.845  0.00  0.00      PROA  
ATOM   3948  CA  PHE P 833      20.127   1.076   4.757  0.00  0.00      PROA  
ATOM   3949  HA  PHE P 833      19.269   1.232   4.119  0.00  0.00      PROA  
ATOM   3950  CB  PHE P 833      20.985   2.327   4.931  0.00  0.00      PROA  
ATOM   3951  HB1 PHE P 833      21.901   2.376   4.303  0.00  0.00      PROA  
ATOM   3952  HB2 PHE P 833      21.346   2.470   5.972  0.00  0.00      PROA  
ATOM   3953  CG  PHE P 833      20.172   3.588   4.559  0.00  0.00      PROA  
ATOM   3954  CD1 PHE P 833      19.911   3.821   3.174  0.00  0.00      PROA  
ATOM   3955  HD1 PHE P 833      20.364   3.094   2.516  0.00  0.00      PROA  
ATOM   3956  CE1 PHE P 833      19.161   4.907   2.761  0.00  0.00      PROA  
ATOM   3957  HE1 PHE P 833      18.901   5.207   1.757  0.00  0.00      PROA  
ATOM   3958  CZ  PHE P 833      18.797   5.815   3.794  0.00  0.00      PROA  
ATOM   3959  HZ  PHE P 833      18.439   6.792   3.503  0.00  0.00      PROA  
ATOM   3960  CD2 PHE P 833      19.812   4.490   5.536  0.00  0.00      PROA  
ATOM   3961  HD2 PHE P 833      20.087   4.381   6.575  0.00  0.00      PROA  
ATOM   3962  CE2 PHE P 833      19.120   5.633   5.119  0.00  0.00      PROA  
ATOM   3963  HE2 PHE P 833      18.898   6.319   5.924  0.00  0.00      PROA  
ATOM   3964  C   PHE P 833      21.003  -0.040   4.128  0.00  0.00      PROA  
ATOM   3965  O   PHE P 833      21.101  -0.268   2.882  0.00  0.00      PROA  
ATOM   3966  N   THR P 834      21.703  -0.894   4.892  0.00  0.00      PROA  
ATOM   3967  HN  THR P 834      21.869  -0.642   5.842  0.00  0.00      PROA  
ATOM   3968  CA  THR P 834      22.510  -2.040   4.377  0.00  0.00      PROA  
ATOM   3969  HA  THR P 834      23.198  -1.641   3.647  0.00  0.00      PROA  
ATOM   3970  CB  THR P 834      23.340  -2.892   5.304  0.00  0.00      PROA  
ATOM   3971  HB  THR P 834      22.675  -3.394   6.039  0.00  0.00      PROA  
ATOM   3972  OG1 THR P 834      24.237  -2.090   5.987  0.00  0.00      PROA  
ATOM   3973  HG1 THR P 834      23.768  -1.669   6.712  0.00  0.00      PROA  
ATOM   3974  CG2 THR P 834      24.161  -3.979   4.632  0.00  0.00      PROA  
ATOM   3975 HG21 THR P 834      23.563  -4.772   4.134  0.00  0.00      PROA  
ATOM   3976 HG22 THR P 834      24.900  -4.368   5.365  0.00  0.00      PROA  
ATOM   3977 HG23 THR P 834      24.780  -3.521   3.831  0.00  0.00      PROA  
ATOM   3978  C   THR P 834      21.468  -3.011   3.827  0.00  0.00      PROA  
ATOM   3979  O   THR P 834      21.635  -3.445   2.688  0.00  0.00      PROA  
ATOM   3980  N   THR P 835      20.306  -3.272   4.550  0.00  0.00      PROA  
ATOM   3981  HN  THR P 835      20.130  -2.831   5.427  0.00  0.00      PROA  
ATOM   3982  CA  THR P 835      19.167  -4.080   3.929  0.00  0.00      PROA  
ATOM   3983  HA  THR P 835      19.570  -5.054   3.694  0.00  0.00      PROA  
ATOM   3984  CB  THR P 835      17.992  -4.242   4.802  0.00  0.00      PROA  
ATOM   3985  HB  THR P 835      17.864  -3.279   5.341  0.00  0.00      PROA  
ATOM   3986  OG1 THR P 835      18.340  -5.267   5.707  0.00  0.00      PROA  
ATOM   3987  HG1 THR P 835      18.525  -4.736   6.485  0.00  0.00      PROA  
ATOM   3988  CG2 THR P 835      16.663  -4.810   4.158  0.00  0.00      PROA  
ATOM   3989 HG21 THR P 835      16.819  -5.647   3.444  0.00  0.00      PROA  
ATOM   3990 HG22 THR P 835      16.152  -3.993   3.605  0.00  0.00      PROA  
ATOM   3991 HG23 THR P 835      15.959  -5.287   4.872  0.00  0.00      PROA  
ATOM   3992  C   THR P 835      18.616  -3.575   2.682  0.00  0.00      PROA  
ATOM   3993  O   THR P 835      18.565  -4.323   1.686  0.00  0.00      PROA  
ATOM   3994  N   PHE P 836      18.287  -2.271   2.567  0.00  0.00      PROA  
ATOM   3995  HN  PHE P 836      18.394  -1.778   3.427  0.00  0.00      PROA  
ATOM   3996  CA  PHE P 836      17.924  -1.724   1.225  0.00  0.00      PROA  
ATOM   3997  HA  PHE P 836      17.021  -2.229   0.916  0.00  0.00      PROA  
ATOM   3998  CB  PHE P 836      17.624  -0.243   1.543  0.00  0.00      PROA  
ATOM   3999  HB1 PHE P 836      18.357   0.178   2.264  0.00  0.00      PROA  
ATOM   4000  HB2 PHE P 836      16.641  -0.279   2.058  0.00  0.00      PROA  
ATOM   4001  CG  PHE P 836      17.461   0.640   0.377  0.00  0.00      PROA  
ATOM   4002  CD1 PHE P 836      16.280   0.454  -0.434  0.00  0.00      PROA  
ATOM   4003  HD1 PHE P 836      15.426  -0.166  -0.203  0.00  0.00      PROA  
ATOM   4004  CE1 PHE P 836      16.261   1.187  -1.664  0.00  0.00      PROA  
ATOM   4005  HE1 PHE P 836      15.415   1.040  -2.318  0.00  0.00      PROA  
ATOM   4006  CZ  PHE P 836      17.392   1.765  -2.073  0.00  0.00      PROA  
ATOM   4007  HZ  PHE P 836      17.381   2.125  -3.091  0.00  0.00      PROA  
ATOM   4008  CD2 PHE P 836      18.566   1.445  -0.010  0.00  0.00      PROA  
ATOM   4009  HD2 PHE P 836      19.352   1.600   0.714  0.00  0.00      PROA  
ATOM   4010  CE2 PHE P 836      18.483   2.041  -1.287  0.00  0.00      PROA  
ATOM   4011  HE2 PHE P 836      19.226   2.688  -1.728  0.00  0.00      PROA  
ATOM   4012  C   PHE P 836      19.026  -1.915   0.119  0.00  0.00      PROA  
ATOM   4013  O   PHE P 836      18.803  -2.360  -0.983  0.00  0.00      PROA  
ATOM   4014  N   PHE P 837      20.302  -1.673   0.467  0.00  0.00      PROA  
ATOM   4015  HN  PHE P 837      20.604  -1.164   1.269  0.00  0.00      PROA  
ATOM   4016  CA  PHE P 837      21.423  -1.714  -0.405  0.00  0.00      PROA  
ATOM   4017  HA  PHE P 837      21.186  -1.074  -1.243  0.00  0.00      PROA  
ATOM   4018  CB  PHE P 837      22.805  -1.162   0.069  0.00  0.00      PROA  
ATOM   4019  HB1 PHE P 837      23.501  -1.307  -0.784  0.00  0.00      PROA  
ATOM   4020  HB2 PHE P 837      23.112  -1.721   0.979  0.00  0.00      PROA  
ATOM   4021  CG  PHE P 837      22.778   0.302   0.419  0.00  0.00      PROA  
ATOM   4022  CD1 PHE P 837      22.025   1.252  -0.278  0.00  0.00      PROA  
ATOM   4023  HD1 PHE P 837      21.410   0.948  -1.112  0.00  0.00      PROA  
ATOM   4024  CE1 PHE P 837      22.039   2.604   0.009  0.00  0.00      PROA  
ATOM   4025  HE1 PHE P 837      21.464   3.354  -0.514  0.00  0.00      PROA  
ATOM   4026  CZ  PHE P 837      22.707   3.025   1.204  0.00  0.00      PROA  
ATOM   4027  HZ  PHE P 837      22.758   4.061   1.506  0.00  0.00      PROA  
ATOM   4028  CD2 PHE P 837      23.438   0.741   1.581  0.00  0.00      PROA  
ATOM   4029  HD2 PHE P 837      23.937  -0.004   2.184  0.00  0.00      PROA  
ATOM   4030  CE2 PHE P 837      23.431   2.072   1.980  0.00  0.00      PROA  
ATOM   4031  HE2 PHE P 837      23.963   2.405   2.859  0.00  0.00      PROA  
ATOM   4032  C   PHE P 837      21.611  -3.027  -0.994  0.00  0.00      PROA  
ATOM   4033  O   PHE P 837      21.634  -3.098  -2.215  0.00  0.00      PROA  
ATOM   4034  N   LEU P 838      21.742  -4.111  -0.133  0.00  0.00      PROA  
ATOM   4035  HN  LEU P 838      21.649  -3.911   0.839  0.00  0.00      PROA  
ATOM   4036  CA  LEU P 838      21.809  -5.487  -0.573  0.00  0.00      PROA  
ATOM   4037  HA  LEU P 838      22.686  -5.479  -1.204  0.00  0.00      PROA  
ATOM   4038  CB  LEU P 838      21.990  -6.359   0.668  0.00  0.00      PROA  
ATOM   4039  HB1 LEU P 838      21.926  -7.402   0.292  0.00  0.00      PROA  
ATOM   4040  HB2 LEU P 838      21.145  -6.199   1.372  0.00  0.00      PROA  
ATOM   4041  CG  LEU P 838      23.411  -6.202   1.363  0.00  0.00      PROA  
ATOM   4042  HG  LEU P 838      23.393  -5.137   1.677  0.00  0.00      PROA  
ATOM   4043  CD1 LEU P 838      23.438  -7.064   2.552  0.00  0.00      PROA  
ATOM   4044 HD11 LEU P 838      23.390  -8.156   2.352  0.00  0.00      PROA  
ATOM   4045 HD12 LEU P 838      22.593  -6.734   3.193  0.00  0.00      PROA  
ATOM   4046 HD13 LEU P 838      24.388  -6.790   3.058  0.00  0.00      PROA  
ATOM   4047  CD2 LEU P 838      24.637  -6.463   0.500  0.00  0.00      PROA  
ATOM   4048 HD21 LEU P 838      25.447  -5.908   1.021  0.00  0.00      PROA  
ATOM   4049 HD22 LEU P 838      24.593  -5.987  -0.503  0.00  0.00      PROA  
ATOM   4050 HD23 LEU P 838      24.756  -7.567   0.503  0.00  0.00      PROA  
ATOM   4051  C   LEU P 838      20.654  -5.925  -1.475  0.00  0.00      PROA  
ATOM   4052  O   LEU P 838      20.887  -6.482  -2.579  0.00  0.00      PROA  
ATOM   4053  N   SER P 839      19.482  -5.626  -1.094  0.00  0.00      PROA  
ATOM   4054  HN  SER P 839      19.416  -5.276  -0.163  0.00  0.00      PROA  
ATOM   4055  CA  SER P 839      18.240  -5.913  -1.798  0.00  0.00      PROA  
ATOM   4056  HA  SER P 839      18.220  -6.986  -1.918  0.00  0.00      PROA  
ATOM   4057  CB  SER P 839      16.992  -5.361  -1.035  0.00  0.00      PROA  
ATOM   4058  HB1 SER P 839      17.142  -4.287  -0.794  0.00  0.00      PROA  
ATOM   4059  HB2 SER P 839      16.892  -5.904  -0.071  0.00  0.00      PROA  
ATOM   4060  OG  SER P 839      15.792  -5.669  -1.816  0.00  0.00      PROA  
ATOM   4061  HG1 SER P 839      15.071  -5.074  -1.598  0.00  0.00      PROA  
ATOM   4062  C   SER P 839      18.263  -5.333  -3.250  0.00  0.00      PROA  
ATOM   4063  O   SER P 839      17.894  -5.992  -4.246  0.00  0.00      PROA  
ATOM   4064  N   SER P 840      18.636  -4.046  -3.356  0.00  0.00      PROA  
ATOM   4065  HN  SER P 840      18.902  -3.574  -2.519  0.00  0.00      PROA  
ATOM   4066  CA  SER P 840      18.835  -3.369  -4.612  0.00  0.00      PROA  
ATOM   4067  HA  SER P 840      17.888  -3.335  -5.129  0.00  0.00      PROA  
ATOM   4068  CB  SER P 840      19.102  -1.835  -4.257  0.00  0.00      PROA  
ATOM   4069  HB1 SER P 840      19.912  -1.782  -3.498  0.00  0.00      PROA  
ATOM   4070  HB2 SER P 840      18.143  -1.488  -3.816  0.00  0.00      PROA  
ATOM   4071  OG  SER P 840      19.284  -1.010  -5.411  0.00  0.00      PROA  
ATOM   4072  HG1 SER P 840      18.429  -0.766  -5.774  0.00  0.00      PROA  
ATOM   4073  C   SER P 840      20.000  -3.886  -5.444  0.00  0.00      PROA  
ATOM   4074  O   SER P 840      19.982  -4.099  -6.656  0.00  0.00      PROA  
ATOM   4075  N   PHE P 841      21.168  -4.114  -4.806  0.00  0.00      PROA  
ATOM   4076  HN  PHE P 841      21.189  -3.934  -3.826  0.00  0.00      PROA  
ATOM   4077  CA  PHE P 841      22.332  -4.681  -5.380  0.00  0.00      PROA  
ATOM   4078  HA  PHE P 841      22.489  -4.112  -6.285  0.00  0.00      PROA  
ATOM   4079  CB  PHE P 841      23.610  -4.399  -4.480  0.00  0.00      PROA  
ATOM   4080  HB1 PHE P 841      23.296  -4.600  -3.433  0.00  0.00      PROA  
ATOM   4081  HB2 PHE P 841      23.841  -3.320  -4.611  0.00  0.00      PROA  
ATOM   4082  CG  PHE P 841      24.764  -5.263  -4.806  0.00  0.00      PROA  
ATOM   4083  CD1 PHE P 841      24.996  -6.466  -4.210  0.00  0.00      PROA  
ATOM   4084  HD1 PHE P 841      24.359  -6.630  -3.353  0.00  0.00      PROA  
ATOM   4085  CE1 PHE P 841      25.962  -7.322  -4.661  0.00  0.00      PROA  
ATOM   4086  HE1 PHE P 841      26.080  -8.308  -4.236  0.00  0.00      PROA  
ATOM   4087  CZ  PHE P 841      26.818  -6.933  -5.731  0.00  0.00      PROA  
ATOM   4088  HZ  PHE P 841      27.655  -7.555  -6.012  0.00  0.00      PROA  
ATOM   4089  CD2 PHE P 841      25.521  -4.950  -6.013  0.00  0.00      PROA  
ATOM   4090  HD2 PHE P 841      25.267  -4.056  -6.563  0.00  0.00      PROA  
ATOM   4091  CE2 PHE P 841      26.666  -5.727  -6.398  0.00  0.00      PROA  
ATOM   4092  HE2 PHE P 841      27.259  -5.592  -7.290  0.00  0.00      PROA  
ATOM   4093  C   PHE P 841      22.288  -6.087  -5.958  0.00  0.00      PROA  
ATOM   4094  O   PHE P 841      22.679  -6.515  -7.023  0.00  0.00      PROA  
ATOM   4095  N   LEU P 842      21.616  -7.008  -5.130  0.00  0.00      PROA  
ATOM   4096  HN  LEU P 842      21.425  -6.734  -4.191  0.00  0.00      PROA  
ATOM   4097  CA  LEU P 842      21.228  -8.390  -5.490  0.00  0.00      PROA  
ATOM   4098  HA  LEU P 842      22.059  -8.845  -6.007  0.00  0.00      PROA  
ATOM   4099  CB  LEU P 842      20.643  -9.258  -4.223  0.00  0.00      PROA  
ATOM   4100  HB1 LEU P 842      20.369 -10.283  -4.552  0.00  0.00      PROA  
ATOM   4101  HB2 LEU P 842      19.794  -8.706  -3.767  0.00  0.00      PROA  
ATOM   4102  CG  LEU P 842      21.704  -9.561  -3.112  0.00  0.00      PROA  
ATOM   4103  HG  LEU P 842      21.842  -8.639  -2.508  0.00  0.00      PROA  
ATOM   4104  CD1 LEU P 842      21.139 -10.670  -2.277  0.00  0.00      PROA  
ATOM   4105 HD11 LEU P 842      20.041 -10.726  -2.438  0.00  0.00      PROA  
ATOM   4106 HD12 LEU P 842      21.300 -10.434  -1.204  0.00  0.00      PROA  
ATOM   4107 HD13 LEU P 842      21.572 -11.644  -2.589  0.00  0.00      PROA  
ATOM   4108  CD2 LEU P 842      23.116  -9.841  -3.802  0.00  0.00      PROA  
ATOM   4109 HD21 LEU P 842      23.461  -8.856  -4.184  0.00  0.00      PROA  
ATOM   4110 HD22 LEU P 842      23.103 -10.564  -4.645  0.00  0.00      PROA  
ATOM   4111 HD23 LEU P 842      23.744 -10.151  -2.939  0.00  0.00      PROA  
ATOM   4112  C   LEU P 842      20.158  -8.443  -6.602  0.00  0.00      PROA  
ATOM   4113  O   LEU P 842      20.048  -9.365  -7.455  0.00  0.00      PROA  
ATOM   4114  N   LYS P 843      19.199  -7.483  -6.656  0.00  0.00      PROA  
ATOM   4115  HN  LYS P 843      19.074  -6.879  -5.873  0.00  0.00      PROA  
ATOM   4116  CA  LYS P 843      18.292  -7.357  -7.765  0.00  0.00      PROA  
ATOM   4117  HA  LYS P 843      17.751  -8.291  -7.797  0.00  0.00      PROA  
ATOM   4118  CB  LYS P 843      17.320  -6.103  -7.636  0.00  0.00      PROA  
ATOM   4119  HB1 LYS P 843      17.881  -5.159  -7.464  0.00  0.00      PROA  
ATOM   4120  HB2 LYS P 843      16.732  -6.375  -6.734  0.00  0.00      PROA  
ATOM   4121  CG  LYS P 843      16.286  -5.778  -8.827  0.00  0.00      PROA  
ATOM   4122  HG1 LYS P 843      15.962  -6.723  -9.315  0.00  0.00      PROA  
ATOM   4123  HG2 LYS P 843      16.853  -5.123  -9.523  0.00  0.00      PROA  
ATOM   4124  CD  LYS P 843      15.042  -5.022  -8.241  0.00  0.00      PROA  
ATOM   4125  HD1 LYS P 843      15.049  -3.919  -8.379  0.00  0.00      PROA  
ATOM   4126  HD2 LYS P 843      15.028  -5.276  -7.160  0.00  0.00      PROA  
ATOM   4127  CE  LYS P 843      13.686  -5.549  -8.784  0.00  0.00      PROA  
ATOM   4128  HE1 LYS P 843      12.850  -4.996  -8.305  0.00  0.00      PROA  
ATOM   4129  HE2 LYS P 843      13.701  -6.606  -8.441  0.00  0.00      PROA  
ATOM   4130  NZ  LYS P 843      13.557  -5.446 -10.227  0.00  0.00      PROA  
ATOM   4131  HZ1 LYS P 843      13.422  -4.435 -10.432  0.00  0.00      PROA  
ATOM   4132  HZ2 LYS P 843      12.752  -6.037 -10.515  0.00  0.00      PROA  
ATOM   4133  HZ3 LYS P 843      14.459  -5.683 -10.687  0.00  0.00      PROA  
ATOM   4134  C   LYS P 843      19.065  -7.212  -9.146  0.00  0.00      PROA  
ATOM   4135  O   LYS P 843      18.754  -7.943 -10.064  0.00  0.00      PROA  
ATOM   4136  N   GLN P 844      20.118  -6.394  -9.200  0.00  0.00      PROA  
ATOM   4137  HN  GLN P 844      20.397  -5.927  -8.364  0.00  0.00      PROA  
ATOM   4138  CA  GLN P 844      20.965  -6.218 -10.481  0.00  0.00      PROA  
ATOM   4139  HA  GLN P 844      20.408  -6.578 -11.334  0.00  0.00      PROA  
ATOM   4140  CB  GLN P 844      21.373  -4.693 -10.609  0.00  0.00      PROA  
ATOM   4141  HB1 GLN P 844      22.156  -4.596 -11.390  0.00  0.00      PROA  
ATOM   4142  HB2 GLN P 844      21.653  -4.438  -9.564  0.00  0.00      PROA  
ATOM   4143  CG  GLN P 844      20.134  -3.816 -10.957  0.00  0.00      PROA  
ATOM   4144  HG1 GLN P 844      20.492  -2.776 -11.112  0.00  0.00      PROA  
ATOM   4145  HG2 GLN P 844      19.366  -3.809 -10.154  0.00  0.00      PROA  
ATOM   4146  CD  GLN P 844      19.364  -4.309 -12.150  0.00  0.00      PROA  
ATOM   4147  OE1 GLN P 844      18.359  -4.957 -12.037  0.00  0.00      PROA  
ATOM   4148  NE2 GLN P 844      19.890  -4.045 -13.349  0.00  0.00      PROA  
ATOM   4149 HE21 GLN P 844      20.601  -3.343 -13.396  0.00  0.00      PROA  
ATOM   4150 HE22 GLN P 844      19.509  -4.403 -14.201  0.00  0.00      PROA  
ATOM   4151  C   GLN P 844      22.144  -7.099 -10.623  0.00  0.00      PROA  
ATOM   4152  O   GLN P 844      23.065  -6.916 -11.424  0.00  0.00      PROA  
ATOM   4153  N   PHE P 845      22.196  -8.160  -9.829  0.00  0.00      PROA  
ATOM   4154  HN  PHE P 845      21.445  -8.301  -9.188  0.00  0.00      PROA  
ATOM   4155  CA  PHE P 845      23.194  -9.095  -9.827  0.00  0.00      PROA  
ATOM   4156  HA  PHE P 845      24.163  -8.623  -9.898  0.00  0.00      PROA  
ATOM   4157  CB  PHE P 845      23.170  -9.787  -8.389  0.00  0.00      PROA  
ATOM   4158  HB1 PHE P 845      22.198 -10.296  -8.221  0.00  0.00      PROA  
ATOM   4159  HB2 PHE P 845      23.301  -8.874  -7.770  0.00  0.00      PROA  
ATOM   4160  CG  PHE P 845      24.461 -10.628  -8.261  0.00  0.00      PROA  
ATOM   4161  CD1 PHE P 845      24.414 -12.030  -8.471  0.00  0.00      PROA  
ATOM   4162  HD1 PHE P 845      23.544 -12.482  -8.925  0.00  0.00      PROA  
ATOM   4163  CE1 PHE P 845      25.503 -12.744  -8.113  0.00  0.00      PROA  
ATOM   4164  HE1 PHE P 845      25.491 -13.790  -8.380  0.00  0.00      PROA  
ATOM   4165  CZ  PHE P 845      26.694 -12.218  -7.594  0.00  0.00      PROA  
ATOM   4166  HZ  PHE P 845      27.576 -12.835  -7.511  0.00  0.00      PROA  
ATOM   4167  CD2 PHE P 845      25.692 -10.051  -7.785  0.00  0.00      PROA  
ATOM   4168  HD2 PHE P 845      25.707  -8.975  -7.697  0.00  0.00      PROA  
ATOM   4169  CE2 PHE P 845      26.738 -10.890  -7.324  0.00  0.00      PROA  
ATOM   4170  HE2 PHE P 845      27.727 -10.584  -7.019  0.00  0.00      PROA  
ATOM   4171  C   PHE P 845      23.003 -10.117 -10.941  0.00  0.00      PROA  
ATOM   4172  O   PHE P 845      23.907 -10.852 -11.257  0.00  0.00      PROA  
ATOM   4173  N   LYS P 846      21.809 -10.133 -11.544  0.00  0.00      PROA  
ATOM   4174  HN  LYS P 846      21.065  -9.595 -11.155  0.00  0.00      PROA  
ATOM   4175  CA  LYS P 846      21.521 -11.009 -12.658  0.00  0.00      PROA  
ATOM   4176  HA  LYS P 846      21.845 -11.995 -12.359  0.00  0.00      PROA  
ATOM   4177  CB  LYS P 846      19.946 -11.037 -12.956  0.00  0.00      PROA  
ATOM   4178  HB1 LYS P 846      19.361 -11.388 -12.080  0.00  0.00      PROA  
ATOM   4179  HB2 LYS P 846      19.974 -11.633 -13.893  0.00  0.00      PROA  
ATOM   4180  CG  LYS P 846      19.427  -9.627 -13.195  0.00  0.00      PROA  
ATOM   4181  HG1 LYS P 846      19.818  -9.221 -14.152  0.00  0.00      PROA  
ATOM   4182  HG2 LYS P 846      19.763  -9.063 -12.299  0.00  0.00      PROA  
ATOM   4183  CD  LYS P 846      17.931  -9.427 -13.131  0.00  0.00      PROA  
ATOM   4184  HD1 LYS P 846      17.644 -10.031 -12.244  0.00  0.00      PROA  
ATOM   4185  HD2 LYS P 846      17.578  -9.884 -14.080  0.00  0.00      PROA  
ATOM   4186  CE  LYS P 846      17.378  -7.971 -13.024  0.00  0.00      PROA  
ATOM   4187  HE1 LYS P 846      17.875  -7.263 -13.721  0.00  0.00      PROA  
ATOM   4188  HE2 LYS P 846      17.484  -7.581 -11.990  0.00  0.00      PROA  
ATOM   4189  NZ  LYS P 846      15.917  -7.915 -13.360  0.00  0.00      PROA  
ATOM   4190  HZ1 LYS P 846      15.724  -8.311 -14.302  0.00  0.00      PROA  
ATOM   4191  HZ2 LYS P 846      15.584  -6.932 -13.430  0.00  0.00      PROA  
ATOM   4192  HZ3 LYS P 846      15.350  -8.480 -12.695  0.00  0.00      PROA  
ATOM   4193  C   LYS P 846      22.342 -10.681 -13.999  0.00  0.00      PROA  
ATOM   4194  O   LYS P 846      22.547 -11.447 -14.929  0.00  0.00      PROA  
ATOM   4195  N   THR P 847      22.755  -9.396 -14.212  0.00  0.00      PROA  
ATOM   4196  HN  THR P 847      22.752  -8.733 -13.469  0.00  0.00      PROA  
ATOM   4197  CA  THR P 847      23.232  -8.945 -15.501  0.00  0.00      PROA  
ATOM   4198  HA  THR P 847      22.409  -9.181 -16.159  0.00  0.00      PROA  
ATOM   4199  CB  THR P 847      23.164  -7.408 -15.634  0.00  0.00      PROA  
ATOM   4200  HB  THR P 847      23.263  -7.150 -16.710  0.00  0.00      PROA  
ATOM   4201  OG1 THR P 847      24.257  -6.773 -14.949  0.00  0.00      PROA  
ATOM   4202  HG1 THR P 847      24.932  -6.783 -15.631  0.00  0.00      PROA  
ATOM   4203  CG2 THR P 847      21.789  -6.986 -15.087  0.00  0.00      PROA  
ATOM   4204 HG21 THR P 847      21.846  -5.900 -15.315  0.00  0.00      PROA  
ATOM   4205 HG22 THR P 847      21.675  -7.056 -13.984  0.00  0.00      PROA  
ATOM   4206 HG23 THR P 847      20.991  -7.382 -15.752  0.00  0.00      PROA  
ATOM   4207  C   THR P 847      24.493  -9.581 -16.171  0.00  0.00      PROA  
ATOM   4208  O   THR P 847      24.579  -9.949 -17.356  0.00  0.00      PROA  
ATOM   4209  N   LYS P 848      25.640  -9.604 -15.456  0.00  0.00      PROA  
ATOM   4210  HN  LYS P 848      25.742  -9.336 -14.501  0.00  0.00      PROA  
ATOM   4211  CA  LYS P 848      26.862 -10.104 -16.007  0.00  0.00      PROA  
ATOM   4212  HA  LYS P 848      26.968  -9.583 -16.947  0.00  0.00      PROA  
ATOM   4213  CB  LYS P 848      28.001  -9.790 -15.044  0.00  0.00      PROA  
ATOM   4214  HB1 LYS P 848      28.873 -10.426 -15.309  0.00  0.00      PROA  
ATOM   4215  HB2 LYS P 848      27.726  -9.791 -13.968  0.00  0.00      PROA  
ATOM   4216  CG  LYS P 848      28.358  -8.324 -15.195  0.00  0.00      PROA  
ATOM   4217  HG1 LYS P 848      29.119  -8.137 -14.407  0.00  0.00      PROA  
ATOM   4218  HG2 LYS P 848      27.524  -7.614 -15.005  0.00  0.00      PROA  
ATOM   4219  CD  LYS P 848      29.032  -7.905 -16.574  0.00  0.00      PROA  
ATOM   4220  HD1 LYS P 848      28.273  -7.952 -17.384  0.00  0.00      PROA  
ATOM   4221  HD2 LYS P 848      29.860  -8.600 -16.830  0.00  0.00      PROA  
ATOM   4222  CE  LYS P 848      29.693  -6.482 -16.527  0.00  0.00      PROA  
ATOM   4223  HE1 LYS P 848      30.581  -6.586 -15.868  0.00  0.00      PROA  
ATOM   4224  HE2 LYS P 848      28.963  -5.758 -16.107  0.00  0.00      PROA  
ATOM   4225  NZ  LYS P 848      30.253  -5.947 -17.795  0.00  0.00      PROA  
ATOM   4226  HZ1 LYS P 848      30.728  -6.772 -18.215  0.00  0.00      PROA  
ATOM   4227  HZ2 LYS P 848      30.754  -5.112 -17.431  0.00  0.00      PROA  
ATOM   4228  HZ3 LYS P 848      29.467  -5.697 -18.428  0.00  0.00      PROA  
ATOM   4229  C   LYS P 848      26.814 -11.616 -16.429  0.00  0.00      PROA  
ATOM   4230  O   LYS P 848      26.106 -12.477 -15.979  0.00  0.00      PROA  
ATOM   4231  N   ARG P 849      27.783 -11.949 -17.379  0.00  0.00      PROA  
ATOM   4232  HN  ARG P 849      28.314 -11.282 -17.896  0.00  0.00      PROA  
ATOM   4233  CA  ARG P 849      27.918 -13.282 -17.890  0.00  0.00      PROA  
ATOM   4234  HA  ARG P 849      27.016 -13.809 -17.620  0.00  0.00      PROA  
ATOM   4235  CB  ARG P 849      28.226 -13.242 -19.409  0.00  0.00      PROA  
ATOM   4236  HB1 ARG P 849      28.261 -14.300 -19.743  0.00  0.00      PROA  
ATOM   4237  HB2 ARG P 849      29.127 -12.604 -19.537  0.00  0.00      PROA  
ATOM   4238  CG  ARG P 849      27.055 -12.671 -20.348  0.00  0.00      PROA  
ATOM   4239  HG1 ARG P 849      26.114 -13.205 -20.097  0.00  0.00      PROA  
ATOM   4240  HG2 ARG P 849      27.301 -12.919 -21.402  0.00  0.00      PROA  
ATOM   4241  CD  ARG P 849      26.551 -11.177 -20.243  0.00  0.00      PROA  
ATOM   4242  HD1 ARG P 849      26.035 -11.234 -19.260  0.00  0.00      PROA  
ATOM   4243  HD2 ARG P 849      25.826 -11.042 -21.074  0.00  0.00      PROA  
ATOM   4244  NE  ARG P 849      27.577 -10.148 -20.371  0.00  0.00      PROA  
ATOM   4245  HE  ARG P 849      28.495 -10.396 -20.681  0.00  0.00      PROA  
ATOM   4246  CZ  ARG P 849      27.483  -8.822 -20.267  0.00  0.00      PROA  
ATOM   4247  NH1 ARG P 849      26.497  -8.234 -19.686  0.00  0.00      PROA  
ATOM   4248 HH11 ARG P 849      25.598  -8.656 -19.573  0.00  0.00      PROA  
ATOM   4249 HH12 ARG P 849      26.654  -7.253 -19.567  0.00  0.00      PROA  
ATOM   4250  NH2 ARG P 849      28.445  -8.031 -20.663  0.00  0.00      PROA  
ATOM   4251 HH21 ARG P 849      29.239  -8.387 -21.155  0.00  0.00      PROA  
ATOM   4252 HH22 ARG P 849      28.562  -7.112 -20.284  0.00  0.00      PROA  
ATOM   4253  C   ARG P 849      29.099 -13.910 -17.215  0.00  0.00      PROA  
ATOM   4254  O   ARG P 849      29.034 -15.171 -17.085  0.00  0.00      PROA  
ATOM   4255  N   TYR P 850      30.138 -13.185 -16.668  0.00  0.00      PROA  
ATOM   4256  HN  TYR P 850      30.025 -12.195 -16.698  0.00  0.00      PROA  
ATOM   4257  CA  TYR P 850      31.218 -13.800 -15.877  0.00  0.00      PROA  
ATOM   4258  HA  TYR P 850      31.555 -14.695 -16.380  0.00  0.00      PROA  
ATOM   4259  CB  TYR P 850      32.473 -12.929 -15.743  0.00  0.00      PROA  
ATOM   4260  HB1 TYR P 850      32.761 -12.550 -16.747  0.00  0.00      PROA  
ATOM   4261  HB2 TYR P 850      33.324 -13.558 -15.407  0.00  0.00      PROA  
ATOM   4262  CG  TYR P 850      32.352 -11.847 -14.755  0.00  0.00      PROA  
ATOM   4263  CD1 TYR P 850      32.280 -10.443 -15.204  0.00  0.00      PROA  
ATOM   4264  HD1 TYR P 850      32.354 -10.138 -16.238  0.00  0.00      PROA  
ATOM   4265  CE1 TYR P 850      32.120  -9.465 -14.187  0.00  0.00      PROA  
ATOM   4266  HE1 TYR P 850      32.184  -8.419 -14.447  0.00  0.00      PROA  
ATOM   4267  CZ  TYR P 850      32.053  -9.833 -12.811  0.00  0.00      PROA  
ATOM   4268  OH  TYR P 850      31.931  -8.920 -11.724  0.00  0.00      PROA  
ATOM   4269  HH  TYR P 850      32.046  -9.523 -10.986  0.00  0.00      PROA  
ATOM   4270  CD2 TYR P 850      32.339 -12.159 -13.428  0.00  0.00      PROA  
ATOM   4271  HD2 TYR P 850      32.523 -13.186 -13.150  0.00  0.00      PROA  
ATOM   4272  CE2 TYR P 850      32.213 -11.182 -12.501  0.00  0.00      PROA  
ATOM   4273  HE2 TYR P 850      32.274 -11.549 -11.487  0.00  0.00      PROA  
ATOM   4274  C   TYR P 850      30.544 -14.290 -14.505  0.00  0.00      PROA  
ATOM   4275  O   TYR P 850      29.685 -13.602 -13.896  0.00  0.00      PROA  
ATOM   4276  N   PHE P 851      30.910 -15.526 -14.055  0.00  0.00      PROA  
ATOM   4277  HN  PHE P 851      31.632 -16.067 -14.482  0.00  0.00      PROA  
ATOM   4278  CA  PHE P 851      30.159 -16.286 -13.146  0.00  0.00      PROA  
ATOM   4279  HA  PHE P 851      30.636 -17.245 -13.008  0.00  0.00      PROA  
ATOM   4280  CB  PHE P 851      30.360 -15.612 -11.724  0.00  0.00      PROA  
ATOM   4281  HB1 PHE P 851      30.114 -14.529 -11.710  0.00  0.00      PROA  
ATOM   4282  HB2 PHE P 851      31.413 -15.689 -11.378  0.00  0.00      PROA  
ATOM   4283  CG  PHE P 851      29.516 -16.227 -10.571  0.00  0.00      PROA  
ATOM   4284  CD1 PHE P 851      29.915 -17.391  -9.811  0.00  0.00      PROA  
ATOM   4285  HD1 PHE P 851      30.817 -17.911 -10.098  0.00  0.00      PROA  
ATOM   4286  CE1 PHE P 851      29.077 -17.937  -8.883  0.00  0.00      PROA  
ATOM   4287  HE1 PHE P 851      29.312 -18.822  -8.311  0.00  0.00      PROA  
ATOM   4288  CZ  PHE P 851      27.821 -17.388  -8.619  0.00  0.00      PROA  
ATOM   4289  HZ  PHE P 851      27.257 -17.819  -7.805  0.00  0.00      PROA  
ATOM   4290  CD2 PHE P 851      28.151 -15.810 -10.382  0.00  0.00      PROA  
ATOM   4291  HD2 PHE P 851      27.880 -14.975 -11.011  0.00  0.00      PROA  
ATOM   4292  CE2 PHE P 851      27.332 -16.334  -9.407  0.00  0.00      PROA  
ATOM   4293  HE2 PHE P 851      26.393 -15.842  -9.200  0.00  0.00      PROA  
ATOM   4294  C   PHE P 851      28.689 -16.723 -13.564  0.00  0.00      PROA  
ATOM   4295  O   PHE P 851      27.880 -15.816 -13.843  0.00  0.00      PROA  
ATOM   4296  N   PRO P 852      28.369 -18.035 -13.621  0.00  0.00      PROA  
ATOM   4297  CD  PRO P 852      29.329 -19.154 -13.271  0.00  0.00      PROA  
ATOM   4298  HD1 PRO P 852      29.480 -19.038 -12.177  0.00  0.00      PROA  
ATOM   4299  HD2 PRO P 852      30.228 -19.205 -13.923  0.00  0.00      PROA  
ATOM   4300  CA  PRO P 852      27.155 -18.557 -14.233  0.00  0.00      PROA  
ATOM   4301  HA  PRO P 852      27.332 -18.856 -15.256  0.00  0.00      PROA  
ATOM   4302  CB  PRO P 852      27.010 -19.955 -13.512  0.00  0.00      PROA  
ATOM   4303  HB1 PRO P 852      26.244 -20.644 -13.928  0.00  0.00      PROA  
ATOM   4304  HB2 PRO P 852      26.660 -19.767 -12.474  0.00  0.00      PROA  
ATOM   4305  CG  PRO P 852      28.492 -20.486 -13.536  0.00  0.00      PROA  
ATOM   4306  HG1 PRO P 852      28.522 -21.241 -12.721  0.00  0.00      PROA  
ATOM   4307  HG2 PRO P 852      28.695 -21.013 -14.493  0.00  0.00      PROA  
ATOM   4308  C   PRO P 852      25.807 -17.762 -14.133  0.00  0.00      PROA  
ATOM   4309  O   PRO P 852      25.335 -17.490 -13.035  0.00  0.00      PROA  
ATOM   4310  N   THR P 853      25.160 -17.582 -15.291  0.00  0.00      PROA  
ATOM   4311  HN  THR P 853      25.588 -17.783 -16.169  0.00  0.00      PROA  
ATOM   4312  CA  THR P 853      23.891 -16.937 -15.425  0.00  0.00      PROA  
ATOM   4313  HA  THR P 853      23.888 -15.901 -15.118  0.00  0.00      PROA  
ATOM   4314  CB  THR P 853      23.502 -16.790 -16.914  0.00  0.00      PROA  
ATOM   4315  HB  THR P 853      24.292 -16.285 -17.511  0.00  0.00      PROA  
ATOM   4316  OG1 THR P 853      22.320 -16.122 -17.125  0.00  0.00      PROA  
ATOM   4317  HG1 THR P 853      22.441 -15.392 -16.513  0.00  0.00      PROA  
ATOM   4318  CG2 THR P 853      23.363 -18.172 -17.587  0.00  0.00      PROA  
ATOM   4319 HG21 THR P 853      22.407 -18.649 -17.284  0.00  0.00      PROA  
ATOM   4320 HG22 THR P 853      24.257 -18.821 -17.471  0.00  0.00      PROA  
ATOM   4321 HG23 THR P 853      23.257 -17.988 -18.678  0.00  0.00      PROA  
ATOM   4322  C   THR P 853      22.814 -17.611 -14.603  0.00  0.00      PROA  
ATOM   4323  O   THR P 853      22.093 -16.898 -13.893  0.00  0.00      PROA  
ATOM   4324  N   LYS P 854      22.587 -18.944 -14.583  0.00  0.00      PROA  
ATOM   4325  HN  LYS P 854      23.080 -19.564 -15.188  0.00  0.00      PROA  
ATOM   4326  CA  LYS P 854      21.426 -19.512 -13.831  0.00  0.00      PROA  
ATOM   4327  HA  LYS P 854      20.535 -19.092 -14.273  0.00  0.00      PROA  
ATOM   4328  CB  LYS P 854      21.459 -21.091 -14.060  0.00  0.00      PROA  
ATOM   4329  HB1 LYS P 854      22.447 -21.541 -13.827  0.00  0.00      PROA  
ATOM   4330  HB2 LYS P 854      21.324 -21.124 -15.162  0.00  0.00      PROA  
ATOM   4331  CG  LYS P 854      20.349 -21.941 -13.479  0.00  0.00      PROA  
ATOM   4332  HG1 LYS P 854      20.484 -22.080 -12.385  0.00  0.00      PROA  
ATOM   4333  HG2 LYS P 854      20.446 -22.986 -13.844  0.00  0.00      PROA  
ATOM   4334  CD  LYS P 854      18.945 -21.434 -13.671  0.00  0.00      PROA  
ATOM   4335  HD1 LYS P 854      18.704 -21.329 -14.750  0.00  0.00      PROA  
ATOM   4336  HD2 LYS P 854      18.803 -20.421 -13.237  0.00  0.00      PROA  
ATOM   4337  CE  LYS P 854      17.953 -22.297 -12.925  0.00  0.00      PROA  
ATOM   4338  HE1 LYS P 854      18.205 -22.425 -11.851  0.00  0.00      PROA  
ATOM   4339  HE2 LYS P 854      18.072 -23.298 -13.393  0.00  0.00      PROA  
ATOM   4340  NZ  LYS P 854      16.513 -21.961 -12.958  0.00  0.00      PROA  
ATOM   4341  HZ1 LYS P 854      15.950 -22.223 -12.124  0.00  0.00      PROA  
ATOM   4342  HZ2 LYS P 854      16.279 -22.433 -13.854  0.00  0.00      PROA  
ATOM   4343  HZ3 LYS P 854      16.343 -20.966 -13.207  0.00  0.00      PROA  
ATOM   4344  C   LYS P 854      21.456 -19.211 -12.343  0.00  0.00      PROA  
ATOM   4345  O   LYS P 854      20.495 -18.751 -11.777  0.00  0.00      PROA  
ATOM   4346  N   VAL P 855      22.716 -19.324 -11.817  0.00  0.00      PROA  
ATOM   4347  HN  VAL P 855      23.396 -19.420 -12.539  0.00  0.00      PROA  
ATOM   4348  CA  VAL P 855      23.182 -19.078 -10.381  0.00  0.00      PROA  
ATOM   4349  HA  VAL P 855      22.427 -19.570  -9.785  0.00  0.00      PROA  
ATOM   4350  CB  VAL P 855      24.645 -19.514 -10.164  0.00  0.00      PROA  
ATOM   4351  HB  VAL P 855      25.361 -18.902 -10.753  0.00  0.00      PROA  
ATOM   4352  CG1 VAL P 855      25.049 -19.356  -8.720  0.00  0.00      PROA  
ATOM   4353 HG11 VAL P 855      25.097 -18.272  -8.480  0.00  0.00      PROA  
ATOM   4354 HG12 VAL P 855      26.000 -19.901  -8.538  0.00  0.00      PROA  
ATOM   4355 HG13 VAL P 855      24.166 -19.674  -8.125  0.00  0.00      PROA  
ATOM   4356  CG2 VAL P 855      24.767 -20.954 -10.714  0.00  0.00      PROA  
ATOM   4357 HG21 VAL P 855      23.933 -21.510 -10.235  0.00  0.00      PROA  
ATOM   4358 HG22 VAL P 855      25.673 -21.526 -10.422  0.00  0.00      PROA  
ATOM   4359 HG23 VAL P 855      24.731 -20.966 -11.825  0.00  0.00      PROA  
ATOM   4360  C   VAL P 855      22.985 -17.571 -10.113  0.00  0.00      PROA  
ATOM   4361  O   VAL P 855      22.213 -17.243  -9.208  0.00  0.00      PROA  
ATOM   4362  N   ARG P 856      23.525 -16.618 -10.949  0.00  0.00      PROA  
ATOM   4363  HN  ARG P 856      23.987 -16.942 -11.771  0.00  0.00      PROA  
ATOM   4364  CA  ARG P 856      23.302 -15.210 -10.872  0.00  0.00      PROA  
ATOM   4365  HA  ARG P 856      23.775 -14.715 -10.037  0.00  0.00      PROA  
ATOM   4366  CB  ARG P 856      23.959 -14.488 -12.039  0.00  0.00      PROA  
ATOM   4367  HB1 ARG P 856      23.532 -13.466 -12.124  0.00  0.00      PROA  
ATOM   4368  HB2 ARG P 856      23.694 -14.942 -13.018  0.00  0.00      PROA  
ATOM   4369  CG  ARG P 856      25.403 -14.172 -11.837  0.00  0.00      PROA  
ATOM   4370  HG1 ARG P 856      25.948 -15.135 -11.744  0.00  0.00      PROA  
ATOM   4371  HG2 ARG P 856      25.563 -13.537 -10.940  0.00  0.00      PROA  
ATOM   4372  CD  ARG P 856      25.976 -13.295 -13.028  0.00  0.00      PROA  
ATOM   4373  HD1 ARG P 856      25.377 -12.376 -13.209  0.00  0.00      PROA  
ATOM   4374  HD2 ARG P 856      26.013 -13.948 -13.926  0.00  0.00      PROA  
ATOM   4375  NE  ARG P 856      27.367 -12.891 -12.736  0.00  0.00      PROA  
ATOM   4376  HE  ARG P 856      28.095 -13.379 -13.218  0.00  0.00      PROA  
ATOM   4377  CZ  ARG P 856      27.702 -11.813 -12.050  0.00  0.00      PROA  
ATOM   4378  NH1 ARG P 856      26.828 -11.114 -11.371  0.00  0.00      PROA  
ATOM   4379 HH11 ARG P 856      25.848 -11.306 -11.425  0.00  0.00      PROA  
ATOM   4380 HH12 ARG P 856      27.200 -10.318 -10.891  0.00  0.00      PROA  
ATOM   4381  NH2 ARG P 856      28.922 -11.436 -11.913  0.00  0.00      PROA  
ATOM   4382 HH21 ARG P 856      29.000 -10.604 -11.364  0.00  0.00      PROA  
ATOM   4383 HH22 ARG P 856      29.673 -11.905 -12.378  0.00  0.00      PROA  
ATOM   4384  C   ARG P 856      21.758 -14.816 -10.836  0.00  0.00      PROA  
ATOM   4385  O   ARG P 856      21.254 -14.136  -9.921  0.00  0.00      PROA  
ATOM   4386  N   SER P 857      20.975 -15.319 -11.779  0.00  0.00      PROA  
ATOM   4387  HN  SER P 857      21.295 -15.858 -12.553  0.00  0.00      PROA  
ATOM   4388  CA  SER P 857      19.534 -14.936 -11.831  0.00  0.00      PROA  
ATOM   4389  HA  SER P 857      19.544 -13.874 -11.636  0.00  0.00      PROA  
ATOM   4390  CB  SER P 857      19.060 -15.192 -13.260  0.00  0.00      PROA  
ATOM   4391  HB1 SER P 857      19.491 -16.180 -13.530  0.00  0.00      PROA  
ATOM   4392  HB2 SER P 857      19.492 -14.451 -13.966  0.00  0.00      PROA  
ATOM   4393  OG  SER P 857      17.683 -15.348 -13.481  0.00  0.00      PROA  
ATOM   4394  HG1 SER P 857      17.270 -14.487 -13.573  0.00  0.00      PROA  
ATOM   4395  C   SER P 857      18.642 -15.614 -10.777  0.00  0.00      PROA  
ATOM   4396  O   SER P 857      17.545 -15.055 -10.456  0.00  0.00      PROA  
ATOM   4397  N   THR P 858      19.082 -16.686 -10.120  0.00  0.00      PROA  
ATOM   4398  HN  THR P 858      19.707 -17.372 -10.485  0.00  0.00      PROA  
ATOM   4399  CA  THR P 858      18.357 -17.276  -8.958  0.00  0.00      PROA  
ATOM   4400  HA  THR P 858      17.313 -17.435  -9.181  0.00  0.00      PROA  
ATOM   4401  CB  THR P 858      18.837 -18.686  -8.744  0.00  0.00      PROA  
ATOM   4402  HB  THR P 858      19.916 -18.828  -8.522  0.00  0.00      PROA  
ATOM   4403  OG1 THR P 858      18.619 -19.445  -9.933  0.00  0.00      PROA  
ATOM   4404  HG1 THR P 858      19.313 -19.195 -10.547  0.00  0.00      PROA  
ATOM   4405  CG2 THR P 858      17.991 -19.234  -7.627  0.00  0.00      PROA  
ATOM   4406 HG21 THR P 858      17.998 -18.727  -6.638  0.00  0.00      PROA  
ATOM   4407 HG22 THR P 858      18.295 -20.273  -7.378  0.00  0.00      PROA  
ATOM   4408 HG23 THR P 858      16.932 -19.277  -7.963  0.00  0.00      PROA  
ATOM   4409  C   THR P 858      18.704 -16.448  -7.699  0.00  0.00      PROA  
ATOM   4410  O   THR P 858      17.874 -16.250  -6.805  0.00  0.00      PROA  
ATOM   4411  N   ILE P 859      19.950 -15.806  -7.604  0.00  0.00      PROA  
ATOM   4412  HN  ILE P 859      20.683 -15.972  -8.260  0.00  0.00      PROA  
ATOM   4413  CA  ILE P 859      20.233 -14.815  -6.502  0.00  0.00      PROA  
ATOM   4414  HA  ILE P 859      19.910 -15.164  -5.532  0.00  0.00      PROA  
ATOM   4415  CB  ILE P 859      21.669 -14.334  -6.572  0.00  0.00      PROA  
ATOM   4416  HB  ILE P 859      21.910 -14.081  -7.626  0.00  0.00      PROA  
ATOM   4417  CG2 ILE P 859      21.930 -13.071  -5.709  0.00  0.00      PROA  
ATOM   4418 HG21 ILE P 859      21.806 -13.172  -4.610  0.00  0.00      PROA  
ATOM   4419 HG22 ILE P 859      21.310 -12.229  -6.086  0.00  0.00      PROA  
ATOM   4420 HG23 ILE P 859      22.999 -12.770  -5.733  0.00  0.00      PROA  
ATOM   4421  CG1 ILE P 859      22.558 -15.542  -6.101  0.00  0.00      PROA  
ATOM   4422 HG11 ILE P 859      22.173 -16.480  -6.557  0.00  0.00      PROA  
ATOM   4423 HG12 ILE P 859      22.486 -15.590  -4.993  0.00  0.00      PROA  
ATOM   4424  CD  ILE P 859      24.037 -15.380  -6.566  0.00  0.00      PROA  
ATOM   4425  HD1 ILE P 859      24.160 -15.584  -7.651  0.00  0.00      PROA  
ATOM   4426  HD2 ILE P 859      24.758 -16.107  -6.135  0.00  0.00      PROA  
ATOM   4427  HD3 ILE P 859      24.386 -14.342  -6.379  0.00  0.00      PROA  
ATOM   4428  C   ILE P 859      19.301 -13.588  -6.663  0.00  0.00      PROA  
ATOM   4429  O   ILE P 859      18.824 -13.056  -5.662  0.00  0.00      PROA  
ATOM   4430  N   SER P 860      19.113 -13.103  -7.891  0.00  0.00      PROA  
ATOM   4431  HN  SER P 860      19.688 -13.480  -8.613  0.00  0.00      PROA  
ATOM   4432  CA  SER P 860      18.254 -11.944  -8.100  0.00  0.00      PROA  
ATOM   4433  HA  SER P 860      18.633 -11.113  -7.523  0.00  0.00      PROA  
ATOM   4434  CB  SER P 860      18.292 -11.458  -9.539  0.00  0.00      PROA  
ATOM   4435  HB1 SER P 860      17.869 -12.219 -10.229  0.00  0.00      PROA  
ATOM   4436  HB2 SER P 860      19.359 -11.253  -9.773  0.00  0.00      PROA  
ATOM   4437  OG  SER P 860      17.438 -10.259  -9.534  0.00  0.00      PROA  
ATOM   4438  HG1 SER P 860      17.939  -9.462  -9.721  0.00  0.00      PROA  
ATOM   4439  C   SER P 860      16.795 -12.213  -7.715  0.00  0.00      PROA  
ATOM   4440  O   SER P 860      16.192 -11.403  -7.052  0.00  0.00      PROA  
ATOM   4441  N   ASP P 861      16.198 -13.434  -8.064  0.00  0.00      PROA  
ATOM   4442  HN  ASP P 861      16.708 -14.010  -8.697  0.00  0.00      PROA  
ATOM   4443  CA  ASP P 861      14.855 -13.727  -7.609  0.00  0.00      PROA  
ATOM   4444  HA  ASP P 861      14.153 -12.950  -7.873  0.00  0.00      PROA  
ATOM   4445  CB  ASP P 861      14.442 -15.095  -8.249  0.00  0.00      PROA  
ATOM   4446  HB1 ASP P 861      13.491 -15.481  -7.824  0.00  0.00      PROA  
ATOM   4447  HB2 ASP P 861      15.237 -15.847  -8.054  0.00  0.00      PROA  
ATOM   4448  CG  ASP P 861      14.120 -14.826  -9.738  0.00  0.00      PROA  
ATOM   4449  OD1 ASP P 861      13.971 -15.861 -10.486  0.00  0.00      PROA  
ATOM   4450  OD2 ASP P 861      13.933 -13.675 -10.217  0.00  0.00      PROA  
ATOM   4451  C   ASP P 861      14.677 -13.710  -6.062  0.00  0.00      PROA  
ATOM   4452  O   ASP P 861      13.794 -13.111  -5.439  0.00  0.00      PROA  
ATOM   4453  N   PHE P 862      15.635 -14.388  -5.385  0.00  0.00      PROA  
ATOM   4454  HN  PHE P 862      16.523 -14.561  -5.803  0.00  0.00      PROA  
ATOM   4455  CA  PHE P 862      15.524 -14.624  -3.937  0.00  0.00      PROA  
ATOM   4456  HA  PHE P 862      14.494 -14.659  -3.614  0.00  0.00      PROA  
ATOM   4457  CB  PHE P 862      16.091 -16.072  -3.671  0.00  0.00      PROA  
ATOM   4458  HB1 PHE P 862      16.173 -16.317  -2.591  0.00  0.00      PROA  
ATOM   4459  HB2 PHE P 862      17.076 -16.157  -4.179  0.00  0.00      PROA  
ATOM   4460  CG  PHE P 862      15.130 -17.155  -4.114  0.00  0.00      PROA  
ATOM   4461  CD1 PHE P 862      15.168 -17.663  -5.359  0.00  0.00      PROA  
ATOM   4462  HD1 PHE P 862      15.930 -17.284  -6.023  0.00  0.00      PROA  
ATOM   4463  CE1 PHE P 862      14.278 -18.650  -5.775  0.00  0.00      PROA  
ATOM   4464  HE1 PHE P 862      14.435 -19.139  -6.725  0.00  0.00      PROA  
ATOM   4465  CZ  PHE P 862      13.236 -19.024  -4.919  0.00  0.00      PROA  
ATOM   4466  HZ  PHE P 862      12.602 -19.859  -5.179  0.00  0.00      PROA  
ATOM   4467  CD2 PHE P 862      14.092 -17.547  -3.211  0.00  0.00      PROA  
ATOM   4468  HD2 PHE P 862      14.086 -17.211  -2.184  0.00  0.00      PROA  
ATOM   4469  CE2 PHE P 862      13.137 -18.422  -3.674  0.00  0.00      PROA  
ATOM   4470  HE2 PHE P 862      12.356 -18.690  -2.979  0.00  0.00      PROA  
ATOM   4471  C   PHE P 862      16.138 -13.531  -3.099  0.00  0.00      PROA  
ATOM   4472  O   PHE P 862      16.364 -13.718  -1.895  0.00  0.00      PROA  
ATOM   4473  N   ALA P 863      16.473 -12.355  -3.685  0.00  0.00      PROA  
ATOM   4474  HN  ALA P 863      16.310 -12.216  -4.659  0.00  0.00      PROA  
ATOM   4475  CA  ALA P 863      17.208 -11.238  -3.071  0.00  0.00      PROA  
ATOM   4476  HA  ALA P 863      18.193 -11.675  -3.009  0.00  0.00      PROA  
ATOM   4477  CB  ALA P 863      17.238 -10.110  -4.092  0.00  0.00      PROA  
ATOM   4478  HB1 ALA P 863      17.908  -9.263  -3.831  0.00  0.00      PROA  
ATOM   4479  HB2 ALA P 863      16.233  -9.648  -4.201  0.00  0.00      PROA  
ATOM   4480  HB3 ALA P 863      17.600 -10.558  -5.042  0.00  0.00      PROA  
ATOM   4481  C   ALA P 863      16.781 -10.717  -1.718  0.00  0.00      PROA  
ATOM   4482  O   ALA P 863      17.529 -10.404  -0.790  0.00  0.00      PROA  
ATOM   4483  N   VAL P 864      15.460 -10.441  -1.619  0.00  0.00      PROA  
ATOM   4484  HN  VAL P 864      14.929 -10.663  -2.433  0.00  0.00      PROA  
ATOM   4485  CA  VAL P 864      14.833 -10.062  -0.310  0.00  0.00      PROA  
ATOM   4486  HA  VAL P 864      15.361  -9.182   0.026  0.00  0.00      PROA  
ATOM   4487  CB  VAL P 864      13.406  -9.721  -0.515  0.00  0.00      PROA  
ATOM   4488  HB  VAL P 864      12.956 -10.470  -1.201  0.00  0.00      PROA  
ATOM   4489  CG1 VAL P 864      12.534  -9.765   0.714  0.00  0.00      PROA  
ATOM   4490 HG11 VAL P 864      13.119  -9.602   1.645  0.00  0.00      PROA  
ATOM   4491 HG12 VAL P 864      11.943 -10.705   0.750  0.00  0.00      PROA  
ATOM   4492 HG13 VAL P 864      11.846  -8.896   0.793  0.00  0.00      PROA  
ATOM   4493  CG2 VAL P 864      13.472  -8.263  -1.120  0.00  0.00      PROA  
ATOM   4494 HG21 VAL P 864      13.966  -7.599  -0.379  0.00  0.00      PROA  
ATOM   4495 HG22 VAL P 864      12.456  -7.925  -1.418  0.00  0.00      PROA  
ATOM   4496 HG23 VAL P 864      13.896  -8.278  -2.147  0.00  0.00      PROA  
ATOM   4497  C   VAL P 864      15.008 -11.024   0.827  0.00  0.00      PROA  
ATOM   4498  O   VAL P 864      15.491 -10.679   1.923  0.00  0.00      PROA  
ATOM   4499  N   PHE P 865      14.684 -12.305   0.608  0.00  0.00      PROA  
ATOM   4500  HN  PHE P 865      14.302 -12.579  -0.271  0.00  0.00      PROA  
ATOM   4501  CA  PHE P 865      15.034 -13.428   1.548  0.00  0.00      PROA  
ATOM   4502  HA  PHE P 865      14.734 -13.167   2.552  0.00  0.00      PROA  
ATOM   4503  CB  PHE P 865      14.083 -14.613   1.114  0.00  0.00      PROA  
ATOM   4504  HB1 PHE P 865      14.161 -14.712   0.010  0.00  0.00      PROA  
ATOM   4505  HB2 PHE P 865      13.035 -14.344   1.369  0.00  0.00      PROA  
ATOM   4506  CG  PHE P 865      14.412 -16.011   1.688  0.00  0.00      PROA  
ATOM   4507  CD1 PHE P 865      14.012 -16.355   2.968  0.00  0.00      PROA  
ATOM   4508  HD1 PHE P 865      13.363 -15.684   3.511  0.00  0.00      PROA  
ATOM   4509  CE1 PHE P 865      14.233 -17.704   3.426  0.00  0.00      PROA  
ATOM   4510  HE1 PHE P 865      13.912 -18.049   4.398  0.00  0.00      PROA  
ATOM   4511  CZ  PHE P 865      15.002 -18.646   2.649  0.00  0.00      PROA  
ATOM   4512  HZ  PHE P 865      15.099 -19.676   2.956  0.00  0.00      PROA  
ATOM   4513  CD2 PHE P 865      15.148 -16.910   0.935  0.00  0.00      PROA  
ATOM   4514  HD2 PHE P 865      15.283 -16.638  -0.101  0.00  0.00      PROA  
ATOM   4515  CE2 PHE P 865      15.458 -18.195   1.409  0.00  0.00      PROA  
ATOM   4516  HE2 PHE P 865      16.005 -18.892   0.791  0.00  0.00      PROA  
ATOM   4517  C   PHE P 865      16.483 -13.756   1.785  0.00  0.00      PROA  
ATOM   4518  O   PHE P 865      16.827 -14.043   2.948  0.00  0.00      PROA  
ATOM   4519  N   LEU P 866      17.329 -13.582   0.775  0.00  0.00      PROA  
ATOM   4520  HN  LEU P 866      16.947 -13.269  -0.091  0.00  0.00      PROA  
ATOM   4521  CA  LEU P 866      18.715 -13.768   0.991  0.00  0.00      PROA  
ATOM   4522  HA  LEU P 866      18.855 -14.678   1.556  0.00  0.00      PROA  
ATOM   4523  CB  LEU P 866      19.588 -13.757  -0.301  0.00  0.00      PROA  
ATOM   4524  HB1 LEU P 866      20.668 -13.754  -0.040  0.00  0.00      PROA  
ATOM   4525  HB2 LEU P 866      19.397 -12.860  -0.928  0.00  0.00      PROA  
ATOM   4526  CG  LEU P 866      19.344 -14.948  -1.229  0.00  0.00      PROA  
ATOM   4527  HG  LEU P 866      18.337 -14.715  -1.637  0.00  0.00      PROA  
ATOM   4528  CD1 LEU P 866      20.327 -14.971  -2.479  0.00  0.00      PROA  
ATOM   4529 HD11 LEU P 866      20.173 -15.886  -3.090  0.00  0.00      PROA  
ATOM   4530 HD12 LEU P 866      21.361 -14.991  -2.075  0.00  0.00      PROA  
ATOM   4531 HD13 LEU P 866      20.261 -14.086  -3.147  0.00  0.00      PROA  
ATOM   4532  CD2 LEU P 866      19.354 -16.329  -0.549  0.00  0.00      PROA  
ATOM   4533 HD21 LEU P 866      20.411 -16.377  -0.210  0.00  0.00      PROA  
ATOM   4534 HD22 LEU P 866      19.232 -17.160  -1.276  0.00  0.00      PROA  
ATOM   4535 HD23 LEU P 866      18.607 -16.385   0.272  0.00  0.00      PROA  
ATOM   4536  C   LEU P 866      19.347 -12.638   1.854  0.00  0.00      PROA  
ATOM   4537  O   LEU P 866      20.366 -12.739   2.457  0.00  0.00      PROA  
ATOM   4538  N   THR P 867      18.841 -11.373   1.735  0.00  0.00      PROA  
ATOM   4539  HN  THR P 867      18.319 -11.078   0.938  0.00  0.00      PROA  
ATOM   4540  CA  THR P 867      19.105 -10.280   2.670  0.00  0.00      PROA  
ATOM   4541  HA  THR P 867      20.156 -10.030   2.688  0.00  0.00      PROA  
ATOM   4542  CB  THR P 867      18.389  -9.012   2.329  0.00  0.00      PROA  
ATOM   4543  HB  THR P 867      17.305  -9.063   2.568  0.00  0.00      PROA  
ATOM   4544  OG1 THR P 867      18.580  -8.606   0.971  0.00  0.00      PROA  
ATOM   4545  HG1 THR P 867      18.118  -9.255   0.436  0.00  0.00      PROA  
ATOM   4546  CG2 THR P 867      19.024  -7.878   3.142  0.00  0.00      PROA  
ATOM   4547 HG21 THR P 867      18.792  -8.044   4.215  0.00  0.00      PROA  
ATOM   4548 HG22 THR P 867      18.637  -6.897   2.792  0.00  0.00      PROA  
ATOM   4549 HG23 THR P 867      20.124  -7.796   3.010  0.00  0.00      PROA  
ATOM   4550  C   THR P 867      18.692 -10.626   4.043  0.00  0.00      PROA  
ATOM   4551  O   THR P 867      19.432 -10.488   5.033  0.00  0.00      PROA  
ATOM   4552  N   ILE P 868      17.493 -11.271   4.282  0.00  0.00      PROA  
ATOM   4553  HN  ILE P 868      16.765 -11.424   3.619  0.00  0.00      PROA  
ATOM   4554  CA  ILE P 868      17.077 -11.791   5.612  0.00  0.00      PROA  
ATOM   4555  HA  ILE P 868      17.245 -11.026   6.355  0.00  0.00      PROA  
ATOM   4556  CB  ILE P 868      15.623 -12.263   5.668  0.00  0.00      PROA  
ATOM   4557  HB  ILE P 868      15.374 -12.895   4.789  0.00  0.00      PROA  
ATOM   4558  CG2 ILE P 868      15.334 -13.142   6.859  0.00  0.00      PROA  
ATOM   4559 HG21 ILE P 868      15.644 -12.537   7.738  0.00  0.00      PROA  
ATOM   4560 HG22 ILE P 868      15.874 -14.091   6.655  0.00  0.00      PROA  
ATOM   4561 HG23 ILE P 868      14.251 -13.304   7.048  0.00  0.00      PROA  
ATOM   4562  CG1 ILE P 868      14.692 -11.041   5.616  0.00  0.00      PROA  
ATOM   4563 HG11 ILE P 868      15.204 -10.254   5.022  0.00  0.00      PROA  
ATOM   4564 HG12 ILE P 868      14.533 -10.654   6.645  0.00  0.00      PROA  
ATOM   4565  CD  ILE P 868      13.341 -11.174   4.852  0.00  0.00      PROA  
ATOM   4566  HD1 ILE P 868      13.458 -11.488   3.792  0.00  0.00      PROA  
ATOM   4567  HD2 ILE P 868      12.776 -10.218   4.879  0.00  0.00      PROA  
ATOM   4568  HD3 ILE P 868      12.762 -11.894   5.469  0.00  0.00      PROA  
ATOM   4569  C   ILE P 868      18.061 -12.836   6.170  0.00  0.00      PROA  
ATOM   4570  O   ILE P 868      18.616 -12.806   7.311  0.00  0.00      PROA  
ATOM   4571  N   VAL P 869      18.464 -13.808   5.329  0.00  0.00      PROA  
ATOM   4572  HN  VAL P 869      18.147 -13.855   4.385  0.00  0.00      PROA  
ATOM   4573  CA  VAL P 869      19.587 -14.685   5.791  0.00  0.00      PROA  
ATOM   4574  HA  VAL P 869      19.275 -15.048   6.759  0.00  0.00      PROA  
ATOM   4575  CB  VAL P 869      19.637 -15.985   5.000  0.00  0.00      PROA  
ATOM   4576  HB  VAL P 869      19.795 -15.765   3.923  0.00  0.00      PROA  
ATOM   4577  CG1 VAL P 869      20.920 -16.775   5.461  0.00  0.00      PROA  
ATOM   4578 HG11 VAL P 869      20.811 -17.077   6.525  0.00  0.00      PROA  
ATOM   4579 HG12 VAL P 869      21.914 -16.306   5.296  0.00  0.00      PROA  
ATOM   4580 HG13 VAL P 869      20.951 -17.651   4.778  0.00  0.00      PROA  
ATOM   4581  CG2 VAL P 869      18.305 -16.883   5.170  0.00  0.00      PROA  
ATOM   4582 HG21 VAL P 869      18.381 -17.918   4.774  0.00  0.00      PROA  
ATOM   4583 HG22 VAL P 869      17.497 -16.314   4.664  0.00  0.00      PROA  
ATOM   4584 HG23 VAL P 869      18.122 -16.979   6.261  0.00  0.00      PROA  
ATOM   4585  C   VAL P 869      20.930 -13.971   5.998  0.00  0.00      PROA  
ATOM   4586  O   VAL P 869      21.648 -14.218   6.981  0.00  0.00      PROA  
ATOM   4587  N   ILE P 870      21.226 -13.042   5.076  0.00  0.00      PROA  
ATOM   4588  HN  ILE P 870      20.632 -12.867   4.295  0.00  0.00      PROA  
ATOM   4589  CA  ILE P 870      22.477 -12.191   5.280  0.00  0.00      PROA  
ATOM   4590  HA  ILE P 870      23.278 -12.911   5.367  0.00  0.00      PROA  
ATOM   4591  CB  ILE P 870      22.816 -11.392   4.117  0.00  0.00      PROA  
ATOM   4592  HB  ILE P 870      22.012 -10.764   3.677  0.00  0.00      PROA  
ATOM   4593  CG2 ILE P 870      23.826 -10.243   4.529  0.00  0.00      PROA  
ATOM   4594 HG21 ILE P 870      24.718 -10.767   4.934  0.00  0.00      PROA  
ATOM   4595 HG22 ILE P 870      23.437  -9.555   5.309  0.00  0.00      PROA  
ATOM   4596 HG23 ILE P 870      24.275  -9.639   3.711  0.00  0.00      PROA  
ATOM   4597  CG1 ILE P 870      23.528 -12.254   2.990  0.00  0.00      PROA  
ATOM   4598 HG11 ILE P 870      22.797 -13.034   2.687  0.00  0.00      PROA  
ATOM   4599 HG12 ILE P 870      24.429 -12.694   3.468  0.00  0.00      PROA  
ATOM   4600  CD  ILE P 870      23.846 -11.446   1.717  0.00  0.00      PROA  
ATOM   4601  HD1 ILE P 870      24.268 -12.113   0.934  0.00  0.00      PROA  
ATOM   4602  HD2 ILE P 870      24.539 -10.601   1.914  0.00  0.00      PROA  
ATOM   4603  HD3 ILE P 870      22.861 -11.032   1.412  0.00  0.00      PROA  
ATOM   4604  C   ILE P 870      22.490 -11.463   6.647  0.00  0.00      PROA  
ATOM   4605  O   ILE P 870      23.451 -11.503   7.429  0.00  0.00      PROA  
ATOM   4606  N   MET P 871      21.381 -10.731   6.939  0.00  0.00      PROA  
ATOM   4607  HN  MET P 871      20.674 -10.636   6.242  0.00  0.00      PROA  
ATOM   4608  CA  MET P 871      21.127  -9.971   8.157  0.00  0.00      PROA  
ATOM   4609  HA  MET P 871      21.887  -9.217   8.300  0.00  0.00      PROA  
ATOM   4610  CB  MET P 871      19.727  -9.241   8.089  0.00  0.00      PROA  
ATOM   4611  HB1 MET P 871      19.539  -8.840   9.108  0.00  0.00      PROA  
ATOM   4612  HB2 MET P 871      18.976 -10.020   7.837  0.00  0.00      PROA  
ATOM   4613  CG  MET P 871      19.772  -8.112   7.035  0.00  0.00      PROA  
ATOM   4614  HG1 MET P 871      18.790  -7.697   6.721  0.00  0.00      PROA  
ATOM   4615  HG2 MET P 871      20.125  -8.608   6.105  0.00  0.00      PROA  
ATOM   4616  SD  MET P 871      20.861  -6.735   7.398  0.00  0.00      PROA  
ATOM   4617  CE  MET P 871      21.987  -6.866   5.945  0.00  0.00      PROA  
ATOM   4618  HE1 MET P 871      22.459  -5.886   5.717  0.00  0.00      PROA  
ATOM   4619  HE2 MET P 871      21.264  -7.102   5.136  0.00  0.00      PROA  
ATOM   4620  HE3 MET P 871      22.707  -7.712   5.968  0.00  0.00      PROA  
ATOM   4621  C   MET P 871      21.250 -10.832   9.400  0.00  0.00      PROA  
ATOM   4622  O   MET P 871      22.083 -10.479  10.213  0.00  0.00      PROA  
ATOM   4623  N   VAL P 872      20.485 -11.939   9.501  0.00  0.00      PROA  
ATOM   4624  HN  VAL P 872      19.865 -12.146   8.747  0.00  0.00      PROA  
ATOM   4625  CA  VAL P 872      20.528 -12.921  10.647  0.00  0.00      PROA  
ATOM   4626  HA  VAL P 872      19.999 -12.442  11.457  0.00  0.00      PROA  
ATOM   4627  CB  VAL P 872      19.634 -14.037  10.296  0.00  0.00      PROA  
ATOM   4628  HB  VAL P 872      19.937 -14.456   9.312  0.00  0.00      PROA  
ATOM   4629  CG1 VAL P 872      19.785 -15.148  11.292  0.00  0.00      PROA  
ATOM   4630 HG11 VAL P 872      19.323 -14.923  12.277  0.00  0.00      PROA  
ATOM   4631 HG12 VAL P 872      20.816 -15.413  11.608  0.00  0.00      PROA  
ATOM   4632 HG13 VAL P 872      19.311 -16.037  10.824  0.00  0.00      PROA  
ATOM   4633  CG2 VAL P 872      18.190 -13.654  10.247  0.00  0.00      PROA  
ATOM   4634 HG21 VAL P 872      17.983 -12.719   9.684  0.00  0.00      PROA  
ATOM   4635 HG22 VAL P 872      17.697 -13.476  11.227  0.00  0.00      PROA  
ATOM   4636 HG23 VAL P 872      17.658 -14.483   9.733  0.00  0.00      PROA  
ATOM   4637  C   VAL P 872      21.970 -13.351  10.980  0.00  0.00      PROA  
ATOM   4638  O   VAL P 872      22.371 -13.308  12.147  0.00  0.00      PROA  
ATOM   4639  N   THR P 873      22.790 -13.664   9.944  0.00  0.00      PROA  
ATOM   4640  HN  THR P 873      22.420 -13.531   9.028  0.00  0.00      PROA  
ATOM   4641  CA  THR P 873      24.191 -14.050  10.012  0.00  0.00      PROA  
ATOM   4642  HA  THR P 873      24.237 -14.807  10.781  0.00  0.00      PROA  
ATOM   4643  CB  THR P 873      24.684 -14.588   8.728  0.00  0.00      PROA  
ATOM   4644  HB  THR P 873      24.954 -13.707   8.107  0.00  0.00      PROA  
ATOM   4645  OG1 THR P 873      23.827 -15.558   8.098  0.00  0.00      PROA  
ATOM   4646  HG1 THR P 873      23.101 -15.050   7.728  0.00  0.00      PROA  
ATOM   4647  CG2 THR P 873      25.905 -15.430   9.055  0.00  0.00      PROA  
ATOM   4648 HG21 THR P 873      25.506 -16.233   9.712  0.00  0.00      PROA  
ATOM   4649 HG22 THR P 873      26.704 -14.804   9.508  0.00  0.00      PROA  
ATOM   4650 HG23 THR P 873      26.338 -15.948   8.173  0.00  0.00      PROA  
ATOM   4651  C   THR P 873      25.016 -12.910  10.543  0.00  0.00      PROA  
ATOM   4652  O   THR P 873      25.892 -13.128  11.378  0.00  0.00      PROA  
ATOM   4653  N   ILE P 874      24.746 -11.697  10.042  0.00  0.00      PROA  
ATOM   4654  HN  ILE P 874      23.989 -11.545   9.411  0.00  0.00      PROA  
ATOM   4655  CA  ILE P 874      25.540 -10.538  10.472  0.00  0.00      PROA  
ATOM   4656  HA  ILE P 874      26.545 -10.893  10.647  0.00  0.00      PROA  
ATOM   4657  CB  ILE P 874      25.363  -9.388   9.463  0.00  0.00      PROA  
ATOM   4658  HB  ILE P 874      24.264  -9.406   9.297  0.00  0.00      PROA  
ATOM   4659  CG2 ILE P 874      25.719  -7.967   9.989  0.00  0.00      PROA  
ATOM   4660 HG21 ILE P 874      25.652  -7.164   9.225  0.00  0.00      PROA  
ATOM   4661 HG22 ILE P 874      26.709  -7.932  10.492  0.00  0.00      PROA  
ATOM   4662 HG23 ILE P 874      24.963  -7.693  10.756  0.00  0.00      PROA  
ATOM   4663  CG1 ILE P 874      26.089  -9.563   8.072  0.00  0.00      PROA  
ATOM   4664 HG11 ILE P 874      26.086 -10.638   7.791  0.00  0.00      PROA  
ATOM   4665 HG12 ILE P 874      27.176  -9.340   8.127  0.00  0.00      PROA  
ATOM   4666  CD  ILE P 874      25.490  -8.746   6.933  0.00  0.00      PROA  
ATOM   4667  HD1 ILE P 874      24.404  -8.861   7.140  0.00  0.00      PROA  
ATOM   4668  HD2 ILE P 874      25.883  -9.054   5.941  0.00  0.00      PROA  
ATOM   4669  HD3 ILE P 874      25.551  -7.637   6.974  0.00  0.00      PROA  
ATOM   4670  C   ILE P 874      25.214 -10.061  11.872  0.00  0.00      PROA  
ATOM   4671  O   ILE P 874      26.012  -9.673  12.686  0.00  0.00      PROA  
ATOM   4672  N   ASP P 875      23.913 -10.161  12.198  0.00  0.00      PROA  
ATOM   4673  HN  ASP P 875      23.300 -10.284  11.421  0.00  0.00      PROA  
ATOM   4674  CA  ASP P 875      23.427  -9.984  13.545  0.00  0.00      PROA  
ATOM   4675  HA  ASP P 875      23.621  -8.942  13.754  0.00  0.00      PROA  
ATOM   4676  CB  ASP P 875      21.854 -10.096  13.449  0.00  0.00      PROA  
ATOM   4677  HB1 ASP P 875      21.562 -11.041  12.943  0.00  0.00      PROA  
ATOM   4678  HB2 ASP P 875      21.386  -9.302  12.830  0.00  0.00      PROA  
ATOM   4679  CG  ASP P 875      21.282  -9.940  14.872  0.00  0.00      PROA  
ATOM   4680  OD1 ASP P 875      21.728  -9.083  15.654  0.00  0.00      PROA  
ATOM   4681  OD2 ASP P 875      20.332 -10.716  15.185  0.00  0.00      PROA  
ATOM   4682  C   ASP P 875      24.122 -10.894  14.639  0.00  0.00      PROA  
ATOM   4683  O   ASP P 875      24.541 -10.362  15.624  0.00  0.00      PROA  
ATOM   4684  N   TYR P 876      24.377 -12.192  14.295  0.00  0.00      PROA  
ATOM   4685  HN  TYR P 876      24.013 -12.599  13.461  0.00  0.00      PROA  
ATOM   4686  CA  TYR P 876      25.249 -13.081  15.053  0.00  0.00      PROA  
ATOM   4687  HA  TYR P 876      24.860 -13.184  16.055  0.00  0.00      PROA  
ATOM   4688  CB  TYR P 876      25.404 -14.546  14.551  0.00  0.00      PROA  
ATOM   4689  HB1 TYR P 876      26.163 -15.203  15.026  0.00  0.00      PROA  
ATOM   4690  HB2 TYR P 876      25.680 -14.391  13.486  0.00  0.00      PROA  
ATOM   4691  CG  TYR P 876      24.062 -15.278  14.338  0.00  0.00      PROA  
ATOM   4692  CD1 TYR P 876      23.197 -15.341  15.393  0.00  0.00      PROA  
ATOM   4693  HD1 TYR P 876      23.410 -14.898  16.355  0.00  0.00      PROA  
ATOM   4694  CE1 TYR P 876      21.988 -16.062  15.317  0.00  0.00      PROA  
ATOM   4695  HE1 TYR P 876      21.357 -16.284  16.166  0.00  0.00      PROA  
ATOM   4696  CZ  TYR P 876      21.686 -16.743  14.130  0.00  0.00      PROA  
ATOM   4697  OH  TYR P 876      20.490 -17.509  14.095  0.00  0.00      PROA  
ATOM   4698  HH  TYR P 876      20.399 -18.078  13.328  0.00  0.00      PROA  
ATOM   4699  CD2 TYR P 876      23.673 -15.914  13.171  0.00  0.00      PROA  
ATOM   4700  HD2 TYR P 876      24.436 -15.961  12.407  0.00  0.00      PROA  
ATOM   4701  CE2 TYR P 876      22.464 -16.646  13.037  0.00  0.00      PROA  
ATOM   4702  HE2 TYR P 876      22.225 -17.188  12.134  0.00  0.00      PROA  
ATOM   4703  C   TYR P 876      26.698 -12.564  15.307  0.00  0.00      PROA  
ATOM   4704  O   TYR P 876      27.217 -12.583  16.407  0.00  0.00      PROA  
ATOM   4705  N   LEU P 877      27.328 -12.101  14.238  0.00  0.00      PROA  
ATOM   4706  HN  LEU P 877      26.802 -12.120  13.391  0.00  0.00      PROA  
ATOM   4707  CA  LEU P 877      28.683 -11.607  14.203  0.00  0.00      PROA  
ATOM   4708  HA  LEU P 877      29.308 -12.309  14.736  0.00  0.00      PROA  
ATOM   4709  CB  LEU P 877      29.296 -11.460  12.771  0.00  0.00      PROA  
ATOM   4710  HB1 LEU P 877      30.343 -11.092  12.805  0.00  0.00      PROA  
ATOM   4711  HB2 LEU P 877      28.802 -10.664  12.174  0.00  0.00      PROA  
ATOM   4712  CG  LEU P 877      29.452 -12.753  12.045  0.00  0.00      PROA  
ATOM   4713  HG  LEU P 877      28.473 -13.264  11.929  0.00  0.00      PROA  
ATOM   4714  CD1 LEU P 877      29.922 -12.425  10.667  0.00  0.00      PROA  
ATOM   4715 HD11 LEU P 877      29.108 -11.904  10.119  0.00  0.00      PROA  
ATOM   4716 HD12 LEU P 877      29.988 -13.354  10.061  0.00  0.00      PROA  
ATOM   4717 HD13 LEU P 877      30.876 -11.859  10.609  0.00  0.00      PROA  
ATOM   4718  CD2 LEU P 877      30.362 -13.747  12.628  0.00  0.00      PROA  
ATOM   4719 HD21 LEU P 877      30.456 -14.563  11.880  0.00  0.00      PROA  
ATOM   4720 HD22 LEU P 877      29.986 -14.129  13.601  0.00  0.00      PROA  
ATOM   4721 HD23 LEU P 877      31.372 -13.296  12.736  0.00  0.00      PROA  
ATOM   4722  C   LEU P 877      28.882 -10.255  14.951  0.00  0.00      PROA  
ATOM   4723  O   LEU P 877      29.675 -10.150  15.862  0.00  0.00      PROA  
ATOM   4724  N   VAL P 878      28.142  -9.209  14.587  0.00  0.00      PROA  
ATOM   4725  HN  VAL P 878      27.450  -9.340  13.881  0.00  0.00      PROA  
ATOM   4726  CA  VAL P 878      28.148  -7.852  15.233  0.00  0.00      PROA  
ATOM   4727  HA  VAL P 878      29.171  -7.516  15.304  0.00  0.00      PROA  
ATOM   4728  CB  VAL P 878      27.338  -6.904  14.312  0.00  0.00      PROA  
ATOM   4729  HB  VAL P 878      26.379  -7.452  14.196  0.00  0.00      PROA  
ATOM   4730  CG1 VAL P 878      27.045  -5.479  14.932  0.00  0.00      PROA  
ATOM   4731 HG11 VAL P 878      26.405  -5.581  15.835  0.00  0.00      PROA  
ATOM   4732 HG12 VAL P 878      26.507  -4.926  14.132  0.00  0.00      PROA  
ATOM   4733 HG13 VAL P 878      28.013  -5.007  15.204  0.00  0.00      PROA  
ATOM   4734  CG2 VAL P 878      28.075  -6.860  12.890  0.00  0.00      PROA  
ATOM   4735 HG21 VAL P 878      29.179  -6.842  13.014  0.00  0.00      PROA  
ATOM   4736 HG22 VAL P 878      27.762  -5.935  12.360  0.00  0.00      PROA  
ATOM   4737 HG23 VAL P 878      27.710  -7.677  12.231  0.00  0.00      PROA  
ATOM   4738  C   VAL P 878      27.602  -7.865  16.693  0.00  0.00      PROA  
ATOM   4739  O   VAL P 878      28.203  -7.206  17.544  0.00  0.00      PROA  
ATOM   4740  N   GLY P 879      26.607  -8.708  17.056  0.00  0.00      PROA  
ATOM   4741  HN  GLY P 879      26.172  -9.312  16.393  0.00  0.00      PROA  
ATOM   4742  CA  GLY P 879      26.208  -8.998  18.411  0.00  0.00      PROA  
ATOM   4743  HA1 GLY P 879      27.045  -9.303  19.021  0.00  0.00      PROA  
ATOM   4744  HA2 GLY P 879      25.361  -9.669  18.438  0.00  0.00      PROA  
ATOM   4745  C   GLY P 879      25.827  -7.749  19.176  0.00  0.00      PROA  
ATOM   4746  O   GLY P 879      26.234  -7.590  20.337  0.00  0.00      PROA  
ATOM   4747  N   VAL P 880      24.968  -6.875  18.557  0.00  0.00      PROA  
ATOM   4748  HN  VAL P 880      24.646  -7.182  17.664  0.00  0.00      PROA  
ATOM   4749  CA  VAL P 880      24.394  -5.681  19.164  0.00  0.00      PROA  
ATOM   4750  HA  VAL P 880      24.629  -5.591  20.215  0.00  0.00      PROA  
ATOM   4751  CB  VAL P 880      24.806  -4.408  18.410  0.00  0.00      PROA  
ATOM   4752  HB  VAL P 880      24.585  -4.511  17.326  0.00  0.00      PROA  
ATOM   4753  CG1 VAL P 880      24.031  -3.139  18.880  0.00  0.00      PROA  
ATOM   4754 HG11 VAL P 880      23.956  -2.900  19.963  0.00  0.00      PROA  
ATOM   4755 HG12 VAL P 880      23.006  -3.172  18.454  0.00  0.00      PROA  
ATOM   4756 HG13 VAL P 880      24.426  -2.224  18.388  0.00  0.00      PROA  
ATOM   4757  CG2 VAL P 880      26.329  -4.266  18.743  0.00  0.00      PROA  
ATOM   4758 HG21 VAL P 880      26.734  -3.273  18.456  0.00  0.00      PROA  
ATOM   4759 HG22 VAL P 880      26.972  -5.021  18.242  0.00  0.00      PROA  
ATOM   4760 HG23 VAL P 880      26.534  -4.264  19.835  0.00  0.00      PROA  
ATOM   4761  C   VAL P 880      22.864  -5.782  18.992  0.00  0.00      PROA  
ATOM   4762  O   VAL P 880      22.424  -5.992  17.852  0.00  0.00      PROA  
ATOM   4763  N   PRO P 881      21.958  -5.606  19.974  0.00  0.00      PROA  
ATOM   4764  CD  PRO P 881      22.332  -5.422  21.391  0.00  0.00      PROA  
ATOM   4765  HD1 PRO P 881      22.820  -4.458  21.652  0.00  0.00      PROA  
ATOM   4766  HD2 PRO P 881      22.973  -6.271  21.710  0.00  0.00      PROA  
ATOM   4767  CA  PRO P 881      20.524  -5.610  19.844  0.00  0.00      PROA  
ATOM   4768  HA  PRO P 881      20.377  -6.679  19.861  0.00  0.00      PROA  
ATOM   4769  CB  PRO P 881      19.935  -5.016  21.171  0.00  0.00      PROA  
ATOM   4770  HB1 PRO P 881      18.897  -5.329  21.412  0.00  0.00      PROA  
ATOM   4771  HB2 PRO P 881      20.052  -3.912  21.223  0.00  0.00      PROA  
ATOM   4772  CG  PRO P 881      20.982  -5.616  22.178  0.00  0.00      PROA  
ATOM   4773  HG1 PRO P 881      20.964  -4.910  23.036  0.00  0.00      PROA  
ATOM   4774  HG2 PRO P 881      20.804  -6.697  22.363  0.00  0.00      PROA  
ATOM   4775  C   PRO P 881      19.722  -4.890  18.713  0.00  0.00      PROA  
ATOM   4776  O   PRO P 881      20.184  -3.876  18.254  0.00  0.00      PROA  
ATOM   4777  N   SER P 882      18.486  -5.314  18.305  0.00  0.00      PROA  
ATOM   4778  HN  SER P 882      18.291  -6.225  18.658  0.00  0.00      PROA  
ATOM   4779  CA  SER P 882      17.497  -4.473  17.514  0.00  0.00      PROA  
ATOM   4780  HA  SER P 882      17.619  -3.470  17.895  0.00  0.00      PROA  
ATOM   4781  CB  SER P 882      17.842  -4.515  15.934  0.00  0.00      PROA  
ATOM   4782  HB1 SER P 882      18.654  -3.795  15.695  0.00  0.00      PROA  
ATOM   4783  HB2 SER P 882      16.942  -4.148  15.396  0.00  0.00      PROA  
ATOM   4784  OG  SER P 882      18.141  -5.775  15.507  0.00  0.00      PROA  
ATOM   4785  HG1 SER P 882      19.049  -5.927  15.781  0.00  0.00      PROA  
ATOM   4786  C   SER P 882      16.049  -5.081  17.646  0.00  0.00      PROA  
ATOM   4787  O   SER P 882      16.012  -6.351  17.806  0.00  0.00      PROA  
ATOM   4788  N   PRO P 883      14.975  -4.337  17.518  0.00  0.00      PROA  
ATOM   4789  CD  PRO P 883      15.049  -2.842  17.567  0.00  0.00      PROA  
ATOM   4790  HD1 PRO P 883      15.682  -2.458  16.739  0.00  0.00      PROA  
ATOM   4791  HD2 PRO P 883      15.596  -2.668  18.519  0.00  0.00      PROA  
ATOM   4792  CA  PRO P 883      13.609  -4.884  17.937  0.00  0.00      PROA  
ATOM   4793  HA  PRO P 883      13.708  -5.485  18.829  0.00  0.00      PROA  
ATOM   4794  CB  PRO P 883      12.815  -3.567  18.346  0.00  0.00      PROA  
ATOM   4795  HB1 PRO P 883      12.792  -3.545  19.456  0.00  0.00      PROA  
ATOM   4796  HB2 PRO P 883      11.844  -3.601  17.808  0.00  0.00      PROA  
ATOM   4797  CG  PRO P 883      13.541  -2.386  17.720  0.00  0.00      PROA  
ATOM   4798  HG1 PRO P 883      13.152  -2.303  16.683  0.00  0.00      PROA  
ATOM   4799  HG2 PRO P 883      13.393  -1.441  18.287  0.00  0.00      PROA  
ATOM   4800  C   PRO P 883      12.840  -5.648  16.932  0.00  0.00      PROA  
ATOM   4801  O   PRO P 883      13.065  -5.446  15.735  0.00  0.00      PROA  
ATOM   4802  N   LYS P 884      12.027  -6.591  17.310  0.00  0.00      PROA  
ATOM   4803  HN  LYS P 884      11.740  -6.628  18.264  0.00  0.00      PROA  
ATOM   4804  CA  LYS P 884      11.516  -7.654  16.425  0.00  0.00      PROA  
ATOM   4805  HA  LYS P 884      11.965  -7.537  15.450  0.00  0.00      PROA  
ATOM   4806  CB  LYS P 884      11.830  -8.965  17.271  0.00  0.00      PROA  
ATOM   4807  HB1 LYS P 884      11.425  -9.788  16.645  0.00  0.00      PROA  
ATOM   4808  HB2 LYS P 884      11.315  -8.972  18.255  0.00  0.00      PROA  
ATOM   4809  CG  LYS P 884      13.208  -9.207  17.676  0.00  0.00      PROA  
ATOM   4810  HG1 LYS P 884      13.187 -10.178  18.215  0.00  0.00      PROA  
ATOM   4811  HG2 LYS P 884      13.574  -8.495  18.446  0.00  0.00      PROA  
ATOM   4812  CD  LYS P 884      14.165  -9.348  16.502  0.00  0.00      PROA  
ATOM   4813  HD1 LYS P 884      14.206  -8.323  16.074  0.00  0.00      PROA  
ATOM   4814  HD2 LYS P 884      13.556  -9.946  15.792  0.00  0.00      PROA  
ATOM   4815  CE  LYS P 884      15.604  -9.873  16.746  0.00  0.00      PROA  
ATOM   4816  HE1 LYS P 884      16.302  -9.821  15.883  0.00  0.00      PROA  
ATOM   4817  HE2 LYS P 884      15.612 -10.925  17.101  0.00  0.00      PROA  
ATOM   4818  NZ  LYS P 884      16.256  -9.078  17.829  0.00  0.00      PROA  
ATOM   4819  HZ1 LYS P 884      15.993  -8.075  17.744  0.00  0.00      PROA  
ATOM   4820  HZ2 LYS P 884      17.292  -9.165  17.855  0.00  0.00      PROA  
ATOM   4821  HZ3 LYS P 884      16.051  -9.391  18.799  0.00  0.00      PROA  
ATOM   4822  C   LYS P 884      10.025  -7.603  16.278  0.00  0.00      PROA  
ATOM   4823  O   LYS P 884       9.338  -7.123  17.224  0.00  0.00      PROA  
ATOM   4824  N   LEU P 885       9.488  -8.145  15.158  0.00  0.00      PROA  
ATOM   4825  HN  LEU P 885      10.008  -8.352  14.333  0.00  0.00      PROA  
ATOM   4826  CA  LEU P 885       8.053  -8.197  15.006  0.00  0.00      PROA  
ATOM   4827  HA  LEU P 885       7.558  -7.242  15.101  0.00  0.00      PROA  
ATOM   4828  CB  LEU P 885       7.963  -8.862  13.583  0.00  0.00      PROA  
ATOM   4829  HB1 LEU P 885       8.373  -9.893  13.626  0.00  0.00      PROA  
ATOM   4830  HB2 LEU P 885       8.512  -8.182  12.896  0.00  0.00      PROA  
ATOM   4831  CG  LEU P 885       6.519  -8.888  13.095  0.00  0.00      PROA  
ATOM   4832  HG  LEU P 885       5.866  -9.416  13.822  0.00  0.00      PROA  
ATOM   4833  CD1 LEU P 885       5.962  -7.396  12.861  0.00  0.00      PROA  
ATOM   4834 HD11 LEU P 885       6.444  -6.950  11.965  0.00  0.00      PROA  
ATOM   4835 HD12 LEU P 885       6.048  -6.724  13.742  0.00  0.00      PROA  
ATOM   4836 HD13 LEU P 885       4.885  -7.514  12.612  0.00  0.00      PROA  
ATOM   4837  CD2 LEU P 885       6.438  -9.709  11.805  0.00  0.00      PROA  
ATOM   4838 HD21 LEU P 885       5.420  -9.760  11.363  0.00  0.00      PROA  
ATOM   4839 HD22 LEU P 885       6.749 -10.772  11.896  0.00  0.00      PROA  
ATOM   4840 HD23 LEU P 885       7.187  -9.276  11.108  0.00  0.00      PROA  
ATOM   4841  C   LEU P 885       7.307  -8.972  16.012  0.00  0.00      PROA  
ATOM   4842  O   LEU P 885       7.663 -10.113  16.287  0.00  0.00      PROA  
ATOM   4843  N   HSD P 886       6.139  -8.401  16.425  0.00  0.00      PROA  
ATOM   4844  HN  HSD P 886       5.829  -7.580  15.952  0.00  0.00      PROA  
ATOM   4845  CA  HSD P 886       5.340  -8.884  17.531  0.00  0.00      PROA  
ATOM   4846  HA  HSD P 886       5.839  -9.729  17.982  0.00  0.00      PROA  
ATOM   4847  CB  HSD P 886       5.188  -7.765  18.525  0.00  0.00      PROA  
ATOM   4848  HB1 HSD P 886       4.635  -6.982  17.962  0.00  0.00      PROA  
ATOM   4849  HB2 HSD P 886       6.082  -7.330  19.021  0.00  0.00      PROA  
ATOM   4850  ND1 HSD P 886       4.418  -9.223  20.375  0.00  0.00      PROA  
ATOM   4851  HD1 HSD P 886       5.229  -9.808  20.356  0.00  0.00      PROA  
ATOM   4852  CG  HSD P 886       4.383  -8.043  19.725  0.00  0.00      PROA  
ATOM   4853  CE1 HSD P 886       3.438  -9.173  21.340  0.00  0.00      PROA  
ATOM   4854  HE1 HSD P 886       3.127  -9.978  22.007  0.00  0.00      PROA  
ATOM   4855  NE2 HSD P 886       2.732  -8.028  21.290  0.00  0.00      PROA  
ATOM   4856  CD2 HSD P 886       3.373  -7.330  20.281  0.00  0.00      PROA  
ATOM   4857  HD2 HSD P 886       2.941  -6.405  19.919  0.00  0.00      PROA  
ATOM   4858  C   HSD P 886       4.041  -9.351  16.977  0.00  0.00      PROA  
ATOM   4859  O   HSD P 886       3.275  -8.613  16.384  0.00  0.00      PROA  
ATOM   4860  N   VAL P 887       3.867 -10.670  17.079  0.00  0.00      PROA  
ATOM   4861  HN  VAL P 887       4.541 -11.272  17.500  0.00  0.00      PROA  
ATOM   4862  CA  VAL P 887       2.877 -11.429  16.387  0.00  0.00      PROA  
ATOM   4863  HA  VAL P 887       2.331 -10.766  15.732  0.00  0.00      PROA  
ATOM   4864  CB  VAL P 887       3.272 -12.523  15.479  0.00  0.00      PROA  
ATOM   4865  HB  VAL P 887       2.410 -13.036  15.003  0.00  0.00      PROA  
ATOM   4866  CG1 VAL P 887       4.112 -11.827  14.356  0.00  0.00      PROA  
ATOM   4867 HG11 VAL P 887       3.432 -11.206  13.734  0.00  0.00      PROA  
ATOM   4868 HG12 VAL P 887       4.731 -12.557  13.791  0.00  0.00      PROA  
ATOM   4869 HG13 VAL P 887       4.888 -11.172  14.806  0.00  0.00      PROA  
ATOM   4870  CG2 VAL P 887       4.159 -13.514  16.243  0.00  0.00      PROA  
ATOM   4871 HG21 VAL P 887       5.004 -13.013  16.761  0.00  0.00      PROA  
ATOM   4872 HG22 VAL P 887       4.596 -14.334  15.634  0.00  0.00      PROA  
ATOM   4873 HG23 VAL P 887       3.534 -14.109  16.942  0.00  0.00      PROA  
ATOM   4874  C   VAL P 887       1.828 -11.994  17.352  0.00  0.00      PROA  
ATOM   4875  O   VAL P 887       2.144 -12.136  18.505  0.00  0.00      PROA  
ATOM   4876  N   PRO P 888       0.562 -12.184  16.966  0.00  0.00      PROA  
ATOM   4877  CD  PRO P 888       0.032 -11.657  15.735  0.00  0.00      PROA  
ATOM   4878  HD1 PRO P 888       0.423 -12.320  14.934  0.00  0.00      PROA  
ATOM   4879  HD2 PRO P 888       0.308 -10.601  15.524  0.00  0.00      PROA  
ATOM   4880  CA  PRO P 888      -0.386 -13.011  17.675  0.00  0.00      PROA  
ATOM   4881  HA  PRO P 888      -0.610 -12.474  18.585  0.00  0.00      PROA  
ATOM   4882  CB  PRO P 888      -1.616 -13.154  16.663  0.00  0.00      PROA  
ATOM   4883  HB1 PRO P 888      -2.501 -13.360  17.303  0.00  0.00      PROA  
ATOM   4884  HB2 PRO P 888      -1.506 -14.044  16.007  0.00  0.00      PROA  
ATOM   4885  CG  PRO P 888      -1.464 -11.897  15.878  0.00  0.00      PROA  
ATOM   4886  HG1 PRO P 888      -1.886 -12.082  14.867  0.00  0.00      PROA  
ATOM   4887  HG2 PRO P 888      -2.062 -11.085  16.344  0.00  0.00      PROA  
ATOM   4888  C   PRO P 888       0.136 -14.369  17.998  0.00  0.00      PROA  
ATOM   4889  O   PRO P 888       0.456 -15.077  17.053  0.00  0.00      PROA  
ATOM   4890  N   GLU P 889       0.286 -14.745  19.223  0.00  0.00      PROA  
ATOM   4891  HN  GLU P 889      -0.025 -14.180  19.984  0.00  0.00      PROA  
ATOM   4892  CA  GLU P 889       0.861 -16.056  19.529  0.00  0.00      PROA  
ATOM   4893  HA  GLU P 889       1.394 -16.467  18.685  0.00  0.00      PROA  
ATOM   4894  CB  GLU P 889       1.947 -15.959  20.629  0.00  0.00      PROA  
ATOM   4895  HB1 GLU P 889       2.149 -17.034  20.827  0.00  0.00      PROA  
ATOM   4896  HB2 GLU P 889       1.562 -15.545  21.585  0.00  0.00      PROA  
ATOM   4897  CG  GLU P 889       3.211 -15.119  20.140  0.00  0.00      PROA  
ATOM   4898  HG1 GLU P 889       2.832 -14.084  20.006  0.00  0.00      PROA  
ATOM   4899  HG2 GLU P 889       3.425 -15.473  19.109  0.00  0.00      PROA  
ATOM   4900  CD  GLU P 889       4.426 -15.270  21.018  0.00  0.00      PROA  
ATOM   4901  OE1 GLU P 889       4.858 -14.151  21.431  0.00  0.00      PROA  
ATOM   4902  OE2 GLU P 889       5.007 -16.345  21.382  0.00  0.00      PROA  
ATOM   4903  C   GLU P 889      -0.241 -17.071  19.902  0.00  0.00      PROA  
ATOM   4904  O   GLU P 889       0.158 -18.229  20.100  0.00  0.00      PROA  
ATOM   4905  N   LYS P 890      -1.532 -16.690  19.731  0.00  0.00      PROA  
ATOM   4906  HN  LYS P 890      -1.706 -15.847  19.229  0.00  0.00      PROA  
ATOM   4907  CA  LYS P 890      -2.642 -17.603  19.932  0.00  0.00      PROA  
ATOM   4908  HA  LYS P 890      -2.371 -18.626  19.717  0.00  0.00      PROA  
ATOM   4909  CB  LYS P 890      -3.357 -17.346  21.313  0.00  0.00      PROA  
ATOM   4910  HB1 LYS P 890      -4.372 -17.792  21.383  0.00  0.00      PROA  
ATOM   4911  HB2 LYS P 890      -3.445 -16.245  21.428  0.00  0.00      PROA  
ATOM   4912  CG  LYS P 890      -2.438 -17.780  22.462  0.00  0.00      PROA  
ATOM   4913  HG1 LYS P 890      -1.496 -17.209  22.321  0.00  0.00      PROA  
ATOM   4914  HG2 LYS P 890      -2.320 -18.882  22.394  0.00  0.00      PROA  
ATOM   4915  CD  LYS P 890      -3.232 -17.409  23.773  0.00  0.00      PROA  
ATOM   4916  HD1 LYS P 890      -4.151 -18.012  23.936  0.00  0.00      PROA  
ATOM   4917  HD2 LYS P 890      -3.600 -16.361  23.788  0.00  0.00      PROA  
ATOM   4918  CE  LYS P 890      -2.281 -17.698  24.967  0.00  0.00      PROA  
ATOM   4919  HE1 LYS P 890      -2.819 -17.345  25.873  0.00  0.00      PROA  
ATOM   4920  HE2 LYS P 890      -1.310 -17.203  24.752  0.00  0.00      PROA  
ATOM   4921  NZ  LYS P 890      -2.134 -19.128  25.155  0.00  0.00      PROA  
ATOM   4922  HZ1 LYS P 890      -1.605 -19.593  24.390  0.00  0.00      PROA  
ATOM   4923  HZ2 LYS P 890      -3.053 -19.609  25.223  0.00  0.00      PROA  
ATOM   4924  HZ3 LYS P 890      -1.654 -19.163  26.077  0.00  0.00      PROA  
ATOM   4925  C   LYS P 890      -3.641 -17.241  18.814  0.00  0.00      PROA  
ATOM   4926  O   LYS P 890      -3.431 -16.260  18.075  0.00  0.00      PROA  
ATOM   4927  N   PHE P 891      -4.730 -17.947  18.689  0.00  0.00      PROA  
ATOM   4928  HN  PHE P 891      -4.888 -18.824  19.135  0.00  0.00      PROA  
ATOM   4929  CA  PHE P 891      -5.771 -17.691  17.689  0.00  0.00      PROA  
ATOM   4930  HA  PHE P 891      -5.390 -17.041  16.915  0.00  0.00      PROA  
ATOM   4931  CB  PHE P 891      -6.357 -18.970  16.963  0.00  0.00      PROA  
ATOM   4932  HB1 PHE P 891      -7.355 -18.746  16.529  0.00  0.00      PROA  
ATOM   4933  HB2 PHE P 891      -6.467 -19.701  17.792  0.00  0.00      PROA  
ATOM   4934  CG  PHE P 891      -5.336 -19.617  16.013  0.00  0.00      PROA  
ATOM   4935  CD1 PHE P 891      -5.344 -19.274  14.670  0.00  0.00      PROA  
ATOM   4936  HD1 PHE P 891      -6.086 -18.532  14.411  0.00  0.00      PROA  
ATOM   4937  CE1 PHE P 891      -4.423 -19.824  13.727  0.00  0.00      PROA  
ATOM   4938  HE1 PHE P 891      -4.295 -19.462  12.717  0.00  0.00      PROA  
ATOM   4939  CZ  PHE P 891      -3.622 -20.902  14.165  0.00  0.00      PROA  
ATOM   4940  HZ  PHE P 891      -2.977 -21.339  13.417  0.00  0.00      PROA  
ATOM   4941  CD2 PHE P 891      -4.523 -20.657  16.381  0.00  0.00      PROA  
ATOM   4942  HD2 PHE P 891      -4.522 -20.980  17.412  0.00  0.00      PROA  
ATOM   4943  CE2 PHE P 891      -3.712 -21.348  15.457  0.00  0.00      PROA  
ATOM   4944  HE2 PHE P 891      -3.081 -22.165  15.776  0.00  0.00      PROA  
ATOM   4945  C   PHE P 891      -6.895 -16.973  18.410  0.00  0.00      PROA  
ATOM   4946  O   PHE P 891      -7.957 -17.009  17.862  0.00  0.00      PROA  
ATOM   4947  N   GLU P 892      -6.660 -16.464  19.587  0.00  0.00      PROA  
ATOM   4948  HN  GLU P 892      -5.747 -16.237  19.916  0.00  0.00      PROA  
ATOM   4949  CA  GLU P 892      -7.667 -16.041  20.517  0.00  0.00      PROA  
ATOM   4950  HA  GLU P 892      -8.637 -16.431  20.246  0.00  0.00      PROA  
ATOM   4951  CB  GLU P 892      -7.234 -16.444  21.963  0.00  0.00      PROA  
ATOM   4952  HB1 GLU P 892      -6.190 -16.073  22.039  0.00  0.00      PROA  
ATOM   4953  HB2 GLU P 892      -7.043 -17.535  21.884  0.00  0.00      PROA  
ATOM   4954  CG  GLU P 892      -8.239 -16.120  23.057  0.00  0.00      PROA  
ATOM   4955  HG1 GLU P 892      -9.287 -16.289  22.729  0.00  0.00      PROA  
ATOM   4956  HG2 GLU P 892      -8.147 -15.032  23.259  0.00  0.00      PROA  
ATOM   4957  CD  GLU P 892      -7.971 -16.869  24.362  0.00  0.00      PROA  
ATOM   4958  OE1 GLU P 892      -7.794 -18.079  24.426  0.00  0.00      PROA  
ATOM   4959  OE2 GLU P 892      -8.001 -16.127  25.394  0.00  0.00      PROA  
ATOM   4960  C   GLU P 892      -7.954 -14.523  20.392  0.00  0.00      PROA  
ATOM   4961  O   GLU P 892      -6.995 -13.769  20.446  0.00  0.00      PROA  
ATOM   4962  N   PRO P 893      -9.186 -13.984  20.237  0.00  0.00      PROA  
ATOM   4963  CD  PRO P 893     -10.420 -14.657  20.020  0.00  0.00      PROA  
ATOM   4964  HD1 PRO P 893     -10.783 -14.969  21.023  0.00  0.00      PROA  
ATOM   4965  HD2 PRO P 893     -10.249 -15.562  19.400  0.00  0.00      PROA  
ATOM   4966  CA  PRO P 893      -9.367 -12.508  20.316  0.00  0.00      PROA  
ATOM   4967  HA  PRO P 893      -8.587 -12.175  19.648  0.00  0.00      PROA  
ATOM   4968  CB  PRO P 893     -10.827 -12.191  19.857  0.00  0.00      PROA  
ATOM   4969  HB1 PRO P 893     -10.904 -11.363  19.120  0.00  0.00      PROA  
ATOM   4970  HB2 PRO P 893     -11.502 -11.926  20.698  0.00  0.00      PROA  
ATOM   4971  CG  PRO P 893     -11.342 -13.627  19.330  0.00  0.00      PROA  
ATOM   4972  HG1 PRO P 893     -12.418 -13.818  19.531  0.00  0.00      PROA  
ATOM   4973  HG2 PRO P 893     -11.231 -13.613  18.224  0.00  0.00      PROA  
ATOM   4974  C   PRO P 893      -9.052 -11.932  21.694  0.00  0.00      PROA  
ATOM   4975  O   PRO P 893      -9.323 -12.604  22.741  0.00  0.00      PROA  
ATOM   4976  N   THR P 894      -8.475 -10.717  21.667  0.00  0.00      PROA  
ATOM   4977  HN  THR P 894      -8.470 -10.056  20.921  0.00  0.00      PROA  
ATOM   4978  CA  THR P 894      -7.916 -10.200  22.932  0.00  0.00      PROA  
ATOM   4979  HA  THR P 894      -7.719 -11.041  23.581  0.00  0.00      PROA  
ATOM   4980  CB  THR P 894      -6.601  -9.465  22.860  0.00  0.00      PROA  
ATOM   4981  HB  THR P 894      -6.375  -8.839  23.751  0.00  0.00      PROA  
ATOM   4982  OG1 THR P 894      -6.653  -8.633  21.681  0.00  0.00      PROA  
ATOM   4983  HG1 THR P 894      -7.284  -7.935  21.871  0.00  0.00      PROA  
ATOM   4984  CG2 THR P 894      -5.414 -10.406  22.590  0.00  0.00      PROA  
ATOM   4985 HG21 THR P 894      -4.474  -9.853  22.377  0.00  0.00      PROA  
ATOM   4986 HG22 THR P 894      -5.588 -11.159  21.792  0.00  0.00      PROA  
ATOM   4987 HG23 THR P 894      -5.143 -10.960  23.514  0.00  0.00      PROA  
ATOM   4988  C   THR P 894      -8.904  -9.386  23.672  0.00  0.00      PROA  
ATOM   4989  O   THR P 894      -8.552  -8.979  24.777  0.00  0.00      PROA  
ATOM   4990  N   HSD P 895     -10.080  -9.194  23.056  0.00  0.00      PROA  
ATOM   4991  HN  HSD P 895     -10.314  -9.638  22.194  0.00  0.00      PROA  
ATOM   4992  CA  HSD P 895     -11.200  -8.558  23.724  0.00  0.00      PROA  
ATOM   4993  HA  HSD P 895     -10.779  -7.847  24.420  0.00  0.00      PROA  
ATOM   4994  CB  HSD P 895     -11.980  -7.560  22.837  0.00  0.00      PROA  
ATOM   4995  HB1 HSD P 895     -12.329  -8.276  22.063  0.00  0.00      PROA  
ATOM   4996  HB2 HSD P 895     -11.218  -6.861  22.430  0.00  0.00      PROA  
ATOM   4997  ND1 HSD P 895     -12.814  -5.813  24.390  0.00  0.00      PROA  
ATOM   4998  HD1 HSD P 895     -11.973  -5.331  24.637  0.00  0.00      PROA  
ATOM   4999  CG  HSD P 895     -13.071  -6.889  23.590  0.00  0.00      PROA  
ATOM   5000  CE1 HSD P 895     -14.017  -5.398  24.827  0.00  0.00      PROA  
ATOM   5001  HE1 HSD P 895     -14.158  -4.554  25.503  0.00  0.00      PROA  
ATOM   5002  NE2 HSD P 895     -15.004  -6.081  24.416  0.00  0.00      PROA  
ATOM   5003  CD2 HSD P 895     -14.450  -7.040  23.605  0.00  0.00      PROA  
ATOM   5004  HD2 HSD P 895     -15.073  -7.734  23.055  0.00  0.00      PROA  
ATOM   5005  C   HSD P 895     -12.166  -9.593  24.349  0.00  0.00      PROA  
ATOM   5006  O   HSD P 895     -12.849 -10.311  23.664  0.00  0.00      PROA  
ATOM   5007  N   PRO P 896     -12.336  -9.661  25.718  0.00  0.00      PROA  
ATOM   5008  CD  PRO P 896     -11.423  -8.997  26.634  0.00  0.00      PROA  
ATOM   5009  HD1 PRO P 896     -11.562  -7.895  26.605  0.00  0.00      PROA  
ATOM   5010  HD2 PRO P 896     -10.366  -9.265  26.423  0.00  0.00      PROA  
ATOM   5011  CA  PRO P 896     -13.436 -10.341  26.385  0.00  0.00      PROA  
ATOM   5012  HA  PRO P 896     -13.061 -11.354  26.389  0.00  0.00      PROA  
ATOM   5013  CB  PRO P 896     -13.301  -9.777  27.807  0.00  0.00      PROA  
ATOM   5014  HB1 PRO P 896     -13.661 -10.568  28.500  0.00  0.00      PROA  
ATOM   5015  HB2 PRO P 896     -13.886  -8.838  27.904  0.00  0.00      PROA  
ATOM   5016  CG  PRO P 896     -11.770  -9.591  27.957  0.00  0.00      PROA  
ATOM   5017  HG1 PRO P 896     -11.454  -8.884  28.754  0.00  0.00      PROA  
ATOM   5018  HG2 PRO P 896     -11.340 -10.599  28.140  0.00  0.00      PROA  
ATOM   5019  C   PRO P 896     -14.848 -10.410  25.824  0.00  0.00      PROA  
ATOM   5020  O   PRO P 896     -15.350  -9.356  25.345  0.00  0.00      PROA  
ATOM   5021  N   GLU P 897     -15.505 -11.550  25.875  0.00  0.00      PROA  
ATOM   5022  HN  GLU P 897     -15.020 -12.267  26.368  0.00  0.00      PROA  
ATOM   5023  CA  GLU P 897     -16.867 -11.739  25.352  0.00  0.00      PROA  
ATOM   5024  HA  GLU P 897     -16.943 -12.814  25.424  0.00  0.00      PROA  
ATOM   5025  CB  GLU P 897     -17.999 -11.191  26.238  0.00  0.00      PROA  
ATOM   5026  HB1 GLU P 897     -18.973 -11.400  25.747  0.00  0.00      PROA  
ATOM   5027  HB2 GLU P 897     -17.873 -10.096  26.372  0.00  0.00      PROA  
ATOM   5028  CG  GLU P 897     -17.957 -11.915  27.613  0.00  0.00      PROA  
ATOM   5029  HG1 GLU P 897     -16.953 -11.763  28.062  0.00  0.00      PROA  
ATOM   5030  HG2 GLU P 897     -18.121 -12.987  27.372  0.00  0.00      PROA  
ATOM   5031  CD  GLU P 897     -18.939 -11.345  28.613  0.00  0.00      PROA  
ATOM   5032  OE1 GLU P 897     -18.583 -10.730  29.639  0.00  0.00      PROA  
ATOM   5033  OE2 GLU P 897     -20.200 -11.567  28.478  0.00  0.00      PROA  
ATOM   5034  C   GLU P 897     -17.107 -11.626  23.823  0.00  0.00      PROA  
ATOM   5035  O   GLU P 897     -18.233 -11.803  23.350  0.00  0.00      PROA  
ATOM   5036  N   ARG P 898     -16.040 -11.424  23.081  0.00  0.00      PROA  
ATOM   5037  HN  ARG P 898     -15.190 -11.273  23.580  0.00  0.00      PROA  
ATOM   5038  CA  ARG P 898     -16.069 -11.359  21.660  0.00  0.00      PROA  
ATOM   5039  HA  ARG P 898     -16.836 -10.622  21.473  0.00  0.00      PROA  
ATOM   5040  CB  ARG P 898     -14.729 -10.719  21.114  0.00  0.00      PROA  
ATOM   5041  HB1 ARG P 898     -13.908 -11.394  21.437  0.00  0.00      PROA  
ATOM   5042  HB2 ARG P 898     -14.541  -9.782  21.681  0.00  0.00      PROA  
ATOM   5043  CG  ARG P 898     -14.453 -10.619  19.615  0.00  0.00      PROA  
ATOM   5044  HG1 ARG P 898     -14.309 -11.648  19.222  0.00  0.00      PROA  
ATOM   5045  HG2 ARG P 898     -13.487 -10.080  19.512  0.00  0.00      PROA  
ATOM   5046  CD  ARG P 898     -15.596  -9.916  18.858  0.00  0.00      PROA  
ATOM   5047  HD1 ARG P 898     -15.753  -8.825  18.997  0.00  0.00      PROA  
ATOM   5048  HD2 ARG P 898     -16.598 -10.381  18.974  0.00  0.00      PROA  
ATOM   5049  NE  ARG P 898     -15.190 -10.099  17.434  0.00  0.00      PROA  
ATOM   5050  HE  ARG P 898     -14.227  -9.899  17.253  0.00  0.00      PROA  
ATOM   5051  CZ  ARG P 898     -15.783 -10.696  16.360  0.00  0.00      PROA  
ATOM   5052  NH1 ARG P 898     -16.948 -11.076  16.282  0.00  0.00      PROA  
ATOM   5053 HH11 ARG P 898     -17.663 -10.544  16.736  0.00  0.00      PROA  
ATOM   5054 HH12 ARG P 898     -17.154 -11.412  15.363  0.00  0.00      PROA  
ATOM   5055  NH2 ARG P 898     -14.961 -11.175  15.460  0.00  0.00      PROA  
ATOM   5056 HH21 ARG P 898     -15.172 -11.826  14.730  0.00  0.00      PROA  
ATOM   5057 HH22 ARG P 898     -14.047 -10.783  15.570  0.00  0.00      PROA  
ATOM   5058  C   ARG P 898     -16.454 -12.646  20.836  0.00  0.00      PROA  
ATOM   5059  O   ARG P 898     -15.779 -13.680  21.005  0.00  0.00      PROA  
ATOM   5060  N   GLY P 899     -17.396 -12.545  19.994  0.00  0.00      PROA  
ATOM   5061  HN  GLY P 899     -17.891 -11.697  19.824  0.00  0.00      PROA  
ATOM   5062  CA  GLY P 899     -17.963 -13.741  19.373  0.00  0.00      PROA
[truncated: 15,130,006 more chars]
