# Supplementary material for: CryoEM and computational modeling structural insights into the pH regulator NBCn1
Source: Nat Commun. 2025 Nov 11;16:9932. doi: 10.1038/s41467-025-64868-z (PMC12606367; doi:10.1038/s41467-025-64868-z)
Supplement: Supplementary file 6 — Supplementary Data 4 [file 41467_2025_64868_MOESM6_ESM.zip › 200ns_unrestr_MD_NBCn1_2NaCO3/hNBCn1_OF_200ns_2NaCO3_rep1_last_step.pdb]

CRYST1  117.959  117.959  138.046  90.00  90.00  90.00 P 1           1
ATOM      1  N   LEU P 581     -22.948  -3.594 -28.083  0.00  0.00      PROA  
ATOM      2  HT1 LEU P 581     -22.600  -2.792 -27.520  0.00  0.00      PROA  
ATOM      3  HT2 LEU P 581     -23.106  -3.428 -29.097  0.00  0.00      PROA  
ATOM      4  HT3 LEU P 581     -22.218  -4.310 -27.893  0.00  0.00      PROA  
ATOM      5  CA  LEU P 581     -24.279  -3.981 -27.612  0.00  0.00      PROA  
ATOM      6  HA  LEU P 581     -24.912  -3.204 -28.014  0.00  0.00      PROA  
ATOM      7  CB  LEU P 581     -24.854  -5.350 -28.330  0.00  0.00      PROA  
ATOM      8  HB1 LEU P 581     -24.262  -6.208 -27.947  0.00  0.00      PROA  
ATOM      9  HB2 LEU P 581     -24.713  -5.220 -29.424  0.00  0.00      PROA  
ATOM     10  CG  LEU P 581     -26.330  -5.644 -28.039  0.00  0.00      PROA  
ATOM     11  HG  LEU P 581     -26.552  -5.538 -26.956  0.00  0.00      PROA  
ATOM     12  CD1 LEU P 581     -27.219  -4.588 -28.767  0.00  0.00      PROA  
ATOM     13 HD11 LEU P 581     -28.312  -4.735 -28.638  0.00  0.00      PROA  
ATOM     14 HD12 LEU P 581     -27.091  -4.649 -29.869  0.00  0.00      PROA  
ATOM     15 HD13 LEU P 581     -26.999  -3.587 -28.337  0.00  0.00      PROA  
ATOM     16  CD2 LEU P 581     -26.836  -7.035 -28.482  0.00  0.00      PROA  
ATOM     17 HD21 LEU P 581     -26.245  -7.857 -28.025  0.00  0.00      PROA  
ATOM     18 HD22 LEU P 581     -26.794  -7.031 -29.593  0.00  0.00      PROA  
ATOM     19 HD23 LEU P 581     -27.881  -7.240 -28.166  0.00  0.00      PROA  
ATOM     20  C   LEU P 581     -24.470  -3.992 -26.188  0.00  0.00      PROA  
ATOM     21  O   LEU P 581     -25.282  -3.214 -25.617  0.00  0.00      PROA  
ATOM     22  N   PHE P 582     -23.875  -4.964 -25.387  0.00  0.00      PROA  
ATOM     23  HN  PHE P 582     -23.171  -5.584 -25.725  0.00  0.00      PROA  
ATOM     24  CA  PHE P 582     -24.154  -5.149 -24.029  0.00  0.00      PROA  
ATOM     25  HA  PHE P 582     -25.187  -4.843 -23.946  0.00  0.00      PROA  
ATOM     26  CB  PHE P 582     -24.101  -6.620 -23.660  0.00  0.00      PROA  
ATOM     27  HB1 PHE P 582     -24.878  -7.241 -24.155  0.00  0.00      PROA  
ATOM     28  HB2 PHE P 582     -24.082  -6.869 -22.577  0.00  0.00      PROA  
ATOM     29  CG  PHE P 582     -22.777  -7.209 -24.170  0.00  0.00      PROA  
ATOM     30  CD1 PHE P 582     -22.812  -7.988 -25.313  0.00  0.00      PROA  
ATOM     31  HD1 PHE P 582     -23.733  -8.170 -25.847  0.00  0.00      PROA  
ATOM     32  CE1 PHE P 582     -21.658  -8.346 -25.921  0.00  0.00      PROA  
ATOM     33  HE1 PHE P 582     -21.697  -8.827 -26.887  0.00  0.00      PROA  
ATOM     34  CZ  PHE P 582     -20.413  -8.067 -25.305  0.00  0.00      PROA  
ATOM     35  HZ  PHE P 582     -19.515  -8.408 -25.799  0.00  0.00      PROA  
ATOM     36  CD2 PHE P 582     -21.585  -6.977 -23.493  0.00  0.00      PROA  
ATOM     37  HD2 PHE P 582     -21.621  -6.383 -22.592  0.00  0.00      PROA  
ATOM     38  CE2 PHE P 582     -20.424  -7.469 -24.033  0.00  0.00      PROA  
ATOM     39  HE2 PHE P 582     -19.521  -7.281 -23.471  0.00  0.00      PROA  
ATOM     40  C   PHE P 582     -23.380  -4.227 -23.074  0.00  0.00      PROA  
ATOM     41  O   PHE P 582     -22.253  -3.718 -23.267  0.00  0.00      PROA  
ATOM     42  N   GLY P 583     -23.902  -3.967 -21.889  0.00  0.00      PROA  
ATOM     43  HN  GLY P 583     -24.687  -4.543 -21.674  0.00  0.00      PROA  
ATOM     44  CA  GLY P 583     -23.459  -2.970 -20.907  0.00  0.00      PROA  
ATOM     45  HA1 GLY P 583     -24.211  -2.203 -21.023  0.00  0.00      PROA  
ATOM     46  HA2 GLY P 583     -22.469  -2.626 -21.171  0.00  0.00      PROA  
ATOM     47  C   GLY P 583     -23.429  -3.430 -19.443  0.00  0.00      PROA  
ATOM     48  O   GLY P 583     -23.675  -4.615 -19.097  0.00  0.00      PROA  
ATOM     49  N   GLY P 584     -23.006  -2.530 -18.597  0.00  0.00      PROA  
ATOM     50  HN  GLY P 584     -22.843  -1.574 -18.829  0.00  0.00      PROA  
ATOM     51  CA  GLY P 584     -23.004  -2.687 -17.166  0.00  0.00      PROA  
ATOM     52  HA1 GLY P 584     -23.981  -2.993 -16.822  0.00  0.00      PROA  
ATOM     53  HA2 GLY P 584     -22.638  -1.741 -16.796  0.00  0.00      PROA  
ATOM     54  C   GLY P 584     -22.224  -3.781 -16.600  0.00  0.00      PROA  
ATOM     55  O   GLY P 584     -21.023  -3.855 -16.881  0.00  0.00      PROA  
ATOM     56  N   LEU P 585     -22.816  -4.522 -15.673  0.00  0.00      PROA  
ATOM     57  HN  LEU P 585     -23.684  -4.124 -15.386  0.00  0.00      PROA  
ATOM     58  CA  LEU P 585     -22.189  -5.668 -14.951  0.00  0.00      PROA  
ATOM     59  HA  LEU P 585     -21.265  -5.307 -14.523  0.00  0.00      PROA  
ATOM     60  CB  LEU P 585     -23.118  -6.093 -13.849  0.00  0.00      PROA  
ATOM     61  HB1 LEU P 585     -24.136  -6.189 -14.284  0.00  0.00      PROA  
ATOM     62  HB2 LEU P 585     -23.152  -5.260 -13.116  0.00  0.00      PROA  
ATOM     63  CG  LEU P 585     -22.802  -7.355 -13.027  0.00  0.00      PROA  
ATOM     64  HG  LEU P 585     -22.565  -8.149 -13.767  0.00  0.00      PROA  
ATOM     65  CD1 LEU P 585     -21.498  -7.244 -12.186  0.00  0.00      PROA  
ATOM     66 HD11 LEU P 585     -21.188  -8.135 -11.599  0.00  0.00      PROA  
ATOM     67 HD12 LEU P 585     -21.453  -6.320 -11.570  0.00  0.00      PROA  
ATOM     68 HD13 LEU P 585     -20.677  -7.127 -12.925  0.00  0.00      PROA  
ATOM     69  CD2 LEU P 585     -23.965  -7.706 -12.138  0.00  0.00      PROA  
ATOM     70 HD21 LEU P 585     -24.477  -6.817 -11.711  0.00  0.00      PROA  
ATOM     71 HD22 LEU P 585     -23.714  -8.403 -11.311  0.00  0.00      PROA  
ATOM     72 HD23 LEU P 585     -24.693  -8.236 -12.790  0.00  0.00      PROA  
ATOM     73  C   LEU P 585     -21.859  -6.828 -15.960  0.00  0.00      PROA  
ATOM     74  O   LEU P 585     -20.807  -7.447 -15.964  0.00  0.00      PROA  
ATOM     75  N   ILE P 586     -22.869  -7.086 -16.833  0.00  0.00      PROA  
ATOM     76  HN  ILE P 586     -23.721  -6.571 -16.768  0.00  0.00      PROA  
ATOM     77  CA  ILE P 586     -22.605  -7.945 -17.975  0.00  0.00      PROA  
ATOM     78  HA  ILE P 586     -22.369  -8.953 -17.666  0.00  0.00      PROA  
ATOM     79  CB  ILE P 586     -23.852  -8.028 -18.893  0.00  0.00      PROA  
ATOM     80  HB  ILE P 586     -24.052  -7.113 -19.491  0.00  0.00      PROA  
ATOM     81  CG2 ILE P 586     -23.660  -9.137 -19.938  0.00  0.00      PROA  
ATOM     82 HG21 ILE P 586     -24.615  -9.454 -20.407  0.00  0.00      PROA  
ATOM     83 HG22 ILE P 586     -23.170 -10.042 -19.518  0.00  0.00      PROA  
ATOM     84 HG23 ILE P 586     -23.063  -8.678 -20.755  0.00  0.00      PROA  
ATOM     85  CG1 ILE P 586     -25.154  -8.364 -18.124  0.00  0.00      PROA  
ATOM     86 HG11 ILE P 586     -25.994  -8.683 -18.777  0.00  0.00      PROA  
ATOM     87 HG12 ILE P 586     -25.398  -7.476 -17.503  0.00  0.00      PROA  
ATOM     88  CD  ILE P 586     -25.033  -9.556 -17.177  0.00  0.00      PROA  
ATOM     89  HD1 ILE P 586     -25.881  -9.650 -16.466  0.00  0.00      PROA  
ATOM     90  HD2 ILE P 586     -24.038  -9.676 -16.699  0.00  0.00      PROA  
ATOM     91  HD3 ILE P 586     -25.004 -10.530 -17.711  0.00  0.00      PROA  
ATOM     92  C   ILE P 586     -21.440  -7.519 -18.943  0.00  0.00      PROA  
ATOM     93  O   ILE P 586     -20.645  -8.383 -19.357  0.00  0.00      PROA  
ATOM     94  N   LEU P 587     -21.264  -6.199 -19.183  0.00  0.00      PROA  
ATOM     95  HN  LEU P 587     -21.955  -5.481 -19.135  0.00  0.00      PROA  
ATOM     96  CA  LEU P 587     -20.048  -5.768 -19.940  0.00  0.00      PROA  
ATOM     97  HA  LEU P 587     -20.067  -6.308 -20.875  0.00  0.00      PROA  
ATOM     98  CB  LEU P 587     -20.092  -4.247 -20.207  0.00  0.00      PROA  
ATOM     99  HB1 LEU P 587     -20.194  -3.858 -19.172  0.00  0.00      PROA  
ATOM    100  HB2 LEU P 587     -21.017  -3.977 -20.760  0.00  0.00      PROA  
ATOM    101  CG  LEU P 587     -18.877  -3.671 -20.882  0.00  0.00      PROA  
ATOM    102  HG  LEU P 587     -17.974  -3.990 -20.320  0.00  0.00      PROA  
ATOM    103  CD1 LEU P 587     -18.628  -4.285 -22.297  0.00  0.00      PROA  
ATOM    104 HD11 LEU P 587     -19.486  -3.985 -22.936  0.00  0.00      PROA  
ATOM    105 HD12 LEU P 587     -18.815  -5.371 -22.160  0.00  0.00      PROA  
ATOM    106 HD13 LEU P 587     -17.672  -4.077 -22.823  0.00  0.00      PROA  
ATOM    107  CD2 LEU P 587     -19.054  -2.172 -20.945  0.00  0.00      PROA  
ATOM    108 HD21 LEU P 587     -20.064  -1.854 -21.283  0.00  0.00      PROA  
ATOM    109 HD22 LEU P 587     -18.377  -1.753 -21.720  0.00  0.00      PROA  
ATOM    110 HD23 LEU P 587     -18.770  -1.617 -20.025  0.00  0.00      PROA  
ATOM    111  C   LEU P 587     -18.757  -6.199 -19.241  0.00  0.00      PROA  
ATOM    112  O   LEU P 587     -17.705  -6.422 -19.840  0.00  0.00      PROA  
ATOM    113  N   ASP P 588     -18.692  -6.078 -17.898  0.00  0.00      PROA  
ATOM    114  HN  ASP P 588     -19.466  -5.697 -17.398  0.00  0.00      PROA  
ATOM    115  CA  ASP P 588     -17.531  -6.520 -17.153  0.00  0.00      PROA  
ATOM    116  HA  ASP P 588     -16.624  -6.245 -17.672  0.00  0.00      PROA  
ATOM    117  CB  ASP P 588     -17.504  -5.772 -15.758  0.00  0.00      PROA  
ATOM    118  HB1 ASP P 588     -16.757  -6.149 -15.028  0.00  0.00      PROA  
ATOM    119  HB2 ASP P 588     -18.489  -5.931 -15.269  0.00  0.00      PROA  
ATOM    120  CG  ASP P 588     -17.257  -4.306 -15.825  0.00  0.00      PROA  
ATOM    121  OD1 ASP P 588     -16.861  -3.771 -16.876  0.00  0.00      PROA  
ATOM    122  OD2 ASP P 588     -17.527  -3.688 -14.796  0.00  0.00      PROA  
ATOM    123  C   ASP P 588     -17.410  -8.011 -17.050  0.00  0.00      PROA  
ATOM    124  O   ASP P 588     -16.237  -8.425 -16.971  0.00  0.00      PROA  
ATOM    125  N   ILE P 589     -18.462  -8.822 -16.939  0.00  0.00      PROA  
ATOM    126  HN  ILE P 589     -19.388  -8.464 -17.030  0.00  0.00      PROA  
ATOM    127  CA  ILE P 589     -18.369 -10.309 -16.777  0.00  0.00      PROA  
ATOM    128  HA  ILE P 589     -17.557 -10.445 -16.078  0.00  0.00      PROA  
ATOM    129  CB  ILE P 589     -19.616 -10.967 -16.235  0.00  0.00      PROA  
ATOM    130  HB  ILE P 589     -20.584 -10.596 -16.637  0.00  0.00      PROA  
ATOM    131  CG2 ILE P 589     -19.548 -12.494 -16.371  0.00  0.00      PROA  
ATOM    132 HG21 ILE P 589     -19.648 -12.866 -17.413  0.00  0.00      PROA  
ATOM    133 HG22 ILE P 589     -20.278 -13.086 -15.779  0.00  0.00      PROA  
ATOM    134 HG23 ILE P 589     -18.572 -12.871 -15.997  0.00  0.00      PROA  
ATOM    135  CG1 ILE P 589     -19.644 -10.639 -14.693  0.00  0.00      PROA  
ATOM    136 HG11 ILE P 589     -19.938  -9.569 -14.644  0.00  0.00      PROA  
ATOM    137 HG12 ILE P 589     -18.660 -10.695 -14.180  0.00  0.00      PROA  
ATOM    138  CD  ILE P 589     -20.576 -11.472 -13.806  0.00  0.00      PROA  
ATOM    139  HD1 ILE P 589     -21.546 -11.694 -14.300  0.00  0.00      PROA  
ATOM    140  HD2 ILE P 589     -20.738 -10.962 -12.832  0.00  0.00      PROA  
ATOM    141  HD3 ILE P 589     -20.109 -12.468 -13.654  0.00  0.00      PROA  
ATOM    142  C   ILE P 589     -18.036 -10.911 -18.031  0.00  0.00      PROA  
ATOM    143  O   ILE P 589     -17.088 -11.664 -18.199  0.00  0.00      PROA  
ATOM    144  N   LYS P 590     -18.711 -10.467 -19.067  0.00  0.00      PROA  
ATOM    145  HN  LYS P 590     -19.416  -9.763 -19.082  0.00  0.00      PROA  
ATOM    146  CA  LYS P 590     -18.434 -10.994 -20.433  0.00  0.00      PROA  
ATOM    147  HA  LYS P 590     -18.506 -12.066 -20.327  0.00  0.00      PROA  
ATOM    148  CB  LYS P 590     -19.367 -10.461 -21.558  0.00  0.00      PROA  
ATOM    149  HB1 LYS P 590     -18.851 -10.748 -22.499  0.00  0.00      PROA  
ATOM    150  HB2 LYS P 590     -19.336  -9.351 -21.520  0.00  0.00      PROA  
ATOM    151  CG  LYS P 590     -20.765 -11.237 -21.540  0.00  0.00      PROA  
ATOM    152  HG1 LYS P 590     -21.182 -10.819 -20.599  0.00  0.00      PROA  
ATOM    153  HG2 LYS P 590     -20.601 -12.315 -21.327  0.00  0.00      PROA  
ATOM    154  CD  LYS P 590     -21.635 -10.987 -22.792  0.00  0.00      PROA  
ATOM    155  HD1 LYS P 590     -21.819  -9.891 -22.790  0.00  0.00      PROA  
ATOM    156  HD2 LYS P 590     -22.629 -11.439 -22.588  0.00  0.00      PROA  
ATOM    157  CE  LYS P 590     -21.020 -11.369 -24.163  0.00  0.00      PROA  
ATOM    158  HE1 LYS P 590     -20.249 -10.590 -24.345  0.00  0.00      PROA  
ATOM    159  HE2 LYS P 590     -21.872 -11.244 -24.865  0.00  0.00      PROA  
ATOM    160  NZ  LYS P 590     -20.552 -12.712 -24.230  0.00  0.00      PROA  
ATOM    161  HZ1 LYS P 590     -19.554 -12.698 -23.939  0.00  0.00      PROA  
ATOM    162  HZ2 LYS P 590     -20.604 -13.044 -25.214  0.00  0.00      PROA  
ATOM    163  HZ3 LYS P 590     -21.100 -13.374 -23.645  0.00  0.00      PROA  
ATOM    164  C   LYS P 590     -17.053 -10.773 -21.008  0.00  0.00      PROA  
ATOM    165  O   LYS P 590     -16.610 -11.608 -21.775  0.00  0.00      PROA  
ATOM    166  N   ARG P 591     -16.417  -9.631 -20.803  0.00  0.00      PROA  
ATOM    167  HN  ARG P 591     -16.893  -8.971 -20.228  0.00  0.00      PROA  
ATOM    168  CA  ARG P 591     -15.165  -9.441 -21.556  0.00  0.00      PROA  
ATOM    169  HA  ARG P 591     -15.204  -9.822 -22.566  0.00  0.00      PROA  
ATOM    170  CB  ARG P 591     -14.857  -7.882 -21.591  0.00  0.00      PROA  
ATOM    171  HB1 ARG P 591     -13.786  -7.663 -21.791  0.00  0.00      PROA  
ATOM    172  HB2 ARG P 591     -15.120  -7.546 -20.565  0.00  0.00      PROA  
ATOM    173  CG  ARG P 591     -15.765  -7.116 -22.560  0.00  0.00      PROA  
ATOM    174  HG1 ARG P 591     -15.503  -6.037 -22.543  0.00  0.00      PROA  
ATOM    175  HG2 ARG P 591     -16.819  -7.146 -22.210  0.00  0.00      PROA  
ATOM    176  CD  ARG P 591     -15.594  -7.581 -24.014  0.00  0.00      PROA  
ATOM    177  HD1 ARG P 591     -15.852  -8.650 -24.173  0.00  0.00      PROA  
ATOM    178  HD2 ARG P 591     -14.563  -7.407 -24.388  0.00  0.00      PROA  
ATOM    179  NE  ARG P 591     -16.548  -6.785 -24.816  0.00  0.00      PROA  
ATOM    180  HE  ARG P 591     -16.810  -5.953 -24.327  0.00  0.00      PROA  
ATOM    181  CZ  ARG P 591     -16.515  -6.874 -26.096  0.00  0.00      PROA  
ATOM    182  NH1 ARG P 591     -15.920  -7.862 -26.729  0.00  0.00      PROA  
ATOM    183 HH11 ARG P 591     -15.317  -8.530 -26.292  0.00  0.00      PROA  
ATOM    184 HH12 ARG P 591     -15.545  -7.595 -27.616  0.00  0.00      PROA  
ATOM    185  NH2 ARG P 591     -17.188  -6.008 -26.730  0.00  0.00      PROA  
ATOM    186 HH21 ARG P 591     -17.707  -5.198 -26.458  0.00  0.00      PROA  
ATOM    187 HH22 ARG P 591     -16.914  -6.056 -27.690  0.00  0.00      PROA  
ATOM    188  C   ARG P 591     -13.947 -10.128 -20.881  0.00  0.00      PROA  
ATOM    189  O   ARG P 591     -13.075 -10.618 -21.554  0.00  0.00      PROA  
ATOM    190  N   LYS P 592     -14.043 -10.411 -19.518  0.00  0.00      PROA  
ATOM    191  HN  LYS P 592     -14.901 -10.241 -19.040  0.00  0.00      PROA  
ATOM    192  CA  LYS P 592     -13.020 -11.194 -18.825  0.00  0.00      PROA  
ATOM    193  HA  LYS P 592     -12.083 -10.849 -19.236  0.00  0.00      PROA  
ATOM    194  CB  LYS P 592     -12.997 -10.941 -17.268  0.00  0.00      PROA  
ATOM    195  HB1 LYS P 592     -13.971 -11.318 -16.890  0.00  0.00      PROA  
ATOM    196  HB2 LYS P 592     -13.002  -9.852 -17.046  0.00  0.00      PROA  
ATOM    197  CG  LYS P 592     -11.856 -11.588 -16.418  0.00  0.00      PROA  
ATOM    198  HG1 LYS P 592     -11.999 -12.689 -16.362  0.00  0.00      PROA  
ATOM    199  HG2 LYS P 592     -12.099 -11.099 -15.451  0.00  0.00      PROA  
ATOM    200  CD  LYS P 592     -10.433 -11.275 -16.964  0.00  0.00      PROA  
ATOM    201  HD1 LYS P 592     -10.570 -10.203 -17.221  0.00  0.00      PROA  
ATOM    202  HD2 LYS P 592     -10.221 -11.861 -17.884  0.00  0.00      PROA  
ATOM    203  CE  LYS P 592      -9.379 -11.379 -15.849  0.00  0.00      PROA  
ATOM    204  HE1 LYS P 592      -9.166 -12.425 -15.542  0.00  0.00      PROA  
ATOM    205  HE2 LYS P 592      -9.765 -10.834 -14.961  0.00  0.00      PROA  
ATOM    206  NZ  LYS P 592      -8.166 -10.620 -16.251  0.00  0.00      PROA  
ATOM    207  HZ1 LYS P 592      -8.289  -9.588 -16.222  0.00  0.00      PROA  
ATOM    208  HZ2 LYS P 592      -7.854 -10.704 -17.239  0.00  0.00      PROA  
ATOM    209  HZ3 LYS P 592      -7.332 -10.768 -15.647  0.00  0.00      PROA  
ATOM    210  C   LYS P 592     -13.113 -12.648 -19.117  0.00  0.00      PROA  
ATOM    211  O   LYS P 592     -12.155 -13.378 -18.990  0.00  0.00      PROA  
ATOM    212  N   ALA P 593     -14.319 -13.197 -19.554  0.00  0.00      PROA  
ATOM    213  HN  ALA P 593     -15.038 -12.544 -19.779  0.00  0.00      PROA  
ATOM    214  CA  ALA P 593     -14.703 -14.534 -19.396  0.00  0.00      PROA  
ATOM    215  HA  ALA P 593     -14.871 -14.687 -18.340  0.00  0.00      PROA  
ATOM    216  CB  ALA P 593     -16.177 -14.612 -19.989  0.00  0.00      PROA  
ATOM    217  HB1 ALA P 593     -16.203 -14.285 -21.050  0.00  0.00      PROA  
ATOM    218  HB2 ALA P 593     -16.828 -13.932 -19.398  0.00  0.00      PROA  
ATOM    219  HB3 ALA P 593     -16.622 -15.630 -19.959  0.00  0.00      PROA  
ATOM    220  C   ALA P 593     -13.884 -15.586 -19.923  0.00  0.00      PROA  
ATOM    221  O   ALA P 593     -13.692 -16.528 -19.128  0.00  0.00      PROA  
ATOM    222  N   PRO P 594     -13.179 -15.546 -21.096  0.00  0.00      PROA  
ATOM    223  CD  PRO P 594     -13.480 -14.595 -22.219  0.00  0.00      PROA  
ATOM    224  HD1 PRO P 594     -12.828 -13.716 -22.027  0.00  0.00      PROA  
ATOM    225  HD2 PRO P 594     -14.531 -14.255 -22.333  0.00  0.00      PROA  
ATOM    226  CA  PRO P 594     -12.429 -16.736 -21.616  0.00  0.00      PROA  
ATOM    227  HA  PRO P 594     -13.019 -17.639 -21.574  0.00  0.00      PROA  
ATOM    228  CB  PRO P 594     -12.035 -16.438 -23.029  0.00  0.00      PROA  
ATOM    229  HB1 PRO P 594     -12.182 -17.455 -23.450  0.00  0.00      PROA  
ATOM    230  HB2 PRO P 594     -10.984 -16.100 -23.155  0.00  0.00      PROA  
ATOM    231  CG  PRO P 594     -12.935 -15.263 -23.542  0.00  0.00      PROA  
ATOM    232  HG1 PRO P 594     -12.500 -14.554 -24.278  0.00  0.00      PROA  
ATOM    233  HG2 PRO P 594     -13.840 -15.726 -23.990  0.00  0.00      PROA  
ATOM    234  C   PRO P 594     -11.107 -16.962 -20.788  0.00  0.00      PROA  
ATOM    235  O   PRO P 594     -10.498 -18.007 -20.935  0.00  0.00      PROA  
ATOM    236  N   PHE P 595     -10.681 -15.977 -19.940  0.00  0.00      PROA  
ATOM    237  HN  PHE P 595     -11.195 -15.131 -19.826  0.00  0.00      PROA  
ATOM    238  CA  PHE P 595      -9.471 -16.035 -19.068  0.00  0.00      PROA  
ATOM    239  HA  PHE P 595      -8.939 -16.964 -19.213  0.00  0.00      PROA  
ATOM    240  CB  PHE P 595      -8.460 -14.952 -19.453  0.00  0.00      PROA  
ATOM    241  HB1 PHE P 595      -7.590 -15.167 -18.796  0.00  0.00      PROA  
ATOM    242  HB2 PHE P 595      -8.817 -13.908 -19.320  0.00  0.00      PROA  
ATOM    243  CG  PHE P 595      -7.984 -15.102 -20.883  0.00  0.00      PROA  
ATOM    244  CD1 PHE P 595      -8.499 -14.349 -22.001  0.00  0.00      PROA  
ATOM    245  HD1 PHE P 595      -9.273 -13.655 -21.708  0.00  0.00      PROA  
ATOM    246  CE1 PHE P 595      -8.262 -14.593 -23.327  0.00  0.00      PROA  
ATOM    247  HE1 PHE P 595      -8.755 -14.014 -24.093  0.00  0.00      PROA  
ATOM    248  CZ  PHE P 595      -7.383 -15.622 -23.592  0.00  0.00      PROA  
ATOM    249  HZ  PHE P 595      -7.089 -15.796 -24.617  0.00  0.00      PROA  
ATOM    250  CD2 PHE P 595      -7.129 -16.141 -21.201  0.00  0.00      PROA  
ATOM    251  HD2 PHE P 595      -6.793 -16.887 -20.495  0.00  0.00      PROA  
ATOM    252  CE2 PHE P 595      -6.820 -16.380 -22.616  0.00  0.00      PROA  
ATOM    253  HE2 PHE P 595      -6.167 -17.185 -22.916  0.00  0.00      PROA  
ATOM    254  C   PHE P 595      -9.802 -16.105 -17.636  0.00  0.00      PROA  
ATOM    255  O   PHE P 595      -8.913 -16.030 -16.839  0.00  0.00      PROA  
ATOM    256  N   PHE P 596     -11.069 -16.170 -17.202  0.00  0.00      PROA  
ATOM    257  HN  PHE P 596     -11.780 -16.512 -17.811  0.00  0.00      PROA  
ATOM    258  CA  PHE P 596     -11.426 -15.912 -15.829  0.00  0.00      PROA  
ATOM    259  HA  PHE P 596     -11.284 -14.870 -15.580  0.00  0.00      PROA  
ATOM    260  CB  PHE P 596     -12.939 -16.252 -15.710  0.00  0.00      PROA  
ATOM    261  HB1 PHE P 596     -13.281 -17.215 -16.146  0.00  0.00      PROA  
ATOM    262  HB2 PHE P 596     -13.466 -15.546 -16.387  0.00  0.00      PROA  
ATOM    263  CG  PHE P 596     -13.503 -16.025 -14.326  0.00  0.00      PROA  
ATOM    264  CD1 PHE P 596     -14.026 -17.091 -13.653  0.00  0.00      PROA  
ATOM    265  HD1 PHE P 596     -14.049 -18.040 -14.168  0.00  0.00      PROA  
ATOM    266  CE1 PHE P 596     -14.581 -16.905 -12.364  0.00  0.00      PROA  
ATOM    267  HE1 PHE P 596     -14.983 -17.716 -11.776  0.00  0.00      PROA  
ATOM    268  CZ  PHE P 596     -14.608 -15.660 -11.777  0.00  0.00      PROA  
ATOM    269  HZ  PHE P 596     -15.102 -15.624 -10.818  0.00  0.00      PROA  
ATOM    270  CD2 PHE P 596     -13.467 -14.732 -13.764  0.00  0.00      PROA  
ATOM    271  HD2 PHE P 596     -13.111 -13.850 -14.275  0.00  0.00      PROA  
ATOM    272  CE2 PHE P 596     -14.066 -14.533 -12.474  0.00  0.00      PROA  
ATOM    273  HE2 PHE P 596     -14.055 -13.553 -12.020  0.00  0.00      PROA  
ATOM    274  C   PHE P 596     -10.595 -16.585 -14.690  0.00  0.00      PROA  
ATOM    275  O   PHE P 596     -10.095 -15.977 -13.797  0.00  0.00      PROA  
ATOM    276  N   LEU P 597     -10.430 -17.918 -14.693  0.00  0.00      PROA  
ATOM    277  HN  LEU P 597     -10.985 -18.499 -15.283  0.00  0.00      PROA  
ATOM    278  CA  LEU P 597      -9.652 -18.609 -13.776  0.00  0.00      PROA  
ATOM    279  HA  LEU P 597      -9.298 -18.054 -12.920  0.00  0.00      PROA  
ATOM    280  CB  LEU P 597     -10.465 -19.757 -13.223  0.00  0.00      PROA  
ATOM    281  HB1 LEU P 597      -9.919 -20.521 -12.630  0.00  0.00      PROA  
ATOM    282  HB2 LEU P 597     -10.919 -20.405 -14.003  0.00  0.00      PROA  
ATOM    283  CG  LEU P 597     -11.664 -19.223 -12.279  0.00  0.00      PROA  
ATOM    284  HG  LEU P 597     -12.151 -18.354 -12.770  0.00  0.00      PROA  
ATOM    285  CD1 LEU P 597     -12.739 -20.300 -12.190  0.00  0.00      PROA  
ATOM    286 HD11 LEU P 597     -12.924 -20.680 -13.217  0.00  0.00      PROA  
ATOM    287 HD12 LEU P 597     -13.678 -19.910 -11.742  0.00  0.00      PROA  
ATOM    288 HD13 LEU P 597     -12.338 -21.177 -11.639  0.00  0.00      PROA  
ATOM    289  CD2 LEU P 597     -11.114 -18.854 -10.910  0.00  0.00      PROA  
ATOM    290 HD21 LEU P 597     -10.874 -19.824 -10.424  0.00  0.00      PROA  
ATOM    291 HD22 LEU P 597     -11.860 -18.294 -10.307  0.00  0.00      PROA  
ATOM    292 HD23 LEU P 597     -10.254 -18.190 -11.145  0.00  0.00      PROA  
ATOM    293  C   LEU P 597      -8.424 -19.245 -14.450  0.00  0.00      PROA  
ATOM    294  O   LEU P 597      -7.818 -20.223 -13.997  0.00  0.00      PROA  
ATOM    295  N   SER P 598      -8.061 -18.768 -15.591  0.00  0.00      PROA  
ATOM    296  HN  SER P 598      -8.622 -18.045 -15.984  0.00  0.00      PROA  
ATOM    297  CA  SER P 598      -7.058 -19.376 -16.438  0.00  0.00      PROA  
ATOM    298  HA  SER P 598      -7.288 -20.396 -16.710  0.00  0.00      PROA  
ATOM    299  CB  SER P 598      -6.900 -18.538 -17.723  0.00  0.00      PROA  
ATOM    300  HB1 SER P 598      -6.595 -17.520 -17.398  0.00  0.00      PROA  
ATOM    301  HB2 SER P 598      -7.888 -18.594 -18.227  0.00  0.00      PROA  
ATOM    302  OG  SER P 598      -5.837 -18.839 -18.609  0.00  0.00      PROA  
ATOM    303  HG1 SER P 598      -4.954 -18.763 -18.240  0.00  0.00      PROA  
ATOM    304  C   SER P 598      -5.689 -19.427 -15.796  0.00  0.00      PROA  
ATOM    305  O   SER P 598      -5.068 -20.509 -15.756  0.00  0.00      PROA  
ATOM    306  N   ASP P 599      -5.172 -18.413 -15.106  0.00  0.00      PROA  
ATOM    307  HN  ASP P 599      -5.721 -17.580 -15.085  0.00  0.00      PROA  
ATOM    308  CA  ASP P 599      -3.859 -18.395 -14.474  0.00  0.00      PROA  
ATOM    309  HA  ASP P 599      -3.164 -18.860 -15.158  0.00  0.00      PROA  
ATOM    310  CB  ASP P 599      -3.471 -16.909 -14.170  0.00  0.00      PROA  
ATOM    311  HB1 ASP P 599      -2.522 -16.834 -13.596  0.00  0.00      PROA  
ATOM    312  HB2 ASP P 599      -4.378 -16.420 -13.756  0.00  0.00      PROA  
ATOM    313  CG  ASP P 599      -3.063 -16.203 -15.416  0.00  0.00      PROA  
ATOM    314  OD1 ASP P 599      -2.464 -16.791 -16.335  0.00  0.00      PROA  
ATOM    315  OD2 ASP P 599      -3.284 -15.010 -15.494  0.00  0.00      PROA  
ATOM    316  C   ASP P 599      -3.839 -19.115 -13.127  0.00  0.00      PROA  
ATOM    317  O   ASP P 599      -2.826 -19.614 -12.687  0.00  0.00      PROA  
ATOM    318  N   PHE P 600      -4.966 -19.224 -12.472  0.00  0.00      PROA  
ATOM    319  HN  PHE P 600      -5.797 -18.857 -12.883  0.00  0.00      PROA  
ATOM    320  CA  PHE P 600      -5.199 -19.976 -11.252  0.00  0.00      PROA  
ATOM    321  HA  PHE P 600      -4.468 -19.515 -10.605  0.00  0.00      PROA  
ATOM    322  CB  PHE P 600      -6.584 -19.641 -10.672  0.00  0.00      PROA  
ATOM    323  HB1 PHE P 600      -7.323 -19.742 -11.495  0.00  0.00      PROA  
ATOM    324  HB2 PHE P 600      -6.458 -18.560 -10.449  0.00  0.00      PROA  
ATOM    325  CG  PHE P 600      -6.926 -20.454  -9.494  0.00  0.00      PROA  
ATOM    326  CD1 PHE P 600      -8.024 -21.320  -9.378  0.00  0.00      PROA  
ATOM    327  HD1 PHE P 600      -8.689 -21.436 -10.222  0.00  0.00      PROA  
ATOM    328  CE1 PHE P 600      -8.331 -22.008  -8.242  0.00  0.00      PROA  
ATOM    329  HE1 PHE P 600      -9.190 -22.663  -8.252  0.00  0.00      PROA  
ATOM    330  CZ  PHE P 600      -7.521 -21.841  -7.136  0.00  0.00      PROA  
ATOM    331  HZ  PHE P 600      -7.822 -22.372  -6.245  0.00  0.00      PROA  
ATOM    332  CD2 PHE P 600      -6.019 -20.383  -8.394  0.00  0.00      PROA  
ATOM    333  HD2 PHE P 600      -5.191 -19.689  -8.401  0.00  0.00      PROA  
ATOM    334  CE2 PHE P 600      -6.394 -21.007  -7.171  0.00  0.00      PROA  
ATOM    335  HE2 PHE P 600      -5.697 -21.088  -6.350  0.00  0.00      PROA  
ATOM    336  C   PHE P 600      -4.894 -21.488 -11.449  0.00  0.00      PROA  
ATOM    337  O   PHE P 600      -4.292 -22.172 -10.614  0.00  0.00      PROA  
ATOM    338  N   LYS P 601      -5.224 -22.083 -12.601  0.00  0.00      PROA  
ATOM    339  HN  LYS P 601      -5.781 -21.606 -13.277  0.00  0.00      PROA  
ATOM    340  CA  LYS P 601      -4.840 -23.421 -12.965  0.00  0.00      PROA  
ATOM    341  HA  LYS P 601      -5.124 -24.100 -12.175  0.00  0.00      PROA  
ATOM    342  CB  LYS P 601      -5.602 -23.851 -14.269  0.00  0.00      PROA  
ATOM    343  HB1 LYS P 601      -5.048 -24.496 -14.984  0.00  0.00      PROA  
ATOM    344  HB2 LYS P 601      -5.798 -22.988 -14.941  0.00  0.00      PROA  
ATOM    345  CG  LYS P 601      -6.934 -24.423 -13.907  0.00  0.00      PROA  
ATOM    346  HG1 LYS P 601      -7.488 -23.674 -13.300  0.00  0.00      PROA  
ATOM    347  HG2 LYS P 601      -6.880 -25.395 -13.372  0.00  0.00      PROA  
ATOM    348  CD  LYS P 601      -7.797 -24.538 -15.198  0.00  0.00      PROA  
ATOM    349  HD1 LYS P 601      -7.678 -23.636 -15.835  0.00  0.00      PROA  
ATOM    350  HD2 LYS P 601      -8.865 -24.594 -14.895  0.00  0.00      PROA  
ATOM    351  CE  LYS P 601      -7.384 -25.876 -15.978  0.00  0.00      PROA  
ATOM    352  HE1 LYS P 601      -7.597 -26.751 -15.327  0.00  0.00      PROA  
ATOM    353  HE2 LYS P 601      -6.274 -25.866 -16.020  0.00  0.00      PROA  
ATOM    354  NZ  LYS P 601      -8.028 -25.933 -17.316  0.00  0.00      PROA  
ATOM    355  HZ1 LYS P 601      -7.449 -26.649 -17.801  0.00  0.00      PROA  
ATOM    356  HZ2 LYS P 601      -8.043 -25.046 -17.859  0.00  0.00      PROA  
ATOM    357  HZ3 LYS P 601      -8.994 -26.315 -17.353  0.00  0.00      PROA  
ATOM    358  C   LYS P 601      -3.414 -23.711 -13.080  0.00  0.00      PROA  
ATOM    359  O   LYS P 601      -3.059 -24.815 -12.705  0.00  0.00      PROA  
ATOM    360  N   ASP P 602      -2.594 -22.719 -13.446  0.00  0.00      PROA  
ATOM    361  HN  ASP P 602      -3.046 -21.915 -13.823  0.00  0.00      PROA  
ATOM    362  CA  ASP P 602      -1.133 -22.861 -13.585  0.00  0.00      PROA  
ATOM    363  HA  ASP P 602      -1.006 -23.861 -13.973  0.00  0.00      PROA  
ATOM    364  CB  ASP P 602      -0.728 -21.655 -14.587  0.00  0.00      PROA  
ATOM    365  HB1 ASP P 602       0.370 -21.763 -14.711  0.00  0.00      PROA  
ATOM    366  HB2 ASP P 602      -1.030 -20.701 -14.103  0.00  0.00      PROA  
ATOM    367  CG  ASP P 602      -1.300 -21.861 -16.003  0.00  0.00      PROA  
ATOM    368  OD1 ASP P 602      -1.641 -22.999 -16.444  0.00  0.00      PROA  
ATOM    369  OD2 ASP P 602      -1.418 -20.773 -16.616  0.00  0.00      PROA  
ATOM    370  C   ASP P 602      -0.375 -22.661 -12.254  0.00  0.00      PROA  
ATOM    371  O   ASP P 602       0.820 -22.904 -12.089  0.00  0.00      PROA  
ATOM    372  N   ALA P 603      -1.135 -22.208 -11.216  0.00  0.00      PROA  
ATOM    373  HN  ALA P 603      -2.111 -22.379 -11.330  0.00  0.00      PROA  
ATOM    374  CA  ALA P 603      -0.710 -21.752  -9.912  0.00  0.00      PROA  
ATOM    375  HA  ALA P 603      -0.678 -20.673  -9.882  0.00  0.00      PROA  
ATOM    376  CB  ALA P 603      -1.688 -22.041  -8.775  0.00  0.00      PROA  
ATOM    377  HB1 ALA P 603      -1.612 -23.115  -8.504  0.00  0.00      PROA  
ATOM    378  HB2 ALA P 603      -2.735 -21.725  -8.972  0.00  0.00      PROA  
ATOM    379  HB3 ALA P 603      -1.364 -21.433  -7.903  0.00  0.00      PROA  
ATOM    380  C   ALA P 603       0.635 -22.259  -9.372  0.00  0.00      PROA  
ATOM    381  O   ALA P 603       1.500 -21.434  -9.162  0.00  0.00      PROA  
ATOM    382  N   LEU P 604       0.789 -23.581  -9.177  0.00  0.00      PROA  
ATOM    383  HN  LEU P 604       0.007 -24.165  -9.378  0.00  0.00      PROA  
ATOM    384  CA  LEU P 604       1.847 -24.216  -8.461  0.00  0.00      PROA  
ATOM    385  HA  LEU P 604       2.261 -23.414  -7.867  0.00  0.00      PROA  
ATOM    386  CB  LEU P 604       1.321 -25.310  -7.523  0.00  0.00      PROA  
ATOM    387  HB1 LEU P 604       2.193 -25.675  -6.939  0.00  0.00      PROA  
ATOM    388  HB2 LEU P 604       1.089 -26.251  -8.066  0.00  0.00      PROA  
ATOM    389  CG  LEU P 604       0.157 -24.867  -6.640  0.00  0.00      PROA  
ATOM    390  HG  LEU P 604      -0.672 -24.485  -7.273  0.00  0.00      PROA  
ATOM    391  CD1 LEU P 604      -0.359 -26.172  -6.028  0.00  0.00      PROA  
ATOM    392 HD11 LEU P 604      -0.235 -26.948  -6.814  0.00  0.00      PROA  
ATOM    393 HD12 LEU P 604      -1.330 -25.979  -5.525  0.00  0.00      PROA  
ATOM    394 HD13 LEU P 604       0.343 -26.533  -5.246  0.00  0.00      PROA  
ATOM    395  CD2 LEU P 604       0.578 -23.886  -5.596  0.00  0.00      PROA  
ATOM    396 HD21 LEU P 604       1.592 -24.202  -5.270  0.00  0.00      PROA  
ATOM    397 HD22 LEU P 604      -0.038 -24.021  -4.681  0.00  0.00      PROA  
ATOM    398 HD23 LEU P 604       0.536 -22.825  -5.921  0.00  0.00      PROA  
ATOM    399  C   LEU P 604       2.885 -24.762  -9.464  0.00  0.00      PROA  
ATOM    400  O   LEU P 604       3.826 -25.429  -9.128  0.00  0.00      PROA  
ATOM    401  N   SER P 605       2.655 -24.473 -10.746  0.00  0.00      PROA  
ATOM    402  HN  SER P 605       1.765 -24.120 -11.025  0.00  0.00      PROA  
ATOM    403  CA  SER P 605       3.690 -24.530 -11.792  0.00  0.00      PROA  
ATOM    404  HA  SER P 605       4.384 -25.310 -11.513  0.00  0.00      PROA  
ATOM    405  CB  SER P 605       3.101 -24.973 -13.150  0.00  0.00      PROA  
ATOM    406  HB1 SER P 605       3.837 -25.012 -13.981  0.00  0.00      PROA  
ATOM    407  HB2 SER P 605       2.349 -24.244 -13.520  0.00  0.00      PROA  
ATOM    408  OG  SER P 605       2.575 -26.347 -13.186  0.00  0.00      PROA  
ATOM    409  HG1 SER P 605       3.217 -26.982 -12.860  0.00  0.00      PROA  
ATOM    410  C   SER P 605       4.537 -23.263 -12.016  0.00  0.00      PROA  
ATOM    411  O   SER P 605       5.448 -23.242 -12.806  0.00  0.00      PROA  
ATOM    412  N   LEU P 606       4.190 -22.161 -11.327  0.00  0.00      PROA  
ATOM    413  HN  LEU P 606       3.423 -22.403 -10.738  0.00  0.00      PROA  
ATOM    414  CA  LEU P 606       4.674 -20.865 -11.545  0.00  0.00      PROA  
ATOM    415  HA  LEU P 606       5.567 -20.919 -12.151  0.00  0.00      PROA  
ATOM    416  CB  LEU P 606       3.552 -19.862 -12.169  0.00  0.00      PROA  
ATOM    417  HB1 LEU P 606       3.820 -18.784 -12.137  0.00  0.00      PROA  
ATOM    418  HB2 LEU P 606       2.689 -19.905 -11.470  0.00  0.00      PROA  
ATOM    419  CG  LEU P 606       2.883 -20.406 -13.461  0.00  0.00      PROA  
ATOM    420  HG  LEU P 606       2.300 -21.302 -13.158  0.00  0.00      PROA  
ATOM    421  CD1 LEU P 606       1.896 -19.354 -14.071  0.00  0.00      PROA  
ATOM    422 HD11 LEU P 606       1.524 -19.814 -15.011  0.00  0.00      PROA  
ATOM    423 HD12 LEU P 606       2.533 -18.447 -14.156  0.00  0.00      PROA  
ATOM    424 HD13 LEU P 606       0.953 -19.260 -13.491  0.00  0.00      PROA  
ATOM    425  CD2 LEU P 606       4.051 -20.809 -14.502  0.00  0.00      PROA  
ATOM    426 HD21 LEU P 606       4.641 -21.724 -14.282  0.00  0.00      PROA  
ATOM    427 HD22 LEU P 606       4.762 -19.976 -14.691  0.00  0.00      PROA  
ATOM    428 HD23 LEU P 606       3.599 -21.016 -15.496  0.00  0.00      PROA  
ATOM    429  C   LEU P 606       5.105 -20.270 -10.197  0.00  0.00      PROA  
ATOM    430  O   LEU P 606       4.516 -20.551  -9.158  0.00  0.00      PROA  
ATOM    431  N   GLN P 607       6.141 -19.347 -10.162  0.00  0.00      PROA  
ATOM    432  HN  GLN P 607       6.620 -19.036 -10.979  0.00  0.00      PROA  
ATOM    433  CA  GLN P 607       6.767 -18.829  -8.966  0.00  0.00      PROA  
ATOM    434  HA  GLN P 607       7.032 -19.611  -8.269  0.00  0.00      PROA  
ATOM    435  CB  GLN P 607       8.139 -18.093  -9.257  0.00  0.00      PROA  
ATOM    436  HB1 GLN P 607       8.473 -17.575  -8.333  0.00  0.00      PROA  
ATOM    437  HB2 GLN P 607       7.774 -17.369 -10.017  0.00  0.00      PROA  
ATOM    438  CG  GLN P 607       9.228 -18.989  -9.823  0.00  0.00      PROA  
ATOM    439  HG1 GLN P 607       8.902 -19.543 -10.729  0.00  0.00      PROA  
ATOM    440  HG2 GLN P 607       9.588 -19.661  -9.015  0.00  0.00      PROA  
ATOM    441  CD  GLN P 607      10.460 -18.181 -10.258  0.00  0.00      PROA  
ATOM    442  OE1 GLN P 607      11.436 -18.084  -9.490  0.00  0.00      PROA  
ATOM    443  NE2 GLN P 607      10.522 -17.645 -11.477  0.00  0.00      PROA  
ATOM    444 HE21 GLN P 607      11.325 -17.109 -11.736  0.00  0.00      PROA  
ATOM    445 HE22 GLN P 607       9.705 -17.525 -12.040  0.00  0.00      PROA  
ATOM    446  C   GLN P 607       5.984 -17.851  -8.203  0.00  0.00      PROA  
ATOM    447  O   GLN P 607       5.322 -17.027  -8.803  0.00  0.00      PROA  
ATOM    448  N   CYS P 608       6.033 -17.878  -6.875  0.00  0.00      PROA  
ATOM    449  HN  CYS P 608       6.385 -18.688  -6.413  0.00  0.00      PROA  
ATOM    450  CA  CYS P 608       5.211 -16.985  -6.061  0.00  0.00      PROA  
ATOM    451  HA  CYS P 608       5.376 -16.034  -6.547  0.00  0.00      PROA  
ATOM    452  CB  CYS P 608       3.686 -17.273  -6.078  0.00  0.00      PROA  
ATOM    453  HB1 CYS P 608       3.302 -17.127  -7.110  0.00  0.00      PROA  
ATOM    454  HB2 CYS P 608       3.149 -16.485  -5.508  0.00  0.00      PROA  
ATOM    455  SG  CYS P 608       3.206 -19.001  -5.494  0.00  0.00      PROA  
ATOM    456  HG1 CYS P 608       2.967 -19.376  -6.742  0.00  0.00      PROA  
ATOM    457  C   CYS P 608       5.551 -16.869  -4.599  0.00  0.00      PROA  
ATOM    458  O   CYS P 608       5.056 -16.038  -3.887  0.00  0.00      PROA  
ATOM    459  N   LEU P 609       6.418 -17.751  -4.069  0.00  0.00      PROA  
ATOM    460  HN  LEU P 609       6.757 -18.516  -4.613  0.00  0.00      PROA  
ATOM    461  CA  LEU P 609       6.858 -17.779  -2.630  0.00  0.00      PROA  
ATOM    462  HA  LEU P 609       5.968 -17.666  -2.029  0.00  0.00      PROA  
ATOM    463  CB  LEU P 609       7.646 -19.149  -2.340  0.00  0.00      PROA  
ATOM    464  HB1 LEU P 609       8.653 -19.135  -2.809  0.00  0.00      PROA  
ATOM    465  HB2 LEU P 609       6.970 -19.903  -2.796  0.00  0.00      PROA  
ATOM    466  CG  LEU P 609       7.851 -19.310  -0.786  0.00  0.00      PROA  
ATOM    467  HG  LEU P 609       8.166 -18.390  -0.248  0.00  0.00      PROA  
ATOM    468  CD1 LEU P 609       6.530 -19.714  -0.106  0.00  0.00      PROA  
ATOM    469 HD11 LEU P 609       5.827 -18.856  -0.167  0.00  0.00      PROA  
ATOM    470 HD12 LEU P 609       6.660 -19.954   0.971  0.00  0.00      PROA  
ATOM    471 HD13 LEU P 609       5.999 -20.547  -0.615  0.00  0.00      PROA  
ATOM    472  CD2 LEU P 609       8.991 -20.294  -0.488  0.00  0.00      PROA  
ATOM    473 HD21 LEU P 609       8.794 -21.380  -0.608  0.00  0.00      PROA  
ATOM    474 HD22 LEU P 609       8.969 -20.220   0.620  0.00  0.00      PROA  
ATOM    475 HD23 LEU P 609      10.034 -19.951  -0.663  0.00  0.00      PROA  
ATOM    476  C   LEU P 609       7.693 -16.552  -2.278  0.00  0.00      PROA  
ATOM    477  O   LEU P 609       7.515 -16.075  -1.167  0.00  0.00      PROA  
ATOM    478  N   ALA P 610       8.499 -16.005  -3.210  0.00  0.00      PROA  
ATOM    479  HN  ALA P 610       8.746 -16.587  -3.981  0.00  0.00      PROA  
ATOM    480  CA  ALA P 610       9.099 -14.662  -3.137  0.00  0.00      PROA  
ATOM    481  HA  ALA P 610       9.644 -14.659  -2.204  0.00  0.00      PROA  
ATOM    482  CB  ALA P 610       9.989 -14.554  -4.355  0.00  0.00      PROA  
ATOM    483  HB1 ALA P 610       9.482 -14.777  -5.318  0.00  0.00      PROA  
ATOM    484  HB2 ALA P 610      10.819 -15.224  -4.046  0.00  0.00      PROA  
ATOM    485  HB3 ALA P 610      10.395 -13.520  -4.358  0.00  0.00      PROA  
ATOM    486  C   ALA P 610       8.067 -13.604  -3.010  0.00  0.00      PROA  
ATOM    487  O   ALA P 610       8.093 -12.821  -2.071  0.00  0.00      PROA  
ATOM    488  N   SER P 611       7.006 -13.662  -3.841  0.00  0.00      PROA  
ATOM    489  HN  SER P 611       6.908 -14.431  -4.469  0.00  0.00      PROA  
ATOM    490  CA  SER P 611       5.931 -12.633  -3.665  0.00  0.00      PROA  
ATOM    491  HA  SER P 611       6.318 -11.633  -3.538  0.00  0.00      PROA  
ATOM    492  CB  SER P 611       4.881 -12.601  -4.721  0.00  0.00      PROA  
ATOM    493  HB1 SER P 611       3.945 -12.021  -4.569  0.00  0.00      PROA  
ATOM    494  HB2 SER P 611       4.570 -13.659  -4.855  0.00  0.00      PROA  
ATOM    495  OG  SER P 611       5.426 -12.069  -5.950  0.00  0.00      PROA  
ATOM    496  HG1 SER P 611       5.957 -12.702  -6.440  0.00  0.00      PROA  
ATOM    497  C   SER P 611       5.145 -12.812  -2.299  0.00  0.00      PROA  
ATOM    498  O   SER P 611       5.057 -11.827  -1.548  0.00  0.00      PROA  
ATOM    499  N   ILE P 612       4.681 -14.019  -1.884  0.00  0.00      PROA  
ATOM    500  HN  ILE P 612       4.882 -14.822  -2.438  0.00  0.00      PROA  
ATOM    501  CA  ILE P 612       4.127 -14.267  -0.562  0.00  0.00      PROA  
ATOM    502  HA  ILE P 612       3.326 -13.575  -0.352  0.00  0.00      PROA  
ATOM    503  CB  ILE P 612       3.646 -15.668  -0.387  0.00  0.00      PROA  
ATOM    504  HB  ILE P 612       4.576 -16.247  -0.570  0.00  0.00      PROA  
ATOM    505  CG2 ILE P 612       3.031 -15.877   0.930  0.00  0.00      PROA  
ATOM    506 HG21 ILE P 612       2.349 -16.752   0.995  0.00  0.00      PROA  
ATOM    507 HG22 ILE P 612       2.351 -15.009   1.068  0.00  0.00      PROA  
ATOM    508 HG23 ILE P 612       3.750 -15.870   1.777  0.00  0.00      PROA  
ATOM    509  CG1 ILE P 612       2.564 -16.043  -1.489  0.00  0.00      PROA  
ATOM    510 HG11 ILE P 612       2.850 -15.526  -2.431  0.00  0.00      PROA  
ATOM    511 HG12 ILE P 612       1.566 -15.626  -1.235  0.00  0.00      PROA  
ATOM    512  CD  ILE P 612       2.449 -17.512  -1.869  0.00  0.00      PROA  
ATOM    513  HD1 ILE P 612       2.114 -18.010  -0.934  0.00  0.00      PROA  
ATOM    514  HD2 ILE P 612       3.405 -17.969  -2.203  0.00  0.00      PROA  
ATOM    515  HD3 ILE P 612       1.761 -17.759  -2.705  0.00  0.00      PROA  
ATOM    516  C   ILE P 612       5.058 -13.808   0.595  0.00  0.00      PROA  
ATOM    517  O   ILE P 612       4.637 -13.005   1.419  0.00  0.00      PROA  
ATOM    518  N   LEU P 613       6.352 -14.207   0.583  0.00  0.00      PROA  
ATOM    519  HN  LEU P 613       6.685 -14.816  -0.133  0.00  0.00      PROA  
ATOM    520  CA  LEU P 613       7.347 -13.816   1.536  0.00  0.00      PROA  
ATOM    521  HA  LEU P 613       6.967 -14.004   2.529  0.00  0.00      PROA  
ATOM    522  CB  LEU P 613       8.593 -14.798   1.519  0.00  0.00      PROA  
ATOM    523  HB1 LEU P 613       9.271 -14.332   2.265  0.00  0.00      PROA  
ATOM    524  HB2 LEU P 613       9.104 -15.011   0.556  0.00  0.00      PROA  
ATOM    525  CG  LEU P 613       8.377 -16.247   2.002  0.00  0.00      PROA  
ATOM    526  HG  LEU P 613       7.653 -16.604   1.239  0.00  0.00      PROA  
ATOM    527  CD1 LEU P 613       9.731 -16.992   1.804  0.00  0.00      PROA  
ATOM    528 HD11 LEU P 613       9.504 -18.080   1.783  0.00  0.00      PROA  
ATOM    529 HD12 LEU P 613      10.291 -16.914   2.760  0.00  0.00      PROA  
ATOM    530 HD13 LEU P 613      10.302 -16.625   0.925  0.00  0.00      PROA  
ATOM    531  CD2 LEU P 613       7.811 -16.530   3.401  0.00  0.00      PROA  
ATOM    532 HD21 LEU P 613       7.709 -17.635   3.351  0.00  0.00      PROA  
ATOM    533 HD22 LEU P 613       6.836 -16.030   3.585  0.00  0.00      PROA  
ATOM    534 HD23 LEU P 613       8.489 -16.363   4.265  0.00  0.00      PROA  
ATOM    535  C   LEU P 613       7.673 -12.336   1.638  0.00  0.00      PROA  
ATOM    536  O   LEU P 613       7.670 -11.792   2.771  0.00  0.00      PROA  
ATOM    537  N   PHE P 614       7.762 -11.620   0.466  0.00  0.00      PROA  
ATOM    538  HN  PHE P 614       7.692 -12.127  -0.390  0.00  0.00      PROA  
ATOM    539  CA  PHE P 614       7.844 -10.149   0.465  0.00  0.00      PROA  
ATOM    540  HA  PHE P 614       8.704  -9.869   1.055  0.00  0.00      PROA  
ATOM    541  CB  PHE P 614       8.118  -9.628  -0.957  0.00  0.00      PROA  
ATOM    542  HB1 PHE P 614       7.487 -10.188  -1.679  0.00  0.00      PROA  
ATOM    543  HB2 PHE P 614       9.134  -9.790  -1.378  0.00  0.00      PROA  
ATOM    544  CG  PHE P 614       8.021  -8.140  -1.302  0.00  0.00      PROA  
ATOM    545  CD1 PHE P 614       8.256  -7.098  -0.401  0.00  0.00      PROA  
ATOM    546  HD1 PHE P 614       8.565  -7.394   0.590  0.00  0.00      PROA  
ATOM    547  CE1 PHE P 614       8.175  -5.722  -0.804  0.00  0.00      PROA  
ATOM    548  HE1 PHE P 614       8.341  -4.999  -0.019  0.00  0.00      PROA  
ATOM    549  CZ  PHE P 614       7.974  -5.372  -2.192  0.00  0.00      PROA  
ATOM    550  HZ  PHE P 614       7.960  -4.348  -2.536  0.00  0.00      PROA  
ATOM    551  CD2 PHE P 614       7.871  -7.755  -2.641  0.00  0.00      PROA  
ATOM    552  HD2 PHE P 614       7.597  -8.576  -3.285  0.00  0.00      PROA  
ATOM    553  CE2 PHE P 614       7.835  -6.396  -3.062  0.00  0.00      PROA  
ATOM    554  HE2 PHE P 614       7.877  -6.122  -4.106  0.00  0.00      PROA  
ATOM    555  C   PHE P 614       6.665  -9.482   1.085  0.00  0.00      PROA  
ATOM    556  O   PHE P 614       6.834  -8.598   1.881  0.00  0.00      PROA  
ATOM    557  N   LEU P 615       5.534  -9.849   0.546  0.00  0.00      PROA  
ATOM    558  HN  LEU P 615       5.405 -10.596  -0.102  0.00  0.00      PROA  
ATOM    559  CA  LEU P 615       4.300  -9.215   0.898  0.00  0.00      PROA  
ATOM    560  HA  LEU P 615       4.338  -8.138   0.828  0.00  0.00      PROA  
ATOM    561  CB  LEU P 615       3.301  -9.614  -0.135  0.00  0.00      PROA  
ATOM    562  HB1 LEU P 615       2.276  -9.312   0.171  0.00  0.00      PROA  
ATOM    563  HB2 LEU P 615       3.357 -10.719  -0.236  0.00  0.00      PROA  
ATOM    564  CG  LEU P 615       3.384  -8.987  -1.527  0.00  0.00      PROA  
ATOM    565  HG  LEU P 615       4.396  -9.093  -1.972  0.00  0.00      PROA  
ATOM    566  CD1 LEU P 615       2.457  -9.714  -2.481  0.00  0.00      PROA  
ATOM    567 HD11 LEU P 615       2.341  -9.170  -3.442  0.00  0.00      PROA  
ATOM    568 HD12 LEU P 615       1.455  -9.836  -2.017  0.00  0.00      PROA  
ATOM    569 HD13 LEU P 615       2.750 -10.775  -2.631  0.00  0.00      PROA  
ATOM    570  CD2 LEU P 615       3.034  -7.485  -1.435  0.00  0.00      PROA  
ATOM    571 HD21 LEU P 615       2.923  -7.050  -2.451  0.00  0.00      PROA  
ATOM    572 HD22 LEU P 615       3.798  -6.942  -0.839  0.00  0.00      PROA  
ATOM    573 HD23 LEU P 615       2.025  -7.354  -0.988  0.00  0.00      PROA  
ATOM    574  C   LEU P 615       3.792  -9.475   2.367  0.00  0.00      PROA  
ATOM    575  O   LEU P 615       3.447  -8.574   3.039  0.00  0.00      PROA  
ATOM    576  N   TYR P 616       3.784 -10.769   2.822  0.00  0.00      PROA  
ATOM    577  HN  TYR P 616       4.329 -11.437   2.320  0.00  0.00      PROA  
ATOM    578  CA  TYR P 616       3.016 -11.174   3.945  0.00  0.00      PROA  
ATOM    579  HA  TYR P 616       1.993 -10.906   3.726  0.00  0.00      PROA  
ATOM    580  CB  TYR P 616       3.148 -12.679   4.112  0.00  0.00      PROA  
ATOM    581  HB1 TYR P 616       4.219 -12.961   4.197  0.00  0.00      PROA  
ATOM    582  HB2 TYR P 616       2.626 -13.197   3.279  0.00  0.00      PROA  
ATOM    583  CG  TYR P 616       2.528 -13.206   5.420  0.00  0.00      PROA  
ATOM    584  CD1 TYR P 616       1.167 -12.869   5.580  0.00  0.00      PROA  
ATOM    585  HD1 TYR P 616       0.579 -12.254   4.915  0.00  0.00      PROA  
ATOM    586  CE1 TYR P 616       0.527 -13.313   6.747  0.00  0.00      PROA  
ATOM    587  HE1 TYR P 616      -0.488 -13.046   7.000  0.00  0.00      PROA  
ATOM    588  CZ  TYR P 616       1.295 -13.914   7.785  0.00  0.00      PROA  
ATOM    589  OH  TYR P 616       0.719 -14.297   9.023  0.00  0.00      PROA  
ATOM    590  HH  TYR P 616      -0.237 -14.213   9.065  0.00  0.00      PROA  
ATOM    591  CD2 TYR P 616       3.238 -13.868   6.397  0.00  0.00      PROA  
ATOM    592  HD2 TYR P 616       4.289 -14.114   6.356  0.00  0.00      PROA  
ATOM    593  CE2 TYR P 616       2.597 -14.374   7.540  0.00  0.00      PROA  
ATOM    594  HE2 TYR P 616       3.263 -14.789   8.281  0.00  0.00      PROA  
ATOM    595  C   TYR P 616       3.204 -10.340   5.223  0.00  0.00      PROA  
ATOM    596  O   TYR P 616       2.269  -9.680   5.702  0.00  0.00      PROA  
ATOM    597  N   CYS P 617       4.401 -10.343   5.871  0.00  0.00      PROA  
ATOM    598  HN  CYS P 617       5.193 -10.756   5.428  0.00  0.00      PROA  
ATOM    599  CA  CYS P 617       4.653  -9.612   7.115  0.00  0.00      PROA  
ATOM    600  HA  CYS P 617       3.818  -9.787   7.777  0.00  0.00      PROA  
ATOM    601  CB  CYS P 617       6.041 -10.062   7.664  0.00  0.00      PROA  
ATOM    602  HB1 CYS P 617       6.234  -9.531   8.621  0.00  0.00      PROA  
ATOM    603  HB2 CYS P 617       6.821  -9.753   6.935  0.00  0.00      PROA  
ATOM    604  SG  CYS P 617       5.984 -11.878   7.880  0.00  0.00      PROA  
ATOM    605  HG1 CYS P 617       5.269 -11.777   8.990  0.00  0.00      PROA  
ATOM    606  C   CYS P 617       4.447  -8.131   6.942  0.00  0.00      PROA  
ATOM    607  O   CYS P 617       3.820  -7.441   7.770  0.00  0.00      PROA  
ATOM    608  N   ALA P 618       4.963  -7.584   5.826  0.00  0.00      PROA  
ATOM    609  HN  ALA P 618       5.451  -8.179   5.192  0.00  0.00      PROA  
ATOM    610  CA  ALA P 618       4.777  -6.206   5.361  0.00  0.00      PROA  
ATOM    611  HA  ALA P 618       5.067  -5.591   6.200  0.00  0.00      PROA  
ATOM    612  CB  ALA P 618       5.685  -5.924   4.153  0.00  0.00      PROA  
ATOM    613  HB1 ALA P 618       5.522  -6.619   3.301  0.00  0.00      PROA  
ATOM    614  HB2 ALA P 618       6.746  -5.971   4.480  0.00  0.00      PROA  
ATOM    615  HB3 ALA P 618       5.448  -4.871   3.891  0.00  0.00      PROA  
ATOM    616  C   ALA P 618       3.364  -5.729   5.151  0.00  0.00      PROA  
ATOM    617  O   ALA P 618       3.007  -4.583   5.516  0.00  0.00      PROA  
ATOM    618  N   CYS P 619       2.411  -6.588   4.636  0.00  0.00      PROA  
ATOM    619  HN  CYS P 619       2.605  -7.439   4.153  0.00  0.00      PROA  
ATOM    620  CA  CYS P 619       0.956  -6.155   4.600  0.00  0.00      PROA  
ATOM    621  HA  CYS P 619       0.917  -5.107   4.341  0.00  0.00      PROA  
ATOM    622  CB  CYS P 619       0.161  -7.007   3.652  0.00  0.00      PROA  
ATOM    623  HB1 CYS P 619      -0.916  -6.763   3.774  0.00  0.00      PROA  
ATOM    624  HB2 CYS P 619       0.170  -8.096   3.872  0.00  0.00      PROA  
ATOM    625  SG  CYS P 619       0.782  -6.690   1.974  0.00  0.00      PROA  
ATOM    626  HG1 CYS P 619       2.048  -6.978   2.239  0.00  0.00      PROA  
ATOM    627  C   CYS P 619       0.374  -6.378   5.900  0.00  0.00      PROA  
ATOM    628  O   CYS P 619      -0.637  -5.793   6.257  0.00  0.00      PROA  
ATOM    629  N   MET P 620       0.927  -7.252   6.722  0.00  0.00      PROA  
ATOM    630  HN  MET P 620       1.784  -7.718   6.514  0.00  0.00      PROA  
ATOM    631  CA  MET P 620       0.335  -7.590   8.054  0.00  0.00      PROA  
ATOM    632  HA  MET P 620      -0.670  -7.820   7.730  0.00  0.00      PROA  
ATOM    633  CB  MET P 620       0.956  -8.807   8.770  0.00  0.00      PROA  
ATOM    634  HB1 MET P 620       1.993  -8.835   8.372  0.00  0.00      PROA  
ATOM    635  HB2 MET P 620       0.422  -9.703   8.386  0.00  0.00      PROA  
ATOM    636  CG  MET P 620       1.024  -8.890  10.321  0.00  0.00      PROA  
ATOM    637  HG1 MET P 620       0.047  -8.616  10.774  0.00  0.00      PROA  
ATOM    638  HG2 MET P 620       1.837  -8.234  10.700  0.00  0.00      PROA  
ATOM    639  SD  MET P 620       1.307 -10.589  10.949  0.00  0.00      PROA  
ATOM    640  CE  MET P 620       2.912 -10.724  10.141  0.00  0.00      PROA  
ATOM    641  HE1 MET P 620       2.765 -10.782   9.041  0.00  0.00      PROA  
ATOM    642  HE2 MET P 620       3.467 -11.672  10.308  0.00  0.00      PROA  
ATOM    643  HE3 MET P 620       3.689  -9.936  10.243  0.00  0.00      PROA  
ATOM    644  C   MET P 620       0.325  -6.380   9.030  0.00  0.00      PROA  
ATOM    645  O   MET P 620      -0.651  -6.138   9.697  0.00  0.00      PROA  
ATOM    646  N   SER P 621       1.483  -5.621   9.057  0.00  0.00      PROA  
ATOM    647  HN  SER P 621       2.208  -5.959   8.463  0.00  0.00      PROA  
ATOM    648  CA  SER P 621       1.673  -4.509   9.946  0.00  0.00      PROA  
ATOM    649  HA  SER P 621       1.502  -4.877  10.947  0.00  0.00      PROA  
ATOM    650  CB  SER P 621       3.196  -4.043   9.835  0.00  0.00      PROA  
ATOM    651  HB1 SER P 621       3.344  -3.718   8.783  0.00  0.00      PROA  
ATOM    652  HB2 SER P 621       3.842  -4.937   9.969  0.00  0.00      PROA  
ATOM    653  OG  SER P 621       3.609  -3.131  10.833  0.00  0.00      PROA  
ATOM    654  HG1 SER P 621       3.320  -2.254  10.569  0.00  0.00      PROA  
ATOM    655  C   SER P 621       0.718  -3.382   9.839  0.00  0.00      PROA  
ATOM    656  O   SER P 621       0.162  -2.987  10.813  0.00  0.00      PROA  
ATOM    657  N   PRO P 622       0.219  -2.813   8.744  0.00  0.00      PROA  
ATOM    658  CD  PRO P 622       0.765  -2.886   7.423  0.00  0.00      PROA  
ATOM    659  HD1 PRO P 622       0.298  -3.800   6.999  0.00  0.00      PROA  
ATOM    660  HD2 PRO P 622       1.863  -2.966   7.275  0.00  0.00      PROA  
ATOM    661  CA  PRO P 622      -0.897  -1.879   8.850  0.00  0.00      PROA  
ATOM    662  HA  PRO P 622      -0.512  -1.030   9.394  0.00  0.00      PROA  
ATOM    663  CB  PRO P 622      -1.055  -1.444   7.421  0.00  0.00      PROA  
ATOM    664  HB1 PRO P 622      -1.580  -0.467   7.366  0.00  0.00      PROA  
ATOM    665  HB2 PRO P 622      -1.688  -2.169   6.865  0.00  0.00      PROA  
ATOM    666  CG  PRO P 622       0.323  -1.670   6.752  0.00  0.00      PROA  
ATOM    667  HG1 PRO P 622       0.200  -1.677   5.648  0.00  0.00      PROA  
ATOM    668  HG2 PRO P 622       0.959  -0.802   7.025  0.00  0.00      PROA  
ATOM    669  C   PRO P 622      -2.232  -2.372   9.426  0.00  0.00      PROA  
ATOM    670  O   PRO P 622      -2.918  -1.584  10.036  0.00  0.00      PROA  
ATOM    671  N   VAL P 623      -2.684  -3.634   9.145  0.00  0.00      PROA  
ATOM    672  HN  VAL P 623      -2.019  -4.205   8.670  0.00  0.00      PROA  
ATOM    673  CA  VAL P 623      -3.792  -4.304   9.720  0.00  0.00      PROA  
ATOM    674  HA  VAL P 623      -4.657  -3.658   9.698  0.00  0.00      PROA  
ATOM    675  CB  VAL P 623      -4.160  -5.542   8.899  0.00  0.00      PROA  
ATOM    676  HB  VAL P 623      -3.305  -6.226   8.712  0.00  0.00      PROA  
ATOM    677  CG1 VAL P 623      -5.234  -6.356   9.604  0.00  0.00      PROA  
ATOM    678 HG11 VAL P 623      -4.990  -6.792  10.596  0.00  0.00      PROA  
ATOM    679 HG12 VAL P 623      -5.572  -7.264   9.060  0.00  0.00      PROA  
ATOM    680 HG13 VAL P 623      -6.215  -5.835   9.628  0.00  0.00      PROA  
ATOM    681  CG2 VAL P 623      -4.662  -5.101   7.588  0.00  0.00      PROA  
ATOM    682 HG21 VAL P 623      -4.046  -4.275   7.173  0.00  0.00      PROA  
ATOM    683 HG22 VAL P 623      -5.606  -4.534   7.733  0.00  0.00      PROA  
ATOM    684 HG23 VAL P 623      -4.683  -5.881   6.797  0.00  0.00      PROA  
ATOM    685  C   VAL P 623      -3.652  -4.513  11.229  0.00  0.00      PROA  
ATOM    686  O   VAL P 623      -4.645  -4.420  11.939  0.00  0.00      PROA  
ATOM    687  N   ILE P 624      -2.404  -4.788  11.780  0.00  0.00      PROA  
ATOM    688  HN  ILE P 624      -1.599  -5.040  11.248  0.00  0.00      PROA  
ATOM    689  CA  ILE P 624      -2.225  -4.741  13.226  0.00  0.00      PROA  
ATOM    690  HA  ILE P 624      -2.922  -5.403  13.717  0.00  0.00      PROA  
ATOM    691  CB  ILE P 624      -0.782  -5.270  13.565  0.00  0.00      PROA  
ATOM    692  HB  ILE P 624      -0.265  -4.683  12.775  0.00  0.00      PROA  
ATOM    693  CG2 ILE P 624      -0.261  -4.832  14.889  0.00  0.00      PROA  
ATOM    694 HG21 ILE P 624       0.739  -5.286  15.056  0.00  0.00      PROA  
ATOM    695 HG22 ILE P 624      -0.942  -5.308  15.626  0.00  0.00      PROA  
ATOM    696 HG23 ILE P 624      -0.159  -3.728  14.963  0.00  0.00      PROA  
ATOM    697  CG1 ILE P 624      -0.537  -6.707  13.151  0.00  0.00      PROA  
ATOM    698 HG11 ILE P 624       0.522  -6.960  13.376  0.00  0.00      PROA  
ATOM    699 HG12 ILE P 624      -0.689  -6.859  12.061  0.00  0.00      PROA  
ATOM    700  CD  ILE P 624      -1.347  -7.686  14.031  0.00  0.00      PROA  
ATOM    701  HD1 ILE P 624      -1.202  -7.515  15.119  0.00  0.00      PROA  
ATOM    702  HD2 ILE P 624      -0.908  -8.705  13.976  0.00  0.00      PROA  
ATOM    703  HD3 ILE P 624      -2.413  -7.682  13.717  0.00  0.00      PROA  
ATOM    704  C   ILE P 624      -2.359  -3.385  13.784  0.00  0.00      PROA  
ATOM    705  O   ILE P 624      -2.933  -3.140  14.841  0.00  0.00      PROA  
ATOM    706  N   THR P 625      -1.832  -2.393  13.073  0.00  0.00      PROA  
ATOM    707  HN  THR P 625      -1.311  -2.569  12.242  0.00  0.00      PROA  
ATOM    708  CA  THR P 625      -1.959  -0.960  13.356  0.00  0.00      PROA  
ATOM    709  HA  THR P 625      -1.672  -0.729  14.371  0.00  0.00      PROA  
ATOM    710  CB  THR P 625      -1.201  -0.075  12.389  0.00  0.00      PROA  
ATOM    711  HB  THR P 625      -1.706   0.152  11.426  0.00  0.00      PROA  
ATOM    712  OG1 THR P 625       0.102  -0.634  12.213  0.00  0.00      PROA  
ATOM    713  HG1 THR P 625      -0.015  -1.214  11.456  0.00  0.00      PROA  
ATOM    714  CG2 THR P 625      -1.025   1.363  12.987  0.00  0.00      PROA  
ATOM    715 HG21 THR P 625      -0.641   2.022  12.178  0.00  0.00      PROA  
ATOM    716 HG22 THR P 625      -0.420   1.393  13.918  0.00  0.00      PROA  
ATOM    717 HG23 THR P 625      -2.002   1.865  13.152  0.00  0.00      PROA  
ATOM    718  C   THR P 625      -3.381  -0.456  13.333  0.00  0.00      PROA  
ATOM    719  O   THR P 625      -3.882   0.287  14.200  0.00  0.00      PROA  
ATOM    720  N   PHE P 626      -4.198  -0.861  12.286  0.00  0.00      PROA  
ATOM    721  HN  PHE P 626      -3.757  -1.240  11.477  0.00  0.00      PROA  
ATOM    722  CA  PHE P 626      -5.615  -0.504  12.066  0.00  0.00      PROA  
ATOM    723  HA  PHE P 626      -5.552   0.564  12.216  0.00  0.00      PROA  
ATOM    724  CB  PHE P 626      -5.997  -0.814  10.574  0.00  0.00      PROA  
ATOM    725  HB1 PHE P 626      -5.631  -1.843  10.373  0.00  0.00      PROA  
ATOM    726  HB2 PHE P 626      -5.565  -0.169   9.779  0.00  0.00      PROA  
ATOM    727  CG  PHE P 626      -7.485  -0.763  10.254  0.00  0.00      PROA  
ATOM    728  CD1 PHE P 626      -8.169  -1.705   9.416  0.00  0.00      PROA  
ATOM    729  HD1 PHE P 626      -7.574  -2.491   8.974  0.00  0.00      PROA  
ATOM    730  CE1 PHE P 626      -9.516  -1.613   9.151  0.00  0.00      PROA  
ATOM    731  HE1 PHE P 626     -10.059  -2.327   8.551  0.00  0.00      PROA  
ATOM    732  CZ  PHE P 626     -10.295  -0.614   9.878  0.00  0.00      PROA  
ATOM    733  HZ  PHE P 626     -11.361  -0.636   9.706  0.00  0.00      PROA  
ATOM    734  CD2 PHE P 626      -8.227   0.328  10.782  0.00  0.00      PROA  
ATOM    735  HD2 PHE P 626      -7.687   1.128  11.265  0.00  0.00      PROA  
ATOM    736  CE2 PHE P 626      -9.626   0.406  10.618  0.00  0.00      PROA  
ATOM    737  HE2 PHE P 626     -10.189   1.213  11.064  0.00  0.00      PROA  
ATOM    738  C   PHE P 626      -6.555  -1.008  13.224  0.00  0.00      PROA  
ATOM    739  O   PHE P 626      -7.449  -0.325  13.719  0.00  0.00      PROA  
ATOM    740  N   GLY P 627      -6.221  -2.236  13.742  0.00  0.00      PROA  
ATOM    741  HN  GLY P 627      -5.495  -2.676  13.219  0.00  0.00      PROA  
ATOM    742  CA  GLY P 627      -6.828  -2.862  14.892  0.00  0.00      PROA  
ATOM    743  HA1 GLY P 627      -6.146  -3.678  15.079  0.00  0.00      PROA  
ATOM    744  HA2 GLY P 627      -7.860  -3.121  14.708  0.00  0.00      PROA  
ATOM    745  C   GLY P 627      -6.698  -2.022  16.173  0.00  0.00      PROA  
ATOM    746  O   GLY P 627      -7.705  -1.679  16.808  0.00  0.00      PROA  
ATOM    747  N   GLY P 628      -5.437  -1.755  16.491  0.00  0.00      PROA  
ATOM    748  HN  GLY P 628      -4.742  -2.283  16.009  0.00  0.00      PROA  
ATOM    749  CA  GLY P 628      -4.967  -0.704  17.332  0.00  0.00      PROA  
ATOM    750  HA1 GLY P 628      -3.917  -0.604  17.100  0.00  0.00      PROA  
ATOM    751  HA2 GLY P 628      -5.099  -0.953  18.375  0.00  0.00      PROA  
ATOM    752  C   GLY P 628      -5.733   0.645  17.265  0.00  0.00      PROA  
ATOM    753  O   GLY P 628      -6.281   1.008  18.360  0.00  0.00      PROA  
ATOM    754  N   LEU P 629      -5.729   1.426  16.136  0.00  0.00      PROA  
ATOM    755  HN  LEU P 629      -5.363   0.983  15.321  0.00  0.00      PROA  
ATOM    756  CA  LEU P 629      -6.431   2.766  15.947  0.00  0.00      PROA  
ATOM    757  HA  LEU P 629      -6.266   3.452  16.765  0.00  0.00      PROA  
ATOM    758  CB  LEU P 629      -5.999   3.398  14.606  0.00  0.00      PROA  
ATOM    759  HB1 LEU P 629      -6.427   4.422  14.546  0.00  0.00      PROA  
ATOM    760  HB2 LEU P 629      -6.387   2.881  13.702  0.00  0.00      PROA  
ATOM    761  CG  LEU P 629      -4.459   3.638  14.500  0.00  0.00      PROA  
ATOM    762  HG  LEU P 629      -4.037   2.615  14.592  0.00  0.00      PROA  
ATOM    763  CD1 LEU P 629      -3.929   4.163  13.139  0.00  0.00      PROA  
ATOM    764 HD11 LEU P 629      -4.376   3.625  12.276  0.00  0.00      PROA  
ATOM    765 HD12 LEU P 629      -2.831   4.005  13.197  0.00  0.00      PROA  
ATOM    766 HD13 LEU P 629      -4.235   5.219  12.983  0.00  0.00      PROA  
ATOM    767  CD2 LEU P 629      -3.913   4.510  15.678  0.00  0.00      PROA  
ATOM    768 HD21 LEU P 629      -2.812   4.528  15.529  0.00  0.00      PROA  
ATOM    769 HD22 LEU P 629      -4.051   4.006  16.658  0.00  0.00      PROA  
ATOM    770 HD23 LEU P 629      -4.435   5.461  15.914  0.00  0.00      PROA  
ATOM    771  C   LEU P 629      -7.925   2.712  16.160  0.00  0.00      PROA  
ATOM    772  O   LEU P 629      -8.520   3.525  16.896  0.00  0.00      PROA  
ATOM    773  N   LEU P 630      -8.574   1.765  15.458  0.00  0.00      PROA  
ATOM    774  HN  LEU P 630      -8.135   1.129  14.828  0.00  0.00      PROA  
ATOM    775  CA  LEU P 630     -10.014   1.579  15.448  0.00  0.00      PROA  
ATOM    776  HA  LEU P 630     -10.444   2.568  15.392  0.00  0.00      PROA  
ATOM    777  CB  LEU P 630     -10.432   0.538  14.486  0.00  0.00      PROA  
ATOM    778  HB1 LEU P 630      -9.944  -0.427  14.742  0.00  0.00      PROA  
ATOM    779  HB2 LEU P 630     -10.050   0.832  13.485  0.00  0.00      PROA  
ATOM    780  CG  LEU P 630     -11.871   0.270  14.342  0.00  0.00      PROA  
ATOM    781  HG  LEU P 630     -12.134  -0.445  15.150  0.00  0.00      PROA  
ATOM    782  CD1 LEU P 630     -12.772   1.577  14.352  0.00  0.00      PROA  
ATOM    783 HD11 LEU P 630     -13.845   1.421  14.108  0.00  0.00      PROA  
ATOM    784 HD12 LEU P 630     -12.399   2.253  13.553  0.00  0.00      PROA  
ATOM    785 HD13 LEU P 630     -12.704   2.072  15.344  0.00  0.00      PROA  
ATOM    786  CD2 LEU P 630     -12.113  -0.449  13.029  0.00  0.00      PROA  
ATOM    787 HD21 LEU P 630     -12.015   0.182  12.120  0.00  0.00      PROA  
ATOM    788 HD22 LEU P 630     -13.166  -0.800  13.078  0.00  0.00      PROA  
ATOM    789 HD23 LEU P 630     -11.441  -1.324  12.902  0.00  0.00      PROA  
ATOM    790  C   LEU P 630     -10.475   1.214  16.891  0.00  0.00      PROA  
ATOM    791  O   LEU P 630     -11.378   1.811  17.468  0.00  0.00      PROA  
ATOM    792  N   GLY P 631      -9.771   0.231  17.554  0.00  0.00      PROA  
ATOM    793  HN  GLY P 631      -9.148  -0.313  16.996  0.00  0.00      PROA  
ATOM    794  CA  GLY P 631     -10.008  -0.176  18.966  0.00  0.00      PROA  
ATOM    795  HA1 GLY P 631      -9.406  -1.037  19.216  0.00  0.00      PROA  
ATOM    796  HA2 GLY P 631     -11.028  -0.532  18.970  0.00  0.00      PROA  
ATOM    797  C   GLY P 631      -9.744   0.874  19.995  0.00  0.00      PROA  
ATOM    798  O   GLY P 631     -10.366   1.029  20.991  0.00  0.00      PROA  
ATOM    799  N   GLU P 632      -8.677   1.715  19.838  0.00  0.00      PROA  
ATOM    800  HN  GLU P 632      -8.114   1.686  19.015  0.00  0.00      PROA  
ATOM    801  CA  GLU P 632      -8.367   2.744  20.828  0.00  0.00      PROA  
ATOM    802  HA  GLU P 632      -8.542   2.301  21.797  0.00  0.00      PROA  
ATOM    803  CB  GLU P 632      -7.033   3.449  20.760  0.00  0.00      PROA  
ATOM    804  HB1 GLU P 632      -7.030   3.846  19.722  0.00  0.00      PROA  
ATOM    805  HB2 GLU P 632      -6.285   2.655  20.970  0.00  0.00      PROA  
ATOM    806  CG  GLU P 632      -6.893   4.465  21.944  0.00  0.00      PROA  
ATOM    807  HG1 GLU P 632      -6.821   3.904  22.900  0.00  0.00      PROA  
ATOM    808  HG2 GLU P 632      -7.710   5.204  22.087  0.00  0.00      PROA  
ATOM    809  CD  GLU P 632      -5.631   5.343  21.692  0.00  0.00      PROA  
ATOM    810  OE1 GLU P 632      -4.515   4.791  21.561  0.00  0.00      PROA  
ATOM    811  OE2 GLU P 632      -5.811   6.595  21.615  0.00  0.00      PROA  
ATOM    812  C   GLU P 632      -9.501   3.771  20.868  0.00  0.00      PROA  
ATOM    813  O   GLU P 632     -10.066   4.166  21.875  0.00  0.00      PROA  
ATOM    814  N   ALA P 633     -10.018   4.121  19.656  0.00  0.00      PROA  
ATOM    815  HN  ALA P 633      -9.591   3.779  18.823  0.00  0.00      PROA  
ATOM    816  CA  ALA P 633     -11.105   5.056  19.596  0.00  0.00      PROA  
ATOM    817  HA  ALA P 633     -10.865   5.934  20.176  0.00  0.00      PROA  
ATOM    818  CB  ALA P 633     -11.219   5.537  18.187  0.00  0.00      PROA  
ATOM    819  HB1 ALA P 633     -11.323   4.632  17.550  0.00  0.00      PROA  
ATOM    820  HB2 ALA P 633     -10.234   5.959  17.894  0.00  0.00      PROA  
ATOM    821  HB3 ALA P 633     -12.031   6.251  17.933  0.00  0.00      PROA  
ATOM    822  C   ALA P 633     -12.466   4.587  20.082  0.00  0.00      PROA  
ATOM    823  O   ALA P 633     -13.190   5.397  20.657  0.00  0.00      PROA  
ATOM    824  N   THR P 634     -12.685   3.291  19.962  0.00  0.00      PROA  
ATOM    825  HN  THR P 634     -11.973   2.702  19.587  0.00  0.00      PROA  
ATOM    826  CA  THR P 634     -13.954   2.655  20.370  0.00  0.00      PROA  
ATOM    827  HA  THR P 634     -14.765   3.368  20.367  0.00  0.00      PROA  
ATOM    828  CB  THR P 634     -14.332   1.577  19.347  0.00  0.00      PROA  
ATOM    829  HB  THR P 634     -15.159   0.955  19.750  0.00  0.00      PROA  
ATOM    830  OG1 THR P 634     -13.286   0.719  19.034  0.00  0.00      PROA  
ATOM    831  HG1 THR P 634     -12.641   1.262  18.575  0.00  0.00      PROA  
ATOM    832  CG2 THR P 634     -14.971   2.232  18.111  0.00  0.00      PROA  
ATOM    833 HG21 THR P 634     -14.320   3.004  17.648  0.00  0.00      PROA  
ATOM    834 HG22 THR P 634     -15.959   2.679  18.353  0.00  0.00      PROA  
ATOM    835 HG23 THR P 634     -15.100   1.417  17.367  0.00  0.00      PROA  
ATOM    836  C   THR P 634     -13.869   2.115  21.802  0.00  0.00      PROA  
ATOM    837  O   THR P 634     -14.510   1.110  22.086  0.00  0.00      PROA  
ATOM    838  N   GLU P 635     -12.942   2.608  22.619  0.00  0.00      PROA  
ATOM    839  HN  GLU P 635     -12.556   3.512  22.451  0.00  0.00      PROA  
ATOM    840  CA  GLU P 635     -12.520   2.150  23.945  0.00  0.00      PROA  
ATOM    841  HA  GLU P 635     -11.491   2.475  23.983  0.00  0.00      PROA  
ATOM    842  CB  GLU P 635     -13.465   2.885  25.024  0.00  0.00      PROA  
ATOM    843  HB1 GLU P 635     -13.012   2.668  26.015  0.00  0.00      PROA  
ATOM    844  HB2 GLU P 635     -14.455   2.392  24.925  0.00  0.00      PROA  
ATOM    845  CG  GLU P 635     -13.477   4.412  24.928  0.00  0.00      PROA  
ATOM    846  HG1 GLU P 635     -13.715   4.545  23.851  0.00  0.00      PROA  
ATOM    847  HG2 GLU P 635     -12.468   4.837  25.117  0.00  0.00      PROA  
ATOM    848  CD  GLU P 635     -14.523   5.123  25.837  0.00  0.00      PROA  
ATOM    849  OE1 GLU P 635     -15.383   5.791  25.135  0.00  0.00      PROA  
ATOM    850  OE2 GLU P 635     -14.475   5.194  27.067  0.00  0.00      PROA  
ATOM    851  C   GLU P 635     -12.468   0.652  24.194  0.00  0.00      PROA  
ATOM    852  O   GLU P 635     -12.993   0.072  25.229  0.00  0.00      PROA  
ATOM    853  N   GLY P 636     -11.833   0.068  23.250  0.00  0.00      PROA  
ATOM    854  HN  GLY P 636     -11.663   0.629  22.443  0.00  0.00      PROA  
ATOM    855  CA  GLY P 636     -11.368  -1.308  23.181  0.00  0.00      PROA  
ATOM    856  HA1 GLY P 636     -10.882  -1.558  24.112  0.00  0.00      PROA  
ATOM    857  HA2 GLY P 636     -10.699  -1.496  22.354  0.00  0.00      PROA  
ATOM    858  C   GLY P 636     -12.483  -2.238  23.033  0.00  0.00      PROA  
ATOM    859  O   GLY P 636     -12.380  -3.412  23.437  0.00  0.00      PROA  
ATOM    860  N   ARG P 637     -13.496  -1.776  22.312  0.00  0.00      PROA  
ATOM    861  HN  ARG P 637     -13.514  -0.813  22.053  0.00  0.00      PROA  
ATOM    862  CA  ARG P 637     -14.432  -2.699  21.710  0.00  0.00      PROA  
ATOM    863  HA  ARG P 637     -14.721  -3.351  22.522  0.00  0.00      PROA  
ATOM    864  CB  ARG P 637     -15.728  -2.044  21.082  0.00  0.00      PROA  
ATOM    865  HB1 ARG P 637     -16.335  -2.842  20.604  0.00  0.00      PROA  
ATOM    866  HB2 ARG P 637     -15.442  -1.308  20.301  0.00  0.00      PROA  
ATOM    867  CG  ARG P 637     -16.651  -1.367  22.140  0.00  0.00      PROA  
ATOM    868  HG1 ARG P 637     -17.466  -0.792  21.651  0.00  0.00      PROA  
ATOM    869  HG2 ARG P 637     -16.069  -0.543  22.607  0.00  0.00      PROA  
ATOM    870  CD  ARG P 637     -17.205  -2.355  23.132  0.00  0.00      PROA  
ATOM    871  HD1 ARG P 637     -16.373  -2.902  23.626  0.00  0.00      PROA  
ATOM    872  HD2 ARG P 637     -17.870  -3.096  22.640  0.00  0.00      PROA  
ATOM    873  NE  ARG P 637     -17.916  -1.489  24.106  0.00  0.00      PROA  
ATOM    874  HE  ARG P 637     -17.760  -0.505  24.014  0.00  0.00      PROA  
ATOM    875  CZ  ARG P 637     -18.867  -1.947  24.873  0.00  0.00      PROA  
ATOM    876  NH1 ARG P 637     -19.366  -3.144  24.832  0.00  0.00      PROA  
ATOM    877 HH11 ARG P 637     -20.247  -3.175  25.305  0.00  0.00      PROA  
ATOM    878 HH12 ARG P 637     -19.085  -3.843  24.174  0.00  0.00      PROA  
ATOM    879  NH2 ARG P 637     -19.486  -1.103  25.650  0.00  0.00      PROA  
ATOM    880 HH21 ARG P 637     -19.162  -0.157  25.671  0.00  0.00      PROA  
ATOM    881 HH22 ARG P 637     -20.107  -1.492  26.330  0.00  0.00      PROA  
ATOM    882  C   ARG P 637     -13.826  -3.572  20.604  0.00  0.00      PROA  
ATOM    883  O   ARG P 637     -14.116  -4.793  20.522  0.00  0.00      PROA  
ATOM    884  N   ILE P 638     -13.050  -2.949  19.722  0.00  0.00      PROA  
ATOM    885  HN  ILE P 638     -12.849  -1.976  19.638  0.00  0.00      PROA  
ATOM    886  CA  ILE P 638     -12.637  -3.718  18.535  0.00  0.00      PROA  
ATOM    887  HA  ILE P 638     -13.164  -4.656  18.447  0.00  0.00      PROA  
ATOM    888  CB  ILE P 638     -13.062  -2.971  17.270  0.00  0.00      PROA  
ATOM    889  HB  ILE P 638     -12.663  -1.934  17.274  0.00  0.00      PROA  
ATOM    890  CG2 ILE P 638     -12.639  -3.825  16.028  0.00  0.00      PROA  
ATOM    891 HG21 ILE P 638     -13.449  -4.575  15.907  0.00  0.00      PROA  
ATOM    892 HG22 ILE P 638     -11.605  -4.211  16.157  0.00  0.00      PROA  
ATOM    893 HG23 ILE P 638     -12.562  -3.266  15.071  0.00  0.00      PROA  
ATOM    894  CG1 ILE P 638     -14.585  -2.800  17.269  0.00  0.00      PROA  
ATOM    895 HG11 ILE P 638     -14.932  -2.248  18.169  0.00  0.00      PROA  
ATOM    896 HG12 ILE P 638     -15.140  -3.762  17.237  0.00  0.00      PROA  
ATOM    897  CD  ILE P 638     -15.040  -1.913  16.099  0.00  0.00      PROA  
ATOM    898  HD1 ILE P 638     -14.949  -2.485  15.152  0.00  0.00      PROA  
ATOM    899  HD2 ILE P 638     -14.510  -0.948  15.949  0.00  0.00      PROA  
ATOM    900  HD3 ILE P 638     -16.117  -1.716  16.285  0.00  0.00      PROA  
ATOM    901  C   ILE P 638     -11.075  -3.985  18.497  0.00  0.00      PROA  
ATOM    902  O   ILE P 638     -10.264  -3.130  18.575  0.00  0.00      PROA  
ATOM    903  N   SER P 639     -10.721  -5.304  18.400  0.00  0.00      PROA  
ATOM    904  HN  SER P 639     -11.443  -5.982  18.290  0.00  0.00      PROA  
ATOM    905  CA  SER P 639      -9.376  -5.856  18.402  0.00  0.00      PROA  
ATOM    906  HA  SER P 639      -8.830  -5.102  18.949  0.00  0.00      PROA  
ATOM    907  CB  SER P 639      -9.394  -7.116  19.232  0.00  0.00      PROA  
ATOM    908  HB1 SER P 639      -9.944  -7.058  20.195  0.00  0.00      PROA  
ATOM    909  HB2 SER P 639      -8.357  -7.444  19.460  0.00  0.00      PROA  
ATOM    910  OG  SER P 639     -10.064  -8.220  18.601  0.00  0.00      PROA  
ATOM    911  HG1 SER P 639     -11.007  -8.052  18.659  0.00  0.00      PROA  
ATOM    912  C   SER P 639      -8.547  -6.105  17.091  0.00  0.00      PROA  
ATOM    913  O   SER P 639      -9.135  -6.107  15.939  0.00  0.00      PROA  
ATOM    914  N   ALA P 640      -7.238  -6.301  17.255  0.00  0.00      PROA  
ATOM    915  HN  ALA P 640      -6.698  -6.164  18.082  0.00  0.00      PROA  
ATOM    916  CA  ALA P 640      -6.467  -6.814  16.108  0.00  0.00      PROA  
ATOM    917  HA  ALA P 640      -6.512  -6.079  15.318  0.00  0.00      PROA  
ATOM    918  CB  ALA P 640      -4.988  -6.837  16.503  0.00  0.00      PROA  
ATOM    919  HB1 ALA P 640      -4.201  -6.813  15.719  0.00  0.00      PROA  
ATOM    920  HB2 ALA P 640      -4.744  -7.732  17.114  0.00  0.00      PROA  
ATOM    921  HB3 ALA P 640      -4.779  -5.972  17.167  0.00  0.00      PROA  
ATOM    922  C   ALA P 640      -6.744  -8.180  15.492  0.00  0.00      PROA  
ATOM    923  O   ALA P 640      -6.535  -8.462  14.375  0.00  0.00      PROA  
ATOM    924  N   ILE P 641      -7.299  -9.198  16.237  0.00  0.00      PROA  
ATOM    925  HN  ILE P 641      -7.447  -9.173  17.222  0.00  0.00      PROA  
ATOM    926  CA  ILE P 641      -7.683 -10.510  15.754  0.00  0.00      PROA  
ATOM    927  HA  ILE P 641      -6.869 -10.862  15.138  0.00  0.00      PROA  
ATOM    928  CB  ILE P 641      -7.921 -11.588  16.776  0.00  0.00      PROA  
ATOM    929  HB  ILE P 641      -6.998 -11.627  17.393  0.00  0.00      PROA  
ATOM    930  CG2 ILE P 641      -9.192 -11.505  17.596  0.00  0.00      PROA  
ATOM    931 HG21 ILE P 641     -10.096 -11.461  16.951  0.00  0.00      PROA  
ATOM    932 HG22 ILE P 641      -9.215 -10.553  18.167  0.00  0.00      PROA  
ATOM    933 HG23 ILE P 641      -9.314 -12.305  18.358  0.00  0.00      PROA  
ATOM    934  CG1 ILE P 641      -7.965 -12.968  16.019  0.00  0.00      PROA  
ATOM    935 HG11 ILE P 641      -8.955 -13.023  15.517  0.00  0.00      PROA  
ATOM    936 HG12 ILE P 641      -7.829 -13.643  16.891  0.00  0.00      PROA  
ATOM    937  CD  ILE P 641      -6.925 -13.330  14.931  0.00  0.00      PROA  
ATOM    938  HD1 ILE P 641      -7.006 -12.861  13.928  0.00  0.00      PROA  
ATOM    939  HD2 ILE P 641      -7.057 -14.414  14.723  0.00  0.00      PROA  
ATOM    940  HD3 ILE P 641      -5.897 -13.086  15.274  0.00  0.00      PROA  
ATOM    941  C   ILE P 641      -8.880 -10.317  14.799  0.00  0.00      PROA  
ATOM    942  O   ILE P 641      -8.937 -10.731  13.645  0.00  0.00      PROA  
ATOM    943  N   GLU P 642      -9.892  -9.574  15.259  0.00  0.00      PROA  
ATOM    944  HN  GLU P 642      -9.760  -9.083  16.117  0.00  0.00      PROA  
ATOM    945  CA  GLU P 642     -11.103  -9.225  14.590  0.00  0.00      PROA  
ATOM    946  HA  GLU P 642     -11.740 -10.089  14.469  0.00  0.00      PROA  
ATOM    947  CB  GLU P 642     -11.994  -8.255  15.563  0.00  0.00      PROA  
ATOM    948  HB1 GLU P 642     -12.799  -7.858  14.908  0.00  0.00      PROA  
ATOM    949  HB2 GLU P 642     -11.324  -7.508  16.040  0.00  0.00      PROA  
ATOM    950  CG  GLU P 642     -12.668  -9.019  16.712  0.00  0.00      PROA  
ATOM    951  HG1 GLU P 642     -11.995  -9.725  17.244  0.00  0.00      PROA  
ATOM    952  HG2 GLU P 642     -13.470  -9.662  16.290  0.00  0.00      PROA  
ATOM    953  CD  GLU P 642     -13.352  -8.138  17.721  0.00  0.00      PROA  
ATOM    954  OE1 GLU P 642     -14.588  -7.880  17.527  0.00  0.00      PROA  
ATOM    955  OE2 GLU P 642     -12.656  -7.698  18.632  0.00  0.00      PROA  
ATOM    956  C   GLU P 642     -10.933  -8.568  13.201  0.00  0.00      PROA  
ATOM    957  O   GLU P 642     -11.639  -8.855  12.240  0.00  0.00      PROA  
ATOM    958  N   SER P 643      -9.988  -7.607  13.221  0.00  0.00      PROA  
ATOM    959  HN  SER P 643      -9.509  -7.356  14.059  0.00  0.00      PROA  
ATOM    960  CA  SER P 643      -9.432  -6.942  12.012  0.00  0.00      PROA  
ATOM    961  HA  SER P 643     -10.275  -6.435  11.566  0.00  0.00      PROA  
ATOM    962  CB  SER P 643      -8.413  -5.806  12.504  0.00  0.00      PROA  
ATOM    963  HB1 SER P 643      -7.563  -6.097  13.157  0.00  0.00      PROA  
ATOM    964  HB2 SER P 643      -9.042  -5.147  13.139  0.00  0.00      PROA  
ATOM    965  OG  SER P 643      -7.929  -4.996  11.417  0.00  0.00      PROA  
ATOM    966  HG1 SER P 643      -7.036  -4.736  11.653  0.00  0.00      PROA  
ATOM    967  C   SER P 643      -8.709  -7.937  11.092  0.00  0.00      PROA  
ATOM    968  O   SER P 643      -8.809  -7.803   9.926  0.00  0.00      PROA  
ATOM    969  N   LEU P 644      -7.905  -8.887  11.614  0.00  0.00      PROA  
ATOM    970  HN  LEU P 644      -7.790  -8.955  12.602  0.00  0.00      PROA  
ATOM    971  CA  LEU P 644      -7.175  -9.858  10.841  0.00  0.00      PROA  
ATOM    972  HA  LEU P 644      -6.685  -9.368  10.013  0.00  0.00      PROA  
ATOM    973  CB  LEU P 644      -6.202 -10.651  11.636  0.00  0.00      PROA  
ATOM    974  HB1 LEU P 644      -5.925 -11.523  11.005  0.00  0.00      PROA  
ATOM    975  HB2 LEU P 644      -6.740 -11.109  12.493  0.00  0.00      PROA  
ATOM    976  CG  LEU P 644      -4.925  -9.821  12.012  0.00  0.00      PROA  
ATOM    977  HG  LEU P 644      -5.265  -8.922  12.569  0.00  0.00      PROA  
ATOM    978  CD1 LEU P 644      -4.108 -10.760  12.886  0.00  0.00      PROA  
ATOM    979 HD11 LEU P 644      -3.608 -11.524  12.254  0.00  0.00      PROA  
ATOM    980 HD12 LEU P 644      -4.784 -11.153  13.676  0.00  0.00      PROA  
ATOM    981 HD13 LEU P 644      -3.261 -10.193  13.328  0.00  0.00      PROA  
ATOM    982  CD2 LEU P 644      -4.016  -9.452  10.877  0.00  0.00      PROA  
ATOM    983 HD21 LEU P 644      -3.551 -10.315  10.354  0.00  0.00      PROA  
ATOM    984 HD22 LEU P 644      -3.167  -8.785  11.141  0.00  0.00      PROA  
ATOM    985 HD23 LEU P 644      -4.550  -8.989  10.020  0.00  0.00      PROA  
ATOM    986  C   LEU P 644      -8.076 -10.855  10.166  0.00  0.00      PROA  
ATOM    987  O   LEU P 644      -7.949 -11.133   9.002  0.00  0.00      PROA  
ATOM    988  N   PHE P 645      -9.114 -11.258  10.932  0.00  0.00      PROA  
ATOM    989  HN  PHE P 645      -9.089 -10.905  11.865  0.00  0.00      PROA  
ATOM    990  CA  PHE P 645     -10.151 -12.219  10.627  0.00  0.00      PROA  
ATOM    991  HA  PHE P 645      -9.591 -12.918  10.024  0.00  0.00      PROA  
ATOM    992  CB  PHE P 645     -10.825 -12.707  11.914  0.00  0.00      PROA  
ATOM    993  HB1 PHE P 645     -11.244 -11.816  12.428  0.00  0.00      PROA  
ATOM    994  HB2 PHE P 645     -10.108 -13.154  12.636  0.00  0.00      PROA  
ATOM    995  CG  PHE P 645     -11.982 -13.703  11.630  0.00  0.00      PROA  
ATOM    996  CD1 PHE P 645     -11.798 -14.788  10.796  0.00  0.00      PROA  
ATOM    997  HD1 PHE P 645     -10.865 -15.007  10.299  0.00  0.00      PROA  
ATOM    998  CE1 PHE P 645     -12.917 -15.632  10.362  0.00  0.00      PROA  
ATOM    999  HE1 PHE P 645     -12.748 -16.352   9.574  0.00  0.00      PROA  
ATOM   1000  CZ  PHE P 645     -14.158 -15.384  10.950  0.00  0.00      PROA  
ATOM   1001  HZ  PHE P 645     -15.006 -15.945  10.586  0.00  0.00      PROA  
ATOM   1002  CD2 PHE P 645     -13.261 -13.515  12.280  0.00  0.00      PROA  
ATOM   1003  HD2 PHE P 645     -13.351 -12.686  12.966  0.00  0.00      PROA  
ATOM   1004  CE2 PHE P 645     -14.298 -14.358  11.936  0.00  0.00      PROA  
ATOM   1005  HE2 PHE P 645     -15.268 -14.262  12.401  0.00  0.00      PROA  
ATOM   1006  C   PHE P 645     -11.106 -11.606   9.577  0.00  0.00      PROA  
ATOM   1007  O   PHE P 645     -11.372 -12.225   8.574  0.00  0.00      PROA  
ATOM   1008  N   GLY P 646     -11.529 -10.317   9.812  0.00  0.00      PROA  
ATOM   1009  HN  GLY P 646     -11.256  -9.829  10.637  0.00  0.00      PROA  
ATOM   1010  CA  GLY P 646     -12.120  -9.704   8.715  0.00  0.00      PROA  
ATOM   1011  HA1 GLY P 646     -12.510  -8.775   9.105  0.00  0.00      PROA  
ATOM   1012  HA2 GLY P 646     -12.975 -10.274   8.385  0.00  0.00      PROA  
ATOM   1013  C   GLY P 646     -11.339  -9.417   7.511  0.00  0.00      PROA  
ATOM   1014  O   GLY P 646     -11.832  -9.552   6.416  0.00  0.00      PROA  
ATOM   1015  N   ALA P 647     -10.009  -9.001   7.659  0.00  0.00      PROA  
ATOM   1016  HN  ALA P 647      -9.613  -8.654   8.506  0.00  0.00      PROA  
ATOM   1017  CA  ALA P 647      -9.143  -8.951   6.520  0.00  0.00      PROA  
ATOM   1018  HA  ALA P 647      -9.531  -8.224   5.823  0.00  0.00      PROA  
ATOM   1019  CB  ALA P 647      -7.788  -8.418   7.016  0.00  0.00      PROA  
ATOM   1020  HB1 ALA P 647      -7.279  -9.029   7.793  0.00  0.00      PROA  
ATOM   1021  HB2 ALA P 647      -7.820  -7.488   7.622  0.00  0.00      PROA  
ATOM   1022  HB3 ALA P 647      -7.019  -8.132   6.267  0.00  0.00      PROA  
ATOM   1023  C   ALA P 647      -9.079 -10.326   5.785  0.00  0.00      PROA  
ATOM   1024  O   ALA P 647      -9.196 -10.514   4.569  0.00  0.00      PROA  
ATOM   1025  N   SER P 648      -8.981 -11.420   6.531  0.00  0.00      PROA  
ATOM   1026  HN  SER P 648      -9.011 -11.217   7.506  0.00  0.00      PROA  
ATOM   1027  CA  SER P 648      -8.764 -12.775   6.083  0.00  0.00      PROA  
ATOM   1028  HA  SER P 648      -7.853 -12.661   5.515  0.00  0.00      PROA  
ATOM   1029  CB  SER P 648      -8.391 -13.731   7.284  0.00  0.00      PROA  
ATOM   1030  HB1 SER P 648      -9.305 -13.860   7.901  0.00  0.00      PROA  
ATOM   1031  HB2 SER P 648      -7.586 -13.333   7.938  0.00  0.00      PROA  
ATOM   1032  OG  SER P 648      -8.023 -15.006   6.887  0.00  0.00      PROA  
ATOM   1033  HG1 SER P 648      -7.205 -14.909   6.394  0.00  0.00      PROA  
ATOM   1034  C   SER P 648      -9.872 -13.321   5.200  0.00  0.00      PROA  
ATOM   1035  O   SER P 648      -9.677 -13.860   4.151  0.00  0.00      PROA  
ATOM   1036  N   LEU P 649     -11.155 -13.173   5.563  0.00  0.00      PROA  
ATOM   1037  HN  LEU P 649     -11.356 -12.752   6.444  0.00  0.00      PROA  
ATOM   1038  CA  LEU P 649     -12.323 -13.579   4.705  0.00  0.00      PROA  
ATOM   1039  HA  LEU P 649     -12.146 -14.614   4.453  0.00  0.00      PROA  
ATOM   1040  CB  LEU P 649     -13.679 -13.465   5.377  0.00  0.00      PROA  
ATOM   1041  HB1 LEU P 649     -14.428 -13.894   4.677  0.00  0.00      PROA  
ATOM   1042  HB2 LEU P 649     -13.870 -12.371   5.396  0.00  0.00      PROA  
ATOM   1043  CG  LEU P 649     -13.839 -14.291   6.729  0.00  0.00      PROA  
ATOM   1044  HG  LEU P 649     -13.189 -13.807   7.490  0.00  0.00      PROA  
ATOM   1045  CD1 LEU P 649     -15.330 -14.095   7.368  0.00  0.00      PROA  
ATOM   1046 HD11 LEU P 649     -15.325 -14.761   8.257  0.00  0.00      PROA  
ATOM   1047 HD12 LEU P 649     -16.098 -14.424   6.637  0.00  0.00      PROA  
ATOM   1048 HD13 LEU P 649     -15.414 -13.021   7.643  0.00  0.00      PROA  
ATOM   1049  CD2 LEU P 649     -13.402 -15.732   6.507  0.00  0.00      PROA  
ATOM   1050 HD21 LEU P 649     -13.956 -16.035   5.593  0.00  0.00      PROA  
ATOM   1051 HD22 LEU P 649     -13.743 -16.355   7.362  0.00  0.00      PROA  
ATOM   1052 HD23 LEU P 649     -12.327 -15.899   6.283  0.00  0.00      PROA  
ATOM   1053  C   LEU P 649     -12.479 -12.835   3.384  0.00  0.00      PROA  
ATOM   1054  O   LEU P 649     -12.775 -13.428   2.353  0.00  0.00      PROA  
ATOM   1055  N   THR P 650     -12.174 -11.549   3.436  0.00  0.00      PROA  
ATOM   1056  HN  THR P 650     -11.913 -11.215   4.338  0.00  0.00      PROA  
ATOM   1057  CA  THR P 650     -12.586 -10.607   2.345  0.00  0.00      PROA  
ATOM   1058  HA  THR P 650     -13.473 -10.986   1.858  0.00  0.00      PROA  
ATOM   1059  CB  THR P 650     -12.826  -9.086   2.787  0.00  0.00      PROA  
ATOM   1060  HB  THR P 650     -13.482  -9.104   3.684  0.00  0.00      PROA  
ATOM   1061  OG1 THR P 650     -13.534  -8.356   1.813  0.00  0.00      PROA  
ATOM   1062  HG1 THR P 650     -13.262  -7.436   1.822  0.00  0.00      PROA  
ATOM   1063  CG2 THR P 650     -11.583  -8.274   3.267  0.00  0.00      PROA  
ATOM   1064 HG21 THR P 650     -10.927  -8.883   3.926  0.00  0.00      PROA  
ATOM   1065 HG22 THR P 650     -11.968  -7.537   4.003  0.00  0.00      PROA  
ATOM   1066 HG23 THR P 650     -11.014  -7.931   2.377  0.00  0.00      PROA  
ATOM   1067  C   THR P 650     -11.507 -10.603   1.270  0.00  0.00      PROA  
ATOM   1068  O   THR P 650     -11.739 -10.715   0.103  0.00  0.00      PROA  
ATOM   1069  N   GLY P 651     -10.227 -10.757   1.763  0.00  0.00      PROA  
ATOM   1070  HN  GLY P 651     -10.064 -10.766   2.747  0.00  0.00      PROA  
ATOM   1071  CA  GLY P 651      -9.170 -11.047   0.820  0.00  0.00      PROA  
ATOM   1072  HA1 GLY P 651      -8.247 -11.150   1.371  0.00  0.00      PROA  
ATOM   1073  HA2 GLY P 651      -9.122 -10.247   0.096  0.00  0.00      PROA  
ATOM   1074  C   GLY P 651      -9.298 -12.273   0.011  0.00  0.00      PROA  
ATOM   1075  O   GLY P 651      -9.160 -12.290  -1.174  0.00  0.00      PROA  
ATOM   1076  N   ILE P 652      -9.597 -13.438   0.705  0.00  0.00      PROA  
ATOM   1077  HN  ILE P 652      -9.837 -13.480   1.672  0.00  0.00      PROA  
ATOM   1078  CA  ILE P 652      -9.746 -14.729  -0.016  0.00  0.00      PROA  
ATOM   1079  HA  ILE P 652      -8.903 -14.909  -0.667  0.00  0.00      PROA  
ATOM   1080  CB  ILE P 652      -9.973 -15.909   0.964  0.00  0.00      PROA  
ATOM   1081  HB  ILE P 652     -10.708 -15.592   1.734  0.00  0.00      PROA  
ATOM   1082  CG2 ILE P 652     -10.596 -17.198   0.274  0.00  0.00      PROA  
ATOM   1083 HG21 ILE P 652      -9.892 -17.658  -0.453  0.00  0.00      PROA  
ATOM   1084 HG22 ILE P 652     -11.526 -16.907  -0.259  0.00  0.00      PROA  
ATOM   1085 HG23 ILE P 652     -10.706 -17.994   1.041  0.00  0.00      PROA  
ATOM   1086  CG1 ILE P 652      -8.717 -16.123   1.790  0.00  0.00      PROA  
ATOM   1087 HG11 ILE P 652      -8.474 -15.187   2.338  0.00  0.00      PROA  
ATOM   1088 HG12 ILE P 652      -7.950 -16.431   1.047  0.00  0.00      PROA  
ATOM   1089  CD  ILE P 652      -8.891 -17.197   2.928  0.00  0.00      PROA  
ATOM   1090  HD1 ILE P 652      -9.816 -16.935   3.484  0.00  0.00      PROA  
ATOM   1091  HD2 ILE P 652      -8.018 -17.106   3.609  0.00  0.00      PROA  
ATOM   1092  HD3 ILE P 652      -8.982 -18.247   2.575  0.00  0.00      PROA  
ATOM   1093  C   ILE P 652     -10.881 -14.704  -0.965  0.00  0.00      PROA  
ATOM   1094  O   ILE P 652     -10.740 -15.078  -2.134  0.00  0.00      PROA  
ATOM   1095  N   ALA P 653     -12.057 -14.141  -0.523  0.00  0.00      PROA  
ATOM   1096  HN  ALA P 653     -12.095 -13.758   0.397  0.00  0.00      PROA  
ATOM   1097  CA  ALA P 653     -13.266 -14.025  -1.256  0.00  0.00      PROA  
ATOM   1098  HA  ALA P 653     -13.621 -14.999  -1.560  0.00  0.00      PROA  
ATOM   1099  CB  ALA P 653     -14.414 -13.408  -0.448  0.00  0.00      PROA  
ATOM   1100  HB1 ALA P 653     -15.413 -13.255  -0.908  0.00  0.00      PROA  
ATOM   1101  HB2 ALA P 653     -14.107 -12.370  -0.197  0.00  0.00      PROA  
ATOM   1102  HB3 ALA P 653     -14.601 -14.000   0.473  0.00  0.00      PROA  
ATOM   1103  C   ALA P 653     -13.058 -13.219  -2.553  0.00  0.00      PROA  
ATOM   1104  O   ALA P 653     -13.453 -13.629  -3.629  0.00  0.00      PROA  
ATOM   1105  N   TYR P 654     -12.517 -12.059  -2.424  0.00  0.00      PROA  
ATOM   1106  HN  TYR P 654     -12.476 -11.581  -1.550  0.00  0.00      PROA  
ATOM   1107  CA  TYR P 654     -11.988 -11.288  -3.498  0.00  0.00      PROA  
ATOM   1108  HA  TYR P 654     -12.822 -10.969  -4.106  0.00  0.00      PROA  
ATOM   1109  CB  TYR P 654     -11.534  -9.888  -2.977  0.00  0.00      PROA  
ATOM   1110  HB1 TYR P 654     -10.610 -10.001  -2.371  0.00  0.00      PROA  
ATOM   1111  HB2 TYR P 654     -12.424  -9.434  -2.491  0.00  0.00      PROA  
ATOM   1112  CG  TYR P 654     -11.100  -8.926  -4.030  0.00  0.00      PROA  
ATOM   1113  CD1 TYR P 654      -9.801  -8.889  -4.557  0.00  0.00      PROA  
ATOM   1114  HD1 TYR P 654      -9.106  -9.694  -4.368  0.00  0.00      PROA  
ATOM   1115  CE1 TYR P 654      -9.234  -7.752  -5.154  0.00  0.00      PROA  
ATOM   1116  HE1 TYR P 654      -8.228  -7.775  -5.546  0.00  0.00      PROA  
ATOM   1117  CZ  TYR P 654     -10.005  -6.554  -5.240  0.00  0.00      PROA  
ATOM   1118  OH  TYR P 654      -9.558  -5.455  -6.001  0.00  0.00      PROA  
ATOM   1119  HH  TYR P 654      -8.802  -5.681  -6.548  0.00  0.00      PROA  
ATOM   1120  CD2 TYR P 654     -11.846  -7.759  -4.222  0.00  0.00      PROA  
ATOM   1121  HD2 TYR P 654     -12.893  -7.700  -3.962  0.00  0.00      PROA  
ATOM   1122  CE2 TYR P 654     -11.316  -6.607  -4.809  0.00  0.00      PROA  
ATOM   1123  HE2 TYR P 654     -11.997  -5.805  -5.049  0.00  0.00      PROA  
ATOM   1124  C   TYR P 654     -10.972 -11.949  -4.419  0.00  0.00      PROA  
ATOM   1125  O   TYR P 654     -11.232 -11.978  -5.650  0.00  0.00      PROA  
ATOM   1126  N   SER P 655      -9.888 -12.493  -3.884  0.00  0.00      PROA  
ATOM   1127  HN  SER P 655      -9.744 -12.484  -2.897  0.00  0.00      PROA  
ATOM   1128  CA  SER P 655      -8.863 -13.215  -4.600  0.00  0.00      PROA  
ATOM   1129  HA  SER P 655      -8.487 -12.527  -5.343  0.00  0.00      PROA  
ATOM   1130  CB  SER P 655      -7.712 -13.738  -3.734  0.00  0.00      PROA  
ATOM   1131  HB1 SER P 655      -6.877 -14.122  -4.359  0.00  0.00      PROA  
ATOM   1132  HB2 SER P 655      -7.985 -14.567  -3.047  0.00  0.00      PROA  
ATOM   1133  OG  SER P 655      -7.078 -12.699  -2.989  0.00  0.00      PROA  
ATOM   1134  HG1 SER P 655      -7.589 -12.573  -2.186  0.00  0.00      PROA  
ATOM   1135  C   SER P 655      -9.388 -14.377  -5.445  0.00  0.00      PROA  
ATOM   1136  O   SER P 655      -8.994 -14.501  -6.621  0.00  0.00      PROA  
ATOM   1137  N   LEU P 656     -10.276 -15.199  -4.877  0.00  0.00      PROA  
ATOM   1138  HN  LEU P 656     -10.533 -14.916  -3.956  0.00  0.00      PROA  
ATOM   1139  CA  LEU P 656     -10.908 -16.231  -5.561  0.00  0.00      PROA  
ATOM   1140  HA  LEU P 656     -10.153 -16.741  -6.140  0.00  0.00      PROA  
ATOM   1141  CB  LEU P 656     -11.584 -17.298  -4.614  0.00  0.00      PROA  
ATOM   1142  HB1 LEU P 656     -12.235 -18.051  -5.106  0.00  0.00      PROA  
ATOM   1143  HB2 LEU P 656     -12.237 -16.693  -3.949  0.00  0.00      PROA  
ATOM   1144  CG  LEU P 656     -10.615 -18.155  -3.807  0.00  0.00      PROA  
ATOM   1145  HG  LEU P 656     -10.026 -17.326  -3.358  0.00  0.00      PROA  
ATOM   1146  CD1 LEU P 656     -11.513 -18.935  -2.890  0.00  0.00      PROA  
ATOM   1147 HD11 LEU P 656     -11.072 -19.703  -2.218  0.00  0.00      PROA  
ATOM   1148 HD12 LEU P 656     -12.262 -19.433  -3.542  0.00  0.00      PROA  
ATOM   1149 HD13 LEU P 656     -12.141 -18.259  -2.271  0.00  0.00      PROA  
ATOM   1150  CD2 LEU P 656      -9.731 -19.060  -4.593  0.00  0.00      PROA  
ATOM   1151 HD21 LEU P 656     -10.228 -19.959  -5.017  0.00  0.00      PROA  
ATOM   1152 HD22 LEU P 656      -8.917 -19.438  -3.939  0.00  0.00      PROA  
ATOM   1153 HD23 LEU P 656      -9.262 -18.473  -5.411  0.00  0.00      PROA  
ATOM   1154  C   LEU P 656     -11.974 -15.800  -6.596  0.00  0.00      PROA  
ATOM   1155  O   LEU P 656     -12.010 -16.317  -7.726  0.00  0.00      PROA  
ATOM   1156  N   PHE P 657     -12.855 -14.799  -6.247  0.00  0.00      PROA  
ATOM   1157  HN  PHE P 657     -12.879 -14.450  -5.313  0.00  0.00      PROA  
ATOM   1158  CA  PHE P 657     -14.121 -14.588  -6.931  0.00  0.00      PROA  
ATOM   1159  HA  PHE P 657     -14.356 -15.447  -7.542  0.00  0.00      PROA  
ATOM   1160  CB  PHE P 657     -15.380 -14.545  -5.979  0.00  0.00      PROA  
ATOM   1161  HB1 PHE P 657     -16.246 -14.398  -6.660  0.00  0.00      PROA  
ATOM   1162  HB2 PHE P 657     -15.109 -13.750  -5.252  0.00  0.00      PROA  
ATOM   1163  CG  PHE P 657     -15.486 -15.896  -5.276  0.00  0.00      PROA  
ATOM   1164  CD1 PHE P 657     -15.490 -15.856  -3.858  0.00  0.00      PROA  
ATOM   1165  HD1 PHE P 657     -15.558 -14.918  -3.326  0.00  0.00      PROA  
ATOM   1166  CE1 PHE P 657     -15.560 -17.028  -3.116  0.00  0.00      PROA  
ATOM   1167  HE1 PHE P 657     -15.627 -17.017  -2.038  0.00  0.00      PROA  
ATOM   1168  CZ  PHE P 657     -15.542 -18.232  -3.738  0.00  0.00      PROA  
ATOM   1169  HZ  PHE P 657     -15.518 -19.183  -3.226  0.00  0.00      PROA  
ATOM   1170  CD2 PHE P 657     -15.584 -17.162  -5.858  0.00  0.00      PROA  
ATOM   1171  HD2 PHE P 657     -15.671 -17.275  -6.929  0.00  0.00      PROA  
ATOM   1172  CE2 PHE P 657     -15.673 -18.302  -5.055  0.00  0.00      PROA  
ATOM   1173  HE2 PHE P 657     -15.896 -19.266  -5.489  0.00  0.00      PROA  
ATOM   1174  C   PHE P 657     -14.274 -13.383  -7.875  0.00  0.00      PROA  
ATOM   1175  O   PHE P 657     -15.157 -13.382  -8.769  0.00  0.00      PROA  
ATOM   1176  N   ALA P 658     -13.420 -12.394  -7.741  0.00  0.00      PROA  
ATOM   1177  HN  ALA P 658     -12.604 -12.476  -7.175  0.00  0.00      PROA  
ATOM   1178  CA  ALA P 658     -13.557 -11.194  -8.560  0.00  0.00      PROA  
ATOM   1179  HA  ALA P 658     -14.620 -11.091  -8.720  0.00  0.00      PROA  
ATOM   1180  CB  ALA P 658     -13.111  -9.961  -7.757  0.00  0.00      PROA  
ATOM   1181  HB1 ALA P 658     -13.463  -8.997  -8.182  0.00  0.00      PROA  
ATOM   1182  HB2 ALA P 658     -12.007  -9.830  -7.756  0.00  0.00      PROA  
ATOM   1183  HB3 ALA P 658     -13.240 -10.052  -6.657  0.00  0.00      PROA  
ATOM   1184  C   ALA P 658     -12.736 -11.272  -9.782  0.00  0.00      PROA  
ATOM   1185  O   ALA P 658     -12.246 -12.351 -10.111  0.00  0.00      PROA  
ATOM   1186  N   GLY P 659     -12.580 -10.169 -10.576  0.00  0.00      PROA  
ATOM   1187  HN  GLY P 659     -13.063  -9.371 -10.224  0.00  0.00      PROA  
ATOM   1188  CA  GLY P 659     -11.838 -10.156 -11.817  0.00  0.00      PROA  
ATOM   1189  HA1 GLY P 659     -12.274  -9.347 -12.384  0.00  0.00      PROA  
ATOM   1190  HA2 GLY P 659     -11.785 -11.111 -12.318  0.00  0.00      PROA  
ATOM   1191  C   GLY P 659     -10.436  -9.679 -11.601  0.00  0.00      PROA  
ATOM   1192  O   GLY P 659      -9.629 -10.026 -12.458  0.00  0.00      PROA  
ATOM   1193  N   GLN P 660     -10.097  -8.936 -10.538  0.00  0.00      PROA  
ATOM   1194  HN  GLN P 660     -10.807  -8.575  -9.939  0.00  0.00      PROA  
ATOM   1195  CA  GLN P 660      -8.724  -8.516 -10.348  0.00  0.00      PROA  
ATOM   1196  HA  GLN P 660      -8.103  -8.842 -11.171  0.00  0.00      PROA  
ATOM   1197  CB  GLN P 660      -8.753  -6.912 -10.351  0.00  0.00      PROA  
ATOM   1198  HB1 GLN P 660      -8.988  -6.517  -9.340  0.00  0.00      PROA  
ATOM   1199  HB2 GLN P 660      -9.603  -6.509 -10.942  0.00  0.00      PROA  
ATOM   1200  CG  GLN P 660      -7.406  -6.249 -10.835  0.00  0.00      PROA  
ATOM   1201  HG1 GLN P 660      -7.489  -5.307 -10.251  0.00  0.00      PROA  
ATOM   1202  HG2 GLN P 660      -7.568  -6.121 -11.926  0.00  0.00      PROA  
ATOM   1203  CD  GLN P 660      -6.165  -6.997 -10.660  0.00  0.00      PROA  
ATOM   1204  OE1 GLN P 660      -5.649  -7.066  -9.566  0.00  0.00      PROA  
ATOM   1205  NE2 GLN P 660      -5.504  -7.552 -11.643  0.00  0.00      PROA  
ATOM   1206 HE21 GLN P 660      -4.713  -8.141 -11.475  0.00  0.00      PROA  
ATOM   1207 HE22 GLN P 660      -5.931  -7.581 -12.547  0.00  0.00      PROA  
ATOM   1208  C   GLN P 660      -8.271  -8.999  -9.013  0.00  0.00      PROA  
ATOM   1209  O   GLN P 660      -8.891  -8.527  -8.046  0.00  0.00      PROA  
ATOM   1210  N   PRO P 661      -7.303  -9.882  -8.848  0.00  0.00      PROA  
ATOM   1211  CD  PRO P 661      -6.921 -10.747  -9.966  0.00  0.00      PROA  
ATOM   1212  HD1 PRO P 661      -5.845 -10.489 -10.063  0.00  0.00      PROA  
ATOM   1213  HD2 PRO P 661      -7.507 -10.713 -10.910  0.00  0.00      PROA  
ATOM   1214  CA  PRO P 661      -7.038 -10.536  -7.532  0.00  0.00      PROA  
ATOM   1215  HA  PRO P 661      -7.754 -10.240  -6.780  0.00  0.00      PROA  
ATOM   1216  CB  PRO P 661      -7.267 -12.055  -7.872  0.00  0.00      PROA  
ATOM   1217  HB1 PRO P 661      -8.325 -12.263  -7.603  0.00  0.00      PROA  
ATOM   1218  HB2 PRO P 661      -6.534 -12.692  -7.333  0.00  0.00      PROA  
ATOM   1219  CG  PRO P 661      -7.004 -12.190  -9.326  0.00  0.00      PROA  
ATOM   1220  HG1 PRO P 661      -6.057 -12.704  -9.597  0.00  0.00      PROA  
ATOM   1221  HG2 PRO P 661      -7.898 -12.702  -9.744  0.00  0.00      PROA  
ATOM   1222  C   PRO P 661      -5.614 -10.339  -7.114  0.00  0.00      PROA  
ATOM   1223  O   PRO P 661      -5.138 -10.907  -6.133  0.00  0.00      PROA  
ATOM   1224  N   LEU P 662      -4.907  -9.383  -7.712  0.00  0.00      PROA  
ATOM   1225  HN  LEU P 662      -5.181  -8.938  -8.561  0.00  0.00      PROA  
ATOM   1226  CA  LEU P 662      -3.610  -8.869  -7.333  0.00  0.00      PROA  
ATOM   1227  HA  LEU P 662      -3.102  -9.571  -6.688  0.00  0.00      PROA  
ATOM   1228  CB  LEU P 662      -2.661  -8.746  -8.529  0.00  0.00      PROA  
ATOM   1229  HB1 LEU P 662      -1.647  -8.448  -8.188  0.00  0.00      PROA  
ATOM   1230  HB2 LEU P 662      -3.042  -7.926  -9.174  0.00  0.00      PROA  
ATOM   1231  CG  LEU P 662      -2.547  -9.891  -9.533  0.00  0.00      PROA  
ATOM   1232  HG  LEU P 662      -3.510 -10.189 -10.000  0.00  0.00      PROA  
ATOM   1233  CD1 LEU P 662      -1.615  -9.532 -10.652  0.00  0.00      PROA  
ATOM   1234 HD11 LEU P 662      -2.067  -8.641 -11.139  0.00  0.00      PROA  
ATOM   1235 HD12 LEU P 662      -1.464 -10.356 -11.382  0.00  0.00      PROA  
ATOM   1236 HD13 LEU P 662      -0.707  -9.073 -10.207  0.00  0.00      PROA  
ATOM   1237  CD2 LEU P 662      -2.116 -11.206  -8.808  0.00  0.00      PROA  
ATOM   1238 HD21 LEU P 662      -1.834 -12.033  -9.494  0.00  0.00      PROA  
ATOM   1239 HD22 LEU P 662      -2.868 -11.579  -8.080  0.00  0.00      PROA  
ATOM   1240 HD23 LEU P 662      -1.319 -10.924  -8.087  0.00  0.00      PROA  
ATOM   1241  C   LEU P 662      -3.662  -7.530  -6.632  0.00  0.00      PROA  
ATOM   1242  O   LEU P 662      -2.684  -7.026  -6.130  0.00  0.00      PROA  
ATOM   1243  N   THR P 663      -4.890  -6.994  -6.595  0.00  0.00      PROA  
ATOM   1244  HN  THR P 663      -5.614  -7.527  -7.025  0.00  0.00      PROA  
ATOM   1245  CA  THR P 663      -5.238  -5.741  -5.898  0.00  0.00      PROA  
ATOM   1246  HA  THR P 663      -4.370  -5.098  -5.882  0.00  0.00      PROA  
ATOM   1247  CB  THR P 663      -6.356  -4.935  -6.604  0.00  0.00      PROA  
ATOM   1248  HB  THR P 663      -7.063  -4.343  -5.983  0.00  0.00      PROA  
ATOM   1249  OG1 THR P 663      -7.117  -5.809  -7.479  0.00  0.00      PROA  
ATOM   1250  HG1 THR P 663      -6.542  -6.088  -8.196  0.00  0.00      PROA  
ATOM   1251  CG2 THR P 663      -5.761  -3.847  -7.426  0.00  0.00      PROA  
ATOM   1252 HG21 THR P 663      -5.199  -3.166  -6.751  0.00  0.00      PROA  
ATOM   1253 HG22 THR P 663      -6.565  -3.227  -7.877  0.00  0.00      PROA  
ATOM   1254 HG23 THR P 663      -5.008  -4.193  -8.166  0.00  0.00      PROA  
ATOM   1255  C   THR P 663      -5.553  -6.110  -4.443  0.00  0.00      PROA  
ATOM   1256  O   THR P 663      -6.327  -7.033  -4.146  0.00  0.00      PROA  
ATOM   1257  N   ILE P 664      -5.039  -5.327  -3.464  0.00  0.00      PROA  
ATOM   1258  HN  ILE P 664      -4.498  -4.522  -3.692  0.00  0.00      PROA  
ATOM   1259  CA  ILE P 664      -4.995  -5.733  -2.071  0.00  0.00      PROA  
ATOM   1260  HA  ILE P 664      -5.233  -6.786  -2.046  0.00  0.00      PROA  
ATOM   1261  CB  ILE P 664      -3.568  -5.517  -1.591  0.00  0.00      PROA  
ATOM   1262  HB  ILE P 664      -3.178  -4.528  -1.915  0.00  0.00      PROA  
ATOM   1263  CG2 ILE P 664      -3.432  -5.628  -0.043  0.00  0.00      PROA  
ATOM   1264 HG21 ILE P 664      -3.976  -4.864   0.553  0.00  0.00      PROA  
ATOM   1265 HG22 ILE P 664      -2.379  -5.655   0.308  0.00  0.00      PROA  
ATOM   1266 HG23 ILE P 664      -3.882  -6.580   0.312  0.00  0.00      PROA  
ATOM   1267  CG1 ILE P 664      -2.619  -6.590  -2.234  0.00  0.00      PROA  
ATOM   1268 HG11 ILE P 664      -1.647  -6.398  -1.731  0.00  0.00      PROA  
ATOM   1269 HG12 ILE P 664      -2.509  -6.329  -3.308  0.00  0.00      PROA  
ATOM   1270  CD  ILE P 664      -3.077  -8.007  -1.959  0.00  0.00      PROA  
ATOM   1271  HD1 ILE P 664      -3.128  -8.263  -0.879  0.00  0.00      PROA  
ATOM   1272  HD2 ILE P 664      -2.370  -8.729  -2.421  0.00  0.00      PROA  
ATOM   1273  HD3 ILE P 664      -4.081  -8.266  -2.356  0.00  0.00      PROA  
ATOM   1274  C   ILE P 664      -5.980  -4.990  -1.151  0.00  0.00      PROA  
ATOM   1275  O   ILE P 664      -5.907  -3.785  -1.135  0.00  0.00      PROA  
ATOM   1276  N   LEU P 665      -6.922  -5.738  -0.513  0.00  0.00      PROA  
ATOM   1277  HN  LEU P 665      -6.763  -6.709  -0.676  0.00  0.00      PROA  
ATOM   1278  CA  LEU P 665      -7.790  -5.168   0.493  0.00  0.00      PROA  
ATOM   1279  HA  LEU P 665      -8.117  -4.192   0.167  0.00  0.00      PROA  
ATOM   1280  CB  LEU P 665      -8.937  -6.126   0.728  0.00  0.00      PROA  
ATOM   1281  HB1 LEU P 665      -9.689  -5.717   1.437  0.00  0.00      PROA  
ATOM   1282  HB2 LEU P 665      -8.490  -7.060   1.131  0.00  0.00      PROA  
ATOM   1283  CG  LEU P 665      -9.743  -6.495  -0.577  0.00  0.00      PROA  
ATOM   1284  HG  LEU P 665      -8.953  -6.936  -1.221  0.00  0.00      PROA  
ATOM   1285  CD1 LEU P 665     -10.798  -7.593  -0.284  0.00  0.00      PROA  
ATOM   1286 HD11 LEU P 665     -11.373  -7.606  -1.234  0.00  0.00      PROA  
ATOM   1287 HD12 LEU P 665     -11.331  -7.209   0.612  0.00  0.00      PROA  
ATOM   1288 HD13 LEU P 665     -10.316  -8.545   0.024  0.00  0.00      PROA  
ATOM   1289  CD2 LEU P 665     -10.396  -5.319  -1.294  0.00  0.00      PROA  
ATOM   1290 HD21 LEU P 665     -10.826  -5.761  -2.217  0.00  0.00      PROA  
ATOM   1291 HD22 LEU P 665      -9.559  -4.620  -1.509  0.00  0.00      PROA  
ATOM   1292 HD23 LEU P 665     -11.119  -4.742  -0.678  0.00  0.00      PROA  
ATOM   1293  C   LEU P 665      -7.066  -4.769   1.775  0.00  0.00      PROA  
ATOM   1294  O   LEU P 665      -6.421  -5.590   2.445  0.00  0.00      PROA  
ATOM   1295  N   GLY P 666      -6.856  -3.464   1.955  0.00  0.00      PROA  
ATOM   1296  HN  GLY P 666      -7.323  -2.758   1.430  0.00  0.00      PROA  
ATOM   1297  CA  GLY P 666      -6.113  -2.946   3.047  0.00  0.00      PROA  
ATOM   1298  HA1 GLY P 666      -5.346  -2.313   2.624  0.00  0.00      PROA  
ATOM   1299  HA2 GLY P 666      -5.590  -3.699   3.617  0.00  0.00      PROA  
ATOM   1300  C   GLY P 666      -6.991  -1.891   3.814  0.00  0.00      PROA  
ATOM   1301  O   GLY P 666      -8.168  -1.790   3.585  0.00  0.00      PROA  
ATOM   1302  N   SER P 667      -6.359  -1.121   4.681  0.00  0.00      PROA  
ATOM   1303  HN  SER P 667      -5.453  -1.343   5.033  0.00  0.00      PROA  
ATOM   1304  CA  SER P 667      -7.059  -0.119   5.415  0.00  0.00      PROA  
ATOM   1305  HA  SER P 667      -8.062  -0.359   5.734  0.00  0.00      PROA  
ATOM   1306  CB  SER P 667      -6.373   0.332   6.817  0.00  0.00      PROA  
ATOM   1307  HB1 SER P 667      -6.401  -0.611   7.402  0.00  0.00      PROA  
ATOM   1308  HB2 SER P 667      -6.858   1.224   7.269  0.00  0.00      PROA  
ATOM   1309  OG  SER P 667      -5.009   0.727   6.502  0.00  0.00      PROA  
ATOM   1310  HG1 SER P 667      -4.510  -0.068   6.301  0.00  0.00      PROA  
ATOM   1311  C   SER P 667      -7.172   1.185   4.637  0.00  0.00      PROA  
ATOM   1312  O   SER P 667      -6.332   1.434   3.754  0.00  0.00      PROA  
ATOM   1313  N   THR P 668      -8.203   2.056   4.884  0.00  0.00      PROA  
ATOM   1314  HN  THR P 668      -9.059   1.788   5.319  0.00  0.00      PROA  
ATOM   1315  CA  THR P 668      -8.253   3.388   4.319  0.00  0.00      PROA  
ATOM   1316  HA  THR P 668      -7.242   3.723   4.141  0.00  0.00      PROA  
ATOM   1317  CB  THR P 668      -9.097   3.485   3.047  0.00  0.00      PROA  
ATOM   1318  HB  THR P 668      -8.887   2.560   2.469  0.00  0.00      PROA  
ATOM   1319  OG1 THR P 668      -8.728   4.563   2.266  0.00  0.00      PROA  
ATOM   1320  HG1 THR P 668      -9.510   4.704   1.726  0.00  0.00      PROA  
ATOM   1321  CG2 THR P 668     -10.612   3.639   3.294  0.00  0.00      PROA  
ATOM   1322 HG21 THR P 668     -10.876   2.672   3.773  0.00  0.00      PROA  
ATOM   1323 HG22 THR P 668     -11.072   3.577   2.285  0.00  0.00      PROA  
ATOM   1324 HG23 THR P 668     -10.861   4.602   3.789  0.00  0.00      PROA  
ATOM   1325  C   THR P 668      -8.656   4.405   5.398  0.00  0.00      PROA  
ATOM   1326  O   THR P 668      -9.624   4.208   6.204  0.00  0.00      PROA  
ATOM   1327  N   GLY P 669      -7.892   5.507   5.470  0.00  0.00      PROA  
ATOM   1328  HN  GLY P 669      -7.156   5.655   4.814  0.00  0.00      PROA  
ATOM   1329  CA  GLY P 669      -8.087   6.747   6.272  0.00  0.00      PROA  
ATOM   1330  HA1 GLY P 669      -7.489   7.445   5.706  0.00  0.00      PROA  
ATOM   1331  HA2 GLY P 669      -7.850   6.744   7.326  0.00  0.00      PROA  
ATOM   1332  C   GLY P 669      -9.504   7.383   6.298  0.00  0.00      PROA  
ATOM   1333  O   GLY P 669     -10.060   7.489   7.378  0.00  0.00      PROA  
ATOM   1334  N   PRO P 670     -10.217   7.613   5.151  0.00  0.00      PROA  
ATOM   1335  CD  PRO P 670      -9.551   7.911   3.911  0.00  0.00      PROA  
ATOM   1336  HD1 PRO P 670      -9.208   7.008   3.363  0.00  0.00      PROA  
ATOM   1337  HD2 PRO P 670      -8.665   8.571   4.026  0.00  0.00      PROA  
ATOM   1338  CA  PRO P 670     -11.598   8.073   5.097  0.00  0.00      PROA  
ATOM   1339  HA  PRO P 670     -11.578   9.082   5.483  0.00  0.00      PROA  
ATOM   1340  CB  PRO P 670     -11.901   7.991   3.583  0.00  0.00      PROA  
ATOM   1341  HB1 PRO P 670     -12.820   8.508   3.231  0.00  0.00      PROA  
ATOM   1342  HB2 PRO P 670     -11.988   6.911   3.338  0.00  0.00      PROA  
ATOM   1343  CG  PRO P 670     -10.585   8.657   3.115  0.00  0.00      PROA  
ATOM   1344  HG1 PRO P 670     -10.288   8.454   2.064  0.00  0.00      PROA  
ATOM   1345  HG2 PRO P 670     -10.660   9.765   3.161  0.00  0.00      PROA  
ATOM   1346  C   PRO P 670     -12.657   7.467   6.060  0.00  0.00      PROA  
ATOM   1347  O   PRO P 670     -13.251   8.161   6.824  0.00  0.00      PROA  
ATOM   1348  N   VAL P 671     -12.690   6.109   5.974  0.00  0.00      PROA  
ATOM   1349  HN  VAL P 671     -12.070   5.681   5.321  0.00  0.00      PROA  
ATOM   1350  CA  VAL P 671     -13.560   5.177   6.790  0.00  0.00      PROA  
ATOM   1351  HA  VAL P 671     -14.569   5.502   6.582  0.00  0.00      PROA  
ATOM   1352  CB  VAL P 671     -13.345   3.847   6.169  0.00  0.00      PROA  
ATOM   1353  HB  VAL P 671     -12.263   3.616   6.067  0.00  0.00      PROA  
ATOM   1354  CG1 VAL P 671     -14.031   2.729   6.965  0.00  0.00      PROA  
ATOM   1355 HG11 VAL P 671     -13.791   1.728   6.546  0.00  0.00      PROA  
ATOM   1356 HG12 VAL P 671     -15.114   2.930   6.816  0.00  0.00      PROA  
ATOM   1357 HG13 VAL P 671     -13.762   2.722   8.043  0.00  0.00      PROA  
ATOM   1358  CG2 VAL P 671     -13.965   3.900   4.788  0.00  0.00      PROA  
ATOM   1359 HG21 VAL P 671     -13.533   4.615   4.056  0.00  0.00      PROA  
ATOM   1360 HG22 VAL P 671     -14.966   4.369   4.900  0.00  0.00      PROA  
ATOM   1361 HG23 VAL P 671     -14.101   2.899   4.326  0.00  0.00      PROA  
ATOM   1362  C   VAL P 671     -13.253   5.360   8.288  0.00  0.00      PROA  
ATOM   1363  O   VAL P 671     -14.123   5.508   9.189  0.00  0.00      PROA  
ATOM   1364  N   LEU P 672     -11.948   5.448   8.727  0.00  0.00      PROA  
ATOM   1365  HN  LEU P 672     -11.271   5.431   7.996  0.00  0.00      PROA  
ATOM   1366  CA  LEU P 672     -11.564   5.608  10.022  0.00  0.00      PROA  
ATOM   1367  HA  LEU P 672     -11.909   4.840  10.699  0.00  0.00      PROA  
ATOM   1368  CB  LEU P 672     -10.022   5.522  10.186  0.00  0.00      PROA  
ATOM   1369  HB1 LEU P 672      -9.603   6.376   9.612  0.00  0.00      PROA  
ATOM   1370  HB2 LEU P 672      -9.585   4.614   9.718  0.00  0.00      PROA  
ATOM   1371  CG  LEU P 672      -9.437   5.583  11.594  0.00  0.00      PROA  
ATOM   1372  HG  LEU P 672     -10.067   6.231  12.241  0.00  0.00      PROA  
ATOM   1373  CD1 LEU P 672      -9.212   4.270  12.325  0.00  0.00      PROA  
ATOM   1374 HD11 LEU P 672     -10.110   3.618  12.264  0.00  0.00      PROA  
ATOM   1375 HD12 LEU P 672      -8.933   4.414  13.391  0.00  0.00      PROA  
ATOM   1376 HD13 LEU P 672      -8.412   3.684  11.825  0.00  0.00      PROA  
ATOM   1377  CD2 LEU P 672      -8.043   6.284  11.658  0.00  0.00      PROA  
ATOM   1378 HD21 LEU P 672      -7.703   6.315  12.715  0.00  0.00      PROA  
ATOM   1379 HD22 LEU P 672      -8.293   7.327  11.367  0.00  0.00      PROA  
ATOM   1380 HD23 LEU P 672      -7.303   5.838  10.960  0.00  0.00      PROA  
ATOM   1381  C   LEU P 672     -11.923   6.983  10.651  0.00  0.00      PROA  
ATOM   1382  O   LEU P 672     -12.431   7.090  11.794  0.00  0.00      PROA  
ATOM   1383  N   VAL P 673     -11.827   8.090   9.762  0.00  0.00      PROA  
ATOM   1384  HN  VAL P 673     -11.308   8.089   8.911  0.00  0.00      PROA  
ATOM   1385  CA  VAL P 673     -12.186   9.457  10.207  0.00  0.00      PROA  
ATOM   1386  HA  VAL P 673     -11.663   9.617  11.139  0.00  0.00      PROA  
ATOM   1387  CB  VAL P 673     -11.633  10.400   9.092  0.00  0.00      PROA  
ATOM   1388  HB  VAL P 673     -11.991  10.092   8.086  0.00  0.00      PROA  
ATOM   1389  CG1 VAL P 673     -12.009  11.860   9.330  0.00  0.00      PROA  
ATOM   1390 HG11 VAL P 673     -11.474  12.674   8.796  0.00  0.00      PROA  
ATOM   1391 HG12 VAL P 673     -11.927  12.011  10.428  0.00  0.00      PROA  
ATOM   1392 HG13 VAL P 673     -13.087  12.049   9.137  0.00  0.00      PROA  
ATOM   1393  CG2 VAL P 673     -10.084  10.344   9.099  0.00  0.00      PROA  
ATOM   1394 HG21 VAL P 673      -9.728  10.756  10.068  0.00  0.00      PROA  
ATOM   1395 HG22 VAL P 673      -9.697  10.979   8.273  0.00  0.00      PROA  
ATOM   1396 HG23 VAL P 673      -9.648   9.328   8.996  0.00  0.00      PROA  
ATOM   1397  C   VAL P 673     -13.699   9.541  10.503  0.00  0.00      PROA  
ATOM   1398  O   VAL P 673     -14.272  10.246  11.315  0.00  0.00      PROA  
ATOM   1399  N   PHE P 674     -14.418   8.708   9.722  0.00  0.00      PROA  
ATOM   1400  HN  PHE P 674     -13.955   8.150   9.038  0.00  0.00      PROA  
ATOM   1401  CA  PHE P 674     -15.841   8.408   9.902  0.00  0.00      PROA  
ATOM   1402  HA  PHE P 674     -16.302   9.384   9.920  0.00  0.00      PROA  
ATOM   1403  CB  PHE P 674     -16.417   7.791   8.596  0.00  0.00      PROA  
ATOM   1404  HB1 PHE P 674     -15.765   6.972   8.225  0.00  0.00      PROA  
ATOM   1405  HB2 PHE P 674     -16.403   8.622   7.859  0.00  0.00      PROA  
ATOM   1406  CG  PHE P 674     -17.930   7.424   8.705  0.00  0.00      PROA  
ATOM   1407  CD1 PHE P 674     -18.839   8.434   8.968  0.00  0.00      PROA  
ATOM   1408  HD1 PHE P 674     -18.409   9.398   9.194  0.00  0.00      PROA  
ATOM   1409  CE1 PHE P 674     -20.220   8.202   8.971  0.00  0.00      PROA  
ATOM   1410  HE1 PHE P 674     -20.883   9.045   9.098  0.00  0.00      PROA  
ATOM   1411  CZ  PHE P 674     -20.688   6.906   8.737  0.00  0.00      PROA  
ATOM   1412  HZ  PHE P 674     -21.741   6.670   8.790  0.00  0.00      PROA  
ATOM   1413  CD2 PHE P 674     -18.378   6.090   8.566  0.00  0.00      PROA  
ATOM   1414  HD2 PHE P 674     -17.782   5.211   8.373  0.00  0.00      PROA  
ATOM   1415  CE2 PHE P 674     -19.826   5.853   8.503  0.00  0.00      PROA  
ATOM   1416  HE2 PHE P 674     -20.186   4.867   8.245  0.00  0.00      PROA  
ATOM   1417  C   PHE P 674     -16.280   7.683  11.175  0.00  0.00      PROA  
ATOM   1418  O   PHE P 674     -17.317   8.144  11.816  0.00  0.00      PROA  
ATOM   1419  N   GLU P 675     -15.598   6.640  11.566  0.00  0.00      PROA  
ATOM   1420  HN  GLU P 675     -14.911   6.203  10.989  0.00  0.00      PROA  
ATOM   1421  CA  GLU P 675     -15.973   5.880  12.793  0.00  0.00      PROA  
ATOM   1422  HA  GLU P 675     -17.052   5.889  12.837  0.00  0.00      PROA  
ATOM   1423  CB  GLU P 675     -15.487   4.460  12.894  0.00  0.00      PROA  
ATOM   1424  HB1 GLU P 675     -15.600   4.178  13.963  0.00  0.00      PROA  
ATOM   1425  HB2 GLU P 675     -14.412   4.411  12.621  0.00  0.00      PROA  
ATOM   1426  CG  GLU P 675     -16.345   3.501  12.015  0.00  0.00      PROA  
ATOM   1427  HG1 GLU P 675     -16.154   3.618  10.927  0.00  0.00      PROA  
ATOM   1428  HG2 GLU P 675     -17.397   3.766  12.253  0.00  0.00      PROA  
ATOM   1429  CD  GLU P 675     -16.230   2.050  12.405  0.00  0.00      PROA  
ATOM   1430  OE1 GLU P 675     -16.698   1.743  13.502  0.00  0.00      PROA  
ATOM   1431  OE2 GLU P 675     -15.627   1.316  11.565  0.00  0.00      PROA  
ATOM   1432  C   GLU P 675     -15.581   6.731  14.054  0.00  0.00      PROA  
ATOM   1433  O   GLU P 675     -16.171   6.772  15.105  0.00  0.00      PROA  
ATOM   1434  N   LYS P 676     -14.463   7.476  13.948  0.00  0.00      PROA  
ATOM   1435  HN  LYS P 676     -13.897   7.388  13.132  0.00  0.00      PROA  
ATOM   1436  CA  LYS P 676     -13.960   8.395  14.942  0.00  0.00      PROA  
ATOM   1437  HA  LYS P 676     -13.761   7.798  15.820  0.00  0.00      PROA  
ATOM   1438  CB  LYS P 676     -12.604   9.019  14.588  0.00  0.00      PROA  
ATOM   1439  HB1 LYS P 676     -12.465   9.768  15.397  0.00  0.00      PROA  
ATOM   1440  HB2 LYS P 676     -12.663   9.559  13.618  0.00  0.00      PROA  
ATOM   1441  CG  LYS P 676     -11.470   8.013  14.752  0.00  0.00      PROA  
ATOM   1442  HG1 LYS P 676     -11.569   7.147  14.063  0.00  0.00      PROA  
ATOM   1443  HG2 LYS P 676     -11.374   7.622  15.787  0.00  0.00      PROA  
ATOM   1444  CD  LYS P 676     -10.013   8.544  14.543  0.00  0.00      PROA  
ATOM   1445  HD1 LYS P 676      -9.974   8.810  13.465  0.00  0.00      PROA  
ATOM   1446  HD2 LYS P 676      -9.294   7.700  14.600  0.00  0.00      PROA  
ATOM   1447  CE  LYS P 676      -9.592   9.634  15.518  0.00  0.00      PROA  
ATOM   1448  HE1 LYS P 676      -9.626   9.244  16.558  0.00  0.00      PROA  
ATOM   1449  HE2 LYS P 676     -10.110  10.615  15.455  0.00  0.00      PROA  
ATOM   1450  NZ  LYS P 676      -8.216   9.961  15.217  0.00  0.00      PROA  
ATOM   1451  HZ1 LYS P 676      -7.786  10.787  15.680  0.00  0.00      PROA  
ATOM   1452  HZ2 LYS P 676      -8.137  10.080  14.187  0.00  0.00      PROA  
ATOM   1453  HZ3 LYS P 676      -7.539   9.171  15.219  0.00  0.00      PROA  
ATOM   1454  C   LYS P 676     -14.941   9.451  15.410  0.00  0.00      PROA  
ATOM   1455  O   LYS P 676     -15.255   9.552  16.561  0.00  0.00      PROA  
ATOM   1456  N   ILE P 677     -15.617  10.176  14.459  0.00  0.00      PROA  
ATOM   1457  HN  ILE P 677     -15.331  10.169  13.503  0.00  0.00      PROA  
ATOM   1458  CA  ILE P 677     -16.732  11.098  14.894  0.00  0.00      PROA  
ATOM   1459  HA  ILE P 677     -16.427  11.647  15.772  0.00  0.00      PROA  
ATOM   1460  CB  ILE P 677     -17.120  12.182  13.899  0.00  0.00      PROA  
ATOM   1461  HB  ILE P 677     -16.222  12.821  13.755  0.00  0.00      PROA  
ATOM   1462  CG2 ILE P 677     -17.385  11.543  12.554  0.00  0.00      PROA  
ATOM   1463 HG21 ILE P 677     -18.442  11.200  12.557  0.00  0.00      PROA  
ATOM   1464 HG22 ILE P 677     -16.654  10.735  12.336  0.00  0.00      PROA  
ATOM   1465 HG23 ILE P 677     -17.248  12.332  11.784  0.00  0.00      PROA  
ATOM   1466  CG1 ILE P 677     -18.080  13.293  14.377  0.00  0.00      PROA  
ATOM   1467 HG11 ILE P 677     -19.008  12.800  14.737  0.00  0.00      PROA  
ATOM   1468 HG12 ILE P 677     -18.402  13.946  13.537  0.00  0.00      PROA  
ATOM   1469  CD  ILE P 677     -17.618  14.074  15.552  0.00  0.00      PROA  
ATOM   1470  HD1 ILE P 677     -17.605  13.432  16.459  0.00  0.00      PROA  
ATOM   1471  HD2 ILE P 677     -18.290  14.948  15.690  0.00  0.00      PROA  
ATOM   1472  HD3 ILE P 677     -16.554  14.377  15.450  0.00  0.00      PROA  
ATOM   1473  C   ILE P 677     -18.018  10.382  15.160  0.00  0.00      PROA  
ATOM   1474  O   ILE P 677     -18.822  10.803  15.962  0.00  0.00      PROA  
ATOM   1475  N   LEU P 678     -18.234   9.147  14.519  0.00  0.00      PROA  
ATOM   1476  HN  LEU P 678     -17.508   8.695  14.007  0.00  0.00      PROA  
ATOM   1477  CA  LEU P 678     -19.489   8.377  14.709  0.00  0.00      PROA  
ATOM   1478  HA  LEU P 678     -20.216   9.116  14.408  0.00  0.00      PROA  
ATOM   1479  CB  LEU P 678     -19.410   7.279  13.703  0.00  0.00      PROA  
ATOM   1480  HB1 LEU P 678     -18.379   6.873  13.778  0.00  0.00      PROA  
ATOM   1481  HB2 LEU P 678     -19.425   7.806  12.725  0.00  0.00      PROA  
ATOM   1482  CG  LEU P 678     -20.534   6.248  13.837  0.00  0.00      PROA  
ATOM   1483  HG  LEU P 678     -20.496   5.767  14.837  0.00  0.00      PROA  
ATOM   1484  CD1 LEU P 678     -21.934   6.830  13.736  0.00  0.00      PROA  
ATOM   1485 HD11 LEU P 678     -22.013   7.781  14.305  0.00  0.00      PROA  
ATOM   1486 HD12 LEU P 678     -22.565   5.986  14.090  0.00  0.00      PROA  
ATOM   1487 HD13 LEU P 678     -22.181   7.017  12.669  0.00  0.00      PROA  
ATOM   1488  CD2 LEU P 678     -20.226   5.127  12.809  0.00  0.00      PROA  
ATOM   1489 HD21 LEU P 678     -20.844   4.242  13.074  0.00  0.00      PROA  
ATOM   1490 HD22 LEU P 678     -19.166   4.810  12.912  0.00  0.00      PROA  
ATOM   1491 HD23 LEU P 678     -20.410   5.561  11.803  0.00  0.00      PROA  
ATOM   1492  C   LEU P 678     -19.604   7.912  16.147  0.00  0.00      PROA  
ATOM   1493  O   LEU P 678     -20.677   7.962  16.792  0.00  0.00      PROA  
ATOM   1494  N   TYR P 679     -18.491   7.460  16.721  0.00  0.00      PROA  
ATOM   1495  HN  TYR P 679     -17.695   7.394  16.124  0.00  0.00      PROA  
ATOM   1496  CA  TYR P 679     -18.465   7.017  18.120  0.00  0.00      PROA  
ATOM   1497  HA  TYR P 679     -19.312   6.352  18.193  0.00  0.00      PROA  
ATOM   1498  CB  TYR P 679     -17.207   6.120  18.293  0.00  0.00      PROA  
ATOM   1499  HB1 TYR P 679     -16.386   6.857  18.163  0.00  0.00      PROA  
ATOM   1500  HB2 TYR P 679     -17.128   5.243  17.615  0.00  0.00      PROA  
ATOM   1501  CG  TYR P 679     -17.215   5.672  19.737  0.00  0.00      PROA  
ATOM   1502  CD1 TYR P 679     -16.255   6.050  20.624  0.00  0.00      PROA  
ATOM   1503  HD1 TYR P 679     -15.512   6.762  20.297  0.00  0.00      PROA  
ATOM   1504  CE1 TYR P 679     -16.225   5.505  21.889  0.00  0.00      PROA  
ATOM   1505  HE1 TYR P 679     -15.460   5.805  22.589  0.00  0.00      PROA  
ATOM   1506  CZ  TYR P 679     -17.251   4.647  22.350  0.00  0.00      PROA  
ATOM   1507  OH  TYR P 679     -17.139   4.188  23.692  0.00  0.00      PROA  
ATOM   1508  HH  TYR P 679     -16.610   4.891  24.078  0.00  0.00      PROA  
ATOM   1509  CD2 TYR P 679     -18.256   4.748  20.125  0.00  0.00      PROA  
ATOM   1510  HD2 TYR P 679     -19.048   4.522  19.426  0.00  0.00      PROA  
ATOM   1511  CE2 TYR P 679     -18.236   4.240  21.444  0.00  0.00      PROA  
ATOM   1512  HE2 TYR P 679     -18.885   3.446  21.784  0.00  0.00      PROA  
ATOM   1513  C   TYR P 679     -18.619   8.160  19.043  0.00  0.00      PROA  
ATOM   1514  O   TYR P 679     -19.403   8.032  19.980  0.00  0.00      PROA  
ATOM   1515  N   LYS P 680     -17.990   9.273  18.789  0.00  0.00      PROA  
ATOM   1516  HN  LYS P 680     -17.390   9.338  17.995  0.00  0.00      PROA  
ATOM   1517  CA  LYS P 680     -17.940  10.530  19.546  0.00  0.00      PROA  
ATOM   1518  HA  LYS P 680     -17.697  10.194  20.543  0.00  0.00      PROA  
ATOM   1519  CB  LYS P 680     -16.968  11.546  18.916  0.00  0.00      PROA  
ATOM   1520  HB1 LYS P 680     -17.212  11.819  17.867  0.00  0.00      PROA  
ATOM   1521  HB2 LYS P 680     -15.932  11.152  18.982  0.00  0.00      PROA  
ATOM   1522  CG  LYS P 680     -16.981  12.955  19.583  0.00  0.00      PROA  
ATOM   1523  HG1 LYS P 680     -17.963  13.451  19.424  0.00  0.00      PROA  
ATOM   1524  HG2 LYS P 680     -16.266  13.501  18.932  0.00  0.00      PROA  
ATOM   1525  CD  LYS P 680     -16.649  12.878  21.087  0.00  0.00      PROA  
ATOM   1526  HD1 LYS P 680     -15.726  12.303  21.313  0.00  0.00      PROA  
ATOM   1527  HD2 LYS P 680     -17.491  12.381  21.615  0.00  0.00      PROA  
ATOM   1528  CE  LYS P 680     -16.374  14.198  21.822  0.00  0.00      PROA  
ATOM   1529  HE1 LYS P 680     -15.410  14.612  21.457  0.00  0.00      PROA  
ATOM   1530  HE2 LYS P 680     -16.343  13.994  22.914  0.00  0.00      PROA  
ATOM   1531  NZ  LYS P 680     -17.481  15.173  21.516  0.00  0.00      PROA  
ATOM   1532  HZ1 LYS P 680     -17.460  15.476  20.521  0.00  0.00      PROA  
ATOM   1533  HZ2 LYS P 680     -17.463  15.976  22.177  0.00  0.00      PROA  
ATOM   1534  HZ3 LYS P 680     -18.418  14.820  21.798  0.00  0.00      PROA  
ATOM   1535  C   LYS P 680     -19.365  11.109  19.615  0.00  0.00      PROA  
ATOM   1536  O   LYS P 680     -19.890  11.465  20.683  0.00  0.00      PROA  
ATOM   1537  N   PHE P 681     -20.115  11.061  18.421  0.00  0.00      PROA  
ATOM   1538  HN  PHE P 681     -19.632  10.803  17.588  0.00  0.00      PROA  
ATOM   1539  CA  PHE P 681     -21.518  11.465  18.315  0.00  0.00      PROA  
ATOM   1540  HA  PHE P 681     -21.590  12.446  18.762  0.00  0.00      PROA  
ATOM   1541  CB  PHE P 681     -21.945  11.267  16.792  0.00  0.00      PROA  
ATOM   1542  HB1 PHE P 681     -22.039  10.216  16.445  0.00  0.00      PROA  
ATOM   1543  HB2 PHE P 681     -21.164  11.717  16.143  0.00  0.00      PROA  
ATOM   1544  CG  PHE P 681     -23.219  11.955  16.475  0.00  0.00      PROA  
ATOM   1545  CD1 PHE P 681     -23.202  13.338  16.416  0.00  0.00      PROA  
ATOM   1546  HD1 PHE P 681     -22.325  13.817  16.826  0.00  0.00      PROA  
ATOM   1547  CE1 PHE P 681     -24.261  14.083  15.897  0.00  0.00      PROA  
ATOM   1548  HE1 PHE P 681     -24.276  15.163  15.874  0.00  0.00      PROA  
ATOM   1549  CZ  PHE P 681     -25.433  13.415  15.422  0.00  0.00      PROA  
ATOM   1550  HZ  PHE P 681     -26.293  13.932  15.021  0.00  0.00      PROA  
ATOM   1551  CD2 PHE P 681     -24.369  11.234  15.975  0.00  0.00      PROA  
ATOM   1552  HD2 PHE P 681     -24.423  10.155  15.948  0.00  0.00      PROA  
ATOM   1553  CE2 PHE P 681     -25.538  11.966  15.572  0.00  0.00      PROA  
ATOM   1554  HE2 PHE P 681     -26.445  11.416  15.369  0.00  0.00      PROA  
ATOM   1555  C   PHE P 681     -22.371  10.478  19.157  0.00  0.00      PROA  
ATOM   1556  O   PHE P 681     -23.241  10.909  19.917  0.00  0.00      PROA  
ATOM   1557  N   CYS P 682     -22.104   9.101  19.106  0.00  0.00      PROA  
ATOM   1558  HN  CYS P 682     -21.317   8.652  18.690  0.00  0.00      PROA  
ATOM   1559  CA  CYS P 682     -22.879   8.186  19.886  0.00  0.00      PROA  
ATOM   1560  HA  CYS P 682     -23.940   8.219  19.690  0.00  0.00      PROA  
ATOM   1561  CB  CYS P 682     -22.487   6.762  19.507  0.00  0.00      PROA  
ATOM   1562  HB1 CYS P 682     -23.006   6.153  20.278  0.00  0.00      PROA  
ATOM   1563  HB2 CYS P 682     -21.386   6.635  19.591  0.00  0.00      PROA  
ATOM   1564  SG  CYS P 682     -23.152   6.183  17.871  0.00  0.00      PROA  
ATOM   1565  HG1 CYS P 682     -23.021   7.410  17.388  0.00  0.00      PROA  
ATOM   1566  C   CYS P 682     -22.656   8.396  21.441  0.00  0.00      PROA  
ATOM   1567  O   CYS P 682     -23.615   8.292  22.207  0.00  0.00      PROA  
ATOM   1568  N   ARG P 683     -21.422   8.665  21.928  0.00  0.00      PROA  
ATOM   1569  HN  ARG P 683     -20.664   8.553  21.291  0.00  0.00      PROA  
ATOM   1570  CA  ARG P 683     -21.127   8.943  23.345  0.00  0.00      PROA  
ATOM   1571  HA  ARG P 683     -21.634   8.169  23.902  0.00  0.00      PROA  
ATOM   1572  CB  ARG P 683     -19.610   8.972  23.615  0.00  0.00      PROA  
ATOM   1573  HB1 ARG P 683     -19.255   9.578  24.476  0.00  0.00      PROA  
ATOM   1574  HB2 ARG P 683     -19.273   9.501  22.698  0.00  0.00      PROA  
ATOM   1575  CG  ARG P 683     -19.010   7.611  23.643  0.00  0.00      PROA  
ATOM   1576  HG1 ARG P 683     -18.111   7.768  23.009  0.00  0.00      PROA  
ATOM   1577  HG2 ARG P 683     -19.691   6.870  23.173  0.00  0.00      PROA  
ATOM   1578  CD  ARG P 683     -18.623   6.968  25.002  0.00  0.00      PROA  
ATOM   1579  HD1 ARG P 683     -17.894   7.472  25.672  0.00  0.00      PROA  
ATOM   1580  HD2 ARG P 683     -18.245   5.965  24.709  0.00  0.00      PROA  
ATOM   1581  NE  ARG P 683     -19.903   6.770  25.725  0.00  0.00      PROA  
ATOM   1582  HE  ARG P 683     -20.647   6.285  25.267  0.00  0.00      PROA  
ATOM   1583  CZ  ARG P 683     -20.195   7.237  26.905  0.00  0.00      PROA  
ATOM   1584  NH1 ARG P 683     -19.506   8.186  27.475  0.00  0.00      PROA  
ATOM   1585 HH11 ARG P 683     -18.811   8.617  26.899  0.00  0.00      PROA  
ATOM   1586 HH12 ARG P 683     -19.850   8.497  28.361  0.00  0.00      PROA  
ATOM   1587  NH2 ARG P 683     -21.225   6.830  27.569  0.00  0.00      PROA  
ATOM   1588 HH21 ARG P 683     -21.873   6.120  27.293  0.00  0.00      PROA  
ATOM   1589 HH22 ARG P 683     -21.409   7.400  28.370  0.00  0.00      PROA  
ATOM   1590  C   ARG P 683     -21.720  10.290  23.825  0.00  0.00      PROA  
ATOM   1591  O   ARG P 683     -22.189  10.454  24.912  0.00  0.00      PROA  
ATOM   1592  N   ASP P 684     -21.723  11.327  22.993  0.00  0.00      PROA  
ATOM   1593  HN  ASP P 684     -21.174  11.217  22.168  0.00  0.00      PROA  
ATOM   1594  CA  ASP P 684     -22.342  12.547  23.254  0.00  0.00      PROA  
ATOM   1595  HA  ASP P 684     -22.023  12.959  24.200  0.00  0.00      PROA  
ATOM   1596  CB  ASP P 684     -21.974  13.503  22.052  0.00  0.00      PROA  
ATOM   1597  HB1 ASP P 684     -22.535  14.461  22.110  0.00  0.00      PROA  
ATOM   1598  HB2 ASP P 684     -22.040  12.955  21.088  0.00  0.00      PROA  
ATOM   1599  CG  ASP P 684     -20.502  13.980  22.078  0.00  0.00      PROA  
ATOM   1600  OD1 ASP P 684     -19.810  13.717  23.085  0.00  0.00      PROA  
ATOM   1601  OD2 ASP P 684     -20.092  14.725  21.114  0.00  0.00      PROA  
ATOM   1602  C   ASP P 684     -23.854  12.468  23.395  0.00  0.00      PROA  
ATOM   1603  O   ASP P 684     -24.414  12.916  24.369  0.00  0.00      PROA  
ATOM   1604  N   TYR P 685     -24.558  11.917  22.316  0.00  0.00      PROA  
ATOM   1605  HN  TYR P 685     -24.015  11.587  21.548  0.00  0.00      PROA  
ATOM   1606  CA  TYR P 685     -26.004  11.961  22.058  0.00  0.00      PROA  
ATOM   1607  HA  TYR P 685     -26.417  12.757  22.659  0.00  0.00      PROA  
ATOM   1608  CB  TYR P 685     -26.276  12.360  20.614  0.00  0.00      PROA  
ATOM   1609  HB1 TYR P 685     -27.363  12.318  20.389  0.00  0.00      PROA  
ATOM   1610  HB2 TYR P 685     -25.687  11.686  19.956  0.00  0.00      PROA  
ATOM   1611  CG  TYR P 685     -25.723  13.801  20.361  0.00  0.00      PROA  
ATOM   1612  CD1 TYR P 685     -26.279  14.767  21.192  0.00  0.00      PROA  
ATOM   1613  HD1 TYR P 685     -27.035  14.489  21.911  0.00  0.00      PROA  
ATOM   1614  CE1 TYR P 685     -25.801  16.093  20.970  0.00  0.00      PROA  
ATOM   1615  HE1 TYR P 685     -26.094  16.929  21.588  0.00  0.00      PROA  
ATOM   1616  CZ  TYR P 685     -24.827  16.339  19.982  0.00  0.00      PROA  
ATOM   1617  OH  TYR P 685     -24.411  17.718  19.718  0.00  0.00      PROA  
ATOM   1618  HH  TYR P 685     -23.645  17.661  19.142  0.00  0.00      PROA  
ATOM   1619  CD2 TYR P 685     -24.729  14.050  19.438  0.00  0.00      PROA  
ATOM   1620  HD2 TYR P 685     -24.364  13.215  18.858  0.00  0.00      PROA  
ATOM   1621  CE2 TYR P 685     -24.255  15.314  19.245  0.00  0.00      PROA  
ATOM   1622  HE2 TYR P 685     -23.497  15.602  18.531  0.00  0.00      PROA  
ATOM   1623  C   TYR P 685     -26.709  10.636  22.520  0.00  0.00      PROA  
ATOM   1624  O   TYR P 685     -27.913  10.431  22.304  0.00  0.00      PROA  
ATOM   1625  N   GLN P 686     -25.973   9.672  23.130  0.00  0.00      PROA  
ATOM   1626  HN  GLN P 686     -24.986   9.778  23.028  0.00  0.00      PROA  
ATOM   1627  CA  GLN P 686     -26.550   8.542  23.796  0.00  0.00      PROA  
ATOM   1628  HA  GLN P 686     -25.737   7.928  24.154  0.00  0.00      PROA  
ATOM   1629  CB  GLN P 686     -27.456   8.775  25.068  0.00  0.00      PROA  
ATOM   1630  HB1 GLN P 686     -27.585   7.807  25.598  0.00  0.00      PROA  
ATOM   1631  HB2 GLN P 686     -28.408   9.266  24.773  0.00  0.00      PROA  
ATOM   1632  CG  GLN P 686     -26.865   9.776  26.149  0.00  0.00      PROA  
ATOM   1633  HG1 GLN P 686     -27.629   9.942  26.938  0.00  0.00      PROA  
ATOM   1634  HG2 GLN P 686     -26.964  10.738  25.602  0.00  0.00      PROA  
ATOM   1635  CD  GLN P 686     -25.483   9.669  26.767  0.00  0.00      PROA  
ATOM   1636  OE1 GLN P 686     -25.030  10.609  27.447  0.00  0.00      PROA  
ATOM   1637  NE2 GLN P 686     -24.749   8.584  26.605  0.00  0.00      PROA  
ATOM   1638 HE21 GLN P 686     -23.867   8.579  27.077  0.00  0.00      PROA  
ATOM   1639 HE22 GLN P 686     -25.001   7.780  26.066  0.00  0.00      PROA  
ATOM   1640  C   GLN P 686     -27.180   7.487  22.854  0.00  0.00      PROA  
ATOM   1641  O   GLN P 686     -27.911   6.510  23.228  0.00  0.00      PROA  
ATOM   1642  N   LEU P 687     -26.806   7.394  21.541  0.00  0.00      PROA  
ATOM   1643  HN  LEU P 687     -26.146   8.027  21.144  0.00  0.00      PROA  
ATOM   1644  CA  LEU P 687     -27.387   6.533  20.504  0.00  0.00      PROA  
ATOM   1645  HA  LEU P 687     -28.387   6.407  20.890  0.00  0.00      PROA  
ATOM   1646  CB  LEU P 687     -27.490   7.122  19.078  0.00  0.00      PROA  
ATOM   1647  HB1 LEU P 687     -28.016   6.393  18.426  0.00  0.00      PROA  
ATOM   1648  HB2 LEU P 687     -26.420   7.232  18.803  0.00  0.00      PROA  
ATOM   1649  CG  LEU P 687     -28.260   8.421  19.056  0.00  0.00      PROA  
ATOM   1650  HG  LEU P 687     -27.897   9.085  19.869  0.00  0.00      PROA  
ATOM   1651  CD1 LEU P 687     -27.939   9.251  17.783  0.00  0.00      PROA  
ATOM   1652 HD11 LEU P 687     -28.032   8.613  16.877  0.00  0.00      PROA  
ATOM   1653 HD12 LEU P 687     -26.888   9.595  17.883  0.00  0.00      PROA  
ATOM   1654 HD13 LEU P 687     -28.599  10.137  17.662  0.00  0.00      PROA  
ATOM   1655  CD2 LEU P 687     -29.781   8.229  19.342  0.00  0.00      PROA  
ATOM   1656 HD21 LEU P 687     -30.263   9.216  19.171  0.00  0.00      PROA  
ATOM   1657 HD22 LEU P 687     -30.029   7.961  20.391  0.00  0.00      PROA  
ATOM   1658 HD23 LEU P 687     -30.078   7.491  18.567  0.00  0.00      PROA  
ATOM   1659  C   LEU P 687     -26.484   5.307  20.518  0.00  0.00      PROA  
ATOM   1660  O   LEU P 687     -25.270   5.366  20.569  0.00  0.00      PROA  
ATOM   1661  N   SER P 688     -27.074   4.030  20.472  0.00  0.00      PROA  
ATOM   1662  HN  SER P 688     -28.068   3.984  20.420  0.00  0.00      PROA  
ATOM   1663  CA  SER P 688     -26.382   2.761  20.457  0.00  0.00      PROA  
ATOM   1664  HA  SER P 688     -25.727   2.727  21.315  0.00  0.00      PROA  
ATOM   1665  CB  SER P 688     -27.430   1.594  20.500  0.00  0.00      PROA  
ATOM   1666  HB1 SER P 688     -27.945   1.488  19.521  0.00  0.00      PROA  
ATOM   1667  HB2 SER P 688     -28.292   1.997  21.074  0.00  0.00      PROA  
ATOM   1668  OG  SER P 688     -26.795   0.435  20.967  0.00  0.00      PROA  
ATOM   1669  HG1 SER P 688     -27.365  -0.304  20.739  0.00  0.00      PROA  
ATOM   1670  C   SER P 688     -25.516   2.556  19.214  0.00  0.00      PROA  
ATOM   1671  O   SER P 688     -26.044   2.738  18.138  0.00  0.00      PROA  
ATOM   1672  N   TYR P 689     -24.335   2.054  19.420  0.00  0.00      PROA  
ATOM   1673  HN  TYR P 689     -23.992   1.794  20.319  0.00  0.00      PROA  
ATOM   1674  CA  TYR P 689     -23.262   2.097  18.410  0.00  0.00      PROA  
ATOM   1675  HA  TYR P 689     -23.480   2.911  17.734  0.00  0.00      PROA  
ATOM   1676  CB  TYR P 689     -21.870   2.494  19.071  0.00  0.00      PROA  
ATOM   1677  HB1 TYR P 689     -21.915   2.016  20.073  0.00  0.00      PROA  
ATOM   1678  HB2 TYR P 689     -21.930   3.576  19.313  0.00  0.00      PROA  
ATOM   1679  CG  TYR P 689     -20.675   2.192  18.258  0.00  0.00      PROA  
ATOM   1680  CD1 TYR P 689     -20.481   2.704  16.935  0.00  0.00      PROA  
ATOM   1681  HD1 TYR P 689     -21.375   3.156  16.531  0.00  0.00      PROA  
ATOM   1682  CE1 TYR P 689     -19.332   2.393  16.234  0.00  0.00      PROA  
ATOM   1683  HE1 TYR P 689     -19.341   2.555  15.166  0.00  0.00      PROA  
ATOM   1684  CZ  TYR P 689     -18.352   1.588  16.851  0.00  0.00      PROA  
ATOM   1685  OH  TYR P 689     -17.246   1.280  16.023  0.00  0.00      PROA  
ATOM   1686  HH  TYR P 689     -17.321   1.753  15.191  0.00  0.00      PROA  
ATOM   1687  CD2 TYR P 689     -19.663   1.403  18.863  0.00  0.00      PROA  
ATOM   1688  HD2 TYR P 689     -19.957   1.099  19.857  0.00  0.00      PROA  
ATOM   1689  CE2 TYR P 689     -18.521   1.115  18.172  0.00  0.00      PROA  
ATOM   1690  HE2 TYR P 689     -17.688   0.575  18.596  0.00  0.00      PROA  
ATOM   1691  C   TYR P 689     -23.271   0.880  17.508  0.00  0.00      PROA  
ATOM   1692  O   TYR P 689     -23.486   1.029  16.290  0.00  0.00      PROA  
ATOM   1693  N   LEU P 690     -23.015  -0.351  18.043  0.00  0.00      PROA  
ATOM   1694  HN  LEU P 690     -23.011  -0.356  19.040  0.00  0.00      PROA  
ATOM   1695  CA  LEU P 690     -22.771  -1.555  17.264  0.00  0.00      PROA  
ATOM   1696  HA  LEU P 690     -21.854  -1.413  16.712  0.00  0.00      PROA  
ATOM   1697  CB  LEU P 690     -22.630  -2.769  18.215  0.00  0.00      PROA  
ATOM   1698  HB1 LEU P 690     -22.615  -3.747  17.688  0.00  0.00      PROA  
ATOM   1699  HB2 LEU P 690     -23.539  -2.862  18.847  0.00  0.00      PROA  
ATOM   1700  CG  LEU P 690     -21.232  -2.721  18.982  0.00  0.00      PROA  
ATOM   1701  HG  LEU P 690     -21.212  -1.704  19.428  0.00  0.00      PROA  
ATOM   1702  CD1 LEU P 690     -21.258  -3.838  20.010  0.00  0.00      PROA  
ATOM   1703 HD11 LEU P 690     -22.137  -3.681  20.671  0.00  0.00      PROA  
ATOM   1704 HD12 LEU P 690     -20.308  -3.916  20.582  0.00  0.00      PROA  
ATOM   1705 HD13 LEU P 690     -21.464  -4.818  19.529  0.00  0.00      PROA  
ATOM   1706  CD2 LEU P 690     -19.969  -2.736  18.081  0.00  0.00      PROA  
ATOM   1707 HD21 LEU P 690     -19.105  -2.538  18.750  0.00  0.00      PROA  
ATOM   1708 HD22 LEU P 690     -20.008  -2.119  17.158  0.00  0.00      PROA  
ATOM   1709 HD23 LEU P 690     -19.820  -3.738  17.625  0.00  0.00      PROA  
ATOM   1710  C   LEU P 690     -23.896  -1.939  16.277  0.00  0.00      PROA  
ATOM   1711  O   LEU P 690     -23.711  -2.257  15.083  0.00  0.00      PROA  
ATOM   1712  N   SER P 691     -25.166  -1.866  16.690  0.00  0.00      PROA  
ATOM   1713  HN  SER P 691     -25.377  -1.611  17.630  0.00  0.00      PROA  
ATOM   1714  CA  SER P 691     -26.322  -1.892  15.854  0.00  0.00      PROA  
ATOM   1715  HA  SER P 691     -26.243  -2.823  15.313  0.00  0.00      PROA  
ATOM   1716  CB  SER P 691     -27.538  -1.932  16.826  0.00  0.00      PROA  
ATOM   1717  HB1 SER P 691     -27.455  -1.138  17.600  0.00  0.00      PROA  
ATOM   1718  HB2 SER P 691     -27.554  -2.931  17.311  0.00  0.00      PROA  
ATOM   1719  OG  SER P 691     -28.823  -1.768  16.247  0.00  0.00      PROA  
ATOM   1720  HG1 SER P 691     -28.845  -0.869  15.910  0.00  0.00      PROA  
ATOM   1721  C   SER P 691     -26.377  -0.709  14.852  0.00  0.00      PROA  
ATOM   1722  O   SER P 691     -26.644  -0.911  13.669  0.00  0.00      PROA  
ATOM   1723  N   LEU P 692     -26.066   0.588  15.272  0.00  0.00      PROA  
ATOM   1724  HN  LEU P 692     -25.811   0.787  16.215  0.00  0.00      PROA  
ATOM   1725  CA  LEU P 692     -25.968   1.717  14.262  0.00  0.00      PROA  
ATOM   1726  HA  LEU P 692     -26.913   1.663  13.743  0.00  0.00      PROA  
ATOM   1727  CB  LEU P 692     -25.686   3.151  14.828  0.00  0.00      PROA  
ATOM   1728  HB1 LEU P 692     -24.763   3.072  15.441  0.00  0.00      PROA  
ATOM   1729  HB2 LEU P 692     -26.605   3.245  15.445  0.00  0.00      PROA  
ATOM   1730  CG  LEU P 692     -25.577   4.346  13.849  0.00  0.00      PROA  
ATOM   1731  HG  LEU P 692     -24.634   4.338  13.262  0.00  0.00      PROA  
ATOM   1732  CD1 LEU P 692     -26.793   4.395  12.929  0.00  0.00      PROA  
ATOM   1733 HD11 LEU P 692     -26.860   3.511  12.260  0.00  0.00      PROA  
ATOM   1734 HD12 LEU P 692     -26.688   5.348  12.366  0.00  0.00      PROA  
ATOM   1735 HD13 LEU P 692     -27.720   4.553  13.520  0.00  0.00      PROA  
ATOM   1736  CD2 LEU P 692     -25.531   5.731  14.649  0.00  0.00      PROA  
ATOM   1737 HD21 LEU P 692     -26.378   5.969  15.328  0.00  0.00      PROA  
ATOM   1738 HD22 LEU P 692     -25.556   6.530  13.877  0.00  0.00      PROA  
ATOM   1739 HD23 LEU P 692     -24.625   5.794  15.289  0.00  0.00      PROA  
ATOM   1740  C   LEU P 692     -24.892   1.585  13.149  0.00  0.00      PROA  
ATOM   1741  O   LEU P 692     -25.150   1.620  11.940  0.00  0.00      PROA  
ATOM   1742  N   ARG P 693     -23.621   1.153  13.506  0.00  0.00      PROA  
ATOM   1743  HN  ARG P 693     -23.408   1.044  14.474  0.00  0.00      PROA  
ATOM   1744  CA  ARG P 693     -22.608   0.840  12.518  0.00  0.00      PROA  
ATOM   1745  HA  ARG P 693     -22.560   1.635  11.789  0.00  0.00      PROA  
ATOM   1746  CB  ARG P 693     -21.221   0.780  13.190  0.00  0.00      PROA  
ATOM   1747  HB1 ARG P 693     -21.082  -0.126  13.819  0.00  0.00      PROA  
ATOM   1748  HB2 ARG P 693     -21.234   1.476  14.056  0.00  0.00      PROA  
ATOM   1749  CG  ARG P 693     -20.032   0.901  12.220  0.00  0.00      PROA  
ATOM   1750  HG1 ARG P 693     -19.216   1.336  12.835  0.00  0.00      PROA  
ATOM   1751  HG2 ARG P 693     -20.337   1.722  11.537  0.00  0.00      PROA  
ATOM   1752  CD  ARG P 693     -19.624  -0.286  11.402  0.00  0.00      PROA  
ATOM   1753  HD1 ARG P 693     -18.735   0.015  10.807  0.00  0.00      PROA  
ATOM   1754  HD2 ARG P 693     -20.340  -0.520  10.586  0.00  0.00      PROA  
ATOM   1755  NE  ARG P 693     -19.277  -1.400  12.263  0.00  0.00      PROA  
ATOM   1756  HE  ARG P 693     -19.346  -1.383  13.260  0.00  0.00      PROA  
ATOM   1757  CZ  ARG P 693     -18.874  -2.631  11.788  0.00  0.00      PROA  
ATOM   1758  NH1 ARG P 693     -18.218  -2.845  10.645  0.00  0.00      PROA  
ATOM   1759 HH11 ARG P 693     -17.793  -1.990  10.349  0.00  0.00      PROA  
ATOM   1760 HH12 ARG P 693     -17.659  -3.672  10.595  0.00  0.00      PROA  
ATOM   1761  NH2 ARG P 693     -18.979  -3.691  12.577  0.00  0.00      PROA  
ATOM   1762 HH21 ARG P 693     -19.530  -3.633  13.410  0.00  0.00      PROA  
ATOM   1763 HH22 ARG P 693     -18.500  -4.544  12.370  0.00  0.00      PROA  
ATOM   1764  C   ARG P 693     -22.996  -0.338  11.686  0.00  0.00      PROA  
ATOM   1765  O   ARG P 693     -22.780  -0.280  10.480  0.00  0.00      PROA  
ATOM   1766  N   THR P 694     -23.588  -1.470  12.245  0.00  0.00      PROA  
ATOM   1767  HN  THR P 694     -23.549  -1.541  13.239  0.00  0.00      PROA  
ATOM   1768  CA  THR P 694     -24.128  -2.582  11.425  0.00  0.00      PROA  
ATOM   1769  HA  THR P 694     -23.295  -3.035  10.908  0.00  0.00      PROA  
ATOM   1770  CB  THR P 694     -24.700  -3.668  12.326  0.00  0.00      PROA  
ATOM   1771  HB  THR P 694     -25.398  -3.186  13.044  0.00  0.00      PROA  
ATOM   1772  OG1 THR P 694     -23.602  -4.243  13.011  0.00  0.00      PROA  
ATOM   1773  HG1 THR P 694     -23.570  -3.950  13.924  0.00  0.00      PROA  
ATOM   1774  CG2 THR P 694     -25.410  -4.761  11.513  0.00  0.00      PROA  
ATOM   1775 HG21 THR P 694     -25.528  -5.720  12.061  0.00  0.00      PROA  
ATOM   1776 HG22 THR P 694     -24.857  -5.095  10.610  0.00  0.00      PROA  
ATOM   1777 HG23 THR P 694     -26.462  -4.502  11.269  0.00  0.00      PROA  
ATOM   1778  C   THR P 694     -25.172  -2.133  10.403  0.00  0.00      PROA  
ATOM   1779  O   THR P 694     -25.289  -2.645   9.314  0.00  0.00      PROA  
ATOM   1780  N   SER P 695     -26.049  -1.245  10.778  0.00  0.00      PROA  
ATOM   1781  HN  SER P 695     -26.045  -0.870  11.702  0.00  0.00      PROA  
ATOM   1782  CA  SER P 695     -27.122  -0.766   9.966  0.00  0.00      PROA  
ATOM   1783  HA  SER P 695     -27.831  -1.474   9.563  0.00  0.00      PROA  
ATOM   1784  CB  SER P 695     -28.102   0.168  10.808  0.00  0.00      PROA  
ATOM   1785  HB1 SER P 695     -28.916   0.487  10.122  0.00  0.00      PROA  
ATOM   1786  HB2 SER P 695     -27.448   0.941  11.264  0.00  0.00      PROA  
ATOM   1787  OG  SER P 695     -28.719  -0.608  11.853  0.00  0.00      PROA  
ATOM   1788  HG1 SER P 695     -28.174  -0.674  12.640  0.00  0.00      PROA  
ATOM   1789  C   SER P 695     -26.761   0.067   8.747  0.00  0.00      PROA  
ATOM   1790  O   SER P 695     -27.325  -0.183   7.698  0.00  0.00      PROA  
ATOM   1791  N   ILE P 696     -25.769   0.901   8.900  0.00  0.00      PROA  
ATOM   1792  HN  ILE P 696     -25.419   1.112   9.810  0.00  0.00      PROA  
ATOM   1793  CA  ILE P 696     -25.040   1.552   7.867  0.00  0.00      PROA  
ATOM   1794  HA  ILE P 696     -25.798   2.077   7.305  0.00  0.00      PROA  
ATOM   1795  CB  ILE P 696     -23.999   2.596   8.420  0.00  0.00      PROA  
ATOM   1796  HB  ILE P 696     -23.173   2.094   8.968  0.00  0.00      PROA  
ATOM   1797  CG2 ILE P 696     -23.277   3.334   7.224  0.00  0.00      PROA  
ATOM   1798 HG21 ILE P 696     -22.363   3.839   7.604  0.00  0.00      PROA  
ATOM   1799 HG22 ILE P 696     -23.974   4.004   6.677  0.00  0.00      PROA  
ATOM   1800 HG23 ILE P 696     -22.703   2.648   6.564  0.00  0.00      PROA  
ATOM   1801  CG1 ILE P 696     -24.684   3.614   9.373  0.00  0.00      PROA  
ATOM   1802 HG11 ILE P 696     -25.448   3.060   9.959  0.00  0.00      PROA  
ATOM   1803 HG12 ILE P 696     -25.273   4.295   8.723  0.00  0.00      PROA  
ATOM   1804  CD  ILE P 696     -23.710   4.396  10.205  0.00  0.00      PROA  
ATOM   1805  HD1 ILE P 696     -24.087   5.378  10.560  0.00  0.00      PROA  
ATOM   1806  HD2 ILE P 696     -22.784   4.624   9.635  0.00  0.00      PROA  
ATOM   1807  HD3 ILE P 696     -23.334   3.724  11.006  0.00  0.00      PROA  
ATOM   1808  C   ILE P 696     -24.308   0.569   6.981  0.00  0.00      PROA  
ATOM   1809  O   ILE P 696     -24.332   0.730   5.790  0.00  0.00      PROA  
ATOM   1810  N   GLY P 697     -23.714  -0.493   7.562  0.00  0.00      PROA  
ATOM   1811  HN  GLY P 697     -23.663  -0.477   8.558  0.00  0.00      PROA  
ATOM   1812  CA  GLY P 697     -23.206  -1.668   6.828  0.00  0.00      PROA  
ATOM   1813  HA1 GLY P 697     -22.941  -2.348   7.623  0.00  0.00      PROA  
ATOM   1814  HA2 GLY P 697     -22.358  -1.389   6.220  0.00  0.00      PROA  
ATOM   1815  C   GLY P 697     -24.166  -2.419   5.955  0.00  0.00      PROA  
ATOM   1816  O   GLY P 697     -23.874  -2.682   4.832  0.00  0.00      PROA  
ATOM   1817  N   LEU P 698     -25.328  -2.746   6.466  0.00  0.00      PROA  
ATOM   1818  HN  LEU P 698     -25.453  -2.733   7.455  0.00  0.00      PROA  
ATOM   1819  CA  LEU P 698     -26.479  -3.219   5.749  0.00  0.00      PROA  
ATOM   1820  HA  LEU P 698     -26.292  -4.184   5.303  0.00  0.00      PROA  
ATOM   1821  CB  LEU P 698     -27.684  -3.454   6.683  0.00  0.00      PROA  
ATOM   1822  HB1 LEU P 698     -28.640  -3.593   6.134  0.00  0.00      PROA  
ATOM   1823  HB2 LEU P 698     -27.962  -2.575   7.302  0.00  0.00      PROA  
ATOM   1824  CG  LEU P 698     -27.445  -4.573   7.603  0.00  0.00      PROA  
ATOM   1825  HG  LEU P 698     -26.392  -4.395   7.908  0.00  0.00      PROA  
ATOM   1826  CD1 LEU P 698     -28.298  -4.584   8.851  0.00  0.00      PROA  
ATOM   1827 HD11 LEU P 698     -27.856  -5.344   9.530  0.00  0.00      PROA  
ATOM   1828 HD12 LEU P 698     -29.296  -4.970   8.551  0.00  0.00      PROA  
ATOM   1829 HD13 LEU P 698     -28.366  -3.596   9.356  0.00  0.00      PROA  
ATOM   1830  CD2 LEU P 698     -27.493  -5.960   7.007  0.00  0.00      PROA  
ATOM   1831 HD21 LEU P 698     -28.527  -6.154   6.649  0.00  0.00      PROA  
ATOM   1832 HD22 LEU P 698     -27.254  -6.761   7.738  0.00  0.00      PROA  
ATOM   1833 HD23 LEU P 698     -26.827  -6.114   6.132  0.00  0.00      PROA  
ATOM   1834  C   LEU P 698     -26.989  -2.234   4.667  0.00  0.00      PROA  
ATOM   1835  O   LEU P 698     -27.378  -2.688   3.596  0.00  0.00      PROA  
ATOM   1836  N   TRP P 699     -27.023  -0.918   4.935  0.00  0.00      PROA  
ATOM   1837  HN  TRP P 699     -26.827  -0.469   5.803  0.00  0.00      PROA  
ATOM   1838  CA  TRP P 699     -27.405  -0.015   3.843  0.00  0.00      PROA  
ATOM   1839  HA  TRP P 699     -28.297  -0.277   3.294  0.00  0.00      PROA  
ATOM   1840  CB  TRP P 699     -27.683   1.380   4.395  0.00  0.00      PROA  
ATOM   1841  HB1 TRP P 699     -27.766   2.146   3.595  0.00  0.00      PROA  
ATOM   1842  HB2 TRP P 699     -26.911   1.667   5.141  0.00  0.00      PROA  
ATOM   1843  CG  TRP P 699     -28.988   1.425   5.127  0.00  0.00      PROA  
ATOM   1844  CD1 TRP P 699     -29.239   1.529   6.509  0.00  0.00      PROA  
ATOM   1845  HD1 TRP P 699     -28.485   1.878   7.199  0.00  0.00      PROA  
ATOM   1846  NE1 TRP P 699     -30.644   1.595   6.643  0.00  0.00      PROA  
ATOM   1847  HE1 TRP P 699     -31.212   1.905   7.373  0.00  0.00      PROA  
ATOM   1848  CE2 TRP P 699     -31.195   1.499   5.435  0.00  0.00      PROA  
ATOM   1849  CD2 TRP P 699     -30.244   1.407   4.420  0.00  0.00      PROA  
ATOM   1850  CE3 TRP P 699     -30.645   1.359   3.092  0.00  0.00      PROA  
ATOM   1851  HE3 TRP P 699     -29.876   1.243   2.343  0.00  0.00      PROA  
ATOM   1852  CZ3 TRP P 699     -32.019   1.408   2.797  0.00  0.00      PROA  
ATOM   1853  HZ3 TRP P 699     -32.273   1.233   1.762  0.00  0.00      PROA  
ATOM   1854  CZ2 TRP P 699     -32.527   1.538   5.124  0.00  0.00      PROA  
ATOM   1855  HZ2 TRP P 699     -33.203   1.724   5.945  0.00  0.00      PROA  
ATOM   1856  CH2 TRP P 699     -32.933   1.630   3.773  0.00  0.00      PROA  
ATOM   1857  HH2 TRP P 699     -34.002   1.599   3.626  0.00  0.00      PROA  
ATOM   1858  C   TRP P 699     -26.348   0.169   2.748  0.00  0.00      PROA  
ATOM   1859  O   TRP P 699     -26.617   0.001   1.578  0.00  0.00      PROA  
ATOM   1860  N   THR P 700     -25.031   0.394   3.052  0.00  0.00      PROA  
ATOM   1861  HN  THR P 700     -24.793   0.397   4.020  0.00  0.00      PROA  
ATOM   1862  CA  THR P 700     -23.912   0.414   2.078  0.00  0.00      PROA  
ATOM   1863  HA  THR P 700     -24.092   1.212   1.374  0.00  0.00      PROA  
ATOM   1864  CB  THR P 700     -22.625   0.757   2.848  0.00  0.00      PROA  
ATOM   1865  HB  THR P 700     -22.461  -0.105   3.528  0.00  0.00      PROA  
ATOM   1866  OG1 THR P 700     -22.739   1.991   3.545  0.00  0.00      PROA  
ATOM   1867  HG1 THR P 700     -23.084   1.776   4.414  0.00  0.00      PROA  
ATOM   1868  CG2 THR P 700     -21.356   0.843   1.922  0.00  0.00      PROA  
ATOM   1869 HG21 THR P 700     -20.914  -0.143   1.663  0.00  0.00      PROA  
ATOM   1870 HG22 THR P 700     -20.534   1.368   2.453  0.00  0.00      PROA  
ATOM   1871 HG23 THR P 700     -21.632   1.348   0.972  0.00  0.00      PROA  
ATOM   1872  C   THR P 700     -23.784  -0.873   1.275  0.00  0.00      PROA  
ATOM   1873  O   THR P 700     -23.705  -0.706   0.057  0.00  0.00      PROA  
ATOM   1874  N   SER P 701     -23.840  -2.076   1.857  0.00  0.00      PROA  
ATOM   1875  HN  SER P 701     -23.902  -2.139   2.850  0.00  0.00      PROA  
ATOM   1876  CA  SER P 701     -23.868  -3.343   1.143  0.00  0.00      PROA  
ATOM   1877  HA  SER P 701     -22.946  -3.386   0.582  0.00  0.00      PROA  
ATOM   1878  CB  SER P 701     -23.723  -4.489   2.111  0.00  0.00      PROA  
ATOM   1879  HB1 SER P 701     -22.815  -4.236   2.700  0.00  0.00      PROA  
ATOM   1880  HB2 SER P 701     -23.616  -5.500   1.663  0.00  0.00      PROA  
ATOM   1881  OG  SER P 701     -24.623  -4.505   3.195  0.00  0.00      PROA  
ATOM   1882  HG1 SER P 701     -24.168  -3.877   3.760  0.00  0.00      PROA  
ATOM   1883  C   SER P 701     -24.997  -3.579   0.261  0.00  0.00      PROA  
ATOM   1884  O   SER P 701     -24.862  -3.975  -0.906  0.00  0.00      PROA  
ATOM   1885  N   PHE P 702     -26.188  -3.138   0.712  0.00  0.00      PROA  
ATOM   1886  HN  PHE P 702     -26.262  -2.920   1.683  0.00  0.00      PROA  
ATOM   1887  CA  PHE P 702     -27.287  -3.129  -0.173  0.00  0.00      PROA  
ATOM   1888  HA  PHE P 702     -27.336  -4.106  -0.631  0.00  0.00      PROA  
ATOM   1889  CB  PHE P 702     -28.636  -2.858   0.606  0.00  0.00      PROA  
ATOM   1890  HB1 PHE P 702     -28.411  -1.937   1.187  0.00  0.00      PROA  
ATOM   1891  HB2 PHE P 702     -28.845  -3.684   1.319  0.00  0.00      PROA  
ATOM   1892  CG  PHE P 702     -29.901  -2.644  -0.280  0.00  0.00      PROA  
ATOM   1893  CD1 PHE P 702     -30.553  -3.787  -0.672  0.00  0.00      PROA  
ATOM   1894  HD1 PHE P 702     -30.127  -4.748  -0.424  0.00  0.00      PROA  
ATOM   1895  CE1 PHE P 702     -31.726  -3.872  -1.345  0.00  0.00      PROA  
ATOM   1896  HE1 PHE P 702     -32.073  -4.850  -1.643  0.00  0.00      PROA  
ATOM   1897  CZ  PHE P 702     -32.409  -2.671  -1.617  0.00  0.00      PROA  
ATOM   1898  HZ  PHE P 702     -33.303  -2.771  -2.216  0.00  0.00      PROA  
ATOM   1899  CD2 PHE P 702     -30.571  -1.449  -0.484  0.00  0.00      PROA  
ATOM   1900  HD2 PHE P 702     -30.223  -0.586   0.064  0.00  0.00      PROA  
ATOM   1901  CE2 PHE P 702     -31.817  -1.418  -1.119  0.00  0.00      PROA  
ATOM   1902  HE2 PHE P 702     -32.338  -0.485  -1.274  0.00  0.00      PROA  
ATOM   1903  C   PHE P 702     -27.112  -2.073  -1.393  0.00  0.00      PROA  
ATOM   1904  O   PHE P 702     -27.552  -2.302  -2.477  0.00  0.00      PROA  
ATOM   1905  N   LEU P 703     -26.491  -0.965  -1.080  0.00  0.00      PROA  
ATOM   1906  HN  LEU P 703     -26.261  -0.615  -0.175  0.00  0.00      PROA  
ATOM   1907  CA  LEU P 703     -26.441   0.134  -2.079  0.00  0.00      PROA  
ATOM   1908  HA  LEU P 703     -27.371   0.130  -2.627  0.00  0.00      PROA  
ATOM   1909  CB  LEU P 703     -26.264   1.626  -1.510  0.00  0.00      PROA  
ATOM   1910  HB1 LEU P 703     -26.010   2.421  -2.243  0.00  0.00      PROA  
ATOM   1911  HB2 LEU P 703     -25.411   1.622  -0.798  0.00  0.00      PROA  
ATOM   1912  CG  LEU P 703     -27.571   2.067  -0.762  0.00  0.00      PROA  
ATOM   1913  HG  LEU P 703     -27.847   1.188  -0.141  0.00  0.00      PROA  
ATOM   1914  CD1 LEU P 703     -27.211   3.274   0.156  0.00  0.00      PROA  
ATOM   1915 HD11 LEU P 703     -27.838   3.346   1.071  0.00  0.00      PROA  
ATOM   1916 HD12 LEU P 703     -27.192   4.185  -0.479  0.00  0.00      PROA  
ATOM   1917 HD13 LEU P 703     -26.244   3.133   0.684  0.00  0.00      PROA  
ATOM   1918  CD2 LEU P 703     -28.869   2.315  -1.588  0.00  0.00      PROA  
ATOM   1919 HD21 LEU P 703     -29.157   1.416  -2.174  0.00  0.00      PROA  
ATOM   1920 HD22 LEU P 703     -28.685   3.175  -2.267  0.00  0.00      PROA  
ATOM   1921 HD23 LEU P 703     -29.682   2.498  -0.853  0.00  0.00      PROA  
ATOM   1922  C   LEU P 703     -25.318  -0.274  -3.093  0.00  0.00      PROA  
ATOM   1923  O   LEU P 703     -25.448   0.004  -4.297  0.00  0.00      PROA  
ATOM   1924  N   CYS P 704     -24.306  -1.017  -2.671  0.00  0.00      PROA  
ATOM   1925  HN  CYS P 704     -24.078  -1.060  -1.702  0.00  0.00      PROA  
ATOM   1926  CA  CYS P 704     -23.338  -1.570  -3.648  0.00  0.00      PROA  
ATOM   1927  HA  CYS P 704     -22.944  -0.763  -4.248  0.00  0.00      PROA  
ATOM   1928  CB  CYS P 704     -22.052  -2.384  -3.117  0.00  0.00      PROA  
ATOM   1929  HB1 CYS P 704     -21.478  -2.894  -3.920  0.00  0.00      PROA  
ATOM   1930  HB2 CYS P 704     -22.397  -3.191  -2.436  0.00  0.00      PROA  
ATOM   1931  SG  CYS P 704     -20.875  -1.448  -2.042  0.00  0.00      PROA  
ATOM   1932  HG1 CYS P 704     -21.860  -1.032  -1.260  0.00  0.00      PROA  
ATOM   1933  C   CYS P 704     -24.045  -2.467  -4.677  0.00  0.00      PROA  
ATOM   1934  O   CYS P 704     -23.799  -2.411  -5.922  0.00  0.00      PROA  
ATOM   1935  N   ILE P 705     -24.996  -3.311  -4.218  0.00  0.00      PROA  
ATOM   1936  HN  ILE P 705     -25.121  -3.430  -3.236  0.00  0.00      PROA  
ATOM   1937  CA  ILE P 705     -25.792  -4.109  -5.152  0.00  0.00      PROA  
ATOM   1938  HA  ILE P 705     -25.082  -4.590  -5.808  0.00  0.00      PROA  
ATOM   1939  CB  ILE P 705     -26.510  -5.101  -4.347  0.00  0.00      PROA  
ATOM   1940  HB  ILE P 705     -27.378  -4.699  -3.782  0.00  0.00      PROA  
ATOM   1941  CG2 ILE P 705     -27.227  -6.122  -5.347  0.00  0.00      PROA  
ATOM   1942 HG21 ILE P 705     -27.918  -6.865  -4.893  0.00  0.00      PROA  
ATOM   1943 HG22 ILE P 705     -26.491  -6.670  -5.972  0.00  0.00      PROA  
ATOM   1944 HG23 ILE P 705     -27.855  -5.574  -6.082  0.00  0.00      PROA  
ATOM   1945  CG1 ILE P 705     -25.715  -6.040  -3.356  0.00  0.00      PROA  
ATOM   1946 HG11 ILE P 705     -26.399  -6.772  -2.875  0.00  0.00      PROA  
ATOM   1947 HG12 ILE P 705     -25.256  -5.301  -2.665  0.00  0.00      PROA  
ATOM   1948  CD  ILE P 705     -24.547  -6.840  -3.930  0.00  0.00      PROA  
ATOM   1949  HD1 ILE P 705     -23.936  -6.128  -4.526  0.00  0.00      PROA  
ATOM   1950  HD2 ILE P 705     -24.905  -7.622  -4.633  0.00  0.00      PROA  
ATOM   1951  HD3 ILE P 705     -24.089  -7.323  -3.041  0.00  0.00      PROA  
ATOM   1952  C   ILE P 705     -26.660  -3.276  -6.077  0.00  0.00      PROA  
ATOM   1953  O   ILE P 705     -26.559  -3.317  -7.333  0.00  0.00      PROA  
ATOM   1954  N   VAL P 706     -27.362  -2.281  -5.456  0.00  0.00      PROA  
ATOM   1955  HN  VAL P 706     -27.209  -2.105  -4.487  0.00  0.00      PROA  
ATOM   1956  CA  VAL P 706     -28.126  -1.244  -6.250  0.00  0.00      PROA  
ATOM   1957  HA  VAL P 706     -28.899  -1.697  -6.853  0.00  0.00      PROA  
ATOM   1958  CB  VAL P 706     -28.876  -0.278  -5.304  0.00  0.00      PROA  
ATOM   1959  HB  VAL P 706     -28.129   0.103  -4.575  0.00  0.00      PROA  
ATOM   1960  CG1 VAL P 706     -29.428   1.011  -5.974  0.00  0.00      PROA  
ATOM   1961 HG11 VAL P 706     -29.925   0.741  -6.930  0.00  0.00      PROA  
ATOM   1962 HG12 VAL P 706     -28.587   1.677  -6.262  0.00  0.00      PROA  
ATOM   1963 HG13 VAL P 706     -30.065   1.669  -5.345  0.00  0.00      PROA  
ATOM   1964  CG2 VAL P 706     -30.003  -1.070  -4.627  0.00  0.00      PROA  
ATOM   1965 HG21 VAL P 706     -29.784  -2.142  -4.437  0.00  0.00      PROA  
ATOM   1966 HG22 VAL P 706     -30.868  -1.137  -5.321  0.00  0.00      PROA  
ATOM   1967 HG23 VAL P 706     -30.364  -0.532  -3.724  0.00  0.00      PROA  
ATOM   1968  C   VAL P 706     -27.266  -0.580  -7.224  0.00  0.00      PROA  
ATOM   1969  O   VAL P 706     -27.579  -0.487  -8.335  0.00  0.00      PROA  
ATOM   1970  N   LEU P 707     -26.035  -0.128  -6.891  0.00  0.00      PROA  
ATOM   1971  HN  LEU P 707     -25.817  -0.146  -5.918  0.00  0.00      PROA  
ATOM   1972  CA  LEU P 707     -25.155   0.694  -7.725  0.00  0.00      PROA  
ATOM   1973  HA  LEU P 707     -25.750   1.532  -8.059  0.00  0.00      PROA  
ATOM   1974  CB  LEU P 707     -23.928   1.200  -6.892  0.00  0.00      PROA  
ATOM   1975  HB1 LEU P 707     -23.487   0.277  -6.459  0.00  0.00      PROA  
ATOM   1976  HB2 LEU P 707     -24.390   1.927  -6.190  0.00  0.00      PROA  
ATOM   1977  CG  LEU P 707     -22.838   1.796  -7.820  0.00  0.00      PROA  
ATOM   1978  HG  LEU P 707     -22.423   0.986  -8.458  0.00  0.00      PROA  
ATOM   1979  CD1 LEU P 707     -23.370   2.944  -8.643  0.00  0.00      PROA  
ATOM   1980 HD11 LEU P 707     -23.851   2.571  -9.573  0.00  0.00      PROA  
ATOM   1981 HD12 LEU P 707     -22.532   3.593  -8.975  0.00  0.00      PROA  
ATOM   1982 HD13 LEU P 707     -24.211   3.481  -8.155  0.00  0.00      PROA  
ATOM   1983  CD2 LEU P 707     -21.740   2.363  -6.920  0.00  0.00      PROA  
ATOM   1984 HD21 LEU P 707     -20.872   2.648  -7.553  0.00  0.00      PROA  
ATOM   1985 HD22 LEU P 707     -21.278   1.601  -6.257  0.00  0.00      PROA  
ATOM   1986 HD23 LEU P 707     -22.132   3.205  -6.311  0.00  0.00      PROA  
ATOM   1987  C   LEU P 707     -24.716  -0.123  -8.909  0.00  0.00      PROA  
ATOM   1988  O   LEU P 707     -24.801   0.316 -10.078  0.00  0.00      PROA  
ATOM   1989  N   VAL P 708     -24.212  -1.394  -8.736  0.00  0.00      PROA  
ATOM   1990  HN  VAL P 708     -24.071  -1.692  -7.796  0.00  0.00      PROA  
ATOM   1991  CA  VAL P 708     -23.699  -2.391  -9.659  0.00  0.00      PROA  
ATOM   1992  HA  VAL P 708     -22.899  -2.047 -10.298  0.00  0.00      PROA  
ATOM   1993  CB  VAL P 708     -23.316  -3.654  -8.936  0.00  0.00      PROA  
ATOM   1994  HB  VAL P 708     -24.066  -3.806  -8.131  0.00  0.00      PROA  
ATOM   1995  CG1 VAL P 708     -23.480  -4.994  -9.805  0.00  0.00      PROA  
ATOM   1996 HG11 VAL P 708     -22.939  -4.861 -10.766  0.00  0.00      PROA  
ATOM   1997 HG12 VAL P 708     -24.532  -5.224 -10.078  0.00  0.00      PROA  
ATOM   1998 HG13 VAL P 708     -23.092  -5.866  -9.236  0.00  0.00      PROA  
ATOM   1999  CG2 VAL P 708     -21.843  -3.457  -8.482  0.00  0.00      PROA  
ATOM   2000 HG21 VAL P 708     -21.296  -3.197  -9.414  0.00  0.00      PROA  
ATOM   2001 HG22 VAL P 708     -21.463  -4.378  -7.991  0.00  0.00      PROA  
ATOM   2002 HG23 VAL P 708     -21.717  -2.653  -7.726  0.00  0.00      PROA  
ATOM   2003  C   VAL P 708     -24.863  -2.724 -10.669  0.00  0.00      PROA  
ATOM   2004  O   VAL P 708     -24.812  -2.715 -11.897  0.00  0.00      PROA  
ATOM   2005  N   ALA P 709     -26.055  -2.986 -10.041  0.00  0.00      PROA  
ATOM   2006  HN  ALA P 709     -26.152  -2.987  -9.049  0.00  0.00      PROA  
ATOM   2007  CA  ALA P 709     -27.250  -3.241 -10.800  0.00  0.00      PROA  
ATOM   2008  HA  ALA P 709     -27.137  -4.084 -11.465  0.00  0.00      PROA  
ATOM   2009  CB  ALA P 709     -28.424  -3.703  -9.980  0.00  0.00      PROA  
ATOM   2010  HB1 ALA P 709     -29.378  -3.668 -10.549  0.00  0.00      PROA  
ATOM   2011  HB2 ALA P 709     -28.503  -3.014  -9.112  0.00  0.00      PROA  
ATOM   2012  HB3 ALA P 709     -28.236  -4.739  -9.625  0.00  0.00      PROA  
ATOM   2013  C   ALA P 709     -27.671  -2.114 -11.766  0.00  0.00      PROA  
ATOM   2014  O   ALA P 709     -28.271  -2.380 -12.792  0.00  0.00      PROA  
ATOM   2015  N   THR P 710     -27.467  -0.817 -11.266  0.00  0.00      PROA  
ATOM   2016  HN  THR P 710     -27.029  -0.609 -10.395  0.00  0.00      PROA  
ATOM   2017  CA  THR P 710     -27.739   0.415 -12.011  0.00  0.00      PROA  
ATOM   2018  HA  THR P 710     -28.754   0.352 -12.374  0.00  0.00      PROA  
ATOM   2019  CB  THR P 710     -27.828   1.682 -11.178  0.00  0.00      PROA  
ATOM   2020  HB  THR P 710     -26.814   1.878 -10.769  0.00  0.00      PROA  
ATOM   2021  OG1 THR P 710     -28.734   1.502 -10.055  0.00  0.00      PROA  
ATOM   2022  HG1 THR P 710     -28.456   0.741  -9.540  0.00  0.00      PROA  
ATOM   2023  CG2 THR P 710     -28.350   2.945 -11.950  0.00  0.00      PROA  
ATOM   2024 HG21 THR P 710     -27.524   3.526 -12.413  0.00  0.00      PROA  
ATOM   2025 HG22 THR P 710     -28.906   3.649 -11.295  0.00  0.00      PROA  
ATOM   2026 HG23 THR P 710     -29.045   2.619 -12.754  0.00  0.00      PROA  
ATOM   2027  C   THR P 710     -26.810   0.576 -13.155  0.00  0.00      PROA  
ATOM   2028  O   THR P 710     -27.331   1.043 -14.153  0.00  0.00      PROA  
ATOM   2029  N   ASP P 711     -25.516   0.254 -12.947  0.00  0.00      PROA  
ATOM   2030  HN  ASP P 711     -25.289  -0.129 -12.055  0.00  0.00      PROA  
ATOM   2031  CA  ASP P 711     -24.404   0.481 -13.913  0.00  0.00      PROA  
ATOM   2032  HA  ASP P 711     -23.644  -0.229 -13.622  0.00  0.00      PROA  
ATOM   2033  CB  ASP P 711     -24.796   0.196 -15.408  0.00  0.00      PROA  
ATOM   2034  HB1 ASP P 711     -25.692   0.784 -15.698  0.00  0.00      PROA  
ATOM   2035  HB2 ASP P 711     -25.076  -0.875 -15.504  0.00  0.00      PROA  
ATOM   2036  CG  ASP P 711     -23.650   0.485 -16.382  0.00  0.00      PROA  
ATOM   2037  OD1 ASP P 711     -23.959   0.505 -17.613  0.00  0.00      PROA  
ATOM   2038  OD2 ASP P 711     -22.455   0.740 -16.020  0.00  0.00      PROA  
ATOM   2039  C   ASP P 711     -23.795   1.826 -13.615  0.00  0.00      PROA  
ATOM   2040  O   ASP P 711     -24.406   2.896 -13.646  0.00  0.00      PROA  
ATOM   2041  N   ALA P 712     -22.454   1.853 -13.266  0.00  0.00      PROA  
ATOM   2042  HN  ALA P 712     -21.994   0.969 -13.310  0.00  0.00      PROA  
ATOM   2043  CA  ALA P 712     -21.726   3.120 -13.017  0.00  0.00      PROA  
ATOM   2044  HA  ALA P 712     -22.362   3.990 -13.091  0.00  0.00      PROA  
ATOM   2045  CB  ALA P 712     -21.020   3.067 -11.616  0.00  0.00      PROA  
ATOM   2046  HB1 ALA P 712     -21.863   3.072 -10.893  0.00  0.00      PROA  
ATOM   2047  HB2 ALA P 712     -20.360   3.949 -11.467  0.00  0.00      PROA  
ATOM   2048  HB3 ALA P 712     -20.298   2.240 -11.444  0.00  0.00      PROA  
ATOM   2049  C   ALA P 712     -20.596   3.343 -14.082  0.00  0.00      PROA  
ATOM   2050  O   ALA P 712     -19.792   4.234 -13.891  0.00  0.00      PROA  
ATOM   2051  N   SER P 713     -20.514   2.591 -15.185  0.00  0.00      PROA  
ATOM   2052  HN  SER P 713     -21.213   1.886 -15.279  0.00  0.00      PROA  
ATOM   2053  CA  SER P 713     -19.551   2.737 -16.220  0.00  0.00      PROA  
ATOM   2054  HA  SER P 713     -18.540   2.481 -15.940  0.00  0.00      PROA  
ATOM   2055  CB  SER P 713     -19.882   1.799 -17.426  0.00  0.00      PROA  
ATOM   2056  HB1 SER P 713     -19.871   0.771 -17.005  0.00  0.00      PROA  
ATOM   2057  HB2 SER P 713     -19.155   1.852 -18.264  0.00  0.00      PROA  
ATOM   2058  OG  SER P 713     -21.165   2.009 -17.924  0.00  0.00      PROA  
ATOM   2059  HG1 SER P 713     -21.837   1.735 -17.296  0.00  0.00      PROA  
ATOM   2060  C   SER P 713     -19.379   4.190 -16.851  0.00  0.00      PROA  
ATOM   2061  O   SER P 713     -18.227   4.692 -16.902  0.00  0.00      PROA  
ATOM   2062  N   SER P 714     -20.539   4.831 -17.094  0.00  0.00      PROA  
ATOM   2063  HN  SER P 714     -21.408   4.378 -16.915  0.00  0.00      PROA  
ATOM   2064  CA  SER P 714     -20.681   6.291 -17.396  0.00  0.00      PROA  
ATOM   2065  HA  SER P 714     -20.235   6.243 -18.379  0.00  0.00      PROA  
ATOM   2066  CB  SER P 714     -22.138   6.810 -17.354  0.00  0.00      PROA  
ATOM   2067  HB1 SER P 714     -22.729   6.339 -18.168  0.00  0.00      PROA  
ATOM   2068  HB2 SER P 714     -22.102   7.895 -17.588  0.00  0.00      PROA  
ATOM   2069  OG  SER P 714     -22.756   6.744 -16.050  0.00  0.00      PROA  
ATOM   2070  HG1 SER P 714     -23.021   5.826 -15.950  0.00  0.00      PROA  
ATOM   2071  C   SER P 714     -19.723   7.236 -16.573  0.00  0.00      PROA  
ATOM   2072  O   SER P 714     -18.975   7.989 -17.194  0.00  0.00      PROA  
ATOM   2073  N   LEU P 715     -19.666   7.057 -15.228  0.00  0.00      PROA  
ATOM   2074  HN  LEU P 715     -20.345   6.463 -14.803  0.00  0.00      PROA  
ATOM   2075  CA  LEU P 715     -18.617   7.637 -14.433  0.00  0.00      PROA  
ATOM   2076  HA  LEU P 715     -18.552   8.703 -14.594  0.00  0.00      PROA  
ATOM   2077  CB  LEU P 715     -18.763   7.307 -12.890  0.00  0.00      PROA  
ATOM   2078  HB1 LEU P 715     -18.010   7.804 -12.242  0.00  0.00      PROA  
ATOM   2079  HB2 LEU P 715     -18.591   6.214 -12.783  0.00  0.00      PROA  
ATOM   2080  CG  LEU P 715     -20.195   7.624 -12.319  0.00  0.00      PROA  
ATOM   2081  HG  LEU P 715     -21.016   7.058 -12.808  0.00  0.00      PROA  
ATOM   2082  CD1 LEU P 715     -20.196   7.234 -10.913  0.00  0.00      PROA  
ATOM   2083 HD11 LEU P 715     -19.856   6.226 -10.592  0.00  0.00      PROA  
ATOM   2084 HD12 LEU P 715     -21.210   7.329 -10.469  0.00  0.00      PROA  
ATOM   2085 HD13 LEU P 715     -19.505   7.934 -10.395  0.00  0.00      PROA  
ATOM   2086  CD2 LEU P 715     -20.653   9.092 -12.399  0.00  0.00      PROA  
ATOM   2087 HD21 LEU P 715     -21.598   9.171 -11.821  0.00  0.00      PROA  
ATOM   2088 HD22 LEU P 715     -20.768   9.398 -13.461  0.00  0.00      PROA  
ATOM   2089 HD23 LEU P 715     -19.923   9.749 -11.879  0.00  0.00      PROA  
ATOM   2090  C   LEU P 715     -17.158   7.311 -14.802  0.00  0.00      PROA  
ATOM   2091  O   LEU P 715     -16.361   8.229 -14.893  0.00  0.00      PROA  
ATOM   2092  N   VAL P 716     -16.904   6.016 -14.936  0.00  0.00      PROA  
ATOM   2093  HN  VAL P 716     -17.610   5.330 -14.778  0.00  0.00      PROA  
ATOM   2094  CA  VAL P 716     -15.604   5.441 -15.118  0.00  0.00      PROA  
ATOM   2095  HA  VAL P 716     -14.987   5.778 -14.298  0.00  0.00      PROA  
ATOM   2096  CB  VAL P 716     -15.590   3.947 -15.004  0.00  0.00      PROA  
ATOM   2097  HB  VAL P 716     -16.058   3.354 -15.818  0.00  0.00      PROA  
ATOM   2098  CG1 VAL P 716     -14.165   3.373 -14.843  0.00  0.00      PROA  
ATOM   2099 HG11 VAL P 716     -13.648   3.695 -13.914  0.00  0.00      PROA  
ATOM   2100 HG12 VAL P 716     -13.558   3.664 -15.726  0.00  0.00      PROA  
ATOM   2101 HG13 VAL P 716     -14.156   2.262 -14.871  0.00  0.00      PROA  
ATOM   2102  CG2 VAL P 716     -16.299   3.498 -13.729  0.00  0.00      PROA  
ATOM   2103 HG21 VAL P 716     -16.279   2.387 -13.703  0.00  0.00      PROA  
ATOM   2104 HG22 VAL P 716     -17.345   3.872 -13.721  0.00  0.00      PROA  
ATOM   2105 HG23 VAL P 716     -15.808   3.764 -12.768  0.00  0.00      PROA  
ATOM   2106  C   VAL P 716     -14.932   5.789 -16.481  0.00  0.00      PROA  
ATOM   2107  O   VAL P 716     -13.703   6.079 -16.582  0.00  0.00      PROA  
ATOM   2108  N   CYS P 717     -15.782   6.014 -17.500  0.00  0.00      PROA  
ATOM   2109  HN  CYS P 717     -16.740   5.773 -17.366  0.00  0.00      PROA  
ATOM   2110  CA  CYS P 717     -15.373   6.521 -18.839  0.00  0.00      PROA  
ATOM   2111  HA  CYS P 717     -14.543   5.902 -19.148  0.00  0.00      PROA  
ATOM   2112  CB  CYS P 717     -16.475   6.380 -19.890  0.00  0.00      PROA  
ATOM   2113  HB1 CYS P 717     -16.170   6.915 -20.815  0.00  0.00      PROA  
ATOM   2114  HB2 CYS P 717     -17.304   7.006 -19.497  0.00  0.00      PROA  
ATOM   2115  SG  CYS P 717     -17.036   4.680 -20.146  0.00  0.00      PROA  
ATOM   2116  HG1 CYS P 717     -17.388   4.716 -21.423  0.00  0.00      PROA  
ATOM   2117  C   CYS P 717     -14.746   7.884 -18.813  0.00  0.00      PROA  
ATOM   2118  O   CYS P 717     -13.846   8.249 -19.551  0.00  0.00      PROA  
ATOM   2119  N   TYR P 718     -15.180   8.718 -17.873  0.00  0.00      PROA  
ATOM   2120  HN  TYR P 718     -15.915   8.411 -17.274  0.00  0.00      PROA  
ATOM   2121  CA  TYR P 718     -14.909  10.164 -17.876  0.00  0.00      PROA  
ATOM   2122  HA  TYR P 718     -14.614  10.409 -18.886  0.00  0.00      PROA  
ATOM   2123  CB  TYR P 718     -16.165  11.007 -17.491  0.00  0.00      PROA  
ATOM   2124  HB1 TYR P 718     -15.882  12.065 -17.307  0.00  0.00      PROA  
ATOM   2125  HB2 TYR P 718     -16.633  10.719 -16.526  0.00  0.00      PROA  
ATOM   2126  CG  TYR P 718     -17.281  10.896 -18.452  0.00  0.00      PROA  
ATOM   2127  CD1 TYR P 718     -16.960  10.813 -19.890  0.00  0.00      PROA  
ATOM   2128  HD1 TYR P 718     -15.975  10.695 -20.316  0.00  0.00      PROA  
ATOM   2129  CE1 TYR P 718     -18.037  10.633 -20.792  0.00  0.00      PROA  
ATOM   2130  HE1 TYR P 718     -17.795  10.546 -21.841  0.00  0.00      PROA  
ATOM   2131  CZ  TYR P 718     -19.349  10.545 -20.271  0.00  0.00      PROA  
ATOM   2132  OH  TYR P 718     -20.474  10.435 -21.104  0.00  0.00      PROA  
ATOM   2133  HH  TYR P 718     -21.156  10.062 -20.540  0.00  0.00      PROA  
ATOM   2134  CD2 TYR P 718     -18.608  10.867 -18.006  0.00  0.00      PROA  
ATOM   2135  HD2 TYR P 718     -18.774  10.709 -16.951  0.00  0.00      PROA  
ATOM   2136  CE2 TYR P 718     -19.629  10.614 -18.917  0.00  0.00      PROA  
ATOM   2137  HE2 TYR P 718     -20.644  10.626 -18.547  0.00  0.00      PROA  
ATOM   2138  C   TYR P 718     -13.780  10.510 -16.886  0.00  0.00      PROA  
ATOM   2139  O   TYR P 718     -13.515  11.739 -16.640  0.00  0.00      PROA  
ATOM   2140  N   ILE P 719     -12.930   9.549 -16.388  0.00  0.00      PROA  
ATOM   2141  HN  ILE P 719     -13.046   8.595 -16.652  0.00  0.00      PROA  
ATOM   2142  CA  ILE P 719     -12.013   9.731 -15.229  0.00  0.00      PROA  
ATOM   2143  HA  ILE P 719     -12.613  10.194 -14.460  0.00  0.00      PROA  
ATOM   2144  CB  ILE P 719     -11.727   8.376 -14.668  0.00  0.00      PROA  
ATOM   2145  HB  ILE P 719     -12.758   7.967 -14.611  0.00  0.00      PROA  
ATOM   2146  CG2 ILE P 719     -10.826   7.584 -15.604  0.00  0.00      PROA  
ATOM   2147 HG21 ILE P 719     -10.767   6.545 -15.214  0.00  0.00      PROA  
ATOM   2148 HG22 ILE P 719      -9.782   7.963 -15.560  0.00  0.00      PROA  
ATOM   2149 HG23 ILE P 719     -11.182   7.500 -16.653  0.00  0.00      PROA  
ATOM   2150  CG1 ILE P 719     -11.067   8.342 -13.233  0.00  0.00      PROA  
ATOM   2151 HG11 ILE P 719     -11.656   8.881 -12.461  0.00  0.00      PROA  
ATOM   2152 HG12 ILE P 719     -10.081   8.845 -13.332  0.00  0.00      PROA  
ATOM   2153  CD  ILE P 719     -10.862   6.916 -12.640  0.00  0.00      PROA  
ATOM   2154  HD1 ILE P 719      -9.951   6.523 -13.141  0.00  0.00      PROA  
ATOM   2155  HD2 ILE P 719     -11.723   6.240 -12.833  0.00  0.00      PROA  
ATOM   2156  HD3 ILE P 719     -10.621   7.108 -11.573  0.00  0.00      PROA  
ATOM   2157  C   ILE P 719     -10.786  10.612 -15.563  0.00  0.00      PROA  
ATOM   2158  O   ILE P 719     -10.314  11.260 -14.655  0.00  0.00      PROA  
ATOM   2159  N   THR P 720     -10.242  10.669 -16.816  0.00  0.00      PROA  
ATOM   2160  HN  THR P 720     -10.706  10.079 -17.473  0.00  0.00      PROA  
ATOM   2161  CA  THR P 720      -9.149  11.382 -17.287  0.00  0.00      PROA  
ATOM   2162  HA  THR P 720      -9.147  11.069 -18.320  0.00  0.00      PROA  
ATOM   2163  CB  THR P 720      -9.282  12.932 -17.273  0.00  0.00      PROA  
ATOM   2164  HB  THR P 720      -8.508  13.310 -17.975  0.00  0.00      PROA  
ATOM   2165  OG1 THR P 720      -9.080  13.526 -15.917  0.00  0.00      PROA  
ATOM   2166  HG1 THR P 720      -9.475  12.956 -15.253  0.00  0.00      PROA  
ATOM   2167  CG2 THR P 720     -10.697  13.367 -17.703  0.00  0.00      PROA  
ATOM   2168 HG21 THR P 720     -11.090  12.719 -18.515  0.00  0.00      PROA  
ATOM   2169 HG22 THR P 720     -10.626  14.400 -18.106  0.00  0.00      PROA  
ATOM   2170 HG23 THR P 720     -11.396  13.393 -16.840  0.00  0.00      PROA  
ATOM   2171  C   THR P 720      -7.849  10.765 -16.836  0.00  0.00      PROA  
ATOM   2172  O   THR P 720      -7.744  10.025 -15.855  0.00  0.00      PROA  
ATOM   2173  N   ARG P 721      -6.857  10.863 -17.706  0.00  0.00      PROA  
ATOM   2174  HN  ARG P 721      -7.063  11.356 -18.547  0.00  0.00      PROA  
ATOM   2175  CA  ARG P 721      -5.461  10.407 -17.474  0.00  0.00      PROA  
ATOM   2176  HA  ARG P 721      -5.495   9.409 -17.061  0.00  0.00      PROA  
ATOM   2177  CB  ARG P 721      -4.547  10.396 -18.748  0.00  0.00      PROA  
ATOM   2178  HB1 ARG P 721      -3.488  10.115 -18.567  0.00  0.00      PROA  
ATOM   2179  HB2 ARG P 721      -4.513  11.468 -19.041  0.00  0.00      PROA  
ATOM   2180  CG  ARG P 721      -5.061   9.653 -19.960  0.00  0.00      PROA  
ATOM   2181  HG1 ARG P 721      -4.364   9.997 -20.754  0.00  0.00      PROA  
ATOM   2182  HG2 ARG P 721      -6.130   9.937 -20.068  0.00  0.00      PROA  
ATOM   2183  CD  ARG P 721      -5.007   8.140 -19.887  0.00  0.00      PROA  
ATOM   2184  HD1 ARG P 721      -4.043   7.755 -19.490  0.00  0.00      PROA  
ATOM   2185  HD2 ARG P 721      -5.137   7.578 -20.836  0.00  0.00      PROA  
ATOM   2186  NE  ARG P 721      -6.077   7.652 -18.992  0.00  0.00      PROA  
ATOM   2187  HE  ARG P 721      -5.780   7.303 -18.103  0.00  0.00      PROA  
ATOM   2188  CZ  ARG P 721      -7.343   7.808 -19.224  0.00  0.00      PROA  
ATOM   2189  NH1 ARG P 721      -7.770   8.182 -20.372  0.00  0.00      PROA  
ATOM   2190 HH11 ARG P 721      -7.129   8.334 -21.125  0.00  0.00      PROA  
ATOM   2191 HH12 ARG P 721      -8.762   8.138 -20.491  0.00  0.00      PROA  
ATOM   2192  NH2 ARG P 721      -8.300   7.541 -18.321  0.00  0.00      PROA  
ATOM   2193 HH21 ARG P 721      -9.228   7.618 -18.685  0.00  0.00      PROA  
ATOM   2194 HH22 ARG P 721      -8.002   7.067 -17.493  0.00  0.00      PROA  
ATOM   2195  C   ARG P 721      -4.720  11.220 -16.407  0.00  0.00      PROA  
ATOM   2196  O   ARG P 721      -4.003  10.685 -15.580  0.00  0.00      PROA  
ATOM   2197  N   PHE P 722      -5.069  12.518 -16.401  0.00  0.00      PROA  
ATOM   2198  HN  PHE P 722      -5.665  12.820 -17.141  0.00  0.00      PROA  
ATOM   2199  CA  PHE P 722      -4.663  13.539 -15.506  0.00  0.00      PROA  
ATOM   2200  HA  PHE P 722      -3.597  13.685 -15.415  0.00  0.00      PROA  
ATOM   2201  CB  PHE P 722      -5.201  14.936 -15.997  0.00  0.00      PROA  
ATOM   2202  HB1 PHE P 722      -6.294  14.937 -16.196  0.00  0.00      PROA  
ATOM   2203  HB2 PHE P 722      -4.712  15.122 -16.977  0.00  0.00      PROA  
ATOM   2204  CG  PHE P 722      -4.946  16.097 -15.134  0.00  0.00      PROA  
ATOM   2205  CD1 PHE P 722      -4.024  17.094 -15.543  0.00  0.00      PROA  
ATOM   2206  HD1 PHE P 722      -3.362  16.955 -16.384  0.00  0.00      PROA  
ATOM   2207  CE1 PHE P 722      -3.756  18.182 -14.771  0.00  0.00      PROA  
ATOM   2208  HE1 PHE P 722      -3.103  18.952 -15.153  0.00  0.00      PROA  
ATOM   2209  CZ  PHE P 722      -4.372  18.328 -13.541  0.00  0.00      PROA  
ATOM   2210  HZ  PHE P 722      -4.028  19.096 -12.864  0.00  0.00      PROA  
ATOM   2211  CD2 PHE P 722      -5.749  16.391 -14.048  0.00  0.00      PROA  
ATOM   2212  HD2 PHE P 722      -6.552  15.706 -13.819  0.00  0.00      PROA  
ATOM   2213  CE2 PHE P 722      -5.473  17.445 -13.242  0.00  0.00      PROA  
ATOM   2214  HE2 PHE P 722      -6.029  17.524 -12.320  0.00  0.00      PROA  
ATOM   2215  C   PHE P 722      -5.012  13.168 -13.983  0.00  0.00      PROA  
ATOM   2216  O   PHE P 722      -4.132  13.274 -13.066  0.00  0.00      PROA  
ATOM   2217  N   THR P 723      -6.220  12.708 -13.747  0.00  0.00      PROA  
ATOM   2218  HN  THR P 723      -6.939  12.911 -14.407  0.00  0.00      PROA  
ATOM   2219  CA  THR P 723      -6.565  12.066 -12.381  0.00  0.00      PROA  
ATOM   2220  HA  THR P 723      -6.449  12.753 -11.556  0.00  0.00      PROA  
ATOM   2221  CB  THR P 723      -7.982  11.562 -12.456  0.00  0.00      PROA  
ATOM   2222  HB  THR P 723      -8.053  10.810 -13.271  0.00  0.00      PROA  
ATOM   2223  OG1 THR P 723      -8.829  12.592 -13.010  0.00  0.00      PROA  
ATOM   2224  HG1 THR P 723      -9.573  12.111 -13.380  0.00  0.00      PROA  
ATOM   2225  CG2 THR P 723      -8.528  10.950 -11.205  0.00  0.00      PROA  
ATOM   2226 HG21 THR P 723      -8.066   9.997 -10.869  0.00  0.00      PROA  
ATOM   2227 HG22 THR P 723      -9.587  10.700 -11.431  0.00  0.00      PROA  
ATOM   2228 HG23 THR P 723      -8.544  11.600 -10.304  0.00  0.00      PROA  
ATOM   2229  C   THR P 723      -5.733  10.831 -12.019  0.00  0.00      PROA  
ATOM   2230  O   THR P 723      -5.258  10.641 -10.882  0.00  0.00      PROA  
ATOM   2231  N   GLU P 724      -5.566   9.884 -12.940  0.00  0.00      PROA  
ATOM   2232  HN  GLU P 724      -5.848  10.075 -13.877  0.00  0.00      PROA  
ATOM   2233  CA  GLU P 724      -4.747   8.764 -12.687  0.00  0.00      PROA  
ATOM   2234  HA  GLU P 724      -5.151   8.334 -11.782  0.00  0.00      PROA  
ATOM   2235  CB  GLU P 724      -4.768   7.829 -13.940  0.00  0.00      PROA  
ATOM   2236  HB1 GLU P 724      -4.275   6.853 -13.745  0.00  0.00      PROA  
ATOM   2237  HB2 GLU P 724      -4.319   8.329 -14.825  0.00  0.00      PROA  
ATOM   2238  CG  GLU P 724      -6.206   7.276 -14.358  0.00  0.00      PROA  
ATOM   2239  HG1 GLU P 724      -6.886   8.154 -14.368  0.00  0.00      PROA  
ATOM   2240  HG2 GLU P 724      -6.584   6.557 -13.600  0.00  0.00      PROA  
ATOM   2241  CD  GLU P 724      -6.197   6.598 -15.765  0.00  0.00      PROA  
ATOM   2242  OE1 GLU P 724      -5.189   6.674 -16.492  0.00  0.00      PROA  
ATOM   2243  OE2 GLU P 724      -7.256   5.997 -16.137  0.00  0.00      PROA  
ATOM   2244  C   GLU P 724      -3.323   9.083 -12.402  0.00  0.00      PROA  
ATOM   2245  O   GLU P 724      -2.730   8.527 -11.546  0.00  0.00      PROA  
ATOM   2246  N   GLU P 725      -2.759   9.997 -13.173  0.00  0.00      PROA  
ATOM   2247  HN  GLU P 725      -3.259  10.489 -13.882  0.00  0.00      PROA  
ATOM   2248  CA  GLU P 725      -1.320  10.166 -13.098  0.00  0.00      PROA  
ATOM   2249  HA  GLU P 725      -0.748   9.250 -13.093  0.00  0.00      PROA  
ATOM   2250  CB  GLU P 725      -0.961  10.885 -14.451  0.00  0.00      PROA  
ATOM   2251  HB1 GLU P 725      -1.420  11.879 -14.639  0.00  0.00      PROA  
ATOM   2252  HB2 GLU P 725      -1.398  10.265 -15.263  0.00  0.00      PROA  
ATOM   2253  CG  GLU P 725       0.543  11.039 -14.819  0.00  0.00      PROA  
ATOM   2254  HG1 GLU P 725       1.015  10.062 -14.582  0.00  0.00      PROA  
ATOM   2255  HG2 GLU P 725       1.050  11.805 -14.194  0.00  0.00      PROA  
ATOM   2256  CD  GLU P 725       0.866  11.439 -16.313  0.00  0.00      PROA  
ATOM   2257  OE1 GLU P 725       1.385  10.534 -17.034  0.00  0.00      PROA  
ATOM   2258  OE2 GLU P 725       0.602  12.564 -16.834  0.00  0.00      PROA  
ATOM   2259  C   GLU P 725      -0.831  11.000 -11.977  0.00  0.00      PROA  
ATOM   2260  O   GLU P 725       0.339  10.939 -11.446  0.00  0.00      PROA  
ATOM   2261  N   ALA P 726      -1.673  11.977 -11.544  0.00  0.00      PROA  
ATOM   2262  HN  ALA P 726      -2.482  12.115 -12.110  0.00  0.00      PROA  
ATOM   2263  CA  ALA P 726      -1.583  12.784 -10.304  0.00  0.00      PROA  
ATOM   2264  HA  ALA P 726      -0.652  13.330 -10.325  0.00  0.00      PROA  
ATOM   2265  CB  ALA P 726      -2.660  13.843 -10.242  0.00  0.00      PROA  
ATOM   2266  HB1 ALA P 726      -2.400  14.623 -10.988  0.00  0.00      PROA  
ATOM   2267  HB2 ALA P 726      -2.658  14.359  -9.258  0.00  0.00      PROA  
ATOM   2268  HB3 ALA P 726      -3.657  13.423 -10.494  0.00  0.00      PROA  
ATOM   2269  C   ALA P 726      -1.583  11.867  -9.084  0.00  0.00      PROA  
ATOM   2270  O   ALA P 726      -0.664  11.935  -8.289  0.00  0.00      PROA  
ATOM   2271  N   PHE P 727      -2.518  10.866  -9.067  0.00  0.00      PROA  
ATOM   2272  HN  PHE P 727      -3.221  10.802  -9.771  0.00  0.00      PROA  
ATOM   2273  CA  PHE P 727      -2.548   9.820  -8.103  0.00  0.00      PROA  
ATOM   2274  HA  PHE P 727      -2.737  10.256  -7.133  0.00  0.00      PROA  
ATOM   2275  CB  PHE P 727      -3.806   8.901  -8.275  0.00  0.00      PROA  
ATOM   2276  HB1 PHE P 727      -3.606   8.263  -9.162  0.00  0.00      PROA  
ATOM   2277  HB2 PHE P 727      -4.638   9.597  -8.514  0.00  0.00      PROA  
ATOM   2278  CG  PHE P 727      -3.994   8.050  -7.096  0.00  0.00      PROA  
ATOM   2279  CD1 PHE P 727      -4.351   8.530  -5.797  0.00  0.00      PROA  
ATOM   2280  HD1 PHE P 727      -4.386   9.587  -5.582  0.00  0.00      PROA  
ATOM   2281  CE1 PHE P 727      -4.518   7.675  -4.772  0.00  0.00      PROA  
ATOM   2282  HE1 PHE P 727      -4.747   8.002  -3.768  0.00  0.00      PROA  
ATOM   2283  CZ  PHE P 727      -4.507   6.300  -4.992  0.00  0.00      PROA  
ATOM   2284  HZ  PHE P 727      -4.848   5.597  -4.247  0.00  0.00      PROA  
ATOM   2285  CD2 PHE P 727      -3.852   6.710  -7.256  0.00  0.00      PROA  
ATOM   2286  HD2 PHE P 727      -3.517   6.205  -8.150  0.00  0.00      PROA  
ATOM   2287  CE2 PHE P 727      -4.199   5.826  -6.222  0.00  0.00      PROA  
ATOM   2288  HE2 PHE P 727      -4.166   4.765  -6.417  0.00  0.00      PROA  
ATOM   2289  C   PHE P 727      -1.349   8.921  -8.057  0.00  0.00      PROA  
ATOM   2290  O   PHE P 727      -0.826   8.621  -6.987  0.00  0.00      PROA  
ATOM   2291  N   ALA P 728      -0.882   8.416  -9.256  0.00  0.00      PROA  
ATOM   2292  HN  ALA P 728      -1.343   8.623 -10.116  0.00  0.00      PROA  
ATOM   2293  CA  ALA P 728       0.193   7.413  -9.421  0.00  0.00      PROA  
ATOM   2294  HA  ALA P 728      -0.109   6.407  -9.171  0.00  0.00      PROA  
ATOM   2295  CB  ALA P 728       0.476   7.264 -10.920  0.00  0.00      PROA  
ATOM   2296  HB1 ALA P 728       1.079   6.364 -11.167  0.00  0.00      PROA  
ATOM   2297  HB2 ALA P 728       0.980   8.139 -11.383  0.00  0.00      PROA  
ATOM   2298  HB3 ALA P 728      -0.471   7.114 -11.481  0.00  0.00      PROA  
ATOM   2299  C   ALA P 728       1.492   7.791  -8.627  0.00  0.00      PROA  
ATOM   2300  O   ALA P 728       2.136   7.016  -7.983  0.00  0.00      PROA  
ATOM   2301  N   ALA P 729       1.845   9.021  -8.791  0.00  0.00      PROA  
ATOM   2302  HN  ALA P 729       1.415   9.459  -9.576  0.00  0.00      PROA  
ATOM   2303  CA  ALA P 729       2.910   9.888  -8.170  0.00  0.00      PROA  
ATOM   2304  HA  ALA P 729       3.867   9.407  -8.316  0.00  0.00      PROA  
ATOM   2305  CB  ALA P 729       2.906  11.152  -8.970  0.00  0.00      PROA  
ATOM   2306  HB1 ALA P 729       1.934  11.668  -8.818  0.00  0.00      PROA  
ATOM   2307  HB2 ALA P 729       2.970  10.855 -10.039  0.00  0.00      PROA  
ATOM   2308  HB3 ALA P 729       3.846  11.721  -8.803  0.00  0.00      PROA  
ATOM   2309  C   ALA P 729       2.747  10.176  -6.711  0.00  0.00      PROA  
ATOM   2310  O   ALA P 729       3.537   9.901  -5.839  0.00  0.00      PROA  
ATOM   2311  N   LEU P 730       1.460  10.631  -6.328  0.00  0.00      PROA  
ATOM   2312  HN  LEU P 730       0.733  10.828  -6.981  0.00  0.00      PROA  
ATOM   2313  CA  LEU P 730       1.054  11.062  -4.981  0.00  0.00      PROA  
ATOM   2314  HA  LEU P 730       1.710  11.841  -4.623  0.00  0.00      PROA  
ATOM   2315  CB  LEU P 730      -0.454  11.571  -4.944  0.00  0.00      PROA  
ATOM   2316  HB1 LEU P 730      -1.111  10.720  -5.225  0.00  0.00      PROA  
ATOM   2317  HB2 LEU P 730      -0.610  12.243  -5.815  0.00  0.00      PROA  
ATOM   2318  CG  LEU P 730      -0.896  12.133  -3.561  0.00  0.00      PROA  
ATOM   2319  HG  LEU P 730      -0.822  11.314  -2.814  0.00  0.00      PROA  
ATOM   2320  CD1 LEU P 730      -0.025  13.296  -3.129  0.00  0.00      PROA  
ATOM   2321 HD11 LEU P 730      -0.251  13.465  -2.054  0.00  0.00      PROA  
ATOM   2322 HD12 LEU P 730      -0.307  14.198  -3.713  0.00  0.00      PROA  
ATOM   2323 HD13 LEU P 730       1.044  13.025  -3.262  0.00  0.00      PROA  
ATOM   2324  CD2 LEU P 730      -2.373  12.523  -3.336  0.00  0.00      PROA  
ATOM   2325 HD21 LEU P 730      -2.487  12.519  -2.231  0.00  0.00      PROA  
ATOM   2326 HD22 LEU P 730      -3.093  11.829  -3.819  0.00  0.00      PROA  
ATOM   2327 HD23 LEU P 730      -2.494  13.501  -3.849  0.00  0.00      PROA  
ATOM   2328  C   LEU P 730       1.211   9.926  -4.017  0.00  0.00      PROA  
ATOM   2329  O   LEU P 730       1.920  10.076  -3.053  0.00  0.00      PROA  
ATOM   2330  N   ILE P 731       0.556   8.764  -4.311  0.00  0.00      PROA  
ATOM   2331  HN  ILE P 731       0.087   8.619  -5.179  0.00  0.00      PROA  
ATOM   2332  CA  ILE P 731       0.344   7.654  -3.375  0.00  0.00      PROA  
ATOM   2333  HA  ILE P 731      -0.113   8.066  -2.488  0.00  0.00      PROA  
ATOM   2334  CB  ILE P 731      -0.742   6.777  -4.043  0.00  0.00      PROA  
ATOM   2335  HB  ILE P 731      -1.581   7.365  -4.474  0.00  0.00      PROA  
ATOM   2336  CG2 ILE P 731      -0.243   5.904  -5.305  0.00  0.00      PROA  
ATOM   2337 HG21 ILE P 731      -1.047   5.243  -5.694  0.00  0.00      PROA  
ATOM   2338 HG22 ILE P 731       0.615   5.359  -4.856  0.00  0.00      PROA  
ATOM   2339 HG23 ILE P 731       0.194   6.572  -6.079  0.00  0.00      PROA  
ATOM   2340  CG1 ILE P 731      -1.393   5.817  -2.925  0.00  0.00      PROA  
ATOM   2341 HG11 ILE P 731      -0.584   5.228  -2.443  0.00  0.00      PROA  
ATOM   2342 HG12 ILE P 731      -2.207   5.227  -3.398  0.00  0.00      PROA  
ATOM   2343  CD  ILE P 731      -2.123   6.547  -1.806  0.00  0.00      PROA  
ATOM   2344  HD1 ILE P 731      -2.862   5.823  -1.400  0.00  0.00      PROA  
ATOM   2345  HD2 ILE P 731      -2.723   7.400  -2.191  0.00  0.00      PROA  
ATOM   2346  HD3 ILE P 731      -1.396   6.884  -1.037  0.00  0.00      PROA  
ATOM   2347  C   ILE P 731       1.598   7.006  -2.931  0.00  0.00      PROA  
ATOM   2348  O   ILE P 731       1.783   6.663  -1.721  0.00  0.00      PROA  
ATOM   2349  N   CYS P 732       2.678   6.867  -3.803  0.00  0.00      PROA  
ATOM   2350  HN  CYS P 732       2.458   7.121  -4.742  0.00  0.00      PROA  
ATOM   2351  CA  CYS P 732       4.045   6.366  -3.415  0.00  0.00      PROA  
ATOM   2352  HA  CYS P 732       3.974   5.345  -3.068  0.00  0.00      PROA  
ATOM   2353  CB  CYS P 732       4.984   6.248  -4.657  0.00  0.00      PROA  
ATOM   2354  HB1 CYS P 732       5.863   5.691  -4.267  0.00  0.00      PROA  
ATOM   2355  HB2 CYS P 732       5.455   7.220  -4.916  0.00  0.00      PROA  
ATOM   2356  SG  CYS P 732       4.297   5.453  -6.114  0.00  0.00      PROA  
ATOM   2357  HG1 CYS P 732       3.360   6.282  -6.550  0.00  0.00      PROA  
ATOM   2358  C   CYS P 732       4.771   7.147  -2.386  0.00  0.00      PROA  
ATOM   2359  O   CYS P 732       5.361   6.617  -1.440  0.00  0.00      PROA  
ATOM   2360  N   ILE P 733       4.874   8.517  -2.610  0.00  0.00      PROA  
ATOM   2361  HN  ILE P 733       4.459   8.856  -3.451  0.00  0.00      PROA  
ATOM   2362  CA  ILE P 733       5.300   9.506  -1.669  0.00  0.00      PROA  
ATOM   2363  HA  ILE P 733       6.312   9.280  -1.368  0.00  0.00      PROA  
ATOM   2364  CB  ILE P 733       5.303  10.882  -2.321  0.00  0.00      PROA  
ATOM   2365  HB  ILE P 733       4.330  11.146  -2.788  0.00  0.00      PROA  
ATOM   2366  CG2 ILE P 733       5.667  11.965  -1.214  0.00  0.00      PROA  
ATOM   2367 HG21 ILE P 733       6.584  11.807  -0.607  0.00  0.00      PROA  
ATOM   2368 HG22 ILE P 733       4.867  12.085  -0.453  0.00  0.00      PROA  
ATOM   2369 HG23 ILE P 733       5.642  12.950  -1.726  0.00  0.00      PROA  
ATOM   2370  CG1 ILE P 733       6.204  10.916  -3.562  0.00  0.00      PROA  
ATOM   2371 HG11 ILE P 733       6.070  11.970  -3.888  0.00  0.00      PROA  
ATOM   2372 HG12 ILE P 733       5.897  10.277  -4.417  0.00  0.00      PROA  
ATOM   2373  CD  ILE P 733       7.713  10.698  -3.290  0.00  0.00      PROA  
ATOM   2374  HD1 ILE P 733       8.109  11.365  -2.495  0.00  0.00      PROA  
ATOM   2375  HD2 ILE P 733       8.239  11.014  -4.216  0.00  0.00      PROA  
ATOM   2376  HD3 ILE P 733       7.901   9.616  -3.125  0.00  0.00      PROA  
ATOM   2377  C   ILE P 733       4.446   9.567  -0.376  0.00  0.00      PROA  
ATOM   2378  O   ILE P 733       5.106   9.628   0.644  0.00  0.00      PROA  
ATOM   2379  N   ILE P 734       3.083   9.517  -0.452  0.00  0.00      PROA  
ATOM   2380  HN  ILE P 734       2.535   9.564  -1.283  0.00  0.00      PROA  
ATOM   2381  CA  ILE P 734       2.367   9.406   0.786  0.00  0.00      PROA  
ATOM   2382  HA  ILE P 734       2.548  10.260   1.421  0.00  0.00      PROA  
ATOM   2383  CB  ILE P 734       0.861   9.466   0.453  0.00  0.00      PROA  
ATOM   2384  HB  ILE P 734       0.677   8.833  -0.442  0.00  0.00      PROA  
ATOM   2385  CG2 ILE P 734      -0.118   8.751   1.440  0.00  0.00      PROA  
ATOM   2386 HG21 ILE P 734       0.045   7.661   1.301  0.00  0.00      PROA  
ATOM   2387 HG22 ILE P 734      -1.167   8.938   1.126  0.00  0.00      PROA  
ATOM   2388 HG23 ILE P 734      -0.000   9.122   2.480  0.00  0.00      PROA  
ATOM   2389  CG1 ILE P 734       0.503  10.908   0.074  0.00  0.00      PROA  
ATOM   2390 HG11 ILE P 734      -0.508  10.835  -0.381  0.00  0.00      PROA  
ATOM   2391 HG12 ILE P 734       1.131  11.360  -0.723  0.00  0.00      PROA  
ATOM   2392  CD  ILE P 734       0.385  11.798   1.275  0.00  0.00      PROA  
ATOM   2393  HD1 ILE P 734      -0.200  12.727   1.109  0.00  0.00      PROA  
ATOM   2394  HD2 ILE P 734       1.430  12.085   1.522  0.00  0.00      PROA  
ATOM   2395  HD3 ILE P 734       0.073  11.211   2.165  0.00  0.00      PROA  
ATOM   2396  C   ILE P 734       2.645   8.076   1.596  0.00  0.00      PROA  
ATOM   2397  O   ILE P 734       2.675   8.101   2.828  0.00  0.00      PROA  
ATOM   2398  N   PHE P 735       2.767   6.896   0.940  0.00  0.00      PROA  
ATOM   2399  HN  PHE P 735       2.579   6.863  -0.038  0.00  0.00      PROA  
ATOM   2400  CA  PHE P 735       3.248   5.762   1.734  0.00  0.00      PROA  
ATOM   2401  HA  PHE P 735       2.601   5.444   2.537  0.00  0.00      PROA  
ATOM   2402  CB  PHE P 735       3.199   4.527   0.745  0.00  0.00      PROA  
ATOM   2403  HB1 PHE P 735       4.180   4.441   0.229  0.00  0.00      PROA  
ATOM   2404  HB2 PHE P 735       2.250   4.729   0.204  0.00  0.00      PROA  
ATOM   2405  CG  PHE P 735       3.035   3.260   1.490  0.00  0.00      PROA  
ATOM   2406  CD1 PHE P 735       1.849   2.856   2.216  0.00  0.00      PROA  
ATOM   2407  HD1 PHE P 735       1.097   3.630   2.248  0.00  0.00      PROA  
ATOM   2408  CE1 PHE P 735       1.721   1.664   2.915  0.00  0.00      PROA  
ATOM   2409  HE1 PHE P 735       0.956   1.357   3.612  0.00  0.00      PROA  
ATOM   2410  CZ  PHE P 735       2.744   0.708   2.852  0.00  0.00      PROA  
ATOM   2411  HZ  PHE P 735       2.654  -0.216   3.404  0.00  0.00      PROA  
ATOM   2412  CD2 PHE P 735       4.068   2.256   1.473  0.00  0.00      PROA  
ATOM   2413  HD2 PHE P 735       4.973   2.533   0.954  0.00  0.00      PROA  
ATOM   2414  CE2 PHE P 735       3.979   1.118   2.204  0.00  0.00      PROA  
ATOM   2415  HE2 PHE P 735       4.746   0.358   2.226  0.00  0.00      PROA  
ATOM   2416  C   PHE P 735       4.675   5.792   2.301  0.00  0.00      PROA  
ATOM   2417  O   PHE P 735       4.970   5.173   3.315  0.00  0.00      PROA  
ATOM   2418  N   ILE P 736       5.626   6.478   1.663  0.00  0.00      PROA  
ATOM   2419  HN  ILE P 736       5.311   6.870   0.802  0.00  0.00      PROA  
ATOM   2420  CA  ILE P 736       6.925   6.865   2.174  0.00  0.00      PROA  
ATOM   2421  HA  ILE P 736       7.394   6.022   2.661  0.00  0.00      PROA  
ATOM   2422  CB  ILE P 736       7.857   7.480   1.067  0.00  0.00      PROA  
ATOM   2423  HB  ILE P 736       7.301   8.238   0.474  0.00  0.00      PROA  
ATOM   2424  CG2 ILE P 736       9.111   8.185   1.681  0.00  0.00      PROA  
ATOM   2425 HG21 ILE P 736       9.649   7.450   2.316  0.00  0.00      PROA  
ATOM   2426 HG22 ILE P 736       8.689   8.980   2.332  0.00  0.00      PROA  
ATOM   2427 HG23 ILE P 736       9.778   8.716   0.968  0.00  0.00      PROA  
ATOM   2428  CG1 ILE P 736       8.322   6.257   0.291  0.00  0.00      PROA  
ATOM   2429 HG11 ILE P 736       7.509   5.511   0.157  0.00  0.00      PROA  
ATOM   2430 HG12 ILE P 736       9.106   5.817   0.942  0.00  0.00      PROA  
ATOM   2431  CD  ILE P 736       8.825   6.652  -1.136  0.00  0.00      PROA  
ATOM   2432  HD1 ILE P 736       7.990   7.034  -1.761  0.00  0.00      PROA  
ATOM   2433  HD2 ILE P 736       8.985   5.745  -1.758  0.00  0.00      PROA  
ATOM   2434  HD3 ILE P 736       9.669   7.371  -1.075  0.00  0.00      PROA  
ATOM   2435  C   ILE P 736       6.742   7.800   3.275  0.00  0.00      PROA  
ATOM   2436  O   ILE P 736       7.404   7.672   4.256  0.00  0.00      PROA  
ATOM   2437  N   TYR P 737       5.819   8.809   3.173  0.00  0.00      PROA  
ATOM   2438  HN  TYR P 737       5.285   9.010   2.356  0.00  0.00      PROA  
ATOM   2439  CA  TYR P 737       5.631   9.712   4.220  0.00  0.00      PROA  
ATOM   2440  HA  TYR P 737       6.569  10.046   4.638  0.00  0.00      PROA  
ATOM   2441  CB  TYR P 737       4.908  11.104   3.690  0.00  0.00      PROA  
ATOM   2442  HB1 TYR P 737       4.003  10.756   3.147  0.00  0.00      PROA  
ATOM   2443  HB2 TYR P 737       5.566  11.636   2.969  0.00  0.00      PROA  
ATOM   2444  CG  TYR P 737       4.450  12.007   4.826  0.00  0.00      PROA  
ATOM   2445  CD1 TYR P 737       3.255  12.792   4.707  0.00  0.00      PROA  
ATOM   2446  HD1 TYR P 737       2.584  12.709   3.865  0.00  0.00      PROA  
ATOM   2447  CE1 TYR P 737       2.909  13.580   5.847  0.00  0.00      PROA  
ATOM   2448  HE1 TYR P 737       1.976  14.113   5.744  0.00  0.00      PROA  
ATOM   2449  CZ  TYR P 737       3.705  13.632   7.042  0.00  0.00      PROA  
ATOM   2450  OH  TYR P 737       3.320  14.455   8.109  0.00  0.00      PROA  
ATOM   2451  HH  TYR P 737       3.742  14.118   8.903  0.00  0.00      PROA  
ATOM   2452  CD2 TYR P 737       5.284  12.162   5.953  0.00  0.00      PROA  
ATOM   2453  HD2 TYR P 737       6.247  11.672   5.938  0.00  0.00      PROA  
ATOM   2454  CE2 TYR P 737       4.870  12.903   7.037  0.00  0.00      PROA  
ATOM   2455  HE2 TYR P 737       5.592  13.049   7.827  0.00  0.00      PROA  
ATOM   2456  C   TYR P 737       4.918   9.019   5.448  0.00  0.00      PROA  
ATOM   2457  O   TYR P 737       5.305   9.312   6.579  0.00  0.00      PROA  
ATOM   2458  N   GLU P 738       3.930   8.096   5.377  0.00  0.00      PROA  
ATOM   2459  HN  GLU P 738       3.457   7.947   4.513  0.00  0.00      PROA  
ATOM   2460  CA  GLU P 738       3.507   7.304   6.478  0.00  0.00      PROA  
ATOM   2461  HA  GLU P 738       3.158   7.951   7.269  0.00  0.00      PROA  
ATOM   2462  CB  GLU P 738       2.387   6.301   6.147  0.00  0.00      PROA  
ATOM   2463  HB1 GLU P 738       2.168   5.618   6.996  0.00  0.00      PROA  
ATOM   2464  HB2 GLU P 738       2.769   5.597   5.377  0.00  0.00      PROA  
ATOM   2465  CG  GLU P 738       1.048   6.977   5.706  0.00  0.00      PROA  
ATOM   2466  HG1 GLU P 738       0.927   6.787   4.619  0.00  0.00      PROA  
ATOM   2467  HG2 GLU P 738       1.014   8.084   5.789  0.00  0.00      PROA  
ATOM   2468  CD  GLU P 738      -0.128   6.403   6.463  0.00  0.00      PROA  
ATOM   2469  OE1 GLU P 738      -1.034   5.897   5.827  0.00  0.00      PROA  
ATOM   2470  OE2 GLU P 738      -0.173   6.613   7.727  0.00  0.00      PROA  
ATOM   2471  C   GLU P 738       4.668   6.461   7.175  0.00  0.00      PROA  
ATOM   2472  O   GLU P 738       4.710   6.296   8.384  0.00  0.00      PROA  
ATOM   2473  N   ALA P 739       5.654   5.960   6.412  0.00  0.00      PROA  
ATOM   2474  HN  ALA P 739       5.595   6.057   5.422  0.00  0.00      PROA  
ATOM   2475  CA  ALA P 739       6.832   5.253   6.842  0.00  0.00      PROA  
ATOM   2476  HA  ALA P 739       6.460   4.554   7.576  0.00  0.00      PROA  
ATOM   2477  CB  ALA P 739       7.540   4.555   5.629  0.00  0.00      PROA  
ATOM   2478  HB1 ALA P 739       8.313   3.820   5.941  0.00  0.00      PROA  
ATOM   2479  HB2 ALA P 739       8.036   5.309   4.981  0.00  0.00      PROA  
ATOM   2480  HB3 ALA P 739       6.867   3.935   4.999  0.00  0.00      PROA  
ATOM   2481  C   ALA P 739       7.830   6.148   7.536  0.00  0.00      PROA  
ATOM   2482  O   ALA P 739       8.437   5.667   8.526  0.00  0.00      PROA  
ATOM   2483  N   LEU P 740       7.977   7.391   7.109  0.00  0.00      PROA  
ATOM   2484  HN  LEU P 740       7.565   7.590   6.223  0.00  0.00      PROA  
ATOM   2485  CA  LEU P 740       8.780   8.442   7.760  0.00  0.00      PROA  
ATOM   2486  HA  LEU P 740       9.804   8.169   7.971  0.00  0.00      PROA  
ATOM   2487  CB  LEU P 740       8.833   9.695   6.854  0.00  0.00      PROA  
ATOM   2488  HB1 LEU P 740       7.804   9.884   6.479  0.00  0.00      PROA  
ATOM   2489  HB2 LEU P 740       9.405   9.480   5.926  0.00  0.00      PROA  
ATOM   2490  CG  LEU P 740       9.643  10.918   7.417  0.00  0.00      PROA  
ATOM   2491  HG  LEU P 740       9.187  11.153   8.402  0.00  0.00      PROA  
ATOM   2492  CD1 LEU P 740      11.066  10.701   7.721  0.00  0.00      PROA  
ATOM   2493 HD11 LEU P 740      11.297   9.856   8.403  0.00  0.00      PROA  
ATOM   2494 HD12 LEU P 740      11.534  11.650   8.060  0.00  0.00      PROA  
ATOM   2495 HD13 LEU P 740      11.479  10.469   6.716  0.00  0.00      PROA  
ATOM   2496  CD2 LEU P 740       9.460  12.187   6.533  0.00  0.00      PROA  
ATOM   2497 HD21 LEU P 740       9.705  11.976   5.470  0.00  0.00      PROA  
ATOM   2498 HD22 LEU P 740      10.065  12.990   7.004  0.00  0.00      PROA  
ATOM   2499 HD23 LEU P 740       8.415  12.560   6.480  0.00  0.00      PROA  
ATOM   2500  C   LEU P 740       8.168   8.773   9.114  0.00  0.00      PROA  
ATOM   2501  O   LEU P 740       8.913   8.919  10.107  0.00  0.00      PROA  
ATOM   2502  N   GLU P 741       6.854   8.913   8.985  0.00  0.00      PROA  
ATOM   2503  HN  GLU P 741       6.507   8.725   8.069  0.00  0.00      PROA  
ATOM   2504  CA  GLU P 741       6.005   9.287  10.059  0.00  0.00      PROA  
ATOM   2505  HA  GLU P 741       6.465  10.200  10.405  0.00  0.00      PROA  
ATOM   2506  CB  GLU P 741       4.557   9.715   9.486  0.00  0.00      PROA  
ATOM   2507  HB1 GLU P 741       4.300   8.884   8.794  0.00  0.00      PROA  
ATOM   2508  HB2 GLU P 741       4.698  10.632   8.876  0.00  0.00      PROA  
ATOM   2509  CG  GLU P 741       3.456   9.948  10.474  0.00  0.00      PROA  
ATOM   2510  HG1 GLU P 741       3.876  10.731  11.141  0.00  0.00      PROA  
ATOM   2511  HG2 GLU P 741       3.284   9.062  11.122  0.00  0.00      PROA  
ATOM   2512  CD  GLU P 741       2.118  10.487   9.988  0.00  0.00      PROA  
ATOM   2513  OE1 GLU P 741       1.432   9.706   9.295  0.00  0.00      PROA  
ATOM   2514  OE2 GLU P 741       1.709  11.618  10.338  0.00  0.00      PROA  
ATOM   2515  C   GLU P 741       5.917   8.316  11.265  0.00  0.00      PROA  
ATOM   2516  O   GLU P 741       5.847   8.745  12.387  0.00  0.00      PROA  
ATOM   2517  N   LYS P 742       6.094   7.024  11.029  0.00  0.00      PROA  
ATOM   2518  HN  LYS P 742       6.295   6.691  10.111  0.00  0.00      PROA  
ATOM   2519  CA  LYS P 742       6.432   6.041  12.081  0.00  0.00      PROA  
ATOM   2520  HA  LYS P 742       5.641   6.196  12.800  0.00  0.00      PROA  
ATOM   2521  CB  LYS P 742       6.487   4.575  11.554  0.00  0.00      PROA  
ATOM   2522  HB1 LYS P 742       6.834   3.920  12.382  0.00  0.00      PROA  
ATOM   2523  HB2 LYS P 742       7.384   4.425  10.915  0.00  0.00      PROA  
ATOM   2524  CG  LYS P 742       5.173   4.023  10.929  0.00  0.00      PROA  
ATOM   2525  HG1 LYS P 742       5.364   3.024  10.484  0.00  0.00      PROA  
ATOM   2526  HG2 LYS P 742       4.953   4.675  10.057  0.00  0.00      PROA  
ATOM   2527  CD  LYS P 742       4.030   3.953  11.893  0.00  0.00      PROA  
ATOM   2528  HD1 LYS P 742       3.937   4.985  12.295  0.00  0.00      PROA  
ATOM   2529  HD2 LYS P 742       4.257   3.260  12.731  0.00  0.00      PROA  
ATOM   2530  CE  LYS P 742       2.692   3.514  11.234  0.00  0.00      PROA  
ATOM   2531  HE1 LYS P 742       1.779   3.784  11.807  0.00  0.00      PROA  
ATOM   2532  HE2 LYS P 742       2.779   2.415  11.092  0.00  0.00      PROA  
ATOM   2533  NZ  LYS P 742       2.485   4.175   9.915  0.00  0.00      PROA  
ATOM   2534  HZ1 LYS P 742       2.743   5.180   9.990  0.00  0.00      PROA  
ATOM   2535  HZ2 LYS P 742       1.502   4.094   9.586  0.00  0.00      PROA  
ATOM   2536  HZ3 LYS P 742       3.072   3.830   9.128  0.00  0.00      PROA  
ATOM   2537  C   LYS P 742       7.769   6.235  12.739  0.00  0.00      PROA  
ATOM   2538  O   LYS P 742       7.870   5.890  13.893  0.00  0.00      PROA  
ATOM   2539  N   LEU P 743       8.827   6.687  12.027  0.00  0.00      PROA  
ATOM   2540  HN  LEU P 743       8.720   6.932  11.067  0.00  0.00      PROA  
ATOM   2541  CA  LEU P 743      10.144   7.034  12.708  0.00  0.00      PROA  
ATOM   2542  HA  LEU P 743      10.358   6.200  13.361  0.00  0.00      PROA  
ATOM   2543  CB  LEU P 743      11.342   7.288  11.803  0.00  0.00      PROA  
ATOM   2544  HB1 LEU P 743      12.290   7.123  12.357  0.00  0.00      PROA  
ATOM   2545  HB2 LEU P 743      11.216   8.323  11.417  0.00  0.00      PROA  
ATOM   2546  CG  LEU P 743      11.500   6.384  10.582  0.00  0.00      PROA  
ATOM   2547  HG  LEU P 743      10.625   6.655   9.954  0.00  0.00      PROA  
ATOM   2548  CD1 LEU P 743      12.719   6.948   9.856  0.00  0.00      PROA  
ATOM   2549 HD11 LEU P 743      12.645   8.021   9.580  0.00  0.00      PROA  
ATOM   2550 HD12 LEU P 743      12.862   6.480   8.859  0.00  0.00      PROA  
ATOM   2551 HD13 LEU P 743      13.643   6.777  10.449  0.00  0.00      PROA  
ATOM   2552  CD2 LEU P 743      11.489   4.872  10.878  0.00  0.00      PROA  
ATOM   2553 HD21 LEU P 743      10.498   4.698  11.349  0.00  0.00      PROA  
ATOM   2554 HD22 LEU P 743      12.301   4.493  11.533  0.00  0.00      PROA  
ATOM   2555 HD23 LEU P 743      11.539   4.312   9.920  0.00  0.00      PROA  
ATOM   2556  C   LEU P 743      10.011   8.197  13.627  0.00  0.00      PROA  
ATOM   2557  O   LEU P 743      10.561   8.250  14.719  0.00  0.00      PROA  
ATOM   2558  N   PHE P 744       9.141   9.168  13.273  0.00  0.00      PROA  
ATOM   2559  HN  PHE P 744       8.767   9.068  12.354  0.00  0.00      PROA  
ATOM   2560  CA  PHE P 744       8.725  10.238  14.163  0.00  0.00      PROA  
ATOM   2561  HA  PHE P 744       9.615  10.627  14.634  0.00  0.00      PROA  
ATOM   2562  CB  PHE P 744       7.904  11.309  13.376  0.00  0.00      PROA  
ATOM   2563  HB1 PHE P 744       7.355  11.959  14.090  0.00  0.00      PROA  
ATOM   2564  HB2 PHE P 744       7.228  10.825  12.639  0.00  0.00      PROA  
ATOM   2565  CG  PHE P 744       8.721  12.332  12.606  0.00  0.00      PROA  
ATOM   2566  CD1 PHE P 744       8.724  13.663  13.044  0.00  0.00      PROA  
ATOM   2567  HD1 PHE P 744       8.169  13.985  13.913  0.00  0.00      PROA  
ATOM   2568  CE1 PHE P 744       9.423  14.630  12.321  0.00  0.00      PROA  
ATOM   2569  HE1 PHE P 744       9.307  15.689  12.498  0.00  0.00      PROA  
ATOM   2570  CZ  PHE P 744      10.201  14.183  11.245  0.00  0.00      PROA  
ATOM   2571  HZ  PHE P 744      10.668  14.986  10.693  0.00  0.00      PROA  
ATOM   2572  CD2 PHE P 744       9.580  11.947  11.626  0.00  0.00      PROA  
ATOM   2573  HD2 PHE P 744       9.684  10.885  11.460  0.00  0.00      PROA  
ATOM   2574  CE2 PHE P 744      10.422  12.813  10.968  0.00  0.00      PROA  
ATOM   2575  HE2 PHE P 744      10.893  12.548  10.033  0.00  0.00      PROA  
ATOM   2576  C   PHE P 744       8.019   9.724  15.433  0.00  0.00      PROA  
ATOM   2577  O   PHE P 744       8.415  10.106  16.541  0.00  0.00      PROA  
ATOM   2578  N   ASP P 745       7.057   8.762  15.357  0.00  0.00      PROA  
ATOM   2579  HN  ASP P 745       6.608   8.597  14.482  0.00  0.00      PROA  
ATOM   2580  CA  ASP P 745       6.334   8.105  16.468  0.00  0.00      PROA  
ATOM   2581  HA  ASP P 745       5.895   8.888  17.068  0.00  0.00      PROA  
ATOM   2582  CB  ASP P 745       5.183   7.234  15.937  0.00  0.00      PROA  
ATOM   2583  HB1 ASP P 745       5.684   6.504  15.266  0.00  0.00      PROA  
ATOM   2584  HB2 ASP P 745       4.415   7.828  15.397  0.00  0.00      PROA  
ATOM   2585  CG  ASP P 745       4.545   6.292  17.006  0.00  0.00      PROA  
ATOM   2586  OD1 ASP P 745       4.287   6.681  18.139  0.00  0.00      PROA  
ATOM   2587  OD2 ASP P 745       4.443   5.072  16.656  0.00  0.00      PROA  
ATOM   2588  C   ASP P 745       7.297   7.319  17.306  0.00  0.00      PROA  
ATOM   2589  O   ASP P 745       7.184   7.278  18.551  0.00  0.00      PROA  
ATOM   2590  N   LEU P 746       8.284   6.701  16.700  0.00  0.00      PROA  
ATOM   2591  HN  LEU P 746       8.306   6.762  15.705  0.00  0.00      PROA  
ATOM   2592  CA  LEU P 746       9.304   6.001  17.336  0.00  0.00      PROA  
ATOM   2593  HA  LEU P 746       8.892   5.372  18.112  0.00  0.00      PROA  
ATOM   2594  CB  LEU P 746       9.953   5.116  16.284  0.00  0.00      PROA  
ATOM   2595  HB1 LEU P 746      10.305   5.777  15.463  0.00  0.00      PROA  
ATOM   2596  HB2 LEU P 746       9.121   4.518  15.854  0.00  0.00      PROA  
ATOM   2597  CG  LEU P 746      11.002   4.112  16.869  0.00  0.00      PROA  
ATOM   2598  HG  LEU P 746      11.877   4.671  17.263  0.00  0.00      PROA  
ATOM   2599  CD1 LEU P 746      10.350   3.322  18.059  0.00  0.00      PROA  
ATOM   2600 HD11 LEU P 746      11.138   2.706  18.543  0.00  0.00      PROA  
ATOM   2601 HD12 LEU P 746       9.526   2.632  17.776  0.00  0.00      PROA  
ATOM   2602 HD13 LEU P 746       9.943   4.073  18.769  0.00  0.00      PROA  
ATOM   2603  CD2 LEU P 746      11.505   3.087  15.806  0.00  0.00      PROA  
ATOM   2604 HD21 LEU P 746      10.634   2.882  15.147  0.00  0.00      PROA  
ATOM   2605 HD22 LEU P 746      11.899   2.173  16.299  0.00  0.00      PROA  
ATOM   2606 HD23 LEU P 746      12.192   3.605  15.103  0.00  0.00      PROA  
ATOM   2607  C   LEU P 746      10.348   6.972  17.978  0.00  0.00      PROA  
ATOM   2608  O   LEU P 746      11.044   6.641  18.923  0.00  0.00      PROA  
ATOM   2609  N   GLY P 747      10.536   8.215  17.445  0.00  0.00      PROA  
ATOM   2610  HN  GLY P 747      10.457   8.297  16.454  0.00  0.00      PROA  
ATOM   2611  CA  GLY P 747      11.231   9.273  18.175  0.00  0.00      PROA  
ATOM   2612  HA1 GLY P 747      11.195  10.186  17.600  0.00  0.00      PROA  
ATOM   2613  HA2 GLY P 747      12.200   8.879  18.443  0.00  0.00      PROA  
ATOM   2614  C   GLY P 747      10.529   9.684  19.439  0.00  0.00      PROA  
ATOM   2615  O   GLY P 747      11.175   9.917  20.452  0.00  0.00      PROA  
ATOM   2616  N   GLU P 748       9.212   9.841  19.246  0.00  0.00      PROA  
ATOM   2617  HN  GLU P 748       8.796   9.744  18.345  0.00  0.00      PROA  
ATOM   2618  CA  GLU P 748       8.281  10.313  20.254  0.00  0.00      PROA  
ATOM   2619  HA  GLU P 748       8.505  11.328  20.549  0.00  0.00      PROA  
ATOM   2620  CB  GLU P 748       6.829  10.335  19.718  0.00  0.00      PROA  
ATOM   2621  HB1 GLU P 748       6.472   9.294  19.572  0.00  0.00      PROA  
ATOM   2622  HB2 GLU P 748       6.839  10.781  18.701  0.00  0.00      PROA  
ATOM   2623  CG  GLU P 748       5.788  11.069  20.611  0.00  0.00      PROA  
ATOM   2624  HG1 GLU P 748       5.765  12.118  20.246  0.00  0.00      PROA  
ATOM   2625  HG2 GLU P 748       6.114  11.214  21.663  0.00  0.00      PROA  
ATOM   2626  CD  GLU P 748       4.389  10.477  20.714  0.00  0.00      PROA  
ATOM   2627  OE1 GLU P 748       4.195   9.837  21.780  0.00  0.00      PROA  
ATOM   2628  OE2 GLU P 748       3.550  10.610  19.866  0.00  0.00      PROA  
ATOM   2629  C   GLU P 748       8.304   9.414  21.490  0.00  0.00      PROA  
ATOM   2630  O   GLU P 748       8.344   9.819  22.617  0.00  0.00      PROA  
ATOM   2631  N   THR P 749       8.224   8.101  21.203  0.00  0.00      PROA  
ATOM   2632  HN  THR P 749       7.816   7.875  20.322  0.00  0.00      PROA  
ATOM   2633  CA  THR P 749       8.183   7.003  22.192  0.00  0.00      PROA  
ATOM   2634  HA  THR P 749       7.411   7.202  22.921  0.00  0.00      PROA  
ATOM   2635  CB  THR P 749       7.788   5.590  21.724  0.00  0.00      PROA  
ATOM   2636  HB  THR P 749       6.957   5.717  20.998  0.00  0.00      PROA  
ATOM   2637  OG1 THR P 749       7.427   4.722  22.806  0.00  0.00      PROA  
ATOM   2638  HG1 THR P 749       6.701   5.113  23.298  0.00  0.00      PROA  
ATOM   2639  CG2 THR P 749       8.925   4.931  21.066  0.00  0.00      PROA  
ATOM   2640 HG21 THR P 749       9.709   4.458  21.696  0.00  0.00      PROA  
ATOM   2641 HG22 THR P 749       9.278   5.517  20.190  0.00  0.00      PROA  
ATOM   2642 HG23 THR P 749       8.659   3.971  20.574  0.00  0.00      PROA  
ATOM   2643  C   THR P 749       9.344   7.013  23.116  0.00  0.00      PROA  
ATOM   2644  O   THR P 749       9.213   6.724  24.292  0.00  0.00      PROA  
ATOM   2645  N   TYR P 750      10.574   7.227  22.611  0.00  0.00      PROA  
ATOM   2646  HN  TYR P 750      10.678   7.389  21.633  0.00  0.00      PROA  
ATOM   2647  CA  TYR P 750      11.755   7.502  23.373  0.00  0.00      PROA  
ATOM   2648  HA  TYR P 750      11.688   6.901  24.268  0.00  0.00      PROA  
ATOM   2649  CB  TYR P 750      12.920   6.971  22.475  0.00  0.00      PROA  
ATOM   2650  HB1 TYR P 750      13.872   7.156  23.016  0.00  0.00      PROA  
ATOM   2651  HB2 TYR P 750      12.969   7.645  21.593  0.00  0.00      PROA  
ATOM   2652  CG  TYR P 750      12.819   5.517  22.172  0.00  0.00      PROA  
ATOM   2653  CD1 TYR P 750      13.097   5.133  20.816  0.00  0.00      PROA  
ATOM   2654  HD1 TYR P 750      13.042   5.838  20.000  0.00  0.00      PROA  
ATOM   2655  CE1 TYR P 750      13.273   3.755  20.546  0.00  0.00      PROA  
ATOM   2656  HE1 TYR P 750      13.488   3.462  19.529  0.00  0.00      PROA  
ATOM   2657  CZ  TYR P 750      13.148   2.790  21.546  0.00  0.00      PROA  
ATOM   2658  OH  TYR P 750      13.578   1.471  21.214  0.00  0.00      PROA  
ATOM   2659  HH  TYR P 750      13.623   1.010  22.055  0.00  0.00      PROA  
ATOM   2660  CD2 TYR P 750      12.641   4.573  23.120  0.00  0.00      PROA  
ATOM   2661  HD2 TYR P 750      12.467   4.800  24.162  0.00  0.00      PROA  
ATOM   2662  CE2 TYR P 750      12.830   3.242  22.822  0.00  0.00      PROA  
ATOM   2663  HE2 TYR P 750      12.755   2.520  23.622  0.00  0.00      PROA  
ATOM   2664  C   TYR P 750      12.022   9.006  23.736  0.00  0.00      PROA  
ATOM   2665  O   TYR P 750      13.112   9.363  24.228  0.00  0.00      PROA  
ATOM   2666  N   ALA P 751      11.059   9.877  23.436  0.00  0.00      PROA  
ATOM   2667  HN  ALA P 751      10.197   9.507  23.098  0.00  0.00      PROA  
ATOM   2668  CA  ALA P 751      10.961  11.237  23.818  0.00  0.00      PROA  
ATOM   2669  HA  ALA P 751       9.985  11.552  23.480  0.00  0.00      PROA  
ATOM   2670  CB  ALA P 751      10.888  11.275  25.349  0.00  0.00      PROA  
ATOM   2671  HB1 ALA P 751      10.025  10.633  25.629  0.00  0.00      PROA  
ATOM   2672  HB2 ALA P 751      10.876  12.333  25.690  0.00  0.00      PROA  
ATOM   2673  HB3 ALA P 751      11.762  10.734  25.770  0.00  0.00      PROA  
ATOM   2674  C   ALA P 751      12.037  12.105  23.149  0.00  0.00      PROA  
ATOM   2675  O   ALA P 751      12.542  13.117  23.660  0.00  0.00      PROA  
ATOM   2676  N   PHE P 752      12.430  11.769  21.940  0.00  0.00      PROA  
ATOM   2677  HN  PHE P 752      12.050  10.974  21.474  0.00  0.00      PROA  
ATOM   2678  CA  PHE P 752      13.487  12.482  21.231  0.00  0.00      PROA  
ATOM   2679  HA  PHE P 752      14.192  12.765  21.998  0.00  0.00      PROA  
ATOM   2680  CB  PHE P 752      14.177  11.514  20.326  0.00  0.00      PROA  
ATOM   2681  HB1 PHE P 752      13.421  11.240  19.560  0.00  0.00      PROA  
ATOM   2682  HB2 PHE P 752      14.531  10.591  20.833  0.00  0.00      PROA  
ATOM   2683  CG  PHE P 752      15.359  12.109  19.562  0.00  0.00      PROA  
ATOM   2684  CD1 PHE P 752      16.662  11.860  19.971  0.00  0.00      PROA  
ATOM   2685  HD1 PHE P 752      16.762  11.439  20.961  0.00  0.00      PROA  
ATOM   2686  CE1 PHE P 752      17.751  12.384  19.227  0.00  0.00      PROA  
ATOM   2687  HE1 PHE P 752      18.769  12.261  19.566  0.00  0.00      PROA  
ATOM   2688  CZ  PHE P 752      17.519  13.030  18.011  0.00  0.00      PROA  
ATOM   2689  HZ  PHE P 752      18.390  13.336  17.451  0.00  0.00      PROA  
ATOM   2690  CD2 PHE P 752      15.162  12.557  18.274  0.00  0.00      PROA  
ATOM   2691  HD2 PHE P 752      14.165  12.809  17.944  0.00  0.00      PROA  
ATOM   2692  CE2 PHE P 752      16.199  13.109  17.536  0.00  0.00      PROA  
ATOM   2693  HE2 PHE P 752      16.074  13.673  16.623  0.00  0.00      PROA  
ATOM   2694  C   PHE P 752      13.076  13.813  20.673  0.00  0.00      PROA  
ATOM   2695  O   PHE P 752      11.932  13.919  20.183  0.00  0.00      PROA  
ATOM   2696  N   ASN P 753      13.960  14.812  20.740  0.00  0.00      PROA  
ATOM   2697  HN  ASN P 753      14.845  14.651  21.169  0.00  0.00      PROA  
ATOM   2698  CA  ASN P 753      13.803  16.122  20.108  0.00  0.00      PROA  
ATOM   2699  HA  ASN P 753      13.102  16.009  19.294  0.00  0.00      PROA  
ATOM   2700  CB  ASN P 753      13.579  17.288  21.085  0.00  0.00      PROA  
ATOM   2701  HB1 ASN P 753      13.438  18.247  20.544  0.00  0.00      PROA  
ATOM   2702  HB2 ASN P 753      14.395  17.358  21.836  0.00  0.00      PROA  
ATOM   2703  CG  ASN P 753      12.250  17.159  21.847  0.00  0.00      PROA  
ATOM   2704  OD1 ASN P 753      12.223  16.855  23.045  0.00  0.00      PROA  
ATOM   2705  ND2 ASN P 753      11.138  17.188  21.048  0.00  0.00      PROA  
ATOM   2706 HD21 ASN P 753      11.206  17.331  20.061  0.00  0.00      PROA  
ATOM   2707 HD22 ASN P 753      10.219  17.055  21.419  0.00  0.00      PROA  
ATOM   2708  C   ASN P 753      15.133  16.340  19.445  0.00  0.00      PROA  
ATOM   2709  O   ASN P 753      16.160  15.974  20.042  0.00  0.00      PROA  
ATOM   2710  N   MET P 754      15.259  16.901  18.218  0.00  0.00      PROA  
ATOM   2711  HN  MET P 754      14.550  17.341  17.672  0.00  0.00      PROA  
ATOM   2712  CA  MET P 754      16.564  17.498  17.762  0.00  0.00      PROA  
ATOM   2713  HA  MET P 754      17.375  16.815  17.965  0.00  0.00      PROA  
ATOM   2714  CB  MET P 754      16.575  17.854  16.240  0.00  0.00      PROA  
ATOM   2715  HB1 MET P 754      17.446  18.506  16.013  0.00  0.00      PROA  
ATOM   2716  HB2 MET P 754      15.797  18.579  15.918  0.00  0.00      PROA  
ATOM   2717  CG  MET P 754      16.593  16.576  15.359  0.00  0.00      PROA  
ATOM   2718  HG1 MET P 754      16.208  16.940  14.382  0.00  0.00      PROA  
ATOM   2719  HG2 MET P 754      15.825  15.866  15.733  0.00  0.00      PROA  
ATOM   2720  SD  MET P 754      18.204  15.666  15.265  0.00  0.00      PROA  
ATOM   2721  CE  MET P 754      17.486  14.661  13.914  0.00  0.00      PROA  
ATOM   2722  HE1 MET P 754      17.293  15.301  13.027  0.00  0.00      PROA  
ATOM   2723  HE2 MET P 754      16.490  14.246  14.176  0.00  0.00      PROA  
ATOM   2724  HE3 MET P 754      17.997  13.718  13.624  0.00  0.00      PROA  
ATOM   2725  C   MET P 754      16.933  18.706  18.546  0.00  0.00      PROA  
ATOM   2726  O   MET P 754      18.035  18.756  19.017  0.00  0.00      PROA  
ATOM   2727  N   HSD P 755      15.982  19.631  18.777  0.00  0.00      PROA  
ATOM   2728  HN  HSD P 755      15.147  19.521  18.244  0.00  0.00      PROA  
ATOM   2729  CA  HSD P 755      16.187  20.780  19.548  0.00  0.00      PROA  
ATOM   2730  HA  HSD P 755      17.227  21.051  19.443  0.00  0.00      PROA  
ATOM   2731  CB  HSD P 755      15.486  22.024  18.978  0.00  0.00      PROA  
ATOM   2732  HB1 HSD P 755      15.852  22.986  19.395  0.00  0.00      PROA  
ATOM   2733  HB2 HSD P 755      14.380  22.005  19.078  0.00  0.00      PROA  
ATOM   2734  ND1 HSD P 755      16.910  21.967  16.945  0.00  0.00      PROA  
ATOM   2735  HD1 HSD P 755      17.736  22.153  17.477  0.00  0.00      PROA  
ATOM   2736  CG  HSD P 755      15.642  21.961  17.528  0.00  0.00      PROA  
ATOM   2737  CE1 HSD P 755      16.723  21.815  15.602  0.00  0.00      PROA  
ATOM   2738  HE1 HSD P 755      17.608  21.639  14.991  0.00  0.00      PROA  
ATOM   2739  NE2 HSD P 755      15.428  21.703  15.306  0.00  0.00      PROA  
ATOM   2740  CD2 HSD P 755      14.777  21.891  16.514  0.00  0.00      PROA  
ATOM   2741  HD2 HSD P 755      13.720  21.671  16.591  0.00  0.00      PROA  
ATOM   2742  C   HSD P 755      15.793  20.500  20.981  0.00  0.00      PROA  
ATOM   2743  O   HSD P 755      14.920  21.200  21.550  0.00  0.00      PROA  
ATOM   2744  N   ASN P 756      16.416  19.488  21.564  0.00  0.00      PROA  
ATOM   2745  HN  ASN P 756      17.040  18.944  21.009  0.00  0.00      PROA  
ATOM   2746  CA  ASN P 756      16.293  19.161  22.980  0.00  0.00      PROA  
ATOM   2747  HA  ASN P 756      15.320  18.792  23.267  0.00  0.00      PROA  
ATOM   2748  CB  ASN P 756      17.272  17.904  23.187  0.00  0.00      PROA  
ATOM   2749  HB1 ASN P 756      17.111  17.076  22.463  0.00  0.00      PROA  
ATOM   2750  HB2 ASN P 756      16.994  17.615  24.223  0.00  0.00      PROA  
ATOM   2751  CG  ASN P 756      18.732  18.292  23.168  0.00  0.00      PROA  
ATOM   2752  OD1 ASN P 756      19.447  18.784  24.057  0.00  0.00      PROA  
ATOM   2753  ND2 ASN P 756      19.340  17.975  21.951  0.00  0.00      PROA  
ATOM   2754 HD21 ASN P 756      19.106  17.139  21.455  0.00  0.00      PROA  
ATOM   2755 HD22 ASN P 756      20.256  18.348  21.803  0.00  0.00      PROA  
ATOM   2756  C   ASN P 756      16.535  20.330  23.976  0.00  0.00      PROA  
ATOM   2757  O   ASN P 756      17.288  21.303  23.671  0.00  0.00      PROA  
ATOM   2758  N   ASN P 757      16.035  20.260  25.198  0.00  0.00      PROA  
ATOM   2759  HN  ASN P 757      15.531  19.437  25.448  0.00  0.00      PROA  
ATOM   2760  CA  ASN P 757      16.191  21.321  26.239  0.00  0.00      PROA  
ATOM   2761  HA  ASN P 757      17.068  21.932  26.082  0.00  0.00      PROA  
ATOM   2762  CB  ASN P 757      14.921  22.265  26.322  0.00  0.00      PROA  
ATOM   2763  HB1 ASN P 757      14.060  21.604  26.557  0.00  0.00      PROA  
ATOM   2764  HB2 ASN P 757      14.710  22.603  25.285  0.00  0.00      PROA  
ATOM   2765  CG  ASN P 757      14.905  23.434  27.294  0.00  0.00      PROA  
ATOM   2766  OD1 ASN P 757      15.948  23.598  27.970  0.00  0.00      PROA  
ATOM   2767  ND2 ASN P 757      13.859  24.257  27.385  0.00  0.00      PROA  
ATOM   2768 HD21 ASN P 757      13.978  25.043  27.991  0.00  0.00      PROA  
ATOM   2769 HD22 ASN P 757      13.209  24.267  26.625  0.00  0.00      PROA  
ATOM   2770  C   ASN P 757      16.476  20.526  27.551  0.00  0.00      PROA  
ATOM   2771  O   ASN P 757      15.613  19.974  28.220  0.00  0.00      PROA  
ATOM   2772  N   LEU P 758      17.769  20.592  28.034  0.00  0.00      PROA  
ATOM   2773  HN  LEU P 758      18.316  21.272  27.553  0.00  0.00      PROA  
ATOM   2774  CA  LEU P 758      18.159  19.980  29.262  0.00  0.00      PROA  
ATOM   2775  HA  LEU P 758      17.970  18.919  29.204  0.00  0.00      PROA  
ATOM   2776  CB  LEU P 758      19.667  20.297  29.490  0.00  0.00      PROA  
ATOM   2777  HB1 LEU P 758      20.151  20.150  30.479  0.00  0.00      PROA  
ATOM   2778  HB2 LEU P 758      19.896  21.342  29.189  0.00  0.00      PROA  
ATOM   2779  CG  LEU P 758      20.665  19.545  28.528  0.00  0.00      PROA  
ATOM   2780  HG  LEU P 758      20.328  19.558  27.470  0.00  0.00      PROA  
ATOM   2781  CD1 LEU P 758      22.144  20.057  28.717  0.00  0.00      PROA  
ATOM   2782 HD11 LEU P 758      22.666  19.458  27.940  0.00  0.00      PROA  
ATOM   2783 HD12 LEU P 758      22.447  19.897  29.774  0.00  0.00      PROA  
ATOM   2784 HD13 LEU P 758      22.173  21.138  28.462  0.00  0.00      PROA  
ATOM   2785  CD2 LEU P 758      20.664  18.031  28.753  0.00  0.00      PROA  
ATOM   2786 HD21 LEU P 758      20.786  17.838  29.841  0.00  0.00      PROA  
ATOM   2787 HD22 LEU P 758      21.530  17.600  28.208  0.00  0.00      PROA  
ATOM   2788 HD23 LEU P 758      19.805  17.514  28.276  0.00  0.00      PROA  
ATOM   2789  C   LEU P 758      17.511  20.470  30.523  0.00  0.00      PROA  
ATOM   2790  O   LEU P 758      17.219  19.614  31.353  0.00  0.00      PROA  
ATOM   2791  N   ASP P 759      17.148  21.756  30.667  0.00  0.00      PROA  
ATOM   2792  HN  ASP P 759      17.228  22.417  29.925  0.00  0.00      PROA  
ATOM   2793  CA  ASP P 759      16.286  22.292  31.708  0.00  0.00      PROA  
ATOM   2794  HA  ASP P 759      16.807  22.053  32.624  0.00  0.00      PROA  
ATOM   2795  CB  ASP P 759      16.228  23.822  31.699  0.00  0.00      PROA  
ATOM   2796  HB1 ASP P 759      15.783  24.107  32.676  0.00  0.00      PROA  
ATOM   2797  HB2 ASP P 759      15.702  24.252  30.820  0.00  0.00      PROA  
ATOM   2798  CG  ASP P 759      17.606  24.389  31.766  0.00  0.00      PROA  
ATOM   2799  OD1 ASP P 759      17.833  25.413  31.122  0.00  0.00      PROA  
ATOM   2800  OD2 ASP P 759      18.525  23.868  32.525  0.00  0.00      PROA  
ATOM   2801  C   ASP P 759      14.889  21.669  31.799  0.00  0.00      PROA  
ATOM   2802  O   ASP P 759      14.297  21.436  32.828  0.00  0.00      PROA  
ATOM   2803  N   LYS P 760      14.221  21.365  30.661  0.00  0.00      PROA  
ATOM   2804  HN  LYS P 760      14.665  21.686  29.829  0.00  0.00      PROA  
ATOM   2805  CA  LYS P 760      12.985  20.647  30.558  0.00  0.00      PROA  
ATOM   2806  HA  LYS P 760      12.246  21.137  31.175  0.00  0.00      PROA  
ATOM   2807  CB  LYS P 760      12.369  20.656  29.080  0.00  0.00      PROA  
ATOM   2808  HB1 LYS P 760      13.237  20.295  28.488  0.00  0.00      PROA  
ATOM   2809  HB2 LYS P 760      12.236  21.724  28.804  0.00  0.00      PROA  
ATOM   2810  CG  LYS P 760      11.186  19.737  28.847  0.00  0.00      PROA  
ATOM   2811  HG1 LYS P 760      11.409  18.654  28.953  0.00  0.00      PROA  
ATOM   2812  HG2 LYS P 760      10.913  19.818  27.773  0.00  0.00      PROA  
ATOM   2813  CD  LYS P 760       9.915  20.056  29.722  0.00  0.00      PROA  
ATOM   2814  HD1 LYS P 760      10.070  19.899  30.810  0.00  0.00      PROA  
ATOM   2815  HD2 LYS P 760       9.140  19.307  29.454  0.00  0.00      PROA  
ATOM   2816  CE  LYS P 760       9.260  21.460  29.438  0.00  0.00      PROA  
ATOM   2817  HE1 LYS P 760       9.161  21.642  28.346  0.00  0.00      PROA  
ATOM   2818  HE2 LYS P 760       9.865  22.306  29.828  0.00  0.00      PROA  
ATOM   2819  NZ  LYS P 760       7.989  21.525  30.051  0.00  0.00      PROA  
ATOM   2820  HZ1 LYS P 760       7.408  20.973  29.388  0.00  0.00      PROA  
ATOM   2821  HZ2 LYS P 760       7.681  22.516  30.126  0.00  0.00      PROA  
ATOM   2822  HZ3 LYS P 760       8.040  21.064  30.981  0.00  0.00      PROA  
ATOM   2823  C   LYS P 760      13.117  19.263  31.036  0.00  0.00      PROA  
ATOM   2824  O   LYS P 760      12.334  18.838  31.922  0.00  0.00      PROA  
ATOM   2825  N   LEU P 761      14.177  18.574  30.573  0.00  0.00      PROA  
ATOM   2826  HN  LEU P 761      14.775  19.050  29.932  0.00  0.00      PROA  
ATOM   2827  CA  LEU P 761      14.580  17.270  31.041  0.00  0.00      PROA  
ATOM   2828  HA  LEU P 761      13.791  16.580  30.779  0.00  0.00      PROA  
ATOM   2829  CB  LEU P 761      15.951  16.772  30.296  0.00  0.00      PROA  
ATOM   2830  HB1 LEU P 761      16.231  15.820  30.795  0.00  0.00      PROA  
ATOM   2831  HB2 LEU P 761      16.742  17.552  30.263  0.00  0.00      PROA  
ATOM   2832  CG  LEU P 761      15.778  16.445  28.790  0.00  0.00      PROA  
ATOM   2833  HG  LEU P 761      15.739  17.461  28.343  0.00  0.00      PROA  
ATOM   2834  CD1 LEU P 761      17.145  15.969  28.257  0.00  0.00      PROA  
ATOM   2835 HD11 LEU P 761      17.956  16.653  28.590  0.00  0.00      PROA  
ATOM   2836 HD12 LEU P 761      17.111  15.777  27.163  0.00  0.00      PROA  
ATOM   2837 HD13 LEU P 761      17.330  14.977  28.721  0.00  0.00      PROA  
ATOM   2838  CD2 LEU P 761      14.571  15.607  28.448  0.00  0.00      PROA  
ATOM   2839 HD21 LEU P 761      13.612  16.059  28.782  0.00  0.00      PROA  
ATOM   2840 HD22 LEU P 761      14.679  14.644  28.991  0.00  0.00      PROA  
ATOM   2841 HD23 LEU P 761      14.693  15.431  27.358  0.00  0.00      PROA  
ATOM   2842  C   LEU P 761      14.882  17.088  32.477  0.00  0.00      PROA  
ATOM   2843  O   LEU P 761      14.634  16.044  33.067  0.00  0.00      PROA  
ATOM   2844  N   THR P 762      15.428  18.163  33.031  0.00  0.00      PROA  
ATOM   2845  HN  THR P 762      15.499  18.992  32.481  0.00  0.00      PROA  
ATOM   2846  CA  THR P 762      15.715  18.289  34.536  0.00  0.00      PROA  
ATOM   2847  HA  THR P 762      15.994  17.311  34.897  0.00  0.00      PROA  
ATOM   2848  CB  THR P 762      16.776  19.340  34.823  0.00  0.00      PROA  
ATOM   2849  HB  THR P 762      16.438  20.323  34.431  0.00  0.00      PROA  
ATOM   2850  OG1 THR P 762      17.915  18.998  33.999  0.00  0.00      PROA  
ATOM   2851  HG1 THR P 762      17.716  19.333  33.122  0.00  0.00      PROA  
ATOM   2852  CG2 THR P 762      17.473  19.332  36.145  0.00  0.00      PROA  
ATOM   2853 HG21 THR P 762      18.425  19.904  36.176  0.00  0.00      PROA  
ATOM   2854 HG22 THR P 762      17.600  18.371  36.688  0.00  0.00      PROA  
ATOM   2855 HG23 THR P 762      16.794  19.894  36.822  0.00  0.00      PROA  
ATOM   2856  C   THR P 762      14.510  18.659  35.313  0.00  0.00      PROA  
ATOM   2857  O   THR P 762      14.547  18.582  36.546  0.00  0.00      PROA  
ATOM   2858  N   SER P 763      13.435  18.992  34.687  0.00  0.00      PROA  
ATOM   2859  HN  SER P 763      13.442  19.003  33.691  0.00  0.00      PROA  
ATOM   2860  CA  SER P 763      12.067  19.253  35.321  0.00  0.00      PROA  
ATOM   2861  HA  SER P 763      12.325  19.611  36.307  0.00  0.00      PROA  
ATOM   2862  CB  SER P 763      11.317  20.397  34.599  0.00  0.00      PROA  
ATOM   2863  HB1 SER P 763      10.410  20.532  35.226  0.00  0.00      PROA  
ATOM   2864  HB2 SER P 763      11.055  20.166  33.544  0.00  0.00      PROA  
ATOM   2865  OG  SER P 763      12.093  21.588  34.483  0.00  0.00      PROA  
ATOM   2866  HG1 SER P 763      12.884  21.356  33.990  0.00  0.00      PROA  
ATOM   2867  C   SER P 763      11.142  18.036  35.409  0.00  0.00      PROA  
ATOM   2868  O   SER P 763      10.008  18.070  35.982  0.00  0.00      PROA  
ATOM   2869  N   TYR P 764      11.624  16.909  34.886  0.00  0.00      PROA  
ATOM   2870  HN  TYR P 764      12.485  16.910  34.384  0.00  0.00      PROA  
ATOM   2871  CA  TYR P 764      10.994  15.699  35.270  0.00  0.00      PROA  
ATOM   2872  HA  TYR P 764       9.939  15.759  35.490  0.00  0.00      PROA  
ATOM   2873  CB  TYR P 764      11.018  14.694  34.088  0.00  0.00      PROA  
ATOM   2874  HB1 TYR P 764      10.366  13.841  34.370  0.00  0.00      PROA  
ATOM   2875  HB2 TYR P 764      12.098  14.478  33.939  0.00  0.00      PROA  
ATOM   2876  CG  TYR P 764      10.573  15.319  32.795  0.00  0.00      PROA  
ATOM   2877  CD1 TYR P 764      11.273  15.076  31.601  0.00  0.00      PROA  
ATOM   2878  HD1 TYR P 764      12.040  14.320  31.677  0.00  0.00      PROA  
ATOM   2879  CE1 TYR P 764      10.709  15.640  30.437  0.00  0.00      PROA  
ATOM   2880  HE1 TYR P 764      11.190  15.459  29.487  0.00  0.00      PROA  
ATOM   2881  CZ  TYR P 764       9.606  16.505  30.466  0.00  0.00      PROA  
ATOM   2882  OH  TYR P 764       9.119  16.945  29.213  0.00  0.00      PROA  
ATOM   2883  HH  TYR P 764       9.665  16.571  28.517  0.00  0.00      PROA  
ATOM   2884  CD2 TYR P 764       9.421  16.171  32.850  0.00  0.00      PROA  
ATOM   2885  HD2 TYR P 764       8.908  16.314  33.790  0.00  0.00      PROA  
ATOM   2886  CE2 TYR P 764       8.979  16.746  31.639  0.00  0.00      PROA  
ATOM   2887  HE2 TYR P 764       8.109  17.386  31.653  0.00  0.00      PROA  
ATOM   2888  C   TYR P 764      11.760  15.236  36.509  0.00  0.00      PROA  
ATOM   2889  O   TYR P 764      12.862  14.775  36.470  0.00  0.00      PROA  
ATOM   2890  N   SER P 765      11.041  15.272  37.684  0.00  0.00      PROA  
ATOM   2891  HN  SER P 765      10.106  15.617  37.724  0.00  0.00      PROA  
ATOM   2892  CA  SER P 765      11.498  14.733  38.938  0.00  0.00      PROA  
ATOM   2893  HA  SER P 765      12.563  14.912  38.932  0.00  0.00      PROA  
ATOM   2894  CB  SER P 765      11.013  15.458  40.205  0.00  0.00      PROA  
ATOM   2895  HB1 SER P 765      11.483  15.064  41.132  0.00  0.00      PROA  
ATOM   2896  HB2 SER P 765       9.919  15.267  40.240  0.00  0.00      PROA  
ATOM   2897  OG  SER P 765      11.257  16.895  40.103  0.00  0.00      PROA  
ATOM   2898  HG1 SER P 765      12.106  16.942  39.658  0.00  0.00      PROA  
ATOM   2899  C   SER P 765      11.252  13.249  39.131  0.00  0.00      PROA  
ATOM   2900  O   SER P 765      10.955  12.759  40.255  0.00  0.00      PROA  
ATOM   2901  N   CYS P 766      11.339  12.472  38.045  0.00  0.00      PROA  
ATOM   2902  HN  CYS P 766      11.584  12.940  37.199  0.00  0.00      PROA  
ATOM   2903  CA  CYS P 766      11.049  11.077  38.145  0.00  0.00      PROA  
ATOM   2904  HA  CYS P 766       9.982  11.079  38.311  0.00  0.00      PROA  
ATOM   2905  CB  CYS P 766      11.081  10.380  36.774  0.00  0.00      PROA  
ATOM   2906  HB1 CYS P 766      10.727   9.328  36.830  0.00  0.00      PROA  
ATOM   2907  HB2 CYS P 766      12.155  10.342  36.494  0.00  0.00      PROA  
ATOM   2908  SG  CYS P 766      10.180  11.230  35.452  0.00  0.00      PROA  
ATOM   2909  C   CYS P 766      11.727  10.131  39.162  0.00  0.00      PROA  
ATOM   2910  O   CYS P 766      12.930  10.317  39.495  0.00  0.00      PROA  
ATOM   2911  N   VAL P 767      10.860   9.196  39.759  0.00  0.00      PROA  
ATOM   2912  HN  VAL P 767       9.899   9.131  39.502  0.00  0.00      PROA  
ATOM   2913  CA  VAL P 767      11.219   8.173  40.716  0.00  0.00      PROA  
ATOM   2914  HA  VAL P 767      12.115   8.466  41.242  0.00  0.00      PROA  
ATOM   2915  CB  VAL P 767      10.231   8.142  41.887  0.00  0.00      PROA  
ATOM   2916  HB  VAL P 767       9.180   8.149  41.526  0.00  0.00      PROA  
ATOM   2917  CG1 VAL P 767      10.437   7.096  42.966  0.00  0.00      PROA  
ATOM   2918 HG11 VAL P 767       9.806   7.268  43.863  0.00  0.00      PROA  
ATOM   2919 HG12 VAL P 767      11.476   7.362  43.256  0.00  0.00      PROA  
ATOM   2920 HG13 VAL P 767      10.458   6.020  42.689  0.00  0.00      PROA  
ATOM   2921  CG2 VAL P 767      10.400   9.457  42.678  0.00  0.00      PROA  
ATOM   2922 HG21 VAL P 767       9.923  10.268  42.087  0.00  0.00      PROA  
ATOM   2923 HG22 VAL P 767      11.462   9.659  42.937  0.00  0.00      PROA  
ATOM   2924 HG23 VAL P 767       9.800   9.498  43.612  0.00  0.00      PROA  
ATOM   2925  C   VAL P 767      11.406   6.826  40.061  0.00  0.00      PROA  
ATOM   2926  O   VAL P 767      10.897   6.500  38.989  0.00  0.00      PROA  
ATOM   2927  N   CYS P 768      12.260   6.032  40.704  0.00  0.00      PROA  
ATOM   2928  HN  CYS P 768      12.699   6.284  41.562  0.00  0.00      PROA  
ATOM   2929  CA  CYS P 768      12.517   4.655  40.239  0.00  0.00      PROA  
ATOM   2930  HA  CYS P 768      11.969   4.367  39.353  0.00  0.00      PROA  
ATOM   2931  CB  CYS P 768      13.964   4.430  39.948  0.00  0.00      PROA  
ATOM   2932  HB1 CYS P 768      14.390   4.187  40.945  0.00  0.00      PROA  
ATOM   2933  HB2 CYS P 768      14.344   5.395  39.550  0.00  0.00      PROA  
ATOM   2934  SG  CYS P 768      14.365   2.956  38.903  0.00  0.00      PROA  
ATOM   2935  C   CYS P 768      12.093   3.674  41.353  0.00  0.00      PROA  
ATOM   2936  O   CYS P 768      12.077   4.095  42.532  0.00  0.00      PROA  
ATOM   2937  N   THR P 769      11.592   2.464  40.918  0.00  0.00      PROA  
ATOM   2938  HN  THR P 769      11.460   2.234  39.957  0.00  0.00      PROA  
ATOM   2939  CA  THR P 769      11.149   1.470  41.869  0.00  0.00      PROA  
ATOM   2940  HA  THR P 769      11.878   1.536  42.663  0.00  0.00      PROA  
ATOM   2941  CB  THR P 769       9.681   1.811  42.388  0.00  0.00      PROA  
ATOM   2942  HB  THR P 769       9.619   2.915  42.494  0.00  0.00      PROA  
ATOM   2943  OG1 THR P 769       9.326   1.078  43.522  0.00  0.00      PROA  
ATOM   2944  HG1 THR P 769      10.079   1.085  44.117  0.00  0.00      PROA  
ATOM   2945  CG2 THR P 769       8.678   1.375  41.236  0.00  0.00      PROA  
ATOM   2946 HG21 THR P 769       7.846   2.096  41.385  0.00  0.00      PROA  
ATOM   2947 HG22 THR P 769       8.306   0.332  41.327  0.00  0.00      PROA  
ATOM   2948 HG23 THR P 769       9.187   1.558  40.265  0.00  0.00      PROA  
ATOM   2949  C   THR P 769      11.246   0.089  41.176  0.00  0.00      PROA  
ATOM   2950  O   THR P 769      11.480   0.061  39.965  0.00  0.00      PROA  
ATOM   2951  N   GLU P 770      11.072  -0.982  41.947  0.00  0.00      PROA  
ATOM   2952  HN  GLU P 770      10.880  -1.145  42.912  0.00  0.00      PROA  
ATOM   2953  CA  GLU P 770      11.184  -2.311  41.366  0.00  0.00      PROA  
ATOM   2954  HA  GLU P 770      12.119  -2.262  40.828  0.00  0.00      PROA  
ATOM   2955  CB  GLU P 770      10.990  -3.471  42.344  0.00  0.00      PROA  
ATOM   2956  HB1 GLU P 770      10.676  -4.448  41.917  0.00  0.00      PROA  
ATOM   2957  HB2 GLU P 770      10.218  -3.114  43.059  0.00  0.00      PROA  
ATOM   2958  CG  GLU P 770      12.245  -3.816  43.174  0.00  0.00      PROA  
ATOM   2959  HG1 GLU P 770      12.664  -3.008  43.812  0.00  0.00      PROA  
ATOM   2960  HG2 GLU P 770      13.075  -4.167  42.525  0.00  0.00      PROA  
ATOM   2961  CD  GLU P 770      11.820  -4.908  44.252  0.00  0.00      PROA  
ATOM   2962  OE1 GLU P 770      12.439  -5.947  44.487  0.00  0.00      PROA  
ATOM   2963  OE2 GLU P 770      10.797  -4.545  44.921  0.00  0.00      PROA  
ATOM   2964  C   GLU P 770      10.101  -2.551  40.249  0.00  0.00      PROA  
ATOM   2965  O   GLU P 770       8.931  -2.244  40.489  0.00  0.00      PROA  
ATOM   2966  N   PRO P 771      10.303  -3.259  39.194  0.00  0.00      PROA  
ATOM   2967  CD  PRO P 771      11.635  -3.722  38.804  0.00  0.00      PROA  
ATOM   2968  HD1 PRO P 771      12.232  -4.042  39.684  0.00  0.00      PROA  
ATOM   2969  HD2 PRO P 771      12.091  -2.979  38.116  0.00  0.00      PROA  
ATOM   2970  CA  PRO P 771       9.294  -3.784  38.218  0.00  0.00      PROA  
ATOM   2971  HA  PRO P 771       8.833  -2.863  37.891  0.00  0.00      PROA  
ATOM   2972  CB  PRO P 771      10.112  -4.527  37.181  0.00  0.00      PROA  
ATOM   2973  HB1 PRO P 771      10.387  -3.794  36.392  0.00  0.00      PROA  
ATOM   2974  HB2 PRO P 771       9.541  -5.364  36.724  0.00  0.00      PROA  
ATOM   2975  CG  PRO P 771      11.321  -4.958  37.954  0.00  0.00      PROA  
ATOM   2976  HG1 PRO P 771      11.055  -5.842  38.571  0.00  0.00      PROA  
ATOM   2977  HG2 PRO P 771      12.244  -5.106  37.354  0.00  0.00      PROA  
ATOM   2978  C   PRO P 771       8.220  -4.695  38.834  0.00  0.00      PROA  
ATOM   2979  O   PRO P 771       8.628  -5.514  39.701  0.00  0.00      PROA  
ATOM   2980  N   PRO P 772       6.912  -4.682  38.523  0.00  0.00      PROA  
ATOM   2981  CD  PRO P 772       6.358  -3.779  37.529  0.00  0.00      PROA  
ATOM   2982  HD1 PRO P 772       7.086  -3.602  36.709  0.00  0.00      PROA  
ATOM   2983  HD2 PRO P 772       6.195  -2.832  38.086  0.00  0.00      PROA  
ATOM   2984  CA  PRO P 772       5.917  -5.732  38.902  0.00  0.00      PROA  
ATOM   2985  HA  PRO P 772       6.012  -5.843  39.972  0.00  0.00      PROA  
ATOM   2986  CB  PRO P 772       4.613  -5.233  38.343  0.00  0.00      PROA  
ATOM   2987  HB1 PRO P 772       4.151  -4.581  39.115  0.00  0.00      PROA  
ATOM   2988  HB2 PRO P 772       3.947  -6.106  38.175  0.00  0.00      PROA  
ATOM   2989  CG  PRO P 772       5.060  -4.432  37.088  0.00  0.00      PROA  
ATOM   2990  HG1 PRO P 772       5.273  -5.181  36.295  0.00  0.00      PROA  
ATOM   2991  HG2 PRO P 772       4.330  -3.703  36.677  0.00  0.00      PROA  
ATOM   2992  C   PRO P 772       6.449  -7.095  38.347  0.00  0.00      PROA  
ATOM   2993  O   PRO P 772       6.845  -7.160  37.174  0.00  0.00      PROA  
ATOM   2994  N   ASN P 773       6.503  -8.124  39.199  0.00  0.00      PROA  
ATOM   2995  HN  ASN P 773       5.926  -8.021  40.005  0.00  0.00      PROA  
ATOM   2996  CA  ASN P 773       6.949  -9.476  38.883  0.00  0.00      PROA  
ATOM   2997  HA  ASN P 773       7.081  -9.869  39.880  0.00  0.00      PROA  
ATOM   2998  CB  ASN P 773       5.951 -10.555  38.221  0.00  0.00      PROA  
ATOM   2999  HB1 ASN P 773       5.927 -10.331  37.133  0.00  0.00      PROA  
ATOM   3000  HB2 ASN P 773       4.942 -10.503  38.683  0.00  0.00      PROA  
ATOM   3001  CG  ASN P 773       6.379 -11.963  38.371  0.00  0.00      PROA  
ATOM   3002  OD1 ASN P 773       7.245 -12.383  39.131  0.00  0.00      PROA  
ATOM   3003  ND2 ASN P 773       5.835 -12.880  37.498  0.00  0.00      PROA  
ATOM   3004 HD21 ASN P 773       6.130 -13.834  37.549  0.00  0.00      PROA  
ATOM   3005 HD22 ASN P 773       5.112 -12.610  36.861  0.00  0.00      PROA  
ATOM   3006  C   ASN P 773       8.351  -9.525  38.207  0.00  0.00      PROA  
ATOM   3007  O   ASN P 773       8.518  -9.892  37.029  0.00  0.00      PROA  
ATOM   3008  N   PRO P 774       9.412  -9.124  38.880  0.00  0.00      PROA  
ATOM   3009  CD  PRO P 774       9.533  -8.778  40.295  0.00  0.00      PROA  
ATOM   3010  HD1 PRO P 774       8.812  -9.288  40.969  0.00  0.00      PROA  
ATOM   3011  HD2 PRO P 774       9.420  -7.678  40.410  0.00  0.00      PROA  
ATOM   3012  CA  PRO P 774      10.753  -9.150  38.310  0.00  0.00      PROA  
ATOM   3013  HA  PRO P 774      10.819  -8.434  37.504  0.00  0.00      PROA  
ATOM   3014  CB  PRO P 774      11.732  -8.740  39.469  0.00  0.00      PROA  
ATOM   3015  HB1 PRO P 774      11.776  -7.633  39.556  0.00  0.00      PROA  
ATOM   3016  HB2 PRO P 774      12.746  -9.188  39.396  0.00  0.00      PROA  
ATOM   3017  CG  PRO P 774      10.969  -9.159  40.671  0.00  0.00      PROA  
ATOM   3018  HG1 PRO P 774      11.045 -10.247  40.885  0.00  0.00      PROA  
ATOM   3019  HG2 PRO P 774      11.236  -8.522  41.542  0.00  0.00      PROA  
ATOM   3020  C   PRO P 774      11.225 -10.554  37.784  0.00  0.00      PROA  
ATOM   3021  O   PRO P 774      10.875 -11.545  38.435  0.00  0.00      PROA  
ATOM   3022  N   SER P 775      12.141 -10.504  36.773  0.00  0.00      PROA  
ATOM   3023  HN  SER P 775      12.379  -9.670  36.282  0.00  0.00      PROA  
ATOM   3024  CA  SER P 775      12.647 -11.829  36.333  0.00  0.00      PROA  
ATOM   3025  HA  SER P 775      11.856 -12.537  36.133  0.00  0.00      PROA  
ATOM   3026  CB  SER P 775      13.430 -11.696  35.014  0.00  0.00      PROA  
ATOM   3027  HB1 SER P 775      14.255 -10.966  35.161  0.00  0.00      PROA  
ATOM   3028  HB2 SER P 775      12.677 -11.353  34.274  0.00  0.00      PROA  
ATOM   3029  OG  SER P 775      13.938 -12.951  34.583  0.00  0.00      PROA  
ATOM   3030  HG1 SER P 775      14.443 -12.880  33.770  0.00  0.00      PROA  
ATOM   3031  C   SER P 775      13.536 -12.515  37.384  0.00  0.00      PROA  
ATOM   3032  O   SER P 775      14.332 -11.882  38.076  0.00  0.00      PROA  
ATOM   3033  N   ASN P 776      13.454 -13.880  37.532  0.00  0.00      PROA  
ATOM   3034  HN  ASN P 776      12.709 -14.404  37.127  0.00  0.00      PROA  
ATOM   3035  CA  ASN P 776      14.435 -14.656  38.391  0.00  0.00      PROA  
ATOM   3036  HA  ASN P 776      14.476 -14.194  39.366  0.00  0.00      PROA  
ATOM   3037  CB  ASN P 776      14.200 -16.164  38.458  0.00  0.00      PROA  
ATOM   3038  HB1 ASN P 776      15.073 -16.636  38.958  0.00  0.00      PROA  
ATOM   3039  HB2 ASN P 776      14.009 -16.696  37.502  0.00  0.00      PROA  
ATOM   3040  CG  ASN P 776      12.967 -16.304  39.373  0.00  0.00      PROA  
ATOM   3041  OD1 ASN P 776      11.913 -16.165  38.784  0.00  0.00      PROA  
ATOM   3042  ND2 ASN P 776      13.079 -16.595  40.670  0.00  0.00      PROA  
ATOM   3043 HD21 ASN P 776      12.245 -16.515  41.216  0.00  0.00      PROA  
ATOM   3044 HD22 ASN P 776      13.988 -16.685  41.077  0.00  0.00      PROA  
ATOM   3045  C   ASN P 776      15.903 -14.461  37.851  0.00  0.00      PROA  
ATOM   3046  O   ASN P 776      16.820 -14.453  38.685  0.00  0.00      PROA  
ATOM   3047  N   GLU P 777      16.081 -14.214  36.513  0.00  0.00      PROA  
ATOM   3048  HN  GLU P 777      15.322 -14.039  35.891  0.00  0.00      PROA  
ATOM   3049  CA  GLU P 777      17.439 -13.923  36.027  0.00  0.00      PROA  
ATOM   3050  HA  GLU P 777      18.030 -14.711  36.470  0.00  0.00      PROA  
ATOM   3051  CB  GLU P 777      17.652 -14.154  34.511  0.00  0.00      PROA  
ATOM   3052  HB1 GLU P 777      18.700 -13.846  34.308  0.00  0.00      PROA  
ATOM   3053  HB2 GLU P 777      16.998 -13.538  33.858  0.00  0.00      PROA  
ATOM   3054  CG  GLU P 777      17.500 -15.655  34.212  0.00  0.00      PROA  
ATOM   3055  HG1 GLU P 777      16.398 -15.782  34.279  0.00  0.00      PROA  
ATOM   3056  HG2 GLU P 777      17.988 -16.330  34.947  0.00  0.00      PROA  
ATOM   3057  CD  GLU P 777      18.056 -15.980  32.783  0.00  0.00      PROA  
ATOM   3058  OE1 GLU P 777      19.285 -16.352  32.694  0.00  0.00      PROA  
ATOM   3059  OE2 GLU P 777      17.254 -16.022  31.843  0.00  0.00      PROA  
ATOM   3060  C   GLU P 777      17.923 -12.555  36.474  0.00  0.00      PROA  
ATOM   3061  O   GLU P 777      19.035 -12.427  36.961  0.00  0.00      PROA  
ATOM   3062  N   THR P 778      16.970 -11.649  36.478  0.00  0.00      PROA  
ATOM   3063  HN  THR P 778      16.116 -11.911  36.036  0.00  0.00      PROA  
ATOM   3064  CA  THR P 778      17.092 -10.350  37.098  0.00  0.00      PROA  
ATOM   3065  HA  THR P 778      17.905  -9.795  36.655  0.00  0.00      PROA  
ATOM   3066  CB  THR P 778      15.925  -9.383  36.840  0.00  0.00      PROA  
ATOM   3067  HB  THR P 778      14.966  -9.927  36.975  0.00  0.00      PROA  
ATOM   3068  OG1 THR P 778      15.859  -8.966  35.487  0.00  0.00      PROA  
ATOM   3069  HG1 THR P 778      14.983  -8.862  35.108  0.00  0.00      PROA  
ATOM   3070  CG2 THR P 778      15.893  -8.123  37.772  0.00  0.00      PROA  
ATOM   3071 HG21 THR P 778      15.063  -7.523  37.340  0.00  0.00      PROA  
ATOM   3072 HG22 THR P 778      16.874  -7.606  37.716  0.00  0.00      PROA  
ATOM   3073 HG23 THR P 778      15.652  -8.363  38.829  0.00  0.00      PROA  
ATOM   3074  C   THR P 778      17.395 -10.378  38.590  0.00  0.00      PROA  
ATOM   3075  O   THR P 778      18.262  -9.761  39.113  0.00  0.00      PROA  
ATOM   3076  N   LEU P 779      16.688 -11.271  39.379  0.00  0.00      PROA  
ATOM   3077  HN  LEU P 779      15.886 -11.721  38.994  0.00  0.00      PROA  
ATOM   3078  CA  LEU P 779      17.013 -11.407  40.807  0.00  0.00      PROA  
ATOM   3079  HA  LEU P 779      16.825 -10.479  41.327  0.00  0.00      PROA  
ATOM   3080  CB  LEU P 779      16.176 -12.441  41.555  0.00  0.00      PROA  
ATOM   3081  HB1 LEU P 779      16.460 -12.529  42.626  0.00  0.00      PROA  
ATOM   3082  HB2 LEU P 779      16.223 -13.455  41.104  0.00  0.00      PROA  
ATOM   3083  CG  LEU P 779      14.713 -12.179  41.560  0.00  0.00      PROA  
ATOM   3084  HG  LEU P 779      14.462 -12.187  40.478  0.00  0.00      PROA  
ATOM   3085  CD1 LEU P 779      14.072 -13.421  42.185  0.00  0.00      PROA  
ATOM   3086 HD11 LEU P 779      14.401 -13.535  43.240  0.00  0.00      PROA  
ATOM   3087 HD12 LEU P 779      14.222 -14.420  41.723  0.00  0.00      PROA  
ATOM   3088 HD13 LEU P 779      12.981 -13.215  42.242  0.00  0.00      PROA  
ATOM   3089  CD2 LEU P 779      14.359 -10.794  41.999  0.00  0.00      PROA  
ATOM   3090 HD21 LEU P 779      14.872 -10.073  41.327  0.00  0.00      PROA  
ATOM   3091 HD22 LEU P 779      14.572 -10.643  43.078  0.00  0.00      PROA  
ATOM   3092 HD23 LEU P 779      13.283 -10.578  41.822  0.00  0.00      PROA  
ATOM   3093  C   LEU P 779      18.504 -11.831  41.072  0.00  0.00      PROA  
ATOM   3094  O   LEU P 779      19.233 -11.173  41.835  0.00  0.00      PROA  
ATOM   3095  N   ALA P 780      18.946 -12.743  40.180  0.00  0.00      PROA  
ATOM   3096  HN  ALA P 780      18.387 -13.149  39.461  0.00  0.00      PROA  
ATOM   3097  CA  ALA P 780      20.276 -13.271  40.180  0.00  0.00      PROA  
ATOM   3098  HA  ALA P 780      20.541 -13.529  41.194  0.00  0.00      PROA  
ATOM   3099  CB  ALA P 780      20.478 -14.625  39.420  0.00  0.00      PROA  
ATOM   3100  HB1 ALA P 780      21.472 -15.109  39.533  0.00  0.00      PROA  
ATOM   3101  HB2 ALA P 780      20.392 -14.396  38.337  0.00  0.00      PROA  
ATOM   3102  HB3 ALA P 780      19.700 -15.365  39.704  0.00  0.00      PROA  
ATOM   3103  C   ALA P 780      21.412 -12.335  39.715  0.00  0.00      PROA  
ATOM   3104  O   ALA P 780      22.403 -12.125  40.394  0.00  0.00      PROA  
ATOM   3105  N   GLN P 781      21.128 -11.583  38.713  0.00  0.00      PROA  
ATOM   3106  HN  GLN P 781      20.346 -11.851  38.156  0.00  0.00      PROA  
ATOM   3107  CA  GLN P 781      21.814 -10.354  38.365  0.00  0.00      PROA  
ATOM   3108  HA  GLN P 781      22.858 -10.623  38.294  0.00  0.00      PROA  
ATOM   3109  CB  GLN P 781      21.472  -9.901  36.969  0.00  0.00      PROA  
ATOM   3110  HB1 GLN P 781      21.762  -8.836  36.842  0.00  0.00      PROA  
ATOM   3111  HB2 GLN P 781      20.378 -10.013  36.811  0.00  0.00      PROA  
ATOM   3112  CG  GLN P 781      22.461 -10.618  35.987  0.00  0.00      PROA  
ATOM   3113  HG1 GLN P 781      23.497 -10.231  36.090  0.00  0.00      PROA  
ATOM   3114  HG2 GLN P 781      22.174 -10.400  34.936  0.00  0.00      PROA  
ATOM   3115  CD  GLN P 781      22.536 -12.131  36.144  0.00  0.00      PROA  
ATOM   3116  OE1 GLN P 781      23.534 -12.668  36.704  0.00  0.00      PROA  
ATOM   3117  NE2 GLN P 781      21.494 -12.771  35.620  0.00  0.00      PROA  
ATOM   3118 HE21 GLN P 781      20.975 -12.447  34.830  0.00  0.00      PROA  
ATOM   3119 HE22 GLN P 781      21.430 -13.757  35.774  0.00  0.00      PROA  
ATOM   3120  C   GLN P 781      21.823  -9.232  39.381  0.00  0.00      PROA  
ATOM   3121  O   GLN P 781      22.883  -8.576  39.483  0.00  0.00      PROA  
ATOM   3122  N   TRP P 782      20.737  -8.948  40.144  0.00  0.00      PROA  
ATOM   3123  HN  TRP P 782      19.833  -9.338  39.986  0.00  0.00      PROA  
ATOM   3124  CA  TRP P 782      20.811  -8.104  41.351  0.00  0.00      PROA  
ATOM   3125  HA  TRP P 782      21.205  -7.130  41.099  0.00  0.00      PROA  
ATOM   3126  CB  TRP P 782      19.382  -7.773  41.873  0.00  0.00      PROA  
ATOM   3127  HB1 TRP P 782      19.479  -7.235  42.840  0.00  0.00      PROA  
ATOM   3128  HB2 TRP P 782      18.926  -8.741  42.170  0.00  0.00      PROA  
ATOM   3129  CG  TRP P 782      18.433  -6.971  41.058  0.00  0.00      PROA  
ATOM   3130  CD1 TRP P 782      18.760  -6.010  40.122  0.00  0.00      PROA  
ATOM   3131  HD1 TRP P 782      19.703  -5.686  39.705  0.00  0.00      PROA  
ATOM   3132  NE1 TRP P 782      17.568  -5.342  39.742  0.00  0.00      PROA  
ATOM   3133  HE1 TRP P 782      17.514  -4.667  39.039  0.00  0.00      PROA  
ATOM   3134  CE2 TRP P 782      16.538  -5.946  40.296  0.00  0.00      PROA  
ATOM   3135  CD2 TRP P 782      16.997  -6.919  41.167  0.00  0.00      PROA  
ATOM   3136  CE3 TRP P 782      16.055  -7.559  41.969  0.00  0.00      PROA  
ATOM   3137  HE3 TRP P 782      16.408  -8.305  42.666  0.00  0.00      PROA  
ATOM   3138  CZ3 TRP P 782      14.730  -7.302  41.864  0.00  0.00      PROA  
ATOM   3139  HZ3 TRP P 782      14.079  -7.920  42.466  0.00  0.00      PROA  
ATOM   3140  CZ2 TRP P 782      15.176  -5.566  40.223  0.00  0.00      PROA  
ATOM   3141  HZ2 TRP P 782      14.780  -4.735  39.658  0.00  0.00      PROA  
ATOM   3142  CH2 TRP P 782      14.303  -6.316  41.007  0.00  0.00      PROA  
ATOM   3143  HH2 TRP P 782      13.255  -6.059  40.995  0.00  0.00      PROA  
ATOM   3144  C   TRP P 782      21.697  -8.612  42.482  0.00  0.00      PROA  
ATOM   3145  O   TRP P 782      22.505  -7.823  42.903  0.00  0.00      PROA  
ATOM   3146  N   LYS P 783      21.738  -9.970  42.771  0.00  0.00      PROA  
ATOM   3147  HN  LYS P 783      21.107 -10.650  42.407  0.00  0.00      PROA  
ATOM   3148  CA  LYS P 783      22.850 -10.522  43.505  0.00  0.00      PROA  
ATOM   3149  HA  LYS P 783      22.823  -9.999  44.449  0.00  0.00      PROA  
ATOM   3150  CB  LYS P 783      22.416 -11.956  43.828  0.00  0.00      PROA  
ATOM   3151  HB1 LYS P 783      23.273 -12.578  44.164  0.00  0.00      PROA  
ATOM   3152  HB2 LYS P 783      22.121 -12.502  42.906  0.00  0.00      PROA  
ATOM   3153  CG  LYS P 783      21.274 -12.059  44.906  0.00  0.00      PROA  
ATOM   3154  HG1 LYS P 783      20.304 -11.576  44.661  0.00  0.00      PROA  
ATOM   3155  HG2 LYS P 783      21.501 -11.260  45.643  0.00  0.00      PROA  
ATOM   3156  CD  LYS P 783      21.211 -13.481  45.551  0.00  0.00      PROA  
ATOM   3157  HD1 LYS P 783      20.351 -13.434  46.253  0.00  0.00      PROA  
ATOM   3158  HD2 LYS P 783      22.166 -13.730  46.061  0.00  0.00      PROA  
ATOM   3159  CE  LYS P 783      20.830 -14.651  44.531  0.00  0.00      PROA  
ATOM   3160  HE1 LYS P 783      21.729 -14.760  43.888  0.00  0.00      PROA  
ATOM   3161  HE2 LYS P 783      20.027 -14.317  43.839  0.00  0.00      PROA  
ATOM   3162  NZ  LYS P 783      20.470 -15.884  45.179  0.00  0.00      PROA  
ATOM   3163  HZ1 LYS P 783      20.450 -16.698  44.532  0.00  0.00      PROA  
ATOM   3164  HZ2 LYS P 783      19.540 -15.744  45.622  0.00  0.00      PROA  
ATOM   3165  HZ3 LYS P 783      21.171 -16.167  45.893  0.00  0.00      PROA  
ATOM   3166  C   LYS P 783      24.252 -10.388  42.957  0.00  0.00      PROA  
ATOM   3167  O   LYS P 783      25.208  -9.917  43.667  0.00  0.00      PROA  
ATOM   3168  N   LYS P 784      24.481 -10.672  41.675  0.00  0.00      PROA  
ATOM   3169  HN  LYS P 784      23.689 -10.962  41.142  0.00  0.00      PROA  
ATOM   3170  CA  LYS P 784      25.745 -10.466  41.028  0.00  0.00      PROA  
ATOM   3171  HA  LYS P 784      26.448 -11.073  41.580  0.00  0.00      PROA  
ATOM   3172  CB  LYS P 784      25.649 -10.950  39.532  0.00  0.00      PROA  
ATOM   3173  HB1 LYS P 784      24.666 -10.539  39.216  0.00  0.00      PROA  
ATOM   3174  HB2 LYS P 784      25.540 -12.055  39.516  0.00  0.00      PROA  
ATOM   3175  CG  LYS P 784      26.744 -10.553  38.574  0.00  0.00      PROA  
ATOM   3176  HG1 LYS P 784      26.927  -9.458  38.606  0.00  0.00      PROA  
ATOM   3177  HG2 LYS P 784      26.482 -10.739  37.511  0.00  0.00      PROA  
ATOM   3178  CD  LYS P 784      28.111 -11.208  38.878  0.00  0.00      PROA  
ATOM   3179  HD1 LYS P 784      27.849 -12.159  39.389  0.00  0.00      PROA  
ATOM   3180  HD2 LYS P 784      28.635 -10.546  39.601  0.00  0.00      PROA  
ATOM   3181  CE  LYS P 784      28.984 -11.410  37.626  0.00  0.00      PROA  
ATOM   3182  HE1 LYS P 784      28.711 -10.534  37.000  0.00  0.00      PROA  
ATOM   3183  HE2 LYS P 784      28.665 -12.360  37.146  0.00  0.00      PROA  
ATOM   3184  NZ  LYS P 784      30.409 -11.346  37.967  0.00  0.00      PROA  
ATOM   3185  HZ1 LYS P 784      30.839 -11.991  38.660  0.00  0.00      PROA  
ATOM   3186  HZ2 LYS P 784      30.636 -10.417  38.377  0.00  0.00      PROA  
ATOM   3187  HZ3 LYS P 784      30.909 -11.402  37.057  0.00  0.00      PROA  
ATOM   3188  C   LYS P 784      26.445  -9.053  41.099  0.00  0.00      PROA  
ATOM   3189  O   LYS P 784      27.648  -8.982  41.494  0.00  0.00      PROA  
ATOM   3190  N   ASP P 785      25.609  -7.975  41.038  0.00  0.00      PROA  
ATOM   3191  HN  ASP P 785      24.738  -8.078  40.564  0.00  0.00      PROA  
ATOM   3192  CA  ASP P 785      26.152  -6.649  41.324  0.00  0.00      PROA  
ATOM   3193  HA  ASP P 785      27.220  -6.608  41.174  0.00  0.00      PROA  
ATOM   3194  CB  ASP P 785      25.323  -5.629  40.385  0.00  0.00      PROA  
ATOM   3195  HB1 ASP P 785      25.369  -4.555  40.665  0.00  0.00      PROA  
ATOM   3196  HB2 ASP P 785      24.253  -5.912  40.472  0.00  0.00      PROA  
ATOM   3197  CG  ASP P 785      25.554  -5.637  38.886  0.00  0.00      PROA  
ATOM   3198  OD1 ASP P 785      24.671  -5.134  38.127  0.00  0.00      PROA  
ATOM   3199  OD2 ASP P 785      26.508  -6.212  38.415  0.00  0.00      PROA  
ATOM   3200  C   ASP P 785      25.953  -6.234  42.764  0.00  0.00      PROA  
ATOM   3201  O   ASP P 785      26.197  -5.107  43.209  0.00  0.00      PROA  
ATOM   3202  N   ASN P 786      25.603  -7.197  43.633  0.00  0.00      PROA  
ATOM   3203  HN  ASN P 786      25.349  -8.086  43.260  0.00  0.00      PROA  
ATOM   3204  CA  ASN P 786      25.478  -7.075  45.085  0.00  0.00      PROA  
ATOM   3205  HA  ASN P 786      24.933  -7.982  45.300  0.00  0.00      PROA  
ATOM   3206  CB  ASN P 786      26.797  -6.949  45.874  0.00  0.00      PROA  
ATOM   3207  HB1 ASN P 786      26.593  -6.746  46.947  0.00  0.00      PROA  
ATOM   3208  HB2 ASN P 786      27.241  -6.017  45.463  0.00  0.00      PROA  
ATOM   3209  CG  ASN P 786      27.840  -8.069  45.646  0.00  0.00      PROA  
ATOM   3210  OD1 ASN P 786      28.927  -7.994  46.202  0.00  0.00      PROA  
ATOM   3211  ND2 ASN P 786      27.613  -9.068  44.732  0.00  0.00      PROA  
ATOM   3212 HD21 ASN P 786      26.676  -9.269  44.445  0.00  0.00      PROA  
ATOM   3213 HD22 ASN P 786      28.306  -9.776  44.594  0.00  0.00      PROA  
ATOM   3214  C   ASN P 786      24.370  -6.078  45.593  0.00  0.00      PROA  
ATOM   3215  O   ASN P 786      24.455  -5.492  46.698  0.00  0.00      PROA  
ATOM   3216  N   ILE P 787      23.322  -5.871  44.785  0.00  0.00      PROA  
ATOM   3217  HN  ILE P 787      23.160  -6.268  43.885  0.00  0.00      PROA  
ATOM   3218  CA  ILE P 787      22.322  -4.839  45.015  0.00  0.00      PROA  
ATOM   3219  HA  ILE P 787      22.811  -3.876  45.037  0.00  0.00      PROA  
ATOM   3220  CB  ILE P 787      21.313  -4.820  43.858  0.00  0.00      PROA  
ATOM   3221  HB  ILE P 787      20.826  -5.809  43.717  0.00  0.00      PROA  
ATOM   3222  CG2 ILE P 787      20.166  -3.701  44.100  0.00  0.00      PROA  
ATOM   3223 HG21 ILE P 787      20.517  -2.665  44.295  0.00  0.00      PROA  
ATOM   3224 HG22 ILE P 787      19.455  -4.015  44.893  0.00  0.00      PROA  
ATOM   3225 HG23 ILE P 787      19.555  -3.616  43.177  0.00  0.00      PROA  
ATOM   3226  CG1 ILE P 787      22.067  -4.508  42.460  0.00  0.00      PROA  
ATOM   3227 HG11 ILE P 787      21.287  -4.438  41.672  0.00  0.00      PROA  
ATOM   3228 HG12 ILE P 787      22.600  -5.465  42.273  0.00  0.00      PROA  
ATOM   3229  CD  ILE P 787      22.999  -3.265  42.458  0.00  0.00      PROA  
ATOM   3230  HD1 ILE P 787      23.777  -3.358  43.245  0.00  0.00      PROA  
ATOM   3231  HD2 ILE P 787      22.345  -2.452  42.841  0.00  0.00      PROA  
ATOM   3232  HD3 ILE P 787      23.440  -3.048  41.462  0.00  0.00      PROA  
ATOM   3233  C   ILE P 787      21.602  -4.968  46.295  0.00  0.00      PROA  
ATOM   3234  O   ILE P 787      21.602  -4.096  47.160  0.00  0.00      PROA  
ATOM   3235  N   THR P 788      21.257  -6.251  46.534  0.00  0.00      PROA  
ATOM   3236  HN  THR P 788      21.411  -6.956  45.846  0.00  0.00      PROA  
ATOM   3237  CA  THR P 788      20.716  -6.816  47.722  0.00  0.00      PROA  
ATOM   3238  HA  THR P 788      19.817  -6.286  48.001  0.00  0.00      PROA  
ATOM   3239  CB  THR P 788      20.304  -8.293  47.551  0.00  0.00      PROA  
ATOM   3240  HB  THR P 788      19.991  -8.702  48.535  0.00  0.00      PROA  
ATOM   3241  OG1 THR P 788      21.346  -9.096  47.022  0.00  0.00      PROA  
ATOM   3242  HG1 THR P 788      21.716  -9.520  47.799  0.00  0.00      PROA  
ATOM   3243  CG2 THR P 788      19.139  -8.277  46.554  0.00  0.00      PROA  
ATOM   3244 HG21 THR P 788      18.314  -7.583  46.823  0.00  0.00      PROA  
ATOM   3245 HG22 THR P 788      18.702  -9.298  46.580  0.00  0.00      PROA  
ATOM   3246 HG23 THR P 788      19.439  -8.001  45.520  0.00  0.00      PROA  
ATOM   3247  C   THR P 788      21.534  -6.763  48.926  0.00  0.00      PROA  
ATOM   3248  O   THR P 788      21.041  -6.691  50.036  0.00  0.00      PROA  
ATOM   3249  N   ALA P 789      22.919  -6.931  48.761  0.00  0.00      PROA  
ATOM   3250  HN  ALA P 789      23.368  -6.824  47.878  0.00  0.00      PROA  
ATOM   3251  CA  ALA P 789      23.831  -6.952  49.875  0.00  0.00      PROA  
ATOM   3252  HA  ALA P 789      23.572  -7.646  50.661  0.00  0.00      PROA  
ATOM   3253  CB  ALA P 789      25.265  -7.598  49.584  0.00  0.00      PROA  
ATOM   3254  HB1 ALA P 789      25.024  -8.398  48.853  0.00  0.00      PROA  
ATOM   3255  HB2 ALA P 789      25.723  -8.031  50.499  0.00  0.00      PROA  
ATOM   3256  HB3 ALA P 789      25.947  -6.824  49.171  0.00  0.00      PROA  
ATOM   3257  C   ALA P 789      24.006  -5.534  50.452  0.00  0.00      PROA  
ATOM   3258  O   ALA P 789      24.065  -5.287  51.631  0.00  0.00      PROA  
ATOM   3259  N   HSD P 790      24.052  -4.518  49.570  0.00  0.00      PROA  
ATOM   3260  HN  HSD P 790      24.045  -4.730  48.596  0.00  0.00      PROA  
ATOM   3261  CA  HSD P 790      24.108  -3.100  49.835  0.00  0.00      PROA  
ATOM   3262  HA  HSD P 790      24.685  -2.984  50.741  0.00  0.00      PROA  
ATOM   3263  CB  HSD P 790      24.896  -2.510  48.625  0.00  0.00      PROA  
ATOM   3264  HB1 HSD P 790      25.097  -1.455  48.911  0.00  0.00      PROA  
ATOM   3265  HB2 HSD P 790      24.246  -2.505  47.724  0.00  0.00      PROA  
ATOM   3266  ND1 HSD P 790      27.114  -3.515  49.175  0.00  0.00      PROA  
ATOM   3267  HD1 HSD P 790      27.268  -3.262  50.130  0.00  0.00      PROA  
ATOM   3268  CG  HSD P 790      26.157  -3.251  48.272  0.00  0.00      PROA  
ATOM   3269  CE1 HSD P 790      28.188  -4.046  48.513  0.00  0.00      PROA  
ATOM   3270  HE1 HSD P 790      29.009  -4.392  49.141  0.00  0.00      PROA  
ATOM   3271  NE2 HSD P 790      27.929  -4.124  47.214  0.00  0.00      PROA  
ATOM   3272  CD2 HSD P 790      26.618  -3.670  47.057  0.00  0.00      PROA  
ATOM   3273  HD2 HSD P 790      26.083  -3.750  46.118  0.00  0.00      PROA  
ATOM   3274  C   HSD P 790      22.836  -2.416  50.084  0.00  0.00      PROA  
ATOM   3275  O   HSD P 790      22.873  -1.293  50.547  0.00  0.00      PROA  
ATOM   3276  N   ASN P 791      21.639  -3.058  49.807  0.00  0.00      PROA  
ATOM   3277  HN  ASN P 791      21.703  -3.939  49.344  0.00  0.00      PROA  
ATOM   3278  CA  ASN P 791      20.319  -2.457  49.989  0.00  0.00      PROA  
ATOM   3279  HA  ASN P 791      19.505  -3.084  49.657  0.00  0.00      PROA  
ATOM   3280  CB  ASN P 791      19.982  -2.136  51.539  0.00  0.00      PROA  
ATOM   3281  HB1 ASN P 791      18.878  -2.035  51.601  0.00  0.00      PROA  
ATOM   3282  HB2 ASN P 791      20.318  -1.142  51.904  0.00  0.00      PROA  
ATOM   3283  CG  ASN P 791      20.421  -3.206  52.486  0.00  0.00      PROA  
ATOM   3284  OD1 ASN P 791      21.363  -3.024  53.290  0.00  0.00      PROA  
ATOM   3285  ND2 ASN P 791      19.878  -4.438  52.356  0.00  0.00      PROA  
ATOM   3286 HD21 ASN P 791      20.246  -5.216  52.866  0.00  0.00      PROA  
ATOM   3287 HD22 ASN P 791      19.081  -4.592  51.773  0.00  0.00      PROA  
ATOM   3288  C   ASN P 791      20.132  -1.064  49.264  0.00  0.00      PROA  
ATOM   3289  O   ASN P 791      19.836   0.037  49.854  0.00  0.00      PROA  
ATOM   3290  N   ILE P 792      20.438  -1.033  47.940  0.00  0.00      PROA  
ATOM   3291  HN  ILE P 792      20.809  -1.823  47.457  0.00  0.00      PROA  
ATOM   3292  CA  ILE P 792      20.468   0.161  47.114  0.00  0.00      PROA  
ATOM   3293  HA  ILE P 792      21.165   0.803  47.633  0.00  0.00      PROA  
ATOM   3294  CB  ILE P 792      21.059  -0.086  45.715  0.00  0.00      PROA  
ATOM   3295  HB  ILE P 792      20.395  -0.783  45.160  0.00  0.00      PROA  
ATOM   3296  CG2 ILE P 792      21.238   1.222  44.929  0.00  0.00      PROA  
ATOM   3297 HG21 ILE P 792      22.099   1.256  44.227  0.00  0.00      PROA  
ATOM   3298 HG22 ILE P 792      21.319   2.056  45.659  0.00  0.00      PROA  
ATOM   3299 HG23 ILE P 792      20.316   1.502  44.376  0.00  0.00      PROA  
ATOM   3300  CG1 ILE P 792      22.461  -0.680  45.825  0.00  0.00      PROA  
ATOM   3301 HG11 ILE P 792      22.761  -0.853  44.769  0.00  0.00      PROA  
ATOM   3302 HG12 ILE P 792      22.470  -1.628  46.404  0.00  0.00      PROA  
ATOM   3303  CD  ILE P 792      23.456   0.371  46.434  0.00  0.00      PROA  
ATOM   3304  HD1 ILE P 792      24.228   0.515  45.648  0.00  0.00      PROA  
ATOM   3305  HD2 ILE P 792      24.047  -0.019  47.290  0.00  0.00      PROA  
ATOM   3306  HD3 ILE P 792      23.024   1.349  46.734  0.00  0.00      PROA  
ATOM   3307  C   ILE P 792      19.133   0.791  47.085  0.00  0.00      PROA  
ATOM   3308  O   ILE P 792      18.228   0.147  46.519  0.00  0.00      PROA  
ATOM   3309  N   SER P 793      19.003   2.096  47.485  0.00  0.00      PROA  
ATOM   3310  HN  SER P 793      19.686   2.558  48.046  0.00  0.00      PROA  
ATOM   3311  CA  SER P 793      17.790   2.865  47.428  0.00  0.00      PROA  
ATOM   3312  HA  SER P 793      17.012   2.337  47.959  0.00  0.00      PROA  
ATOM   3313  CB  SER P 793      17.927   4.163  48.253  0.00  0.00      PROA  
ATOM   3314  HB1 SER P 793      18.662   4.712  47.626  0.00  0.00      PROA  
ATOM   3315  HB2 SER P 793      18.307   3.905  49.264  0.00  0.00      PROA  
ATOM   3316  OG  SER P 793      16.849   5.105  48.492  0.00  0.00      PROA  
ATOM   3317  HG1 SER P 793      17.268   5.957  48.634  0.00  0.00      PROA  
ATOM   3318  C   SER P 793      17.216   3.133  46.061  0.00  0.00      PROA  
ATOM   3319  O   SER P 793      17.595   4.043  45.377  0.00  0.00      PROA  
ATOM   3320  N   TRP P 794      16.082   2.463  45.639  0.00  0.00      PROA  
ATOM   3321  HN  TRP P 794      15.630   1.816  46.248  0.00  0.00      PROA  
ATOM   3322  CA  TRP P 794      15.381   2.851  44.404  0.00  0.00      PROA  
ATOM   3323  HA  TRP P 794      16.143   2.916  43.641  0.00  0.00      PROA  
ATOM   3324  CB  TRP P 794      14.244   1.822  44.027  0.00  0.00      PROA  
ATOM   3325  HB1 TRP P 794      13.943   2.370  43.109  0.00  0.00      PROA  
ATOM   3326  HB2 TRP P 794      13.426   1.892  44.777  0.00  0.00      PROA  
ATOM   3327  CG  TRP P 794      14.585   0.369  43.702  0.00  0.00      PROA  
ATOM   3328  CD1 TRP P 794      14.766  -0.620  44.616  0.00  0.00      PROA  
ATOM   3329  HD1 TRP P 794      14.727  -0.453  45.683  0.00  0.00      PROA  
ATOM   3330  NE1 TRP P 794      15.195  -1.760  44.062  0.00  0.00      PROA  
ATOM   3331  HE1 TRP P 794      15.359  -2.563  44.592  0.00  0.00      PROA  
ATOM   3332  CE2 TRP P 794      15.325  -1.598  42.724  0.00  0.00      PROA  
ATOM   3333  CD2 TRP P 794      14.969  -0.260  42.426  0.00  0.00      PROA  
ATOM   3334  CE3 TRP P 794      15.124   0.258  41.113  0.00  0.00      PROA  
ATOM   3335  HE3 TRP P 794      14.990   1.273  40.767  0.00  0.00      PROA  
ATOM   3336  CZ3 TRP P 794      15.703  -0.616  40.198  0.00  0.00      PROA  
ATOM   3337  HZ3 TRP P 794      15.957  -0.179  39.243  0.00  0.00      PROA  
ATOM   3338  CZ2 TRP P 794      15.790  -2.417  41.780  0.00  0.00      PROA  
ATOM   3339  HZ2 TRP P 794      16.208  -3.412  41.779  0.00  0.00      PROA  
ATOM   3340  CH2 TRP P 794      15.974  -1.929  40.477  0.00  0.00      PROA  
ATOM   3341  HH2 TRP P 794      16.337  -2.595  39.708  0.00  0.00      PROA  
ATOM   3342  C   TRP P 794      14.839   4.252  44.500  0.00  0.00      PROA  
ATOM   3343  O   TRP P 794      14.889   4.965  43.536  0.00  0.00      PROA  
ATOM   3344  N   ARG P 795      14.445   4.704  45.651  0.00  0.00      PROA  
ATOM   3345  HN  ARG P 795      14.270   4.025  46.359  0.00  0.00      PROA  
ATOM   3346  CA  ARG P 795      14.094   6.064  45.972  0.00  0.00      PROA  
ATOM   3347  HA  ARG P 795      13.281   6.367  45.328  0.00  0.00      PROA  
ATOM   3348  CB  ARG P 795      13.515   6.115  47.374  0.00  0.00      PROA  
ATOM   3349  HB1 ARG P 795      14.327   5.703  48.010  0.00  0.00      PROA  
ATOM   3350  HB2 ARG P 795      12.644   5.429  47.302  0.00  0.00      PROA  
ATOM   3351  CG  ARG P 795      13.231   7.473  47.924  0.00  0.00      PROA  
ATOM   3352  HG1 ARG P 795      14.193   8.027  47.969  0.00  0.00      PROA  
ATOM   3353  HG2 ARG P 795      12.890   7.204  48.946  0.00  0.00      PROA  
ATOM   3354  CD  ARG P 795      12.100   8.207  47.178  0.00  0.00      PROA  
ATOM   3355  HD1 ARG P 795      11.115   7.708  47.308  0.00  0.00      PROA  
ATOM   3356  HD2 ARG P 795      12.295   8.204  46.084  0.00  0.00      PROA  
ATOM   3357  NE  ARG P 795      12.098   9.659  47.549  0.00  0.00      PROA  
ATOM   3358  HE  ARG P 795      12.642  10.170  46.884  0.00  0.00      PROA  
ATOM   3359  CZ  ARG P 795      12.052  10.020  48.803  0.00  0.00      PROA  
ATOM   3360  NH1 ARG P 795      11.191   9.423  49.613  0.00  0.00      PROA  
ATOM   3361 HH11 ARG P 795      10.504   8.806  49.231  0.00  0.00      PROA  
ATOM   3362 HH12 ARG P 795      11.107   9.857  50.511  0.00  0.00      PROA  
ATOM   3363  NH2 ARG P 795      12.801  11.066  49.152  0.00  0.00      PROA  
ATOM   3364 HH21 ARG P 795      13.469  11.318  48.452  0.00  0.00      PROA  
ATOM   3365 HH22 ARG P 795      12.624  11.464  50.053  0.00  0.00      PROA  
ATOM   3366  C   ARG P 795      15.083   7.187  45.627  0.00  0.00      PROA  
ATOM   3367  O   ARG P 795      14.612   8.349  45.460  0.00  0.00      PROA  
ATOM   3368  N   ASN P 796      16.411   6.922  45.602  0.00  0.00      PROA  
ATOM   3369  HN  ASN P 796      16.797   6.015  45.751  0.00  0.00      PROA  
ATOM   3370  CA  ASN P 796      17.332   7.964  45.269  0.00  0.00      PROA  
ATOM   3371  HA  ASN P 796      16.873   8.928  45.106  0.00  0.00      PROA  
ATOM   3372  CB  ASN P 796      18.382   8.248  46.401  0.00  0.00      PROA  
ATOM   3373  HB1 ASN P 796      18.760   9.262  46.147  0.00  0.00      PROA  
ATOM   3374  HB2 ASN P 796      19.183   7.480  46.343  0.00  0.00      PROA  
ATOM   3375  CG  ASN P 796      17.755   8.270  47.814  0.00  0.00      PROA  
ATOM   3376  OD1 ASN P 796      18.242   7.463  48.621  0.00  0.00      PROA  
ATOM   3377  ND2 ASN P 796      16.777   9.141  47.978  0.00  0.00      PROA  
ATOM   3378 HD21 ASN P 796      16.441   9.247  48.914  0.00  0.00      PROA  
ATOM   3379 HD22 ASN P 796      16.365   9.552  47.165  0.00  0.00      PROA  
ATOM   3380  C   ASN P 796      18.083   7.606  43.943  0.00  0.00      PROA  
ATOM   3381  O   ASN P 796      19.169   8.131  43.741  0.00  0.00      PROA  
ATOM   3382  N   LEU P 797      17.589   6.746  43.040  0.00  0.00      PROA  
ATOM   3383  HN  LEU P 797      16.708   6.351  43.286  0.00  0.00      PROA  
ATOM   3384  CA  LEU P 797      18.148   6.535  41.677  0.00  0.00      PROA  
ATOM   3385  HA  LEU P 797      19.222   6.446  41.753  0.00  0.00      PROA  
ATOM   3386  CB  LEU P 797      17.717   5.127  41.075  0.00  0.00      PROA  
ATOM   3387  HB1 LEU P 797      17.987   4.908  40.020  0.00  0.00      PROA  
ATOM   3388  HB2 LEU P 797      16.614   5.188  40.956  0.00  0.00      PROA  
ATOM   3389  CG  LEU P 797      18.175   3.905  41.902  0.00  0.00      PROA  
ATOM   3390  HG  LEU P 797      17.807   4.145  42.922  0.00  0.00      PROA  
ATOM   3391  CD1 LEU P 797      17.443   2.694  41.496  0.00  0.00      PROA  
ATOM   3392 HD11 LEU P 797      17.493   2.556  40.395  0.00  0.00      PROA  
ATOM   3393 HD12 LEU P 797      16.352   2.763  41.695  0.00  0.00      PROA  
ATOM   3394 HD13 LEU P 797      17.760   1.726  41.938  0.00  0.00      PROA  
ATOM   3395  CD2 LEU P 797      19.695   3.665  41.976  0.00  0.00      PROA  
ATOM   3396 HD21 LEU P 797      19.906   2.972  41.133  0.00  0.00      PROA  
ATOM   3397 HD22 LEU P 797      19.998   3.067  42.862  0.00  0.00      PROA  
ATOM   3398 HD23 LEU P 797      20.368   4.548  41.938  0.00  0.00      PROA  
ATOM   3399  C   LEU P 797      17.819   7.664  40.715  0.00  0.00      PROA  
ATOM   3400  O   LEU P 797      16.698   8.151  40.644  0.00  0.00      PROA  
ATOM   3401  N   THR P 798      18.888   7.973  39.962  0.00  0.00      PROA  
ATOM   3402  HN  THR P 798      19.796   7.655  40.224  0.00  0.00      PROA  
ATOM   3403  CA  THR P 798      18.758   8.764  38.742  0.00  0.00      PROA  
ATOM   3404  HA  THR P 798      17.982   9.507  38.857  0.00  0.00      PROA  
ATOM   3405  CB  THR P 798      20.063   9.486  38.367  0.00  0.00      PROA  
ATOM   3406  HB  THR P 798      19.868  10.014  37.410  0.00  0.00      PROA  
ATOM   3407  OG1 THR P 798      21.101   8.581  38.088  0.00  0.00      PROA  
ATOM   3408  HG1 THR P 798      21.290   8.131  38.915  0.00  0.00      PROA  
ATOM   3409  CG2 THR P 798      20.603  10.438  39.445  0.00  0.00      PROA  
ATOM   3410 HG21 THR P 798      21.484  10.992  39.058  0.00  0.00      PROA  
ATOM   3411 HG22 THR P 798      20.788   9.942  40.422  0.00  0.00      PROA  
ATOM   3412 HG23 THR P 798      19.824  11.222  39.559  0.00  0.00      PROA  
ATOM   3413  C   THR P 798      18.282   7.984  37.524  0.00  0.00      PROA  
ATOM   3414  O   THR P 798      18.218   6.756  37.438  0.00  0.00      PROA  
ATOM   3415  N   VAL P 799      17.836   8.731  36.478  0.00  0.00      PROA  
ATOM   3416  HN  VAL P 799      17.712   9.720  36.506  0.00  0.00      PROA  
ATOM   3417  CA  VAL P 799      17.446   8.226  35.203  0.00  0.00      PROA  
ATOM   3418  HA  VAL P 799      16.523   7.726  35.461  0.00  0.00      PROA  
ATOM   3419  CB  VAL P 799      17.244   9.313  34.183  0.00  0.00      PROA  
ATOM   3420  HB  VAL P 799      18.176   9.878  33.968  0.00  0.00      PROA  
ATOM   3421  CG1 VAL P 799      16.912   8.658  32.808  0.00  0.00      PROA  
ATOM   3422 HG11 VAL P 799      17.701   8.029  32.343  0.00  0.00      PROA  
ATOM   3423 HG12 VAL P 799      16.779   9.494  32.089  0.00  0.00      PROA  
ATOM   3424 HG13 VAL P 799      15.966   8.081  32.893  0.00  0.00      PROA  
ATOM   3425  CG2 VAL P 799      15.995  10.257  34.485  0.00  0.00      PROA  
ATOM   3426 HG21 VAL P 799      16.066  11.186  33.879  0.00  0.00      PROA  
ATOM   3427 HG22 VAL P 799      16.066  10.648  35.523  0.00  0.00      PROA  
ATOM   3428 HG23 VAL P 799      15.078   9.689  34.220  0.00  0.00      PROA  
ATOM   3429  C   VAL P 799      18.359   7.096  34.608  0.00  0.00      PROA  
ATOM   3430  O   VAL P 799      17.882   6.066  34.207  0.00  0.00      PROA  
ATOM   3431  N   SER P 800      19.692   7.303  34.584  0.00  0.00      PROA  
ATOM   3432  HN  SER P 800      19.983   8.197  34.917  0.00  0.00      PROA  
ATOM   3433  CA  SER P 800      20.664   6.393  33.947  0.00  0.00      PROA  
ATOM   3434  HA  SER P 800      20.322   5.992  33.004  0.00  0.00      PROA  
ATOM   3435  CB  SER P 800      22.048   7.118  33.865  0.00  0.00      PROA  
ATOM   3436  HB1 SER P 800      22.351   7.652  34.791  0.00  0.00      PROA  
ATOM   3437  HB2 SER P 800      21.910   7.870  33.059  0.00  0.00      PROA  
ATOM   3438  OG  SER P 800      23.172   6.256  33.499  0.00  0.00      PROA  
ATOM   3439  HG1 SER P 800      23.056   6.113  32.557  0.00  0.00      PROA  
ATOM   3440  C   SER P 800      20.859   5.154  34.818  0.00  0.00      PROA  
ATOM   3441  O   SER P 800      21.085   4.075  34.258  0.00  0.00      PROA  
ATOM   3442  N   GLU P 801      20.838   5.238  36.146  0.00  0.00      PROA  
ATOM   3443  HN  GLU P 801      20.844   6.113  36.623  0.00  0.00      PROA  
ATOM   3444  CA  GLU P 801      20.794   4.237  37.199  0.00  0.00      PROA  
ATOM   3445  HA  GLU P 801      21.601   3.547  37.001  0.00  0.00      PROA  
ATOM   3446  CB  GLU P 801      20.970   4.883  38.588  0.00  0.00      PROA  
ATOM   3447  HB1 GLU P 801      20.924   4.125  39.399  0.00  0.00      PROA  
ATOM   3448  HB2 GLU P 801      20.127   5.582  38.774  0.00  0.00      PROA  
ATOM   3449  CG  GLU P 801      22.294   5.559  38.796  0.00  0.00      PROA  
ATOM   3450  HG1 GLU P 801      22.404   6.464  38.161  0.00  0.00      PROA  
ATOM   3451  HG2 GLU P 801      23.032   4.802  38.455  0.00  0.00      PROA  
ATOM   3452  CD  GLU P 801      22.418   6.157  40.135  0.00  0.00      PROA  
ATOM   3453  OE1 GLU P 801      23.333   5.737  40.910  0.00  0.00      PROA  
ATOM   3454  OE2 GLU P 801      21.474   6.920  40.485  0.00  0.00      PROA  
ATOM   3455  C   GLU P 801      19.597   3.365  37.195  0.00  0.00      PROA  
ATOM   3456  O   GLU P 801      19.688   2.156  37.224  0.00  0.00      PROA  
ATOM   3457  N   CYS P 802      18.420   3.977  37.023  0.00  0.00      PROA  
ATOM   3458  HN  CYS P 802      18.306   4.944  37.237  0.00  0.00      PROA  
ATOM   3459  CA  CYS P 802      17.126   3.272  36.923  0.00  0.00      PROA  
ATOM   3460  HA  CYS P 802      17.004   2.679  37.817  0.00  0.00      PROA  
ATOM   3461  CB  CYS P 802      16.004   4.338  36.725  0.00  0.00      PROA  
ATOM   3462  HB1 CYS P 802      16.037   4.916  35.776  0.00  0.00      PROA  
ATOM   3463  HB2 CYS P 802      16.123   5.136  37.489  0.00  0.00      PROA  
ATOM   3464  SG  CYS P 802      14.418   3.577  36.963  0.00  0.00      PROA  
ATOM   3465  C   CYS P 802      17.134   2.328  35.758  0.00  0.00      PROA  
ATOM   3466  O   CYS P 802      16.885   1.147  35.860  0.00  0.00      PROA  
ATOM   3467  N   LYS P 803      17.772   2.842  34.655  0.00  0.00      PROA  
ATOM   3468  HN  LYS P 803      17.992   3.814  34.627  0.00  0.00      PROA  
ATOM   3469  CA  LYS P 803      17.886   2.080  33.451  0.00  0.00      PROA  
ATOM   3470  HA  LYS P 803      16.960   1.663  33.083  0.00  0.00      PROA  
ATOM   3471  CB  LYS P 803      18.270   3.079  32.290  0.00  0.00      PROA  
ATOM   3472  HB1 LYS P 803      18.853   2.512  31.534  0.00  0.00      PROA  
ATOM   3473  HB2 LYS P 803      18.913   3.869  32.734  0.00  0.00      PROA  
ATOM   3474  CG  LYS P 803      17.108   3.749  31.569  0.00  0.00      PROA  
ATOM   3475  HG1 LYS P 803      16.203   3.917  32.191  0.00  0.00      PROA  
ATOM   3476  HG2 LYS P 803      16.773   3.113  30.722  0.00  0.00      PROA  
ATOM   3477  CD  LYS P 803      17.509   5.158  30.916  0.00  0.00      PROA  
ATOM   3478  HD1 LYS P 803      18.022   5.790  31.673  0.00  0.00      PROA  
ATOM   3479  HD2 LYS P 803      16.691   5.688  30.384  0.00  0.00      PROA  
ATOM   3480  CE  LYS P 803      18.562   5.153  29.811  0.00  0.00      PROA  
ATOM   3481  HE1 LYS P 803      18.273   4.585  28.901  0.00  0.00      PROA  
ATOM   3482  HE2 LYS P 803      19.427   4.555  30.170  0.00  0.00      PROA  
ATOM   3483  NZ  LYS P 803      18.869   6.522  29.325  0.00  0.00      PROA  
ATOM   3484  HZ1 LYS P 803      19.724   6.740  29.876  0.00  0.00      PROA  
ATOM   3485  HZ2 LYS P 803      18.065   7.168  29.459  0.00  0.00      PROA  
ATOM   3486  HZ3 LYS P 803      19.157   6.602  28.329  0.00  0.00      PROA  
ATOM   3487  C   LYS P 803      18.943   0.960  33.549  0.00  0.00      PROA  
ATOM   3488  O   LYS P 803      18.806  -0.115  33.003  0.00  0.00      PROA  
ATOM   3489  N   LYS P 804      19.977   1.216  34.227  0.00  0.00      PROA  
ATOM   3490  HN  LYS P 804      19.925   1.935  34.916  0.00  0.00      PROA  
ATOM   3491  CA  LYS P 804      21.100   0.265  34.421  0.00  0.00      PROA  
ATOM   3492  HA  LYS P 804      21.531   0.041  33.456  0.00  0.00      PROA  
ATOM   3493  CB  LYS P 804      22.243   1.016  35.153  0.00  0.00      PROA  
ATOM   3494  HB1 LYS P 804      21.908   1.399  36.141  0.00  0.00      PROA  
ATOM   3495  HB2 LYS P 804      22.571   1.888  34.548  0.00  0.00      PROA  
ATOM   3496  CG  LYS P 804      23.576   0.237  35.352  0.00  0.00      PROA  
ATOM   3497  HG1 LYS P 804      23.237  -0.646  35.935  0.00  0.00      PROA  
ATOM   3498  HG2 LYS P 804      24.218   0.871  36.001  0.00  0.00      PROA  
ATOM   3499  CD  LYS P 804      24.233  -0.145  34.070  0.00  0.00      PROA  
ATOM   3500  HD1 LYS P 804      24.672   0.769  33.617  0.00  0.00      PROA  
ATOM   3501  HD2 LYS P 804      23.495  -0.682  33.437  0.00  0.00      PROA  
ATOM   3502  CE  LYS P 804      25.308  -1.188  34.335  0.00  0.00      PROA  
ATOM   3503  HE1 LYS P 804      24.968  -2.105  34.861  0.00  0.00      PROA  
ATOM   3504  HE2 LYS P 804      26.195  -0.783  34.867  0.00  0.00      PROA  
ATOM   3505  NZ  LYS P 804      25.904  -1.592  32.975  0.00  0.00      PROA  
ATOM   3506  HZ1 LYS P 804      26.647  -2.317  33.051  0.00  0.00      PROA  
ATOM   3507  HZ2 LYS P 804      26.224  -0.732  32.486  0.00  0.00      PROA  
ATOM   3508  HZ3 LYS P 804      25.125  -1.953  32.387  0.00  0.00      PROA  
ATOM   3509  C   LYS P 804      20.681  -0.957  35.239  0.00  0.00      PROA  
ATOM   3510  O   LYS P 804      20.978  -2.066  34.928  0.00  0.00      PROA  
ATOM   3511  N   LEU P 805      19.948  -0.760  36.328  0.00  0.00      PROA  
ATOM   3512  HN  LEU P 805      19.629   0.146  36.596  0.00  0.00      PROA  
ATOM   3513  CA  LEU P 805      19.548  -1.777  37.312  0.00  0.00      PROA  
ATOM   3514  HA  LEU P 805      20.300  -2.552  37.289  0.00  0.00      PROA  
ATOM   3515  CB  LEU P 805      19.439  -1.175  38.656  0.00  0.00      PROA  
ATOM   3516  HB1 LEU P 805      18.914  -1.800  39.410  0.00  0.00      PROA  
ATOM   3517  HB2 LEU P 805      18.905  -0.204  38.573  0.00  0.00      PROA  
ATOM   3518  CG  LEU P 805      20.759  -0.790  39.273  0.00  0.00      PROA  
ATOM   3519  HG  LEU P 805      21.287  -0.041  38.645  0.00  0.00      PROA  
ATOM   3520  CD1 LEU P 805      20.349  -0.243  40.666  0.00  0.00      PROA  
ATOM   3521 HD11 LEU P 805      19.745   0.680  40.535  0.00  0.00      PROA  
ATOM   3522 HD12 LEU P 805      21.303   0.028  41.167  0.00  0.00      PROA  
ATOM   3523 HD13 LEU P 805      19.729  -1.017  41.166  0.00  0.00      PROA  
ATOM   3524  CD2 LEU P 805      21.827  -1.929  39.432  0.00  0.00      PROA  
ATOM   3525 HD21 LEU P 805      21.491  -2.717  40.140  0.00  0.00      PROA  
ATOM   3526 HD22 LEU P 805      22.745  -1.428  39.807  0.00  0.00      PROA  
ATOM   3527 HD23 LEU P 805      22.015  -2.262  38.388  0.00  0.00      PROA  
ATOM   3528  C   LEU P 805      18.255  -2.497  36.870  0.00  0.00      PROA  
ATOM   3529  O   LEU P 805      17.814  -3.545  37.331  0.00  0.00      PROA  
ATOM   3530  N   ARG P 806      17.649  -1.897  35.752  0.00  0.00      PROA  
ATOM   3531  HN  ARG P 806      17.999  -1.008  35.470  0.00  0.00      PROA  
ATOM   3532  CA  ARG P 806      16.433  -2.370  35.082  0.00  0.00      PROA  
ATOM   3533  HA  ARG P 806      16.234  -1.640  34.310  0.00  0.00      PROA  
ATOM   3534  CB  ARG P 806      16.591  -3.814  34.467  0.00  0.00      PROA  
ATOM   3535  HB1 ARG P 806      15.704  -4.422  34.186  0.00  0.00      PROA  
ATOM   3536  HB2 ARG P 806      17.096  -4.456  35.221  0.00  0.00      PROA  
ATOM   3537  CG  ARG P 806      17.399  -3.804  33.193  0.00  0.00      PROA  
ATOM   3538  HG1 ARG P 806      16.942  -3.022  32.549  0.00  0.00      PROA  
ATOM   3539  HG2 ARG P 806      17.097  -4.735  32.668  0.00  0.00      PROA  
ATOM   3540  CD  ARG P 806      18.881  -3.617  33.279  0.00  0.00      PROA  
ATOM   3541  HD1 ARG P 806      19.314  -4.415  33.920  0.00  0.00      PROA  
ATOM   3542  HD2 ARG P 806      19.106  -2.552  33.499  0.00  0.00      PROA  
ATOM   3543  NE  ARG P 806      19.351  -3.752  31.847  0.00  0.00      PROA  
ATOM   3544  HE  ARG P 806      18.699  -4.161  31.209  0.00  0.00      PROA  
ATOM   3545  CZ  ARG P 806      20.597  -3.577  31.521  0.00  0.00      PROA  
ATOM   3546  NH1 ARG P 806      21.512  -3.034  32.326  0.00  0.00      PROA  
ATOM   3547 HH11 ARG P 806      21.315  -2.798  33.278  0.00  0.00      PROA  
ATOM   3548 HH12 ARG P 806      22.451  -2.949  31.992  0.00  0.00      PROA  
ATOM   3549  NH2 ARG P 806      21.070  -3.708  30.274  0.00  0.00      PROA  
ATOM   3550 HH21 ARG P 806      20.452  -4.066  29.573  0.00  0.00      PROA  
ATOM   3551 HH22 ARG P 806      21.976  -3.337  30.070  0.00  0.00      PROA  
ATOM   3552  C   ARG P 806      15.208  -2.197  35.984  0.00  0.00      PROA  
ATOM   3553  O   ARG P 806      14.320  -3.102  36.099  0.00  0.00      PROA  
ATOM   3554  N   GLY P 807      15.097  -0.983  36.669  0.00  0.00      PROA  
ATOM   3555  HN  GLY P 807      15.771  -0.280  36.458  0.00  0.00      PROA  
ATOM   3556  CA  GLY P 807      13.874  -0.644  37.416  0.00  0.00      PROA  
ATOM   3557  HA1 GLY P 807      14.128   0.314  37.846  0.00  0.00      PROA  
ATOM   3558  HA2 GLY P 807      13.554  -1.448  38.061  0.00  0.00      PROA  
ATOM   3559  C   GLY P 807      12.743  -0.287  36.454  0.00  0.00      PROA  
ATOM   3560  O   GLY P 807      12.887  -0.395  35.239  0.00  0.00      PROA  
ATOM   3561  N   VAL P 808      11.663   0.278  36.989  0.00  0.00      PROA  
ATOM   3562  HN  VAL P 808      11.493   0.261  37.972  0.00  0.00      PROA  
ATOM   3563  CA  VAL P 808      10.661   0.953  36.138  0.00  0.00      PROA  
ATOM   3564  HA  VAL P 808      11.108   1.058  35.160  0.00  0.00      PROA  
ATOM   3565  CB  VAL P 808       9.317   0.145  35.935  0.00  0.00      PROA  
ATOM   3566  HB  VAL P 808       8.629   0.730  35.287  0.00  0.00      PROA  
ATOM   3567  CG1 VAL P 808       9.564  -1.281  35.333  0.00  0.00      PROA  
ATOM   3568 HG11 VAL P 808      10.312  -1.805  35.966  0.00  0.00      PROA  
ATOM   3569 HG12 VAL P 808      10.109  -1.156  34.373  0.00  0.00      PROA  
ATOM   3570 HG13 VAL P 808       8.646  -1.906  35.355  0.00  0.00      PROA  
ATOM   3571  CG2 VAL P 808       8.697   0.015  37.361  0.00  0.00      PROA  
ATOM   3572 HG21 VAL P 808       8.468   1.048  37.701  0.00  0.00      PROA  
ATOM   3573 HG22 VAL P 808       9.346  -0.422  38.149  0.00  0.00      PROA  
ATOM   3574 HG23 VAL P 808       7.748  -0.554  37.255  0.00  0.00      PROA  
ATOM   3575  C   VAL P 808      10.441   2.367  36.693  0.00  0.00      PROA  
ATOM   3576  O   VAL P 808      10.492   2.579  37.875  0.00  0.00      PROA  
ATOM   3577  N   PHE P 809      10.074   3.331  35.798  0.00  0.00      PROA  
ATOM   3578  HN  PHE P 809      10.024   3.022  34.852  0.00  0.00      PROA  
ATOM   3579  CA  PHE P 809       9.677   4.708  36.055  0.00  0.00      PROA  
ATOM   3580  HA  PHE P 809      10.323   4.991  36.872  0.00  0.00      PROA  
ATOM   3581  CB  PHE P 809       9.784   5.554  34.724  0.00  0.00      PROA  
ATOM   3582  HB1 PHE P 809       9.490   6.583  35.023  0.00  0.00      PROA  
ATOM   3583  HB2 PHE P 809       9.072   5.115  33.993  0.00  0.00      PROA  
ATOM   3584  CG  PHE P 809      11.224   5.538  34.308  0.00  0.00      PROA  
ATOM   3585  CD1 PHE P 809      12.127   6.412  34.871  0.00  0.00      PROA  
ATOM   3586  HD1 PHE P 809      11.900   6.996  35.751  0.00  0.00      PROA  
ATOM   3587  CE1 PHE P 809      13.522   6.467  34.498  0.00  0.00      PROA  
ATOM   3588  HE1 PHE P 809      14.184   7.071  35.102  0.00  0.00      PROA  
ATOM   3589  CZ  PHE P 809      13.903   5.552  33.473  0.00  0.00      PROA  
ATOM   3590  HZ  PHE P 809      14.913   5.676  33.112  0.00  0.00      PROA  
ATOM   3591  CD2 PHE P 809      11.569   4.773  33.196  0.00  0.00      PROA  
ATOM   3592  HD2 PHE P 809      10.916   4.112  32.645  0.00  0.00      PROA  
ATOM   3593  CE2 PHE P 809      12.938   4.768  32.859  0.00  0.00      PROA  
ATOM   3594  HE2 PHE P 809      13.285   4.253  31.975  0.00  0.00      PROA  
ATOM   3595  C   PHE P 809       8.321   4.761  36.766  0.00  0.00      PROA  
ATOM   3596  O   PHE P 809       7.379   4.150  36.401  0.00  0.00      PROA  
ATOM   3597  N   LEU P 810       8.265   5.497  37.870  0.00  0.00      PROA  
ATOM   3598  HN  LEU P 810       9.064   5.945  38.264  0.00  0.00      PROA  
ATOM   3599  CA  LEU P 810       7.095   5.549  38.751  0.00  0.00      PROA  
ATOM   3600  HA  LEU P 810       6.240   4.995  38.392  0.00  0.00      PROA  
ATOM   3601  CB  LEU P 810       7.542   5.113  40.185  0.00  0.00      PROA  
ATOM   3602  HB1 LEU P 810       8.276   5.790  40.673  0.00  0.00      PROA  
ATOM   3603  HB2 LEU P 810       7.995   4.112  40.023  0.00  0.00      PROA  
ATOM   3604  CG  LEU P 810       6.383   5.073  41.160  0.00  0.00      PROA  
ATOM   3605  HG  LEU P 810       5.756   5.969  40.966  0.00  0.00      PROA  
ATOM   3606  CD1 LEU P 810       5.493   3.844  40.992  0.00  0.00      PROA  
ATOM   3607 HD11 LEU P 810       5.976   2.846  41.066  0.00  0.00      PROA  
ATOM   3608 HD12 LEU P 810       4.916   3.867  40.044  0.00  0.00      PROA  
ATOM   3609 HD13 LEU P 810       4.640   3.793  41.702  0.00  0.00      PROA  
ATOM   3610  CD2 LEU P 810       6.881   5.253  42.583  0.00  0.00      PROA  
ATOM   3611 HD21 LEU P 810       7.437   4.367  42.956  0.00  0.00      PROA  
ATOM   3612 HD22 LEU P 810       6.210   5.525  43.426  0.00  0.00      PROA  
ATOM   3613 HD23 LEU P 810       7.673   6.028  42.670  0.00  0.00      PROA  
ATOM   3614  C   LEU P 810       6.618   6.954  38.867  0.00  0.00      PROA  
ATOM   3615  O   LEU P 810       7.417   7.905  38.963  0.00  0.00      PROA  
ATOM   3616  N   GLY P 811       5.296   7.281  38.836  0.00  0.00      PROA  
ATOM   3617  HN  GLY P 811       4.697   6.495  38.702  0.00  0.00      PROA  
ATOM   3618  CA  GLY P 811       4.835   8.692  38.809  0.00  0.00      PROA  
ATOM   3619  HA1 GLY P 811       4.957   9.142  39.784  0.00  0.00      PROA  
ATOM   3620  HA2 GLY P 811       3.804   8.652  38.493  0.00  0.00      PROA  
ATOM   3621  C   GLY P 811       5.484   9.682  37.818  0.00  0.00      PROA  
ATOM   3622  O   GLY P 811       6.034   9.325  36.772  0.00  0.00      PROA  
ATOM   3623  N   SER P 812       5.346  11.030  38.060  0.00  0.00      PROA  
ATOM   3624  HN  SER P 812       4.629  11.258  38.713  0.00  0.00      PROA  
ATOM   3625  CA  SER P 812       5.757  12.121  37.200  0.00  0.00      PROA  
ATOM   3626  HA  SER P 812       5.189  13.001  37.464  0.00  0.00      PROA  
ATOM   3627  CB  SER P 812       7.233  12.488  37.673  0.00  0.00      PROA  
ATOM   3628  HB1 SER P 812       7.835  11.555  37.692  0.00  0.00      PROA  
ATOM   3629  HB2 SER P 812       7.107  12.941  38.679  0.00  0.00      PROA  
ATOM   3630  OG  SER P 812       7.803  13.528  36.953  0.00  0.00      PROA  
ATOM   3631  HG1 SER P 812       7.482  14.322  37.388  0.00  0.00      PROA  
ATOM   3632  C   SER P 812       5.417  12.051  35.668  0.00  0.00      PROA  
ATOM   3633  O   SER P 812       4.481  11.353  35.238  0.00  0.00      PROA  
ATOM   3634  N   ALA P 813       6.170  12.745  34.818  0.00  0.00      PROA  
ATOM   3635  HN  ALA P 813       6.944  13.270  35.163  0.00  0.00      PROA  
ATOM   3636  CA  ALA P 813       5.864  12.712  33.389  0.00  0.00      PROA  
ATOM   3637  HA  ALA P 813       4.801  12.554  33.282  0.00  0.00      PROA  
ATOM   3638  CB  ALA P 813       6.303  14.126  32.819  0.00  0.00      PROA  
ATOM   3639  HB1 ALA P 813       5.672  14.991  33.114  0.00  0.00      PROA  
ATOM   3640  HB2 ALA P 813       6.156  14.101  31.718  0.00  0.00      PROA  
ATOM   3641  HB3 ALA P 813       7.360  14.366  33.063  0.00  0.00      PROA  
ATOM   3642  C   ALA P 813       6.488  11.638  32.581  0.00  0.00      PROA  
ATOM   3643  O   ALA P 813       6.126  11.308  31.442  0.00  0.00      PROA  
ATOM   3644  N   CYS P 814       7.454  10.956  33.112  0.00  0.00      PROA  
ATOM   3645  HN  CYS P 814       7.756  11.093  34.053  0.00  0.00      PROA  
ATOM   3646  CA  CYS P 814       7.975   9.726  32.583  0.00  0.00      PROA  
ATOM   3647  HA  CYS P 814       8.456  10.124  31.702  0.00  0.00      PROA  
ATOM   3648  CB  CYS P 814       9.047   9.074  33.454  0.00  0.00      PROA  
ATOM   3649  HB1 CYS P 814       9.552   8.252  32.904  0.00  0.00      PROA  
ATOM   3650  HB2 CYS P 814       8.641   8.625  34.386  0.00  0.00      PROA  
ATOM   3651  SG  CYS P 814      10.491  10.218  33.684  0.00  0.00      PROA  
ATOM   3652  C   CYS P 814       6.970   8.627  32.114  0.00  0.00      PROA  
ATOM   3653  O   CYS P 814       6.143   8.209  32.922  0.00  0.00      PROA  
ATOM   3654  N   GLY P 815       7.079   8.246  30.855  0.00  0.00      PROA  
ATOM   3655  HN  GLY P 815       7.753   8.528  30.177  0.00  0.00      PROA  
ATOM   3656  CA  GLY P 815       6.244   7.172  30.458  0.00  0.00      PROA  
ATOM   3657  HA1 GLY P 815       6.026   7.123  29.401  0.00  0.00      PROA  
ATOM   3658  HA2 GLY P 815       5.361   7.083  31.074  0.00  0.00      PROA  
ATOM   3659  C   GLY P 815       6.880   5.829  30.736  0.00  0.00      PROA  
ATOM   3660  O   GLY P 815       7.582   5.571  31.752  0.00  0.00      PROA  
ATOM   3661  N   HSD P 816       6.678   4.894  29.855  0.00  0.00      PROA  
ATOM   3662  HN  HSD P 816       6.071   5.125  29.099  0.00  0.00      PROA  
ATOM   3663  CA  HSD P 816       7.284   3.597  29.704  0.00  0.00      PROA  
ATOM   3664  HA  HSD P 816       7.133   2.983  30.579  0.00  0.00      PROA  
ATOM   3665  CB  HSD P 816       6.648   2.870  28.481  0.00  0.00      PROA  
ATOM   3666  HB1 HSD P 816       7.138   1.901  28.247  0.00  0.00      PROA  
ATOM   3667  HB2 HSD P 816       6.669   3.520  27.580  0.00  0.00      PROA  
ATOM   3668  ND1 HSD P 816       4.725   2.268  30.023  0.00  0.00      PROA  
ATOM   3669  HD1 HSD P 816       4.948   2.636  30.926  0.00  0.00      PROA  
ATOM   3670  CG  HSD P 816       5.267   2.517  28.779  0.00  0.00      PROA  
ATOM   3671  CE1 HSD P 816       3.498   1.730  29.864  0.00  0.00      PROA  
ATOM   3672  HE1 HSD P 816       2.844   1.417  30.678  0.00  0.00      PROA  
ATOM   3673  NE2 HSD P 816       3.151   1.694  28.606  0.00  0.00      PROA  
ATOM   3674  CD2 HSD P 816       4.238   2.225  27.884  0.00  0.00      PROA  
ATOM   3675  HD2 HSD P 816       4.135   2.235  26.806  0.00  0.00      PROA  
ATOM   3676  C   HSD P 816       8.762   3.644  29.566  0.00  0.00      PROA  
ATOM   3677  O   HSD P 816       9.546   2.998  30.161  0.00  0.00      PROA  
ATOM   3678  N   HSD P 817       9.175   4.548  28.641  0.00  0.00      PROA  
ATOM   3679  HN  HSD P 817       8.460   5.118  28.244  0.00  0.00      PROA  
ATOM   3680  CA  HSD P 817      10.566   4.871  28.280  0.00  0.00      PROA  
ATOM   3681  HA  HSD P 817      11.191   4.032  28.547  0.00  0.00      PROA  
ATOM   3682  CB  HSD P 817      10.803   5.129  26.800  0.00  0.00      PROA  
ATOM   3683  HB1 HSD P 817      11.884   5.351  26.673  0.00  0.00      PROA  
ATOM   3684  HB2 HSD P 817      10.151   5.928  26.386  0.00  0.00      PROA  
ATOM   3685  ND1 HSD P 817      11.036   2.628  26.435  0.00  0.00      PROA  
ATOM   3686  HD1 HSD P 817      11.634   2.442  27.214  0.00  0.00      PROA  
ATOM   3687  CG  HSD P 817      10.437   3.795  26.114  0.00  0.00      PROA  
ATOM   3688  CE1 HSD P 817      10.596   1.680  25.508  0.00  0.00      PROA  
ATOM   3689  HE1 HSD P 817      10.920   0.639  25.519  0.00  0.00      PROA  
ATOM   3690  NE2 HSD P 817       9.782   2.267  24.633  0.00  0.00      PROA  
ATOM   3691  CD2 HSD P 817       9.725   3.570  25.032  0.00  0.00      PROA  
ATOM   3692  HD2 HSD P 817       9.078   4.320  24.595  0.00  0.00      PROA  
ATOM   3693  C   HSD P 817      11.039   6.084  29.112  0.00  0.00      PROA  
ATOM   3694  O   HSD P 817      10.286   7.042  29.328  0.00  0.00      PROA  
ATOM   3695  N   GLY P 818      12.246   6.034  29.657  0.00  0.00      PROA  
ATOM   3696  HN  GLY P 818      12.692   5.155  29.508  0.00  0.00      PROA  
ATOM   3697  CA  GLY P 818      12.878   7.180  30.299  0.00  0.00      PROA  
ATOM   3698  HA1 GLY P 818      13.797   6.897  30.792  0.00  0.00      PROA  
ATOM   3699  HA2 GLY P 818      12.192   7.512  31.064  0.00  0.00      PROA  
ATOM   3700  C   GLY P 818      13.120   8.374  29.460  0.00  0.00      PROA  
ATOM   3701  O   GLY P 818      13.055   8.173  28.223  0.00  0.00      PROA  
ATOM   3702  N   PRO P 819      13.372   9.537  29.995  0.00  0.00      PROA  
ATOM   3703  CD  PRO P 819      13.560   9.804  31.391  0.00  0.00      PROA  
ATOM   3704  HD1 PRO P 819      14.192   9.006  31.836  0.00  0.00      PROA  
ATOM   3705  HD2 PRO P 819      12.593   9.826  31.939  0.00  0.00      PROA  
ATOM   3706  CA  PRO P 819      13.396  10.717  29.169  0.00  0.00      PROA  
ATOM   3707  HA  PRO P 819      12.459  10.834  28.644  0.00  0.00      PROA  
ATOM   3708  CB  PRO P 819      13.617  11.883  30.224  0.00  0.00      PROA  
ATOM   3709  HB1 PRO P 819      12.660  12.445  30.266  0.00  0.00      PROA  
ATOM   3710  HB2 PRO P 819      14.354  12.667  29.945  0.00  0.00      PROA  
ATOM   3711  CG  PRO P 819      14.026  11.275  31.468  0.00  0.00      PROA  
ATOM   3712  HG1 PRO P 819      15.113  11.155  31.663  0.00  0.00      PROA  
ATOM   3713  HG2 PRO P 819      13.545  11.854  32.285  0.00  0.00      PROA  
ATOM   3714  C   PRO P 819      14.532  10.860  28.158  0.00  0.00      PROA  
ATOM   3715  O   PRO P 819      15.694  10.812  28.606  0.00  0.00      PROA  
ATOM   3716  N   TYR P 820      14.180  11.180  26.896  0.00  0.00      PROA  
ATOM   3717  HN  TYR P 820      13.276  11.024  26.504  0.00  0.00      PROA  
ATOM   3718  CA  TYR P 820      15.315  11.520  25.932  0.00  0.00      PROA  
ATOM   3719  HA  TYR P 820      14.817  11.553  24.974  0.00  0.00      PROA  
ATOM   3720  CB  TYR P 820      15.856  12.992  26.111  0.00  0.00      PROA  
ATOM   3721  HB1 TYR P 820      16.201  13.147  27.155  0.00  0.00      PROA  
ATOM   3722  HB2 TYR P 820      14.994  13.645  25.853  0.00  0.00      PROA  
ATOM   3723  CG  TYR P 820      16.931  13.215  25.122  0.00  0.00      PROA  
ATOM   3724  CD1 TYR P 820      16.548  13.643  23.767  0.00  0.00      PROA  
ATOM   3725  HD1 TYR P 820      15.487  13.583  23.573  0.00  0.00      PROA  
ATOM   3726  CE1 TYR P 820      17.581  13.877  22.836  0.00  0.00      PROA  
ATOM   3727  HE1 TYR P 820      17.254  14.125  21.837  0.00  0.00      PROA  
ATOM   3728  CZ  TYR P 820      18.891  13.879  23.254  0.00  0.00      PROA  
ATOM   3729  OH  TYR P 820      19.947  14.024  22.319  0.00  0.00      PROA  
ATOM   3730  HH  TYR P 820      19.578  14.471  21.553  0.00  0.00      PROA  
ATOM   3731  CD2 TYR P 820      18.242  13.082  25.467  0.00  0.00      PROA  
ATOM   3732  HD2 TYR P 820      18.466  12.623  26.419  0.00  0.00      PROA  
ATOM   3733  CE2 TYR P 820      19.266  13.402  24.532  0.00  0.00      PROA  
ATOM   3734  HE2 TYR P 820      20.319  13.453  24.767  0.00  0.00      PROA  
ATOM   3735  C   TYR P 820      16.386  10.399  25.682  0.00  0.00      PROA  
ATOM   3736  O   TYR P 820      17.508  10.283  26.265  0.00  0.00      PROA  
ATOM   3737  N   ILE P 821      16.149   9.427  24.748  0.00  0.00      PROA  
ATOM   3738  HN  ILE P 821      15.340   9.367  24.170  0.00  0.00      PROA  
ATOM   3739  CA  ILE P 821      17.038   8.246  24.567  0.00  0.00      PROA  
ATOM   3740  HA  ILE P 821      17.912   8.234  25.200  0.00  0.00      PROA  
ATOM   3741  CB  ILE P 821      16.403   6.867  24.792  0.00  0.00      PROA  
ATOM   3742  HB  ILE P 821      15.558   6.732  24.083  0.00  0.00      PROA  
ATOM   3743  CG2 ILE P 821      17.388   5.724  24.586  0.00  0.00      PROA  
ATOM   3744 HG21 ILE P 821      18.393   6.076  24.901  0.00  0.00      PROA  
ATOM   3745 HG22 ILE P 821      17.329   5.445  23.512  0.00  0.00      PROA  
ATOM   3746 HG23 ILE P 821      17.006   4.868  25.181  0.00  0.00      PROA  
ATOM   3747  CG1 ILE P 821      15.844   6.664  26.261  0.00  0.00      PROA  
ATOM   3748 HG11 ILE P 821      15.765   7.650  26.767  0.00  0.00      PROA  
ATOM   3749 HG12 ILE P 821      16.549   6.080  26.891  0.00  0.00      PROA  
ATOM   3750  CD  ILE P 821      14.530   5.916  26.358  0.00  0.00      PROA  
ATOM   3751  HD1 ILE P 821      14.392   5.096  25.622  0.00  0.00      PROA  
ATOM   3752  HD2 ILE P 821      13.675   6.595  26.150  0.00  0.00      PROA  
ATOM   3753  HD3 ILE P 821      14.361   5.429  27.342  0.00  0.00      PROA  
ATOM   3754  C   ILE P 821      17.579   8.426  23.139  0.00  0.00      PROA  
ATOM   3755  O   ILE P 821      16.869   7.993  22.255  0.00  0.00      PROA  
ATOM   3756  N   PRO P 822      18.787   8.958  22.904  0.00  0.00      PROA  
ATOM   3757  CD  PRO P 822      19.514   9.641  23.902  0.00  0.00      PROA  
ATOM   3758  HD1 PRO P 822      19.645   8.887  24.708  0.00  0.00      PROA  
ATOM   3759  HD2 PRO P 822      18.967  10.527  24.289  0.00  0.00      PROA  
ATOM   3760  CA  PRO P 822      19.264   9.258  21.562  0.00  0.00      PROA  
ATOM   3761  HA  PRO P 822      18.441   9.714  21.032  0.00  0.00      PROA  
ATOM   3762  CB  PRO P 822      20.438  10.204  21.783  0.00  0.00      PROA  
ATOM   3763  HB1 PRO P 822      20.063  11.199  21.460  0.00  0.00      PROA  
ATOM   3764  HB2 PRO P 822      21.288   9.992  21.099  0.00  0.00      PROA  
ATOM   3765  CG  PRO P 822      20.807  10.045  23.220  0.00  0.00      PROA  
ATOM   3766  HG1 PRO P 822      21.610   9.306  23.429  0.00  0.00      PROA  
ATOM   3767  HG2 PRO P 822      21.182  10.950  23.744  0.00  0.00      PROA  
ATOM   3768  C   PRO P 822      19.827   7.963  20.864  0.00  0.00      PROA  
ATOM   3769  O   PRO P 822      19.447   7.652  19.727  0.00  0.00      PROA  
ATOM   3770  N   ASP P 823      20.654   7.169  21.519  0.00  0.00      PROA  
ATOM   3771  HN  ASP P 823      21.008   7.576  22.358  0.00  0.00      PROA  
ATOM   3772  CA  ASP P 823      21.230   5.902  21.082  0.00  0.00      PROA  
ATOM   3773  HA  ASP P 823      21.985   6.137  20.346  0.00  0.00      PROA  
ATOM   3774  CB  ASP P 823      21.986   5.181  22.262  0.00  0.00      PROA  
ATOM   3775  HB1 ASP P 823      22.461   4.229  21.943  0.00  0.00      PROA  
ATOM   3776  HB2 ASP P 823      21.297   4.839  23.064  0.00  0.00      PROA  
ATOM   3777  CG  ASP P 823      23.082   6.043  22.774  0.00  0.00      PROA  
ATOM   3778  OD1 ASP P 823      22.749   7.119  23.248  0.00  0.00      PROA  
ATOM   3779  OD2 ASP P 823      24.256   5.673  22.715  0.00  0.00      PROA  
ATOM   3780  C   ASP P 823      20.290   4.948  20.427  0.00  0.00      PROA  
ATOM   3781  O   ASP P 823      20.434   4.538  19.331  0.00  0.00      PROA  
ATOM   3782  N   VAL P 824      19.209   4.590  21.189  0.00  0.00      PROA  
ATOM   3783  HN  VAL P 824      19.046   4.939  22.108  0.00  0.00      PROA  
ATOM   3784  CA  VAL P 824      18.278   3.540  20.773  0.00  0.00      PROA  
ATOM   3785  HA  VAL P 824      18.913   2.693  20.560  0.00  0.00      PROA  
ATOM   3786  CB  VAL P 824      17.314   3.001  21.809  0.00  0.00      PROA  
ATOM   3787  HB  VAL P 824      16.621   3.833  22.060  0.00  0.00      PROA  
ATOM   3788  CG1 VAL P 824      16.611   1.714  21.209  0.00  0.00      PROA  
ATOM   3789 HG11 VAL P 824      15.990   1.993  20.331  0.00  0.00      PROA  
ATOM   3790 HG12 VAL P 824      15.984   1.203  21.971  0.00  0.00      PROA  
ATOM   3791 HG13 VAL P 824      17.420   1.082  20.784  0.00  0.00      PROA  
ATOM   3792  CG2 VAL P 824      17.953   2.570  23.154  0.00  0.00      PROA  
ATOM   3793 HG21 VAL P 824      18.754   3.296  23.411  0.00  0.00      PROA  
ATOM   3794 HG22 VAL P 824      18.386   1.555  23.024  0.00  0.00      PROA  
ATOM   3795 HG23 VAL P 824      17.157   2.606  23.929  0.00  0.00      PROA  
ATOM   3796  C   VAL P 824      17.599   3.983  19.479  0.00  0.00      PROA  
ATOM   3797  O   VAL P 824      17.490   3.310  18.483  0.00  0.00      PROA  
ATOM   3798  N   LEU P 825      17.192   5.252  19.370  0.00  0.00      PROA  
ATOM   3799  HN  LEU P 825      17.312   5.940  20.082  0.00  0.00      PROA  
ATOM   3800  CA  LEU P 825      16.604   5.718  18.145  0.00  0.00      PROA  
ATOM   3801  HA  LEU P 825      15.952   4.913  17.840  0.00  0.00      PROA  
ATOM   3802  CB  LEU P 825      15.941   7.090  18.314  0.00  0.00      PROA  
ATOM   3803  HB1 LEU P 825      16.746   7.844  18.445  0.00  0.00      PROA  
ATOM   3804  HB2 LEU P 825      15.314   7.186  19.226  0.00  0.00      PROA  
ATOM   3805  CG  LEU P 825      15.157   7.541  17.031  0.00  0.00      PROA  
ATOM   3806  HG  LEU P 825      15.830   7.591  16.148  0.00  0.00      PROA  
ATOM   3807  CD1 LEU P 825      13.902   6.705  16.671  0.00  0.00      PROA  
ATOM   3808 HD11 LEU P 825      13.071   6.785  17.404  0.00  0.00      PROA  
ATOM   3809 HD12 LEU P 825      14.083   5.619  16.522  0.00  0.00      PROA  
ATOM   3810 HD13 LEU P 825      13.500   7.098  15.713  0.00  0.00      PROA  
ATOM   3811  CD2 LEU P 825      14.775   9.031  17.103  0.00  0.00      PROA  
ATOM   3812 HD21 LEU P 825      14.104   9.404  16.300  0.00  0.00      PROA  
ATOM   3813 HD22 LEU P 825      15.599   9.776  17.114  0.00  0.00      PROA  
ATOM   3814 HD23 LEU P 825      14.272   9.049  18.093  0.00  0.00      PROA  
ATOM   3815  C   LEU P 825      17.594   5.783  16.981  0.00  0.00      PROA  
ATOM   3816  O   LEU P 825      17.211   5.307  15.872  0.00  0.00      PROA  
ATOM   3817  N   PHE P 826      18.888   6.129  17.182  0.00  0.00      PROA  
ATOM   3818  HN  PHE P 826      19.141   6.265  18.137  0.00  0.00      PROA  
ATOM   3819  CA  PHE P 826      19.795   6.150  16.080  0.00  0.00      PROA  
ATOM   3820  HA  PHE P 826      19.429   6.545  15.144  0.00  0.00      PROA  
ATOM   3821  CB  PHE P 826      21.179   6.832  16.453  0.00  0.00      PROA  
ATOM   3822  HB1 PHE P 826      21.739   7.054  15.520  0.00  0.00      PROA  
ATOM   3823  HB2 PHE P 826      21.715   6.102  17.097  0.00  0.00      PROA  
ATOM   3824  CG  PHE P 826      21.143   8.111  17.133  0.00  0.00      PROA  
ATOM   3825  CD1 PHE P 826      20.283   9.179  16.749  0.00  0.00      PROA  
ATOM   3826  HD1 PHE P 826      19.528   8.938  16.016  0.00  0.00      PROA  
ATOM   3827  CE1 PHE P 826      20.380  10.419  17.259  0.00  0.00      PROA  
ATOM   3828  HE1 PHE P 826      19.719  11.210  16.936  0.00  0.00      PROA  
ATOM   3829  CZ  PHE P 826      21.329  10.695  18.255  0.00  0.00      PROA  
ATOM   3830  HZ  PHE P 826      21.312  11.651  18.757  0.00  0.00      PROA  
ATOM   3831  CD2 PHE P 826      22.163   8.464  18.036  0.00  0.00      PROA  
ATOM   3832  HD2 PHE P 826      22.949   7.777  18.315  0.00  0.00      PROA  
ATOM   3833  CE2 PHE P 826      22.211   9.725  18.604  0.00  0.00      PROA  
ATOM   3834  HE2 PHE P 826      22.994   9.909  19.324  0.00  0.00      PROA  
ATOM   3835  C   PHE P 826      20.153   4.728  15.550  0.00  0.00      PROA  
ATOM   3836  O   PHE P 826      20.238   4.481  14.374  0.00  0.00      PROA  
ATOM   3837  N   TRP P 827      20.254   3.695  16.428  0.00  0.00      PROA  
ATOM   3838  HN  TRP P 827      20.326   3.722  17.422  0.00  0.00      PROA  
ATOM   3839  CA  TRP P 827      20.275   2.284  16.054  0.00  0.00      PROA  
ATOM   3840  HA  TRP P 827      21.047   2.149  15.311  0.00  0.00      PROA  
ATOM   3841  CB  TRP P 827      20.730   1.395  17.266  0.00  0.00      PROA  
ATOM   3842  HB1 TRP P 827      20.012   1.683  18.064  0.00  0.00      PROA  
ATOM   3843  HB2 TRP P 827      21.803   1.630  17.427  0.00  0.00      PROA  
ATOM   3844  CG  TRP P 827      20.480  -0.059  16.981  0.00  0.00      PROA  
ATOM   3845  CD1 TRP P 827      19.572  -0.935  17.513  0.00  0.00      PROA  
ATOM   3846  HD1 TRP P 827      18.883  -0.675  18.304  0.00  0.00      PROA  
ATOM   3847  NE1 TRP P 827      19.620  -2.127  16.918  0.00  0.00      PROA  
ATOM   3848  HE1 TRP P 827      19.332  -2.995  17.258  0.00  0.00      PROA  
ATOM   3849  CE2 TRP P 827      20.475  -2.106  15.844  0.00  0.00      PROA  
ATOM   3850  CD2 TRP P 827      21.120  -0.865  15.887  0.00  0.00      PROA  
ATOM   3851  CE3 TRP P 827      22.154  -0.607  14.980  0.00  0.00      PROA  
ATOM   3852  HE3 TRP P 827      22.652   0.348  15.066  0.00  0.00      PROA  
ATOM   3853  CZ3 TRP P 827      22.603  -1.612  14.105  0.00  0.00      PROA  
ATOM   3854  HZ3 TRP P 827      23.507  -1.561  13.516  0.00  0.00      PROA  
ATOM   3855  CZ2 TRP P 827      20.938  -3.115  14.985  0.00  0.00      PROA  
ATOM   3856  HZ2 TRP P 827      20.434  -4.069  15.024  0.00  0.00      PROA  
ATOM   3857  CH2 TRP P 827      21.923  -2.885  14.047  0.00  0.00      PROA  
ATOM   3858  HH2 TRP P 827      22.223  -3.713  13.421  0.00  0.00      PROA  
ATOM   3859  C   TRP P 827      19.079   1.832  15.292  0.00  0.00      PROA  
ATOM   3860  O   TRP P 827      19.225   1.241  14.189  0.00  0.00      PROA  
ATOM   3861  N   CYS P 828      17.927   2.201  15.772  0.00  0.00      PROA  
ATOM   3862  HN  CYS P 828      17.868   2.553  16.703  0.00  0.00      PROA  
ATOM   3863  CA  CYS P 828      16.670   2.028  15.002  0.00  0.00      PROA  
ATOM   3864  HA  CYS P 828      16.559   0.967  14.835  0.00  0.00      PROA  
ATOM   3865  CB  CYS P 828      15.259   2.408  15.641  0.00  0.00      PROA  
ATOM   3866  HB1 CYS P 828      14.447   2.175  14.919  0.00  0.00      PROA  
ATOM   3867  HB2 CYS P 828      15.233   3.489  15.896  0.00  0.00      PROA  
ATOM   3868  SG  CYS P 828      15.105   1.438  17.193  0.00  0.00      PROA  
ATOM   3869  HG1 CYS P 828      15.730   2.413  17.835  0.00  0.00      PROA  
ATOM   3870  C   CYS P 828      16.599   2.688  13.614  0.00  0.00      PROA  
ATOM   3871  O   CYS P 828      16.274   2.051  12.625  0.00  0.00      PROA  
ATOM   3872  N   VAL P 829      17.166   3.931  13.510  0.00  0.00      PROA  
ATOM   3873  HN  VAL P 829      17.522   4.350  14.342  0.00  0.00      PROA  
ATOM   3874  CA  VAL P 829      17.405   4.654  12.278  0.00  0.00      PROA  
ATOM   3875  HA  VAL P 829      16.496   4.483  11.720  0.00  0.00      PROA  
ATOM   3876  CB  VAL P 829      17.691   6.198  12.501  0.00  0.00      PROA  
ATOM   3877  HB  VAL P 829      18.491   6.135  13.269  0.00  0.00      PROA  
ATOM   3878  CG1 VAL P 829      18.277   6.855  11.199  0.00  0.00      PROA  
ATOM   3879 HG11 VAL P 829      18.584   7.869  11.534  0.00  0.00      PROA  
ATOM   3880 HG12 VAL P 829      17.536   6.686  10.388  0.00  0.00      PROA  
ATOM   3881 HG13 VAL P 829      19.253   6.474  10.828  0.00  0.00      PROA  
ATOM   3882  CG2 VAL P 829      16.470   6.904  13.051  0.00  0.00      PROA  
ATOM   3883 HG21 VAL P 829      15.811   7.120  12.183  0.00  0.00      PROA  
ATOM   3884 HG22 VAL P 829      16.625   7.897  13.525  0.00  0.00      PROA  
ATOM   3885 HG23 VAL P 829      15.926   6.288  13.799  0.00  0.00      PROA  
ATOM   3886  C   VAL P 829      18.492   4.004  11.387  0.00  0.00      PROA  
ATOM   3887  O   VAL P 829      18.247   3.867  10.222  0.00  0.00      PROA  
ATOM   3888  N   ILE P 830      19.600   3.426  11.880  0.00  0.00      PROA  
ATOM   3889  HN  ILE P 830      19.738   3.712  12.825  0.00  0.00      PROA  
ATOM   3890  CA  ILE P 830      20.495   2.625  11.129  0.00  0.00      PROA  
ATOM   3891  HA  ILE P 830      20.967   3.166  10.322  0.00  0.00      PROA  
ATOM   3892  CB  ILE P 830      21.767   2.298  11.977  0.00  0.00      PROA  
ATOM   3893  HB  ILE P 830      21.485   1.679  12.856  0.00  0.00      PROA  
ATOM   3894  CG2 ILE P 830      22.750   1.329  11.207  0.00  0.00      PROA  
ATOM   3895 HG21 ILE P 830      22.859   1.688  10.161  0.00  0.00      PROA  
ATOM   3896 HG22 ILE P 830      22.177   0.380  11.135  0.00  0.00      PROA  
ATOM   3897 HG23 ILE P 830      23.753   1.208  11.668  0.00  0.00      PROA  
ATOM   3898  CG1 ILE P 830      22.573   3.615  12.278  0.00  0.00      PROA  
ATOM   3899 HG11 ILE P 830      21.958   4.452  12.674  0.00  0.00      PROA  
ATOM   3900 HG12 ILE P 830      23.196   3.806  11.378  0.00  0.00      PROA  
ATOM   3901  CD  ILE P 830      23.594   3.516  13.437  0.00  0.00      PROA  
ATOM   3902  HD1 ILE P 830      24.334   2.694  13.334  0.00  0.00      PROA  
ATOM   3903  HD2 ILE P 830      22.992   3.295  14.344  0.00  0.00      PROA  
ATOM   3904  HD3 ILE P 830      24.126   4.491  13.443  0.00  0.00      PROA  
ATOM   3905  C   ILE P 830      19.839   1.367  10.556  0.00  0.00      PROA  
ATOM   3906  O   ILE P 830      20.065   0.960   9.423  0.00  0.00      PROA  
ATOM   3907  N   LEU P 831      18.982   0.784  11.373  0.00  0.00      PROA  
ATOM   3908  HN  LEU P 831      18.633   1.120  12.244  0.00  0.00      PROA  
ATOM   3909  CA  LEU P 831      18.387  -0.488  11.015  0.00  0.00      PROA  
ATOM   3910  HA  LEU P 831      19.019  -1.308  10.708  0.00  0.00      PROA  
ATOM   3911  CB  LEU P 831      17.713  -1.014  12.224  0.00  0.00      PROA  
ATOM   3912  HB1 LEU P 831      16.940  -0.307  12.594  0.00  0.00      PROA  
ATOM   3913  HB2 LEU P 831      18.428  -1.023  13.075  0.00  0.00      PROA  
ATOM   3914  CG  LEU P 831      17.026  -2.386  12.162  0.00  0.00      PROA  
ATOM   3915  HG  LEU P 831      16.458  -2.429  11.208  0.00  0.00      PROA  
ATOM   3916  CD1 LEU P 831      18.075  -3.494  12.182  0.00  0.00      PROA  
ATOM   3917 HD11 LEU P 831      17.545  -4.388  11.789  0.00  0.00      PROA  
ATOM   3918 HD12 LEU P 831      18.307  -3.570  13.266  0.00  0.00      PROA  
ATOM   3919 HD13 LEU P 831      18.964  -3.185  11.592  0.00  0.00      PROA  
ATOM   3920  CD2 LEU P 831      16.000  -2.577  13.358  0.00  0.00      PROA  
ATOM   3921 HD21 LEU P 831      15.736  -3.653  13.449  0.00  0.00      PROA  
ATOM   3922 HD22 LEU P 831      15.110  -1.914  13.401  0.00  0.00      PROA  
ATOM   3923 HD23 LEU P 831      16.464  -2.263  14.317  0.00  0.00      PROA  
ATOM   3924  C   LEU P 831      17.426  -0.201   9.860  0.00  0.00      PROA  
ATOM   3925  O   LEU P 831      17.527  -0.906   8.829  0.00  0.00      PROA  
ATOM   3926  N   PHE P 832      16.580   0.837   9.938  0.00  0.00      PROA  
ATOM   3927  HN  PHE P 832      16.440   1.290  10.815  0.00  0.00      PROA  
ATOM   3928  CA  PHE P 832      15.844   1.398   8.821  0.00  0.00      PROA  
ATOM   3929  HA  PHE P 832      15.009   0.732   8.661  0.00  0.00      PROA  
ATOM   3930  CB  PHE P 832      15.034   2.608   9.383  0.00  0.00      PROA  
ATOM   3931  HB1 PHE P 832      15.793   3.280   9.837  0.00  0.00      PROA  
ATOM   3932  HB2 PHE P 832      14.362   2.229  10.183  0.00  0.00      PROA  
ATOM   3933  CG  PHE P 832      14.198   3.342   8.323  0.00  0.00      PROA  
ATOM   3934  CD1 PHE P 832      12.873   2.955   8.191  0.00  0.00      PROA  
ATOM   3935  HD1 PHE P 832      12.467   2.145   8.780  0.00  0.00      PROA  
ATOM   3936  CE1 PHE P 832      12.024   3.569   7.266  0.00  0.00      PROA  
ATOM   3937  HE1 PHE P 832      10.984   3.325   7.102  0.00  0.00      PROA  
ATOM   3938  CZ  PHE P 832      12.542   4.693   6.511  0.00  0.00      PROA  
ATOM   3939  HZ  PHE P 832      11.894   5.203   5.812  0.00  0.00      PROA  
ATOM   3940  CD2 PHE P 832      14.754   4.346   7.556  0.00  0.00      PROA  
ATOM   3941  HD2 PHE P 832      15.765   4.677   7.744  0.00  0.00      PROA  
ATOM   3942  CE2 PHE P 832      13.899   5.109   6.684  0.00  0.00      PROA  
ATOM   3943  HE2 PHE P 832      14.273   5.817   5.959  0.00  0.00      PROA  
ATOM   3944  C   PHE P 832      16.543   1.525   7.510  0.00  0.00      PROA  
ATOM   3945  O   PHE P 832      16.236   0.878   6.515  0.00  0.00      PROA  
ATOM   3946  N   PHE P 833      17.596   2.412   7.516  0.00  0.00      PROA  
ATOM   3947  HN  PHE P 833      17.822   2.671   8.452  0.00  0.00      PROA  
ATOM   3948  CA  PHE P 833      18.507   2.682   6.453  0.00  0.00      PROA  
ATOM   3949  HA  PHE P 833      17.841   2.790   5.609  0.00  0.00      PROA  
ATOM   3950  CB  PHE P 833      19.338   4.033   6.409  0.00  0.00      PROA  
ATOM   3951  HB1 PHE P 833      19.970   4.029   5.496  0.00  0.00      PROA  
ATOM   3952  HB2 PHE P 833      20.082   4.111   7.231  0.00  0.00      PROA  
ATOM   3953  CG  PHE P 833      18.464   5.179   6.374  0.00  0.00      PROA  
ATOM   3954  CD1 PHE P 833      17.741   5.423   5.153  0.00  0.00      PROA  
ATOM   3955  HD1 PHE P 833      17.907   4.669   4.399  0.00  0.00      PROA  
ATOM   3956  CE1 PHE P 833      16.946   6.580   5.023  0.00  0.00      PROA  
ATOM   3957  HE1 PHE P 833      16.325   6.676   4.145  0.00  0.00      PROA  
ATOM   3958  CZ  PHE P 833      16.755   7.348   6.166  0.00  0.00      PROA  
ATOM   3959  HZ  PHE P 833      16.001   8.121   6.176  0.00  0.00      PROA  
ATOM   3960  CD2 PHE P 833      18.288   6.051   7.418  0.00  0.00      PROA  
ATOM   3961  HD2 PHE P 833      18.855   6.121   8.334  0.00  0.00      PROA  
ATOM   3962  CE2 PHE P 833      17.393   7.143   7.351  0.00  0.00      PROA  
ATOM   3963  HE2 PHE P 833      17.187   7.729   8.234  0.00  0.00      PROA  
ATOM   3964  C   PHE P 833      19.298   1.519   5.862  0.00  0.00      PROA  
ATOM   3965  O   PHE P 833      19.344   1.399   4.656  0.00  0.00      PROA  
ATOM   3966  N   THR P 834      19.952   0.651   6.688  0.00  0.00      PROA  
ATOM   3967  HN  THR P 834      19.716   0.796   7.646  0.00  0.00      PROA  
ATOM   3968  CA  THR P 834      20.659  -0.551   6.380  0.00  0.00      PROA  
ATOM   3969  HA  THR P 834      21.357  -0.371   5.575  0.00  0.00      PROA  
ATOM   3970  CB  THR P 834      21.428  -1.214   7.506  0.00  0.00      PROA  
ATOM   3971  HB  THR P 834      20.842  -1.654   8.341  0.00  0.00      PROA  
ATOM   3972  OG1 THR P 834      22.169  -0.276   8.273  0.00  0.00      PROA  
ATOM   3973  HG1 THR P 834      21.525   0.349   8.614  0.00  0.00      PROA  
ATOM   3974  CG2 THR P 834      22.338  -2.307   6.944  0.00  0.00      PROA  
ATOM   3975 HG21 THR P 834      23.016  -2.653   7.753  0.00  0.00      PROA  
ATOM   3976 HG22 THR P 834      22.985  -2.069   6.072  0.00  0.00      PROA  
ATOM   3977 HG23 THR P 834      21.718  -3.144   6.557  0.00  0.00      PROA  
ATOM   3978  C   THR P 834      19.724  -1.549   5.708  0.00  0.00      PROA  
ATOM   3979  O   THR P 834      19.986  -2.122   4.621  0.00  0.00      PROA  
ATOM   3980  N   THR P 835      18.516  -1.763   6.306  0.00  0.00      PROA  
ATOM   3981  HN  THR P 835      18.225  -1.289   7.133  0.00  0.00      PROA  
ATOM   3982  CA  THR P 835      17.457  -2.569   5.640  0.00  0.00      PROA  
ATOM   3983  HA  THR P 835      17.746  -3.608   5.593  0.00  0.00      PROA  
ATOM   3984  CB  THR P 835      16.102  -2.473   6.374  0.00  0.00      PROA  
ATOM   3985  HB  THR P 835      15.734  -1.446   6.581  0.00  0.00      PROA  
ATOM   3986  OG1 THR P 835      16.325  -3.015   7.644  0.00  0.00      PROA  
ATOM   3987  HG1 THR P 835      16.729  -2.319   8.167  0.00  0.00      PROA  
ATOM   3988  CG2 THR P 835      14.935  -3.199   5.735  0.00  0.00      PROA  
ATOM   3989 HG21 THR P 835      15.274  -4.254   5.651  0.00  0.00      PROA  
ATOM   3990 HG22 THR P 835      14.603  -2.815   4.746  0.00  0.00      PROA  
ATOM   3991 HG23 THR P 835      14.094  -3.264   6.458  0.00  0.00      PROA  
ATOM   3992  C   THR P 835      17.108  -2.188   4.237  0.00  0.00      PROA  
ATOM   3993  O   THR P 835      17.262  -2.946   3.257  0.00  0.00      PROA  
ATOM   3994  N   PHE P 836      16.853  -0.890   4.021  0.00  0.00      PROA  
ATOM   3995  HN  PHE P 836      16.609  -0.304   4.790  0.00  0.00      PROA  
ATOM   3996  CA  PHE P 836      16.508  -0.332   2.725  0.00  0.00      PROA  
ATOM   3997  HA  PHE P 836      15.591  -0.788   2.382  0.00  0.00      PROA  
ATOM   3998  CB  PHE P 836      16.169   1.155   2.894  0.00  0.00      PROA  
ATOM   3999  HB1 PHE P 836      16.941   1.660   3.514  0.00  0.00      PROA  
ATOM   4000  HB2 PHE P 836      15.185   1.168   3.409  0.00  0.00      PROA  
ATOM   4001  CG  PHE P 836      16.053   2.019   1.569  0.00  0.00      PROA  
ATOM   4002  CD1 PHE P 836      15.072   1.800   0.601  0.00  0.00      PROA  
ATOM   4003  HD1 PHE P 836      14.394   0.989   0.824  0.00  0.00      PROA  
ATOM   4004  CE1 PHE P 836      15.067   2.522  -0.582  0.00  0.00      PROA  
ATOM   4005  HE1 PHE P 836      14.237   2.329  -1.246  0.00  0.00      PROA  
ATOM   4006  CZ  PHE P 836      16.187   3.372  -0.883  0.00  0.00      PROA  
ATOM   4007  HZ  PHE P 836      16.225   3.873  -1.840  0.00  0.00      PROA  
ATOM   4008  CD2 PHE P 836      17.078   2.954   1.394  0.00  0.00      PROA  
ATOM   4009  HD2 PHE P 836      17.842   3.174   2.124  0.00  0.00      PROA  
ATOM   4010  CE2 PHE P 836      17.081   3.646   0.151  0.00  0.00      PROA  
ATOM   4011  HE2 PHE P 836      17.916   4.300  -0.052  0.00  0.00      PROA  
ATOM   4012  C   PHE P 836      17.609  -0.518   1.686  0.00  0.00      PROA  
ATOM   4013  O   PHE P 836      17.304  -0.903   0.565  0.00  0.00      PROA  
ATOM   4014  N   PHE P 837      18.833  -0.249   2.065  0.00  0.00      PROA  
ATOM   4015  HN  PHE P 837      18.976   0.268   2.905  0.00  0.00      PROA  
ATOM   4016  CA  PHE P 837      20.065  -0.398   1.304  0.00  0.00      PROA  
ATOM   4017  HA  PHE P 837      19.850  -0.015   0.318  0.00  0.00      PROA  
ATOM   4018  CB  PHE P 837      21.206   0.482   1.851  0.00  0.00      PROA  
ATOM   4019  HB1 PHE P 837      21.377   0.228   2.919  0.00  0.00      PROA  
ATOM   4020  HB2 PHE P 837      20.924   1.549   1.724  0.00  0.00      PROA  
ATOM   4021  CG  PHE P 837      22.494   0.202   1.127  0.00  0.00      PROA  
ATOM   4022  CD1 PHE P 837      23.479  -0.759   1.542  0.00  0.00      PROA  
ATOM   4023  HD1 PHE P 837      23.251  -1.350   2.416  0.00  0.00      PROA  
ATOM   4024  CE1 PHE P 837      24.672  -0.998   0.860  0.00  0.00      PROA  
ATOM   4025  HE1 PHE P 837      25.330  -1.713   1.332  0.00  0.00      PROA  
ATOM   4026  CZ  PHE P 837      24.934  -0.264  -0.268  0.00  0.00      PROA  
ATOM   4027  HZ  PHE P 837      25.780  -0.454  -0.911  0.00  0.00      PROA  
ATOM   4028  CD2 PHE P 837      22.811   1.072   0.050  0.00  0.00      PROA  
ATOM   4029  HD2 PHE P 837      22.083   1.796  -0.285  0.00  0.00      PROA  
ATOM   4030  CE2 PHE P 837      23.974   0.753  -0.689  0.00  0.00      PROA  
ATOM   4031  HE2 PHE P 837      24.136   1.408  -1.533  0.00  0.00      PROA  
ATOM   4032  C   PHE P 837      20.376  -1.869   1.040  0.00  0.00      PROA  
ATOM   4033  O   PHE P 837      20.592  -2.170  -0.118  0.00  0.00      PROA  
ATOM   4034  N   LEU P 838      20.407  -2.838   1.984  0.00  0.00      PROA  
ATOM   4035  HN  LEU P 838      20.258  -2.560   2.930  0.00  0.00      PROA  
ATOM   4036  CA  LEU P 838      20.521  -4.251   1.732  0.00  0.00      PROA  
ATOM   4037  HA  LEU P 838      21.452  -4.324   1.190  0.00  0.00      PROA  
ATOM   4038  CB  LEU P 838      20.350  -5.036   3.122  0.00  0.00      PROA  
ATOM   4039  HB1 LEU P 838      19.330  -5.028   3.563  0.00  0.00      PROA  
ATOM   4040  HB2 LEU P 838      20.961  -4.593   3.937  0.00  0.00      PROA  
ATOM   4041  CG  LEU P 838      20.766  -6.560   3.139  0.00  0.00      PROA  
ATOM   4042  HG  LEU P 838      19.815  -7.018   2.793  0.00  0.00      PROA  
ATOM   4043  CD1 LEU P 838      21.934  -6.880   2.190  0.00  0.00      PROA  
ATOM   4044 HD11 LEU P 838      21.654  -6.368   1.245  0.00  0.00      PROA  
ATOM   4045 HD12 LEU P 838      22.164  -7.940   1.951  0.00  0.00      PROA  
ATOM   4046 HD13 LEU P 838      22.858  -6.354   2.512  0.00  0.00      PROA  
ATOM   4047  CD2 LEU P 838      21.262  -6.927   4.587  0.00  0.00      PROA  
ATOM   4048 HD21 LEU P 838      20.442  -6.774   5.321  0.00  0.00      PROA  
ATOM   4049 HD22 LEU P 838      22.070  -6.217   4.867  0.00  0.00      PROA  
ATOM   4050 HD23 LEU P 838      21.680  -7.952   4.678  0.00  0.00      PROA  
ATOM   4051  C   LEU P 838      19.408  -4.811   0.789  0.00  0.00      PROA  
ATOM   4052  O   LEU P 838      19.714  -5.509  -0.204  0.00  0.00      PROA  
ATOM   4053  N   SER P 839      18.108  -4.460   0.956  0.00  0.00      PROA  
ATOM   4054  HN  SER P 839      17.787  -3.931   1.738  0.00  0.00      PROA  
ATOM   4055  CA  SER P 839      17.066  -4.940   0.004  0.00  0.00      PROA  
ATOM   4056  HA  SER P 839      17.290  -5.979  -0.185  0.00  0.00      PROA  
ATOM   4057  CB  SER P 839      15.621  -4.859   0.586  0.00  0.00      PROA  
ATOM   4058  HB1 SER P 839      15.550  -5.450   1.525  0.00  0.00      PROA  
ATOM   4059  HB2 SER P 839      14.931  -5.482  -0.022  0.00  0.00      PROA  
ATOM   4060  OG  SER P 839      15.059  -3.619   0.871  0.00  0.00      PROA  
ATOM   4061  HG1 SER P 839      14.359  -3.430   0.242  0.00  0.00      PROA  
ATOM   4062  C   SER P 839      17.171  -4.360  -1.430  0.00  0.00      PROA  
ATOM   4063  O   SER P 839      17.070  -5.130  -2.417  0.00  0.00      PROA  
ATOM   4064  N   SER P 840      17.547  -3.068  -1.515  0.00  0.00      PROA  
ATOM   4065  HN  SER P 840      17.666  -2.664  -0.611  0.00  0.00      PROA  
ATOM   4066  CA  SER P 840      17.831  -2.305  -2.761  0.00  0.00      PROA  
ATOM   4067  HA  SER P 840      17.015  -2.439  -3.455  0.00  0.00      PROA  
ATOM   4068  CB  SER P 840      18.031  -0.791  -2.458  0.00  0.00      PROA  
ATOM   4069  HB1 SER P 840      18.293  -0.276  -3.407  0.00  0.00      PROA  
ATOM   4070  HB2 SER P 840      18.938  -0.604  -1.844  0.00  0.00      PROA  
ATOM   4071  OG  SER P 840      16.834  -0.176  -1.981  0.00  0.00      PROA  
ATOM   4072  HG1 SER P 840      16.738  -0.273  -1.031  0.00  0.00      PROA  
ATOM   4073  C   SER P 840      19.069  -2.935  -3.417  0.00  0.00      PROA  
ATOM   4074  O   SER P 840      19.011  -3.064  -4.657  0.00  0.00      PROA  
ATOM   4075  N   PHE P 841      20.161  -3.307  -2.743  0.00  0.00      PROA  
ATOM   4076  HN  PHE P 841      20.216  -3.161  -1.759  0.00  0.00      PROA  
ATOM   4077  CA  PHE P 841      21.283  -4.085  -3.303  0.00  0.00      PROA  
ATOM   4078  HA  PHE P 841      21.627  -3.577  -4.192  0.00  0.00      PROA  
ATOM   4079  CB  PHE P 841      22.547  -4.302  -2.363  0.00  0.00      PROA  
ATOM   4080  HB1 PHE P 841      22.395  -5.164  -1.679  0.00  0.00      PROA  
ATOM   4081  HB2 PHE P 841      22.864  -3.409  -1.782  0.00  0.00      PROA  
ATOM   4082  CG  PHE P 841      23.781  -4.614  -3.202  0.00  0.00      PROA  
ATOM   4083  CD1 PHE P 841      24.457  -3.628  -3.789  0.00  0.00      PROA  
ATOM   4084  HD1 PHE P 841      24.294  -2.610  -3.468  0.00  0.00      PROA  
ATOM   4085  CE1 PHE P 841      25.516  -3.867  -4.705  0.00  0.00      PROA  
ATOM   4086  HE1 PHE P 841      26.069  -3.007  -5.052  0.00  0.00      PROA  
ATOM   4087  CZ  PHE P 841      25.983  -5.173  -4.904  0.00  0.00      PROA  
ATOM   4088  HZ  PHE P 841      26.773  -5.418  -5.599  0.00  0.00      PROA  
ATOM   4089  CD2 PHE P 841      24.236  -5.948  -3.359  0.00  0.00      PROA  
ATOM   4090  HD2 PHE P 841      23.611  -6.716  -2.928  0.00  0.00      PROA  
ATOM   4091  CE2 PHE P 841      25.362  -6.220  -4.191  0.00  0.00      PROA  
ATOM   4092  HE2 PHE P 841      25.728  -7.202  -4.453  0.00  0.00      PROA  
ATOM   4093  C   PHE P 841      20.819  -5.451  -3.903  0.00  0.00      PROA  
ATOM   4094  O   PHE P 841      21.278  -5.827  -4.983  0.00  0.00      PROA  
ATOM   4095  N   LEU P 842      20.076  -6.244  -3.175  0.00  0.00      PROA  
ATOM   4096  HN  LEU P 842      20.109  -6.042  -2.199  0.00  0.00      PROA  
ATOM   4097  CA  LEU P 842      19.731  -7.597  -3.522  0.00  0.00      PROA  
ATOM   4098  HA  LEU P 842      20.617  -8.129  -3.836  0.00  0.00      PROA  
ATOM   4099  CB  LEU P 842      19.289  -8.423  -2.296  0.00  0.00      PROA  
ATOM   4100  HB1 LEU P 842      18.993  -9.411  -2.709  0.00  0.00      PROA  
ATOM   4101  HB2 LEU P 842      18.371  -7.960  -1.875  0.00  0.00      PROA  
ATOM   4102  CG  LEU P 842      20.328  -8.560  -1.258  0.00  0.00      PROA  
ATOM   4103  HG  LEU P 842      20.765  -7.557  -1.066  0.00  0.00      PROA  
ATOM   4104  CD1 LEU P 842      19.841  -8.860   0.159  0.00  0.00      PROA  
ATOM   4105 HD11 LEU P 842      19.260  -7.950   0.422  0.00  0.00      PROA  
ATOM   4106 HD12 LEU P 842      20.722  -8.952   0.830  0.00  0.00      PROA  
ATOM   4107 HD13 LEU P 842      19.284  -9.818   0.237  0.00  0.00      PROA  
ATOM   4108  CD2 LEU P 842      21.319  -9.655  -1.694  0.00  0.00      PROA  
ATOM   4109 HD21 LEU P 842      22.014  -9.931  -0.872  0.00  0.00      PROA  
ATOM   4110 HD22 LEU P 842      21.895  -9.341  -2.591  0.00  0.00      PROA  
ATOM   4111 HD23 LEU P 842      20.790 -10.609  -1.904  0.00  0.00      PROA  
ATOM   4112  C   LEU P 842      18.801  -7.667  -4.571  0.00  0.00      PROA  
ATOM   4113  O   LEU P 842      18.882  -8.530  -5.422  0.00  0.00      PROA  
ATOM   4114  N   LYS P 843      17.989  -6.575  -4.718  0.00  0.00      PROA  
ATOM   4115  HN  LYS P 843      17.800  -5.925  -3.986  0.00  0.00      PROA  
ATOM   4116  CA  LYS P 843      17.192  -6.528  -5.982  0.00  0.00      PROA  
ATOM   4117  HA  LYS P 843      16.556  -7.383  -6.158  0.00  0.00      PROA  
ATOM   4118  CB  LYS P 843      16.212  -5.328  -5.709  0.00  0.00      PROA  
ATOM   4119  HB1 LYS P 843      16.774  -4.391  -5.509  0.00  0.00      PROA  
ATOM   4120  HB2 LYS P 843      15.673  -5.499  -4.754  0.00  0.00      PROA  
ATOM   4121  CG  LYS P 843      15.100  -5.138  -6.700  0.00  0.00      PROA  
ATOM   4122  HG1 LYS P 843      15.629  -4.841  -7.631  0.00  0.00      PROA  
ATOM   4123  HG2 LYS P 843      14.471  -4.267  -6.420  0.00  0.00      PROA  
ATOM   4124  CD  LYS P 843      14.117  -6.276  -6.924  0.00  0.00      PROA  
ATOM   4125  HD1 LYS P 843      13.252  -6.280  -6.226  0.00  0.00      PROA  
ATOM   4126  HD2 LYS P 843      14.733  -7.193  -6.807  0.00  0.00      PROA  
ATOM   4127  CE  LYS P 843      13.476  -6.422  -8.389  0.00  0.00      PROA  
ATOM   4128  HE1 LYS P 843      14.331  -6.433  -9.098  0.00  0.00      PROA  
ATOM   4129  HE2 LYS P 843      12.763  -5.614  -8.660  0.00  0.00      PROA  
ATOM   4130  NZ  LYS P 843      12.842  -7.782  -8.566  0.00  0.00      PROA  
ATOM   4131  HZ1 LYS P 843      11.944  -7.907  -8.057  0.00  0.00      PROA  
ATOM   4132  HZ2 LYS P 843      13.490  -8.561  -8.335  0.00  0.00      PROA  
ATOM   4133  HZ3 LYS P 843      12.486  -7.900  -9.536  0.00  0.00      PROA  
ATOM   4134  C   LYS P 843      17.984  -6.289  -7.253  0.00  0.00      PROA  
ATOM   4135  O   LYS P 843      17.727  -6.939  -8.240  0.00  0.00      PROA  
ATOM   4136  N   GLN P 844      19.052  -5.500  -7.209  0.00  0.00      PROA  
ATOM   4137  HN  GLN P 844      19.349  -4.868  -6.497  0.00  0.00      PROA  
ATOM   4138  CA  GLN P 844      19.801  -5.271  -8.421  0.00  0.00      PROA  
ATOM   4139  HA  GLN P 844      19.240  -5.355  -9.340  0.00  0.00      PROA  
ATOM   4140  CB  GLN P 844      20.541  -3.910  -8.313  0.00  0.00      PROA  
ATOM   4141  HB1 GLN P 844      21.202  -3.798  -9.198  0.00  0.00      PROA  
ATOM   4142  HB2 GLN P 844      21.090  -3.877  -7.348  0.00  0.00      PROA  
ATOM   4143  CG  GLN P 844      19.623  -2.642  -8.340  0.00  0.00      PROA  
ATOM   4144  HG1 GLN P 844      20.277  -1.794  -8.637  0.00  0.00      PROA  
ATOM   4145  HG2 GLN P 844      19.136  -2.428  -7.365  0.00  0.00      PROA  
ATOM   4146  CD  GLN P 844      18.400  -2.823  -9.297  0.00  0.00      PROA  
ATOM   4147  OE1 GLN P 844      18.564  -2.768 -10.575  0.00  0.00      PROA  
ATOM   4148  NE2 GLN P 844      17.187  -2.950  -8.812  0.00  0.00      PROA  
ATOM   4149 HE21 GLN P 844      16.528  -3.440  -9.383  0.00  0.00      PROA  
ATOM   4150 HE22 GLN P 844      16.972  -2.716  -7.863  0.00  0.00      PROA  
ATOM   4151  C   GLN P 844      20.945  -6.322  -8.547  0.00  0.00      PROA  
ATOM   4152  O   GLN P 844      21.729  -6.255  -9.496  0.00  0.00      PROA  
ATOM   4153  N   PHE P 845      21.088  -7.399  -7.664  0.00  0.00      PROA  
ATOM   4154  HN  PHE P 845      20.431  -7.555  -6.930  0.00  0.00      PROA  
ATOM   4155  CA  PHE P 845      22.164  -8.379  -7.849  0.00  0.00      PROA  
ATOM   4156  HA  PHE P 845      23.048  -7.805  -8.082  0.00  0.00      PROA  
ATOM   4157  CB  PHE P 845      22.616  -9.073  -6.524  0.00  0.00      PROA  
ATOM   4158  HB1 PHE P 845      21.794  -9.763  -6.237  0.00  0.00      PROA  
ATOM   4159  HB2 PHE P 845      22.685  -8.226  -5.810  0.00  0.00      PROA  
ATOM   4160  CG  PHE P 845      23.846  -9.895  -6.557  0.00  0.00      PROA  
ATOM   4161  CD1 PHE P 845      23.660 -11.289  -6.412  0.00  0.00      PROA  
ATOM   4162  HD1 PHE P 845      22.684 -11.736  -6.293  0.00  0.00      PROA  
ATOM   4163  CE1 PHE P 845      24.722 -12.212  -6.398  0.00  0.00      PROA  
ATOM   4164  HE1 PHE P 845      24.571 -13.270  -6.246  0.00  0.00      PROA  
ATOM   4165  CZ  PHE P 845      26.005 -11.686  -6.536  0.00  0.00      PROA  
ATOM   4166  HZ  PHE P 845      26.842 -12.369  -6.548  0.00  0.00      PROA  
ATOM   4167  CD2 PHE P 845      25.168  -9.385  -6.603  0.00  0.00      PROA  
ATOM   4168  HD2 PHE P 845      25.308  -8.315  -6.543  0.00  0.00      PROA  
ATOM   4169  CE2 PHE P 845      26.287 -10.294  -6.669  0.00  0.00      PROA  
ATOM   4170  HE2 PHE P 845      27.299  -9.918  -6.643  0.00  0.00      PROA  
ATOM   4171  C   PHE P 845      21.926  -9.359  -9.076  0.00  0.00      PROA  
ATOM   4172  O   PHE P 845      22.901  -9.906  -9.621  0.00  0.00      PROA  
ATOM   4173  N   LYS P 846      20.719  -9.675  -9.698  0.00  0.00      PROA  
ATOM   4174  HN  LYS P 846      19.898  -9.145  -9.500  0.00  0.00      PROA  
ATOM   4175  CA  LYS P 846      20.296 -10.731 -10.694  0.00  0.00      PROA  
ATOM   4176  HA  LYS P 846      20.381 -11.710 -10.246  0.00  0.00      PROA  
ATOM   4177  CB  LYS P 846      18.827 -10.372 -11.033  0.00  0.00      PROA  
ATOM   4178  HB1 LYS P 846      18.910  -9.361 -11.487  0.00  0.00      PROA  
ATOM   4179  HB2 LYS P 846      18.295 -10.304 -10.060  0.00  0.00      PROA  
ATOM   4180  CG  LYS P 846      18.127 -11.247 -12.053  0.00  0.00      PROA  
ATOM   4181  HG1 LYS P 846      18.369 -12.322 -11.907  0.00  0.00      PROA  
ATOM   4182  HG2 LYS P 846      18.505 -11.063 -13.082  0.00  0.00      PROA  
ATOM   4183  CD  LYS P 846      16.570 -11.073 -12.196  0.00  0.00      PROA  
ATOM   4184  HD1 LYS P 846      16.253 -11.666 -13.080  0.00  0.00      PROA  
ATOM   4185  HD2 LYS P 846      16.453 -10.011 -12.500  0.00  0.00      PROA  
ATOM   4186  CE  LYS P 846      15.834 -11.467 -10.908  0.00  0.00      PROA  
ATOM   4187  HE1 LYS P 846      15.964 -10.603 -10.221  0.00  0.00      PROA  
ATOM   4188  HE2 LYS P 846      16.293 -12.366 -10.443  0.00  0.00      PROA  
ATOM   4189  NZ  LYS P 846      14.373 -11.682 -11.042  0.00  0.00      PROA  
ATOM   4190  HZ1 LYS P 846      13.975 -10.738 -11.217  0.00  0.00      PROA  
ATOM   4191  HZ2 LYS P 846      13.964 -11.879 -10.107  0.00  0.00      PROA  
ATOM   4192  HZ3 LYS P 846      14.109 -12.370 -11.776  0.00  0.00      PROA  
ATOM   4193  C   LYS P 846      21.175 -10.814 -11.935  0.00  0.00      PROA  
ATOM   4194  O   LYS P 846      21.377 -11.920 -12.460  0.00  0.00      PROA  
ATOM   4195  N   THR P 847      21.696  -9.667 -12.476  0.00  0.00      PROA  
ATOM   4196  HN  THR P 847      21.594  -8.838 -11.932  0.00  0.00      PROA  
ATOM   4197  CA  THR P 847      22.377  -9.695 -13.852  0.00  0.00      PROA  
ATOM   4198  HA  THR P 847      22.344 -10.640 -14.375  0.00  0.00      PROA  
ATOM   4199  CB  THR P 847      21.844  -8.670 -14.846  0.00  0.00      PROA  
ATOM   4200  HB  THR P 847      22.500  -8.873 -15.720  0.00  0.00      PROA  
ATOM   4201  OG1 THR P 847      21.980  -7.322 -14.435  0.00  0.00      PROA  
ATOM   4202  HG1 THR P 847      21.492  -7.237 -13.613  0.00  0.00      PROA  
ATOM   4203  CG2 THR P 847      20.332  -8.906 -15.149  0.00  0.00      PROA  
ATOM   4204 HG21 THR P 847      19.781  -8.691 -14.209  0.00  0.00      PROA  
ATOM   4205 HG22 THR P 847      20.035  -9.898 -15.553  0.00  0.00      PROA  
ATOM   4206 HG23 THR P 847      20.057  -8.109 -15.872  0.00  0.00      PROA  
ATOM   4207  C   THR P 847      23.853  -9.472 -13.711  0.00  0.00      PROA  
ATOM   4208  O   THR P 847      24.694  -9.283 -14.630  0.00  0.00      PROA  
ATOM   4209  N   LYS P 848      24.386  -9.410 -12.420  0.00  0.00      PROA  
ATOM   4210  HN  LYS P 848      23.783  -9.570 -11.643  0.00  0.00      PROA  
ATOM   4211  CA  LYS P 848      25.824  -9.439 -12.067  0.00  0.00      PROA  
ATOM   4212  HA  LYS P 848      26.301  -8.604 -12.560  0.00  0.00      PROA  
ATOM   4213  CB  LYS P 848      26.184  -9.316 -10.557  0.00  0.00      PROA  
ATOM   4214  HB1 LYS P 848      27.266  -9.279 -10.309  0.00  0.00      PROA  
ATOM   4215  HB2 LYS P 848      25.723 -10.175 -10.024  0.00  0.00      PROA  
ATOM   4216  CG  LYS P 848      25.582  -8.086  -9.800  0.00  0.00      PROA  
ATOM   4217  HG1 LYS P 848      26.151  -7.972  -8.852  0.00  0.00      PROA  
ATOM   4218  HG2 LYS P 848      24.489  -8.192  -9.630  0.00  0.00      PROA  
ATOM   4219  CD  LYS P 848      25.820  -6.697 -10.480  0.00  0.00      PROA  
ATOM   4220  HD1 LYS P 848      25.154  -6.694 -11.369  0.00  0.00      PROA  
ATOM   4221  HD2 LYS P 848      26.896  -6.724 -10.758  0.00  0.00      PROA  
ATOM   4222  CE  LYS P 848      25.539  -5.403  -9.716  0.00  0.00      PROA  
ATOM   4223  HE1 LYS P 848      26.325  -5.027  -9.026  0.00  0.00      PROA  
ATOM   4224  HE2 LYS P 848      24.559  -5.408  -9.192  0.00  0.00      PROA  
ATOM   4225  NZ  LYS P 848      25.434  -4.346 -10.777  0.00  0.00      PROA  
ATOM   4226  HZ1 LYS P 848      24.683  -4.587 -11.454  0.00  0.00      PROA  
ATOM   4227  HZ2 LYS P 848      26.283  -4.228 -11.366  0.00  0.00      PROA  
ATOM   4228  HZ3 LYS P 848      25.226  -3.454 -10.284  0.00  0.00      PROA  
ATOM   4229  C   LYS P 848      26.550 -10.665 -12.548  0.00  0.00      PROA  
ATOM   4230  O   LYS P 848      26.132 -11.789 -12.215  0.00  0.00      PROA  
ATOM   4231  N   ARG P 849      27.584 -10.465 -13.287  0.00  0.00      PROA  
ATOM   4232  HN  ARG P 849      27.929  -9.538 -13.408  0.00  0.00      PROA  
ATOM   4233  CA  ARG P 849      28.370 -11.506 -13.926  0.00  0.00      PROA  
ATOM   4234  HA  ARG P 849      27.701 -12.275 -14.285  0.00  0.00      PROA  
ATOM   4235  CB  ARG P 849      28.965 -10.929 -15.314  0.00  0.00      PROA  
ATOM   4236  HB1 ARG P 849      29.529 -11.715 -15.860  0.00  0.00      PROA  
ATOM   4237  HB2 ARG P 849      29.595 -10.033 -15.126  0.00  0.00      PROA  
ATOM   4238  CG  ARG P 849      27.917 -10.443 -16.398  0.00  0.00      PROA  
ATOM   4239  HG1 ARG P 849      28.501 -10.289 -17.331  0.00  0.00      PROA  
ATOM   4240  HG2 ARG P 849      27.444  -9.476 -16.122  0.00  0.00      PROA  
ATOM   4241  CD  ARG P 849      26.702 -11.401 -16.606  0.00  0.00      PROA  
ATOM   4242  HD1 ARG P 849      25.994 -11.024 -17.375  0.00  0.00      PROA  
ATOM   4243  HD2 ARG P 849      26.179 -11.634 -15.654  0.00  0.00      PROA  
ATOM   4244  NE  ARG P 849      27.363 -12.709 -16.986  0.00  0.00      PROA  
ATOM   4245  HE  ARG P 849      27.485 -13.476 -16.356  0.00  0.00      PROA  
ATOM   4246  CZ  ARG P 849      27.409 -13.102 -18.246  0.00  0.00      PROA  
ATOM   4247  NH1 ARG P 849      27.248 -12.398 -19.382  0.00  0.00      PROA  
ATOM   4248 HH11 ARG P 849      27.086 -11.412 -19.376  0.00  0.00      PROA  
ATOM   4249 HH12 ARG P 849      27.465 -12.871 -20.236  0.00  0.00      PROA  
ATOM   4250  NH2 ARG P 849      27.884 -14.288 -18.498  0.00  0.00      PROA  
ATOM   4251 HH21 ARG P 849      27.971 -14.917 -17.725  0.00  0.00      PROA  
ATOM   4252 HH22 ARG P 849      27.615 -14.673 -19.381  0.00  0.00      PROA  
ATOM   4253  C   ARG P 849      29.477 -12.322 -13.161  0.00  0.00      PROA  
ATOM   4254  O   ARG P 849      29.692 -12.036 -11.969  0.00  0.00      PROA  
ATOM   4255  N   TYR P 850      30.002 -13.370 -13.729  0.00  0.00      PROA  
ATOM   4256  HN  TYR P 850      29.754 -13.723 -14.628  0.00  0.00      PROA  
ATOM   4257  CA  TYR P 850      30.735 -14.347 -12.992  0.00  0.00      PROA  
ATOM   4258  HA  TYR P 850      31.162 -15.007 -13.731  0.00  0.00      PROA  
ATOM   4259  CB  TYR P 850      32.018 -13.854 -12.303  0.00  0.00      PROA  
ATOM   4260  HB1 TYR P 850      31.903 -12.817 -11.921  0.00  0.00      PROA  
ATOM   4261  HB2 TYR P 850      32.762 -13.614 -13.092  0.00  0.00      PROA  
ATOM   4262  CG  TYR P 850      32.630 -14.770 -11.258  0.00  0.00      PROA  
ATOM   4263  CD1 TYR P 850      33.452 -15.981 -11.475  0.00  0.00      PROA  
ATOM   4264  HD1 TYR P 850      33.722 -16.331 -12.461  0.00  0.00      PROA  
ATOM   4265  CE1 TYR P 850      33.841 -16.767 -10.382  0.00  0.00      PROA  
ATOM   4266  HE1 TYR P 850      34.349 -17.702 -10.567  0.00  0.00      PROA  
ATOM   4267  CZ  TYR P 850      33.461 -16.393  -9.111  0.00  0.00      PROA  
ATOM   4268  OH  TYR P 850      33.473 -17.294  -8.013  0.00  0.00      PROA  
ATOM   4269  HH  TYR P 850      33.774 -18.154  -8.316  0.00  0.00      PROA  
ATOM   4270  CD2 TYR P 850      32.379 -14.401  -9.929  0.00  0.00      PROA  
ATOM   4271  HD2 TYR P 850      31.758 -13.522  -9.832  0.00  0.00      PROA  
ATOM   4272  CE2 TYR P 850      32.790 -15.161  -8.834  0.00  0.00      PROA  
ATOM   4273  HE2 TYR P 850      32.408 -14.953  -7.845  0.00  0.00      PROA  
ATOM   4274  C   TYR P 850      29.884 -15.338 -12.133  0.00  0.00      PROA  
ATOM   4275  O   TYR P 850      29.872 -16.554 -12.331  0.00  0.00      PROA  
ATOM   4276  N   PHE P 851      29.176 -14.736 -11.156  0.00  0.00      PROA  
ATOM   4277  HN  PHE P 851      29.240 -13.743 -11.085  0.00  0.00      PROA  
ATOM   4278  CA  PHE P 851      28.235 -15.422 -10.378  0.00  0.00      PROA  
ATOM   4279  HA  PHE P 851      28.882 -16.132  -9.885  0.00  0.00      PROA  
ATOM   4280  CB  PHE P 851      27.388 -14.386  -9.500  0.00  0.00      PROA  
ATOM   4281  HB1 PHE P 851      26.771 -14.926  -8.750  0.00  0.00      PROA  
ATOM   4282  HB2 PHE P 851      26.667 -13.841 -10.146  0.00  0.00      PROA  
ATOM   4283  CG  PHE P 851      28.273 -13.368  -8.915  0.00  0.00      PROA  
ATOM   4284  CD1 PHE P 851      29.236 -13.859  -8.027  0.00  0.00      PROA  
ATOM   4285  HD1 PHE P 851      29.346 -14.917  -7.841  0.00  0.00      PROA  
ATOM   4286  CE1 PHE P 851      29.966 -12.936  -7.296  0.00  0.00      PROA  
ATOM   4287  HE1 PHE P 851      30.610 -13.331  -6.524  0.00  0.00      PROA  
ATOM   4288  CZ  PHE P 851      29.915 -11.536  -7.632  0.00  0.00      PROA  
ATOM   4289  HZ  PHE P 851      30.527 -10.808  -7.121  0.00  0.00      PROA  
ATOM   4290  CD2 PHE P 851      28.135 -12.061  -9.240  0.00  0.00      PROA  
ATOM   4291  HD2 PHE P 851      27.528 -11.666 -10.042  0.00  0.00      PROA  
ATOM   4292  CE2 PHE P 851      28.943 -11.107  -8.592  0.00  0.00      PROA  
ATOM   4293  HE2 PHE P 851      28.818 -10.073  -8.879  0.00  0.00      PROA  
ATOM   4294  C   PHE P 851      27.180 -16.201 -11.181  0.00  0.00      PROA  
ATOM   4295  O   PHE P 851      26.872 -15.815 -12.302  0.00  0.00      PROA  
ATOM   4296  N   PRO P 852      26.652 -17.282 -10.659  0.00  0.00      PROA  
ATOM   4297  CD  PRO P 852      27.310 -18.045  -9.588  0.00  0.00      PROA  
ATOM   4298  HD1 PRO P 852      27.341 -17.370  -8.707  0.00  0.00      PROA  
ATOM   4299  HD2 PRO P 852      28.333 -18.431  -9.785  0.00  0.00      PROA  
ATOM   4300  CA  PRO P 852      25.841 -18.181 -11.470  0.00  0.00      PROA  
ATOM   4301  HA  PRO P 852      26.340 -18.195 -12.428  0.00  0.00      PROA  
ATOM   4302  CB  PRO P 852      25.862 -19.611 -10.807  0.00  0.00      PROA  
ATOM   4303  HB1 PRO P 852      26.706 -20.239 -11.166  0.00  0.00      PROA  
ATOM   4304  HB2 PRO P 852      24.842 -20.050 -10.831  0.00  0.00      PROA  
ATOM   4305  CG  PRO P 852      26.287 -19.219  -9.349  0.00  0.00      PROA  
ATOM   4306  HG1 PRO P 852      25.416 -18.688  -8.909  0.00  0.00      PROA  
ATOM   4307  HG2 PRO P 852      26.571 -20.001  -8.613  0.00  0.00      PROA  
ATOM   4308  C   PRO P 852      24.392 -17.789 -11.535  0.00  0.00      PROA  
ATOM   4309  O   PRO P 852      23.811 -17.397 -10.460  0.00  0.00      PROA  
ATOM   4310  N   THR P 853      23.838 -17.776 -12.783  0.00  0.00      PROA  
ATOM   4311  HN  THR P 853      24.367 -18.242 -13.489  0.00  0.00      PROA  
ATOM   4312  CA  THR P 853      22.600 -17.216 -13.226  0.00  0.00      PROA  
ATOM   4313  HA  THR P 853      22.694 -16.141 -13.186  0.00  0.00      PROA  
ATOM   4314  CB  THR P 853      22.188 -17.343 -14.688  0.00  0.00      PROA  
ATOM   4315  HB  THR P 853      22.011 -18.416 -14.913  0.00  0.00      PROA  
ATOM   4316  OG1 THR P 853      23.182 -16.763 -15.499  0.00  0.00      PROA  
ATOM   4317  HG1 THR P 853      23.900 -17.401 -15.508  0.00  0.00      PROA  
ATOM   4318  CG2 THR P 853      20.855 -16.664 -15.028  0.00  0.00      PROA  
ATOM   4319 HG21 THR P 853      20.856 -15.613 -14.666  0.00  0.00      PROA  
ATOM   4320 HG22 THR P 853      19.983 -17.193 -14.587  0.00  0.00      PROA  
ATOM   4321 HG23 THR P 853      20.772 -16.589 -16.133  0.00  0.00      PROA  
ATOM   4322  C   THR P 853      21.427 -17.635 -12.371  0.00  0.00      PROA  
ATOM   4323  O   THR P 853      20.749 -16.825 -11.779  0.00  0.00      PROA  
ATOM   4324  N   LYS P 854      21.092 -18.941 -12.306  0.00  0.00      PROA  
ATOM   4325  HN  LYS P 854      21.793 -19.521 -12.714  0.00  0.00      PROA  
ATOM   4326  CA  LYS P 854      19.810 -19.355 -11.671  0.00  0.00      PROA  
ATOM   4327  HA  LYS P 854      19.045 -18.686 -12.035  0.00  0.00      PROA  
ATOM   4328  CB  LYS P 854      19.523 -20.850 -12.011  0.00  0.00      PROA  
ATOM   4329  HB1 LYS P 854      18.602 -21.202 -11.498  0.00  0.00      PROA  
ATOM   4330  HB2 LYS P 854      20.390 -21.523 -11.840  0.00  0.00      PROA  
ATOM   4331  CG  LYS P 854      19.220 -21.019 -13.498  0.00  0.00      PROA  
ATOM   4332  HG1 LYS P 854      18.973 -22.089 -13.665  0.00  0.00      PROA  
ATOM   4333  HG2 LYS P 854      20.221 -20.954 -13.977  0.00  0.00      PROA  
ATOM   4334  CD  LYS P 854      18.216 -19.933 -14.074  0.00  0.00      PROA  
ATOM   4335  HD1 LYS P 854      17.958 -20.249 -15.107  0.00  0.00      PROA  
ATOM   4336  HD2 LYS P 854      18.744 -18.957 -14.129  0.00  0.00      PROA  
ATOM   4337  CE  LYS P 854      16.973 -19.864 -13.244  0.00  0.00      PROA  
ATOM   4338  HE1 LYS P 854      17.110 -19.490 -12.207  0.00  0.00      PROA  
ATOM   4339  HE2 LYS P 854      16.597 -20.882 -13.007  0.00  0.00      PROA  
ATOM   4340  NZ  LYS P 854      15.923 -19.115 -13.846  0.00  0.00      PROA  
ATOM   4341  HZ1 LYS P 854      15.511 -19.550 -14.696  0.00  0.00      PROA  
ATOM   4342  HZ2 LYS P 854      16.248 -18.139 -14.000  0.00  0.00      PROA  
ATOM   4343  HZ3 LYS P 854      15.132 -19.181 -13.175  0.00  0.00      PROA  
ATOM   4344  C   LYS P 854      19.764 -19.085 -10.211  0.00  0.00      PROA  
ATOM   4345  O   LYS P 854      18.842 -18.542  -9.608  0.00  0.00      PROA  
ATOM   4346  N   VAL P 855      20.904 -19.344  -9.526  0.00  0.00      PROA  
ATOM   4347  HN  VAL P 855      21.580 -19.871 -10.035  0.00  0.00      PROA  
ATOM   4348  CA  VAL P 855      21.151 -19.036  -8.116  0.00  0.00      PROA  
ATOM   4349  HA  VAL P 855      20.376 -19.544  -7.562  0.00  0.00      PROA  
ATOM   4350  CB  VAL P 855      22.561 -19.686  -7.629  0.00  0.00      PROA  
ATOM   4351  HB  VAL P 855      23.292 -19.452  -8.432  0.00  0.00      PROA  
ATOM   4352  CG1 VAL P 855      23.070 -19.117  -6.282  0.00  0.00      PROA  
ATOM   4353 HG11 VAL P 855      23.267 -18.029  -6.389  0.00  0.00      PROA  
ATOM   4354 HG12 VAL P 855      24.042 -19.591  -6.029  0.00  0.00      PROA  
ATOM   4355 HG13 VAL P 855      22.453 -19.371  -5.393  0.00  0.00      PROA  
ATOM   4356  CG2 VAL P 855      22.331 -21.235  -7.525  0.00  0.00      PROA  
ATOM   4357 HG21 VAL P 855      21.582 -21.384  -6.719  0.00  0.00      PROA  
ATOM   4358 HG22 VAL P 855      23.352 -21.658  -7.405  0.00  0.00      PROA  
ATOM   4359 HG23 VAL P 855      22.014 -21.616  -8.520  0.00  0.00      PROA  
ATOM   4360  C   VAL P 855      21.135 -17.563  -7.707  0.00  0.00      PROA  
ATOM   4361  O   VAL P 855      20.343 -17.121  -6.847  0.00  0.00      PROA  
ATOM   4362  N   ARG P 856      21.921 -16.724  -8.415  0.00  0.00      PROA  
ATOM   4363  HN  ARG P 856      22.553 -17.140  -9.065  0.00  0.00      PROA  
ATOM   4364  CA  ARG P 856      21.993 -15.272  -8.295  0.00  0.00      PROA  
ATOM   4365  HA  ARG P 856      22.186 -15.025  -7.262  0.00  0.00      PROA  
ATOM   4366  CB  ARG P 856      23.183 -14.660  -9.092  0.00  0.00      PROA  
ATOM   4367  HB1 ARG P 856      24.038 -15.337  -8.879  0.00  0.00      PROA  
ATOM   4368  HB2 ARG P 856      23.428 -13.654  -8.689  0.00  0.00      PROA  
ATOM   4369  CG  ARG P 856      22.888 -14.373 -10.579  0.00  0.00      PROA  
ATOM   4370  HG1 ARG P 856      22.159 -13.536 -10.550  0.00  0.00      PROA  
ATOM   4371  HG2 ARG P 856      22.460 -15.313 -10.988  0.00  0.00      PROA  
ATOM   4372  CD  ARG P 856      24.035 -13.994 -11.560  0.00  0.00      PROA  
ATOM   4373  HD1 ARG P 856      24.696 -14.886 -11.584  0.00  0.00      PROA  
ATOM   4374  HD2 ARG P 856      24.522 -13.112 -11.090  0.00  0.00      PROA  
ATOM   4375  NE  ARG P 856      23.446 -13.626 -12.817  0.00  0.00      PROA  
ATOM   4376  HE  ARG P 856      22.554 -13.191 -12.695  0.00  0.00      PROA  
ATOM   4377  CZ  ARG P 856      24.085 -13.684 -13.996  0.00  0.00      PROA  
ATOM   4378  NH1 ARG P 856      25.293 -14.230 -14.092  0.00  0.00      PROA  
ATOM   4379 HH11 ARG P 856      25.894 -14.312 -13.297  0.00  0.00      PROA  
ATOM   4380 HH12 ARG P 856      25.913 -14.056 -14.857  0.00  0.00      PROA  
ATOM   4381  NH2 ARG P 856      23.443 -13.270 -15.054  0.00  0.00      PROA  
ATOM   4382 HH21 ARG P 856      23.713 -13.787 -15.866  0.00  0.00      PROA  
ATOM   4383 HH22 ARG P 856      22.510 -12.964 -14.867  0.00  0.00      PROA  
ATOM   4384  C   ARG P 856      20.675 -14.666  -8.522  0.00  0.00      PROA  
ATOM   4385  O   ARG P 856      20.353 -13.751  -7.778  0.00  0.00      PROA  
ATOM   4386  N   SER P 857      19.874 -15.092  -9.561  0.00  0.00      PROA  
ATOM   4387  HN  SER P 857      20.316 -15.696 -10.220  0.00  0.00      PROA  
ATOM   4388  CA  SER P 857      18.532 -14.699  -9.876  0.00  0.00      PROA  
ATOM   4389  HA  SER P 857      18.490 -13.620  -9.899  0.00  0.00      PROA  
ATOM   4390  CB  SER P 857      18.052 -15.269 -11.173  0.00  0.00      PROA  
ATOM   4391  HB1 SER P 857      17.767 -16.334 -11.309  0.00  0.00      PROA  
ATOM   4392  HB2 SER P 857      18.754 -14.977 -11.983  0.00  0.00      PROA  
ATOM   4393  OG  SER P 857      16.882 -14.721 -11.592  0.00  0.00      PROA  
ATOM   4394  HG1 SER P 857      16.628 -15.250 -12.351  0.00  0.00      PROA  
ATOM   4395  C   SER P 857      17.546 -15.093  -8.800  0.00  0.00      PROA  
ATOM   4396  O   SER P 857      16.730 -14.240  -8.437  0.00  0.00      PROA  
ATOM   4397  N   THR P 858      17.622 -16.281  -8.187  0.00  0.00      PROA  
ATOM   4398  HN  THR P 858      18.379 -16.844  -8.509  0.00  0.00      PROA  
ATOM   4399  CA  THR P 858      16.763 -16.761  -7.137  0.00  0.00      PROA  
ATOM   4400  HA  THR P 858      15.736 -16.692  -7.462  0.00  0.00      PROA  
ATOM   4401  CB  THR P 858      17.061 -18.226  -6.761  0.00  0.00      PROA  
ATOM   4402  HB  THR P 858      18.113 -18.409  -6.453  0.00  0.00      PROA  
ATOM   4403  OG1 THR P 858      16.646 -19.158  -7.776  0.00  0.00      PROA  
ATOM   4404  HG1 THR P 858      17.361 -19.058  -8.408  0.00  0.00      PROA  
ATOM   4405  CG2 THR P 858      16.227 -18.686  -5.529  0.00  0.00      PROA  
ATOM   4406 HG21 THR P 858      16.484 -18.010  -4.685  0.00  0.00      PROA  
ATOM   4407 HG22 THR P 858      16.276 -19.748  -5.204  0.00  0.00      PROA  
ATOM   4408 HG23 THR P 858      15.169 -18.352  -5.589  0.00  0.00      PROA  
ATOM   4409  C   THR P 858      16.971 -15.882  -5.903  0.00  0.00      PROA  
ATOM   4410  O   THR P 858      15.992 -15.296  -5.424  0.00  0.00      PROA  
ATOM   4411  N   ILE P 859      18.203 -15.632  -5.400  0.00  0.00      PROA  
ATOM   4412  HN  ILE P 859      19.038 -15.856  -5.897  0.00  0.00      PROA  
ATOM   4413  CA  ILE P 859      18.407 -14.927  -4.199  0.00  0.00      PROA  
ATOM   4414  HA  ILE P 859      17.682 -15.373  -3.534  0.00  0.00      PROA  
ATOM   4415  CB  ILE P 859      19.735 -15.075  -3.424  0.00  0.00      PROA  
ATOM   4416  HB  ILE P 859      19.672 -14.514  -2.467  0.00  0.00      PROA  
ATOM   4417  CG2 ILE P 859      19.873 -16.542  -3.058  0.00  0.00      PROA  
ATOM   4418 HG21 ILE P 859      20.751 -16.520  -2.377  0.00  0.00      PROA  
ATOM   4419 HG22 ILE P 859      19.891 -17.158  -3.982  0.00  0.00      PROA  
ATOM   4420 HG23 ILE P 859      18.994 -16.844  -2.450  0.00  0.00      PROA  
ATOM   4421  CG1 ILE P 859      21.018 -14.587  -4.253  0.00  0.00      PROA  
ATOM   4422 HG11 ILE P 859      20.681 -13.676  -4.793  0.00  0.00      PROA  
ATOM   4423 HG12 ILE P 859      21.223 -15.363  -5.022  0.00  0.00      PROA  
ATOM   4424  CD  ILE P 859      22.311 -14.377  -3.393  0.00  0.00      PROA  
ATOM   4425  HD1 ILE P 859      22.746 -15.355  -3.095  0.00  0.00      PROA  
ATOM   4426  HD2 ILE P 859      22.008 -13.841  -2.468  0.00  0.00      PROA  
ATOM   4427  HD3 ILE P 859      23.220 -13.987  -3.899  0.00  0.00      PROA  
ATOM   4428  C   ILE P 859      17.925 -13.512  -4.321  0.00  0.00      PROA  
ATOM   4429  O   ILE P 859      17.355 -13.016  -3.385  0.00  0.00      PROA  
ATOM   4430  N   SER P 860      18.128 -12.915  -5.482  0.00  0.00      PROA  
ATOM   4431  HN  SER P 860      18.615 -13.331  -6.246  0.00  0.00      PROA  
ATOM   4432  CA  SER P 860      17.543 -11.674  -5.855  0.00  0.00      PROA  
ATOM   4433  HA  SER P 860      17.981 -10.895  -5.249  0.00  0.00      PROA  
ATOM   4434  CB  SER P 860      18.023 -11.214  -7.319  0.00  0.00      PROA  
ATOM   4435  HB1 SER P 860      17.677 -11.972  -8.055  0.00  0.00      PROA  
ATOM   4436  HB2 SER P 860      19.128 -11.142  -7.406  0.00  0.00      PROA  
ATOM   4437  OG  SER P 860      17.423 -10.021  -7.808  0.00  0.00      PROA  
ATOM   4438  HG1 SER P 860      17.630  -9.258  -7.264  0.00  0.00      PROA  
ATOM   4439  C   SER P 860      16.006 -11.575  -5.780  0.00  0.00      PROA  
ATOM   4440  O   SER P 860      15.411 -10.621  -5.320  0.00  0.00      PROA  
ATOM   4441  N   ASP P 861      15.233 -12.641  -6.165  0.00  0.00      PROA  
ATOM   4442  HN  ASP P 861      15.569 -13.545  -6.418  0.00  0.00      PROA  
ATOM   4443  CA  ASP P 861      13.792 -12.660  -5.946  0.00  0.00      PROA  
ATOM   4444  HA  ASP P 861      13.498 -11.700  -6.347  0.00  0.00      PROA  
ATOM   4445  CB  ASP P 861      13.092 -13.855  -6.648  0.00  0.00      PROA  
ATOM   4446  HB1 ASP P 861      12.037 -13.914  -6.304  0.00  0.00      PROA  
ATOM   4447  HB2 ASP P 861      13.513 -14.869  -6.479  0.00  0.00      PROA  
ATOM   4448  CG  ASP P 861      12.931 -13.533  -8.121  0.00  0.00      PROA  
ATOM   4449  OD1 ASP P 861      12.239 -14.422  -8.758  0.00  0.00      PROA  
ATOM   4450  OD2 ASP P 861      13.333 -12.500  -8.643  0.00  0.00      PROA  
ATOM   4451  C   ASP P 861      13.367 -12.672  -4.495  0.00  0.00      PROA  
ATOM   4452  O   ASP P 861      12.356 -12.138  -4.107  0.00  0.00      PROA  
ATOM   4453  N   PHE P 862      14.188 -13.424  -3.643  0.00  0.00      PROA  
ATOM   4454  HN  PHE P 862      14.989 -13.909  -3.987  0.00  0.00      PROA  
ATOM   4455  CA  PHE P 862      13.971 -13.603  -2.136  0.00  0.00      PROA  
ATOM   4456  HA  PHE P 862      12.913 -13.636  -1.921  0.00  0.00      PROA  
ATOM   4457  CB  PHE P 862      14.440 -14.981  -1.630  0.00  0.00      PROA  
ATOM   4458  HB1 PHE P 862      14.332 -15.102  -0.531  0.00  0.00      PROA  
ATOM   4459  HB2 PHE P 862      15.474 -15.211  -1.965  0.00  0.00      PROA  
ATOM   4460  CG  PHE P 862      13.530 -15.992  -2.141  0.00  0.00      PROA  
ATOM   4461  CD1 PHE P 862      13.809 -16.690  -3.286  0.00  0.00      PROA  
ATOM   4462  HD1 PHE P 862      14.673 -16.439  -3.884  0.00  0.00      PROA  
ATOM   4463  CE1 PHE P 862      12.873 -17.528  -3.857  0.00  0.00      PROA  
ATOM   4464  HE1 PHE P 862      13.068 -17.958  -4.828  0.00  0.00      PROA  
ATOM   4465  CZ  PHE P 862      11.695 -17.864  -3.147  0.00  0.00      PROA  
ATOM   4466  HZ  PHE P 862      10.995 -18.601  -3.512  0.00  0.00      PROA  
ATOM   4467  CD2 PHE P 862      12.400 -16.410  -1.395  0.00  0.00      PROA  
ATOM   4468  HD2 PHE P 862      12.230 -16.018  -0.404  0.00  0.00      PROA  
ATOM   4469  CE2 PHE P 862      11.508 -17.319  -1.875  0.00  0.00      PROA  
ATOM   4470  HE2 PHE P 862      10.807 -17.716  -1.156  0.00  0.00      PROA  
ATOM   4471  C   PHE P 862      14.618 -12.428  -1.364  0.00  0.00      PROA  
ATOM   4472  O   PHE P 862      14.834 -12.589  -0.164  0.00  0.00      PROA  
ATOM   4473  N   ALA P 863      14.882 -11.304  -2.002  0.00  0.00      PROA  
ATOM   4474  HN  ALA P 863      14.584 -11.306  -2.954  0.00  0.00      PROA  
ATOM   4475  CA  ALA P 863      15.658 -10.231  -1.435  0.00  0.00      PROA  
ATOM   4476  HA  ALA P 863      16.623 -10.705  -1.333  0.00  0.00      PROA  
ATOM   4477  CB  ALA P 863      15.736  -9.073  -2.506  0.00  0.00      PROA  
ATOM   4478  HB1 ALA P 863      14.733  -8.607  -2.605  0.00  0.00      PROA  
ATOM   4479  HB2 ALA P 863      15.865  -9.433  -3.550  0.00  0.00      PROA  
ATOM   4480  HB3 ALA P 863      16.419  -8.261  -2.178  0.00  0.00      PROA  
ATOM   4481  C   ALA P 863      15.125  -9.684  -0.138  0.00  0.00      PROA  
ATOM   4482  O   ALA P 863      15.941  -9.565   0.773  0.00  0.00      PROA  
ATOM   4483  N   VAL P 864      13.782  -9.281  -0.059  0.00  0.00      PROA  
ATOM   4484  HN  VAL P 864      13.163  -9.573  -0.784  0.00  0.00      PROA  
ATOM   4485  CA  VAL P 864      13.166  -8.727   1.109  0.00  0.00      PROA  
ATOM   4486  HA  VAL P 864      13.860  -7.944   1.378  0.00  0.00      PROA  
ATOM   4487  CB  VAL P 864      11.783  -8.285   0.910  0.00  0.00      PROA  
ATOM   4488  HB  VAL P 864      11.147  -9.124   0.556  0.00  0.00      PROA  
ATOM   4489  CG1 VAL P 864      11.129  -7.854   2.217  0.00  0.00      PROA  
ATOM   4490 HG11 VAL P 864      11.685  -7.092   2.805  0.00  0.00      PROA  
ATOM   4491 HG12 VAL P 864      10.980  -8.746   2.862  0.00  0.00      PROA  
ATOM   4492 HG13 VAL P 864      10.166  -7.344   2.001  0.00  0.00      PROA  
ATOM   4493  CG2 VAL P 864      11.838  -7.149  -0.108  0.00  0.00      PROA  
ATOM   4494 HG21 VAL P 864      10.806  -6.743  -0.186  0.00  0.00      PROA  
ATOM   4495 HG22 VAL P 864      12.119  -7.550  -1.105  0.00  0.00      PROA  
ATOM   4496 HG23 VAL P 864      12.510  -6.293   0.115  0.00  0.00      PROA  
ATOM   4497  C   VAL P 864      13.173  -9.705   2.264  0.00  0.00      PROA  
ATOM   4498  O   VAL P 864      13.434  -9.427   3.426  0.00  0.00      PROA  
ATOM   4499  N   PHE P 865      12.840 -10.973   1.931  0.00  0.00      PROA  
ATOM   4500  HN  PHE P 865      12.522 -11.178   1.009  0.00  0.00      PROA  
ATOM   4501  CA  PHE P 865      12.935 -12.105   2.881  0.00  0.00      PROA  
ATOM   4502  HA  PHE P 865      12.269 -11.813   3.680  0.00  0.00      PROA  
ATOM   4503  CB  PHE P 865      12.308 -13.339   2.129  0.00  0.00      PROA  
ATOM   4504  HB1 PHE P 865      12.733 -13.329   1.103  0.00  0.00      PROA  
ATOM   4505  HB2 PHE P 865      11.209 -13.190   2.072  0.00  0.00      PROA  
ATOM   4506  CG  PHE P 865      12.613 -14.671   2.760  0.00  0.00      PROA  
ATOM   4507  CD1 PHE P 865      11.839 -15.161   3.822  0.00  0.00      PROA  
ATOM   4508  HD1 PHE P 865      11.068 -14.490   4.169  0.00  0.00      PROA  
ATOM   4509  CE1 PHE P 865      12.364 -16.226   4.616  0.00  0.00      PROA  
ATOM   4510  HE1 PHE P 865      11.786 -16.463   5.497  0.00  0.00      PROA  
ATOM   4511  CZ  PHE P 865      13.428 -16.969   4.146  0.00  0.00      PROA  
ATOM   4512  HZ  PHE P 865      13.870 -17.813   4.655  0.00  0.00      PROA  
ATOM   4513  CD2 PHE P 865      13.723 -15.369   2.346  0.00  0.00      PROA  
ATOM   4514  HD2 PHE P 865      14.332 -15.021   1.524  0.00  0.00      PROA  
ATOM   4515  CE2 PHE P 865      14.071 -16.574   3.031  0.00  0.00      PROA  
ATOM   4516  HE2 PHE P 865      14.799 -17.260   2.623  0.00  0.00      PROA  
ATOM   4517  C   PHE P 865      14.271 -12.356   3.533  0.00  0.00      PROA  
ATOM   4518  O   PHE P 865      14.374 -12.496   4.773  0.00  0.00      PROA  
ATOM   4519  N   LEU P 866      15.308 -12.332   2.702  0.00  0.00      PROA  
ATOM   4520  HN  LEU P 866      15.166 -12.197   1.724  0.00  0.00      PROA  
ATOM   4521  CA  LEU P 866      16.713 -12.573   3.129  0.00  0.00      PROA  
ATOM   4522  HA  LEU P 866      16.719 -13.457   3.749  0.00  0.00      PROA  
ATOM   4523  CB  LEU P 866      17.655 -12.807   1.979  0.00  0.00      PROA  
ATOM   4524  HB1 LEU P 866      18.669 -12.647   2.403  0.00  0.00      PROA  
ATOM   4525  HB2 LEU P 866      17.467 -12.009   1.229  0.00  0.00      PROA  
ATOM   4526  CG  LEU P 866      17.524 -14.237   1.334  0.00  0.00      PROA  
ATOM   4527  HG  LEU P 866      16.429 -14.320   1.170  0.00  0.00      PROA  
ATOM   4528  CD1 LEU P 866      18.193 -14.243  -0.036  0.00  0.00      PROA  
ATOM   4529 HD11 LEU P 866      17.604 -13.474  -0.581  0.00  0.00      PROA  
ATOM   4530 HD12 LEU P 866      17.968 -15.252  -0.442  0.00  0.00      PROA  
ATOM   4531 HD13 LEU P 866      19.246 -13.916   0.102  0.00  0.00      PROA  
ATOM   4532  CD2 LEU P 866      18.010 -15.341   2.289  0.00  0.00      PROA  
ATOM   4533 HD21 LEU P 866      17.497 -15.194   3.263  0.00  0.00      PROA  
ATOM   4534 HD22 LEU P 866      19.108 -15.435   2.429  0.00  0.00      PROA  
ATOM   4535 HD23 LEU P 866      17.611 -16.311   1.923  0.00  0.00      PROA  
ATOM   4536  C   LEU P 866      17.121 -11.428   3.990  0.00  0.00      PROA  
ATOM   4537  O   LEU P 866      17.636 -11.588   5.062  0.00  0.00      PROA  
ATOM   4538  N   THR P 867      16.709 -10.170   3.604  0.00  0.00      PROA  
ATOM   4539  HN  THR P 867      16.220 -10.075   2.741  0.00  0.00      PROA  
ATOM   4540  CA  THR P 867      16.925  -8.992   4.364  0.00  0.00      PROA  
ATOM   4541  HA  THR P 867      17.993  -8.888   4.487  0.00  0.00      PROA  
ATOM   4542  CB  THR P 867      16.373  -7.634   3.822  0.00  0.00      PROA  
ATOM   4543  HB  THR P 867      15.270  -7.732   3.733  0.00  0.00      PROA  
ATOM   4544  OG1 THR P 867      16.904  -7.522   2.506  0.00  0.00      PROA  
ATOM   4545  HG1 THR P 867      16.594  -8.250   1.962  0.00  0.00      PROA  
ATOM   4546  CG2 THR P 867      16.836  -6.364   4.622  0.00  0.00      PROA  
ATOM   4547 HG21 THR P 867      16.324  -6.187   5.592  0.00  0.00      PROA  
ATOM   4548 HG22 THR P 867      16.618  -5.459   4.015  0.00  0.00      PROA  
ATOM   4549 HG23 THR P 867      17.920  -6.338   4.861  0.00  0.00      PROA  
ATOM   4550  C   THR P 867      16.294  -9.008   5.725  0.00  0.00      PROA  
ATOM   4551  O   THR P 867      17.028  -8.730   6.656  0.00  0.00      PROA  
ATOM   4552  N   ILE P 868      15.073  -9.474   5.916  0.00  0.00      PROA  
ATOM   4553  HN  ILE P 868      14.383  -9.615   5.210  0.00  0.00      PROA  
ATOM   4554  CA  ILE P 868      14.521  -9.549   7.269  0.00  0.00      PROA  
ATOM   4555  HA  ILE P 868      14.612  -8.607   7.790  0.00  0.00      PROA  
ATOM   4556  CB  ILE P 868      13.067  -9.933   7.173  0.00  0.00      PROA  
ATOM   4557  HB  ILE P 868      12.881 -10.855   6.582  0.00  0.00      PROA  
ATOM   4558  CG2 ILE P 868      12.579 -10.365   8.560  0.00  0.00      PROA  
ATOM   4559 HG21 ILE P 868      12.980 -11.377   8.782  0.00  0.00      PROA  
ATOM   4560 HG22 ILE P 868      11.485 -10.393   8.751  0.00  0.00      PROA  
ATOM   4561 HG23 ILE P 868      13.048  -9.733   9.345  0.00  0.00      PROA  
ATOM   4562  CG1 ILE P 868      12.240  -8.732   6.630  0.00  0.00      PROA  
ATOM   4563 HG11 ILE P 868      12.853  -8.282   5.820  0.00  0.00      PROA  
ATOM   4564 HG12 ILE P 868      12.028  -8.067   7.495  0.00  0.00      PROA  
ATOM   4565  CD  ILE P 868      10.898  -9.148   5.927  0.00  0.00      PROA  
ATOM   4566  HD1 ILE P 868      10.524  -8.203   5.478  0.00  0.00      PROA  
ATOM   4567  HD2 ILE P 868      10.056  -9.505   6.559  0.00  0.00      PROA  
ATOM   4568  HD3 ILE P 868      11.071  -9.930   5.157  0.00  0.00      PROA  
ATOM   4569  C   ILE P 868      15.226 -10.533   8.136  0.00  0.00      PROA  
ATOM   4570  O   ILE P 868      15.642 -10.159   9.238  0.00  0.00      PROA  
ATOM   4571  N   VAL P 869      15.428 -11.730   7.530  0.00  0.00      PROA  
ATOM   4572  HN  VAL P 869      15.236 -11.898   6.566  0.00  0.00      PROA  
ATOM   4573  CA  VAL P 869      16.116 -12.776   8.307  0.00  0.00      PROA  
ATOM   4574  HA  VAL P 869      15.533 -12.977   9.193  0.00  0.00      PROA  
ATOM   4575  CB  VAL P 869      16.252 -14.024   7.437  0.00  0.00      PROA  
ATOM   4576  HB  VAL P 869      16.352 -13.740   6.367  0.00  0.00      PROA  
ATOM   4577  CG1 VAL P 869      17.479 -14.962   7.746  0.00  0.00      PROA  
ATOM   4578 HG11 VAL P 869      18.436 -14.404   7.661  0.00  0.00      PROA  
ATOM   4579 HG12 VAL P 869      17.421 -15.838   7.065  0.00  0.00      PROA  
ATOM   4580 HG13 VAL P 869      17.460 -15.386   8.772  0.00  0.00      PROA  
ATOM   4581  CG2 VAL P 869      14.861 -14.708   7.591  0.00  0.00      PROA  
ATOM   4582 HG21 VAL P 869      14.057 -14.045   7.206  0.00  0.00      PROA  
ATOM   4583 HG22 VAL P 869      14.661 -14.814   8.679  0.00  0.00      PROA  
ATOM   4584 HG23 VAL P 869      14.927 -15.707   7.108  0.00  0.00      PROA  
ATOM   4585  C   VAL P 869      17.504 -12.379   8.828  0.00  0.00      PROA  
ATOM   4586  O   VAL P 869      17.901 -12.744   9.960  0.00  0.00      PROA  
ATOM   4587  N   ILE P 870      18.325 -11.783   8.010  0.00  0.00      PROA  
ATOM   4588  HN  ILE P 870      18.070 -11.652   7.055  0.00  0.00      PROA  
ATOM   4589  CA  ILE P 870      19.585 -11.216   8.375  0.00  0.00      PROA  
ATOM   4590  HA  ILE P 870      20.071 -12.003   8.931  0.00  0.00      PROA  
ATOM   4591  CB  ILE P 870      20.426 -10.812   7.150  0.00  0.00      PROA  
ATOM   4592  HB  ILE P 870      19.854 -10.048   6.582  0.00  0.00      PROA  
ATOM   4593  CG2 ILE P 870      21.622 -10.123   7.735  0.00  0.00      PROA  
ATOM   4594 HG21 ILE P 870      22.313 -10.652   8.426  0.00  0.00      PROA  
ATOM   4595 HG22 ILE P 870      21.464  -9.141   8.229  0.00  0.00      PROA  
ATOM   4596 HG23 ILE P 870      22.254  -9.914   6.845  0.00  0.00      PROA  
ATOM   4597  CG1 ILE P 870      20.806 -11.941   6.226  0.00  0.00      PROA  
ATOM   4598 HG11 ILE P 870      19.920 -12.597   6.085  0.00  0.00      PROA  
ATOM   4599 HG12 ILE P 870      21.668 -12.547   6.579  0.00  0.00      PROA  
ATOM   4600  CD  ILE P 870      21.110 -11.613   4.802  0.00  0.00      PROA  
ATOM   4601  HD1 ILE P 870      22.188 -11.413   4.625  0.00  0.00      PROA  
ATOM   4602  HD2 ILE P 870      20.511 -10.716   4.537  0.00  0.00      PROA  
ATOM   4603  HD3 ILE P 870      20.995 -12.381   4.008  0.00  0.00      PROA  
ATOM   4604  C   ILE P 870      19.464 -10.089   9.405  0.00  0.00      PROA  
ATOM   4605  O   ILE P 870      20.005 -10.207  10.446  0.00  0.00      PROA  
ATOM   4606  N   MET P 871      18.556  -9.128   9.255  0.00  0.00      PROA  
ATOM   4607  HN  MET P 871      18.074  -9.130   8.382  0.00  0.00      PROA  
ATOM   4608  CA  MET P 871      18.246  -8.108  10.199  0.00  0.00      PROA  
ATOM   4609  HA  MET P 871      19.224  -7.651  10.242  0.00  0.00      PROA  
ATOM   4610  CB  MET P 871      17.231  -6.997   9.606  0.00  0.00      PROA  
ATOM   4611  HB1 MET P 871      16.872  -6.350  10.435  0.00  0.00      PROA  
ATOM   4612  HB2 MET P 871      16.330  -7.524   9.226  0.00  0.00      PROA  
ATOM   4613  CG  MET P 871      17.742  -6.013   8.535  0.00  0.00      PROA  
ATOM   4614  HG1 MET P 871      16.857  -5.399   8.264  0.00  0.00      PROA  
ATOM   4615  HG2 MET P 871      18.031  -6.606   7.641  0.00  0.00      PROA  
ATOM   4616  SD  MET P 871      19.149  -5.115   9.158  0.00  0.00      PROA  
ATOM   4617  CE  MET P 871      20.577  -5.971   8.396  0.00  0.00      PROA  
ATOM   4618  HE1 MET P 871      20.274  -6.593   7.527  0.00  0.00      PROA  
ATOM   4619  HE2 MET P 871      20.987  -6.641   9.182  0.00  0.00      PROA  
ATOM   4620  HE3 MET P 871      21.277  -5.196   8.017  0.00  0.00      PROA  
ATOM   4621  C   MET P 871      17.777  -8.486  11.619  0.00  0.00      PROA  
ATOM   4622  O   MET P 871      18.315  -7.931  12.588  0.00  0.00      PROA  
ATOM   4623  N   VAL P 872      16.863  -9.473  11.659  0.00  0.00      PROA  
ATOM   4624  HN  VAL P 872      16.490  -9.850  10.814  0.00  0.00      PROA  
ATOM   4625  CA  VAL P 872      16.502 -10.274  12.854  0.00  0.00      PROA  
ATOM   4626  HA  VAL P 872      15.989  -9.565  13.487  0.00  0.00      PROA  
ATOM   4627  CB  VAL P 872      15.480 -11.367  12.551  0.00  0.00      PROA  
ATOM   4628  HB  VAL P 872      15.726 -12.066  11.722  0.00  0.00      PROA  
ATOM   4629  CG1 VAL P 872      15.212 -12.251  13.836  0.00  0.00      PROA  
ATOM   4630 HG11 VAL P 872      14.298 -12.873  13.723  0.00  0.00      PROA  
ATOM   4631 HG12 VAL P 872      15.169 -11.631  14.757  0.00  0.00      PROA  
ATOM   4632 HG13 VAL P 872      16.089 -12.896  14.057  0.00  0.00      PROA  
ATOM   4633  CG2 VAL P 872      14.146 -10.744  12.209  0.00  0.00      PROA  
ATOM   4634 HG21 VAL P 872      14.392  -9.880  11.557  0.00  0.00      PROA  
ATOM   4635 HG22 VAL P 872      13.541 -10.471  13.100  0.00  0.00      PROA  
ATOM   4636 HG23 VAL P 872      13.423 -11.431  11.721  0.00  0.00      PROA  
ATOM   4637  C   VAL P 872      17.624 -10.934  13.571  0.00  0.00      PROA  
ATOM   4638  O   VAL P 872      17.772 -10.924  14.757  0.00  0.00      PROA  
ATOM   4639  N   THR P 873      18.445 -11.563  12.744  0.00  0.00      PROA  
ATOM   4640  HN  THR P 873      18.179 -11.571  11.783  0.00  0.00      PROA  
ATOM   4641  CA  THR P 873      19.726 -12.215  13.209  0.00  0.00      PROA  
ATOM   4642  HA  THR P 873      19.448 -12.923  13.976  0.00  0.00      PROA  
ATOM   4643  CB  THR P 873      20.415 -12.985  12.085  0.00  0.00      PROA  
ATOM   4644  HB  THR P 873      20.721 -12.231  11.328  0.00  0.00      PROA  
ATOM   4645  OG1 THR P 873      19.622 -13.965  11.403  0.00  0.00      PROA  
ATOM   4646  HG1 THR P 873      18.806 -13.573  11.084  0.00  0.00      PROA  
ATOM   4647  CG2 THR P 873      21.628 -13.730  12.586  0.00  0.00      PROA  
ATOM   4648 HG21 THR P 873      22.329 -13.091  13.165  0.00  0.00      PROA  
ATOM   4649 HG22 THR P 873      22.105 -13.928  11.602  0.00  0.00      PROA  
ATOM   4650 HG23 THR P 873      21.259 -14.624  13.132  0.00  0.00      PROA  
ATOM   4651  C   THR P 873      20.709 -11.257  13.756  0.00  0.00      PROA  
ATOM   4652  O   THR P 873      21.196 -11.415  14.860  0.00  0.00      PROA  
ATOM   4653  N   ILE P 874      20.926 -10.164  12.974  0.00  0.00      PROA  
ATOM   4654  HN  ILE P 874      20.487 -10.017  12.091  0.00  0.00      PROA  
ATOM   4655  CA  ILE P 874      21.856  -9.113  13.287  0.00  0.00      PROA  
ATOM   4656  HA  ILE P 874      22.774  -9.652  13.470  0.00  0.00      PROA  
ATOM   4657  CB  ILE P 874      22.105  -8.274  12.056  0.00  0.00      PROA  
ATOM   4658  HB  ILE P 874      21.155  -8.038  11.531  0.00  0.00      PROA  
ATOM   4659  CG2 ILE P 874      22.716  -6.881  12.201  0.00  0.00      PROA  
ATOM   4660 HG21 ILE P 874      22.940  -6.308  11.276  0.00  0.00      PROA  
ATOM   4661 HG22 ILE P 874      23.667  -6.922  12.773  0.00  0.00      PROA  
ATOM   4662 HG23 ILE P 874      21.944  -6.322  12.770  0.00  0.00      PROA  
ATOM   4663  CG1 ILE P 874      22.932  -9.049  10.969  0.00  0.00      PROA  
ATOM   4664 HG11 ILE P 874      22.899  -8.594   9.956  0.00  0.00      PROA  
ATOM   4665 HG12 ILE P 874      22.589 -10.095  10.821  0.00  0.00      PROA  
ATOM   4666  CD  ILE P 874      24.456  -9.222  11.407  0.00  0.00      PROA  
ATOM   4667  HD1 ILE P 874      25.029  -8.318  11.108  0.00  0.00      PROA  
ATOM   4668  HD2 ILE P 874      24.868 -10.104  10.871  0.00  0.00      PROA  
ATOM   4669  HD3 ILE P 874      24.609  -9.378  12.496  0.00  0.00      PROA  
ATOM   4670  C   ILE P 874      21.508  -8.402  14.553  0.00  0.00      PROA  
ATOM   4671  O   ILE P 874      22.394  -8.208  15.407  0.00  0.00      PROA  
ATOM   4672  N   ASP P 875      20.236  -8.058  14.777  0.00  0.00      PROA  
ATOM   4673  HN  ASP P 875      19.579  -8.294  14.066  0.00  0.00      PROA  
ATOM   4674  CA  ASP P 875      19.653  -7.496  16.032  0.00  0.00      PROA  
ATOM   4675  HA  ASP P 875      20.215  -6.619  16.315  0.00  0.00      PROA  
ATOM   4676  CB  ASP P 875      18.103  -7.256  15.974  0.00  0.00      PROA  
ATOM   4677  HB1 ASP P 875      17.610  -8.027  15.343  0.00  0.00      PROA  
ATOM   4678  HB2 ASP P 875      17.843  -6.284  15.504  0.00  0.00      PROA  
ATOM   4679  CG  ASP P 875      17.271  -7.302  17.282  0.00  0.00      PROA  
ATOM   4680  OD1 ASP P 875      17.284  -6.312  18.016  0.00  0.00      PROA  
ATOM   4681  OD2 ASP P 875      16.577  -8.256  17.595  0.00  0.00      PROA  
ATOM   4682  C   ASP P 875      19.968  -8.357  17.262  0.00  0.00      PROA  
ATOM   4683  O   ASP P 875      20.077  -7.849  18.373  0.00  0.00      PROA  
ATOM   4684  N   TYR P 876      19.971  -9.677  17.169  0.00  0.00      PROA  
ATOM   4685  HN  TYR P 876      19.676 -10.176  16.358  0.00  0.00      PROA  
ATOM   4686  CA  TYR P 876      20.247 -10.583  18.187  0.00  0.00      PROA  
ATOM   4687  HA  TYR P 876      19.718 -10.362  19.102  0.00  0.00      PROA  
ATOM   4688  CB  TYR P 876      19.690 -11.940  17.714  0.00  0.00      PROA  
ATOM   4689  HB1 TYR P 876      20.055 -12.193  16.695  0.00  0.00      PROA  
ATOM   4690  HB2 TYR P 876      18.581 -11.873  17.711  0.00  0.00      PROA  
ATOM   4691  CG  TYR P 876      20.030 -13.088  18.635  0.00  0.00      PROA  
ATOM   4692  CD1 TYR P 876      20.987 -14.005  18.223  0.00  0.00      PROA  
ATOM   4693  HD1 TYR P 876      21.450 -13.961  17.248  0.00  0.00      PROA  
ATOM   4694  CE1 TYR P 876      21.452 -14.879  19.205  0.00  0.00      PROA  
ATOM   4695  HE1 TYR P 876      22.371 -15.388  18.956  0.00  0.00      PROA  
ATOM   4696  CZ  TYR P 876      20.861 -14.965  20.471  0.00  0.00      PROA  
ATOM   4697  OH  TYR P 876      21.331 -15.876  21.476  0.00  0.00      PROA  
ATOM   4698  HH  TYR P 876      21.706 -16.599  20.967  0.00  0.00      PROA  
ATOM   4699  CD2 TYR P 876      19.362 -13.270  19.890  0.00  0.00      PROA  
ATOM   4700  HD2 TYR P 876      18.641 -12.523  20.190  0.00  0.00      PROA  
ATOM   4701  CE2 TYR P 876      19.713 -14.210  20.830  0.00  0.00      PROA  
ATOM   4702  HE2 TYR P 876      19.166 -14.151  21.760  0.00  0.00      PROA  
ATOM   4703  C   TYR P 876      21.753 -10.667  18.478  0.00  0.00      PROA  
ATOM   4704  O   TYR P 876      22.161 -10.881  19.619  0.00  0.00      PROA  
ATOM   4705  N   LEU P 877      22.670 -10.441  17.551  0.00  0.00      PROA  
ATOM   4706  HN  LEU P 877      22.440 -10.401  16.582  0.00  0.00      PROA  
ATOM   4707  CA  LEU P 877      24.091 -10.283  17.680  0.00  0.00      PROA  
ATOM   4708  HA  LEU P 877      24.395 -11.118  18.292  0.00  0.00      PROA  
ATOM   4709  CB  LEU P 877      24.982 -10.552  16.367  0.00  0.00      PROA  
ATOM   4710  HB1 LEU P 877      26.049 -10.483  16.669  0.00  0.00      PROA  
ATOM   4711  HB2 LEU P 877      24.800  -9.732  15.640  0.00  0.00      PROA  
ATOM   4712  CG  LEU P 877      24.929 -11.957  15.671  0.00  0.00      PROA  
ATOM   4713  HG  LEU P 877      23.896 -12.123  15.298  0.00  0.00      PROA  
ATOM   4714  CD1 LEU P 877      25.684 -12.017  14.298  0.00  0.00      PROA  
ATOM   4715 HD11 LEU P 877      25.162 -11.419  13.520  0.00  0.00      PROA  
ATOM   4716 HD12 LEU P 877      25.613 -13.084  14.000  0.00  0.00      PROA  
ATOM   4717 HD13 LEU P 877      26.733 -11.722  14.514  0.00  0.00      PROA  
ATOM   4718  CD2 LEU P 877      25.459 -13.112  16.538  0.00  0.00      PROA  
ATOM   4719 HD21 LEU P 877      26.449 -12.729  16.865  0.00  0.00      PROA  
ATOM   4720 HD22 LEU P 877      25.477 -14.120  16.071  0.00  0.00      PROA  
ATOM   4721 HD23 LEU P 877      24.690 -13.098  17.340  0.00  0.00      PROA  
ATOM   4722  C   LEU P 877      24.460  -8.949  18.371  0.00  0.00      PROA  
ATOM   4723  O   LEU P 877      25.194  -8.888  19.351  0.00  0.00      PROA  
ATOM   4724  N   VAL P 878      23.983  -7.785  17.863  0.00  0.00      PROA  
ATOM   4725  HN  VAL P 878      23.350  -7.774  17.093  0.00  0.00      PROA  
ATOM   4726  CA  VAL P 878      24.216  -6.457  18.350  0.00  0.00      PROA  
ATOM   4727  HA  VAL P 878      25.242  -6.210  18.582  0.00  0.00      PROA  
ATOM   4728  CB  VAL P 878      23.658  -5.385  17.438  0.00  0.00      PROA  
ATOM   4729  HB  VAL P 878      22.553  -5.299  17.369  0.00  0.00      PROA  
ATOM   4730  CG1 VAL P 878      24.276  -4.067  17.888  0.00  0.00      PROA  
ATOM   4731 HG11 VAL P 878      24.008  -3.306  17.124  0.00  0.00      PROA  
ATOM   4732 HG12 VAL P 878      25.379  -4.005  18.004  0.00  0.00      PROA  
ATOM   4733 HG13 VAL P 878      23.761  -3.809  18.838  0.00  0.00      PROA  
ATOM   4734  CG2 VAL P 878      24.289  -5.543  16.039  0.00  0.00      PROA  
ATOM   4735 HG21 VAL P 878      23.816  -6.454  15.614  0.00  0.00      PROA  
ATOM   4736 HG22 VAL P 878      25.389  -5.658  16.143  0.00  0.00      PROA  
ATOM   4737 HG23 VAL P 878      24.101  -4.757  15.276  0.00  0.00      PROA  
ATOM   4738  C   VAL P 878      23.579  -6.232  19.780  0.00  0.00      PROA  
ATOM   4739  O   VAL P 878      24.178  -5.573  20.616  0.00  0.00      PROA  
ATOM   4740  N   GLY P 879      22.377  -6.833  20.109  0.00  0.00      PROA  
ATOM   4741  HN  GLY P 879      21.950  -7.239  19.305  0.00  0.00      PROA  
ATOM   4742  CA  GLY P 879      21.796  -7.039  21.441  0.00  0.00      PROA  
ATOM   4743  HA1 GLY P 879      22.618  -7.262  22.105  0.00  0.00      PROA  
ATOM   4744  HA2 GLY P 879      21.038  -7.803  21.350  0.00  0.00      PROA  
ATOM   4745  C   GLY P 879      21.071  -5.824  22.052  0.00  0.00      PROA  
ATOM   4746  O   GLY P 879      20.409  -5.923  23.045  0.00  0.00      PROA  
ATOM   4747  N   VAL P 880      21.080  -4.660  21.414  0.00  0.00      PROA  
ATOM   4748  HN  VAL P 880      21.641  -4.515  20.603  0.00  0.00      PROA  
ATOM   4749  CA  VAL P 880      20.280  -3.529  21.758  0.00  0.00      PROA  
ATOM   4750  HA  VAL P 880      20.486  -3.190  22.763  0.00  0.00      PROA  
ATOM   4751  CB  VAL P 880      20.742  -2.251  20.986  0.00  0.00      PROA  
ATOM   4752  HB  VAL P 880      20.663  -2.508  19.908  0.00  0.00      PROA  
ATOM   4753  CG1 VAL P 880      19.873  -0.991  21.205  0.00  0.00      PROA  
ATOM   4754 HG11 VAL P 880      18.882  -1.212  20.754  0.00  0.00      PROA  
ATOM   4755 HG12 VAL P 880      20.315  -0.174  20.596  0.00  0.00      PROA  
ATOM   4756 HG13 VAL P 880      19.738  -0.706  22.270  0.00  0.00      PROA  
ATOM   4757  CG2 VAL P 880      22.210  -1.932  21.447  0.00  0.00      PROA  
ATOM   4758 HG21 VAL P 880      22.227  -1.729  22.540  0.00  0.00      PROA  
ATOM   4759 HG22 VAL P 880      22.671  -1.090  20.888  0.00  0.00      PROA  
ATOM   4760 HG23 VAL P 880      22.836  -2.814  21.196  0.00  0.00      PROA  
ATOM   4761  C   VAL P 880      18.768  -3.762  21.502  0.00  0.00      PROA  
ATOM   4762  O   VAL P 880      18.408  -4.224  20.423  0.00  0.00      PROA  
ATOM   4763  N   PRO P 881      17.822  -3.551  22.443  0.00  0.00      PROA  
ATOM   4764  CD  PRO P 881      18.105  -3.126  23.832  0.00  0.00      PROA  
ATOM   4765  HD1 PRO P 881      18.717  -2.199  23.826  0.00  0.00      PROA  
ATOM   4766  HD2 PRO P 881      18.541  -3.902  24.498  0.00  0.00      PROA  
ATOM   4767  CA  PRO P 881      16.427  -3.957  22.277  0.00  0.00      PROA  
ATOM   4768  HA  PRO P 881      16.416  -5.000  22.000  0.00  0.00      PROA  
ATOM   4769  CB  PRO P 881      15.828  -3.843  23.641  0.00  0.00      PROA  
ATOM   4770  HB1 PRO P 881      15.883  -4.849  24.109  0.00  0.00      PROA  
ATOM   4771  HB2 PRO P 881      14.762  -3.705  23.359  0.00  0.00      PROA  
ATOM   4772  CG  PRO P 881      16.697  -2.811  24.327  0.00  0.00      PROA  
ATOM   4773  HG1 PRO P 881      16.422  -1.781  24.012  0.00  0.00      PROA  
ATOM   4774  HG2 PRO P 881      16.668  -2.974  25.425  0.00  0.00      PROA  
ATOM   4775  C   PRO P 881      15.797  -3.155  21.201  0.00  0.00      PROA  
ATOM   4776  O   PRO P 881      15.727  -1.951  21.402  0.00  0.00      PROA  
ATOM   4777  N   SER P 882      15.459  -3.771  20.056  0.00  0.00      PROA  
ATOM   4778  HN  SER P 882      15.718  -4.715  19.870  0.00  0.00      PROA  
ATOM   4779  CA  SER P 882      14.774  -3.122  18.917  0.00  0.00      PROA  
ATOM   4780  HA  SER P 882      14.982  -2.063  18.917  0.00  0.00      PROA  
ATOM   4781  CB  SER P 882      15.218  -3.559  17.467  0.00  0.00      PROA  
ATOM   4782  HB1 SER P 882      16.189  -3.060  17.259  0.00  0.00      PROA  
ATOM   4783  HB2 SER P 882      14.679  -3.003  16.671  0.00  0.00      PROA  
ATOM   4784  OG  SER P 882      15.260  -4.895  17.095  0.00  0.00      PROA  
ATOM   4785  HG1 SER P 882      16.101  -5.288  17.340  0.00  0.00      PROA  
ATOM   4786  C   SER P 882      13.325  -3.455  18.918  0.00  0.00      PROA  
ATOM   4787  O   SER P 882      13.014  -4.615  19.056  0.00  0.00      PROA  
ATOM   4788  N   PRO P 883      12.450  -2.511  18.714  0.00  0.00      PROA  
ATOM   4789  CD  PRO P 883      12.699  -1.054  18.587  0.00  0.00      PROA  
ATOM   4790  HD1 PRO P 883      12.818  -0.712  17.537  0.00  0.00      PROA  
ATOM   4791  HD2 PRO P 883      13.431  -0.515  19.225  0.00  0.00      PROA  
ATOM   4792  CA  PRO P 883      11.039  -2.800  18.852  0.00  0.00      PROA  
ATOM   4793  HA  PRO P 883      10.762  -3.181  19.824  0.00  0.00      PROA  
ATOM   4794  CB  PRO P 883      10.243  -1.448  18.591  0.00  0.00      PROA  
ATOM   4795  HB1 PRO P 883       9.320  -1.407  19.209  0.00  0.00      PROA  
ATOM   4796  HB2 PRO P 883       9.935  -1.298  17.534  0.00  0.00      PROA  
ATOM   4797  CG  PRO P 883      11.345  -0.420  19.020  0.00  0.00      PROA  
ATOM   4798  HG1 PRO P 883      11.262   0.540  18.466  0.00  0.00      PROA  
ATOM   4799  HG2 PRO P 883      11.221  -0.368  20.123  0.00  0.00      PROA  
ATOM   4800  C   PRO P 883      10.547  -3.921  17.832  0.00  0.00      PROA  
ATOM   4801  O   PRO P 883      10.559  -3.540  16.618  0.00  0.00      PROA  
ATOM   4802  N   LYS P 884      10.033  -5.031  18.368  0.00  0.00      PROA  
ATOM   4803  HN  LYS P 884      10.083  -5.167  19.354  0.00  0.00      PROA  
ATOM   4804  CA  LYS P 884       9.418  -6.136  17.639  0.00  0.00      PROA  
ATOM   4805  HA  LYS P 884       9.919  -6.224  16.685  0.00  0.00      PROA  
ATOM   4806  CB  LYS P 884       9.529  -7.414  18.462  0.00  0.00      PROA  
ATOM   4807  HB1 LYS P 884       9.073  -8.338  18.047  0.00  0.00      PROA  
ATOM   4808  HB2 LYS P 884       9.080  -7.272  19.468  0.00  0.00      PROA  
ATOM   4809  CG  LYS P 884      10.970  -7.717  18.748  0.00  0.00      PROA  
ATOM   4810  HG1 LYS P 884      11.099  -8.626  19.373  0.00  0.00      PROA  
ATOM   4811  HG2 LYS P 884      11.529  -6.862  19.184  0.00  0.00      PROA  
ATOM   4812  CD  LYS P 884      11.737  -7.979  17.338  0.00  0.00      PROA  
ATOM   4813  HD1 LYS P 884      11.687  -6.987  16.839  0.00  0.00      PROA  
ATOM   4814  HD2 LYS P 884      11.264  -8.691  16.629  0.00  0.00      PROA  
ATOM   4815  CE  LYS P 884      13.211  -8.450  17.486  0.00  0.00      PROA  
ATOM   4816  HE1 LYS P 884      13.460  -8.808  16.464  0.00  0.00      PROA  
ATOM   4817  HE2 LYS P 884      13.257  -9.280  18.223  0.00  0.00      PROA  
ATOM   4818  NZ  LYS P 884      14.108  -7.359  17.981  0.00  0.00      PROA  
ATOM   4819  HZ1 LYS P 884      14.058  -6.426  17.525  0.00  0.00      PROA  
ATOM   4820  HZ2 LYS P 884      15.082  -7.717  17.917  0.00  0.00      PROA  
ATOM   4821  HZ3 LYS P 884      13.906  -7.312  19.000  0.00  0.00      PROA  
ATOM   4822  C   LYS P 884       7.915  -5.957  17.350  0.00  0.00      PROA  
ATOM   4823  O   LYS P 884       7.240  -5.285  18.119  0.00  0.00      PROA  
ATOM   4824  N   LEU P 885       7.390  -6.614  16.305  0.00  0.00      PROA  
ATOM   4825  HN  LEU P 885       7.957  -7.130  15.667  0.00  0.00      PROA  
ATOM   4826  CA  LEU P 885       5.991  -6.579  16.049  0.00  0.00      PROA  
ATOM   4827  HA  LEU P 885       5.676  -5.571  15.826  0.00  0.00      PROA  
ATOM   4828  CB  LEU P 885       5.795  -7.019  14.569  0.00  0.00      PROA  
ATOM   4829  HB1 LEU P 885       6.259  -8.005  14.354  0.00  0.00      PROA  
ATOM   4830  HB2 LEU P 885       6.387  -6.265  14.006  0.00  0.00      PROA  
ATOM   4831  CG  LEU P 885       4.328  -7.080  14.043  0.00  0.00      PROA  
ATOM   4832  HG  LEU P 885       3.670  -7.478  14.846  0.00  0.00      PROA  
ATOM   4833  CD1 LEU P 885       3.860  -5.581  13.758  0.00  0.00      PROA  
ATOM   4834 HD11 LEU P 885       4.555  -5.193  12.983  0.00  0.00      PROA  
ATOM   4835 HD12 LEU P 885       3.951  -4.930  14.654  0.00  0.00      PROA  
ATOM   4836 HD13 LEU P 885       2.792  -5.433  13.488  0.00  0.00      PROA  
ATOM   4837  CD2 LEU P 885       4.187  -8.068  12.843  0.00  0.00      PROA  
ATOM   4838 HD21 LEU P 885       4.867  -7.653  12.069  0.00  0.00      PROA  
ATOM   4839 HD22 LEU P 885       3.139  -7.965  12.488  0.00  0.00      PROA  
ATOM   4840 HD23 LEU P 885       4.272  -9.139  13.127  0.00  0.00      PROA  
ATOM   4841  C   LEU P 885       4.979  -7.230  17.095  0.00  0.00      PROA  
ATOM   4842  O   LEU P 885       5.317  -8.326  17.571  0.00  0.00      PROA  
ATOM   4843  N   HSD P 886       3.814  -6.609  17.463  0.00  0.00      PROA  
ATOM   4844  HN  HSD P 886       3.775  -5.649  17.197  0.00  0.00      PROA  
ATOM   4845  CA  HSD P 886       2.787  -7.338  18.169  0.00  0.00      PROA  
ATOM   4846  HA  HSD P 886       3.204  -8.079  18.836  0.00  0.00      PROA  
ATOM   4847  CB  HSD P 886       2.099  -6.290  18.992  0.00  0.00      PROA  
ATOM   4848  HB1 HSD P 886       1.272  -6.716  19.601  0.00  0.00      PROA  
ATOM   4849  HB2 HSD P 886       1.612  -5.478  18.412  0.00  0.00      PROA  
ATOM   4850  ND1 HSD P 886       3.697  -6.331  21.147  0.00  0.00      PROA  
ATOM   4851  HD1 HSD P 886       3.719  -7.308  21.357  0.00  0.00      PROA  
ATOM   4852  CG  HSD P 886       3.034  -5.681  20.048  0.00  0.00      PROA  
ATOM   4853  CE1 HSD P 886       4.378  -5.347  21.777  0.00  0.00      PROA  
ATOM   4854  HE1 HSD P 886       4.937  -5.499  22.700  0.00  0.00      PROA  
ATOM   4855  NE2 HSD P 886       4.201  -4.162  21.261  0.00  0.00      PROA  
ATOM   4856  CD2 HSD P 886       3.352  -4.375  20.184  0.00  0.00      PROA  
ATOM   4857  HD2 HSD P 886       3.240  -3.521  19.529  0.00  0.00      PROA  
ATOM   4858  C   HSD P 886       1.726  -7.971  17.351  0.00  0.00      PROA  
ATOM   4859  O   HSD P 886       0.996  -7.347  16.615  0.00  0.00      PROA  
ATOM   4860  N   VAL P 887       1.692  -9.284  17.348  0.00  0.00      PROA  
ATOM   4861  HN  VAL P 887       2.301  -9.799  17.945  0.00  0.00      PROA  
ATOM   4862  CA  VAL P 887       0.720 -10.075  16.655  0.00  0.00      PROA  
ATOM   4863  HA  VAL P 887       0.258  -9.480  15.881  0.00  0.00      PROA  
ATOM   4864  CB  VAL P 887       1.357 -11.160  15.699  0.00  0.00      PROA  
ATOM   4865  HB  VAL P 887       1.917 -11.939  16.258  0.00  0.00      PROA  
ATOM   4866  CG1 VAL P 887       0.324 -11.973  14.848  0.00  0.00      PROA  
ATOM   4867 HG11 VAL P 887       0.844 -12.613  14.103  0.00  0.00      PROA  
ATOM   4868 HG12 VAL P 887      -0.268 -11.198  14.316  0.00  0.00      PROA  
ATOM   4869 HG13 VAL P 887      -0.366 -12.634  15.414  0.00  0.00      PROA  
ATOM   4870  CG2 VAL P 887       2.370 -10.420  14.774  0.00  0.00      PROA  
ATOM   4871 HG21 VAL P 887       3.228  -9.923  15.275  0.00  0.00      PROA  
ATOM   4872 HG22 VAL P 887       1.804  -9.565  14.346  0.00  0.00      PROA  
ATOM   4873 HG23 VAL P 887       2.722 -11.099  13.969  0.00  0.00      PROA  
ATOM   4874  C   VAL P 887      -0.187 -10.734  17.634  0.00  0.00      PROA  
ATOM   4875  O   VAL P 887       0.352 -11.246  18.628  0.00  0.00      PROA  
ATOM   4876  N   PRO P 888      -1.535 -10.794  17.436  0.00  0.00      PROA  
ATOM   4877  CD  PRO P 888      -2.222 -10.072  16.342  0.00  0.00      PROA  
ATOM   4878  HD1 PRO P 888      -1.972 -10.474  15.337  0.00  0.00      PROA  
ATOM   4879  HD2 PRO P 888      -1.937  -9.000  16.394  0.00  0.00      PROA  
ATOM   4880  CA  PRO P 888      -2.434 -11.623  18.219  0.00  0.00      PROA  
ATOM   4881  HA  PRO P 888      -2.685 -11.040  19.093  0.00  0.00      PROA  
ATOM   4882  CB  PRO P 888      -3.662 -11.748  17.309  0.00  0.00      PROA  
ATOM   4883  HB1 PRO P 888      -4.433 -12.152  17.999  0.00  0.00      PROA  
ATOM   4884  HB2 PRO P 888      -3.586 -12.358  16.383  0.00  0.00      PROA  
ATOM   4885  CG  PRO P 888      -3.689 -10.305  16.629  0.00  0.00      PROA  
ATOM   4886  HG1 PRO P 888      -4.414 -10.317  15.788  0.00  0.00      PROA  
ATOM   4887  HG2 PRO P 888      -4.123  -9.634  17.401  0.00  0.00      PROA  
ATOM   4888  C   PRO P 888      -1.825 -13.010  18.727  0.00  0.00      PROA  
ATOM   4889  O   PRO P 888      -1.081 -13.702  18.032  0.00  0.00      PROA  
ATOM   4890  N   GLU P 889      -2.160 -13.431  19.957  0.00  0.00      PROA  
ATOM   4891  HN  GLU P 889      -2.779 -12.824  20.448  0.00  0.00      PROA  
ATOM   4892  CA  GLU P 889      -1.688 -14.644  20.584  0.00  0.00      PROA  
ATOM   4893  HA  GLU P 889      -0.971 -15.141  19.948  0.00  0.00      PROA  
ATOM   4894  CB  GLU P 889      -1.094 -14.363  21.935  0.00  0.00      PROA  
ATOM   4895  HB1 GLU P 889      -0.953 -15.268  22.563  0.00  0.00      PROA  
ATOM   4896  HB2 GLU P 889      -1.749 -13.645  22.474  0.00  0.00      PROA  
ATOM   4897  CG  GLU P 889       0.287 -13.590  21.801  0.00  0.00      PROA  
ATOM   4898  HG1 GLU P 889       0.073 -12.689  21.188  0.00  0.00      PROA  
ATOM   4899  HG2 GLU P 889       1.029 -14.197  21.239  0.00  0.00      PROA  
ATOM   4900  CD  GLU P 889       0.947 -13.269  23.094  0.00  0.00      PROA  
ATOM   4901  OE1 GLU P 889       0.552 -13.690  24.201  0.00  0.00      PROA  
ATOM   4902  OE2 GLU P 889       2.025 -12.598  23.018  0.00  0.00      PROA  
ATOM   4903  C   GLU P 889      -2.893 -15.618  20.816  0.00  0.00      PROA  
ATOM   4904  O   GLU P 889      -2.618 -16.723  21.204  0.00  0.00      PROA  
ATOM   4905  N   LYS P 890      -4.136 -15.227  20.516  0.00  0.00      PROA  
ATOM   4906  HN  LYS P 890      -4.255 -14.391  19.985  0.00  0.00      PROA  
ATOM   4907  CA  LYS P 890      -5.328 -16.127  20.635  0.00  0.00      PROA  
ATOM   4908  HA  LYS P 890      -4.954 -17.086  20.306  0.00  0.00      PROA  
ATOM   4909  CB  LYS P 890      -5.854 -16.039  22.100  0.00  0.00      PROA  
ATOM   4910  HB1 LYS P 890      -4.951 -16.001  22.745  0.00  0.00      PROA  
ATOM   4911  HB2 LYS P 890      -6.481 -16.920  22.356  0.00  0.00      PROA  
ATOM   4912  CG  LYS P 890      -6.648 -14.775  22.567  0.00  0.00      PROA  
ATOM   4913  HG1 LYS P 890      -7.399 -14.634  21.761  0.00  0.00      PROA  
ATOM   4914  HG2 LYS P 890      -6.022 -13.862  22.668  0.00  0.00      PROA  
ATOM   4915  CD  LYS P 890      -7.202 -15.011  23.899  0.00  0.00      PROA  
ATOM   4916  HD1 LYS P 890      -6.243 -15.254  24.404  0.00  0.00      PROA  
ATOM   4917  HD2 LYS P 890      -7.830 -15.927  23.903  0.00  0.00      PROA  
ATOM   4918  CE  LYS P 890      -7.927 -13.822  24.550  0.00  0.00      PROA  
ATOM   4919  HE1 LYS P 890      -8.774 -13.477  23.920  0.00  0.00      PROA  
ATOM   4920  HE2 LYS P 890      -7.302 -12.909  24.651  0.00  0.00      PROA  
ATOM   4921  NZ  LYS P 890      -8.435 -14.328  25.816  0.00  0.00      PROA  
ATOM   4922  HZ1 LYS P 890      -7.659 -14.795  26.328  0.00  0.00      PROA  
ATOM   4923  HZ2 LYS P 890      -9.259 -14.958  25.745  0.00  0.00      PROA  
ATOM   4924  HZ3 LYS P 890      -8.759 -13.521  26.385  0.00  0.00      PROA  
ATOM   4925  C   LYS P 890      -6.381 -15.670  19.633  0.00  0.00      PROA  
ATOM   4926  O   LYS P 890      -6.389 -14.476  19.237  0.00  0.00      PROA  
ATOM   4927  N   PHE P 891      -7.244 -16.534  19.111  0.00  0.00      PROA  
ATOM   4928  HN  PHE P 891      -7.198 -17.446  19.513  0.00  0.00      PROA  
ATOM   4929  CA  PHE P 891      -8.322 -16.175  18.190  0.00  0.00      PROA  
ATOM   4930  HA  PHE P 891      -7.937 -15.624  17.345  0.00  0.00      PROA  
ATOM   4931  CB  PHE P 891      -8.750 -17.527  17.608  0.00  0.00      PROA  
ATOM   4932  HB1 PHE P 891      -9.333 -18.171  18.301  0.00  0.00      PROA  
ATOM   4933  HB2 PHE P 891      -7.899 -18.158  17.274  0.00  0.00      PROA  
ATOM   4934  CG  PHE P 891      -9.474 -17.176  16.378  0.00  0.00      PROA  
ATOM   4935  CD1 PHE P 891     -10.792 -17.743  16.309  0.00  0.00      PROA  
ATOM   4936  HD1 PHE P 891     -11.156 -18.198  17.218  0.00  0.00      PROA  
ATOM   4937  CE1 PHE P 891     -11.613 -17.580  15.224  0.00  0.00      PROA  
ATOM   4938  HE1 PHE P 891     -12.631 -17.939  15.245  0.00  0.00      PROA  
ATOM   4939  CZ  PHE P 891     -11.029 -16.916  14.108  0.00  0.00      PROA  
ATOM   4940  HZ  PHE P 891     -11.592 -16.710  13.210  0.00  0.00      PROA  
ATOM   4941  CD2 PHE P 891      -8.933 -16.639  15.229  0.00  0.00      PROA  
ATOM   4942  HD2 PHE P 891      -7.884 -16.387  15.167  0.00  0.00      PROA  
ATOM   4943  CE2 PHE P 891      -9.664 -16.478  14.062  0.00  0.00      PROA  
ATOM   4944  HE2 PHE P 891      -9.123 -16.107  13.204  0.00  0.00      PROA  
ATOM   4945  C   PHE P 891      -9.501 -15.412  18.825  0.00  0.00      PROA  
ATOM   4946  O   PHE P 891     -10.226 -14.754  18.106  0.00  0.00      PROA  
ATOM   4947  N   GLU P 892      -9.787 -15.578  20.145  0.00  0.00      PROA  
ATOM   4948  HN  GLU P 892      -9.230 -16.159  20.733  0.00  0.00      PROA  
ATOM   4949  CA  GLU P 892     -10.902 -14.948  20.792  0.00  0.00      PROA  
ATOM   4950  HA  GLU P 892     -11.755 -15.235  20.195  0.00  0.00      PROA  
ATOM   4951  CB  GLU P 892     -10.785 -15.479  22.251  0.00  0.00      PROA  
ATOM   4952  HB1 GLU P 892      -9.793 -15.266  22.703  0.00  0.00      PROA  
ATOM   4953  HB2 GLU P 892     -10.866 -16.586  22.302  0.00  0.00      PROA  
ATOM   4954  CG  GLU P 892     -12.001 -15.004  23.144  0.00  0.00      PROA  
ATOM   4955  HG1 GLU P 892     -12.937 -15.372  22.672  0.00  0.00      PROA  
ATOM   4956  HG2 GLU P 892     -12.170 -13.916  23.292  0.00  0.00      PROA  
ATOM   4957  CD  GLU P 892     -11.919 -15.624  24.546  0.00  0.00      PROA  
ATOM   4958  OE1 GLU P 892     -12.516 -16.703  24.915  0.00  0.00      PROA  
ATOM   4959  OE2 GLU P 892     -11.222 -14.985  25.392  0.00  0.00      PROA  
ATOM   4960  C   GLU P 892     -10.796 -13.344  20.786  0.00  0.00      PROA  
ATOM   4961  O   GLU P 892      -9.735 -12.782  20.945  0.00  0.00      PROA  
ATOM   4962  N   PRO P 893     -11.825 -12.533  20.514  0.00  0.00      PROA  
ATOM   4963  CD  PRO P 893     -13.037 -12.983  19.902  0.00  0.00      PROA  
ATOM   4964  HD1 PRO P 893     -13.209 -14.077  19.996  0.00  0.00      PROA  
ATOM   4965  HD2 PRO P 893     -12.888 -12.737  18.829  0.00  0.00      PROA  
ATOM   4966  CA  PRO P 893     -11.905 -11.120  20.807  0.00  0.00      PROA  
ATOM   4967  HA  PRO P 893     -11.197 -10.594  20.184  0.00  0.00      PROA  
ATOM   4968  CB  PRO P 893     -13.399 -10.713  20.512  0.00  0.00      PROA  
ATOM   4969  HB1 PRO P 893     -13.365 -10.349  19.463  0.00  0.00      PROA  
ATOM   4970  HB2 PRO P 893     -13.829  -9.822  21.018  0.00  0.00      PROA  
ATOM   4971  CG  PRO P 893     -14.103 -12.019  20.383  0.00  0.00      PROA  
ATOM   4972  HG1 PRO P 893     -14.342 -12.186  21.455  0.00  0.00      PROA  
ATOM   4973  HG2 PRO P 893     -15.000 -12.037  19.728  0.00  0.00      PROA  
ATOM   4974  C   PRO P 893     -11.483 -10.733  22.177  0.00  0.00      PROA  
ATOM   4975  O   PRO P 893     -11.745 -11.523  23.072  0.00  0.00      PROA  
ATOM   4976  N   THR P 894     -10.928  -9.506  22.387  0.00  0.00      PROA  
ATOM   4977  HN  THR P 894     -10.898  -8.906  21.591  0.00  0.00      PROA  
ATOM   4978  CA  THR P 894     -10.400  -9.110  23.739  0.00  0.00      PROA  
ATOM   4979  HA  THR P 894     -10.323  -9.980  24.374  0.00  0.00      PROA  
ATOM   4980  CB  THR P 894      -9.089  -8.344  23.747  0.00  0.00      PROA  
ATOM   4981  HB  THR P 894      -8.876  -7.843  24.716  0.00  0.00      PROA  
ATOM   4982  OG1 THR P 894      -9.068  -7.391  22.632  0.00  0.00      PROA  
ATOM   4983  HG1 THR P 894      -9.534  -6.619  22.963  0.00  0.00      PROA  
ATOM   4984  CG2 THR P 894      -7.942  -9.287  23.598  0.00  0.00      PROA  
ATOM   4985 HG21 THR P 894      -6.985  -8.738  23.726  0.00  0.00      PROA  
ATOM   4986 HG22 THR P 894      -7.980  -9.702  22.568  0.00  0.00      PROA  
ATOM   4987 HG23 THR P 894      -7.998 -10.016  24.434  0.00  0.00      PROA  
ATOM   4988  C   THR P 894     -11.338  -8.316  24.584  0.00  0.00      PROA  
ATOM   4989  O   THR P 894     -11.056  -8.183  25.821  0.00  0.00      PROA  
ATOM   4990  N   HSD P 895     -12.456  -7.805  24.045  0.00  0.00      PROA  
ATOM   4991  HN  HSD P 895     -12.732  -7.926  23.095  0.00  0.00      PROA  
ATOM   4992  CA  HSD P 895     -13.483  -7.219  24.774  0.00  0.00      PROA  
ATOM   4993  HA  HSD P 895     -12.928  -6.665  25.517  0.00  0.00      PROA  
ATOM   4994  CB  HSD P 895     -14.418  -6.260  23.999  0.00  0.00      PROA  
ATOM   4995  HB1 HSD P 895     -15.032  -6.910  23.340  0.00  0.00      PROA  
ATOM   4996  HB2 HSD P 895     -13.812  -5.637  23.308  0.00  0.00      PROA  
ATOM   4997  ND1 HSD P 895     -14.771  -4.221  25.548  0.00  0.00      PROA  
ATOM   4998  HD1 HSD P 895     -13.979  -3.653  25.322  0.00  0.00      PROA  
ATOM   4999  CG  HSD P 895     -15.242  -5.345  24.916  0.00  0.00      PROA  
ATOM   5000  CE1 HSD P 895     -15.855  -3.705  26.198  0.00  0.00      PROA  
ATOM   5001  HE1 HSD P 895     -15.680  -2.722  26.634  0.00  0.00      PROA  
ATOM   5002  NE2 HSD P 895     -16.978  -4.408  26.114  0.00  0.00      PROA  
ATOM   5003  CD2 HSD P 895     -16.601  -5.427  25.205  0.00  0.00      PROA  
ATOM   5004  HD2 HSD P 895     -17.187  -6.304  24.958  0.00  0.00      PROA  
ATOM   5005  C   HSD P 895     -14.284  -8.291  25.583  0.00  0.00      PROA  
ATOM   5006  O   HSD P 895     -14.665  -9.247  24.953  0.00  0.00      PROA  
ATOM   5007  N   PRO P 896     -14.549  -8.206  26.820  0.00  0.00      PROA  
ATOM   5008  CD  PRO P 896     -14.181  -7.109  27.748  0.00  0.00      PROA  
ATOM   5009  HD1 PRO P 896     -14.849  -6.222  27.710  0.00  0.00      PROA  
ATOM   5010  HD2 PRO P 896     -13.198  -6.626  27.561  0.00  0.00      PROA  
ATOM   5011  CA  PRO P 896     -15.248  -9.249  27.562  0.00  0.00      PROA  
ATOM   5012  HA  PRO P 896     -14.737 -10.200  27.595  0.00  0.00      PROA  
ATOM   5013  CB  PRO P 896     -15.290  -8.662  29.047  0.00  0.00      PROA  
ATOM   5014  HB1 PRO P 896     -15.077  -9.504  29.740  0.00  0.00      PROA  
ATOM   5015  HB2 PRO P 896     -16.226  -8.127  29.314  0.00  0.00      PROA  
ATOM   5016  CG  PRO P 896     -14.148  -7.721  29.141  0.00  0.00      PROA  
ATOM   5017  HG1 PRO P 896     -14.256  -6.933  29.917  0.00  0.00      PROA  
ATOM   5018  HG2 PRO P 896     -13.152  -8.209  29.211  0.00  0.00      PROA  
ATOM   5019  C   PRO P 896     -16.645  -9.381  27.116  0.00  0.00      PROA  
ATOM   5020  O   PRO P 896     -17.227 -10.436  27.148  0.00  0.00      PROA  
ATOM   5021  N   GLU P 897     -17.290  -8.312  26.687  0.00  0.00      PROA  
ATOM   5022  HN  GLU P 897     -16.868  -7.409  26.698  0.00  0.00      PROA  
ATOM   5023  CA  GLU P 897     -18.706  -8.271  26.416  0.00  0.00      PROA  
ATOM   5024  HA  GLU P 897     -19.262  -8.988  27.001  0.00  0.00      PROA  
ATOM   5025  CB  GLU P 897     -19.283  -6.935  26.871  0.00  0.00      PROA  
ATOM   5026  HB1 GLU P 897     -20.389  -6.838  26.908  0.00  0.00      PROA  
ATOM   5027  HB2 GLU P 897     -19.039  -6.101  26.179  0.00  0.00      PROA  
ATOM   5028  CG  GLU P 897     -18.927  -6.600  28.376  0.00  0.00      PROA  
ATOM   5029  HG1 GLU P 897     -18.185  -5.783  28.244  0.00  0.00      PROA  
ATOM   5030  HG2 GLU P 897     -18.452  -7.496  28.829  0.00  0.00      PROA  
ATOM   5031  CD  GLU P 897     -19.914  -6.061  29.372  0.00  0.00      PROA  
ATOM   5032  OE1 GLU P 897     -20.020  -6.762  30.428  0.00  0.00      PROA  
ATOM   5033  OE2 GLU P 897     -20.528  -5.001  29.117  0.00  0.00      PROA  
ATOM   5034  C   GLU P 897     -19.050  -8.638  24.978  0.00  0.00      PROA  
ATOM   5035  O   GLU P 897     -20.209  -8.521  24.584  0.00  0.00      PROA  
ATOM   5036  N   ARG P 898     -18.108  -9.024  24.083  0.00  0.00      PROA  
ATOM   5037  HN  ARG P 898     -17.175  -9.130  24.419  0.00  0.00      PROA  
ATOM   5038  CA  ARG P 898     -18.348  -9.185  22.703  0.00  0.00      PROA  
ATOM   5039  HA  ARG P 898     -19.099  -8.452  22.450  0.00  0.00      PROA  
ATOM   5040  CB  ARG P 898     -16.982  -8.776  21.946  0.00  0.00      PROA  
ATOM   5041  HB1 ARG P 898     -16.144  -9.112  22.593  0.00  0.00      PROA  
ATOM   5042  HB2 ARG P 898     -16.968  -7.665  21.948  0.00  0.00      PROA  
ATOM   5043  CG  ARG P 898     -16.755  -9.342  20.533  0.00  0.00      PROA  
ATOM   5044  HG1 ARG P 898     -16.794 -10.452  20.505  0.00  0.00      PROA  
ATOM   5045  HG2 ARG P 898     -15.708  -9.134  20.225  0.00  0.00      PROA  
ATOM   5046  CD  ARG P 898     -17.728  -8.989  19.337  0.00  0.00      PROA  
ATOM   5047  HD1 ARG P 898     -17.951  -7.921  19.544  0.00  0.00      PROA  
ATOM   5048  HD2 ARG P 898     -18.668  -9.580  19.293  0.00  0.00      PROA  
ATOM   5049  NE  ARG P 898     -16.920  -9.177  18.113  0.00  0.00      PROA  
ATOM   5050  HE  ARG P 898     -16.012  -8.766  18.034  0.00  0.00      PROA  
ATOM   5051  CZ  ARG P 898     -17.480  -9.565  16.973  0.00  0.00      PROA  
ATOM   5052  NH1 ARG P 898     -18.643 -10.219  16.984  0.00  0.00      PROA  
ATOM   5053 HH11 ARG P 898     -18.830 -10.772  17.797  0.00  0.00      PROA  
ATOM   5054 HH12 ARG P 898     -18.841 -10.646  16.101  0.00  0.00      PROA  
ATOM   5055  NH2 ARG P 898     -16.830  -9.410  15.845  0.00  0.00      PROA  
ATOM   5056 HH21 ARG P 898     -17.169  -9.820  14.999  0.00  0.00      PROA  
ATOM   5057 HH22 ARG P 898     -15.929  -8.975  15.856  0.00  0.00      PROA  
ATOM   5058  C   ARG P 898     -18.894 -10.578  22.445  0.00  0.00      PROA  
ATOM   5059  O   ARG P 898     -18.258 -11.562  22.896  0.00  0.00      PROA  
ATOM   5060  N   GLY P 899     -20.043 -10.650  21.751  0.00  0.00      PROA  
ATOM   5061  HN  GLY P 899     -20.517  -9.833  21.430  0.00  0.00      PROA  
ATOM   5062  CA  GLY P 899     -20.567 -11.866  21.213  0.00  0.00      PROA
[truncated: 15,130,006 more chars]
