# Supplementary material for: CryoEM and computational modeling structural insights into the pH regulator NBCn1
Source: Nat Commun. 2025 Nov 11;16:9932. doi: 10.1038/s41467-025-64868-z (PMC12606367; doi:10.1038/s41467-025-64868-z)
Supplement: Supplementary file 6 — Supplementary Data 4 [file 41467_2025_64868_MOESM6_ESM.zip › 200ns_unrestr_MD_NBCn1_2NaCO3/hNBCn1_IF_200ns_2NaCO3_rep2_first_step.pdb]

CRYST1  116.056  116.056  137.851  90.00  90.00  90.00 P 1           1
ATOM      1  N   LEU P 585     -23.770  -7.391 -16.652  0.00  0.00      PROA  
ATOM      2  HT1 LEU P 585     -23.719  -6.406 -16.322  0.00  0.00      PROA  
ATOM      3  HT2 LEU P 585     -24.764  -7.586 -16.885  0.00  0.00      PROA  
ATOM      4  HT3 LEU P 585     -23.345  -7.417 -17.601  0.00  0.00      PROA  
ATOM      5  CA  LEU P 585     -23.209  -8.424 -15.802  0.00  0.00      PROA  
ATOM      6  HA  LEU P 585     -22.150  -8.221 -15.735  0.00  0.00      PROA  
ATOM      7  CB  LEU P 585     -23.753  -8.344 -14.344  0.00  0.00      PROA  
ATOM      8  HB1 LEU P 585     -24.864  -8.339 -14.342  0.00  0.00      PROA  
ATOM      9  HB2 LEU P 585     -23.405  -7.372 -13.936  0.00  0.00      PROA  
ATOM     10  CG  LEU P 585     -23.167  -9.580 -13.470  0.00  0.00      PROA  
ATOM     11  HG  LEU P 585     -23.577 -10.469 -13.995  0.00  0.00      PROA  
ATOM     12  CD1 LEU P 585     -21.643  -9.531 -13.290  0.00  0.00      PROA  
ATOM     13 HD11 LEU P 585     -21.145  -9.737 -14.263  0.00  0.00      PROA  
ATOM     14 HD12 LEU P 585     -21.297 -10.418 -12.717  0.00  0.00      PROA  
ATOM     15 HD13 LEU P 585     -21.299  -8.637 -12.729  0.00  0.00      PROA  
ATOM     16  CD2 LEU P 585     -23.743  -9.546 -12.074  0.00  0.00      PROA  
ATOM     17 HD21 LEU P 585     -23.389 -10.359 -11.405  0.00  0.00      PROA  
ATOM     18 HD22 LEU P 585     -24.849  -9.626 -12.140  0.00  0.00      PROA  
ATOM     19 HD23 LEU P 585     -23.607  -8.572 -11.556  0.00  0.00      PROA  
ATOM     20  C   LEU P 585     -23.376  -9.718 -16.391  0.00  0.00      PROA  
ATOM     21  O   LEU P 585     -22.402 -10.387 -16.685  0.00  0.00      PROA  
ATOM     22  N   ILE P 586     -24.601 -10.186 -16.611  0.00  0.00      PROA  
ATOM     23  HN  ILE P 586     -25.315  -9.529 -16.382  0.00  0.00      PROA  
ATOM     24  CA  ILE P 586     -25.001 -11.527 -17.073  0.00  0.00      PROA  
ATOM     25  HA  ILE P 586     -24.647 -12.239 -16.342  0.00  0.00      PROA  
ATOM     26  CB  ILE P 586     -26.494 -11.800 -17.148  0.00  0.00      PROA  
ATOM     27  HB  ILE P 586     -26.982 -11.075 -17.834  0.00  0.00      PROA  
ATOM     28  CG2 ILE P 586     -26.879 -13.204 -17.591  0.00  0.00      PROA  
ATOM     29 HG21 ILE P 586     -26.699 -13.961 -16.798  0.00  0.00      PROA  
ATOM     30 HG22 ILE P 586     -26.380 -13.492 -18.540  0.00  0.00      PROA  
ATOM     31 HG23 ILE P 586     -27.946 -13.377 -17.848  0.00  0.00      PROA  
ATOM     32  CG1 ILE P 586     -27.307 -11.629 -15.857  0.00  0.00      PROA  
ATOM     33 HG11 ILE P 586     -28.382 -11.902 -15.919  0.00  0.00      PROA  
ATOM     34 HG12 ILE P 586     -27.398 -10.559 -15.575  0.00  0.00      PROA  
ATOM     35  CD  ILE P 586     -26.593 -12.266 -14.637  0.00  0.00      PROA  
ATOM     36  HD1 ILE P 586     -27.324 -12.212 -13.802  0.00  0.00      PROA  
ATOM     37  HD2 ILE P 586     -25.708 -11.648 -14.372  0.00  0.00      PROA  
ATOM     38  HD3 ILE P 586     -26.265 -13.312 -14.817  0.00  0.00      PROA  
ATOM     39  C   ILE P 586     -24.269 -12.030 -18.326  0.00  0.00      PROA  
ATOM     40  O   ILE P 586     -23.957 -13.224 -18.438  0.00  0.00      PROA  
ATOM     41  N   LEU P 587     -23.928 -11.129 -19.310  0.00  0.00      PROA  
ATOM     42  HN  LEU P 587     -24.046 -10.155 -19.136  0.00  0.00      PROA  
ATOM     43  CA  LEU P 587     -23.085 -11.383 -20.421  0.00  0.00      PROA  
ATOM     44  HA  LEU P 587     -23.477 -12.226 -20.971  0.00  0.00      PROA  
ATOM     45  CB  LEU P 587     -23.180 -10.261 -21.502  0.00  0.00      PROA  
ATOM     46  HB1 LEU P 587     -22.617 -10.750 -22.325  0.00  0.00      PROA  
ATOM     47  HB2 LEU P 587     -22.677  -9.316 -21.204  0.00  0.00      PROA  
ATOM     48  CG  LEU P 587     -24.651  -9.844 -21.978  0.00  0.00      PROA  
ATOM     49  HG  LEU P 587     -25.310  -9.755 -21.088  0.00  0.00      PROA  
ATOM     50  CD1 LEU P 587     -24.672  -8.479 -22.728  0.00  0.00      PROA  
ATOM     51 HD11 LEU P 587     -25.705  -8.202 -23.029  0.00  0.00      PROA  
ATOM     52 HD12 LEU P 587     -23.993  -8.544 -23.605  0.00  0.00      PROA  
ATOM     53 HD13 LEU P 587     -24.254  -7.786 -21.968  0.00  0.00      PROA  
ATOM     54  CD2 LEU P 587     -25.131 -10.979 -22.978  0.00  0.00      PROA  
ATOM     55 HD21 LEU P 587     -25.087 -11.921 -22.390  0.00  0.00      PROA  
ATOM     56 HD22 LEU P 587     -24.412 -10.962 -23.825  0.00  0.00      PROA  
ATOM     57 HD23 LEU P 587     -26.164 -10.863 -23.370  0.00  0.00      PROA  
ATOM     58  C   LEU P 587     -21.593 -11.711 -20.052  0.00  0.00      PROA  
ATOM     59  O   LEU P 587     -21.002 -12.584 -20.655  0.00  0.00      PROA  
ATOM     60  N   ASP P 588     -21.068 -11.177 -18.916  0.00  0.00      PROA  
ATOM     61  HN  ASP P 588     -21.554 -10.473 -18.404  0.00  0.00      PROA  
ATOM     62  CA  ASP P 588     -19.759 -11.537 -18.427  0.00  0.00      PROA  
ATOM     63  HA  ASP P 588     -19.072 -11.622 -19.257  0.00  0.00      PROA  
ATOM     64  CB  ASP P 588     -19.301 -10.566 -17.256  0.00  0.00      PROA  
ATOM     65  HB1 ASP P 588     -18.344 -10.845 -16.764  0.00  0.00      PROA  
ATOM     66  HB2 ASP P 588     -20.064 -10.662 -16.454  0.00  0.00      PROA  
ATOM     67  CG  ASP P 588     -19.164  -9.044 -17.544  0.00  0.00      PROA  
ATOM     68  OD1 ASP P 588     -19.046  -8.775 -18.796  0.00  0.00      PROA  
ATOM     69  OD2 ASP P 588     -19.089  -8.175 -16.642  0.00  0.00      PROA  
ATOM     70  C   ASP P 588     -19.684 -12.983 -17.955  0.00  0.00      PROA  
ATOM     71  O   ASP P 588     -18.750 -13.741 -18.285  0.00  0.00      PROA  
ATOM     72  N   ILE P 589     -20.747 -13.420 -17.263  0.00  0.00      PROA  
ATOM     73  HN  ILE P 589     -21.417 -12.767 -16.920  0.00  0.00      PROA  
ATOM     74  CA  ILE P 589     -20.951 -14.831 -16.916  0.00  0.00      PROA  
ATOM     75  HA  ILE P 589     -20.019 -15.138 -16.464  0.00  0.00      PROA  
ATOM     76  CB  ILE P 589     -22.132 -15.012 -15.934  0.00  0.00      PROA  
ATOM     77  HB  ILE P 589     -22.990 -14.523 -16.443  0.00  0.00      PROA  
ATOM     78  CG2 ILE P 589     -22.472 -16.508 -15.761  0.00  0.00      PROA  
ATOM     79 HG21 ILE P 589     -22.977 -16.910 -16.666  0.00  0.00      PROA  
ATOM     80 HG22 ILE P 589     -23.107 -16.626 -14.858  0.00  0.00      PROA  
ATOM     81 HG23 ILE P 589     -21.515 -17.036 -15.562  0.00  0.00      PROA  
ATOM     82  CG1 ILE P 589     -21.789 -14.426 -14.544  0.00  0.00      PROA  
ATOM     83 HG11 ILE P 589     -20.691 -14.298 -14.435  0.00  0.00      PROA  
ATOM     84 HG12 ILE P 589     -22.153 -15.037 -13.691  0.00  0.00      PROA  
ATOM     85  CD  ILE P 589     -22.509 -13.095 -14.248  0.00  0.00      PROA  
ATOM     86  HD1 ILE P 589     -22.146 -12.674 -13.286  0.00  0.00      PROA  
ATOM     87  HD2 ILE P 589     -23.591 -13.305 -14.112  0.00  0.00      PROA  
ATOM     88  HD3 ILE P 589     -22.266 -12.356 -15.041  0.00  0.00      PROA  
ATOM     89  C   ILE P 589     -21.109 -15.805 -18.106  0.00  0.00      PROA  
ATOM     90  O   ILE P 589     -20.430 -16.801 -18.166  0.00  0.00      PROA  
ATOM     91  N   LYS P 590     -21.910 -15.420 -19.139  0.00  0.00      PROA  
ATOM     92  HN  LYS P 590     -22.408 -14.564 -19.024  0.00  0.00      PROA  
ATOM     93  CA  LYS P 590     -22.047 -16.270 -20.330  0.00  0.00      PROA  
ATOM     94  HA  LYS P 590     -22.195 -17.318 -20.118  0.00  0.00      PROA  
ATOM     95  CB  LYS P 590     -23.247 -15.770 -21.157  0.00  0.00      PROA  
ATOM     96  HB1 LYS P 590     -23.354 -16.267 -22.145  0.00  0.00      PROA  
ATOM     97  HB2 LYS P 590     -23.211 -14.673 -21.326  0.00  0.00      PROA  
ATOM     98  CG  LYS P 590     -24.676 -16.014 -20.542  0.00  0.00      PROA  
ATOM     99  HG1 LYS P 590     -24.723 -15.634 -19.499  0.00  0.00      PROA  
ATOM    100  HG2 LYS P 590     -24.669 -17.123 -20.477  0.00  0.00      PROA  
ATOM    101  CD  LYS P 590     -25.795 -15.538 -21.441  0.00  0.00      PROA  
ATOM    102  HD1 LYS P 590     -25.679 -16.038 -22.427  0.00  0.00      PROA  
ATOM    103  HD2 LYS P 590     -25.704 -14.436 -21.542  0.00  0.00      PROA  
ATOM    104  CE  LYS P 590     -27.186 -15.792 -20.918  0.00  0.00      PROA  
ATOM    105  HE1 LYS P 590     -27.331 -15.241 -19.964  0.00  0.00      PROA  
ATOM    106  HE2 LYS P 590     -27.318 -16.874 -20.706  0.00  0.00      PROA  
ATOM    107  NZ  LYS P 590     -28.242 -15.441 -21.880  0.00  0.00      PROA  
ATOM    108  HZ1 LYS P 590     -27.890 -15.718 -22.819  0.00  0.00      PROA  
ATOM    109  HZ2 LYS P 590     -28.537 -14.448 -21.975  0.00  0.00      PROA  
ATOM    110  HZ3 LYS P 590     -29.075 -16.042 -21.719  0.00  0.00      PROA  
ATOM    111  C   LYS P 590     -20.771 -16.191 -21.206  0.00  0.00      PROA  
ATOM    112  O   LYS P 590     -20.467 -17.090 -21.947  0.00  0.00      PROA  
ATOM    113  N   ARG P 591     -19.965 -15.108 -21.051  0.00  0.00      PROA  
ATOM    114  HN  ARG P 591     -20.293 -14.370 -20.465  0.00  0.00      PROA  
ATOM    115  CA  ARG P 591     -18.704 -14.990 -21.694  0.00  0.00      PROA  
ATOM    116  HA  ARG P 591     -18.701 -15.540 -22.624  0.00  0.00      PROA  
ATOM    117  CB  ARG P 591     -18.264 -13.492 -21.814  0.00  0.00      PROA  
ATOM    118  HB1 ARG P 591     -18.253 -13.123 -20.766  0.00  0.00      PROA  
ATOM    119  HB2 ARG P 591     -19.188 -13.073 -22.267  0.00  0.00      PROA  
ATOM    120  CG  ARG P 591     -16.904 -13.292 -22.547  0.00  0.00      PROA  
ATOM    121  HG1 ARG P 591     -17.041 -13.664 -23.585  0.00  0.00      PROA  
ATOM    122  HG2 ARG P 591     -16.121 -13.964 -22.136  0.00  0.00      PROA  
ATOM    123  CD  ARG P 591     -16.406 -11.795 -22.600  0.00  0.00      PROA  
ATOM    124  HD1 ARG P 591     -15.598 -11.690 -23.356  0.00  0.00      PROA  
ATOM    125  HD2 ARG P 591     -15.939 -11.594 -21.612  0.00  0.00      PROA  
ATOM    126  NE  ARG P 591     -17.469 -10.858 -22.933  0.00  0.00      PROA  
ATOM    127  HE  ARG P 591     -18.080 -11.199 -23.646  0.00  0.00      PROA  
ATOM    128  CZ  ARG P 591     -18.041 -10.085 -22.000  0.00  0.00      PROA  
ATOM    129  NH1 ARG P 591     -17.433  -9.750 -20.865  0.00  0.00      PROA  
ATOM    130 HH11 ARG P 591     -16.471 -10.024 -20.855  0.00  0.00      PROA  
ATOM    131 HH12 ARG P 591     -17.984  -9.422 -20.098  0.00  0.00      PROA  
ATOM    132  NH2 ARG P 591     -19.086  -9.451 -22.361  0.00  0.00      PROA  
ATOM    133 HH21 ARG P 591     -19.562  -9.686 -23.209  0.00  0.00      PROA  
ATOM    134 HH22 ARG P 591     -19.376  -8.721 -21.742  0.00  0.00      PROA  
ATOM    135  C   ARG P 591     -17.646 -15.824 -20.992  0.00  0.00      PROA  
ATOM    136  O   ARG P 591     -16.727 -16.451 -21.617  0.00  0.00      PROA  
ATOM    137  N   LYS P 592     -17.707 -15.987 -19.638  0.00  0.00      PROA  
ATOM    138  HN  LYS P 592     -18.300 -15.368 -19.128  0.00  0.00      PROA  
ATOM    139  CA  LYS P 592     -16.683 -16.802 -18.942  0.00  0.00      PROA  
ATOM    140  HA  LYS P 592     -15.730 -16.926 -19.435  0.00  0.00      PROA  
ATOM    141  CB  LYS P 592     -16.410 -16.156 -17.611  0.00  0.00      PROA  
ATOM    142  HB1 LYS P 592     -17.317 -16.214 -16.973  0.00  0.00      PROA  
ATOM    143  HB2 LYS P 592     -16.182 -15.074 -17.717  0.00  0.00      PROA  
ATOM    144  CG  LYS P 592     -15.167 -16.628 -16.746  0.00  0.00      PROA  
ATOM    145  HG1 LYS P 592     -15.364 -17.681 -16.454  0.00  0.00      PROA  
ATOM    146  HG2 LYS P 592     -15.272 -15.958 -15.866  0.00  0.00      PROA  
ATOM    147  CD  LYS P 592     -13.846 -16.619 -17.559  0.00  0.00      PROA  
ATOM    148  HD1 LYS P 592     -13.391 -15.626 -17.763  0.00  0.00      PROA  
ATOM    149  HD2 LYS P 592     -13.972 -17.221 -18.484  0.00  0.00      PROA  
ATOM    150  CE  LYS P 592     -12.772 -17.524 -16.809  0.00  0.00      PROA  
ATOM    151  HE1 LYS P 592     -13.199 -18.547 -16.888  0.00  0.00      PROA  
ATOM    152  HE2 LYS P 592     -12.678 -17.214 -15.747  0.00  0.00      PROA  
ATOM    153  NZ  LYS P 592     -11.545 -17.368 -17.512  0.00  0.00      PROA  
ATOM    154  HZ1 LYS P 592     -10.836 -18.067 -17.212  0.00  0.00      PROA  
ATOM    155  HZ2 LYS P 592     -11.187 -16.461 -17.152  0.00  0.00      PROA  
ATOM    156  HZ3 LYS P 592     -11.518 -17.214 -18.540  0.00  0.00      PROA  
ATOM    157  C   LYS P 592     -17.042 -18.259 -18.681  0.00  0.00      PROA  
ATOM    158  O   LYS P 592     -16.143 -19.093 -18.600  0.00  0.00      PROA  
ATOM    159  N   ALA P 593     -18.278 -18.674 -18.666  0.00  0.00      PROA  
ATOM    160  HN  ALA P 593     -18.907 -17.906 -18.763  0.00  0.00      PROA  
ATOM    161  CA  ALA P 593     -18.794 -20.045 -18.559  0.00  0.00      PROA  
ATOM    162  HA  ALA P 593     -18.768 -20.252 -17.500  0.00  0.00      PROA  
ATOM    163  CB  ALA P 593     -20.355 -20.095 -18.812  0.00  0.00      PROA  
ATOM    164  HB1 ALA P 593     -20.628 -19.901 -19.872  0.00  0.00      PROA  
ATOM    165  HB2 ALA P 593     -20.733 -19.197 -18.278  0.00  0.00      PROA  
ATOM    166  HB3 ALA P 593     -20.866 -20.918 -18.269  0.00  0.00      PROA  
ATOM    167  C   ALA P 593     -18.042 -21.238 -19.146  0.00  0.00      PROA  
ATOM    168  O   ALA P 593     -17.636 -22.083 -18.362  0.00  0.00      PROA  
ATOM    169  N   PRO P 594     -17.743 -21.377 -20.395  0.00  0.00      PROA  
ATOM    170  CD  PRO P 594     -18.277 -20.569 -21.524  0.00  0.00      PROA  
ATOM    171  HD1 PRO P 594     -18.298 -19.474 -21.332  0.00  0.00      PROA  
ATOM    172  HD2 PRO P 594     -19.364 -20.737 -21.679  0.00  0.00      PROA  
ATOM    173  CA  PRO P 594     -17.011 -22.547 -20.917  0.00  0.00      PROA  
ATOM    174  HA  PRO P 594     -17.324 -23.543 -20.640  0.00  0.00      PROA  
ATOM    175  CB  PRO P 594     -17.361 -22.569 -22.428  0.00  0.00      PROA  
ATOM    176  HB1 PRO P 594     -18.193 -23.294 -22.564  0.00  0.00      PROA  
ATOM    177  HB2 PRO P 594     -16.570 -22.906 -23.131  0.00  0.00      PROA  
ATOM    178  CG  PRO P 594     -17.557 -21.069 -22.735  0.00  0.00      PROA  
ATOM    179  HG1 PRO P 594     -16.502 -20.777 -22.922  0.00  0.00      PROA  
ATOM    180  HG2 PRO P 594     -18.062 -20.925 -23.715  0.00  0.00      PROA  
ATOM    181  C   PRO P 594     -15.466 -22.466 -20.825  0.00  0.00      PROA  
ATOM    182  O   PRO P 594     -14.798 -23.361 -21.359  0.00  0.00      PROA  
ATOM    183  N   PHE P 595     -14.875 -21.365 -20.223  0.00  0.00      PROA  
ATOM    184  HN  PHE P 595     -15.395 -20.624 -19.804  0.00  0.00      PROA  
ATOM    185  CA  PHE P 595     -13.437 -21.248 -20.003  0.00  0.00      PROA  
ATOM    186  HA  PHE P 595     -12.865 -21.950 -20.593  0.00  0.00      PROA  
ATOM    187  CB  PHE P 595     -12.998 -19.796 -20.472  0.00  0.00      PROA  
ATOM    188  HB1 PHE P 595     -11.894 -19.761 -20.355  0.00  0.00      PROA  
ATOM    189  HB2 PHE P 595     -13.451 -19.033 -19.804  0.00  0.00      PROA  
ATOM    190  CG  PHE P 595     -13.303 -19.519 -21.918  0.00  0.00      PROA  
ATOM    191  CD1 PHE P 595     -12.901 -20.395 -22.909  0.00  0.00      PROA  
ATOM    192  HD1 PHE P 595     -12.186 -21.169 -22.671  0.00  0.00      PROA  
ATOM    193  CE1 PHE P 595     -13.196 -20.198 -24.279  0.00  0.00      PROA  
ATOM    194  HE1 PHE P 595     -12.832 -20.886 -25.027  0.00  0.00      PROA  
ATOM    195  CZ  PHE P 595     -14.058 -19.132 -24.644  0.00  0.00      PROA  
ATOM    196  HZ  PHE P 595     -14.212 -18.948 -25.697  0.00  0.00      PROA  
ATOM    197  CD2 PHE P 595     -14.096 -18.395 -22.305  0.00  0.00      PROA  
ATOM    198  HD2 PHE P 595     -14.493 -17.664 -21.617  0.00  0.00      PROA  
ATOM    199  CE2 PHE P 595     -14.391 -18.177 -23.657  0.00  0.00      PROA  
ATOM    200  HE2 PHE P 595     -15.010 -17.336 -23.930  0.00  0.00      PROA  
ATOM    201  C   PHE P 595     -13.060 -21.349 -18.542  0.00  0.00      PROA  
ATOM    202  O   PHE P 595     -11.912 -21.220 -18.096  0.00  0.00      PROA  
ATOM    203  N   PHE P 596     -14.023 -21.575 -17.628  0.00  0.00      PROA  
ATOM    204  HN  PHE P 596     -14.953 -21.697 -17.967  0.00  0.00      PROA  
ATOM    205  CA  PHE P 596     -13.860 -21.714 -16.263  0.00  0.00      PROA  
ATOM    206  HA  PHE P 596     -13.347 -20.840 -15.888  0.00  0.00      PROA  
ATOM    207  CB  PHE P 596     -15.340 -21.798 -15.539  0.00  0.00      PROA  
ATOM    208  HB1 PHE P 596     -15.684 -22.664 -16.143  0.00  0.00      PROA  
ATOM    209  HB2 PHE P 596     -15.968 -20.913 -15.779  0.00  0.00      PROA  
ATOM    210  CG  PHE P 596     -15.303 -22.144 -14.099  0.00  0.00      PROA  
ATOM    211  CD1 PHE P 596     -15.725 -23.370 -13.521  0.00  0.00      PROA  
ATOM    212  HD1 PHE P 596     -16.202 -24.104 -14.152  0.00  0.00      PROA  
ATOM    213  CE1 PHE P 596     -15.793 -23.546 -12.140  0.00  0.00      PROA  
ATOM    214  HE1 PHE P 596     -16.320 -24.384 -11.709  0.00  0.00      PROA  
ATOM    215  CZ  PHE P 596     -15.304 -22.496 -11.273  0.00  0.00      PROA  
ATOM    216  HZ  PHE P 596     -15.217 -22.596 -10.201  0.00  0.00      PROA  
ATOM    217  CD2 PHE P 596     -14.758 -21.166 -13.252  0.00  0.00      PROA  
ATOM    218  HD2 PHE P 596     -14.296 -20.256 -13.604  0.00  0.00      PROA  
ATOM    219  CE2 PHE P 596     -14.868 -21.345 -11.845  0.00  0.00      PROA  
ATOM    220  HE2 PHE P 596     -14.609 -20.585 -11.122  0.00  0.00      PROA  
ATOM    221  C   PHE P 596     -12.922 -22.888 -15.779  0.00  0.00      PROA  
ATOM    222  O   PHE P 596     -12.194 -22.753 -14.829  0.00  0.00      PROA  
ATOM    223  N   LEU P 597     -13.102 -24.070 -16.390  0.00  0.00      PROA  
ATOM    224  HN  LEU P 597     -13.873 -24.286 -16.984  0.00  0.00      PROA  
ATOM    225  CA  LEU P 597     -12.328 -25.214 -16.021  0.00  0.00      PROA  
ATOM    226  HA  LEU P 597     -12.031 -25.168 -14.984  0.00  0.00      PROA  
ATOM    227  CB  LEU P 597     -13.120 -26.482 -16.153  0.00  0.00      PROA  
ATOM    228  HB1 LEU P 597     -12.496 -27.346 -15.838  0.00  0.00      PROA  
ATOM    229  HB2 LEU P 597     -13.474 -26.546 -17.205  0.00  0.00      PROA  
ATOM    230  CG  LEU P 597     -14.337 -26.529 -15.209  0.00  0.00      PROA  
ATOM    231  HG  LEU P 597     -14.951 -25.643 -15.480  0.00  0.00      PROA  
ATOM    232  CD1 LEU P 597     -15.320 -27.576 -15.433  0.00  0.00      PROA  
ATOM    233 HD11 LEU P 597     -14.860 -28.579 -15.304  0.00  0.00      PROA  
ATOM    234 HD12 LEU P 597     -15.742 -27.381 -16.442  0.00  0.00      PROA  
ATOM    235 HD13 LEU P 597     -16.210 -27.513 -14.771  0.00  0.00      PROA  
ATOM    236  CD2 LEU P 597     -13.953 -26.427 -13.762  0.00  0.00      PROA  
ATOM    237 HD21 LEU P 597     -14.863 -26.563 -13.141  0.00  0.00      PROA  
ATOM    238 HD22 LEU P 597     -13.764 -25.368 -13.484  0.00  0.00      PROA  
ATOM    239 HD23 LEU P 597     -13.201 -27.186 -13.458  0.00  0.00      PROA  
ATOM    240  C   LEU P 597     -11.191 -25.313 -16.998  0.00  0.00      PROA  
ATOM    241  O   LEU P 597     -10.270 -26.050 -16.826  0.00  0.00      PROA  
ATOM    242  N   SER P 598     -11.164 -24.504 -18.080  0.00  0.00      PROA  
ATOM    243  HN  SER P 598     -11.958 -23.908 -17.988  0.00  0.00      PROA  
ATOM    244  CA  SER P 598     -10.025 -24.120 -18.845  0.00  0.00      PROA  
ATOM    245  HA  SER P 598      -9.634 -25.065 -19.193  0.00  0.00      PROA  
ATOM    246  CB  SER P 598     -10.216 -23.255 -20.163  0.00  0.00      PROA  
ATOM    247  HB1 SER P 598      -9.309 -22.977 -20.741  0.00  0.00      PROA  
ATOM    248  HB2 SER P 598     -10.711 -22.285 -19.941  0.00  0.00      PROA  
ATOM    249  OG  SER P 598     -10.969 -24.023 -21.130  0.00  0.00      PROA  
ATOM    250  HG1 SER P 598     -10.587 -24.870 -21.371  0.00  0.00      PROA  
ATOM    251  C   SER P 598      -8.853 -23.415 -18.122  0.00  0.00      PROA  
ATOM    252  O   SER P 598      -7.683 -23.705 -18.214  0.00  0.00      PROA  
ATOM    253  N   ASP P 599      -9.300 -22.423 -17.282  0.00  0.00      PROA  
ATOM    254  HN  ASP P 599     -10.246 -22.148 -17.434  0.00  0.00      PROA  
ATOM    255  CA  ASP P 599      -8.400 -21.827 -16.333  0.00  0.00      PROA  
ATOM    256  HA  ASP P 599      -7.680 -21.195 -16.831  0.00  0.00      PROA  
ATOM    257  CB  ASP P 599      -9.160 -20.783 -15.537  0.00  0.00      PROA  
ATOM    258  HB1 ASP P 599      -8.390 -20.262 -14.929  0.00  0.00      PROA  
ATOM    259  HB2 ASP P 599      -9.900 -21.340 -14.924  0.00  0.00      PROA  
ATOM    260  CG  ASP P 599      -9.835 -19.661 -16.355  0.00  0.00      PROA  
ATOM    261  OD1 ASP P 599      -9.406 -19.207 -17.406  0.00  0.00      PROA  
ATOM    262  OD2 ASP P 599     -10.728 -19.216 -15.733  0.00  0.00      PROA  
ATOM    263  C   ASP P 599      -7.841 -22.847 -15.290  0.00  0.00      PROA  
ATOM    264  O   ASP P 599      -6.664 -22.687 -14.897  0.00  0.00      PROA  
ATOM    265  N   PHE P 600      -8.579 -23.772 -14.720  0.00  0.00      PROA  
ATOM    266  HN  PHE P 600      -9.531 -23.929 -14.971  0.00  0.00      PROA  
ATOM    267  CA  PHE P 600      -7.910 -24.818 -13.914  0.00  0.00      PROA  
ATOM    268  HA  PHE P 600      -7.294 -24.324 -13.178  0.00  0.00      PROA  
ATOM    269  CB  PHE P 600      -8.906 -25.816 -13.158  0.00  0.00      PROA  
ATOM    270  HB1 PHE P 600      -8.343 -26.700 -12.790  0.00  0.00      PROA  
ATOM    271  HB2 PHE P 600      -9.670 -26.216 -13.858  0.00  0.00      PROA  
ATOM    272  CG  PHE P 600      -9.538 -25.067 -12.005  0.00  0.00      PROA  
ATOM    273  CD1 PHE P 600      -8.798 -25.115 -10.808  0.00  0.00      PROA  
ATOM    274  HD1 PHE P 600      -7.817 -25.567 -10.822  0.00  0.00      PROA  
ATOM    275  CE1 PHE P 600      -9.294 -24.530  -9.626  0.00  0.00      PROA  
ATOM    276  HE1 PHE P 600      -8.731 -24.600  -8.707  0.00  0.00      PROA  
ATOM    277  CZ  PHE P 600     -10.584 -23.996  -9.550  0.00  0.00      PROA  
ATOM    278  HZ  PHE P 600     -11.014 -23.544  -8.668  0.00  0.00      PROA  
ATOM    279  CD2 PHE P 600     -10.864 -24.602 -11.939  0.00  0.00      PROA  
ATOM    280  HD2 PHE P 600     -11.543 -24.622 -12.779  0.00  0.00      PROA  
ATOM    281  CE2 PHE P 600     -11.314 -24.025 -10.754  0.00  0.00      PROA  
ATOM    282  HE2 PHE P 600     -12.265 -23.521 -10.840  0.00  0.00      PROA  
ATOM    283  C   PHE P 600      -6.975 -25.833 -14.613  0.00  0.00      PROA  
ATOM    284  O   PHE P 600      -5.914 -26.156 -14.112  0.00  0.00      PROA  
ATOM    285  N   LYS P 601      -7.325 -26.307 -15.864  0.00  0.00      PROA  
ATOM    286  HN  LYS P 601      -8.153 -25.940 -16.279  0.00  0.00      PROA  
ATOM    287  CA  LYS P 601      -6.580 -27.181 -16.725  0.00  0.00      PROA  
ATOM    288  HA  LYS P 601      -6.536 -28.066 -16.107  0.00  0.00      PROA  
ATOM    289  CB  LYS P 601      -7.316 -27.695 -17.969  0.00  0.00      PROA  
ATOM    290  HB1 LYS P 601      -6.746 -28.164 -18.799  0.00  0.00      PROA  
ATOM    291  HB2 LYS P 601      -7.761 -26.756 -18.364  0.00  0.00      PROA  
ATOM    292  CG  LYS P 601      -8.509 -28.630 -17.656  0.00  0.00      PROA  
ATOM    293  HG1 LYS P 601      -9.195 -28.270 -16.860  0.00  0.00      PROA  
ATOM    294  HG2 LYS P 601      -8.008 -29.517 -17.215  0.00  0.00      PROA  
ATOM    295  CD  LYS P 601      -9.317 -29.133 -18.910  0.00  0.00      PROA  
ATOM    296  HD1 LYS P 601      -9.841 -30.076 -18.644  0.00  0.00      PROA  
ATOM    297  HD2 LYS P 601      -8.462 -29.425 -19.557  0.00  0.00      PROA  
ATOM    298  CE  LYS P 601     -10.321 -28.144 -19.407  0.00  0.00      PROA  
ATOM    299  HE1 LYS P 601      -9.935 -27.131 -19.649  0.00  0.00      PROA  
ATOM    300  HE2 LYS P 601     -11.124 -28.085 -18.641  0.00  0.00      PROA  
ATOM    301  NZ  LYS P 601     -10.821 -28.630 -20.720  0.00  0.00      PROA  
ATOM    302  HZ1 LYS P 601     -11.812 -28.946 -20.727  0.00  0.00      PROA  
ATOM    303  HZ2 LYS P 601     -10.267 -29.435 -21.075  0.00  0.00      PROA  
ATOM    304  HZ3 LYS P 601     -10.785 -27.829 -21.382  0.00  0.00      PROA  
ATOM    305  C   LYS P 601      -5.233 -26.761 -17.169  0.00  0.00      PROA  
ATOM    306  O   LYS P 601      -4.362 -27.604 -17.290  0.00  0.00      PROA  
ATOM    307  N   ASP P 602      -4.953 -25.426 -17.313  0.00  0.00      PROA  
ATOM    308  HN  ASP P 602      -5.662 -24.732 -17.402  0.00  0.00      PROA  
ATOM    309  CA  ASP P 602      -3.654 -24.924 -17.619  0.00  0.00      PROA  
ATOM    310  HA  ASP P 602      -3.110 -25.605 -18.257  0.00  0.00      PROA  
ATOM    311  CB  ASP P 602      -3.724 -23.643 -18.544  0.00  0.00      PROA  
ATOM    312  HB1 ASP P 602      -2.801 -23.024 -18.562  0.00  0.00      PROA  
ATOM    313  HB2 ASP P 602      -4.525 -22.976 -18.159  0.00  0.00      PROA  
ATOM    314  CG  ASP P 602      -4.140 -24.013 -19.881  0.00  0.00      PROA  
ATOM    315  OD1 ASP P 602      -4.312 -25.194 -20.307  0.00  0.00      PROA  
ATOM    316  OD2 ASP P 602      -4.277 -23.092 -20.752  0.00  0.00      PROA  
ATOM    317  C   ASP P 602      -2.758 -24.583 -16.391  0.00  0.00      PROA  
ATOM    318  O   ASP P 602      -1.660 -23.980 -16.414  0.00  0.00      PROA  
ATOM    319  N   ALA P 603      -3.118 -25.116 -15.227  0.00  0.00      PROA  
ATOM    320  HN  ALA P 603      -3.934 -25.678 -15.113  0.00  0.00      PROA  
ATOM    321  CA  ALA P 603      -2.215 -25.002 -14.079  0.00  0.00      PROA  
ATOM    322  HA  ALA P 603      -1.815 -24.021 -13.870  0.00  0.00      PROA  
ATOM    323  CB  ALA P 603      -2.974 -25.489 -12.862  0.00  0.00      PROA  
ATOM    324  HB1 ALA P 603      -2.384 -25.273 -11.946  0.00  0.00      PROA  
ATOM    325  HB2 ALA P 603      -3.110 -26.592 -12.872  0.00  0.00      PROA  
ATOM    326  HB3 ALA P 603      -3.902 -24.881 -12.810  0.00  0.00      PROA  
ATOM    327  C   ALA P 603      -0.872 -25.668 -14.082  0.00  0.00      PROA  
ATOM    328  O   ALA P 603       0.048 -25.217 -13.475  0.00  0.00      PROA  
ATOM    329  N   LEU P 604      -0.821 -26.843 -14.799  0.00  0.00      PROA  
ATOM    330  HN  LEU P 604      -1.635 -27.204 -15.248  0.00  0.00      PROA  
ATOM    331  CA  LEU P 604       0.374 -27.674 -14.998  0.00  0.00      PROA  
ATOM    332  HA  LEU P 604       0.780 -28.118 -14.101  0.00  0.00      PROA  
ATOM    333  CB  LEU P 604       0.017 -28.931 -15.671  0.00  0.00      PROA  
ATOM    334  HB1 LEU P 604       0.952 -29.518 -15.796  0.00  0.00      PROA  
ATOM    335  HB2 LEU P 604      -0.312 -28.661 -16.697  0.00  0.00      PROA  
ATOM    336  CG  LEU P 604      -1.102 -29.802 -15.030  0.00  0.00      PROA  
ATOM    337  HG  LEU P 604      -1.890 -29.106 -14.673  0.00  0.00      PROA  
ATOM    338  CD1 LEU P 604      -1.807 -30.722 -16.061  0.00  0.00      PROA  
ATOM    339 HD11 LEU P 604      -2.074 -30.254 -17.033  0.00  0.00      PROA  
ATOM    340 HD12 LEU P 604      -2.739 -31.089 -15.579  0.00  0.00      PROA  
ATOM    341 HD13 LEU P 604      -1.189 -31.632 -16.212  0.00  0.00      PROA  
ATOM    342  CD2 LEU P 604      -0.591 -30.686 -13.903  0.00  0.00      PROA  
ATOM    343 HD21 LEU P 604      -1.397 -31.360 -13.544  0.00  0.00      PROA  
ATOM    344 HD22 LEU P 604      -0.209 -30.133 -13.019  0.00  0.00      PROA  
ATOM    345 HD23 LEU P 604       0.189 -31.355 -14.325  0.00  0.00      PROA  
ATOM    346  C   LEU P 604       1.498 -26.984 -15.674  0.00  0.00      PROA  
ATOM    347  O   LEU P 604       1.371 -26.532 -16.794  0.00  0.00      PROA  
ATOM    348  N   SER P 605       2.641 -26.854 -14.961  0.00  0.00      PROA  
ATOM    349  HN  SER P 605       2.704 -27.237 -14.043  0.00  0.00      PROA  
ATOM    350  CA  SER P 605       3.771 -26.137 -15.479  0.00  0.00      PROA  
ATOM    351  HA  SER P 605       4.237 -26.816 -16.177  0.00  0.00      PROA  
ATOM    352  CB  SER P 605       3.453 -24.832 -16.211  0.00  0.00      PROA  
ATOM    353  HB1 SER P 605       2.657 -24.305 -15.642  0.00  0.00      PROA  
ATOM    354  HB2 SER P 605       2.947 -25.054 -17.175  0.00  0.00      PROA  
ATOM    355  OG  SER P 605       4.532 -23.883 -16.369  0.00  0.00      PROA  
ATOM    356  HG1 SER P 605       5.051 -24.228 -17.099  0.00  0.00      PROA  
ATOM    357  C   SER P 605       4.766 -25.925 -14.418  0.00  0.00      PROA  
ATOM    358  O   SER P 605       4.513 -25.584 -13.255  0.00  0.00      PROA  
ATOM    359  N   LEU P 606       6.064 -26.012 -14.798  0.00  0.00      PROA  
ATOM    360  HN  LEU P 606       6.243 -26.453 -15.675  0.00  0.00      PROA  
ATOM    361  CA  LEU P 606       7.121 -25.745 -13.872  0.00  0.00      PROA  
ATOM    362  HA  LEU P 606       6.956 -26.124 -12.874  0.00  0.00      PROA  
ATOM    363  CB  LEU P 606       8.535 -26.304 -14.432  0.00  0.00      PROA  
ATOM    364  HB1 LEU P 606       9.328 -25.916 -13.757  0.00  0.00      PROA  
ATOM    365  HB2 LEU P 606       8.787 -25.918 -15.442  0.00  0.00      PROA  
ATOM    366  CG  LEU P 606       8.667 -27.898 -14.457  0.00  0.00      PROA  
ATOM    367  HG  LEU P 606       7.880 -28.246 -15.160  0.00  0.00      PROA  
ATOM    368  CD1 LEU P 606      10.069 -28.416 -15.072  0.00  0.00      PROA  
ATOM    369 HD11 LEU P 606      10.132 -28.195 -16.159  0.00  0.00      PROA  
ATOM    370 HD12 LEU P 606      10.176 -29.501 -14.861  0.00  0.00      PROA  
ATOM    371 HD13 LEU P 606      10.889 -27.863 -14.564  0.00  0.00      PROA  
ATOM    372  CD2 LEU P 606       8.402 -28.492 -13.054  0.00  0.00      PROA  
ATOM    373 HD21 LEU P 606       9.179 -28.132 -12.346  0.00  0.00      PROA  
ATOM    374 HD22 LEU P 606       8.407 -29.592 -13.210  0.00  0.00      PROA  
ATOM    375 HD23 LEU P 606       7.361 -28.193 -12.805  0.00  0.00      PROA  
ATOM    376  C   LEU P 606       7.268 -24.188 -13.666  0.00  0.00      PROA  
ATOM    377  O   LEU P 606       7.683 -23.692 -12.611  0.00  0.00      PROA  
ATOM    378  N   GLN P 607       6.731 -23.501 -14.691  0.00  0.00      PROA  
ATOM    379  HN  GLN P 607       6.118 -24.018 -15.284  0.00  0.00      PROA  
ATOM    380  CA  GLN P 607       6.718 -22.066 -14.635  0.00  0.00      PROA  
ATOM    381  HA  GLN P 607       7.589 -21.770 -14.069  0.00  0.00      PROA  
ATOM    382  CB  GLN P 607       6.610 -21.429 -16.014  0.00  0.00      PROA  
ATOM    383  HB1 GLN P 607       5.878 -22.028 -16.597  0.00  0.00      PROA  
ATOM    384  HB2 GLN P 607       7.563 -21.617 -16.553  0.00  0.00      PROA  
ATOM    385  CG  GLN P 607       6.285 -19.920 -16.012  0.00  0.00      PROA  
ATOM    386  HG1 GLN P 607       7.010 -19.352 -15.390  0.00  0.00      PROA  
ATOM    387  HG2 GLN P 607       5.233 -19.838 -15.663  0.00  0.00      PROA  
ATOM    388  CD  GLN P 607       6.227 -19.347 -17.476  0.00  0.00      PROA  
ATOM    389  OE1 GLN P 607       5.942 -20.142 -18.364  0.00  0.00      PROA  
ATOM    390  NE2 GLN P 607       6.548 -18.121 -17.634  0.00  0.00      PROA  
ATOM    391 HE21 GLN P 607       6.706 -17.683 -18.519  0.00  0.00      PROA  
ATOM    392 HE22 GLN P 607       6.507 -17.569 -16.801  0.00  0.00      PROA  
ATOM    393  C   GLN P 607       5.651 -21.602 -13.665  0.00  0.00      PROA  
ATOM    394  O   GLN P 607       5.791 -20.705 -12.873  0.00  0.00      PROA  
ATOM    395  N   CYS P 608       4.448 -22.214 -13.631  0.00  0.00      PROA  
ATOM    396  HN  CYS P 608       4.263 -22.996 -14.221  0.00  0.00      PROA  
ATOM    397  CA  CYS P 608       3.516 -21.960 -12.557  0.00  0.00      PROA  
ATOM    398  HA  CYS P 608       3.347 -20.895 -12.507  0.00  0.00      PROA  
ATOM    399  CB  CYS P 608       2.192 -22.721 -12.858  0.00  0.00      PROA  
ATOM    400  HB1 CYS P 608       1.550 -22.830 -11.958  0.00  0.00      PROA  
ATOM    401  HB2 CYS P 608       2.627 -23.699 -13.152  0.00  0.00      PROA  
ATOM    402  SG  CYS P 608       1.066 -21.899 -14.077  0.00  0.00      PROA  
ATOM    403  HG1 CYS P 608       0.263 -22.802 -13.534  0.00  0.00      PROA  
ATOM    404  C   CYS P 608       4.040 -22.373 -11.231  0.00  0.00      PROA  
ATOM    405  O   CYS P 608       3.942 -21.576 -10.348  0.00  0.00      PROA  
ATOM    406  N   LEU P 609       4.717 -23.499 -11.002  0.00  0.00      PROA  
ATOM    407  HN  LEU P 609       4.852 -24.169 -11.727  0.00  0.00      PROA  
ATOM    408  CA  LEU P 609       5.335 -23.756  -9.731  0.00  0.00      PROA  
ATOM    409  HA  LEU P 609       4.501 -24.006  -9.092  0.00  0.00      PROA  
ATOM    410  CB  LEU P 609       6.109 -25.043  -9.913  0.00  0.00      PROA  
ATOM    411  HB1 LEU P 609       6.784 -24.855 -10.775  0.00  0.00      PROA  
ATOM    412  HB2 LEU P 609       5.289 -25.723 -10.228  0.00  0.00      PROA  
ATOM    413  CG  LEU P 609       6.973 -25.530  -8.674  0.00  0.00      PROA  
ATOM    414  HG  LEU P 609       7.837 -24.837  -8.586  0.00  0.00      PROA  
ATOM    415  CD1 LEU P 609       6.337 -25.383  -7.262  0.00  0.00      PROA  
ATOM    416 HD11 LEU P 609       5.539 -26.153  -7.202  0.00  0.00      PROA  
ATOM    417 HD12 LEU P 609       5.906 -24.372  -7.100  0.00  0.00      PROA  
ATOM    418 HD13 LEU P 609       7.036 -25.606  -6.427  0.00  0.00      PROA  
ATOM    419  CD2 LEU P 609       7.525 -26.956  -8.869  0.00  0.00      PROA  
ATOM    420 HD21 LEU P 609       8.061 -26.859  -9.837  0.00  0.00      PROA  
ATOM    421 HD22 LEU P 609       6.674 -27.666  -8.944  0.00  0.00      PROA  
ATOM    422 HD23 LEU P 609       8.308 -27.233  -8.131  0.00  0.00      PROA  
ATOM    423  C   LEU P 609       6.254 -22.675  -9.196  0.00  0.00      PROA  
ATOM    424  O   LEU P 609       6.091 -22.159  -8.056  0.00  0.00      PROA  
ATOM    425  N   ALA P 610       7.195 -22.148 -10.019  0.00  0.00      PROA  
ATOM    426  HN  ALA P 610       7.216 -22.497 -10.953  0.00  0.00      PROA  
ATOM    427  CA  ALA P 610       8.033 -21.079  -9.594  0.00  0.00      PROA  
ATOM    428  HA  ALA P 610       8.486 -21.425  -8.676  0.00  0.00      PROA  
ATOM    429  CB  ALA P 610       9.209 -21.017 -10.637  0.00  0.00      PROA  
ATOM    430  HB1 ALA P 610       8.813 -20.846 -11.661  0.00  0.00      PROA  
ATOM    431  HB2 ALA P 610       9.677 -21.989 -10.371  0.00  0.00      PROA  
ATOM    432  HB3 ALA P 610       9.906 -20.204 -10.339  0.00  0.00      PROA  
ATOM    433  C   ALA P 610       7.354 -19.786  -9.372  0.00  0.00      PROA  
ATOM    434  O   ALA P 610       7.677 -19.093  -8.452  0.00  0.00      PROA  
ATOM    435  N   SER P 611       6.373 -19.399 -10.254  0.00  0.00      PROA  
ATOM    436  HN  SER P 611       6.213 -20.051 -10.991  0.00  0.00      PROA  
ATOM    437  CA  SER P 611       5.483 -18.266 -10.060  0.00  0.00      PROA  
ATOM    438  HA  SER P 611       6.096 -17.387  -9.925  0.00  0.00      PROA  
ATOM    439  CB  SER P 611       4.299 -18.091 -11.147  0.00  0.00      PROA  
ATOM    440  HB1 SER P 611       4.086 -17.001 -11.130  0.00  0.00      PROA  
ATOM    441  HB2 SER P 611       3.471 -18.827 -11.064  0.00  0.00      PROA  
ATOM    442  OG  SER P 611       4.856 -18.299 -12.422  0.00  0.00      PROA  
ATOM    443  HG1 SER P 611       5.152 -19.203 -12.554  0.00  0.00      PROA  
ATOM    444  C   SER P 611       4.732 -18.232  -8.716  0.00  0.00      PROA  
ATOM    445  O   SER P 611       4.688 -17.206  -8.013  0.00  0.00      PROA  
ATOM    446  N   ILE P 612       4.161 -19.358  -8.300  0.00  0.00      PROA  
ATOM    447  HN  ILE P 612       4.200 -20.158  -8.894  0.00  0.00      PROA  
ATOM    448  CA  ILE P 612       3.685 -19.479  -6.871  0.00  0.00      PROA  
ATOM    449  HA  ILE P 612       3.011 -18.653  -6.701  0.00  0.00      PROA  
ATOM    450  CB  ILE P 612       2.987 -20.849  -6.717  0.00  0.00      PROA  
ATOM    451  HB  ILE P 612       3.748 -21.646  -6.858  0.00  0.00      PROA  
ATOM    452  CG2 ILE P 612       2.397 -20.913  -5.299  0.00  0.00      PROA  
ATOM    453 HG21 ILE P 612       1.982 -21.926  -5.114  0.00  0.00      PROA  
ATOM    454 HG22 ILE P 612       1.633 -20.138  -5.075  0.00  0.00      PROA  
ATOM    455 HG23 ILE P 612       3.152 -20.797  -4.492  0.00  0.00      PROA  
ATOM    456  CG1 ILE P 612       1.950 -21.116  -7.813  0.00  0.00      PROA  
ATOM    457 HG11 ILE P 612       2.274 -20.704  -8.792  0.00  0.00      PROA  
ATOM    458 HG12 ILE P 612       1.000 -20.635  -7.496  0.00  0.00      PROA  
ATOM    459  CD  ILE P 612       1.519 -22.629  -7.934  0.00  0.00      PROA  
ATOM    460  HD1 ILE P 612       1.209 -22.944  -6.915  0.00  0.00      PROA  
ATOM    461  HD2 ILE P 612       2.485 -23.159  -8.075  0.00  0.00      PROA  
ATOM    462  HD3 ILE P 612       0.715 -22.803  -8.680  0.00  0.00      PROA  
ATOM    463  C   ILE P 612       4.738 -19.236  -5.745  0.00  0.00      PROA  
ATOM    464  O   ILE P 612       4.511 -18.546  -4.758  0.00  0.00      PROA  
ATOM    465  N   LEU P 613       5.941 -19.823  -5.880  0.00  0.00      PROA  
ATOM    466  HN  LEU P 613       6.143 -20.419  -6.653  0.00  0.00      PROA  
ATOM    467  CA  LEU P 613       7.001 -19.491  -4.942  0.00  0.00      PROA  
ATOM    468  HA  LEU P 613       6.544 -19.626  -3.972  0.00  0.00      PROA  
ATOM    469  CB  LEU P 613       8.165 -20.508  -5.184  0.00  0.00      PROA  
ATOM    470  HB1 LEU P 613       8.911 -20.271  -4.396  0.00  0.00      PROA  
ATOM    471  HB2 LEU P 613       8.637 -20.174  -6.133  0.00  0.00      PROA  
ATOM    472  CG  LEU P 613       7.755 -21.985  -5.127  0.00  0.00      PROA  
ATOM    473  HG  LEU P 613       6.909 -22.281  -5.782  0.00  0.00      PROA  
ATOM    474  CD1 LEU P 613       8.915 -22.838  -5.702  0.00  0.00      PROA  
ATOM    475 HD11 LEU P 613       9.843 -22.687  -5.110  0.00  0.00      PROA  
ATOM    476 HD12 LEU P 613       9.105 -22.667  -6.783  0.00  0.00      PROA  
ATOM    477 HD13 LEU P 613       8.652 -23.888  -5.451  0.00  0.00      PROA  
ATOM    478  CD2 LEU P 613       7.408 -22.485  -3.705  0.00  0.00      PROA  
ATOM    479 HD21 LEU P 613       8.231 -22.277  -2.989  0.00  0.00      PROA  
ATOM    480 HD22 LEU P 613       7.327 -23.593  -3.718  0.00  0.00      PROA  
ATOM    481 HD23 LEU P 613       6.455 -22.004  -3.398  0.00  0.00      PROA  
ATOM    482  C   LEU P 613       7.518 -18.015  -4.910  0.00  0.00      PROA  
ATOM    483  O   LEU P 613       7.604 -17.413  -3.778  0.00  0.00      PROA  
ATOM    484  N   PHE P 614       7.735 -17.391  -6.129  0.00  0.00      PROA  
ATOM    485  HN  PHE P 614       7.595 -17.965  -6.932  0.00  0.00      PROA  
ATOM    486  CA  PHE P 614       8.115 -16.015  -6.267  0.00  0.00      PROA  
ATOM    487  HA  PHE P 614       8.976 -15.746  -5.672  0.00  0.00      PROA  
ATOM    488  CB  PHE P 614       8.506 -15.893  -7.849  0.00  0.00      PROA  
ATOM    489  HB1 PHE P 614       7.881 -16.610  -8.424  0.00  0.00      PROA  
ATOM    490  HB2 PHE P 614       9.555 -16.222  -8.008  0.00  0.00      PROA  
ATOM    491  CG  PHE P 614       8.452 -14.532  -8.504  0.00  0.00      PROA  
ATOM    492  CD1 PHE P 614       9.500 -13.531  -8.316  0.00  0.00      PROA  
ATOM    493  HD1 PHE P 614      10.315 -13.769  -7.648  0.00  0.00      PROA  
ATOM    494  CE1 PHE P 614       9.272 -12.247  -8.677  0.00  0.00      PROA  
ATOM    495  HE1 PHE P 614      10.072 -11.552  -8.465  0.00  0.00      PROA  
ATOM    496  CZ  PHE P 614       8.057 -11.889  -9.408  0.00  0.00      PROA  
ATOM    497  HZ  PHE P 614       7.923 -10.890  -9.795  0.00  0.00      PROA  
ATOM    498  CD2 PHE P 614       7.309 -14.154  -9.250  0.00  0.00      PROA  
ATOM    499  HD2 PHE P 614       6.491 -14.859  -9.267  0.00  0.00      PROA  
ATOM    500  CE2 PHE P 614       7.113 -12.804  -9.621  0.00  0.00      PROA  
ATOM    501  HE2 PHE P 614       6.220 -12.460 -10.121  0.00  0.00      PROA  
ATOM    502  C   PHE P 614       7.136 -14.993  -5.882  0.00  0.00      PROA  
ATOM    503  O   PHE P 614       7.524 -14.094  -5.085  0.00  0.00      PROA  
ATOM    504  N   LEU P 615       5.816 -15.056  -6.254  0.00  0.00      PROA  
ATOM    505  HN  LEU P 615       5.548 -15.908  -6.697  0.00  0.00      PROA  
ATOM    506  CA  LEU P 615       4.677 -14.114  -6.076  0.00  0.00      PROA  
ATOM    507  HA  LEU P 615       4.923 -13.078  -6.259  0.00  0.00      PROA  
ATOM    508  CB  LEU P 615       3.528 -14.581  -6.904  0.00  0.00      PROA  
ATOM    509  HB1 LEU P 615       3.264 -15.543  -6.416  0.00  0.00      PROA  
ATOM    510  HB2 LEU P 615       3.938 -14.727  -7.926  0.00  0.00      PROA  
ATOM    511  CG  LEU P 615       2.357 -13.608  -7.017  0.00  0.00      PROA  
ATOM    512  HG  LEU P 615       1.993 -13.637  -5.968  0.00  0.00      PROA  
ATOM    513  CD1 LEU P 615       2.592 -12.163  -7.452  0.00  0.00      PROA  
ATOM    514 HD11 LEU P 615       1.620 -11.626  -7.481  0.00  0.00      PROA  
ATOM    515 HD12 LEU P 615       3.019 -11.976  -8.461  0.00  0.00      PROA  
ATOM    516 HD13 LEU P 615       3.107 -11.558  -6.675  0.00  0.00      PROA  
ATOM    517  CD2 LEU P 615       1.386 -14.265  -7.940  0.00  0.00      PROA  
ATOM    518 HD21 LEU P 615       1.237 -15.339  -7.695  0.00  0.00      PROA  
ATOM    519 HD22 LEU P 615       1.792 -14.230  -8.974  0.00  0.00      PROA  
ATOM    520 HD23 LEU P 615       0.350 -13.894  -7.787  0.00  0.00      PROA  
ATOM    521  C   LEU P 615       4.430 -13.994  -4.574  0.00  0.00      PROA  
ATOM    522  O   LEU P 615       4.181 -12.962  -4.052  0.00  0.00      PROA  
ATOM    523  N   TYR P 616       4.516 -15.095  -3.821  0.00  0.00      PROA  
ATOM    524  HN  TYR P 616       4.829 -15.988  -4.134  0.00  0.00      PROA  
ATOM    525  CA  TYR P 616       4.376 -15.250  -2.366  0.00  0.00      PROA  
ATOM    526  HA  TYR P 616       3.395 -14.838  -2.178  0.00  0.00      PROA  
ATOM    527  CB  TYR P 616       4.376 -16.820  -1.860  0.00  0.00      PROA  
ATOM    528  HB1 TYR P 616       5.308 -17.352  -2.144  0.00  0.00      PROA  
ATOM    529  HB2 TYR P 616       3.498 -17.324  -2.317  0.00  0.00      PROA  
ATOM    530  CG  TYR P 616       4.093 -16.817  -0.413  0.00  0.00      PROA  
ATOM    531  CD1 TYR P 616       5.203 -17.113   0.402  0.00  0.00      PROA  
ATOM    532  HD1 TYR P 616       6.211 -17.156   0.017  0.00  0.00      PROA  
ATOM    533  CE1 TYR P 616       4.994 -17.165   1.808  0.00  0.00      PROA  
ATOM    534  HE1 TYR P 616       5.775 -17.265   2.547  0.00  0.00      PROA  
ATOM    535  CZ  TYR P 616       3.772 -17.057   2.372  0.00  0.00      PROA  
ATOM    536  OH  TYR P 616       3.611 -17.159   3.745  0.00  0.00      PROA  
ATOM    537  HH  TYR P 616       2.688 -16.957   3.914  0.00  0.00      PROA  
ATOM    538  CD2 TYR P 616       2.851 -16.814   0.171  0.00  0.00      PROA  
ATOM    539  HD2 TYR P 616       1.999 -16.759  -0.491  0.00  0.00      PROA  
ATOM    540  CE2 TYR P 616       2.685 -16.863   1.509  0.00  0.00      PROA  
ATOM    541  HE2 TYR P 616       1.675 -16.879   1.893  0.00  0.00      PROA  
ATOM    542  C   TYR P 616       5.316 -14.328  -1.701  0.00  0.00      PROA  
ATOM    543  O   TYR P 616       4.938 -13.502  -0.906  0.00  0.00      PROA  
ATOM    544  N   CYS P 617       6.600 -14.394  -2.094  0.00  0.00      PROA  
ATOM    545  HN  CYS P 617       6.847 -15.165  -2.676  0.00  0.00      PROA  
ATOM    546  CA  CYS P 617       7.679 -13.581  -1.568  0.00  0.00      PROA  
ATOM    547  HA  CYS P 617       7.692 -13.625  -0.489  0.00  0.00      PROA  
ATOM    548  CB  CYS P 617       9.037 -14.107  -2.129  0.00  0.00      PROA  
ATOM    549  HB1 CYS P 617       9.708 -13.366  -1.645  0.00  0.00      PROA  
ATOM    550  HB2 CYS P 617       9.109 -13.907  -3.220  0.00  0.00      PROA  
ATOM    551  SG  CYS P 617       9.304 -15.821  -1.653  0.00  0.00      PROA  
ATOM    552  HG1 CYS P 617       8.317 -16.319  -2.385  0.00  0.00      PROA  
ATOM    553  C   CYS P 617       7.338 -12.143  -1.830  0.00  0.00      PROA  
ATOM    554  O   CYS P 617       7.524 -11.243  -1.032  0.00  0.00      PROA  
ATOM    555  N   ALA P 618       6.791 -11.827  -3.075  0.00  0.00      PROA  
ATOM    556  HN  ALA P 618       6.788 -12.459  -3.846  0.00  0.00      PROA  
ATOM    557  CA  ALA P 618       6.408 -10.469  -3.387  0.00  0.00      PROA  
ATOM    558  HA  ALA P 618       7.223  -9.819  -3.106  0.00  0.00      PROA  
ATOM    559  CB  ALA P 618       6.065 -10.251  -4.911  0.00  0.00      PROA  
ATOM    560  HB1 ALA P 618       6.999 -10.489  -5.464  0.00  0.00      PROA  
ATOM    561  HB2 ALA P 618       5.932  -9.184  -5.188  0.00  0.00      PROA  
ATOM    562  HB3 ALA P 618       5.301 -10.885  -5.409  0.00  0.00      PROA  
ATOM    563  C   ALA P 618       5.252  -9.820  -2.595  0.00  0.00      PROA  
ATOM    564  O   ALA P 618       5.391  -8.730  -1.976  0.00  0.00      PROA  
ATOM    565  N   CYS P 619       4.129 -10.541  -2.586  0.00  0.00      PROA  
ATOM    566  HN  CYS P 619       4.192 -11.379  -3.123  0.00  0.00      PROA  
ATOM    567  CA  CYS P 619       2.797 -10.151  -1.930  0.00  0.00      PROA  
ATOM    568  HA  CYS P 619       2.481  -9.188  -2.305  0.00  0.00      PROA  
ATOM    569  CB  CYS P 619       1.553 -10.996  -2.305  0.00  0.00      PROA  
ATOM    570  HB1 CYS P 619       0.584 -10.631  -1.904  0.00  0.00      PROA  
ATOM    571  HB2 CYS P 619       1.754 -11.989  -1.849  0.00  0.00      PROA  
ATOM    572  SG  CYS P 619       1.264 -11.268  -4.102  0.00  0.00      PROA  
ATOM    573  HG1 CYS P 619       2.435 -11.873  -4.244  0.00  0.00      PROA  
ATOM    574  C   CYS P 619       2.917  -9.982  -0.434  0.00  0.00      PROA  
ATOM    575  O   CYS P 619       2.263  -9.092   0.128  0.00  0.00      PROA  
ATOM    576  N   MET P 620       3.705 -10.802   0.216  0.00  0.00      PROA  
ATOM    577  HN  MET P 620       4.238 -11.425  -0.352  0.00  0.00      PROA  
ATOM    578  CA  MET P 620       4.007 -10.797   1.645  0.00  0.00      PROA  
ATOM    579  HA  MET P 620       3.036 -10.832   2.116  0.00  0.00      PROA  
ATOM    580  CB  MET P 620       4.896 -12.016   2.116  0.00  0.00      PROA  
ATOM    581  HB1 MET P 620       5.482 -11.765   3.025  0.00  0.00      PROA  
ATOM    582  HB2 MET P 620       5.692 -12.297   1.394  0.00  0.00      PROA  
ATOM    583  CG  MET P 620       4.095 -13.270   2.495  0.00  0.00      PROA  
ATOM    584  HG1 MET P 620       4.797 -14.086   2.769  0.00  0.00      PROA  
ATOM    585  HG2 MET P 620       3.537 -13.519   1.566  0.00  0.00      PROA  
ATOM    586  SD  MET P 620       3.055 -13.006   3.954  0.00  0.00      PROA  
ATOM    587  CE  MET P 620       3.919 -13.947   5.239  0.00  0.00      PROA  
ATOM    588  HE1 MET P 620       4.976 -13.724   5.496  0.00  0.00      PROA  
ATOM    589  HE2 MET P 620       3.750 -15.033   5.077  0.00  0.00      PROA  
ATOM    590  HE3 MET P 620       3.399 -13.662   6.179  0.00  0.00      PROA  
ATOM    591  C   MET P 620       4.616  -9.472   2.132  0.00  0.00      PROA  
ATOM    592  O   MET P 620       4.239  -8.915   3.148  0.00  0.00      PROA  
ATOM    593  N   SER P 621       5.484  -8.849   1.358  0.00  0.00      PROA  
ATOM    594  HN  SER P 621       5.669  -9.235   0.457  0.00  0.00      PROA  
ATOM    595  CA  SER P 621       6.140  -7.551   1.704  0.00  0.00      PROA  
ATOM    596  HA  SER P 621       6.670  -7.624   2.642  0.00  0.00      PROA  
ATOM    597  CB  SER P 621       7.250  -7.190   0.672  0.00  0.00      PROA  
ATOM    598  HB1 SER P 621       7.956  -6.427   1.064  0.00  0.00      PROA  
ATOM    599  HB2 SER P 621       6.941  -6.691  -0.271  0.00  0.00      PROA  
ATOM    600  OG  SER P 621       7.984  -8.380   0.271  0.00  0.00      PROA  
ATOM    601  HG1 SER P 621       7.386  -9.045  -0.079  0.00  0.00      PROA  
ATOM    602  C   SER P 621       5.139  -6.366   1.907  0.00  0.00      PROA  
ATOM    603  O   SER P 621       5.320  -5.723   2.946  0.00  0.00      PROA  
ATOM    604  N   PRO P 622       4.076  -6.019   1.213  0.00  0.00      PROA  
ATOM    605  CD  PRO P 622       3.936  -6.407  -0.189  0.00  0.00      PROA  
ATOM    606  HD1 PRO P 622       4.124  -7.497  -0.300  0.00  0.00      PROA  
ATOM    607  HD2 PRO P 622       4.739  -5.851  -0.719  0.00  0.00      PROA  
ATOM    608  CA  PRO P 622       3.157  -4.948   1.552  0.00  0.00      PROA  
ATOM    609  HA  PRO P 622       3.701  -4.089   1.917  0.00  0.00      PROA  
ATOM    610  CB  PRO P 622       2.546  -4.503   0.123  0.00  0.00      PROA  
ATOM    611  HB1 PRO P 622       3.141  -3.655  -0.279  0.00  0.00      PROA  
ATOM    612  HB2 PRO P 622       1.500  -4.186   0.325  0.00  0.00      PROA  
ATOM    613  CG  PRO P 622       2.656  -5.796  -0.679  0.00  0.00      PROA  
ATOM    614  HG1 PRO P 622       1.843  -6.522  -0.460  0.00  0.00      PROA  
ATOM    615  HG2 PRO P 622       2.598  -5.604  -1.771  0.00  0.00      PROA  
ATOM    616  C   PRO P 622       2.196  -5.301   2.592  0.00  0.00      PROA  
ATOM    617  O   PRO P 622       1.978  -4.410   3.445  0.00  0.00      PROA  
ATOM    618  N   VAL P 623       1.620  -6.525   2.666  0.00  0.00      PROA  
ATOM    619  HN  VAL P 623       1.867  -7.282   2.065  0.00  0.00      PROA  
ATOM    620  CA  VAL P 623       0.451  -6.765   3.495  0.00  0.00      PROA  
ATOM    621  HA  VAL P 623      -0.308  -6.021   3.304  0.00  0.00      PROA  
ATOM    622  CB  VAL P 623      -0.154  -8.094   3.234  0.00  0.00      PROA  
ATOM    623  HB  VAL P 623       0.701  -8.706   2.875  0.00  0.00      PROA  
ATOM    624  CG1 VAL P 623      -0.917  -8.787   4.399  0.00  0.00      PROA  
ATOM    625 HG11 VAL P 623      -0.331  -9.074   5.298  0.00  0.00      PROA  
ATOM    626 HG12 VAL P 623      -1.342  -9.734   4.004  0.00  0.00      PROA  
ATOM    627 HG13 VAL P 623      -1.703  -8.114   4.804  0.00  0.00      PROA  
ATOM    628  CG2 VAL P 623      -1.080  -8.107   2.022  0.00  0.00      PROA  
ATOM    629 HG21 VAL P 623      -1.388  -9.147   1.784  0.00  0.00      PROA  
ATOM    630 HG22 VAL P 623      -0.702  -7.632   1.091  0.00  0.00      PROA  
ATOM    631 HG23 VAL P 623      -2.014  -7.660   2.425  0.00  0.00      PROA  
ATOM    632  C   VAL P 623       0.663  -6.535   5.025  0.00  0.00      PROA  
ATOM    633  O   VAL P 623      -0.068  -5.796   5.715  0.00  0.00      PROA  
ATOM    634  N   ILE P 624       1.726  -7.187   5.552  0.00  0.00      PROA  
ATOM    635  HN  ILE P 624       2.229  -7.871   5.030  0.00  0.00      PROA  
ATOM    636  CA  ILE P 624       2.175  -6.984   6.973  0.00  0.00      PROA  
ATOM    637  HA  ILE P 624       1.277  -6.964   7.574  0.00  0.00      PROA  
ATOM    638  CB  ILE P 624       3.048  -8.032   7.624  0.00  0.00      PROA  
ATOM    639  HB  ILE P 624       3.208  -7.672   8.663  0.00  0.00      PROA  
ATOM    640  CG2 ILE P 624       2.220  -9.294   7.821  0.00  0.00      PROA  
ATOM    641 HG21 ILE P 624       1.128  -9.133   7.951  0.00  0.00      PROA  
ATOM    642 HG22 ILE P 624       2.488  -9.879   8.727  0.00  0.00      PROA  
ATOM    643 HG23 ILE P 624       2.344 -10.006   6.977  0.00  0.00      PROA  
ATOM    644  CG1 ILE P 624       4.484  -8.126   7.040  0.00  0.00      PROA  
ATOM    645 HG11 ILE P 624       4.992  -7.166   7.275  0.00  0.00      PROA  
ATOM    646 HG12 ILE P 624       4.514  -8.026   5.934  0.00  0.00      PROA  
ATOM    647  CD  ILE P 624       5.341  -9.321   7.480  0.00  0.00      PROA  
ATOM    648  HD1 ILE P 624       5.056 -10.327   7.103  0.00  0.00      PROA  
ATOM    649  HD2 ILE P 624       5.336  -9.253   8.588  0.00  0.00      PROA  
ATOM    650  HD3 ILE P 624       6.392  -9.167   7.153  0.00  0.00      PROA  
ATOM    651  C   ILE P 624       2.686  -5.599   7.159  0.00  0.00      PROA  
ATOM    652  O   ILE P 624       2.464  -5.014   8.231  0.00  0.00      PROA  
ATOM    653  N   THR P 625       3.455  -5.068   6.194  0.00  0.00      PROA  
ATOM    654  HN  THR P 625       3.676  -5.674   5.434  0.00  0.00      PROA  
ATOM    655  CA  THR P 625       4.068  -3.740   6.203  0.00  0.00      PROA  
ATOM    656  HA  THR P 625       4.653  -3.696   7.109  0.00  0.00      PROA  
ATOM    657  CB  THR P 625       5.031  -3.431   5.057  0.00  0.00      PROA  
ATOM    658  HB  THR P 625       4.628  -3.531   4.027  0.00  0.00      PROA  
ATOM    659  OG1 THR P 625       6.139  -4.283   5.077  0.00  0.00      PROA  
ATOM    660  HG1 THR P 625       6.037  -4.933   4.378  0.00  0.00      PROA  
ATOM    661  CG2 THR P 625       5.630  -2.036   5.265  0.00  0.00      PROA  
ATOM    662 HG21 THR P 625       6.376  -2.043   6.088  0.00  0.00      PROA  
ATOM    663 HG22 THR P 625       4.841  -1.257   5.338  0.00  0.00      PROA  
ATOM    664 HG23 THR P 625       6.329  -1.748   4.451  0.00  0.00      PROA  
ATOM    665  C   THR P 625       3.096  -2.689   6.342  0.00  0.00      PROA  
ATOM    666  O   THR P 625       3.229  -1.915   7.284  0.00  0.00      PROA  
ATOM    667  N   PHE P 626       2.020  -2.704   5.540  0.00  0.00      PROA  
ATOM    668  HN  PHE P 626       1.969  -3.332   4.768  0.00  0.00      PROA  
ATOM    669  CA  PHE P 626       0.844  -1.825   5.638  0.00  0.00      PROA  
ATOM    670  HA  PHE P 626       1.192  -0.803   5.655  0.00  0.00      PROA  
ATOM    671  CB  PHE P 626      -0.120  -1.960   4.413  0.00  0.00      PROA  
ATOM    672  HB1 PHE P 626      -0.857  -1.129   4.428  0.00  0.00      PROA  
ATOM    673  HB2 PHE P 626      -0.596  -2.958   4.308  0.00  0.00      PROA  
ATOM    674  CG  PHE P 626       0.696  -1.724   3.112  0.00  0.00      PROA  
ATOM    675  CD1 PHE P 626       0.041  -1.892   1.840  0.00  0.00      PROA  
ATOM    676  HD1 PHE P 626      -0.907  -2.402   1.927  0.00  0.00      PROA  
ATOM    677  CE1 PHE P 626       0.669  -1.710   0.644  0.00  0.00      PROA  
ATOM    678  HE1 PHE P 626       0.139  -1.793  -0.293  0.00  0.00      PROA  
ATOM    679  CZ  PHE P 626       2.013  -1.219   0.590  0.00  0.00      PROA  
ATOM    680  HZ  PHE P 626       2.562  -0.984  -0.309  0.00  0.00      PROA  
ATOM    681  CD2 PHE P 626       2.005  -1.060   3.008  0.00  0.00      PROA  
ATOM    682  HD2 PHE P 626       2.435  -0.846   3.976  0.00  0.00      PROA  
ATOM    683  CE2 PHE P 626       2.689  -0.979   1.774  0.00  0.00      PROA  
ATOM    684  HE2 PHE P 626       3.621  -0.447   1.648  0.00  0.00      PROA  
ATOM    685  C   PHE P 626       0.056  -2.086   6.879  0.00  0.00      PROA  
ATOM    686  O   PHE P 626      -0.407  -1.177   7.494  0.00  0.00      PROA  
ATOM    687  N   GLY P 627      -0.117  -3.366   7.275  0.00  0.00      PROA  
ATOM    688  HN  GLY P 627       0.167  -4.124   6.693  0.00  0.00      PROA  
ATOM    689  CA  GLY P 627      -0.816  -3.748   8.508  0.00  0.00      PROA  
ATOM    690  HA1 GLY P 627      -0.590  -4.802   8.566  0.00  0.00      PROA  
ATOM    691  HA2 GLY P 627      -1.875  -3.552   8.427  0.00  0.00      PROA  
ATOM    692  C   GLY P 627      -0.296  -3.093   9.750  0.00  0.00      PROA  
ATOM    693  O   GLY P 627      -1.086  -2.622  10.615  0.00  0.00      PROA  
ATOM    694  N   GLY P 628       1.051  -2.946   9.856  0.00  0.00      PROA  
ATOM    695  HN  GLY P 628       1.639  -3.282   9.124  0.00  0.00      PROA  
ATOM    696  CA  GLY P 628       1.728  -2.347  11.003  0.00  0.00      PROA  
ATOM    697  HA1 GLY P 628       2.766  -2.642  10.963  0.00  0.00      PROA  
ATOM    698  HA2 GLY P 628       1.287  -2.726  11.913  0.00  0.00      PROA  
ATOM    699  C   GLY P 628       1.702  -0.825  10.925  0.00  0.00      PROA  
ATOM    700  O   GLY P 628       1.754  -0.149  11.982  0.00  0.00      PROA  
ATOM    701  N   LEU P 629       1.529  -0.160   9.749  0.00  0.00      PROA  
ATOM    702  HN  LEU P 629       1.646  -0.534   8.832  0.00  0.00      PROA  
ATOM    703  CA  LEU P 629       1.170   1.245   9.768  0.00  0.00      PROA  
ATOM    704  HA  LEU P 629       1.873   1.852  10.319  0.00  0.00      PROA  
ATOM    705  CB  LEU P 629       1.263   1.875   8.340  0.00  0.00      PROA  
ATOM    706  HB1 LEU P 629       1.195   2.984   8.349  0.00  0.00      PROA  
ATOM    707  HB2 LEU P 629       0.458   1.506   7.668  0.00  0.00      PROA  
ATOM    708  CG  LEU P 629       2.502   1.494   7.405  0.00  0.00      PROA  
ATOM    709  HG  LEU P 629       2.680   0.398   7.437  0.00  0.00      PROA  
ATOM    710  CD1 LEU P 629       2.145   1.815   5.911  0.00  0.00      PROA  
ATOM    711 HD11 LEU P 629       1.099   1.520   5.682  0.00  0.00      PROA  
ATOM    712 HD12 LEU P 629       3.000   1.449   5.303  0.00  0.00      PROA  
ATOM    713 HD13 LEU P 629       2.179   2.921   5.805  0.00  0.00      PROA  
ATOM    714  CD2 LEU P 629       3.875   2.066   7.841  0.00  0.00      PROA  
ATOM    715 HD21 LEU P 629       4.601   1.889   7.019  0.00  0.00      PROA  
ATOM    716 HD22 LEU P 629       4.136   1.674   8.848  0.00  0.00      PROA  
ATOM    717 HD23 LEU P 629       3.736   3.168   7.863  0.00  0.00      PROA  
ATOM    718  C   LEU P 629      -0.286   1.471  10.197  0.00  0.00      PROA  
ATOM    719  O   LEU P 629      -0.616   2.296  11.075  0.00  0.00      PROA  
ATOM    720  N   LEU P 630      -1.215   0.657   9.722  0.00  0.00      PROA  
ATOM    721  HN  LEU P 630      -0.933  -0.052   9.081  0.00  0.00      PROA  
ATOM    722  CA  LEU P 630      -2.620   0.659  10.046  0.00  0.00      PROA  
ATOM    723  HA  LEU P 630      -3.014   1.642   9.837  0.00  0.00      PROA  
ATOM    724  CB  LEU P 630      -3.273  -0.435   9.085  0.00  0.00      PROA  
ATOM    725  HB1 LEU P 630      -2.827  -1.387   9.444  0.00  0.00      PROA  
ATOM    726  HB2 LEU P 630      -2.990  -0.209   8.035  0.00  0.00      PROA  
ATOM    727  CG  LEU P 630      -4.807  -0.517   9.024  0.00  0.00      PROA  
ATOM    728  HG  LEU P 630      -5.160  -0.771  10.046  0.00  0.00      PROA  
ATOM    729  CD1 LEU P 630      -5.362   0.838   8.670  0.00  0.00      PROA  
ATOM    730 HD11 LEU P 630      -4.839   1.267   7.788  0.00  0.00      PROA  
ATOM    731 HD12 LEU P 630      -5.193   1.516   9.533  0.00  0.00      PROA  
ATOM    732 HD13 LEU P 630      -6.468   0.788   8.577  0.00  0.00      PROA  
ATOM    733  CD2 LEU P 630      -5.178  -1.551   7.976  0.00  0.00      PROA  
ATOM    734 HD21 LEU P 630      -6.276  -1.440   7.843  0.00  0.00      PROA  
ATOM    735 HD22 LEU P 630      -5.164  -2.566   8.426  0.00  0.00      PROA  
ATOM    736 HD23 LEU P 630      -4.637  -1.627   7.008  0.00  0.00      PROA  
ATOM    737  C   LEU P 630      -2.918   0.441  11.493  0.00  0.00      PROA  
ATOM    738  O   LEU P 630      -3.928   0.995  12.021  0.00  0.00      PROA  
ATOM    739  N   GLY P 631      -2.185  -0.469  12.174  0.00  0.00      PROA  
ATOM    740  HN  GLY P 631      -1.502  -0.977  11.654  0.00  0.00      PROA  
ATOM    741  CA  GLY P 631      -2.226  -0.811  13.540  0.00  0.00      PROA  
ATOM    742  HA1 GLY P 631      -1.423  -1.510  13.722  0.00  0.00      PROA  
ATOM    743  HA2 GLY P 631      -3.224  -1.223  13.564  0.00  0.00      PROA  
ATOM    744  C   GLY P 631      -1.967   0.251  14.551  0.00  0.00      PROA  
ATOM    745  O   GLY P 631      -2.673   0.290  15.542  0.00  0.00      PROA  
ATOM    746  N   GLU P 632      -1.018   1.175  14.282  0.00  0.00      PROA  
ATOM    747  HN  GLU P 632      -0.686   1.102  13.345  0.00  0.00      PROA  
ATOM    748  CA  GLU P 632      -0.771   2.413  15.041  0.00  0.00      PROA  
ATOM    749  HA  GLU P 632      -0.685   2.216  16.100  0.00  0.00      PROA  
ATOM    750  CB  GLU P 632       0.570   3.144  14.599  0.00  0.00      PROA  
ATOM    751  HB1 GLU P 632       0.695   4.057  15.219  0.00  0.00      PROA  
ATOM    752  HB2 GLU P 632       0.602   3.392  13.516  0.00  0.00      PROA  
ATOM    753  CG  GLU P 632       1.809   2.246  14.990  0.00  0.00      PROA  
ATOM    754  HG1 GLU P 632       1.778   1.231  14.540  0.00  0.00      PROA  
ATOM    755  HG2 GLU P 632       1.855   2.112  16.092  0.00  0.00      PROA  
ATOM    756  CD  GLU P 632       3.182   2.852  14.589  0.00  0.00      PROA  
ATOM    757  OE1 GLU P 632       4.189   2.179  14.885  0.00  0.00      PROA  
ATOM    758  OE2 GLU P 632       3.285   3.984  14.072  0.00  0.00      PROA  
ATOM    759  C   GLU P 632      -1.797   3.462  14.916  0.00  0.00      PROA  
ATOM    760  O   GLU P 632      -2.197   4.053  15.910  0.00  0.00      PROA  
ATOM    761  N   ALA P 633      -2.317   3.727  13.650  0.00  0.00      PROA  
ATOM    762  HN  ALA P 633      -1.790   3.443  12.853  0.00  0.00      PROA  
ATOM    763  CA  ALA P 633      -3.420   4.695  13.291  0.00  0.00      PROA  
ATOM    764  HA  ALA P 633      -3.281   5.610  13.848  0.00  0.00      PROA  
ATOM    765  CB  ALA P 633      -3.242   5.003  11.792  0.00  0.00      PROA  
ATOM    766  HB1 ALA P 633      -3.976   5.799  11.540  0.00  0.00      PROA  
ATOM    767  HB2 ALA P 633      -3.558   4.147  11.158  0.00  0.00      PROA  
ATOM    768  HB3 ALA P 633      -2.204   5.370  11.648  0.00  0.00      PROA  
ATOM    769  C   ALA P 633      -4.779   4.220  13.756  0.00  0.00      PROA  
ATOM    770  O   ALA P 633      -5.609   5.020  14.129  0.00  0.00      PROA  
ATOM    771  N   THR P 634      -5.101   2.897  13.876  0.00  0.00      PROA  
ATOM    772  HN  THR P 634      -4.471   2.178  13.594  0.00  0.00      PROA  
ATOM    773  CA  THR P 634      -6.459   2.428  14.185  0.00  0.00      PROA  
ATOM    774  HA  THR P 634      -7.113   3.287  14.167  0.00  0.00      PROA  
ATOM    775  CB  THR P 634      -7.068   1.384  13.186  0.00  0.00      PROA  
ATOM    776  HB  THR P 634      -8.110   1.152  13.493  0.00  0.00      PROA  
ATOM    777  OG1 THR P 634      -6.263   0.177  13.041  0.00  0.00      PROA  
ATOM    778  HG1 THR P 634      -5.424   0.436  12.654  0.00  0.00      PROA  
ATOM    779  CG2 THR P 634      -7.123   1.968  11.799  0.00  0.00      PROA  
ATOM    780 HG21 THR P 634      -7.584   2.979  11.830  0.00  0.00      PROA  
ATOM    781 HG22 THR P 634      -7.633   1.237  11.137  0.00  0.00      PROA  
ATOM    782 HG23 THR P 634      -6.080   2.153  11.463  0.00  0.00      PROA  
ATOM    783  C   THR P 634      -6.542   1.941  15.658  0.00  0.00      PROA  
ATOM    784  O   THR P 634      -7.514   1.512  16.201  0.00  0.00      PROA  
ATOM    785  N   GLU P 635      -5.357   2.063  16.336  0.00  0.00      PROA  
ATOM    786  HN  GLU P 635      -4.572   2.355  15.795  0.00  0.00      PROA  
ATOM    787  CA  GLU P 635      -5.093   1.691  17.694  0.00  0.00      PROA  
ATOM    788  HA  GLU P 635      -4.023   1.823  17.752  0.00  0.00      PROA  
ATOM    789  CB  GLU P 635      -5.699   2.659  18.754  0.00  0.00      PROA  
ATOM    790  HB1 GLU P 635      -5.334   2.344  19.756  0.00  0.00      PROA  
ATOM    791  HB2 GLU P 635      -6.790   2.481  18.640  0.00  0.00      PROA  
ATOM    792  CG  GLU P 635      -5.452   4.247  18.515  0.00  0.00      PROA  
ATOM    793  HG1 GLU P 635      -5.368   4.352  17.412  0.00  0.00      PROA  
ATOM    794  HG2 GLU P 635      -4.472   4.417  19.010  0.00  0.00      PROA  
ATOM    795  CD  GLU P 635      -6.451   5.128  19.308  0.00  0.00      PROA  
ATOM    796  OE1 GLU P 635      -6.057   6.261  19.746  0.00  0.00      PROA  
ATOM    797  OE2 GLU P 635      -7.644   4.705  19.418  0.00  0.00      PROA  
ATOM    798  C   GLU P 635      -5.319   0.200  17.962  0.00  0.00      PROA  
ATOM    799  O   GLU P 635      -5.978  -0.175  18.918  0.00  0.00      PROA  
ATOM    800  N   GLY P 636      -4.763  -0.636  17.108  0.00  0.00      PROA  
ATOM    801  HN  GLY P 636      -4.056  -0.225  16.538  0.00  0.00      PROA  
ATOM    802  CA  GLY P 636      -4.853  -2.113  17.140  0.00  0.00      PROA  
ATOM    803  HA1 GLY P 636      -4.914  -2.575  18.115  0.00  0.00      PROA  
ATOM    804  HA2 GLY P 636      -4.066  -2.596  16.580  0.00  0.00      PROA  
ATOM    805  C   GLY P 636      -6.072  -2.635  16.490  0.00  0.00      PROA  
ATOM    806  O   GLY P 636      -6.226  -3.896  16.367  0.00  0.00      PROA  
ATOM    807  N   ARG P 637      -7.109  -1.751  16.078  0.00  0.00      PROA  
ATOM    808  HN  ARG P 637      -7.199  -0.787  16.316  0.00  0.00      PROA  
ATOM    809  CA  ARG P 637      -8.403  -2.371  15.662  0.00  0.00      PROA  
ATOM    810  HA  ARG P 637      -8.813  -3.053  16.392  0.00  0.00      PROA  
ATOM    811  CB  ARG P 637      -9.586  -1.354  15.680  0.00  0.00      PROA  
ATOM    812  HB1 ARG P 637     -10.428  -1.551  14.983  0.00  0.00      PROA  
ATOM    813  HB2 ARG P 637      -9.192  -0.394  15.282  0.00  0.00      PROA  
ATOM    814  CG  ARG P 637     -10.158  -1.167  17.149  0.00  0.00      PROA  
ATOM    815  HG1 ARG P 637     -10.586  -2.146  17.454  0.00  0.00      PROA  
ATOM    816  HG2 ARG P 637     -11.047  -0.502  17.118  0.00  0.00      PROA  
ATOM    817  CD  ARG P 637      -9.088  -0.686  18.204  0.00  0.00      PROA  
ATOM    818  HD1 ARG P 637      -8.489   0.224  17.988  0.00  0.00      PROA  
ATOM    819  HD2 ARG P 637      -8.417  -1.537  18.447  0.00  0.00      PROA  
ATOM    820  NE  ARG P 637      -9.859  -0.363  19.443  0.00  0.00      PROA  
ATOM    821  HE  ARG P 637     -10.796  -0.688  19.567  0.00  0.00      PROA  
ATOM    822  CZ  ARG P 637      -9.282   0.336  20.468  0.00  0.00      PROA  
ATOM    823  NH1 ARG P 637     -10.069   0.550  21.478  0.00  0.00      PROA  
ATOM    824 HH11 ARG P 637      -9.877   1.000  22.350  0.00  0.00      PROA  
ATOM    825 HH12 ARG P 637     -10.984   0.170  21.342  0.00  0.00      PROA  
ATOM    826  NH2 ARG P 637      -8.082   0.867  20.373  0.00  0.00      PROA  
ATOM    827 HH21 ARG P 637      -7.382   0.550  19.733  0.00  0.00      PROA  
ATOM    828 HH22 ARG P 637      -7.656   1.096  21.248  0.00  0.00      PROA  
ATOM    829  C   ARG P 637      -8.348  -3.208  14.429  0.00  0.00      PROA  
ATOM    830  O   ARG P 637      -9.028  -4.216  14.265  0.00  0.00      PROA  
ATOM    831  N   ILE P 638      -7.435  -2.876  13.469  0.00  0.00      PROA  
ATOM    832  HN  ILE P 638      -6.731  -2.186  13.619  0.00  0.00      PROA  
ATOM    833  CA  ILE P 638      -7.051  -3.826  12.362  0.00  0.00      PROA  
ATOM    834  HA  ILE P 638      -7.265  -4.802  12.772  0.00  0.00      PROA  
ATOM    835  CB  ILE P 638      -7.749  -3.615  11.044  0.00  0.00      PROA  
ATOM    836  HB  ILE P 638      -7.274  -4.240  10.258  0.00  0.00      PROA  
ATOM    837  CG2 ILE P 638      -9.124  -4.181  11.202  0.00  0.00      PROA  
ATOM    838 HG21 ILE P 638      -9.634  -4.244  10.217  0.00  0.00      PROA  
ATOM    839 HG22 ILE P 638      -9.765  -3.750  12.001  0.00  0.00      PROA  
ATOM    840 HG23 ILE P 638      -9.056  -5.286  11.299  0.00  0.00      PROA  
ATOM    841  CG1 ILE P 638      -7.667  -2.163  10.490  0.00  0.00      PROA  
ATOM    842 HG11 ILE P 638      -6.624  -1.994  10.146  0.00  0.00      PROA  
ATOM    843 HG12 ILE P 638      -7.895  -1.420  11.284  0.00  0.00      PROA  
ATOM    844  CD  ILE P 638      -8.653  -1.940   9.372  0.00  0.00      PROA  
ATOM    845  HD1 ILE P 638      -8.663  -2.902   8.816  0.00  0.00      PROA  
ATOM    846  HD2 ILE P 638      -8.291  -1.097   8.746  0.00  0.00      PROA  
ATOM    847  HD3 ILE P 638      -9.664  -1.847   9.824  0.00  0.00      PROA  
ATOM    848  C   ILE P 638      -5.602  -3.780  12.133  0.00  0.00      PROA  
ATOM    849  O   ILE P 638      -5.061  -2.644  12.036  0.00  0.00      PROA  
ATOM    850  N   SER P 639      -4.934  -4.923  12.001  0.00  0.00      PROA  
ATOM    851  HN  SER P 639      -5.323  -5.839  12.058  0.00  0.00      PROA  
ATOM    852  CA  SER P 639      -3.471  -4.881  11.794  0.00  0.00      PROA  
ATOM    853  HA  SER P 639      -3.176  -4.091  11.119  0.00  0.00      PROA  
ATOM    854  CB  SER P 639      -2.672  -4.759  13.123  0.00  0.00      PROA  
ATOM    855  HB1 SER P 639      -2.821  -5.660  13.754  0.00  0.00      PROA  
ATOM    856  HB2 SER P 639      -3.128  -3.875  13.618  0.00  0.00      PROA  
ATOM    857  OG  SER P 639      -1.285  -4.543  12.968  0.00  0.00      PROA  
ATOM    858  HG1 SER P 639      -1.041  -3.933  12.269  0.00  0.00      PROA  
ATOM    859  C   SER P 639      -2.975  -6.037  10.988  0.00  0.00      PROA  
ATOM    860  O   SER P 639      -3.539  -6.258   9.897  0.00  0.00      PROA  
ATOM    861  N   ALA P 640      -1.919  -6.771  11.397  0.00  0.00      PROA  
ATOM    862  HN  ALA P 640      -1.415  -6.473  12.204  0.00  0.00      PROA  
ATOM    863  CA  ALA P 640      -1.410  -7.961  10.715  0.00  0.00      PROA  
ATOM    864  HA  ALA P 640      -1.201  -7.729   9.681  0.00  0.00      PROA  
ATOM    865  CB  ALA P 640      -0.094  -8.473  11.309  0.00  0.00      PROA  
ATOM    866  HB1 ALA P 640      -0.176  -8.871  12.343  0.00  0.00      PROA  
ATOM    867  HB2 ALA P 640       0.715  -7.711  11.326  0.00  0.00      PROA  
ATOM    868  HB3 ALA P 640       0.197  -9.365  10.715  0.00  0.00      PROA  
ATOM    869  C   ALA P 640      -2.479  -9.126  10.445  0.00  0.00      PROA  
ATOM    870  O   ALA P 640      -2.465  -9.626   9.364  0.00  0.00      PROA  
ATOM    871  N   ILE P 641      -3.269  -9.603  11.485  0.00  0.00      PROA  
ATOM    872  HN  ILE P 641      -3.174  -9.137  12.361  0.00  0.00      PROA  
ATOM    873  CA  ILE P 641      -4.063 -10.787  11.470  0.00  0.00      PROA  
ATOM    874  HA  ILE P 641      -3.534 -11.622  11.034  0.00  0.00      PROA  
ATOM    875  CB  ILE P 641      -4.162 -11.329  12.890  0.00  0.00      PROA  
ATOM    876  HB  ILE P 641      -4.590 -10.524  13.526  0.00  0.00      PROA  
ATOM    877  CG2 ILE P 641      -5.153 -12.530  12.857  0.00  0.00      PROA  
ATOM    878 HG21 ILE P 641      -4.954 -13.342  12.126  0.00  0.00      PROA  
ATOM    879 HG22 ILE P 641      -6.192 -12.245  12.584  0.00  0.00      PROA  
ATOM    880 HG23 ILE P 641      -5.187 -13.057  13.835  0.00  0.00      PROA  
ATOM    881  CG1 ILE P 641      -2.834 -11.731  13.513  0.00  0.00      PROA  
ATOM    882 HG11 ILE P 641      -2.082 -10.913  13.523  0.00  0.00      PROA  
ATOM    883 HG12 ILE P 641      -2.323 -12.575  13.001  0.00  0.00      PROA  
ATOM    884  CD  ILE P 641      -2.878 -12.221  15.019  0.00  0.00      PROA  
ATOM    885  HD1 ILE P 641      -3.416 -13.181  15.169  0.00  0.00      PROA  
ATOM    886  HD2 ILE P 641      -3.352 -11.428  15.636  0.00  0.00      PROA  
ATOM    887  HD3 ILE P 641      -1.854 -12.369  15.423  0.00  0.00      PROA  
ATOM    888  C   ILE P 641      -5.296 -10.543  10.668  0.00  0.00      PROA  
ATOM    889  O   ILE P 641      -5.659 -11.342   9.787  0.00  0.00      PROA  
ATOM    890  N   GLU P 642      -5.922  -9.430  10.984  0.00  0.00      PROA  
ATOM    891  HN  GLU P 642      -5.449  -8.867  11.657  0.00  0.00      PROA  
ATOM    892  CA  GLU P 642      -7.022  -8.852  10.395  0.00  0.00      PROA  
ATOM    893  HA  GLU P 642      -7.893  -9.487  10.458  0.00  0.00      PROA  
ATOM    894  CB  GLU P 642      -7.318  -7.432  11.011  0.00  0.00      PROA  
ATOM    895  HB1 GLU P 642      -8.320  -7.217  10.581  0.00  0.00      PROA  
ATOM    896  HB2 GLU P 642      -6.516  -6.731  10.696  0.00  0.00      PROA  
ATOM    897  CG  GLU P 642      -7.488  -7.524  12.549  0.00  0.00      PROA  
ATOM    898  HG1 GLU P 642      -8.159  -8.388  12.741  0.00  0.00      PROA  
ATOM    899  HG2 GLU P 642      -7.976  -6.632  12.998  0.00  0.00      PROA  
ATOM    900  CD  GLU P 642      -6.236  -7.660  13.439  0.00  0.00      PROA  
ATOM    901  OE1 GLU P 642      -6.336  -7.732  14.684  0.00  0.00      PROA  
ATOM    902  OE2 GLU P 642      -5.120  -7.535  12.813  0.00  0.00      PROA  
ATOM    903  C   GLU P 642      -6.773  -8.608   8.906  0.00  0.00      PROA  
ATOM    904  O   GLU P 642      -7.647  -8.896   8.080  0.00  0.00      PROA  
ATOM    905  N   SER P 643      -5.675  -8.113   8.415  0.00  0.00      PROA  
ATOM    906  HN  SER P 643      -4.979  -7.897   9.096  0.00  0.00      PROA  
ATOM    907  CA  SER P 643      -5.310  -7.976   7.004  0.00  0.00      PROA  
ATOM    908  HA  SER P 643      -6.119  -7.493   6.477  0.00  0.00      PROA  
ATOM    909  CB  SER P 643      -4.025  -7.237   6.917  0.00  0.00      PROA  
ATOM    910  HB1 SER P 643      -3.560  -7.132   5.913  0.00  0.00      PROA  
ATOM    911  HB2 SER P 643      -3.263  -7.823   7.473  0.00  0.00      PROA  
ATOM    912  OG  SER P 643      -4.253  -5.899   7.464  0.00  0.00      PROA  
ATOM    913  HG1 SER P 643      -4.132  -5.927   8.416  0.00  0.00      PROA  
ATOM    914  C   SER P 643      -5.119  -9.288   6.278  0.00  0.00      PROA  
ATOM    915  O   SER P 643      -5.758  -9.599   5.233  0.00  0.00      PROA  
ATOM    916  N   LEU P 644      -4.397 -10.294   6.932  0.00  0.00      PROA  
ATOM    917  HN  LEU P 644      -4.038 -10.122   7.846  0.00  0.00      PROA  
ATOM    918  CA  LEU P 644      -4.101 -11.619   6.369  0.00  0.00      PROA  
ATOM    919  HA  LEU P 644      -3.515 -11.578   5.463  0.00  0.00      PROA  
ATOM    920  CB  LEU P 644      -3.252 -12.373   7.420  0.00  0.00      PROA  
ATOM    921  HB1 LEU P 644      -3.269 -13.462   7.199  0.00  0.00      PROA  
ATOM    922  HB2 LEU P 644      -3.679 -12.180   8.427  0.00  0.00      PROA  
ATOM    923  CG  LEU P 644      -1.737 -11.980   7.373  0.00  0.00      PROA  
ATOM    924  HG  LEU P 644      -1.637 -10.876   7.310  0.00  0.00      PROA  
ATOM    925  CD1 LEU P 644      -1.036 -12.491   8.668  0.00  0.00      PROA  
ATOM    926 HD11 LEU P 644       0.068 -12.367   8.636  0.00  0.00      PROA  
ATOM    927 HD12 LEU P 644      -1.130 -13.563   8.943  0.00  0.00      PROA  
ATOM    928 HD13 LEU P 644      -1.343 -11.975   9.603  0.00  0.00      PROA  
ATOM    929  CD2 LEU P 644      -0.978 -12.579   6.186  0.00  0.00      PROA  
ATOM    930 HD21 LEU P 644      -1.457 -12.226   5.247  0.00  0.00      PROA  
ATOM    931 HD22 LEU P 644      -1.131 -13.678   6.231  0.00  0.00      PROA  
ATOM    932 HD23 LEU P 644       0.097 -12.296   6.197  0.00  0.00      PROA  
ATOM    933  C   LEU P 644      -5.380 -12.373   6.071  0.00  0.00      PROA  
ATOM    934  O   LEU P 644      -5.652 -12.674   4.944  0.00  0.00      PROA  
ATOM    935  N   PHE P 645      -6.329 -12.288   7.048  0.00  0.00      PROA  
ATOM    936  HN  PHE P 645      -5.996 -12.013   7.947  0.00  0.00      PROA  
ATOM    937  CA  PHE P 645      -7.710 -12.658   6.980  0.00  0.00      PROA  
ATOM    938  HA  PHE P 645      -7.660 -13.658   6.575  0.00  0.00      PROA  
ATOM    939  CB  PHE P 645      -8.380 -12.754   8.374  0.00  0.00      PROA  
ATOM    940  HB1 PHE P 645      -8.238 -11.767   8.864  0.00  0.00      PROA  
ATOM    941  HB2 PHE P 645      -7.919 -13.588   8.945  0.00  0.00      PROA  
ATOM    942  CG  PHE P 645      -9.926 -12.984   8.463  0.00  0.00      PROA  
ATOM    943  CD1 PHE P 645     -10.640 -12.533   9.579  0.00  0.00      PROA  
ATOM    944  HD1 PHE P 645     -10.117 -11.938  10.314  0.00  0.00      PROA  
ATOM    945  CE1 PHE P 645     -11.983 -12.830   9.793  0.00  0.00      PROA  
ATOM    946  HE1 PHE P 645     -12.500 -12.554  10.700  0.00  0.00      PROA  
ATOM    947  CZ  PHE P 645     -12.664 -13.634   8.891  0.00  0.00      PROA  
ATOM    948  HZ  PHE P 645     -13.727 -13.823   8.878  0.00  0.00      PROA  
ATOM    949  CD2 PHE P 645     -10.615 -13.906   7.542  0.00  0.00      PROA  
ATOM    950  HD2 PHE P 645     -10.107 -14.336   6.691  0.00  0.00      PROA  
ATOM    951  CE2 PHE P 645     -11.954 -14.189   7.776  0.00  0.00      PROA  
ATOM    952  HE2 PHE P 645     -12.485 -14.799   7.060  0.00  0.00      PROA  
ATOM    953  C   PHE P 645      -8.646 -12.030   5.929  0.00  0.00      PROA  
ATOM    954  O   PHE P 645      -9.168 -12.796   5.104  0.00  0.00      PROA  
ATOM    955  N   GLY P 646      -8.787 -10.673   5.781  0.00  0.00      PROA  
ATOM    956  HN  GLY P 646      -8.311 -10.046   6.393  0.00  0.00      PROA  
ATOM    957  CA  GLY P 646      -9.495 -10.019   4.704  0.00  0.00      PROA  
ATOM    958  HA1 GLY P 646      -9.423  -8.941   4.725  0.00  0.00      PROA  
ATOM    959  HA2 GLY P 646     -10.510 -10.333   4.897  0.00  0.00      PROA  
ATOM    960  C   GLY P 646      -9.050 -10.416   3.260  0.00  0.00      PROA  
ATOM    961  O   GLY P 646      -9.753 -10.914   2.400  0.00  0.00      PROA  
ATOM    962  N   ALA P 647      -7.739 -10.166   2.974  0.00  0.00      PROA  
ATOM    963  HN  ALA P 647      -7.155  -9.726   3.653  0.00  0.00      PROA  
ATOM    964  CA  ALA P 647      -7.050 -10.526   1.799  0.00  0.00      PROA  
ATOM    965  HA  ALA P 647      -7.500  -9.917   1.029  0.00  0.00      PROA  
ATOM    966  CB  ALA P 647      -5.562 -10.040   1.855  0.00  0.00      PROA  
ATOM    967  HB1 ALA P 647      -4.904 -10.368   1.022  0.00  0.00      PROA  
ATOM    968  HB2 ALA P 647      -5.214 -10.666   2.703  0.00  0.00      PROA  
ATOM    969  HB3 ALA P 647      -5.501  -8.951   2.068  0.00  0.00      PROA  
ATOM    970  C   ALA P 647      -7.128 -11.999   1.384  0.00  0.00      PROA  
ATOM    971  O   ALA P 647      -7.517 -12.377   0.310  0.00  0.00      PROA  
ATOM    972  N   SER P 648      -6.991 -12.971   2.339  0.00  0.00      PROA  
ATOM    973  HN  SER P 648      -6.577 -12.790   3.227  0.00  0.00      PROA  
ATOM    974  CA  SER P 648      -7.327 -14.387   2.026  0.00  0.00      PROA  
ATOM    975  HA  SER P 648      -6.865 -14.571   1.068  0.00  0.00      PROA  
ATOM    976  CB  SER P 648      -6.764 -15.413   3.040  0.00  0.00      PROA  
ATOM    977  HB1 SER P 648      -5.660 -15.508   2.960  0.00  0.00      PROA  
ATOM    978  HB2 SER P 648      -7.261 -16.381   2.818  0.00  0.00      PROA  
ATOM    979  OG  SER P 648      -7.041 -15.053   4.410  0.00  0.00      PROA  
ATOM    980  HG1 SER P 648      -6.350 -14.495   4.776  0.00  0.00      PROA  
ATOM    981  C   SER P 648      -8.762 -14.717   1.764  0.00  0.00      PROA  
ATOM    982  O   SER P 648      -9.154 -15.409   0.838  0.00  0.00      PROA  
ATOM    983  N   LEU P 649      -9.744 -14.093   2.483  0.00  0.00      PROA  
ATOM    984  HN  LEU P 649      -9.484 -13.401   3.152  0.00  0.00      PROA  
ATOM    985  CA  LEU P 649     -11.199 -14.353   2.354  0.00  0.00      PROA  
ATOM    986  HA  LEU P 649     -11.272 -15.416   2.176  0.00  0.00      PROA  
ATOM    987  CB  LEU P 649     -11.920 -13.816   3.580  0.00  0.00      PROA  
ATOM    988  HB1 LEU P 649     -11.576 -12.781   3.787  0.00  0.00      PROA  
ATOM    989  HB2 LEU P 649     -11.701 -14.391   4.505  0.00  0.00      PROA  
ATOM    990  CG  LEU P 649     -13.502 -13.747   3.636  0.00  0.00      PROA  
ATOM    991  HG  LEU P 649     -13.801 -13.187   2.725  0.00  0.00      PROA  
ATOM    992  CD1 LEU P 649     -14.116 -15.117   3.551  0.00  0.00      PROA  
ATOM    993 HD11 LEU P 649     -13.791 -15.827   4.341  0.00  0.00      PROA  
ATOM    994 HD12 LEU P 649     -13.943 -15.561   2.547  0.00  0.00      PROA  
ATOM    995 HD13 LEU P 649     -15.203 -15.080   3.782  0.00  0.00      PROA  
ATOM    996  CD2 LEU P 649     -13.943 -12.957   4.890  0.00  0.00      PROA  
ATOM    997 HD21 LEU P 649     -13.514 -13.321   5.848  0.00  0.00      PROA  
ATOM    998 HD22 LEU P 649     -15.032 -13.023   5.104  0.00  0.00      PROA  
ATOM    999 HD23 LEU P 649     -13.604 -11.901   4.822  0.00  0.00      PROA  
ATOM   1000  C   LEU P 649     -11.850 -13.750   1.086  0.00  0.00      PROA  
ATOM   1001  O   LEU P 649     -12.479 -14.337   0.226  0.00  0.00      PROA  
ATOM   1002  N   THR P 650     -11.554 -12.414   0.930  0.00  0.00      PROA  
ATOM   1003  HN  THR P 650     -10.989 -12.011   1.646  0.00  0.00      PROA  
ATOM   1004  CA  THR P 650     -11.854 -11.699  -0.338  0.00  0.00      PROA  
ATOM   1005  HA  THR P 650     -12.922 -11.834  -0.414  0.00  0.00      PROA  
ATOM   1006  CB  THR P 650     -11.507 -10.223  -0.482  0.00  0.00      PROA  
ATOM   1007  HB  THR P 650     -11.603  -9.803  -1.507  0.00  0.00      PROA  
ATOM   1008  OG1 THR P 650     -10.157  -9.947  -0.074  0.00  0.00      PROA  
ATOM   1009  HG1 THR P 650     -10.030 -10.329   0.798  0.00  0.00      PROA  
ATOM   1010  CG2 THR P 650     -12.358  -9.545   0.554  0.00  0.00      PROA  
ATOM   1011 HG21 THR P 650     -12.274 -10.033   1.549  0.00  0.00      PROA  
ATOM   1012 HG22 THR P 650     -13.441  -9.533   0.307  0.00  0.00      PROA  
ATOM   1013 HG23 THR P 650     -12.085  -8.475   0.680  0.00  0.00      PROA  
ATOM   1014  C   THR P 650     -11.166 -12.389  -1.593  0.00  0.00      PROA  
ATOM   1015  O   THR P 650     -11.866 -12.689  -2.621  0.00  0.00      PROA  
ATOM   1016  N   GLY P 651      -9.911 -12.815  -1.475  0.00  0.00      PROA  
ATOM   1017  HN  GLY P 651      -9.433 -12.741  -0.603  0.00  0.00      PROA  
ATOM   1018  CA  GLY P 651      -9.186 -13.478  -2.555  0.00  0.00      PROA  
ATOM   1019  HA1 GLY P 651      -8.159 -13.616  -2.250  0.00  0.00      PROA  
ATOM   1020  HA2 GLY P 651      -9.292 -12.957  -3.495  0.00  0.00      PROA  
ATOM   1021  C   GLY P 651      -9.546 -14.941  -2.874  0.00  0.00      PROA  
ATOM   1022  O   GLY P 651      -9.561 -15.284  -4.025  0.00  0.00      PROA  
ATOM   1023  N   ILE P 652      -9.798 -15.828  -1.849  0.00  0.00      PROA  
ATOM   1024  HN  ILE P 652      -9.782 -15.431  -0.935  0.00  0.00      PROA  
ATOM   1025  CA  ILE P 652     -10.304 -17.195  -2.198  0.00  0.00      PROA  
ATOM   1026  HA  ILE P 652      -9.496 -17.604  -2.787  0.00  0.00      PROA  
ATOM   1027  CB  ILE P 652     -10.339 -18.072  -0.908  0.00  0.00      PROA  
ATOM   1028  HB  ILE P 652     -10.870 -17.485  -0.128  0.00  0.00      PROA  
ATOM   1029  CG2 ILE P 652     -11.064 -19.430  -1.085  0.00  0.00      PROA  
ATOM   1030 HG21 ILE P 652     -10.823 -20.049  -1.976  0.00  0.00      PROA  
ATOM   1031 HG22 ILE P 652     -12.138 -19.161  -1.180  0.00  0.00      PROA  
ATOM   1032 HG23 ILE P 652     -10.989 -20.051  -0.167  0.00  0.00      PROA  
ATOM   1033  CG1 ILE P 652      -8.852 -18.355  -0.508  0.00  0.00      PROA  
ATOM   1034 HG11 ILE P 652      -8.231 -17.457  -0.710  0.00  0.00      PROA  
ATOM   1035 HG12 ILE P 652      -8.529 -19.074  -1.291  0.00  0.00      PROA  
ATOM   1036  CD  ILE P 652      -8.742 -18.923   0.902  0.00  0.00      PROA  
ATOM   1037  HD1 ILE P 652      -7.693 -18.950   1.265  0.00  0.00      PROA  
ATOM   1038  HD2 ILE P 652      -9.120 -19.954   1.070  0.00  0.00      PROA  
ATOM   1039  HD3 ILE P 652      -9.284 -18.381   1.707  0.00  0.00      PROA  
ATOM   1040  C   ILE P 652     -11.632 -17.114  -2.847  0.00  0.00      PROA  
ATOM   1041  O   ILE P 652     -11.874 -17.751  -3.926  0.00  0.00      PROA  
ATOM   1042  N   ALA P 653     -12.483 -16.234  -2.306  0.00  0.00      PROA  
ATOM   1043  HN  ALA P 653     -12.282 -15.701  -1.488  0.00  0.00      PROA  
ATOM   1044  CA  ALA P 653     -13.712 -15.956  -2.971  0.00  0.00      PROA  
ATOM   1045  HA  ALA P 653     -14.217 -16.892  -3.156  0.00  0.00      PROA  
ATOM   1046  CB  ALA P 653     -14.629 -15.088  -2.044  0.00  0.00      PROA  
ATOM   1047  HB1 ALA P 653     -14.749 -15.519  -1.027  0.00  0.00      PROA  
ATOM   1048  HB2 ALA P 653     -15.608 -15.099  -2.569  0.00  0.00      PROA  
ATOM   1049  HB3 ALA P 653     -14.162 -14.080  -2.041  0.00  0.00      PROA  
ATOM   1050  C   ALA P 653     -13.632 -15.348  -4.378  0.00  0.00      PROA  
ATOM   1051  O   ALA P 653     -14.223 -15.915  -5.304  0.00  0.00      PROA  
ATOM   1052  N   TYR P 654     -12.775 -14.318  -4.603  0.00  0.00      PROA  
ATOM   1053  HN  TYR P 654     -12.214 -13.913  -3.886  0.00  0.00      PROA  
ATOM   1054  CA  TYR P 654     -12.575 -13.813  -5.929  0.00  0.00      PROA  
ATOM   1055  HA  TYR P 654     -13.513 -13.475  -6.343  0.00  0.00      PROA  
ATOM   1056  CB  TYR P 654     -11.760 -12.521  -5.813  0.00  0.00      PROA  
ATOM   1057  HB1 TYR P 654     -10.766 -12.750  -5.373  0.00  0.00      PROA  
ATOM   1058  HB2 TYR P 654     -12.247 -11.840  -5.082  0.00  0.00      PROA  
ATOM   1059  CG  TYR P 654     -11.587 -11.863  -7.143  0.00  0.00      PROA  
ATOM   1060  CD1 TYR P 654     -10.431 -12.092  -7.933  0.00  0.00      PROA  
ATOM   1061  HD1 TYR P 654      -9.583 -12.682  -7.616  0.00  0.00      PROA  
ATOM   1062  CE1 TYR P 654     -10.267 -11.451  -9.211  0.00  0.00      PROA  
ATOM   1063  HE1 TYR P 654      -9.338 -11.538  -9.754  0.00  0.00      PROA  
ATOM   1064  CZ  TYR P 654     -11.168 -10.528  -9.720  0.00  0.00      PROA  
ATOM   1065  OH  TYR P 654     -10.879  -9.962 -10.967  0.00  0.00      PROA  
ATOM   1066  HH  TYR P 654     -10.123 -10.404 -11.363  0.00  0.00      PROA  
ATOM   1067  CD2 TYR P 654     -12.504 -10.927  -7.654  0.00  0.00      PROA  
ATOM   1068  HD2 TYR P 654     -13.354 -10.642  -7.051  0.00  0.00      PROA  
ATOM   1069  CE2 TYR P 654     -12.275 -10.279  -8.922  0.00  0.00      PROA  
ATOM   1070  HE2 TYR P 654     -13.077  -9.647  -9.274  0.00  0.00      PROA  
ATOM   1071  C   TYR P 654     -11.895 -14.816  -6.852  0.00  0.00      PROA  
ATOM   1072  O   TYR P 654     -12.342 -15.063  -7.915  0.00  0.00      PROA  
ATOM   1073  N   SER P 655     -10.842 -15.490  -6.455  0.00  0.00      PROA  
ATOM   1074  HN  SER P 655     -10.616 -15.330  -5.497  0.00  0.00      PROA  
ATOM   1075  CA  SER P 655     -10.047 -16.358  -7.247  0.00  0.00      PROA  
ATOM   1076  HA  SER P 655      -9.914 -15.863  -8.197  0.00  0.00      PROA  
ATOM   1077  CB  SER P 655      -8.565 -16.462  -6.684  0.00  0.00      PROA  
ATOM   1078  HB1 SER P 655      -8.141 -15.468  -6.425  0.00  0.00      PROA  
ATOM   1079  HB2 SER P 655      -7.940 -16.930  -7.474  0.00  0.00      PROA  
ATOM   1080  OG  SER P 655      -8.520 -17.321  -5.549  0.00  0.00      PROA  
ATOM   1081  HG1 SER P 655      -9.011 -16.822  -4.892  0.00  0.00      PROA  
ATOM   1082  C   SER P 655     -10.639 -17.740  -7.495  0.00  0.00      PROA  
ATOM   1083  O   SER P 655     -10.456 -18.275  -8.599  0.00  0.00      PROA  
ATOM   1084  N   LEU P 656     -11.432 -18.328  -6.561  0.00  0.00      PROA  
ATOM   1085  HN  LEU P 656     -11.584 -17.989  -5.636  0.00  0.00      PROA  
ATOM   1086  CA  LEU P 656     -12.259 -19.450  -6.944  0.00  0.00      PROA  
ATOM   1087  HA  LEU P 656     -11.546 -20.256  -7.031  0.00  0.00      PROA  
ATOM   1088  CB  LEU P 656     -13.042 -19.962  -5.729  0.00  0.00      PROA  
ATOM   1089  HB1 LEU P 656     -13.826 -20.606  -6.182  0.00  0.00      PROA  
ATOM   1090  HB2 LEU P 656     -13.591 -19.196  -5.141  0.00  0.00      PROA  
ATOM   1091  CG  LEU P 656     -12.216 -20.753  -4.640  0.00  0.00      PROA  
ATOM   1092  HG  LEU P 656     -11.311 -20.178  -4.351  0.00  0.00      PROA  
ATOM   1093  CD1 LEU P 656     -13.054 -20.864  -3.313  0.00  0.00      PROA  
ATOM   1094 HD11 LEU P 656     -13.437 -19.855  -3.051  0.00  0.00      PROA  
ATOM   1095 HD12 LEU P 656     -12.473 -21.125  -2.402  0.00  0.00      PROA  
ATOM   1096 HD13 LEU P 656     -13.837 -21.651  -3.290  0.00  0.00      PROA  
ATOM   1097  CD2 LEU P 656     -11.711 -22.078  -5.086  0.00  0.00      PROA  
ATOM   1098 HD21 LEU P 656     -12.512 -22.615  -5.639  0.00  0.00      PROA  
ATOM   1099 HD22 LEU P 656     -11.332 -22.788  -4.319  0.00  0.00      PROA  
ATOM   1100 HD23 LEU P 656     -10.859 -22.018  -5.796  0.00  0.00      PROA  
ATOM   1101  C   LEU P 656     -13.234 -19.204  -8.104  0.00  0.00      PROA  
ATOM   1102  O   LEU P 656     -13.359 -20.049  -8.981  0.00  0.00      PROA  
ATOM   1103  N   PHE P 657     -13.965 -18.051  -8.257  0.00  0.00      PROA  
ATOM   1104  HN  PHE P 657     -13.901 -17.314  -7.588  0.00  0.00      PROA  
ATOM   1105  CA  PHE P 657     -15.044 -17.823  -9.264  0.00  0.00      PROA  
ATOM   1106  HA  PHE P 657     -15.253 -18.729  -9.813  0.00  0.00      PROA  
ATOM   1107  CB  PHE P 657     -16.375 -17.591  -8.487  0.00  0.00      PROA  
ATOM   1108  HB1 PHE P 657     -17.225 -17.531  -9.199  0.00  0.00      PROA  
ATOM   1109  HB2 PHE P 657     -16.253 -16.627  -7.948  0.00  0.00      PROA  
ATOM   1110  CG  PHE P 657     -16.568 -18.713  -7.544  0.00  0.00      PROA  
ATOM   1111  CD1 PHE P 657     -17.078 -19.982  -7.930  0.00  0.00      PROA  
ATOM   1112  HD1 PHE P 657     -17.411 -20.086  -8.952  0.00  0.00      PROA  
ATOM   1113  CE1 PHE P 657     -17.197 -21.072  -7.084  0.00  0.00      PROA  
ATOM   1114  HE1 PHE P 657     -17.589 -21.998  -7.476  0.00  0.00      PROA  
ATOM   1115  CZ  PHE P 657     -16.826 -20.852  -5.741  0.00  0.00      PROA  
ATOM   1116  HZ  PHE P 657     -16.870 -21.684  -5.054  0.00  0.00      PROA  
ATOM   1117  CD2 PHE P 657     -16.271 -18.516  -6.160  0.00  0.00      PROA  
ATOM   1118  HD2 PHE P 657     -16.089 -17.523  -5.776  0.00  0.00      PROA  
ATOM   1119  CE2 PHE P 657     -16.364 -19.624  -5.312  0.00  0.00      PROA  
ATOM   1120  HE2 PHE P 657     -16.122 -19.530  -4.264  0.00  0.00      PROA  
ATOM   1121  C   PHE P 657     -14.732 -16.796 -10.379  0.00  0.00      PROA  
ATOM   1122  O   PHE P 657     -15.073 -17.008 -11.512  0.00  0.00      PROA  
ATOM   1123  N   ALA P 658     -14.105 -15.642 -10.111  0.00  0.00      PROA  
ATOM   1124  HN  ALA P 658     -13.651 -15.583  -9.226  0.00  0.00      PROA  
ATOM   1125  CA  ALA P 658     -14.104 -14.533 -11.072  0.00  0.00      PROA  
ATOM   1126  HA  ALA P 658     -15.135 -14.273 -11.263  0.00  0.00      PROA  
ATOM   1127  CB  ALA P 658     -13.513 -13.198 -10.512  0.00  0.00      PROA  
ATOM   1128  HB1 ALA P 658     -13.898 -13.089  -9.476  0.00  0.00      PROA  
ATOM   1129  HB2 ALA P 658     -13.676 -12.394 -11.261  0.00  0.00      PROA  
ATOM   1130  HB3 ALA P 658     -12.410 -13.327 -10.462  0.00  0.00      PROA  
ATOM   1131  C   ALA P 658     -13.477 -14.818 -12.505  0.00  0.00      PROA  
ATOM   1132  O   ALA P 658     -12.583 -15.665 -12.783  0.00  0.00      PROA  
ATOM   1133  N   GLY P 659     -13.861 -13.983 -13.505  0.00  0.00      PROA  
ATOM   1134  HN  GLY P 659     -14.505 -13.276 -13.225  0.00  0.00      PROA  
ATOM   1135  CA  GLY P 659     -13.443 -13.858 -14.889  0.00  0.00      PROA  
ATOM   1136  HA1 GLY P 659     -13.752 -12.891 -15.257  0.00  0.00      PROA  
ATOM   1137  HA2 GLY P 659     -13.795 -14.662 -15.519  0.00  0.00      PROA  
ATOM   1138  C   GLY P 659     -11.891 -13.809 -15.131  0.00  0.00      PROA  
ATOM   1139  O   GLY P 659     -11.430 -14.705 -15.790  0.00  0.00      PROA  
ATOM   1140  N   GLN P 660     -11.169 -12.817 -14.563  0.00  0.00      PROA  
ATOM   1141  HN  GLN P 660     -11.661 -12.097 -14.080  0.00  0.00      PROA  
ATOM   1142  CA  GLN P 660      -9.759 -12.555 -14.756  0.00  0.00      PROA  
ATOM   1143  HA  GLN P 660      -9.376 -13.285 -15.453  0.00  0.00      PROA  
ATOM   1144  CB  GLN P 660      -9.543 -11.144 -15.263  0.00  0.00      PROA  
ATOM   1145  HB1 GLN P 660      -9.985 -10.372 -14.597  0.00  0.00      PROA  
ATOM   1146  HB2 GLN P 660      -9.989 -11.094 -16.279  0.00  0.00      PROA  
ATOM   1147  CG  GLN P 660      -7.983 -10.675 -15.483  0.00  0.00      PROA  
ATOM   1148  HG1 GLN P 660      -7.919 -10.151 -14.505  0.00  0.00      PROA  
ATOM   1149  HG2 GLN P 660      -7.993  -9.900 -16.279  0.00  0.00      PROA  
ATOM   1150  CD  GLN P 660      -6.903 -11.785 -15.566  0.00  0.00      PROA  
ATOM   1151  OE1 GLN P 660      -6.250 -12.174 -14.604  0.00  0.00      PROA  
ATOM   1152  NE2 GLN P 660      -6.835 -12.465 -16.696  0.00  0.00      PROA  
ATOM   1153 HE21 GLN P 660      -6.287 -13.301 -16.733  0.00  0.00      PROA  
ATOM   1154 HE22 GLN P 660      -7.504 -12.298 -17.420  0.00  0.00      PROA  
ATOM   1155  C   GLN P 660      -9.126 -12.746 -13.350  0.00  0.00      PROA  
ATOM   1156  O   GLN P 660      -9.192 -11.785 -12.561  0.00  0.00      PROA  
ATOM   1157  N   PRO P 661      -8.499 -13.819 -12.989  0.00  0.00      PROA  
ATOM   1158  CD  PRO P 661      -8.377 -15.037 -13.878  0.00  0.00      PROA  
ATOM   1159  HD1 PRO P 661      -7.757 -14.850 -14.781  0.00  0.00      PROA  
ATOM   1160  HD2 PRO P 661      -9.427 -15.343 -14.069  0.00  0.00      PROA  
ATOM   1161  CA  PRO P 661      -8.294 -14.189 -11.619  0.00  0.00      PROA  
ATOM   1162  HA  PRO P 661      -8.964 -13.685 -10.938  0.00  0.00      PROA  
ATOM   1163  CB  PRO P 661      -8.373 -15.785 -11.584  0.00  0.00      PROA  
ATOM   1164  HB1 PRO P 661      -9.443 -16.072 -11.509  0.00  0.00      PROA  
ATOM   1165  HB2 PRO P 661      -7.775 -16.090 -10.699  0.00  0.00      PROA  
ATOM   1166  CG  PRO P 661      -7.792 -16.136 -12.927  0.00  0.00      PROA  
ATOM   1167  HG1 PRO P 661      -6.692 -15.992 -12.855  0.00  0.00      PROA  
ATOM   1168  HG2 PRO P 661      -8.137 -17.102 -13.353  0.00  0.00      PROA  
ATOM   1169  C   PRO P 661      -6.883 -13.745 -11.210  0.00  0.00      PROA  
ATOM   1170  O   PRO P 661      -6.575 -13.898 -10.024  0.00  0.00      PROA  
ATOM   1171  N   LEU P 662      -6.031 -13.171 -12.100  0.00  0.00      PROA  
ATOM   1172  HN  LEU P 662      -6.359 -13.128 -13.040  0.00  0.00      PROA  
ATOM   1173  CA  LEU P 662      -4.526 -12.993 -11.932  0.00  0.00      PROA  
ATOM   1174  HA  LEU P 662      -4.215 -13.864 -11.373  0.00  0.00      PROA  
ATOM   1175  CB  LEU P 662      -3.690 -13.113 -13.248  0.00  0.00      PROA  
ATOM   1176  HB1 LEU P 662      -2.592 -13.046 -13.091  0.00  0.00      PROA  
ATOM   1177  HB2 LEU P 662      -3.930 -12.348 -14.017  0.00  0.00      PROA  
ATOM   1178  CG  LEU P 662      -3.962 -14.490 -13.909  0.00  0.00      PROA  
ATOM   1179  HG  LEU P 662      -5.042 -14.746 -13.951  0.00  0.00      PROA  
ATOM   1180  CD1 LEU P 662      -3.321 -14.560 -15.331  0.00  0.00      PROA  
ATOM   1181 HD11 LEU P 662      -3.661 -13.764 -16.028  0.00  0.00      PROA  
ATOM   1182 HD12 LEU P 662      -3.429 -15.544 -15.836  0.00  0.00      PROA  
ATOM   1183 HD13 LEU P 662      -2.220 -14.417 -15.371  0.00  0.00      PROA  
ATOM   1184  CD2 LEU P 662      -3.297 -15.639 -13.064  0.00  0.00      PROA  
ATOM   1185 HD21 LEU P 662      -2.241 -15.446 -12.778  0.00  0.00      PROA  
ATOM   1186 HD22 LEU P 662      -3.413 -16.585 -13.633  0.00  0.00      PROA  
ATOM   1187 HD23 LEU P 662      -3.963 -15.793 -12.188  0.00  0.00      PROA  
ATOM   1188  C   LEU P 662      -4.126 -11.741 -11.167  0.00  0.00      PROA  
ATOM   1189  O   LEU P 662      -2.948 -11.293 -11.299  0.00  0.00      PROA  
ATOM   1190  N   THR P 663      -5.079 -11.170 -10.408  0.00  0.00      PROA  
ATOM   1191  HN  THR P 663      -5.984 -11.561 -10.258  0.00  0.00      PROA  
ATOM   1192  CA  THR P 663      -4.992  -9.909  -9.718  0.00  0.00      PROA  
ATOM   1193  HA  THR P 663      -4.020  -9.490  -9.934  0.00  0.00      PROA  
ATOM   1194  CB  THR P 663      -6.139  -9.045 -10.257  0.00  0.00      PROA  
ATOM   1195  HB  THR P 663      -5.899  -8.049  -9.826  0.00  0.00      PROA  
ATOM   1196  OG1 THR P 663      -7.393  -9.496  -9.834  0.00  0.00      PROA  
ATOM   1197  HG1 THR P 663      -7.242  -9.713  -8.911  0.00  0.00      PROA  
ATOM   1198  CG2 THR P 663      -6.010  -8.872 -11.809  0.00  0.00      PROA  
ATOM   1199 HG21 THR P 663      -4.989  -8.455 -11.945  0.00  0.00      PROA  
ATOM   1200 HG22 THR P 663      -6.817  -8.315 -12.331  0.00  0.00      PROA  
ATOM   1201 HG23 THR P 663      -6.049  -9.846 -12.342  0.00  0.00      PROA  
ATOM   1202  C   THR P 663      -5.061 -10.066  -8.183  0.00  0.00      PROA  
ATOM   1203  O   THR P 663      -6.095 -10.388  -7.732  0.00  0.00      PROA  
ATOM   1204  N   ILE P 664      -3.930  -9.863  -7.434  0.00  0.00      PROA  
ATOM   1205  HN  ILE P 664      -3.104  -9.587  -7.919  0.00  0.00      PROA  
ATOM   1206  CA  ILE P 664      -3.831 -10.103  -5.996  0.00  0.00      PROA  
ATOM   1207  HA  ILE P 664      -4.469 -10.944  -5.769  0.00  0.00      PROA  
ATOM   1208  CB  ILE P 664      -2.381 -10.264  -5.607  0.00  0.00      PROA  
ATOM   1209  HB  ILE P 664      -1.750  -9.468  -6.056  0.00  0.00      PROA  
ATOM   1210  CG2 ILE P 664      -2.207 -10.131  -4.052  0.00  0.00      PROA  
ATOM   1211 HG21 ILE P 664      -2.669 -10.904  -3.401  0.00  0.00      PROA  
ATOM   1212 HG22 ILE P 664      -2.480  -9.093  -3.767  0.00  0.00      PROA  
ATOM   1213 HG23 ILE P 664      -1.111 -10.245  -3.914  0.00  0.00      PROA  
ATOM   1214  CG1 ILE P 664      -1.739 -11.610  -6.130  0.00  0.00      PROA  
ATOM   1215 HG11 ILE P 664      -0.653 -11.547  -5.904  0.00  0.00      PROA  
ATOM   1216 HG12 ILE P 664      -1.831 -11.467  -7.228  0.00  0.00      PROA  
ATOM   1217  CD  ILE P 664      -2.465 -12.886  -5.637  0.00  0.00      PROA  
ATOM   1218  HD1 ILE P 664      -2.007 -13.777  -6.117  0.00  0.00      PROA  
ATOM   1219  HD2 ILE P 664      -3.571 -12.899  -5.737  0.00  0.00      PROA  
ATOM   1220  HD3 ILE P 664      -2.120 -12.994  -4.586  0.00  0.00      PROA  
ATOM   1221  C   ILE P 664      -4.472  -8.860  -5.419  0.00  0.00      PROA  
ATOM   1222  O   ILE P 664      -4.359  -7.793  -5.989  0.00  0.00      PROA  
ATOM   1223  N   LEU P 665      -5.195  -9.016  -4.274  0.00  0.00      PROA  
ATOM   1224  HN  LEU P 665      -5.255  -9.955  -3.943  0.00  0.00      PROA  
ATOM   1225  CA  LEU P 665      -5.764  -7.852  -3.580  0.00  0.00      PROA  
ATOM   1226  HA  LEU P 665      -5.833  -7.062  -4.313  0.00  0.00      PROA  
ATOM   1227  CB  LEU P 665      -7.132  -8.121  -2.987  0.00  0.00      PROA  
ATOM   1228  HB1 LEU P 665      -7.645  -7.258  -2.511  0.00  0.00      PROA  
ATOM   1229  HB2 LEU P 665      -7.049  -8.819  -2.127  0.00  0.00      PROA  
ATOM   1230  CG  LEU P 665      -8.247  -8.756  -3.908  0.00  0.00      PROA  
ATOM   1231  HG  LEU P 665      -7.894  -8.519  -4.934  0.00  0.00      PROA  
ATOM   1232  CD1 LEU P 665      -8.349 -10.276  -3.703  0.00  0.00      PROA  
ATOM   1233 HD11 LEU P 665      -9.140 -10.693  -4.361  0.00  0.00      PROA  
ATOM   1234 HD12 LEU P 665      -8.809 -10.422  -2.702  0.00  0.00      PROA  
ATOM   1235 HD13 LEU P 665      -7.454 -10.867  -3.992  0.00  0.00      PROA  
ATOM   1236  CD2 LEU P 665      -9.659  -8.238  -3.639  0.00  0.00      PROA  
ATOM   1237 HD21 LEU P 665      -9.720  -7.171  -3.942  0.00  0.00      PROA  
ATOM   1238 HD22 LEU P 665     -10.023  -8.455  -2.612  0.00  0.00      PROA  
ATOM   1239 HD23 LEU P 665     -10.408  -8.692  -4.322  0.00  0.00      PROA  
ATOM   1240  C   LEU P 665      -4.785  -7.393  -2.454  0.00  0.00      PROA  
ATOM   1241  O   LEU P 665      -4.013  -8.126  -1.789  0.00  0.00      PROA  
ATOM   1242  N   GLY P 666      -4.863  -6.077  -2.200  0.00  0.00      PROA  
ATOM   1243  HN  GLY P 666      -5.642  -5.613  -2.614  0.00  0.00      PROA  
ATOM   1244  CA  GLY P 666      -4.118  -5.451  -1.192  0.00  0.00      PROA  
ATOM   1245  HA1 GLY P 666      -3.266  -5.039  -1.713  0.00  0.00      PROA  
ATOM   1246  HA2 GLY P 666      -3.973  -6.203  -0.431  0.00  0.00      PROA  
ATOM   1247  C   GLY P 666      -4.927  -4.298  -0.687  0.00  0.00      PROA  
ATOM   1248  O   GLY P 666      -6.144  -4.246  -0.823  0.00  0.00      PROA  
ATOM   1249  N   SER P 667      -4.183  -3.303  -0.066  0.00  0.00      PROA  
ATOM   1250  HN  SER P 667      -3.187  -3.274  -0.073  0.00  0.00      PROA  
ATOM   1251  CA  SER P 667      -4.795  -2.015   0.334  0.00  0.00      PROA  
ATOM   1252  HA  SER P 667      -5.814  -1.960  -0.020  0.00  0.00      PROA  
ATOM   1253  CB  SER P 667      -4.777  -1.766   1.881  0.00  0.00      PROA  
ATOM   1254  HB1 SER P 667      -5.363  -2.573   2.371  0.00  0.00      PROA  
ATOM   1255  HB2 SER P 667      -5.339  -0.823   2.058  0.00  0.00      PROA  
ATOM   1256  OG  SER P 667      -3.387  -1.811   2.386  0.00  0.00      PROA  
ATOM   1257  HG1 SER P 667      -2.933  -1.038   2.044  0.00  0.00      PROA  
ATOM   1258  C   SER P 667      -4.073  -0.874  -0.448  0.00  0.00      PROA  
ATOM   1259  O   SER P 667      -2.943  -0.549  -0.147  0.00  0.00      PROA  
ATOM   1260  N   THR P 668      -4.736  -0.243  -1.339  0.00  0.00      PROA  
ATOM   1261  HN  THR P 668      -5.663  -0.534  -1.564  0.00  0.00      PROA  
ATOM   1262  CA  THR P 668      -4.177   0.945  -1.985  0.00  0.00      PROA  
ATOM   1263  HA  THR P 668      -3.192   0.611  -2.276  0.00  0.00      PROA  
ATOM   1264  CB  THR P 668      -4.820   1.318  -3.344  0.00  0.00      PROA  
ATOM   1265  HB  THR P 668      -4.748   0.427  -4.004  0.00  0.00      PROA  
ATOM   1266  OG1 THR P 668      -4.207   2.492  -4.023  0.00  0.00      PROA  
ATOM   1267  HG1 THR P 668      -3.431   2.119  -4.448  0.00  0.00      PROA  
ATOM   1268  CG2 THR P 668      -6.263   1.646  -3.125  0.00  0.00      PROA  
ATOM   1269 HG21 THR P 668      -6.484   2.444  -2.385  0.00  0.00      PROA  
ATOM   1270 HG22 THR P 668      -6.802   0.715  -2.848  0.00  0.00      PROA  
ATOM   1271 HG23 THR P 668      -6.739   2.042  -4.048  0.00  0.00      PROA  
ATOM   1272  C   THR P 668      -3.865   2.098  -1.055  0.00  0.00      PROA  
ATOM   1273  O   THR P 668      -4.608   2.245  -0.081  0.00  0.00      PROA  
ATOM   1274  N   GLY P 669      -2.891   2.940  -1.325  0.00  0.00      PROA  
ATOM   1275  HN  GLY P 669      -2.258   2.691  -2.054  0.00  0.00      PROA  
ATOM   1276  CA  GLY P 669      -2.523   4.029  -0.388  0.00  0.00      PROA  
ATOM   1277  HA1 GLY P 669      -1.531   4.290  -0.728  0.00  0.00      PROA  
ATOM   1278  HA2 GLY P 669      -2.238   3.616   0.568  0.00  0.00      PROA  
ATOM   1279  C   GLY P 669      -3.523   5.152  -0.053  0.00  0.00      PROA  
ATOM   1280  O   GLY P 669      -3.745   5.448   1.103  0.00  0.00      PROA  
ATOM   1281  N   PRO P 670      -4.101   5.796  -1.047  0.00  0.00      PROA  
ATOM   1282  CD  PRO P 670      -3.740   5.719  -2.519  0.00  0.00      PROA  
ATOM   1283  HD1 PRO P 670      -4.066   4.775  -3.007  0.00  0.00      PROA  
ATOM   1284  HD2 PRO P 670      -2.648   5.918  -2.540  0.00  0.00      PROA  
ATOM   1285  CA  PRO P 670      -5.402   6.513  -0.893  0.00  0.00      PROA  
ATOM   1286  HA  PRO P 670      -5.307   7.487  -0.437  0.00  0.00      PROA  
ATOM   1287  CB  PRO P 670      -5.856   6.810  -2.345  0.00  0.00      PROA  
ATOM   1288  HB1 PRO P 670      -6.403   7.776  -2.392  0.00  0.00      PROA  
ATOM   1289  HB2 PRO P 670      -6.446   5.978  -2.786  0.00  0.00      PROA  
ATOM   1290  CG  PRO P 670      -4.450   6.923  -3.112  0.00  0.00      PROA  
ATOM   1291  HG1 PRO P 670      -4.510   6.852  -4.219  0.00  0.00      PROA  
ATOM   1292  HG2 PRO P 670      -3.921   7.865  -2.851  0.00  0.00      PROA  
ATOM   1293  C   PRO P 670      -6.458   5.919  -0.011  0.00  0.00      PROA  
ATOM   1294  O   PRO P 670      -6.919   6.579   0.917  0.00  0.00      PROA  
ATOM   1295  N   VAL P 671      -6.860   4.604  -0.228  0.00  0.00      PROA  
ATOM   1296  HN  VAL P 671      -6.360   4.102  -0.930  0.00  0.00      PROA  
ATOM   1297  CA  VAL P 671      -7.746   3.866   0.642  0.00  0.00      PROA  
ATOM   1298  HA  VAL P 671      -8.689   4.393   0.664  0.00  0.00      PROA  
ATOM   1299  CB  VAL P 671      -7.988   2.588  -0.039  0.00  0.00      PROA  
ATOM   1300  HB  VAL P 671      -7.075   2.137  -0.484  0.00  0.00      PROA  
ATOM   1301  CG1 VAL P 671      -8.638   1.493   0.991  0.00  0.00      PROA  
ATOM   1302 HG11 VAL P 671      -8.569   0.512   0.474  0.00  0.00      PROA  
ATOM   1303 HG12 VAL P 671      -9.715   1.670   1.200  0.00  0.00      PROA  
ATOM   1304 HG13 VAL P 671      -8.026   1.327   1.903  0.00  0.00      PROA  
ATOM   1305  CG2 VAL P 671      -9.043   2.850  -1.107  0.00  0.00      PROA  
ATOM   1306 HG21 VAL P 671      -8.624   3.607  -1.804  0.00  0.00      PROA  
ATOM   1307 HG22 VAL P 671      -9.942   3.238  -0.583  0.00  0.00      PROA  
ATOM   1308 HG23 VAL P 671      -9.198   1.893  -1.651  0.00  0.00      PROA  
ATOM   1309  C   VAL P 671      -7.198   3.666   2.102  0.00  0.00      PROA  
ATOM   1310  O   VAL P 671      -7.918   3.935   3.115  0.00  0.00      PROA  
ATOM   1311  N   LEU P 672      -5.905   3.329   2.242  0.00  0.00      PROA  
ATOM   1312  HN  LEU P 672      -5.273   3.306   1.471  0.00  0.00      PROA  
ATOM   1313  CA  LEU P 672      -5.265   3.135   3.570  0.00  0.00      PROA  
ATOM   1314  HA  LEU P 672      -5.851   2.467   4.184  0.00  0.00      PROA  
ATOM   1315  CB  LEU P 672      -3.861   2.614   3.296  0.00  0.00      PROA  
ATOM   1316  HB1 LEU P 672      -3.365   3.346   2.623  0.00  0.00      PROA  
ATOM   1317  HB2 LEU P 672      -4.005   1.738   2.627  0.00  0.00      PROA  
ATOM   1318  CG  LEU P 672      -2.893   2.347   4.464  0.00  0.00      PROA  
ATOM   1319  HG  LEU P 672      -2.776   3.237   5.118  0.00  0.00      PROA  
ATOM   1320  CD1 LEU P 672      -3.190   1.119   5.358  0.00  0.00      PROA  
ATOM   1321 HD11 LEU P 672      -4.144   1.239   5.915  0.00  0.00      PROA  
ATOM   1322 HD12 LEU P 672      -2.327   0.883   6.018  0.00  0.00      PROA  
ATOM   1323 HD13 LEU P 672      -3.270   0.251   4.670  0.00  0.00      PROA  
ATOM   1324  CD2 LEU P 672      -1.545   2.229   3.707  0.00  0.00      PROA  
ATOM   1325 HD21 LEU P 672      -1.551   1.574   2.810  0.00  0.00      PROA  
ATOM   1326 HD22 LEU P 672      -0.794   1.764   4.382  0.00  0.00      PROA  
ATOM   1327 HD23 LEU P 672      -1.327   3.269   3.383  0.00  0.00      PROA  
ATOM   1328  C   LEU P 672      -5.340   4.438   4.297  0.00  0.00      PROA  
ATOM   1329  O   LEU P 672      -5.710   4.514   5.440  0.00  0.00      PROA  
ATOM   1330  N   VAL P 673      -5.059   5.553   3.592  0.00  0.00      PROA  
ATOM   1331  HN  VAL P 673      -4.699   5.499   2.663  0.00  0.00      PROA  
ATOM   1332  CA  VAL P 673      -5.308   6.952   4.062  0.00  0.00      PROA  
ATOM   1333  HA  VAL P 673      -4.833   6.997   5.031  0.00  0.00      PROA  
ATOM   1334  CB  VAL P 673      -4.612   7.933   3.100  0.00  0.00      PROA  
ATOM   1335  HB  VAL P 673      -4.828   7.702   2.034  0.00  0.00      PROA  
ATOM   1336  CG1 VAL P 673      -5.128   9.391   3.345  0.00  0.00      PROA  
ATOM   1337 HG11 VAL P 673      -4.407  10.031   2.793  0.00  0.00      PROA  
ATOM   1338 HG12 VAL P 673      -5.137   9.677   4.419  0.00  0.00      PROA  
ATOM   1339 HG13 VAL P 673      -6.181   9.525   3.020  0.00  0.00      PROA  
ATOM   1340  CG2 VAL P 673      -3.108   7.867   3.349  0.00  0.00      PROA  
ATOM   1341 HG21 VAL P 673      -2.596   8.682   2.794  0.00  0.00      PROA  
ATOM   1342 HG22 VAL P 673      -2.620   6.912   3.060  0.00  0.00      PROA  
ATOM   1343 HG23 VAL P 673      -2.987   8.064   4.436  0.00  0.00      PROA  
ATOM   1344  C   VAL P 673      -6.792   7.259   4.474  0.00  0.00      PROA  
ATOM   1345  O   VAL P 673      -7.069   7.907   5.491  0.00  0.00      PROA  
ATOM   1346  N   PHE P 674      -7.851   6.804   3.650  0.00  0.00      PROA  
ATOM   1347  HN  PHE P 674      -7.701   6.282   2.814  0.00  0.00      PROA  
ATOM   1348  CA  PHE P 674      -9.195   6.889   4.017  0.00  0.00      PROA  
ATOM   1349  HA  PHE P 674      -9.316   7.916   4.328  0.00  0.00      PROA  
ATOM   1350  CB  PHE P 674     -10.085   6.544   2.851  0.00  0.00      PROA  
ATOM   1351  HB1 PHE P 674      -9.841   5.510   2.527  0.00  0.00      PROA  
ATOM   1352  HB2 PHE P 674     -10.008   7.228   1.979  0.00  0.00      PROA  
ATOM   1353  CG  PHE P 674     -11.549   6.742   3.329  0.00  0.00      PROA  
ATOM   1354  CD1 PHE P 674     -11.892   8.038   3.759  0.00  0.00      PROA  
ATOM   1355  HD1 PHE P 674     -11.119   8.790   3.803  0.00  0.00      PROA  
ATOM   1356  CE1 PHE P 674     -13.233   8.303   4.097  0.00  0.00      PROA  
ATOM   1357  HE1 PHE P 674     -13.479   9.248   4.560  0.00  0.00      PROA  
ATOM   1358  CZ  PHE P 674     -14.197   7.268   3.972  0.00  0.00      PROA  
ATOM   1359  HZ  PHE P 674     -15.223   7.591   4.071  0.00  0.00      PROA  
ATOM   1360  CD2 PHE P 674     -12.507   5.706   3.295  0.00  0.00      PROA  
ATOM   1361  HD2 PHE P 674     -12.192   4.730   2.957  0.00  0.00      PROA  
ATOM   1362  CE2 PHE P 674     -13.858   6.010   3.584  0.00  0.00      PROA  
ATOM   1363  HE2 PHE P 674     -14.590   5.247   3.367  0.00  0.00      PROA  
ATOM   1364  C   PHE P 674      -9.547   6.149   5.292  0.00  0.00      PROA  
ATOM   1365  O   PHE P 674     -10.302   6.620   6.130  0.00  0.00      PROA  
ATOM   1366  N   GLU P 675      -9.041   4.892   5.454  0.00  0.00      PROA  
ATOM   1367  HN  GLU P 675      -8.522   4.284   4.857  0.00  0.00      PROA  
ATOM   1368  CA  GLU P 675      -9.296   4.128   6.656  0.00  0.00      PROA  
ATOM   1369  HA  GLU P 675     -10.359   4.007   6.804  0.00  0.00      PROA  
ATOM   1370  CB  GLU P 675      -8.766   2.620   6.441  0.00  0.00      PROA  
ATOM   1371  HB1 GLU P 675      -8.640   2.003   7.356  0.00  0.00      PROA  
ATOM   1372  HB2 GLU P 675      -7.798   2.716   5.903  0.00  0.00      PROA  
ATOM   1373  CG  GLU P 675      -9.676   1.857   5.452  0.00  0.00      PROA  
ATOM   1374  HG1 GLU P 675      -9.049   1.352   4.687  0.00  0.00      PROA  
ATOM   1375  HG2 GLU P 675     -10.303   2.611   4.929  0.00  0.00      PROA  
ATOM   1376  CD  GLU P 675     -10.598   0.910   6.085  0.00  0.00      PROA  
ATOM   1377  OE1 GLU P 675     -11.453   1.177   6.958  0.00  0.00      PROA  
ATOM   1378  OE2 GLU P 675     -10.511  -0.289   5.697  0.00  0.00      PROA  
ATOM   1379  C   GLU P 675      -8.852   4.869   7.931  0.00  0.00      PROA  
ATOM   1380  O   GLU P 675      -9.593   5.075   8.829  0.00  0.00      PROA  
ATOM   1381  N   LYS P 676      -7.610   5.395   7.824  0.00  0.00      PROA  
ATOM   1382  HN  LYS P 676      -7.058   5.206   7.016  0.00  0.00      PROA  
ATOM   1383  CA  LYS P 676      -7.163   6.379   8.750  0.00  0.00      PROA  
ATOM   1384  HA  LYS P 676      -7.147   5.886   9.711  0.00  0.00      PROA  
ATOM   1385  CB  LYS P 676      -5.637   6.705   8.442  0.00  0.00      PROA  
ATOM   1386  HB1 LYS P 676      -5.224   7.447   9.158  0.00  0.00      PROA  
ATOM   1387  HB2 LYS P 676      -5.651   7.160   7.428  0.00  0.00      PROA  
ATOM   1388  CG  LYS P 676      -4.732   5.488   8.538  0.00  0.00      PROA  
ATOM   1389  HG1 LYS P 676      -4.811   4.791   7.676  0.00  0.00      PROA  
ATOM   1390  HG2 LYS P 676      -5.037   4.951   9.461  0.00  0.00      PROA  
ATOM   1391  CD  LYS P 676      -3.218   5.895   8.608  0.00  0.00      PROA  
ATOM   1392  HD1 LYS P 676      -2.675   4.931   8.712  0.00  0.00      PROA  
ATOM   1393  HD2 LYS P 676      -3.087   6.438   9.569  0.00  0.00      PROA  
ATOM   1394  CE  LYS P 676      -2.686   6.748   7.417  0.00  0.00      PROA  
ATOM   1395  HE1 LYS P 676      -2.981   7.818   7.379  0.00  0.00      PROA  
ATOM   1396  HE2 LYS P 676      -2.914   6.349   6.406  0.00  0.00      PROA  
ATOM   1397  NZ  LYS P 676      -1.237   6.732   7.506  0.00  0.00      PROA  
ATOM   1398  HZ1 LYS P 676      -0.699   5.978   7.033  0.00  0.00      PROA  
ATOM   1399  HZ2 LYS P 676      -1.012   6.645   8.517  0.00  0.00      PROA  
ATOM   1400  HZ3 LYS P 676      -0.840   7.661   7.257  0.00  0.00      PROA  
ATOM   1401  C   LYS P 676      -7.926   7.742   9.014  0.00  0.00      PROA  
ATOM   1402  O   LYS P 676      -8.169   8.088  10.142  0.00  0.00      PROA  
ATOM   1403  N   ILE P 677      -8.217   8.510   7.962  0.00  0.00      PROA  
ATOM   1404  HN  ILE P 677      -7.894   8.282   7.047  0.00  0.00      PROA  
ATOM   1405  CA  ILE P 677      -9.033   9.645   7.906  0.00  0.00      PROA  
ATOM   1406  HA  ILE P 677      -8.478  10.350   8.506  0.00  0.00      PROA  
ATOM   1407  CB  ILE P 677      -9.012  10.358   6.479  0.00  0.00      PROA  
ATOM   1408  HB  ILE P 677      -9.264   9.578   5.728  0.00  0.00      PROA  
ATOM   1409  CG2 ILE P 677     -10.154  11.342   6.426  0.00  0.00      PROA  
ATOM   1410 HG21 ILE P 677     -11.178  10.912   6.431  0.00  0.00      PROA  
ATOM   1411 HG22 ILE P 677     -10.244  11.857   5.445  0.00  0.00      PROA  
ATOM   1412 HG23 ILE P 677     -10.028  12.080   7.247  0.00  0.00      PROA  
ATOM   1413  CG1 ILE P 677      -7.667  10.993   6.297  0.00  0.00      PROA  
ATOM   1414 HG11 ILE P 677      -6.843  10.269   6.121  0.00  0.00      PROA  
ATOM   1415 HG12 ILE P 677      -7.257  11.494   7.199  0.00  0.00      PROA  
ATOM   1416  CD  ILE P 677      -7.533  11.978   5.121  0.00  0.00      PROA  
ATOM   1417  HD1 ILE P 677      -8.296  12.767   5.292  0.00  0.00      PROA  
ATOM   1418  HD2 ILE P 677      -7.768  11.374   4.218  0.00  0.00      PROA  
ATOM   1419  HD3 ILE P 677      -6.567  12.527   5.130  0.00  0.00      PROA  
ATOM   1420  C   ILE P 677     -10.452   9.420   8.451  0.00  0.00      PROA  
ATOM   1421  O   ILE P 677     -10.968  10.143   9.333  0.00  0.00      PROA  
ATOM   1422  N   LEU P 678     -11.079   8.299   8.091  0.00  0.00      PROA  
ATOM   1423  HN  LEU P 678     -10.599   7.690   7.465  0.00  0.00      PROA  
ATOM   1424  CA  LEU P 678     -12.258   7.799   8.813  0.00  0.00      PROA  
ATOM   1425  HA  LEU P 678     -12.998   8.585   8.808  0.00  0.00      PROA  
ATOM   1426  CB  LEU P 678     -12.776   6.533   8.046  0.00  0.00      PROA  
ATOM   1427  HB1 LEU P 678     -12.019   5.723   8.116  0.00  0.00      PROA  
ATOM   1428  HB2 LEU P 678     -12.785   6.833   6.977  0.00  0.00      PROA  
ATOM   1429  CG  LEU P 678     -14.177   5.908   8.474  0.00  0.00      PROA  
ATOM   1430  HG  LEU P 678     -14.017   5.427   9.463  0.00  0.00      PROA  
ATOM   1431  CD1 LEU P 678     -15.362   6.990   8.583  0.00  0.00      PROA  
ATOM   1432 HD11 LEU P 678     -16.254   6.486   9.014  0.00  0.00      PROA  
ATOM   1433 HD12 LEU P 678     -15.586   7.516   7.630  0.00  0.00      PROA  
ATOM   1434 HD13 LEU P 678     -15.137   7.676   9.428  0.00  0.00      PROA  
ATOM   1435  CD2 LEU P 678     -14.603   4.836   7.473  0.00  0.00      PROA  
ATOM   1436 HD21 LEU P 678     -15.464   4.288   7.912  0.00  0.00      PROA  
ATOM   1437 HD22 LEU P 678     -13.725   4.187   7.266  0.00  0.00      PROA  
ATOM   1438 HD23 LEU P 678     -14.928   5.292   6.514  0.00  0.00      PROA  
ATOM   1439  C   LEU P 678     -12.048   7.489  10.270  0.00  0.00      PROA  
ATOM   1440  O   LEU P 678     -12.908   7.789  11.066  0.00  0.00      PROA  
ATOM   1441  N   TYR P 679     -10.950   6.840  10.698  0.00  0.00      PROA  
ATOM   1442  HN  TYR P 679     -10.440   6.452   9.934  0.00  0.00      PROA  
ATOM   1443  CA  TYR P 679     -10.589   6.662  12.129  0.00  0.00      PROA  
ATOM   1444  HA  TYR P 679     -11.447   6.170  12.562  0.00  0.00      PROA  
ATOM   1445  CB  TYR P 679      -9.254   5.888  12.323  0.00  0.00      PROA  
ATOM   1446  HB1 TYR P 679      -8.410   6.572  12.093  0.00  0.00      PROA  
ATOM   1447  HB2 TYR P 679      -9.143   5.036  11.619  0.00  0.00      PROA  
ATOM   1448  CG  TYR P 679      -9.131   5.280  13.690  0.00  0.00      PROA  
ATOM   1449  CD1 TYR P 679      -9.671   4.032  13.980  0.00  0.00      PROA  
ATOM   1450  HD1 TYR P 679     -10.187   3.517  13.183  0.00  0.00      PROA  
ATOM   1451  CE1 TYR P 679      -9.718   3.548  15.294  0.00  0.00      PROA  
ATOM   1452  HE1 TYR P 679     -10.056   2.560  15.570  0.00  0.00      PROA  
ATOM   1453  CZ  TYR P 679      -9.136   4.260  16.313  0.00  0.00      PROA  
ATOM   1454  OH  TYR P 679      -9.131   3.687  17.588  0.00  0.00      PROA  
ATOM   1455  HH  TYR P 679      -8.514   4.159  18.152  0.00  0.00      PROA  
ATOM   1456  CD2 TYR P 679      -8.545   6.027  14.784  0.00  0.00      PROA  
ATOM   1457  HD2 TYR P 679      -8.263   7.054  14.602  0.00  0.00      PROA  
ATOM   1458  CE2 TYR P 679      -8.600   5.521  16.125  0.00  0.00      PROA  
ATOM   1459  HE2 TYR P 679      -8.247   6.178  16.906  0.00  0.00      PROA  
ATOM   1460  C   TYR P 679     -10.437   8.009  12.817  0.00  0.00      PROA  
ATOM   1461  O   TYR P 679     -10.853   8.310  13.910  0.00  0.00      PROA  
ATOM   1462  N   LYS P 680      -9.793   9.045  12.203  0.00  0.00      PROA  
ATOM   1463  HN  LYS P 680      -9.244   8.874  11.389  0.00  0.00      PROA  
ATOM   1464  CA  LYS P 680      -9.666  10.360  12.744  0.00  0.00      PROA  
ATOM   1465  HA  LYS P 680      -9.344  10.250  13.769  0.00  0.00      PROA  
ATOM   1466  CB  LYS P 680      -8.668  11.098  11.734  0.00  0.00      PROA  
ATOM   1467  HB1 LYS P 680      -9.330  11.385  10.890  0.00  0.00      PROA  
ATOM   1468  HB2 LYS P 680      -7.960  10.381  11.265  0.00  0.00      PROA  
ATOM   1469  CG  LYS P 680      -8.065  12.391  12.296  0.00  0.00      PROA  
ATOM   1470  HG1 LYS P 680      -6.960  12.279  12.270  0.00  0.00      PROA  
ATOM   1471  HG2 LYS P 680      -8.299  12.421  13.381  0.00  0.00      PROA  
ATOM   1472  CD  LYS P 680      -8.600  13.718  11.657  0.00  0.00      PROA  
ATOM   1473  HD1 LYS P 680      -9.707  13.720  11.564  0.00  0.00      PROA  
ATOM   1474  HD2 LYS P 680      -8.228  13.845  10.618  0.00  0.00      PROA  
ATOM   1475  CE  LYS P 680      -8.266  15.052  12.336  0.00  0.00      PROA  
ATOM   1476  HE1 LYS P 680      -8.707  15.909  11.783  0.00  0.00      PROA  
ATOM   1477  HE2 LYS P 680      -7.170  15.234  12.342  0.00  0.00      PROA  
ATOM   1478  NZ  LYS P 680      -8.697  15.207  13.725  0.00  0.00      PROA  
ATOM   1479  HZ1 LYS P 680      -8.707  16.222  13.950  0.00  0.00      PROA  
ATOM   1480  HZ2 LYS P 680      -8.081  14.753  14.430  0.00  0.00      PROA  
ATOM   1481  HZ3 LYS P 680      -9.632  14.764  13.823  0.00  0.00      PROA  
ATOM   1482  C   LYS P 680     -10.989  11.156  12.867  0.00  0.00      PROA  
ATOM   1483  O   LYS P 680     -11.188  11.793  13.875  0.00  0.00      PROA  
ATOM   1484  N   PHE P 681     -11.909  11.017  11.886  0.00  0.00      PROA  
ATOM   1485  HN  PHE P 681     -11.567  10.582  11.056  0.00  0.00      PROA  
ATOM   1486  CA  PHE P 681     -13.279  11.372  11.971  0.00  0.00      PROA  
ATOM   1487  HA  PHE P 681     -13.312  12.432  12.175  0.00  0.00      PROA  
ATOM   1488  CB  PHE P 681     -13.856  11.157  10.466  0.00  0.00      PROA  
ATOM   1489  HB1 PHE P 681     -13.535  10.147  10.130  0.00  0.00      PROA  
ATOM   1490  HB2 PHE P 681     -13.360  11.917   9.826  0.00  0.00      PROA  
ATOM   1491  CG  PHE P 681     -15.400  11.185  10.330  0.00  0.00      PROA  
ATOM   1492  CD1 PHE P 681     -16.000  12.334   9.687  0.00  0.00      PROA  
ATOM   1493  HD1 PHE P 681     -15.349  13.165   9.460  0.00  0.00      PROA  
ATOM   1494  CE1 PHE P 681     -17.346  12.372   9.528  0.00  0.00      PROA  
ATOM   1495  HE1 PHE P 681     -17.830  13.328   9.397  0.00  0.00      PROA  
ATOM   1496  CZ  PHE P 681     -18.124  11.256   9.827  0.00  0.00      PROA  
ATOM   1497  HZ  PHE P 681     -19.190  11.266   9.653  0.00  0.00      PROA  
ATOM   1498  CD2 PHE P 681     -16.214  10.111  10.727  0.00  0.00      PROA  
ATOM   1499  HD2 PHE P 681     -15.736   9.255  11.181  0.00  0.00      PROA  
ATOM   1500  CE2 PHE P 681     -17.558  10.143  10.427  0.00  0.00      PROA  
ATOM   1501  HE2 PHE P 681     -18.131   9.268  10.697  0.00  0.00      PROA  
ATOM   1502  C   PHE P 681     -14.208  10.704  13.014  0.00  0.00      PROA  
ATOM   1503  O   PHE P 681     -14.879  11.444  13.687  0.00  0.00      PROA  
ATOM   1504  N   CYS P 682     -14.078   9.395  13.186  0.00  0.00      PROA  
ATOM   1505  HN  CYS P 682     -13.415   8.974  12.572  0.00  0.00      PROA  
ATOM   1506  CA  CYS P 682     -14.630   8.570  14.243  0.00  0.00      PROA  
ATOM   1507  HA  CYS P 682     -15.705   8.591  14.142  0.00  0.00      PROA  
ATOM   1508  CB  CYS P 682     -14.345   6.977  13.943  0.00  0.00      PROA  
ATOM   1509  HB1 CYS P 682     -14.562   6.354  14.836  0.00  0.00      PROA  
ATOM   1510  HB2 CYS P 682     -13.303   6.656  13.727  0.00  0.00      PROA  
ATOM   1511  SG  CYS P 682     -15.433   6.486  12.620  0.00  0.00      PROA  
ATOM   1512  HG1 CYS P 682     -14.617   6.770  11.615  0.00  0.00      PROA  
ATOM   1513  C   CYS P 682     -14.298   9.012  15.629  0.00  0.00      PROA  
ATOM   1514  O   CYS P 682     -15.127   9.191  16.513  0.00  0.00      PROA  
ATOM   1515  N   ARG P 683     -13.013   9.308  15.844  0.00  0.00      PROA  
ATOM   1516  HN  ARG P 683     -12.349   9.113  15.126  0.00  0.00      PROA  
ATOM   1517  CA  ARG P 683     -12.459   9.906  17.047  0.00  0.00      PROA  
ATOM   1518  HA  ARG P 683     -12.788   9.331  17.899  0.00  0.00      PROA  
ATOM   1519  CB  ARG P 683     -10.924   9.827  16.943  0.00  0.00      PROA  
ATOM   1520  HB1 ARG P 683     -10.661  10.345  15.996  0.00  0.00      PROA  
ATOM   1521  HB2 ARG P 683     -10.669   8.802  16.599  0.00  0.00      PROA  
ATOM   1522  CG  ARG P 683      -9.992  10.220  18.051  0.00  0.00      PROA  
ATOM   1523  HG1 ARG P 683     -10.058  11.329  18.048  0.00  0.00      PROA  
ATOM   1524  HG2 ARG P 683      -9.029   9.800  17.693  0.00  0.00      PROA  
ATOM   1525  CD  ARG P 683     -10.260   9.700  19.542  0.00  0.00      PROA  
ATOM   1526  HD1 ARG P 683     -11.160  10.216  19.938  0.00  0.00      PROA  
ATOM   1527  HD2 ARG P 683      -9.337   9.887  20.131  0.00  0.00      PROA  
ATOM   1528  NE  ARG P 683     -10.616   8.282  19.453  0.00  0.00      PROA  
ATOM   1529  HE  ARG P 683     -11.562   8.021  19.643  0.00  0.00      PROA  
ATOM   1530  CZ  ARG P 683      -9.786   7.303  19.385  0.00  0.00      PROA  
ATOM   1531  NH1 ARG P 683     -10.144   6.017  19.551  0.00  0.00      PROA  
ATOM   1532 HH11 ARG P 683     -11.027   5.694  19.892  0.00  0.00      PROA  
ATOM   1533 HH12 ARG P 683      -9.374   5.421  19.324  0.00  0.00      PROA  
ATOM   1534  NH2 ARG P 683      -8.488   7.571  19.290  0.00  0.00      PROA  
ATOM   1535 HH21 ARG P 683      -8.130   8.502  19.217  0.00  0.00      PROA  
ATOM   1536 HH22 ARG P 683      -7.832   6.890  19.617  0.00  0.00      PROA  
ATOM   1537  C   ARG P 683     -12.845  11.356  17.349  0.00  0.00      PROA  
ATOM   1538  O   ARG P 683     -13.235  11.702  18.488  0.00  0.00      PROA  
ATOM   1539  N   ASP P 684     -12.976  12.164  16.234  0.00  0.00      PROA  
ATOM   1540  HN  ASP P 684     -12.448  11.929  15.421  0.00  0.00      PROA  
ATOM   1541  CA  ASP P 684     -13.444  13.497  16.388  0.00  0.00      PROA  
ATOM   1542  HA  ASP P 684     -13.023  13.938  17.279  0.00  0.00      PROA  
ATOM   1543  CB  ASP P 684     -13.070  14.308  15.113  0.00  0.00      PROA  
ATOM   1544  HB1 ASP P 684     -13.663  15.246  15.178  0.00  0.00      PROA  
ATOM   1545  HB2 ASP P 684     -13.462  13.768  14.226  0.00  0.00      PROA  
ATOM   1546  CG  ASP P 684     -11.632  14.680  14.865  0.00  0.00      PROA  
ATOM   1547  OD1 ASP P 684     -10.672  14.512  15.596  0.00  0.00      PROA  
ATOM   1548  OD2 ASP P 684     -11.463  15.251  13.756  0.00  0.00      PROA  
ATOM   1549  C   ASP P 684     -14.955  13.662  16.797  0.00  0.00      PROA  
ATOM   1550  O   ASP P 684     -15.273  14.702  17.377  0.00  0.00      PROA  
ATOM   1551  N   TYR P 685     -15.828  12.657  16.465  0.00  0.00      PROA  
ATOM   1552  HN  TYR P 685     -15.616  11.887  15.869  0.00  0.00      PROA  
ATOM   1553  CA  TYR P 685     -17.218  12.653  16.903  0.00  0.00      PROA  
ATOM   1554  HA  TYR P 685     -17.365  13.554  17.480  0.00  0.00      PROA  
ATOM   1555  CB  TYR P 685     -18.132  12.522  15.657  0.00  0.00      PROA  
ATOM   1556  HB1 TYR P 685     -19.148  12.564  16.103  0.00  0.00      PROA  
ATOM   1557  HB2 TYR P 685     -17.915  11.549  15.165  0.00  0.00      PROA  
ATOM   1558  CG  TYR P 685     -18.003  13.607  14.710  0.00  0.00      PROA  
ATOM   1559  CD1 TYR P 685     -17.598  13.398  13.386  0.00  0.00      PROA  
ATOM   1560  HD1 TYR P 685     -17.432  12.387  13.043  0.00  0.00      PROA  
ATOM   1561  CE1 TYR P 685     -17.432  14.481  12.460  0.00  0.00      PROA  
ATOM   1562  HE1 TYR P 685     -17.153  14.334  11.427  0.00  0.00      PROA  
ATOM   1563  CZ  TYR P 685     -17.706  15.750  12.771  0.00  0.00      PROA  
ATOM   1564  OH  TYR P 685     -17.602  16.693  11.689  0.00  0.00      PROA  
ATOM   1565  HH  TYR P 685     -17.649  17.581  12.049  0.00  0.00      PROA  
ATOM   1566  CD2 TYR P 685     -18.224  14.960  15.089  0.00  0.00      PROA  
ATOM   1567  HD2 TYR P 685     -18.430  15.190  16.124  0.00  0.00      PROA  
ATOM   1568  CE2 TYR P 685     -18.178  16.031  14.085  0.00  0.00      PROA  
ATOM   1569  HE2 TYR P 685     -18.204  17.080  14.342  0.00  0.00      PROA  
ATOM   1570  C   TYR P 685     -17.528  11.615  17.918  0.00  0.00      PROA  
ATOM   1571  O   TYR P 685     -18.740  11.417  18.241  0.00  0.00      PROA  
ATOM   1572  N   GLN P 686     -16.539  10.857  18.401  0.00  0.00      PROA  
ATOM   1573  HN  GLN P 686     -15.594  11.052  18.150  0.00  0.00      PROA  
ATOM   1574  CA  GLN P 686     -16.773   9.818  19.377  0.00  0.00      PROA  
ATOM   1575  HA  GLN P 686     -15.822   9.351  19.585  0.00  0.00      PROA  
ATOM   1576  CB  GLN P 686     -17.257  10.362  20.800  0.00  0.00      PROA  
ATOM   1577  HB1 GLN P 686     -17.523   9.483  21.425  0.00  0.00      PROA  
ATOM   1578  HB2 GLN P 686     -18.261  10.787  20.584  0.00  0.00      PROA  
ATOM   1579  CG  GLN P 686     -16.119  11.146  21.490  0.00  0.00      PROA  
ATOM   1580  HG1 GLN P 686     -16.495  11.326  22.520  0.00  0.00      PROA  
ATOM   1581  HG2 GLN P 686     -15.903  12.148  21.061  0.00  0.00      PROA  
ATOM   1582  CD  GLN P 686     -14.813  10.369  21.758  0.00  0.00      PROA  
ATOM   1583  OE1 GLN P 686     -14.800   9.247  22.250  0.00  0.00      PROA  
ATOM   1584  NE2 GLN P 686     -13.650  11.037  21.563  0.00  0.00      PROA  
ATOM   1585 HE21 GLN P 686     -13.591  11.927  21.111  0.00  0.00      PROA  
ATOM   1586 HE22 GLN P 686     -12.804  10.728  21.996  0.00  0.00      PROA  
ATOM   1587  C   GLN P 686     -17.731   8.650  18.971  0.00  0.00      PROA  
ATOM   1588  O   GLN P 686     -18.723   8.339  19.591  0.00  0.00      PROA  
ATOM   1589  N   LEU P 687     -17.397   7.995  17.777  0.00  0.00      PROA  
ATOM   1590  HN  LEU P 687     -16.596   8.233  17.233  0.00  0.00      PROA  
ATOM   1591  CA  LEU P 687     -18.210   6.922  17.269  0.00  0.00      PROA  
ATOM   1592  HA  LEU P 687     -18.961   6.655  17.998  0.00  0.00      PROA  
ATOM   1593  CB  LEU P 687     -19.023   7.293  15.921  0.00  0.00      PROA  
ATOM   1594  HB1 LEU P 687     -19.631   6.424  15.589  0.00  0.00      PROA  
ATOM   1595  HB2 LEU P 687     -18.344   7.747  15.168  0.00  0.00      PROA  
ATOM   1596  CG  LEU P 687     -20.123   8.314  16.261  0.00  0.00      PROA  
ATOM   1597  HG  LEU P 687     -19.600   9.200  16.680  0.00  0.00      PROA  
ATOM   1598  CD1 LEU P 687     -20.855   8.782  15.033  0.00  0.00      PROA  
ATOM   1599 HD11 LEU P 687     -20.173   9.198  14.262  0.00  0.00      PROA  
ATOM   1600 HD12 LEU P 687     -21.514   9.626  15.331  0.00  0.00      PROA  
ATOM   1601 HD13 LEU P 687     -21.510   8.011  14.575  0.00  0.00      PROA  
ATOM   1602  CD2 LEU P 687     -21.213   7.863  17.241  0.00  0.00      PROA  
ATOM   1603 HD21 LEU P 687     -21.884   7.054  16.882  0.00  0.00      PROA  
ATOM   1604 HD22 LEU P 687     -21.934   8.696  17.387  0.00  0.00      PROA  
ATOM   1605 HD23 LEU P 687     -20.790   7.566  18.225  0.00  0.00      PROA  
ATOM   1606  C   LEU P 687     -17.396   5.669  17.113  0.00  0.00      PROA  
ATOM   1607  O   LEU P 687     -16.275   5.699  16.622  0.00  0.00      PROA  
ATOM   1608  N   SER P 688     -18.004   4.479  17.396  0.00  0.00      PROA  
ATOM   1609  HN  SER P 688     -18.914   4.435  17.799  0.00  0.00      PROA  
ATOM   1610  CA  SER P 688     -17.413   3.187  17.069  0.00  0.00      PROA  
ATOM   1611  HA  SER P 688     -16.479   3.054  17.596  0.00  0.00      PROA  
ATOM   1612  CB  SER P 688     -18.210   2.005  17.605  0.00  0.00      PROA  
ATOM   1613  HB1 SER P 688     -19.254   2.013  17.227  0.00  0.00      PROA  
ATOM   1614  HB2 SER P 688     -18.150   2.172  18.702  0.00  0.00      PROA  
ATOM   1615  OG  SER P 688     -17.633   0.749  17.316  0.00  0.00      PROA  
ATOM   1616  HG1 SER P 688     -18.043   0.116  17.909  0.00  0.00      PROA  
ATOM   1617  C   SER P 688     -17.080   2.932  15.633  0.00  0.00      PROA  
ATOM   1618  O   SER P 688     -17.914   2.639  14.773  0.00  0.00      PROA  
ATOM   1619  N   TYR P 689     -15.819   3.038  15.282  0.00  0.00      PROA  
ATOM   1620  HN  TYR P 689     -15.154   3.195  16.008  0.00  0.00      PROA  
ATOM   1621  CA  TYR P 689     -15.325   2.931  13.908  0.00  0.00      PROA  
ATOM   1622  HA  TYR P 689     -15.757   3.730  13.324  0.00  0.00      PROA  
ATOM   1623  CB  TYR P 689     -13.844   3.251  13.898  0.00  0.00      PROA  
ATOM   1624  HB1 TYR P 689     -13.399   2.832  14.826  0.00  0.00      PROA  
ATOM   1625  HB2 TYR P 689     -13.653   4.342  13.979  0.00  0.00      PROA  
ATOM   1626  CG  TYR P 689     -12.977   2.703  12.759  0.00  0.00      PROA  
ATOM   1627  CD1 TYR P 689     -12.174   1.523  12.862  0.00  0.00      PROA  
ATOM   1628  HD1 TYR P 689     -12.133   0.863  13.716  0.00  0.00      PROA  
ATOM   1629  CE1 TYR P 689     -11.420   1.118  11.736  0.00  0.00      PROA  
ATOM   1630  HE1 TYR P 689     -10.676   0.345  11.864  0.00  0.00      PROA  
ATOM   1631  CZ  TYR P 689     -11.514   1.789  10.532  0.00  0.00      PROA  
ATOM   1632  OH  TYR P 689     -10.666   1.449   9.443  0.00  0.00      PROA  
ATOM   1633  HH  TYR P 689     -11.071   1.707   8.612  0.00  0.00      PROA  
ATOM   1634  CD2 TYR P 689     -13.076   3.397  11.582  0.00  0.00      PROA  
ATOM   1635  HD2 TYR P 689     -13.712   4.270  11.556  0.00  0.00      PROA  
ATOM   1636  CE2 TYR P 689     -12.328   2.978  10.453  0.00  0.00      PROA  
ATOM   1637  HE2 TYR P 689     -12.337   3.510   9.513  0.00  0.00      PROA  
ATOM   1638  C   TYR P 689     -15.629   1.593  13.138  0.00  0.00      PROA  
ATOM   1639  O   TYR P 689     -16.007   1.672  11.944  0.00  0.00      PROA  
ATOM   1640  N   LEU P 690     -15.484   0.450  13.812  0.00  0.00      PROA  
ATOM   1641  HN  LEU P 690     -15.006   0.371  14.684  0.00  0.00      PROA  
ATOM   1642  CA  LEU P 690     -15.883  -0.805  13.344  0.00  0.00      PROA  
ATOM   1643  HA  LEU P 690     -15.383  -1.014  12.410  0.00  0.00      PROA  
ATOM   1644  CB  LEU P 690     -15.586  -1.860  14.380  0.00  0.00      PROA  
ATOM   1645  HB1 LEU P 690     -16.076  -2.820  14.109  0.00  0.00      PROA  
ATOM   1646  HB2 LEU P 690     -16.014  -1.600  15.371  0.00  0.00      PROA  
ATOM   1647  CG  LEU P 690     -14.082  -2.119  14.497  0.00  0.00      PROA  
ATOM   1648  HG  LEU P 690     -13.575  -1.138  14.618  0.00  0.00      PROA  
ATOM   1649  CD1 LEU P 690     -13.717  -2.834  15.851  0.00  0.00      PROA  
ATOM   1650 HD11 LEU P 690     -12.612  -2.821  15.969  0.00  0.00      PROA  
ATOM   1651 HD12 LEU P 690     -14.047  -3.892  15.919  0.00  0.00      PROA  
ATOM   1652 HD13 LEU P 690     -14.221  -2.290  16.678  0.00  0.00      PROA  
ATOM   1653  CD2 LEU P 690     -13.550  -2.789  13.224  0.00  0.00      PROA  
ATOM   1654 HD21 LEU P 690     -12.440  -2.804  13.274  0.00  0.00      PROA  
ATOM   1655 HD22 LEU P 690     -14.025  -2.546  12.249  0.00  0.00      PROA  
ATOM   1656 HD23 LEU P 690     -13.843  -3.857  13.311  0.00  0.00      PROA  
ATOM   1657  C   LEU P 690     -17.427  -0.857  13.108  0.00  0.00      PROA  
ATOM   1658  O   LEU P 690     -17.865  -1.304  12.045  0.00  0.00      PROA  
ATOM   1659  N   SER P 691     -18.210  -0.484  14.113  0.00  0.00      PROA  
ATOM   1660  HN  SER P 691     -17.889  -0.204  15.015  0.00  0.00      PROA  
ATOM   1661  CA  SER P 691     -19.681  -0.482  14.018  0.00  0.00      PROA  
ATOM   1662  HA  SER P 691     -19.988  -1.473  13.717  0.00  0.00      PROA  
ATOM   1663  CB  SER P 691     -20.303  -0.179  15.454  0.00  0.00      PROA  
ATOM   1664  HB1 SER P 691     -20.010   0.851  15.747  0.00  0.00      PROA  
ATOM   1665  HB2 SER P 691     -19.851  -0.782  16.270  0.00  0.00      PROA  
ATOM   1666  OG  SER P 691     -21.759  -0.390  15.401  0.00  0.00      PROA  
ATOM   1667  HG1 SER P 691     -21.977  -1.300  15.616  0.00  0.00      PROA  
ATOM   1668  C   SER P 691     -20.104   0.431  12.951  0.00  0.00      PROA  
ATOM   1669  O   SER P 691     -20.986   0.123  12.107  0.00  0.00      PROA  
ATOM   1670  N   LEU P 692     -19.407   1.596  12.736  0.00  0.00      PROA  
ATOM   1671  HN  LEU P 692     -18.733   1.862  13.422  0.00  0.00      PROA  
ATOM   1672  CA  LEU P 692     -19.545   2.555  11.617  0.00  0.00      PROA  
ATOM   1673  HA  LEU P 692     -20.615   2.698  11.661  0.00  0.00      PROA  
ATOM   1674  CB  LEU P 692     -18.820   3.857  11.857  0.00  0.00      PROA  
ATOM   1675  HB1 LEU P 692     -17.759   3.631  11.620  0.00  0.00      PROA  
ATOM   1676  HB2 LEU P 692     -18.841   4.177  12.921  0.00  0.00      PROA  
ATOM   1677  CG  LEU P 692     -19.405   4.976  10.942  0.00  0.00      PROA  
ATOM   1678  HG  LEU P 692     -19.259   4.675   9.882  0.00  0.00      PROA  
ATOM   1679  CD1 LEU P 692     -20.918   5.200  11.235  0.00  0.00      PROA  
ATOM   1680 HD11 LEU P 692     -21.190   6.199  10.833  0.00  0.00      PROA  
ATOM   1681 HD12 LEU P 692     -21.035   5.241  12.339  0.00  0.00      PROA  
ATOM   1682 HD13 LEU P 692     -21.503   4.411  10.716  0.00  0.00      PROA  
ATOM   1683  CD2 LEU P 692     -18.591   6.233  11.202  0.00  0.00      PROA  
ATOM   1684 HD21 LEU P 692     -18.761   6.517  12.262  0.00  0.00      PROA  
ATOM   1685 HD22 LEU P 692     -18.862   7.049  10.498  0.00  0.00      PROA  
ATOM   1686 HD23 LEU P 692     -17.513   5.963  11.192  0.00  0.00      PROA  
ATOM   1687  C   LEU P 692     -19.336   1.927  10.241  0.00  0.00      PROA  
ATOM   1688  O   LEU P 692     -20.112   2.093   9.301  0.00  0.00      PROA  
ATOM   1689  N   ARG P 693     -18.384   0.980  10.166  0.00  0.00      PROA  
ATOM   1690  HN  ARG P 693     -17.788   0.947  10.964  0.00  0.00      PROA  
ATOM   1691  CA  ARG P 693     -18.165   0.169   8.972  0.00  0.00      PROA  
ATOM   1692  HA  ARG P 693     -18.245   0.922   8.202  0.00  0.00      PROA  
ATOM   1693  CB  ARG P 693     -16.747  -0.485   8.835  0.00  0.00      PROA  
ATOM   1694  HB1 ARG P 693     -16.731  -1.014   7.858  0.00  0.00      PROA  
ATOM   1695  HB2 ARG P 693     -16.632  -1.148   9.719  0.00  0.00      PROA  
ATOM   1696  CG  ARG P 693     -15.610   0.617   8.738  0.00  0.00      PROA  
ATOM   1697  HG1 ARG P 693     -15.930   1.452   9.397  0.00  0.00      PROA  
ATOM   1698  HG2 ARG P 693     -15.390   1.037   7.733  0.00  0.00      PROA  
ATOM   1699  CD  ARG P 693     -14.309   0.090   9.296  0.00  0.00      PROA  
ATOM   1700  HD1 ARG P 693     -14.414  -0.728  10.041  0.00  0.00      PROA  
ATOM   1701  HD2 ARG P 693     -13.840   0.947   9.826  0.00  0.00      PROA  
ATOM   1702  NE  ARG P 693     -13.420  -0.458   8.149  0.00  0.00      PROA  
ATOM   1703  HE  ARG P 693     -12.758   0.170   7.741  0.00  0.00      PROA  
ATOM   1704  CZ  ARG P 693     -13.459  -1.648   7.632  0.00  0.00      PROA  
ATOM   1705  NH1 ARG P 693     -14.165  -2.631   8.063  0.00  0.00      PROA  
ATOM   1706 HH11 ARG P 693     -14.949  -2.535   8.677  0.00  0.00      PROA  
ATOM   1707 HH12 ARG P 693     -14.073  -3.520   7.615  0.00  0.00      PROA  
ATOM   1708  NH2 ARG P 693     -12.708  -1.891   6.542  0.00  0.00      PROA  
ATOM   1709 HH21 ARG P 693     -12.024  -1.202   6.302  0.00  0.00      PROA  
ATOM   1710 HH22 ARG P 693     -12.388  -2.804   6.289  0.00  0.00      PROA  
ATOM   1711  C   ARG P 693     -19.295  -0.754   8.668  0.00  0.00      PROA  
ATOM   1712  O   ARG P 693     -19.545  -1.063   7.530  0.00  0.00      PROA  
ATOM   1713  N   THR P 694     -20.001  -1.239   9.745  0.00  0.00      PROA  
ATOM   1714  HN  THR P 694     -19.725  -1.078  10.689  0.00  0.00      PROA  
ATOM   1715  CA  THR P 694     -21.202  -2.081   9.555  0.00  0.00      PROA  
ATOM   1716  HA  THR P 694     -20.974  -2.912   8.904  0.00  0.00      PROA  
ATOM   1717  CB  THR P 694     -21.790  -2.788  10.775  0.00  0.00      PROA  
ATOM   1718  HB  THR P 694     -22.577  -3.492  10.430  0.00  0.00      PROA  
ATOM   1719  OG1 THR P 694     -22.526  -1.989  11.654  0.00  0.00      PROA  
ATOM   1720  HG1 THR P 694     -21.970  -1.242  11.884  0.00  0.00      PROA  
ATOM   1721  CG2 THR P 694     -20.759  -3.666  11.573  0.00  0.00      PROA  
ATOM   1722 HG21 THR P 694     -20.105  -4.230  10.874  0.00  0.00      PROA  
ATOM   1723 HG22 THR P 694     -21.350  -4.267  12.296  0.00  0.00      PROA  
ATOM   1724 HG23 THR P 694     -20.038  -3.050  12.152  0.00  0.00      PROA  
ATOM   1725  C   THR P 694     -22.286  -1.224   8.902  0.00  0.00      PROA  
ATOM   1726  O   THR P 694     -22.952  -1.645   7.935  0.00  0.00      PROA  
ATOM   1727  N   SER P 695     -22.371   0.125   9.185  0.00  0.00      PROA  
ATOM   1728  HN  SER P 695     -21.965   0.460  10.031  0.00  0.00      PROA  
ATOM   1729  CA  SER P 695     -23.397   0.931   8.612  0.00  0.00      PROA  
ATOM   1730  HA  SER P 695     -24.328   0.383   8.609  0.00  0.00      PROA  
ATOM   1731  CB  SER P 695     -23.605   2.268   9.464  0.00  0.00      PROA  
ATOM   1732  HB1 SER P 695     -24.406   2.923   9.058  0.00  0.00      PROA  
ATOM   1733  HB2 SER P 695     -22.660   2.845   9.385  0.00  0.00      PROA  
ATOM   1734  OG  SER P 695     -23.844   1.964  10.775  0.00  0.00      PROA  
ATOM   1735  HG1 SER P 695     -24.291   1.114  10.757  0.00  0.00      PROA  
ATOM   1736  C   SER P 695     -23.062   1.465   7.200  0.00  0.00      PROA  
ATOM   1737  O   SER P 695     -23.941   1.360   6.383  0.00  0.00      PROA  
ATOM   1738  N   ILE P 696     -21.874   1.753   6.944  0.00  0.00      PROA  
ATOM   1739  HN  ILE P 696     -21.206   1.844   7.679  0.00  0.00      PROA  
ATOM   1740  CA  ILE P 696     -21.303   2.079   5.660  0.00  0.00      PROA  
ATOM   1741  HA  ILE P 696     -21.885   2.830   5.146  0.00  0.00      PROA  
ATOM   1742  CB  ILE P 696     -19.812   2.446   5.774  0.00  0.00      PROA  
ATOM   1743  HB  ILE P 696     -19.443   1.634   6.436  0.00  0.00      PROA  
ATOM   1744  CG2 ILE P 696     -19.210   2.518   4.360  0.00  0.00      PROA  
ATOM   1745 HG21 ILE P 696     -18.110   2.643   4.267  0.00  0.00      PROA  
ATOM   1746 HG22 ILE P 696     -19.654   3.455   3.960  0.00  0.00      PROA  
ATOM   1747 HG23 ILE P 696     -19.537   1.612   3.806  0.00  0.00      PROA  
ATOM   1748  CG1 ILE P 696     -19.589   3.760   6.525  0.00  0.00      PROA  
ATOM   1749 HG11 ILE P 696     -20.291   3.772   7.387  0.00  0.00      PROA  
ATOM   1750 HG12 ILE P 696     -19.806   4.624   5.862  0.00  0.00      PROA  
ATOM   1751  CD  ILE P 696     -18.259   3.934   7.173  0.00  0.00      PROA  
ATOM   1752  HD1 ILE P 696     -17.445   3.866   6.420  0.00  0.00      PROA  
ATOM   1753  HD2 ILE P 696     -18.062   3.300   8.064  0.00  0.00      PROA  
ATOM   1754  HD3 ILE P 696     -18.126   4.987   7.503  0.00  0.00      PROA  
ATOM   1755  C   ILE P 696     -21.467   0.837   4.733  0.00  0.00      PROA  
ATOM   1756  O   ILE P 696     -21.865   0.991   3.585  0.00  0.00      PROA  
ATOM   1757  N   GLY P 697     -21.259  -0.434   5.224  0.00  0.00      PROA  
ATOM   1758  HN  GLY P 697     -21.049  -0.534   6.194  0.00  0.00      PROA  
ATOM   1759  CA  GLY P 697     -21.211  -1.546   4.350  0.00  0.00      PROA  
ATOM   1760  HA1 GLY P 697     -20.918  -2.429   4.900  0.00  0.00      PROA  
ATOM   1761  HA2 GLY P 697     -20.523  -1.267   3.566  0.00  0.00      PROA  
ATOM   1762  C   GLY P 697     -22.516  -1.927   3.730  0.00  0.00      PROA  
ATOM   1763  O   GLY P 697     -22.586  -2.590   2.689  0.00  0.00      PROA  
ATOM   1764  N   LEU P 698     -23.642  -1.501   4.314  0.00  0.00      PROA  
ATOM   1765  HN  LEU P 698     -23.595  -1.103   5.226  0.00  0.00      PROA  
ATOM   1766  CA  LEU P 698     -24.927  -1.685   3.655  0.00  0.00      PROA  
ATOM   1767  HA  LEU P 698     -25.105  -2.667   3.243  0.00  0.00      PROA  
ATOM   1768  CB  LEU P 698     -25.849  -1.559   4.941  0.00  0.00      PROA  
ATOM   1769  HB1 LEU P 698     -26.885  -1.597   4.544  0.00  0.00      PROA  
ATOM   1770  HB2 LEU P 698     -25.747  -0.573   5.442  0.00  0.00      PROA  
ATOM   1771  CG  LEU P 698     -25.778  -2.775   5.922  0.00  0.00      PROA  
ATOM   1772  HG  LEU P 698     -24.858  -2.677   6.538  0.00  0.00      PROA  
ATOM   1773  CD1 LEU P 698     -26.910  -2.828   6.962  0.00  0.00      PROA  
ATOM   1774 HD11 LEU P 698     -26.572  -2.141   7.768  0.00  0.00      PROA  
ATOM   1775 HD12 LEU P 698     -27.164  -3.861   7.281  0.00  0.00      PROA  
ATOM   1776 HD13 LEU P 698     -27.841  -2.551   6.424  0.00  0.00      PROA  
ATOM   1777  CD2 LEU P 698     -25.639  -4.072   5.144  0.00  0.00      PROA  
ATOM   1778 HD21 LEU P 698     -24.669  -4.086   4.603  0.00  0.00      PROA  
ATOM   1779 HD22 LEU P 698     -26.477  -4.102   4.415  0.00  0.00      PROA  
ATOM   1780 HD23 LEU P 698     -25.718  -4.859   5.923  0.00  0.00      PROA  
ATOM   1781  C   LEU P 698     -25.248  -0.609   2.565  0.00  0.00      PROA  
ATOM   1782  O   LEU P 698     -25.659  -0.963   1.443  0.00  0.00      PROA  
ATOM   1783  N   TRP P 699     -25.115   0.679   2.879  0.00  0.00      PROA  
ATOM   1784  HN  TRP P 699     -24.749   0.904   3.779  0.00  0.00      PROA  
ATOM   1785  CA  TRP P 699     -25.101   1.759   1.891  0.00  0.00      PROA  
ATOM   1786  HA  TRP P 699     -26.130   1.772   1.563  0.00  0.00      PROA  
ATOM   1787  CB  TRP P 699     -24.797   3.173   2.562  0.00  0.00      PROA  
ATOM   1788  HB1 TRP P 699     -24.647   3.972   1.805  0.00  0.00      PROA  
ATOM   1789  HB2 TRP P 699     -23.724   3.147   2.849  0.00  0.00      PROA  
ATOM   1790  CG  TRP P 699     -25.661   3.674   3.644  0.00  0.00      PROA  
ATOM   1791  CD1 TRP P 699     -25.244   3.761   4.964  0.00  0.00      PROA  
ATOM   1792  HD1 TRP P 699     -24.269   3.469   5.327  0.00  0.00      PROA  
ATOM   1793  NE1 TRP P 699     -26.292   4.290   5.704  0.00  0.00      PROA  
ATOM   1794  HE1 TRP P 699     -26.279   4.612   6.625  0.00  0.00      PROA  
ATOM   1795  CE2 TRP P 699     -27.352   4.637   4.916  0.00  0.00      PROA  
ATOM   1796  CD2 TRP P 699     -27.006   4.243   3.553  0.00  0.00      PROA  
ATOM   1797  CE3 TRP P 699     -27.882   4.496   2.495  0.00  0.00      PROA  
ATOM   1798  HE3 TRP P 699     -27.680   4.151   1.491  0.00  0.00      PROA  
ATOM   1799  CZ3 TRP P 699     -29.163   5.096   2.754  0.00  0.00      PROA  
ATOM   1800  HZ3 TRP P 699     -29.886   5.299   1.978  0.00  0.00      PROA  
ATOM   1801  CZ2 TRP P 699     -28.623   5.174   5.180  0.00  0.00      PROA  
ATOM   1802  HZ2 TRP P 699     -28.937   5.264   6.210  0.00  0.00      PROA  
ATOM   1803  CH2 TRP P 699     -29.443   5.519   4.076  0.00  0.00      PROA  
ATOM   1804  HH2 TRP P 699     -30.379   5.992   4.333  0.00  0.00      PROA  
ATOM   1805  C   TRP P 699     -24.064   1.535   0.729  0.00  0.00      PROA  
ATOM   1806  O   TRP P 699     -24.491   1.577  -0.367  0.00  0.00      PROA  
ATOM   1807  N   THR P 700     -22.837   1.088   0.995  0.00  0.00      PROA  
ATOM   1808  HN  THR P 700     -22.540   1.150   1.945  0.00  0.00      PROA  
ATOM   1809  CA  THR P 700     -21.820   0.622  -0.021  0.00  0.00      PROA  
ATOM   1810  HA  THR P 700     -21.560   1.456  -0.656  0.00  0.00      PROA  
ATOM   1811  CB  THR P 700     -20.497   0.118   0.531  0.00  0.00      PROA  
ATOM   1812  HB  THR P 700     -20.579  -0.895   0.979  0.00  0.00      PROA  
ATOM   1813  OG1 THR P 700     -20.015   0.997   1.536  0.00  0.00      PROA  
ATOM   1814  HG1 THR P 700     -20.206   0.659   2.414  0.00  0.00      PROA  
ATOM   1815  CG2 THR P 700     -19.426   0.120  -0.581  0.00  0.00      PROA  
ATOM   1816 HG21 THR P 700     -19.750  -0.574  -1.386  0.00  0.00      PROA  
ATOM   1817 HG22 THR P 700     -18.409  -0.277  -0.374  0.00  0.00      PROA  
ATOM   1818 HG23 THR P 700     -19.257   1.167  -0.913  0.00  0.00      PROA  
ATOM   1819  C   THR P 700     -22.344  -0.475  -0.943  0.00  0.00      PROA  
ATOM   1820  O   THR P 700     -22.113  -0.497  -2.128  0.00  0.00      PROA  
ATOM   1821  N   SER P 701     -23.016  -1.512  -0.405  0.00  0.00      PROA  
ATOM   1822  HN  SER P 701     -23.159  -1.462   0.580  0.00  0.00      PROA  
ATOM   1823  CA  SER P 701     -23.690  -2.541  -1.149  0.00  0.00      PROA  
ATOM   1824  HA  SER P 701     -22.975  -2.996  -1.819  0.00  0.00      PROA  
ATOM   1825  CB  SER P 701     -24.466  -3.656  -0.334  0.00  0.00      PROA  
ATOM   1826  HB1 SER P 701     -25.019  -4.362  -0.990  0.00  0.00      PROA  
ATOM   1827  HB2 SER P 701     -25.197  -3.123   0.310  0.00  0.00      PROA  
ATOM   1828  OG  SER P 701     -23.515  -4.362   0.447  0.00  0.00      PROA  
ATOM   1829  HG1 SER P 701     -23.465  -3.827   1.243  0.00  0.00      PROA  
ATOM   1830  C   SER P 701     -24.787  -1.946  -2.023  0.00  0.00      PROA  
ATOM   1831  O   SER P 701     -24.881  -2.293  -3.231  0.00  0.00      PROA  
ATOM   1832  N   PHE P 702     -25.690  -1.070  -1.516  0.00  0.00      PROA  
ATOM   1833  HN  PHE P 702     -25.641  -0.825  -0.551  0.00  0.00      PROA  
ATOM   1834  CA  PHE P 702     -26.700  -0.383  -2.328  0.00  0.00      PROA  
ATOM   1835  HA  PHE P 702     -27.331  -1.083  -2.857  0.00  0.00      PROA  
ATOM   1836  CB  PHE P 702     -27.706   0.368  -1.360  0.00  0.00      PROA  
ATOM   1837  HB1 PHE P 702     -27.171   0.752  -0.465  0.00  0.00      PROA  
ATOM   1838  HB2 PHE P 702     -28.393  -0.371  -0.896  0.00  0.00      PROA  
ATOM   1839  CG  PHE P 702     -28.377   1.569  -1.974  0.00  0.00      PROA  
ATOM   1840  CD1 PHE P 702     -29.514   1.335  -2.788  0.00  0.00      PROA  
ATOM   1841  HD1 PHE P 702     -29.802   0.323  -3.035  0.00  0.00      PROA  
ATOM   1842  CE1 PHE P 702     -30.111   2.487  -3.422  0.00  0.00      PROA  
ATOM   1843  HE1 PHE P 702     -31.005   2.286  -3.993  0.00  0.00      PROA  
ATOM   1844  CZ  PHE P 702     -29.649   3.744  -3.116  0.00  0.00      PROA  
ATOM   1845  HZ  PHE P 702     -30.132   4.602  -3.559  0.00  0.00      PROA  
ATOM   1846  CD2 PHE P 702     -27.887   2.853  -1.745  0.00  0.00      PROA  
ATOM   1847  HD2 PHE P 702     -27.043   3.035  -1.096  0.00  0.00      PROA  
ATOM   1848  CE2 PHE P 702     -28.499   3.933  -2.304  0.00  0.00      PROA  
ATOM   1849  HE2 PHE P 702     -28.197   4.946  -2.085  0.00  0.00      PROA  
ATOM   1850  C   PHE P 702     -26.123   0.443  -3.495  0.00  0.00      PROA  
ATOM   1851  O   PHE P 702     -26.584   0.364  -4.630  0.00  0.00      PROA  
ATOM   1852  N   LEU P 703     -25.103   1.306  -3.213  0.00  0.00      PROA  
ATOM   1853  HN  LEU P 703     -24.839   1.413  -2.258  0.00  0.00      PROA  
ATOM   1854  CA  LEU P 703     -24.347   2.079  -4.163  0.00  0.00      PROA  
ATOM   1855  HA  LEU P 703     -25.112   2.577  -4.741  0.00  0.00      PROA  
ATOM   1856  CB  LEU P 703     -23.379   2.826  -3.277  0.00  0.00      PROA  
ATOM   1857  HB1 LEU P 703     -22.599   3.337  -3.881  0.00  0.00      PROA  
ATOM   1858  HB2 LEU P 703     -22.819   2.141  -2.605  0.00  0.00      PROA  
ATOM   1859  CG  LEU P 703     -24.039   3.945  -2.487  0.00  0.00      PROA  
ATOM   1860  HG  LEU P 703     -24.708   3.472  -1.736  0.00  0.00      PROA  
ATOM   1861  CD1 LEU P 703     -23.031   4.758  -1.723  0.00  0.00      PROA  
ATOM   1862 HD11 LEU P 703     -22.970   4.356  -0.689  0.00  0.00      PROA  
ATOM   1863 HD12 LEU P 703     -23.314   5.831  -1.661  0.00  0.00      PROA  
ATOM   1864 HD13 LEU P 703     -22.016   4.723  -2.173  0.00  0.00      PROA  
ATOM   1865  CD2 LEU P 703     -24.904   4.849  -3.316  0.00  0.00      PROA  
ATOM   1866 HD21 LEU P 703     -25.212   5.734  -2.718  0.00  0.00      PROA  
ATOM   1867 HD22 LEU P 703     -25.879   4.431  -3.643  0.00  0.00      PROA  
ATOM   1868 HD23 LEU P 703     -24.345   5.329  -4.148  0.00  0.00      PROA  
ATOM   1869  C   LEU P 703     -23.573   1.285  -5.177  0.00  0.00      PROA  
ATOM   1870  O   LEU P 703     -23.748   1.486  -6.369  0.00  0.00      PROA  
ATOM   1871  N   CYS P 704     -22.762   0.329  -4.711  0.00  0.00      PROA  
ATOM   1872  HN  CYS P 704     -22.642   0.307  -3.722  0.00  0.00      PROA  
ATOM   1873  CA  CYS P 704     -22.028  -0.665  -5.518  0.00  0.00      PROA  
ATOM   1874  HA  CYS P 704     -21.546  -0.151  -6.336  0.00  0.00      PROA  
ATOM   1875  CB  CYS P 704     -21.063  -1.549  -4.663  0.00  0.00      PROA  
ATOM   1876  HB1 CYS P 704     -21.607  -2.117  -3.878  0.00  0.00      PROA  
ATOM   1877  HB2 CYS P 704     -20.438  -0.797  -4.136  0.00  0.00      PROA  
ATOM   1878  SG  CYS P 704     -19.762  -2.573  -5.475  0.00  0.00      PROA  
ATOM   1879  HG1 CYS P 704     -19.115  -1.569  -6.048  0.00  0.00      PROA  
ATOM   1880  C   CYS P 704     -22.891  -1.573  -6.322  0.00  0.00      PROA  
ATOM   1881  O   CYS P 704     -22.584  -1.677  -7.564  0.00  0.00      PROA  
ATOM   1882  N   ILE P 705     -24.067  -2.162  -5.845  0.00  0.00      PROA  
ATOM   1883  HN  ILE P 705     -24.168  -2.217  -4.855  0.00  0.00      PROA  
ATOM   1884  CA  ILE P 705     -25.022  -2.890  -6.701  0.00  0.00      PROA  
ATOM   1885  HA  ILE P 705     -24.517  -3.693  -7.218  0.00  0.00      PROA  
ATOM   1886  CB  ILE P 705     -25.991  -3.690  -5.852  0.00  0.00      PROA  
ATOM   1887  HB  ILE P 705     -26.377  -2.976  -5.093  0.00  0.00      PROA  
ATOM   1888  CG2 ILE P 705     -27.292  -4.194  -6.518  0.00  0.00      PROA  
ATOM   1889 HG21 ILE P 705     -27.994  -4.800  -5.907  0.00  0.00      PROA  
ATOM   1890 HG22 ILE P 705     -27.149  -4.698  -7.498  0.00  0.00      PROA  
ATOM   1891 HG23 ILE P 705     -27.916  -3.303  -6.741  0.00  0.00      PROA  
ATOM   1892  CG1 ILE P 705     -25.289  -4.925  -5.254  0.00  0.00      PROA  
ATOM   1893 HG11 ILE P 705     -24.300  -4.561  -4.902  0.00  0.00      PROA  
ATOM   1894 HG12 ILE P 705     -25.184  -5.763  -5.976  0.00  0.00      PROA  
ATOM   1895  CD  ILE P 705     -25.999  -5.391  -3.993  0.00  0.00      PROA  
ATOM   1896  HD1 ILE P 705     -26.067  -4.547  -3.275  0.00  0.00      PROA  
ATOM   1897  HD2 ILE P 705     -25.376  -6.171  -3.505  0.00  0.00      PROA  
ATOM   1898  HD3 ILE P 705     -26.982  -5.820  -4.282  0.00  0.00      PROA  
ATOM   1899  C   ILE P 705     -25.806  -2.032  -7.710  0.00  0.00      PROA  
ATOM   1900  O   ILE P 705     -26.008  -2.418  -8.876  0.00  0.00      PROA  
ATOM   1901  N   VAL P 706     -26.082  -0.721  -7.416  0.00  0.00      PROA  
ATOM   1902  HN  VAL P 706     -25.773  -0.302  -6.566  0.00  0.00      PROA  
ATOM   1903  CA  VAL P 706     -26.572   0.241  -8.490  0.00  0.00      PROA  
ATOM   1904  HA  VAL P 706     -27.436  -0.162  -8.999  0.00  0.00      PROA  
ATOM   1905  CB  VAL P 706     -26.964   1.639  -8.003  0.00  0.00      PROA  
ATOM   1906  HB  VAL P 706     -26.274   2.011  -7.216  0.00  0.00      PROA  
ATOM   1907  CG1 VAL P 706     -27.302   2.667  -9.051  0.00  0.00      PROA  
ATOM   1908 HG11 VAL P 706     -27.771   2.152  -9.916  0.00  0.00      PROA  
ATOM   1909 HG12 VAL P 706     -26.422   3.280  -9.338  0.00  0.00      PROA  
ATOM   1910 HG13 VAL P 706     -28.054   3.326  -8.567  0.00  0.00      PROA  
ATOM   1911  CG2 VAL P 706     -28.353   1.427  -7.283  0.00  0.00      PROA  
ATOM   1912 HG21 VAL P 706     -29.156   1.332  -8.045  0.00  0.00      PROA  
ATOM   1913 HG22 VAL P 706     -28.588   2.306  -6.645  0.00  0.00      PROA  
ATOM   1914 HG23 VAL P 706     -28.384   0.525  -6.635  0.00  0.00      PROA  
ATOM   1915  C   VAL P 706     -25.546   0.372  -9.600  0.00  0.00      PROA  
ATOM   1916  O   VAL P 706     -25.881   0.346 -10.836  0.00  0.00      PROA  
ATOM   1917  N   LEU P 707     -24.237   0.405  -9.298  0.00  0.00      PROA  
ATOM   1918  HN  LEU P 707     -24.033   0.474  -8.325  0.00  0.00      PROA  
ATOM   1919  CA  LEU P 707     -23.224   0.474 -10.308  0.00  0.00      PROA  
ATOM   1920  HA  LEU P 707     -23.449   1.311 -10.952  0.00  0.00      PROA  
ATOM   1921  CB  LEU P 707     -21.839   0.803  -9.685  0.00  0.00      PROA  
ATOM   1922  HB1 LEU P 707     -21.024   0.876 -10.437  0.00  0.00      PROA  
ATOM   1923  HB2 LEU P 707     -21.670   0.215  -8.758  0.00  0.00      PROA  
ATOM   1924  CG  LEU P 707     -21.760   2.218  -9.131  0.00  0.00      PROA  
ATOM   1925  HG  LEU P 707     -22.667   2.440  -8.530  0.00  0.00      PROA  
ATOM   1926  CD1 LEU P 707     -20.614   2.386  -8.117  0.00  0.00      PROA  
ATOM   1927 HD11 LEU P 707     -19.635   2.434  -8.640  0.00  0.00      PROA  
ATOM   1928 HD12 LEU P 707     -20.832   1.738  -7.242  0.00  0.00      PROA  
ATOM   1929 HD13 LEU P 707     -20.674   3.422  -7.720  0.00  0.00      PROA  
ATOM   1930  CD2 LEU P 707     -21.626   3.250 -10.270  0.00  0.00      PROA  
ATOM   1931 HD21 LEU P 707     -22.593   3.320 -10.812  0.00  0.00      PROA  
ATOM   1932 HD22 LEU P 707     -20.853   2.889 -10.981  0.00  0.00      PROA  
ATOM   1933 HD23 LEU P 707     -21.333   4.237  -9.851  0.00  0.00      PROA  
ATOM   1934  C   LEU P 707     -23.128  -0.756 -11.264  0.00  0.00      PROA  
ATOM   1935  O   LEU P 707     -22.981  -0.716 -12.527  0.00  0.00      PROA  
ATOM   1936  N   VAL P 708     -23.283  -1.903 -10.672  0.00  0.00      PROA  
ATOM   1937  HN  VAL P 708     -23.507  -2.080  -9.717  0.00  0.00      PROA  
ATOM   1938  CA  VAL P 708     -23.425  -3.154 -11.482  0.00  0.00      PROA  
ATOM   1939  HA  VAL P 708     -22.572  -3.129 -12.143  0.00  0.00      PROA  
ATOM   1940  CB  VAL P 708     -23.355  -4.382 -10.523  0.00  0.00      PROA  
ATOM   1941  HB  VAL P 708     -24.126  -4.474  -9.728  0.00  0.00      PROA  
ATOM   1942  CG1 VAL P 708     -23.377  -5.737 -11.288  0.00  0.00      PROA  
ATOM   1943 HG11 VAL P 708     -24.399  -5.860 -11.706  0.00  0.00      PROA  
ATOM   1944 HG12 VAL P 708     -23.147  -6.644 -10.690  0.00  0.00      PROA  
ATOM   1945 HG13 VAL P 708     -22.700  -5.639 -12.163  0.00  0.00      PROA  
ATOM   1946  CG2 VAL P 708     -21.915  -4.283  -9.870  0.00  0.00      PROA  
ATOM   1947 HG21 VAL P 708     -21.068  -4.364 -10.584  0.00  0.00      PROA  
ATOM   1948 HG22 VAL P 708     -21.823  -5.093  -9.115  0.00  0.00      PROA  
ATOM   1949 HG23 VAL P 708     -21.708  -3.324  -9.349  0.00  0.00      PROA  
ATOM   1950  C   VAL P 708     -24.694  -3.194 -12.390  0.00  0.00      PROA  
ATOM   1951  O   VAL P 708     -24.687  -3.448 -13.573  0.00  0.00      PROA  
ATOM   1952  N   ALA P 709     -25.848  -2.734 -11.892  0.00  0.00      PROA  
ATOM   1953  HN  ALA P 709     -25.804  -2.318 -10.987  0.00  0.00      PROA  
ATOM   1954  CA  ALA P 709     -27.171  -2.803 -12.444  0.00  0.00      PROA  
ATOM   1955  HA  ALA P 709     -27.201  -3.716 -13.020  0.00  0.00      PROA  
ATOM   1956  CB  ALA P 709     -28.263  -2.601 -11.357  0.00  0.00      PROA  
ATOM   1957  HB1 ALA P 709     -28.196  -3.247 -10.456  0.00  0.00      PROA  
ATOM   1958  HB2 ALA P 709     -29.284  -2.802 -11.746  0.00  0.00      PROA  
ATOM   1959  HB3 ALA P 709     -28.271  -1.530 -11.062  0.00  0.00      PROA  
ATOM   1960  C   ALA P 709     -27.501  -1.715 -13.390  0.00  0.00      PROA  
ATOM   1961  O   ALA P 709     -28.575  -1.802 -14.083  0.00  0.00      PROA  
ATOM   1962  N   THR P 710     -26.685  -0.620 -13.557  0.00  0.00      PROA  
ATOM   1963  HN  THR P 710     -25.925  -0.475 -12.928  0.00  0.00      PROA  
ATOM   1964  CA  THR P 710     -26.973   0.457 -14.506  0.00  0.00      PROA  
ATOM   1965  HA  THR P 710     -27.941   0.292 -14.955  0.00  0.00      PROA  
ATOM   1966  CB  THR P 710     -27.079   1.823 -13.852  0.00  0.00      PROA  
ATOM   1967  HB  THR P 710     -27.212   2.586 -14.648  0.00  0.00      PROA  
ATOM   1968  OG1 THR P 710     -25.962   2.171 -13.048  0.00  0.00      PROA  
ATOM   1969  HG1 THR P 710     -25.804   1.440 -12.446  0.00  0.00      PROA  
ATOM   1970  CG2 THR P 710     -28.335   2.032 -13.010  0.00  0.00      PROA  
ATOM   1971 HG21 THR P 710     -29.247   2.311 -13.581  0.00  0.00      PROA  
ATOM   1972 HG22 THR P 710     -28.149   2.920 -12.369  0.00  0.00      PROA  
ATOM   1973 HG23 THR P 710     -28.588   1.142 -12.396  0.00  0.00      PROA  
ATOM   1974  C   THR P 710     -25.982   0.504 -15.619  0.00  0.00      PROA  
ATOM   1975  O   THR P 710     -26.062   1.431 -16.445  0.00  0.00      PROA  
ATOM   1976  N   ASP P 711     -25.117  -0.546 -15.717  0.00  0.00      PROA  
ATOM   1977  HN  ASP P 711     -25.185  -1.282 -15.048  0.00  0.00      PROA  
ATOM   1978  CA  ASP P 711     -24.199  -0.845 -16.756  0.00  0.00      PROA  
ATOM   1979  HA  ASP P 711     -23.743  -1.781 -16.469  0.00  0.00      PROA  
ATOM   1980  CB  ASP P 711     -24.918  -1.025 -18.107  0.00  0.00      PROA  
ATOM   1981  HB1 ASP P 711     -24.204  -1.209 -18.938  0.00  0.00      PROA  
ATOM   1982  HB2 ASP P 711     -25.470  -0.087 -18.332  0.00  0.00      PROA  
ATOM   1983  CG  ASP P 711     -25.780  -2.221 -18.160  0.00  0.00      PROA  
ATOM   1984  OD1 ASP P 711     -25.564  -3.200 -17.448  0.00  0.00      PROA  
ATOM   1985  OD2 ASP P 711     -26.791  -2.035 -18.915  0.00  0.00      PROA  
ATOM   1986  C   ASP P 711     -23.045   0.261 -16.858  0.00  0.00      PROA  
ATOM   1987  O   ASP P 711     -22.799   0.762 -17.937  0.00  0.00      PROA  
ATOM   1988  N   ALA P 712     -22.772   0.729 -15.611  0.00  0.00      PROA  
ATOM   1989  HN  ALA P 712     -23.130   0.299 -14.786  0.00  0.00      PROA  
ATOM   1990  CA  ALA P 712     -22.086   2.019 -15.421  0.00  0.00      PROA  
ATOM   1991  HA  ALA P 712     -22.111   2.497 -16.389  0.00  0.00      PROA  
ATOM   1992  CB  ALA P 712     -22.756   2.940 -14.497  0.00  0.00      PROA  
ATOM   1993  HB1 ALA P 712     -22.377   3.983 -14.460  0.00  0.00      PROA  
ATOM   1994  HB2 ALA P 712     -22.856   2.587 -13.448  0.00  0.00      PROA  
ATOM   1995  HB3 ALA P 712     -23.789   2.949 -14.907  0.00  0.00      PROA  
ATOM   1996  C   ALA P 712     -20.639   1.876 -14.995  0.00  0.00      PROA  
ATOM   1997  O   ALA P 712     -19.975   2.763 -14.411  0.00  0.00      PROA  
ATOM   1998  N   SER P 713     -20.030   0.742 -15.297  0.00  0.00      PROA  
ATOM   1999  HN  SER P 713     -20.559  -0.000 -15.701  0.00  0.00      PROA  
ATOM   2000  CA  SER P 713     -18.538   0.549 -15.165  0.00  0.00      PROA  
ATOM   2001  HA  SER P 713     -18.344   0.739 -14.120  0.00  0.00      PROA  
ATOM   2002  CB  SER P 713     -18.046  -0.958 -15.569  0.00  0.00      PROA  
ATOM   2003  HB1 SER P 713     -18.353  -1.184 -16.613  0.00  0.00      PROA  
ATOM   2004  HB2 SER P 713     -18.662  -1.657 -14.965  0.00  0.00      PROA  
ATOM   2005  OG  SER P 713     -16.627  -1.111 -15.439  0.00  0.00      PROA  
ATOM   2006  HG1 SER P 713     -16.182  -0.433 -15.953  0.00  0.00      PROA  
ATOM   2007  C   SER P 713     -17.695   1.591 -15.827  0.00  0.00      PROA  
ATOM   2008  O   SER P 713     -16.685   1.999 -15.280  0.00  0.00      PROA  
ATOM   2009  N   SER P 714     -18.079   2.119 -16.958  0.00  0.00      PROA  
ATOM   2010  HN  SER P 714     -18.914   1.676 -17.277  0.00  0.00      PROA  
ATOM   2011  CA  SER P 714     -17.430   3.090 -17.782  0.00  0.00      PROA  
ATOM   2012  HA  SER P 714     -16.386   2.825 -17.708  0.00  0.00      PROA  
ATOM   2013  CB  SER P 714     -17.807   2.937 -19.271  0.00  0.00      PROA  
ATOM   2014  HB1 SER P 714     -17.471   1.947 -19.645  0.00  0.00      PROA  
ATOM   2015  HB2 SER P 714     -17.291   3.733 -19.849  0.00  0.00      PROA  
ATOM   2016  OG  SER P 714     -19.210   3.097 -19.437  0.00  0.00      PROA  
ATOM   2017  HG1 SER P 714     -19.438   4.028 -19.377  0.00  0.00      PROA  
ATOM   2018  C   SER P 714     -17.614   4.506 -17.318  0.00  0.00      PROA  
ATOM   2019  O   SER P 714     -17.275   5.423 -18.058  0.00  0.00      PROA  
ATOM   2020  N   LEU P 715     -18.110   4.728 -16.077  0.00  0.00      PROA  
ATOM   2021  HN  LEU P 715     -18.558   3.894 -15.764  0.00  0.00      PROA  
ATOM   2022  CA  LEU P 715     -18.087   5.931 -15.277  0.00  0.00      PROA  
ATOM   2023  HA  LEU P 715     -18.404   6.731 -15.930  0.00  0.00      PROA  
ATOM   2024  CB  LEU P 715     -19.003   5.746 -14.103  0.00  0.00      PROA  
ATOM   2025  HB1 LEU P 715     -18.831   4.692 -13.799  0.00  0.00      PROA  
ATOM   2026  HB2 LEU P 715     -20.036   5.788 -14.509  0.00  0.00      PROA  
ATOM   2027  CG  LEU P 715     -18.944   6.723 -12.903  0.00  0.00      PROA  
ATOM   2028  HG  LEU P 715     -17.963   6.640 -12.388  0.00  0.00      PROA  
ATOM   2029  CD1 LEU P 715     -19.113   8.076 -13.478  0.00  0.00      PROA  
ATOM   2030 HD11 LEU P 715     -20.086   8.158 -14.008  0.00  0.00      PROA  
ATOM   2031 HD12 LEU P 715     -18.260   8.312 -14.150  0.00  0.00      PROA  
ATOM   2032 HD13 LEU P 715     -19.084   8.814 -12.649  0.00  0.00      PROA  
ATOM   2033  CD2 LEU P 715     -20.098   6.383 -11.931  0.00  0.00      PROA  
ATOM   2034 HD21 LEU P 715     -21.078   6.329 -12.451  0.00  0.00      PROA  
ATOM   2035 HD22 LEU P 715     -20.093   7.009 -11.014  0.00  0.00      PROA  
ATOM   2036 HD23 LEU P 715     -19.903   5.335 -11.618  0.00  0.00      PROA  
ATOM   2037  C   LEU P 715     -16.572   6.279 -14.930  0.00  0.00      PROA  
ATOM   2038  O   LEU P 715     -16.156   7.430 -14.911  0.00  0.00      PROA  
ATOM   2039  N   VAL P 716     -15.708   5.221 -14.728  0.00  0.00      PROA  
ATOM   2040  HN  VAL P 716     -16.141   4.326 -14.653  0.00  0.00      PROA  
ATOM   2041  CA  VAL P 716     -14.273   5.333 -14.362  0.00  0.00      PROA  
ATOM   2042  HA  VAL P 716     -14.277   6.068 -13.571  0.00  0.00      PROA  
ATOM   2043  CB  VAL P 716     -13.794   4.006 -13.778  0.00  0.00      PROA  
ATOM   2044  HB  VAL P 716     -14.693   3.365 -13.657  0.00  0.00      PROA  
ATOM   2045  CG1 VAL P 716     -12.645   3.271 -14.483  0.00  0.00      PROA  
ATOM   2046 HG11 VAL P 716     -12.861   3.088 -15.557  0.00  0.00      PROA  
ATOM   2047 HG12 VAL P 716     -12.463   2.334 -13.915  0.00  0.00      PROA  
ATOM   2048 HG13 VAL P 716     -11.741   3.918 -14.501  0.00  0.00      PROA  
ATOM   2049  CG2 VAL P 716     -13.252   4.350 -12.367  0.00  0.00      PROA  
ATOM   2050 HG21 VAL P 716     -12.925   3.369 -11.962  0.00  0.00      PROA  
ATOM   2051 HG22 VAL P 716     -13.941   4.761 -11.599  0.00  0.00      PROA  
ATOM   2052 HG23 VAL P 716     -12.319   4.952 -12.416  0.00  0.00      PROA  
ATOM   2053  C   VAL P 716     -13.415   5.849 -15.510  0.00  0.00      PROA  
ATOM   2054  O   VAL P 716     -12.327   6.396 -15.401  0.00  0.00      PROA  
ATOM   2055  N   CYS P 717     -13.865   5.639 -16.754  0.00  0.00      PROA  
ATOM   2056  HN  CYS P 717     -14.747   5.210 -16.928  0.00  0.00      PROA  
ATOM   2057  CA  CYS P 717     -13.075   5.895 -17.945  0.00  0.00      PROA  
ATOM   2058  HA  CYS P 717     -12.031   5.735 -17.720  0.00  0.00      PROA  
ATOM   2059  CB  CYS P 717     -13.534   4.912 -19.118  0.00  0.00      PROA  
ATOM   2060  HB1 CYS P 717     -13.007   5.273 -20.028  0.00  0.00      PROA  
ATOM   2061  HB2 CYS P 717     -14.626   5.081 -19.235  0.00  0.00      PROA  
ATOM   2062  SG  CYS P 717     -13.222   3.200 -18.645  0.00  0.00      PROA  
ATOM   2063  HG1 CYS P 717     -11.906   3.318 -18.544  0.00  0.00      PROA  
ATOM   2064  C   CYS P 717     -13.266   7.419 -18.391  0.00  0.00      PROA  
ATOM   2065  O   CYS P 717     -12.660   7.741 -19.440  0.00  0.00      PROA  
ATOM   2066  N   TYR P 718     -13.821   8.319 -17.508  0.00  0.00      PROA  
ATOM   2067  HN  TYR P 718     -14.213   8.014 -16.643  0.00  0.00      PROA  
ATOM   2068  CA  TYR P 718     -13.670   9.728 -17.710  0.00  0.00      PROA  
ATOM   2069  HA  TYR P 718     -13.493  10.048 -18.726  0.00  0.00      PROA  
ATOM   2070  CB  TYR P 718     -14.996  10.415 -17.241  0.00  0.00      PROA  
ATOM   2071  HB1 TYR P 718     -14.740  11.495 -17.188  0.00  0.00      PROA  
ATOM   2072  HB2 TYR P 718     -15.204  10.151 -16.182  0.00  0.00      PROA  
ATOM   2073  CG  TYR P 718     -16.209  10.207 -18.115  0.00  0.00      PROA  
ATOM   2074  CD1 TYR P 718     -16.259  10.807 -19.347  0.00  0.00      PROA  
ATOM   2075  HD1 TYR P 718     -15.479  11.424 -19.768  0.00  0.00      PROA  
ATOM   2076  CE1 TYR P 718     -17.175  10.314 -20.354  0.00  0.00      PROA  
ATOM   2077  HE1 TYR P 718     -17.191  10.622 -21.389  0.00  0.00      PROA  
ATOM   2078  CZ  TYR P 718     -18.229   9.495 -19.943  0.00  0.00      PROA  
ATOM   2079  OH  TYR P 718     -19.296   9.207 -20.855  0.00  0.00      PROA  
ATOM   2080  HH  TYR P 718     -19.814   8.528 -20.415  0.00  0.00      PROA  
ATOM   2081  CD2 TYR P 718     -17.290   9.352 -17.750  0.00  0.00      PROA  
ATOM   2082  HD2 TYR P 718     -17.228   8.843 -16.799  0.00  0.00      PROA  
ATOM   2083  CE2 TYR P 718     -18.208   8.947 -18.704  0.00  0.00      PROA  
ATOM   2084  HE2 TYR P 718     -19.037   8.291 -18.484  0.00  0.00      PROA  
ATOM   2085  C   TYR P 718     -12.462  10.287 -16.980  0.00  0.00      PROA  
ATOM   2086  O   TYR P 718     -12.238  11.465 -17.162  0.00  0.00      PROA  
ATOM   2087  N   ILE P 719     -11.771   9.472 -16.133  0.00  0.00      PROA  
ATOM   2088  HN  ILE P 719     -11.976   8.497 -16.089  0.00  0.00      PROA  
ATOM   2089  CA  ILE P 719     -10.583   9.782 -15.367  0.00  0.00      PROA  
ATOM   2090  HA  ILE P 719     -10.819  10.782 -15.032  0.00  0.00      PROA  
ATOM   2091  CB  ILE P 719     -10.505   8.822 -14.190  0.00  0.00      PROA  
ATOM   2092  HB  ILE P 719     -10.632   7.769 -14.522  0.00  0.00      PROA  
ATOM   2093  CG2 ILE P 719      -9.171   8.838 -13.312  0.00  0.00      PROA  
ATOM   2094 HG21 ILE P 719      -8.991   9.924 -13.162  0.00  0.00      PROA  
ATOM   2095 HG22 ILE P 719      -8.319   8.352 -13.833  0.00  0.00      PROA  
ATOM   2096 HG23 ILE P 719      -9.322   8.432 -12.289  0.00  0.00      PROA  
ATOM   2097  CG1 ILE P 719     -11.658   9.078 -13.176  0.00  0.00      PROA  
ATOM   2098 HG11 ILE P 719     -11.650   8.238 -12.448  0.00  0.00      PROA  
ATOM   2099 HG12 ILE P 719     -12.612   9.083 -13.745  0.00  0.00      PROA  
ATOM   2100  CD  ILE P 719     -11.453  10.359 -12.381  0.00  0.00      PROA  
ATOM   2101  HD1 ILE P 719     -11.639  11.261 -13.002  0.00  0.00      PROA  
ATOM   2102  HD2 ILE P 719     -10.528  10.629 -11.827  0.00  0.00      PROA  
ATOM   2103  HD3 ILE P 719     -12.276  10.392 -11.637  0.00  0.00      PROA  
ATOM   2104  C   ILE P 719      -9.341   9.838 -16.263  0.00  0.00      PROA  
ATOM   2105  O   ILE P 719      -8.760   8.788 -16.583  0.00  0.00      PROA  
ATOM   2106  N   THR P 720      -9.014  11.070 -16.661  0.00  0.00      PROA  
ATOM   2107  HN  THR P 720      -9.490  11.863 -16.287  0.00  0.00      PROA  
ATOM   2108  CA  THR P 720      -7.955  11.300 -17.632  0.00  0.00      PROA  
ATOM   2109  HA  THR P 720      -7.922  10.384 -18.203  0.00  0.00      PROA  
ATOM   2110  CB  THR P 720      -8.163  12.499 -18.565  0.00  0.00      PROA  
ATOM   2111  HB  THR P 720      -7.646  12.293 -19.526  0.00  0.00      PROA  
ATOM   2112  OG1 THR P 720      -7.863  13.748 -18.033  0.00  0.00      PROA  
ATOM   2113  HG1 THR P 720      -7.091  13.998 -18.547  0.00  0.00      PROA  
ATOM   2114  CG2 THR P 720      -9.692  12.698 -18.870  0.00  0.00      PROA  
ATOM   2115 HG21 THR P 720     -10.191  13.140 -17.981  0.00  0.00      PROA  
ATOM   2116 HG22 THR P 720     -10.110  11.757 -19.287  0.00  0.00      PROA  
ATOM   2117 HG23 THR P 720      -9.862  13.527 -19.590  0.00  0.00      PROA  
ATOM   2118  C   THR P 720      -6.518  11.449 -17.106  0.00  0.00      PROA  
ATOM   2119  O   THR P 720      -6.268  11.572 -15.903  0.00  0.00      PROA  
ATOM   2120  N   ARG P 721      -5.482  11.491 -17.983  0.00  0.00      PROA  
ATOM   2121  HN  ARG P 721      -5.511  11.489 -18.979  0.00  0.00      PROA  
ATOM   2122  CA  ARG P 721      -4.114  11.590 -17.520  0.00  0.00      PROA  
ATOM   2123  HA  ARG P 721      -4.057  10.794 -16.793  0.00  0.00      PROA  
ATOM   2124  CB  ARG P 721      -3.100  11.447 -18.765  0.00  0.00      PROA  
ATOM   2125  HB1 ARG P 721      -3.703  11.879 -19.592  0.00  0.00      PROA  
ATOM   2126  HB2 ARG P 721      -3.015  10.355 -18.956  0.00  0.00      PROA  
ATOM   2127  CG  ARG P 721      -1.764  12.135 -18.673  0.00  0.00      PROA  
ATOM   2128  HG1 ARG P 721      -1.175  11.680 -17.849  0.00  0.00      PROA  
ATOM   2129  HG2 ARG P 721      -1.876  13.226 -18.496  0.00  0.00      PROA  
ATOM   2130  CD  ARG P 721      -0.788  12.070 -19.897  0.00  0.00      PROA  
ATOM   2131  HD1 ARG P 721       0.142  12.578 -19.563  0.00  0.00      PROA  
ATOM   2132  HD2 ARG P 721      -1.345  12.644 -20.668  0.00  0.00      PROA  
ATOM   2133  NE  ARG P 721      -0.570  10.679 -20.278  0.00  0.00      PROA  
ATOM   2134  HE  ARG P 721      -1.353  10.181 -20.650  0.00  0.00      PROA  
ATOM   2135  CZ  ARG P 721       0.349  10.003 -19.572  0.00  0.00      PROA  
ATOM   2136  NH1 ARG P 721       1.061  10.470 -18.586  0.00  0.00      PROA  
ATOM   2137 HH11 ARG P 721       1.116  11.440 -18.351  0.00  0.00      PROA  
ATOM   2138 HH12 ARG P 721       1.614   9.881 -17.996  0.00  0.00      PROA  
ATOM   2139  NH2 ARG P 721       0.408   8.739 -19.859  0.00  0.00      PROA  
ATOM   2140 HH21 ARG P 721       0.155   8.436 -20.778  0.00  0.00      PROA  
ATOM   2141 HH22 ARG P 721       0.962   8.175 -19.247  0.00  0.00      PROA  
ATOM   2142  C   ARG P 721      -3.775  12.729 -16.626  0.00  0.00      PROA  
ATOM   2143  O   ARG P 721      -3.082  12.557 -15.649  0.00  0.00      PROA  
ATOM   2144  N   PHE P 722      -4.357  13.890 -16.810  0.00  0.00      PROA  
ATOM   2145  HN  PHE P 722      -5.011  13.908 -17.562  0.00  0.00      PROA  
ATOM   2146  CA  PHE P 722      -4.233  15.082 -15.989  0.00  0.00      PROA  
ATOM   2147  HA  PHE P 722      -3.214  15.429 -16.080  0.00  0.00      PROA  
ATOM   2148  CB  PHE P 722      -5.011  16.216 -16.674  0.00  0.00      PROA  
ATOM   2149  HB1 PHE P 722      -5.997  15.874 -17.054  0.00  0.00      PROA  
ATOM   2150  HB2 PHE P 722      -4.461  16.643 -17.540  0.00  0.00      PROA  
ATOM   2151  CG  PHE P 722      -5.319  17.460 -15.868  0.00  0.00      PROA  
ATOM   2152  CD1 PHE P 722      -4.247  18.246 -15.457  0.00  0.00      PROA  
ATOM   2153  HD1 PHE P 722      -3.242  17.932 -15.696  0.00  0.00      PROA  
ATOM   2154  CE1 PHE P 722      -4.423  19.414 -14.779  0.00  0.00      PROA  
ATOM   2155  HE1 PHE P 722      -3.543  19.915 -14.403  0.00  0.00      PROA  
ATOM   2156  CZ  PHE P 722      -5.721  19.870 -14.409  0.00  0.00      PROA  
ATOM   2157  HZ  PHE P 722      -5.861  20.750 -13.800  0.00  0.00      PROA  
ATOM   2158  CD2 PHE P 722      -6.596  17.924 -15.469  0.00  0.00      PROA  
ATOM   2159  HD2 PHE P 722      -7.494  17.370 -15.698  0.00  0.00      PROA  
ATOM   2160  CE2 PHE P 722      -6.823  19.140 -14.781  0.00  0.00      PROA  
ATOM   2161  HE2 PHE P 722      -7.837  19.333 -14.462  0.00  0.00      PROA  
ATOM   2162  C   PHE P 722      -4.590  14.742 -14.556  0.00  0.00      PROA  
ATOM   2163  O   PHE P 722      -3.857  15.099 -13.634  0.00  0.00      PROA  
ATOM   2164  N   THR P 723      -5.631  13.981 -14.290  0.00  0.00      PROA  
ATOM   2165  HN  THR P 723      -6.240  13.582 -14.971  0.00  0.00      PROA  
ATOM   2166  CA  THR P 723      -5.960  13.474 -12.978  0.00  0.00      PROA  
ATOM   2167  HA  THR P 723      -5.751  14.317 -12.336  0.00  0.00      PROA  
ATOM   2168  CB  THR P 723      -7.368  12.923 -12.918  0.00  0.00      PROA  
ATOM   2169  HB  THR P 723      -7.606  12.296 -13.804  0.00  0.00      PROA  
ATOM   2170  OG1 THR P 723      -8.180  14.080 -12.861  0.00  0.00      PROA  
ATOM   2171  HG1 THR P 723      -8.454  14.149 -13.778  0.00  0.00      PROA  
ATOM   2172  CG2 THR P 723      -7.642  12.147 -11.611  0.00  0.00      PROA  
ATOM   2173 HG21 THR P 723      -7.259  12.637 -10.691  0.00  0.00      PROA  
ATOM   2174 HG22 THR P 723      -6.966  11.267 -11.660  0.00  0.00      PROA  
ATOM   2175 HG23 THR P 723      -8.678  11.764 -11.488  0.00  0.00      PROA  
ATOM   2176  C   THR P 723      -4.957  12.330 -12.542  0.00  0.00      PROA  
ATOM   2177  O   THR P 723      -4.544  12.250 -11.366  0.00  0.00      PROA  
ATOM   2178  N   GLU P 724      -4.594  11.358 -13.458  0.00  0.00      PROA  
ATOM   2179  HN  GLU P 724      -4.875  11.451 -14.411  0.00  0.00      PROA  
ATOM   2180  CA  GLU P 724      -3.810  10.157 -13.115  0.00  0.00      PROA  
ATOM   2181  HA  GLU P 724      -4.212   9.679 -12.234  0.00  0.00      PROA  
ATOM   2182  CB  GLU P 724      -3.646   9.178 -14.303  0.00  0.00      PROA  
ATOM   2183  HB1 GLU P 724      -2.882   8.423 -14.019  0.00  0.00      PROA  
ATOM   2184  HB2 GLU P 724      -3.207   9.769 -15.134  0.00  0.00      PROA  
ATOM   2185  CG  GLU P 724      -4.984   8.610 -14.780  0.00  0.00      PROA  
ATOM   2186  HG1 GLU P 724      -5.597   9.384 -15.288  0.00  0.00      PROA  
ATOM   2187  HG2 GLU P 724      -5.587   8.261 -13.915  0.00  0.00      PROA  
ATOM   2188  CD  GLU P 724      -4.875   7.420 -15.671  0.00  0.00      PROA  
ATOM   2189  OE1 GLU P 724      -5.269   6.321 -15.241  0.00  0.00      PROA  
ATOM   2190  OE2 GLU P 724      -4.374   7.564 -16.826  0.00  0.00      PROA  
ATOM   2191  C   GLU P 724      -2.415  10.473 -12.670  0.00  0.00      PROA  
ATOM   2192  O   GLU P 724      -1.927   9.847 -11.735  0.00  0.00      PROA  
ATOM   2193  N   GLU P 725      -1.779  11.489 -13.314  0.00  0.00      PROA  
ATOM   2194  HN  GLU P 725      -2.155  11.915 -14.133  0.00  0.00      PROA  
ATOM   2195  CA  GLU P 725      -0.387  11.793 -12.913  0.00  0.00      PROA  
ATOM   2196  HA  GLU P 725       0.215  10.898 -12.956  0.00  0.00      PROA  
ATOM   2197  CB  GLU P 725       0.221  12.855 -13.858  0.00  0.00      PROA  
ATOM   2198  HB1 GLU P 725       1.258  13.074 -13.525  0.00  0.00      PROA  
ATOM   2199  HB2 GLU P 725      -0.244  13.864 -13.829  0.00  0.00      PROA  
ATOM   2200  CG  GLU P 725       0.137  12.276 -15.280  0.00  0.00      PROA  
ATOM   2201  HG1 GLU P 725      -0.704  12.794 -15.787  0.00  0.00      PROA  
ATOM   2202  HG2 GLU P 725      -0.002  11.174 -15.264  0.00  0.00      PROA  
ATOM   2203  CD  GLU P 725       1.387  12.527 -16.164  0.00  0.00      PROA  
ATOM   2204  OE1 GLU P 725       2.517  12.225 -15.763  0.00  0.00      PROA  
ATOM   2205  OE2 GLU P 725       1.224  12.857 -17.376  0.00  0.00      PROA  
ATOM   2206  C   GLU P 725      -0.311  12.229 -11.437  0.00  0.00      PROA  
ATOM   2207  O   GLU P 725       0.501  11.731 -10.656  0.00  0.00      PROA  
ATOM   2208  N   ALA P 726      -1.165  13.171 -11.052  0.00  0.00      PROA  
ATOM   2209  HN  ALA P 726      -1.707  13.542 -11.802  0.00  0.00      PROA  
ATOM   2210  CA  ALA P 726      -1.141  13.734  -9.704  0.00  0.00      PROA  
ATOM   2211  HA  ALA P 726      -0.111  13.985  -9.495  0.00  0.00      PROA  
ATOM   2212  CB  ALA P 726      -2.166  14.939  -9.674  0.00  0.00      PROA  
ATOM   2213  HB1 ALA P 726      -3.218  14.600  -9.568  0.00  0.00      PROA  
ATOM   2214  HB2 ALA P 726      -2.228  15.593 -10.571  0.00  0.00      PROA  
ATOM   2215  HB3 ALA P 726      -1.902  15.635  -8.850  0.00  0.00      PROA  
ATOM   2216  C   ALA P 726      -1.638  12.762  -8.655  0.00  0.00      PROA  
ATOM   2217  O   ALA P 726      -1.146  12.739  -7.544  0.00  0.00      PROA  
ATOM   2218  N   PHE P 727      -2.620  11.956  -9.010  0.00  0.00      PROA  
ATOM   2219  HN  PHE P 727      -3.116  12.189  -9.842  0.00  0.00      PROA  
ATOM   2220  CA  PHE P 727      -3.101  10.940  -8.089  0.00  0.00      PROA  
ATOM   2221  HA  PHE P 727      -3.055  11.333  -7.084  0.00  0.00      PROA  
ATOM   2222  CB  PHE P 727      -4.518  10.396  -8.425  0.00  0.00      PROA  
ATOM   2223  HB1 PHE P 727      -4.294   9.841  -9.361  0.00  0.00      PROA  
ATOM   2224  HB2 PHE P 727      -5.075  11.330  -8.650  0.00  0.00      PROA  
ATOM   2225  CG  PHE P 727      -5.203   9.636  -7.361  0.00  0.00      PROA  
ATOM   2226  CD1 PHE P 727      -5.860  10.259  -6.259  0.00  0.00      PROA  
ATOM   2227  HD1 PHE P 727      -5.722  11.318  -6.098  0.00  0.00      PROA  
ATOM   2228  CE1 PHE P 727      -6.594   9.534  -5.346  0.00  0.00      PROA  
ATOM   2229  HE1 PHE P 727      -7.047  10.085  -4.535  0.00  0.00      PROA  
ATOM   2230  CZ  PHE P 727      -6.640   8.159  -5.497  0.00  0.00      PROA  
ATOM   2231  HZ  PHE P 727      -7.266   7.504  -4.909  0.00  0.00      PROA  
ATOM   2232  CD2 PHE P 727      -5.228   8.190  -7.467  0.00  0.00      PROA  
ATOM   2233  HD2 PHE P 727      -4.857   7.672  -8.339  0.00  0.00      PROA  
ATOM   2234  CE2 PHE P 727      -6.008   7.470  -6.574  0.00  0.00      PROA  
ATOM   2235  HE2 PHE P 727      -6.225   6.420  -6.706  0.00  0.00      PROA  
ATOM   2236  C   PHE P 727      -2.155   9.727  -7.941  0.00  0.00      PROA  
ATOM   2237  O   PHE P 727      -1.849   9.186  -6.834  0.00  0.00      PROA  
ATOM   2238  N   ALA P 728      -1.564   9.231  -8.994  0.00  0.00      PROA  
ATOM   2239  HN  ALA P 728      -1.612   9.750  -9.844  0.00  0.00      PROA  
ATOM   2240  CA  ALA P 728      -0.459   8.257  -8.987  0.00  0.00      PROA  
ATOM   2241  HA  ALA P 728      -0.920   7.353  -8.618  0.00  0.00      PROA  
ATOM   2242  CB  ALA P 728       0.081   7.967 -10.390  0.00  0.00      PROA  
ATOM   2243  HB1 ALA P 728       0.484   8.903 -10.834  0.00  0.00      PROA  
ATOM   2244  HB2 ALA P 728      -0.835   7.757 -10.984  0.00  0.00      PROA  
ATOM   2245  HB3 ALA P 728       0.706   7.059 -10.253  0.00  0.00      PROA  
ATOM   2246  C   ALA P 728       0.726   8.764  -8.172  0.00  0.00      PROA  
ATOM   2247  O   ALA P 728       1.237   8.099  -7.291  0.00  0.00      PROA  
ATOM   2248  N   ALA P 729       1.155  10.027  -8.419  0.00  0.00      PROA  
ATOM   2249  HN  ALA P 729       0.682  10.542  -9.130  0.00  0.00      PROA  
ATOM   2250  CA  ALA P 729       2.277  10.685  -7.808  0.00  0.00      PROA  
ATOM   2251  HA  ALA P 729       3.120  10.024  -7.950  0.00  0.00      PROA  
ATOM   2252  CB  ALA P 729       2.393  12.057  -8.458  0.00  0.00      PROA  
ATOM   2253  HB1 ALA P 729       1.657  12.754  -8.003  0.00  0.00      PROA  
ATOM   2254  HB2 ALA P 729       2.404  11.982  -9.566  0.00  0.00      PROA  
ATOM   2255  HB3 ALA P 729       3.392  12.488  -8.234  0.00  0.00      PROA  
ATOM   2256  C   ALA P 729       2.086  10.752  -6.261  0.00  0.00      PROA  
ATOM   2257  O   ALA P 729       3.037  10.563  -5.530  0.00  0.00      PROA  
ATOM   2258  N   LEU P 730       0.874  10.995  -5.851  0.00  0.00      PROA  
ATOM   2259  HN  LEU P 730       0.115  11.079  -6.492  0.00  0.00      PROA  
ATOM   2260  CA  LEU P 730       0.353  11.125  -4.459  0.00  0.00      PROA  
ATOM   2261  HA  LEU P 730       0.853  11.911  -3.913  0.00  0.00      PROA  
ATOM   2262  CB  LEU P 730      -1.085  11.513  -4.551  0.00  0.00      PROA  
ATOM   2263  HB1 LEU P 730      -1.669  10.721  -5.067  0.00  0.00      PROA  
ATOM   2264  HB2 LEU P 730      -1.126  12.515  -5.029  0.00  0.00      PROA  
ATOM   2265  CG  LEU P 730      -1.860  11.631  -3.236  0.00  0.00      PROA  
ATOM   2266  HG  LEU P 730      -1.930  10.655  -2.710  0.00  0.00      PROA  
ATOM   2267  CD1 LEU P 730      -1.295  12.592  -2.224  0.00  0.00      PROA  
ATOM   2268 HD11 LEU P 730      -1.406  13.633  -2.595  0.00  0.00      PROA  
ATOM   2269 HD12 LEU P 730      -0.266  12.214  -2.042  0.00  0.00      PROA  
ATOM   2270 HD13 LEU P 730      -1.805  12.584  -1.236  0.00  0.00      PROA  
ATOM   2271  CD2 LEU P 730      -3.243  12.149  -3.418  0.00  0.00      PROA  
ATOM   2272 HD21 LEU P 730      -3.707  12.324  -2.424  0.00  0.00      PROA  
ATOM   2273 HD22 LEU P 730      -3.869  11.414  -3.967  0.00  0.00      PROA  
ATOM   2274 HD23 LEU P 730      -3.280  13.177  -3.837  0.00  0.00      PROA  
ATOM   2275  C   LEU P 730       0.664   9.889  -3.525  0.00  0.00      PROA  
ATOM   2276  O   LEU P 730       0.955  10.073  -2.349  0.00  0.00      PROA  
ATOM   2277  N   ILE P 731       0.563   8.656  -4.087  0.00  0.00      PROA  
ATOM   2278  HN  ILE P 731       0.448   8.586  -5.074  0.00  0.00      PROA  
ATOM   2279  CA  ILE P 731       0.900   7.450  -3.485  0.00  0.00      PROA  
ATOM   2280  HA  ILE P 731       0.320   7.339  -2.581  0.00  0.00      PROA  
ATOM   2281  CB  ILE P 731       0.515   6.304  -4.433  0.00  0.00      PROA  
ATOM   2282  HB  ILE P 731       1.229   6.248  -5.283  0.00  0.00      PROA  
ATOM   2283  CG2 ILE P 731       0.655   5.015  -3.613  0.00  0.00      PROA  
ATOM   2284 HG21 ILE P 731       0.119   4.188  -4.126  0.00  0.00      PROA  
ATOM   2285 HG22 ILE P 731       0.162   5.226  -2.641  0.00  0.00      PROA  
ATOM   2286 HG23 ILE P 731       1.679   4.726  -3.294  0.00  0.00      PROA  
ATOM   2287  CG1 ILE P 731      -0.870   6.511  -5.058  0.00  0.00      PROA  
ATOM   2288 HG11 ILE P 731      -0.810   7.412  -5.704  0.00  0.00      PROA  
ATOM   2289 HG12 ILE P 731      -1.640   6.742  -4.291  0.00  0.00      PROA  
ATOM   2290  CD  ILE P 731      -1.289   5.370  -6.063  0.00  0.00      PROA  
ATOM   2291  HD1 ILE P 731      -0.375   5.050  -6.608  0.00  0.00      PROA  
ATOM   2292  HD2 ILE P 731      -2.076   5.799  -6.718  0.00  0.00      PROA  
ATOM   2293  HD3 ILE P 731      -1.655   4.453  -5.553  0.00  0.00      PROA  
ATOM   2294  C   ILE P 731       2.331   7.374  -3.067  0.00  0.00      PROA  
ATOM   2295  O   ILE P 731       2.672   7.053  -1.963  0.00  0.00      PROA  
ATOM   2296  N   CYS P 732       3.227   7.902  -3.981  0.00  0.00      PROA  
ATOM   2297  HN  CYS P 732       2.937   8.131  -4.907  0.00  0.00      PROA  
ATOM   2298  CA  CYS P 732       4.635   7.941  -3.825  0.00  0.00      PROA  
ATOM   2299  HA  CYS P 732       4.877   6.908  -3.620  0.00  0.00      PROA  
ATOM   2300  CB  CYS P 732       5.453   8.313  -5.143  0.00  0.00      PROA  
ATOM   2301  HB1 CYS P 732       6.450   7.831  -5.052  0.00  0.00      PROA  
ATOM   2302  HB2 CYS P 732       5.597   9.403  -4.985  0.00  0.00      PROA  
ATOM   2303  SG  CYS P 732       4.740   7.941  -6.746  0.00  0.00      PROA  
ATOM   2304  HG1 CYS P 732       5.092   6.665  -6.685  0.00  0.00      PROA  
ATOM   2305  C   CYS P 732       5.071   8.740  -2.634  0.00  0.00      PROA  
ATOM   2306  O   CYS P 732       5.744   8.241  -1.706  0.00  0.00      PROA  
ATOM   2307  N   ILE P 733       4.648  10.032  -2.653  0.00  0.00      PROA  
ATOM   2308  HN  ILE P 733       4.024  10.226  -3.407  0.00  0.00      PROA  
ATOM   2309  CA  ILE P 733       4.774  11.035  -1.600  0.00  0.00      PROA  
ATOM   2310  HA  ILE P 733       5.772  11.392  -1.395  0.00  0.00      PROA  
ATOM   2311  CB  ILE P 733       3.959  12.287  -1.935  0.00  0.00      PROA  
ATOM   2312  HB  ILE P 733       2.909  12.003  -2.160  0.00  0.00      PROA  
ATOM   2313  CG2 ILE P 733       4.016  13.291  -0.709  0.00  0.00      PROA  
ATOM   2314 HG21 ILE P 733       3.486  12.900   0.186  0.00  0.00      PROA  
ATOM   2315 HG22 ILE P 733       3.462  14.179  -1.082  0.00  0.00      PROA  
ATOM   2316 HG23 ILE P 733       5.080  13.542  -0.509  0.00  0.00      PROA  
ATOM   2317  CG1 ILE P 733       4.498  13.039  -3.217  0.00  0.00      PROA  
ATOM   2318 HG11 ILE P 733       4.752  12.284  -3.991  0.00  0.00      PROA  
ATOM   2319 HG12 ILE P 733       5.344  13.715  -2.968  0.00  0.00      PROA  
ATOM   2320  CD  ILE P 733       3.416  13.928  -3.824  0.00  0.00      PROA  
ATOM   2321  HD1 ILE P 733       2.575  13.242  -4.064  0.00  0.00      PROA  
ATOM   2322  HD2 ILE P 733       3.842  14.275  -4.790  0.00  0.00      PROA  
ATOM   2323  HD3 ILE P 733       3.238  14.833  -3.205  0.00  0.00      PROA  
ATOM   2324  C   ILE P 733       4.240  10.575  -0.246  0.00  0.00      PROA  
ATOM   2325  O   ILE P 733       4.858  10.832   0.785  0.00  0.00      PROA  
ATOM   2326  N   ILE P 734       3.127   9.910  -0.183  0.00  0.00      PROA  
ATOM   2327  HN  ILE P 734       2.663   9.591  -1.007  0.00  0.00      PROA  
ATOM   2328  CA  ILE P 734       2.578   9.474   1.071  0.00  0.00      PROA  
ATOM   2329  HA  ILE P 734       2.789  10.266   1.774  0.00  0.00      PROA  
ATOM   2330  CB  ILE P 734       1.071   9.146   1.193  0.00  0.00      PROA  
ATOM   2331  HB  ILE P 734       0.661   8.873   2.189  0.00  0.00      PROA  
ATOM   2332  CG2 ILE P 734       0.423  10.476   0.764  0.00  0.00      PROA  
ATOM   2333 HG21 ILE P 734       0.668  10.724  -0.291  0.00  0.00      PROA  
ATOM   2334 HG22 ILE P 734       0.841  11.301   1.380  0.00  0.00      PROA  
ATOM   2335 HG23 ILE P 734      -0.683  10.437   0.856  0.00  0.00      PROA  
ATOM   2336  CG1 ILE P 734       0.708   7.961   0.223  0.00  0.00      PROA  
ATOM   2337 HG11 ILE P 734       1.408   7.121   0.424  0.00  0.00      PROA  
ATOM   2338 HG12 ILE P 734       0.733   8.255  -0.848  0.00  0.00      PROA  
ATOM   2339  CD  ILE P 734      -0.695   7.366   0.460  0.00  0.00      PROA  
ATOM   2340  HD1 ILE P 734      -0.859   6.485  -0.197  0.00  0.00      PROA  
ATOM   2341  HD2 ILE P 734      -1.493   8.134   0.375  0.00  0.00      PROA  
ATOM   2342  HD3 ILE P 734      -0.789   6.997   1.504  0.00  0.00      PROA  
ATOM   2343  C   ILE P 734       3.441   8.377   1.769  0.00  0.00      PROA  
ATOM   2344  O   ILE P 734       3.701   8.468   2.971  0.00  0.00      PROA  
ATOM   2345  N   PHE P 735       3.938   7.418   1.037  0.00  0.00      PROA  
ATOM   2346  HN  PHE P 735       3.834   7.318   0.050  0.00  0.00      PROA  
ATOM   2347  CA  PHE P 735       4.864   6.390   1.495  0.00  0.00      PROA  
ATOM   2348  HA  PHE P 735       4.370   5.972   2.359  0.00  0.00      PROA  
ATOM   2349  CB  PHE P 735       5.195   5.373   0.269  0.00  0.00      PROA  
ATOM   2350  HB1 PHE P 735       6.043   4.733   0.595  0.00  0.00      PROA  
ATOM   2351  HB2 PHE P 735       5.610   5.986  -0.560  0.00  0.00      PROA  
ATOM   2352  CG  PHE P 735       3.982   4.548  -0.124  0.00  0.00      PROA  
ATOM   2353  CD1 PHE P 735       2.676   4.541   0.492  0.00  0.00      PROA  
ATOM   2354  HD1 PHE P 735       2.544   5.163   1.365  0.00  0.00      PROA  
ATOM   2355  CE1 PHE P 735       1.697   3.628   0.087  0.00  0.00      PROA  
ATOM   2356  HE1 PHE P 735       0.774   3.572   0.646  0.00  0.00      PROA  
ATOM   2357  CZ  PHE P 735       1.977   2.711  -0.991  0.00  0.00      PROA  
ATOM   2358  HZ  PHE P 735       1.239   1.968  -1.257  0.00  0.00      PROA  
ATOM   2359  CD2 PHE P 735       4.187   3.619  -1.152  0.00  0.00      PROA  
ATOM   2360  HD2 PHE P 735       5.146   3.609  -1.650  0.00  0.00      PROA  
ATOM   2361  CE2 PHE P 735       3.230   2.795  -1.663  0.00  0.00      PROA  
ATOM   2362  HE2 PHE P 735       3.431   2.146  -2.502  0.00  0.00      PROA  
ATOM   2363  C   PHE P 735       6.210   7.037   1.909  0.00  0.00      PROA  
ATOM   2364  O   PHE P 735       6.884   6.627   2.836  0.00  0.00      PROA  
ATOM   2365  N   ILE P 736       6.717   8.051   1.161  0.00  0.00      PROA  
ATOM   2366  HN  ILE P 736       6.212   8.383   0.369  0.00  0.00      PROA  
ATOM   2367  CA  ILE P 736       7.876   8.669   1.519  0.00  0.00      PROA  
ATOM   2368  HA  ILE P 736       8.645   7.940   1.728  0.00  0.00      PROA  
ATOM   2369  CB  ILE P 736       8.322   9.507   0.356  0.00  0.00      PROA  
ATOM   2370  HB  ILE P 736       7.434  10.073   0.002  0.00  0.00      PROA  
ATOM   2371  CG2 ILE P 736       9.606  10.367   0.736  0.00  0.00      PROA  
ATOM   2372 HG21 ILE P 736      10.363   9.650   1.120  0.00  0.00      PROA  
ATOM   2373 HG22 ILE P 736       9.300  11.132   1.481  0.00  0.00      PROA  
ATOM   2374 HG23 ILE P 736       9.966  10.740  -0.247  0.00  0.00      PROA  
ATOM   2375  CG1 ILE P 736       8.782   8.501  -0.758  0.00  0.00      PROA  
ATOM   2376 HG11 ILE P 736       8.207   7.551  -0.721  0.00  0.00      PROA  
ATOM   2377 HG12 ILE P 736       9.796   8.125  -0.505  0.00  0.00      PROA  
ATOM   2378  CD  ILE P 736       8.906   8.961  -2.209  0.00  0.00      PROA  
ATOM   2379  HD1 ILE P 736       7.841   9.154  -2.460  0.00  0.00      PROA  
ATOM   2380  HD2 ILE P 736       9.373   8.231  -2.904  0.00  0.00      PROA  
ATOM   2381  HD3 ILE P 736       9.493   9.904  -2.192  0.00  0.00      PROA  
ATOM   2382  C   ILE P 736       7.813   9.432   2.816  0.00  0.00      PROA  
ATOM   2383  O   ILE P 736       8.770   9.345   3.602  0.00  0.00      PROA  
ATOM   2384  N   TYR P 737       6.694  10.237   3.022  0.00  0.00      PROA  
ATOM   2385  HN  TYR P 737       5.949  10.237   2.359  0.00  0.00      PROA  
ATOM   2386  CA  TYR P 737       6.453  11.148   4.172  0.00  0.00      PROA  
ATOM   2387  HA  TYR P 737       7.336  11.770   4.153  0.00  0.00      PROA  
ATOM   2388  CB  TYR P 737       5.080  11.848   3.886  0.00  0.00      PROA  
ATOM   2389  HB1 TYR P 737       4.245  11.172   4.167  0.00  0.00      PROA  
ATOM   2390  HB2 TYR P 737       4.928  12.107   2.817  0.00  0.00      PROA  
ATOM   2391  CG  TYR P 737       5.056  13.152   4.683  0.00  0.00      PROA  
ATOM   2392  CD1 TYR P 737       4.799  13.235   6.039  0.00  0.00      PROA  
ATOM   2393  HD1 TYR P 737       4.597  12.366   6.648  0.00  0.00      PROA  
ATOM   2394  CE1 TYR P 737       4.972  14.430   6.792  0.00  0.00      PROA  
ATOM   2395  HE1 TYR P 737       4.638  14.364   7.817  0.00  0.00      PROA  
ATOM   2396  CZ  TYR P 737       5.535  15.542   6.223  0.00  0.00      PROA  
ATOM   2397  OH  TYR P 737       6.009  16.638   6.980  0.00  0.00      PROA  
ATOM   2398  HH  TYR P 737       6.091  16.321   7.883  0.00  0.00      PROA  
ATOM   2399  CD2 TYR P 737       5.606  14.320   4.129  0.00  0.00      PROA  
ATOM   2400  HD2 TYR P 737       5.856  14.293   3.079  0.00  0.00      PROA  
ATOM   2401  CE2 TYR P 737       5.842  15.494   4.877  0.00  0.00      PROA  
ATOM   2402  HE2 TYR P 737       6.316  16.303   4.342  0.00  0.00      PROA  
ATOM   2403  C   TYR P 737       6.439  10.404   5.544  0.00  0.00      PROA  
ATOM   2404  O   TYR P 737       7.070  10.841   6.499  0.00  0.00      PROA  
ATOM   2405  N   GLU P 738       5.750   9.238   5.632  0.00  0.00      PROA  
ATOM   2406  HN  GLU P 738       5.295   8.868   4.826  0.00  0.00      PROA  
ATOM   2407  CA  GLU P 738       5.505   8.641   6.917  0.00  0.00      PROA  
ATOM   2408  HA  GLU P 738       5.612   9.329   7.743  0.00  0.00      PROA  
ATOM   2409  CB  GLU P 738       4.192   7.939   6.920  0.00  0.00      PROA  
ATOM   2410  HB1 GLU P 738       4.078   7.338   7.847  0.00  0.00      PROA  
ATOM   2411  HB2 GLU P 738       4.064   7.250   6.059  0.00  0.00      PROA  
ATOM   2412  CG  GLU P 738       3.096   8.979   6.874  0.00  0.00      PROA  
ATOM   2413  HG1 GLU P 738       2.849   9.155   5.805  0.00  0.00      PROA  
ATOM   2414  HG2 GLU P 738       3.291   9.878   7.498  0.00  0.00      PROA  
ATOM   2415  CD  GLU P 738       1.734   8.389   7.342  0.00  0.00      PROA  
ATOM   2416  OE1 GLU P 738       1.713   8.053   8.587  0.00  0.00      PROA  
ATOM   2417  OE2 GLU P 738       0.676   8.315   6.689  0.00  0.00      PROA  
ATOM   2418  C   GLU P 738       6.564   7.610   7.226  0.00  0.00      PROA  
ATOM   2419  O   GLU P 738       6.733   7.240   8.433  0.00  0.00      PROA  
ATOM   2420  N   ALA P 739       7.453   7.339   6.262  0.00  0.00      PROA  
ATOM   2421  HN  ALA P 739       7.356   7.682   5.331  0.00  0.00      PROA  
ATOM   2422  CA  ALA P 739       8.716   6.782   6.679  0.00  0.00      PROA  
ATOM   2423  HA  ALA P 739       8.549   5.888   7.261  0.00  0.00      PROA  
ATOM   2424  CB  ALA P 739       9.370   6.227   5.339  0.00  0.00      PROA  
ATOM   2425  HB1 ALA P 739      10.211   5.551   5.604  0.00  0.00      PROA  
ATOM   2426  HB2 ALA P 739       9.757   7.092   4.760  0.00  0.00      PROA  
ATOM   2427  HB3 ALA P 739       8.555   5.744   4.760  0.00  0.00      PROA  
ATOM   2428  C   ALA P 739       9.664   7.646   7.461  0.00  0.00      PROA  
ATOM   2429  O   ALA P 739      10.381   7.176   8.386  0.00  0.00      PROA  
ATOM   2430  N   LEU P 740       9.697   8.971   7.137  0.00  0.00      PROA  
ATOM   2431  HN  LEU P 740       9.164   9.253   6.343  0.00  0.00      PROA  
ATOM   2432  CA  LEU P 740      10.494   9.988   7.881  0.00  0.00      PROA  
ATOM   2433  HA  LEU P 740      11.448   9.593   8.198  0.00  0.00      PROA  
ATOM   2434  CB  LEU P 740      10.788  11.336   6.966  0.00  0.00      PROA  
ATOM   2435  HB1 LEU P 740      11.231  11.985   7.751  0.00  0.00      PROA  
ATOM   2436  HB2 LEU P 740       9.896  11.818   6.510  0.00  0.00      PROA  
ATOM   2437  CG  LEU P 740      11.725  10.958   5.843  0.00  0.00      PROA  
ATOM   2438  HG  LEU P 740      11.314  10.095   5.277  0.00  0.00      PROA  
ATOM   2439  CD1 LEU P 740      11.962  12.022   4.760  0.00  0.00      PROA  
ATOM   2440 HD11 LEU P 740      11.007  12.430   4.366  0.00  0.00      PROA  
ATOM   2441 HD12 LEU P 740      12.618  11.601   3.968  0.00  0.00      PROA  
ATOM   2442 HD13 LEU P 740      12.486  12.889   5.217  0.00  0.00      PROA  
ATOM   2443  CD2 LEU P 740      13.125  10.589   6.429  0.00  0.00      PROA  
ATOM   2444 HD21 LEU P 740      13.877  10.440   5.625  0.00  0.00      PROA  
ATOM   2445 HD22 LEU P 740      13.037   9.657   7.027  0.00  0.00      PROA  
ATOM   2446 HD23 LEU P 740      13.431  11.379   7.148  0.00  0.00      PROA  
ATOM   2447  C   LEU P 740       9.903  10.446   9.218  0.00  0.00      PROA  
ATOM   2448  O   LEU P 740      10.681  10.726  10.137  0.00  0.00      PROA  
ATOM   2449  N   GLU P 741       8.560  10.455   9.320  0.00  0.00      PROA  
ATOM   2450  HN  GLU P 741       8.017  10.228   8.515  0.00  0.00      PROA  
ATOM   2451  CA  GLU P 741       7.871  10.846  10.525  0.00  0.00      PROA  
ATOM   2452  HA  GLU P 741       8.100  11.887  10.698  0.00  0.00      PROA  
ATOM   2453  CB  GLU P 741       6.276  10.800  10.476  0.00  0.00      PROA  
ATOM   2454  HB1 GLU P 741       5.935  11.121  11.483  0.00  0.00      PROA  
ATOM   2455  HB2 GLU P 741       5.941   9.748  10.349  0.00  0.00      PROA  
ATOM   2456  CG  GLU P 741       5.791  11.833   9.444  0.00  0.00      PROA  
ATOM   2457  HG1 GLU P 741       5.474  11.433   8.458  0.00  0.00      PROA  
ATOM   2458  HG2 GLU P 741       6.567  12.622   9.343  0.00  0.00      PROA  
ATOM   2459  CD  GLU P 741       4.576  12.529  10.086  0.00  0.00      PROA  
ATOM   2460  OE1 GLU P 741       4.763  13.712  10.567  0.00  0.00      PROA  
ATOM   2461  OE2 GLU P 741       3.541  11.896  10.322  0.00  0.00      PROA  
ATOM   2462  C   GLU P 741       8.227  10.042  11.785  0.00  0.00      PROA  
ATOM   2463  O   GLU P 741       8.421  10.593  12.910  0.00  0.00      PROA  
ATOM   2464  N   LYS P 742       8.346   8.688  11.576  0.00  0.00      PROA  
ATOM   2465  HN  LYS P 742       8.129   8.425  10.639  0.00  0.00      PROA  
ATOM   2466  CA  LYS P 742       8.776   7.583  12.471  0.00  0.00      PROA  
ATOM   2467  HA  LYS P 742       8.250   7.739  13.401  0.00  0.00      PROA  
ATOM   2468  CB  LYS P 742       8.651   6.158  11.846  0.00  0.00      PROA  
ATOM   2469  HB1 LYS P 742       9.213   6.069  10.891  0.00  0.00      PROA  
ATOM   2470  HB2 LYS P 742       7.584   6.002  11.579  0.00  0.00      PROA  
ATOM   2471  CG  LYS P 742       9.104   4.994  12.732  0.00  0.00      PROA  
ATOM   2472  HG1 LYS P 742      10.147   5.118  13.093  0.00  0.00      PROA  
ATOM   2473  HG2 LYS P 742       9.059   4.034  12.175  0.00  0.00      PROA  
ATOM   2474  CD  LYS P 742       8.161   4.806  13.925  0.00  0.00      PROA  
ATOM   2475  HD1 LYS P 742       7.906   5.834  14.259  0.00  0.00      PROA  
ATOM   2476  HD2 LYS P 742       8.729   4.215  14.674  0.00  0.00      PROA  
ATOM   2477  CE  LYS P 742       6.811   4.100  13.667  0.00  0.00      PROA  
ATOM   2478  HE1 LYS P 742       6.952   3.079  13.254  0.00  0.00      PROA  
ATOM   2479  HE2 LYS P 742       6.200   4.627  12.903  0.00  0.00      PROA  
ATOM   2480  NZ  LYS P 742       6.079   3.963  14.893  0.00  0.00      PROA  
ATOM   2481  HZ1 LYS P 742       5.836   4.908  15.252  0.00  0.00      PROA  
ATOM   2482  HZ2 LYS P 742       6.638   3.604  15.693  0.00  0.00      PROA  
ATOM   2483  HZ3 LYS P 742       5.289   3.289  14.840  0.00  0.00      PROA  
ATOM   2484  C   LYS P 742      10.186   7.856  12.955  0.00  0.00      PROA  
ATOM   2485  O   LYS P 742      10.419   7.733  14.156  0.00  0.00      PROA  
ATOM   2486  N   LEU P 743      11.115   8.102  12.022  0.00  0.00      PROA  
ATOM   2487  HN  LEU P 743      10.957   8.074  11.038  0.00  0.00      PROA  
ATOM   2488  CA  LEU P 743      12.476   8.200  12.413  0.00  0.00      PROA  
ATOM   2489  HA  LEU P 743      12.630   7.465  13.190  0.00  0.00      PROA  
ATOM   2490  CB  LEU P 743      13.509   8.133  11.289  0.00  0.00      PROA  
ATOM   2491  HB1 LEU P 743      14.416   8.561  11.768  0.00  0.00      PROA  
ATOM   2492  HB2 LEU P 743      13.132   8.878  10.557  0.00  0.00      PROA  
ATOM   2493  CG  LEU P 743      13.660   6.783  10.580  0.00  0.00      PROA  
ATOM   2494  HG  LEU P 743      12.674   6.487  10.163  0.00  0.00      PROA  
ATOM   2495  CD1 LEU P 743      14.562   7.009   9.426  0.00  0.00      PROA  
ATOM   2496 HD11 LEU P 743      14.228   7.834   8.761  0.00  0.00      PROA  
ATOM   2497 HD12 LEU P 743      14.598   6.093   8.799  0.00  0.00      PROA  
ATOM   2498 HD13 LEU P 743      15.592   7.340   9.679  0.00  0.00      PROA  
ATOM   2499  CD2 LEU P 743      14.254   5.711  11.576  0.00  0.00      PROA  
ATOM   2500 HD21 LEU P 743      15.279   6.008  11.882  0.00  0.00      PROA  
ATOM   2501 HD22 LEU P 743      14.315   4.695  11.132  0.00  0.00      PROA  
ATOM   2502 HD23 LEU P 743      13.600   5.555  12.460  0.00  0.00      PROA  
ATOM   2503  C   LEU P 743      12.786   9.384  13.316  0.00  0.00      PROA  
ATOM   2504  O   LEU P 743      13.618   9.240  14.212  0.00  0.00      PROA  
ATOM   2505  N   PHE P 744      12.192  10.552  13.113  0.00  0.00      PROA  
ATOM   2506  HN  PHE P 744      11.642  10.658  12.288  0.00  0.00      PROA  
ATOM   2507  CA  PHE P 744      12.143  11.661  14.042  0.00  0.00      PROA  
ATOM   2508  HA  PHE P 744      13.178  11.920  14.210  0.00  0.00      PROA  
ATOM   2509  CB  PHE P 744      11.483  12.959  13.432  0.00  0.00      PROA  
ATOM   2510  HB1 PHE P 744      10.382  12.849  13.327  0.00  0.00      PROA  
ATOM   2511  HB2 PHE P 744      11.821  13.172  12.396  0.00  0.00      PROA  
ATOM   2512  CG  PHE P 744      11.829  14.235  14.143  0.00  0.00      PROA  
ATOM   2513  CD1 PHE P 744      10.777  15.082  14.623  0.00  0.00      PROA  
ATOM   2514  HD1 PHE P 744       9.789  14.658  14.523  0.00  0.00      PROA  
ATOM   2515  CE1 PHE P 744      11.022  16.248  15.243  0.00  0.00      PROA  
ATOM   2516  HE1 PHE P 744      10.217  16.810  15.694  0.00  0.00      PROA  
ATOM   2517  CZ  PHE P 744      12.277  16.730  15.212  0.00  0.00      PROA  
ATOM   2518  HZ  PHE P 744      12.500  17.691  15.652  0.00  0.00      PROA  
ATOM   2519  CD2 PHE P 744      13.094  14.713  14.236  0.00  0.00      PROA  
ATOM   2520  HD2 PHE P 744      14.014  14.236  13.933  0.00  0.00      PROA  
ATOM   2521  CE2 PHE P 744      13.362  15.992  14.707  0.00  0.00      PROA  
ATOM   2522  HE2 PHE P 744      14.367  16.388  14.706  0.00  0.00      PROA  
ATOM   2523  C   PHE P 744      11.471  11.378  15.351  0.00  0.00      PROA  
ATOM   2524  O   PHE P 744      11.789  12.006  16.393  0.00  0.00      PROA  
ATOM   2525  N   ASP P 745      10.384  10.567  15.497  0.00  0.00      PROA  
ATOM   2526  HN  ASP P 745       9.914  10.269  14.670  0.00  0.00      PROA  
ATOM   2527  CA  ASP P 745       9.890  10.106  16.794  0.00  0.00      PROA  
ATOM   2528  HA  ASP P 745       9.621  11.000  17.337  0.00  0.00      PROA  
ATOM   2529  CB  ASP P 745       8.604   9.220  16.701  0.00  0.00      PROA  
ATOM   2530  HB1 ASP P 745       8.328   8.946  17.742  0.00  0.00      PROA  
ATOM   2531  HB2 ASP P 745       8.829   8.345  16.055  0.00  0.00      PROA  
ATOM   2532  CG  ASP P 745       7.493  10.117  16.209  0.00  0.00      PROA  
ATOM   2533  OD1 ASP P 745       7.486  11.267  16.688  0.00  0.00      PROA  
ATOM   2534  OD2 ASP P 745       6.553   9.659  15.497  0.00  0.00      PROA  
ATOM   2535  C   ASP P 745      10.959   9.274  17.567  0.00  0.00      PROA  
ATOM   2536  O   ASP P 745      11.266   9.515  18.763  0.00  0.00      PROA  
ATOM   2537  N   LEU P 746      11.536   8.282  16.882  0.00  0.00      PROA  
ATOM   2538  HN  LEU P 746      11.041   7.975  16.072  0.00  0.00      PROA  
ATOM   2539  CA  LEU P 746      12.610   7.371  17.347  0.00  0.00      PROA  
ATOM   2540  HA  LEU P 746      12.246   6.769  18.167  0.00  0.00      PROA  
ATOM   2541  CB  LEU P 746      13.131   6.508  16.137  0.00  0.00      PROA  
ATOM   2542  HB1 LEU P 746      14.093   6.052  16.455  0.00  0.00      PROA  
ATOM   2543  HB2 LEU P 746      13.362   7.208  15.306  0.00  0.00      PROA  
ATOM   2544  CG  LEU P 746      12.077   5.387  15.799  0.00  0.00      PROA  
ATOM   2545  HG  LEU P 746      11.286   5.736  15.101  0.00  0.00      PROA  
ATOM   2546  CD1 LEU P 746      12.833   4.305  15.032  0.00  0.00      PROA  
ATOM   2547 HD11 LEU P 746      12.166   3.658  14.423  0.00  0.00      PROA  
ATOM   2548 HD12 LEU P 746      13.363   3.569  15.673  0.00  0.00      PROA  
ATOM   2549 HD13 LEU P 746      13.530   4.769  14.301  0.00  0.00      PROA  
ATOM   2550  CD2 LEU P 746      11.393   4.678  17.032  0.00  0.00      PROA  
ATOM   2551 HD21 LEU P 746      10.867   3.785  16.633  0.00  0.00      PROA  
ATOM   2552 HD22 LEU P 746      10.674   5.395  17.484  0.00  0.00      PROA  
ATOM   2553 HD23 LEU P 746      12.122   4.364  17.810  0.00  0.00      PROA  
ATOM   2554  C   LEU P 746      13.692   8.249  17.838  0.00  0.00      PROA  
ATOM   2555  O   LEU P 746      14.002   8.161  18.978  0.00  0.00      PROA  
ATOM   2556  N   GLY P 747      14.171   9.220  17.062  0.00  0.00      PROA  
ATOM   2557  HN  GLY P 747      13.830   9.300  16.129  0.00  0.00      PROA  
ATOM   2558  CA  GLY P 747      15.362  10.061  17.341  0.00  0.00      PROA  
ATOM   2559  HA1 GLY P 747      15.502  10.615  16.424  0.00  0.00      PROA  
ATOM   2560  HA2 GLY P 747      16.088   9.287  17.544  0.00  0.00      PROA  
ATOM   2561  C   GLY P 747      15.294  10.905  18.572  0.00  0.00      PROA  
ATOM   2562  O   GLY P 747      16.249  11.043  19.360  0.00  0.00      PROA  
ATOM   2563  N   GLU P 748      14.068  11.376  18.849  0.00  0.00      PROA  
ATOM   2564  HN  GLU P 748      13.351  11.299  18.161  0.00  0.00      PROA  
ATOM   2565  CA  GLU P 748      13.807  11.949  20.118  0.00  0.00      PROA  
ATOM   2566  HA  GLU P 748      14.390  12.813  20.401  0.00  0.00      PROA  
ATOM   2567  CB  GLU P 748      12.340  12.515  20.073  0.00  0.00      PROA  
ATOM   2568  HB1 GLU P 748      11.671  11.666  19.818  0.00  0.00      PROA  
ATOM   2569  HB2 GLU P 748      12.309  13.236  19.229  0.00  0.00      PROA  
ATOM   2570  CG  GLU P 748      11.726  13.113  21.286  0.00  0.00      PROA  
ATOM   2571  HG1 GLU P 748      11.725  12.363  22.105  0.00  0.00      PROA  
ATOM   2572  HG2 GLU P 748      10.692  13.478  21.106  0.00  0.00      PROA  
ATOM   2573  CD  GLU P 748      12.477  14.340  21.777  0.00  0.00      PROA  
ATOM   2574  OE1 GLU P 748      12.550  15.325  20.988  0.00  0.00      PROA  
ATOM   2575  OE2 GLU P 748      12.849  14.359  22.984  0.00  0.00      PROA  
ATOM   2576  C   GLU P 748      13.857  10.980  21.260  0.00  0.00      PROA  
ATOM   2577  O   GLU P 748      14.476  11.304  22.303  0.00  0.00      PROA  
ATOM   2578  N   THR P 749      13.266   9.733  21.131  0.00  0.00      PROA  
ATOM   2579  HN  THR P 749      12.831   9.533  20.256  0.00  0.00      PROA  
ATOM   2580  CA  THR P 749      13.184   8.688  22.147  0.00  0.00      PROA  
ATOM   2581  HA  THR P 749      12.745   9.164  23.010  0.00  0.00      PROA  
ATOM   2582  CB  THR P 749      12.254   7.573  21.673  0.00  0.00      PROA  
ATOM   2583  HB  THR P 749      12.029   7.592  20.585  0.00  0.00      PROA  
ATOM   2584  OG1 THR P 749      10.967   7.760  22.190  0.00  0.00      PROA  
ATOM   2585  HG1 THR P 749      10.509   8.450  21.705  0.00  0.00      PROA  
ATOM   2586  CG2 THR P 749      12.751   6.153  22.025  0.00  0.00      PROA  
ATOM   2587 HG21 THR P 749      12.268   5.269  21.555  0.00  0.00      PROA  
ATOM   2588 HG22 THR P 749      12.856   5.909  23.103  0.00  0.00      PROA  
ATOM   2589 HG23 THR P 749      13.775   5.905  21.672  0.00  0.00      PROA  
ATOM   2590  C   THR P 749      14.525   8.178  22.578  0.00  0.00      PROA  
ATOM   2591  O   THR P 749      14.736   7.936  23.746  0.00  0.00      PROA  
ATOM   2592  N   TYR P 750      15.528   7.981  21.580  0.00  0.00      PROA  
ATOM   2593  HN  TYR P 750      15.333   8.018  20.603  0.00  0.00      PROA  
ATOM   2594  CA  TYR P 750      16.836   7.534  21.991  0.00  0.00      PROA  
ATOM   2595  HA  TYR P 750      16.786   6.957  22.903  0.00  0.00      PROA  
ATOM   2596  CB  TYR P 750      17.462   6.728  20.861  0.00  0.00      PROA  
ATOM   2597  HB1 TYR P 750      18.449   6.282  21.107  0.00  0.00      PROA  
ATOM   2598  HB2 TYR P 750      17.581   7.392  19.978  0.00  0.00      PROA  
ATOM   2599  CG  TYR P 750      16.538   5.505  20.619  0.00  0.00      PROA  
ATOM   2600  CD1 TYR P 750      16.268   4.455  21.500  0.00  0.00      PROA  
ATOM   2601  HD1 TYR P 750      16.749   4.465  22.467  0.00  0.00      PROA  
ATOM   2602  CE1 TYR P 750      15.202   3.615  21.374  0.00  0.00      PROA  
ATOM   2603  HE1 TYR P 750      14.912   3.001  22.214  0.00  0.00      PROA  
ATOM   2604  CZ  TYR P 750      14.522   3.581  20.114  0.00  0.00      PROA  
ATOM   2605  OH  TYR P 750      13.483   2.643  19.857  0.00  0.00      PROA  
ATOM   2606  HH  TYR P 750      13.405   2.186  20.698  0.00  0.00      PROA  
ATOM   2607  CD2 TYR P 750      15.823   5.562  19.404  0.00  0.00      PROA  
ATOM   2608  HD2 TYR P 750      16.078   6.273  18.631  0.00  0.00      PROA  
ATOM   2609  CE2 TYR P 750      14.851   4.526  19.139  0.00  0.00      PROA  
ATOM   2610  HE2 TYR P 750      14.253   4.597  18.242  0.00  0.00      PROA  
ATOM   2611  C   TYR P 750      17.770   8.599  22.515  0.00  0.00      PROA  
ATOM   2612  O   TYR P 750      18.608   8.445  23.425  0.00  0.00      PROA  
ATOM   2613  N   ALA P 751      17.539   9.817  21.937  0.00  0.00      PROA  
ATOM   2614  HN  ALA P 751      16.842   9.906  21.230  0.00  0.00      PROA  
ATOM   2615  CA  ALA P 751      18.302  11.073  22.163  0.00  0.00      PROA  
ATOM   2616  HA  ALA P 751      18.166  11.604  21.233  0.00  0.00      PROA  
ATOM   2617  CB  ALA P 751      17.605  12.003  23.259  0.00  0.00      PROA  
ATOM   2618  HB1 ALA P 751      17.998  13.026  23.442  0.00  0.00      PROA  
ATOM   2619  HB2 ALA P 751      17.442  11.446  24.207  0.00  0.00      PROA  
ATOM   2620  HB3 ALA P 751      16.541  12.102  22.953  0.00  0.00      PROA  
ATOM   2621  C   ALA P 751      19.878  10.979  22.262  0.00  0.00      PROA  
ATOM   2622  O   ALA P 751      20.580  10.153  21.749  0.00  0.00      PROA  
ATOM   2623  N   PHE P 752      20.478  12.034  22.905  0.00  0.00      PROA  
ATOM   2624  HN  PHE P 752      19.811  12.720  23.185  0.00  0.00      PROA  
ATOM   2625  CA  PHE P 752      21.855  12.180  23.153  0.00  0.00      PROA  
ATOM   2626  HA  PHE P 752      22.289  11.310  23.622  0.00  0.00      PROA  
ATOM   2627  CB  PHE P 752      22.638  12.421  21.838  0.00  0.00      PROA  
ATOM   2628  HB1 PHE P 752      22.169  11.785  21.057  0.00  0.00      PROA  
ATOM   2629  HB2 PHE P 752      23.725  12.196  21.825  0.00  0.00      PROA  
ATOM   2630  CG  PHE P 752      22.597  13.856  21.279  0.00  0.00      PROA  
ATOM   2631  CD1 PHE P 752      21.654  14.252  20.350  0.00  0.00      PROA  
ATOM   2632  HD1 PHE P 752      21.022  13.504  19.894  0.00  0.00      PROA  
ATOM   2633  CE1 PHE P 752      21.536  15.641  20.080  0.00  0.00      PROA  
ATOM   2634  HE1 PHE P 752      20.779  16.000  19.397  0.00  0.00      PROA  
ATOM   2635  CZ  PHE P 752      22.370  16.550  20.661  0.00  0.00      PROA  
ATOM   2636  HZ  PHE P 752      22.328  17.618  20.508  0.00  0.00      PROA  
ATOM   2637  CD2 PHE P 752      23.481  14.757  21.838  0.00  0.00      PROA  
ATOM   2638  HD2 PHE P 752      24.081  14.295  22.608  0.00  0.00      PROA  
ATOM   2639  CE2 PHE P 752      23.441  16.122  21.485  0.00  0.00      PROA  
ATOM   2640  HE2 PHE P 752      24.036  16.828  22.046  0.00  0.00      PROA  
ATOM   2641  C   PHE P 752      21.920  13.255  24.242  0.00  0.00      PROA  
ATOM   2642  O   PHE P 752      20.935  13.970  24.483  0.00  0.00      PROA  
ATOM   2643  N   ASN P 753      23.051  13.253  24.946  0.00  0.00      PROA  
ATOM   2644  HN  ASN P 753      23.779  12.657  24.616  0.00  0.00      PROA  
ATOM   2645  CA  ASN P 753      23.302  14.082  26.064  0.00  0.00      PROA  
ATOM   2646  HA  ASN P 753      22.340  14.501  26.324  0.00  0.00      PROA  
ATOM   2647  CB  ASN P 753      23.777  13.170  27.206  0.00  0.00      PROA  
ATOM   2648  HB1 ASN P 753      24.775  12.756  26.945  0.00  0.00      PROA  
ATOM   2649  HB2 ASN P 753      22.988  12.405  27.364  0.00  0.00      PROA  
ATOM   2650  CG  ASN P 753      23.912  13.874  28.572  0.00  0.00      PROA  
ATOM   2651  OD1 ASN P 753      23.642  15.039  28.736  0.00  0.00      PROA  
ATOM   2652  ND2 ASN P 753      24.326  13.125  29.595  0.00  0.00      PROA  
ATOM   2653 HD21 ASN P 753      24.618  12.211  29.313  0.00  0.00      PROA  
ATOM   2654 HD22 ASN P 753      24.556  13.524  30.483  0.00  0.00      PROA  
ATOM   2655  C   ASN P 753      24.185  15.265  25.771  0.00  0.00      PROA  
ATOM   2656  O   ASN P 753      25.316  15.152  25.236  0.00  0.00      PROA  
ATOM   2657  N   MET P 754      23.696  16.497  26.036  0.00  0.00      PROA  
ATOM   2658  HN  MET P 754      22.808  16.647  26.463  0.00  0.00      PROA  
ATOM   2659  CA  MET P 754      24.380  17.752  25.745  0.00  0.00      PROA  
ATOM   2660  HA  MET P 754      24.932  17.707  24.818  0.00  0.00      PROA  
ATOM   2661  CB  MET P 754      23.317  18.822  25.487  0.00  0.00      PROA  
ATOM   2662  HB1 MET P 754      23.724  19.855  25.536  0.00  0.00      PROA  
ATOM   2663  HB2 MET P 754      22.495  18.725  26.229  0.00  0.00      PROA  
ATOM   2664  CG  MET P 754      22.570  18.572  24.202  0.00  0.00      PROA  
ATOM   2665  HG1 MET P 754      22.452  17.471  24.107  0.00  0.00      PROA  
ATOM   2666  HG2 MET P 754      23.197  18.914  23.352  0.00  0.00      PROA  
ATOM   2667  SD  MET P 754      21.044  19.526  24.071  0.00  0.00      PROA  
ATOM   2668  CE  MET P 754      19.788  18.273  24.338  0.00  0.00      PROA  
ATOM   2669  HE1 MET P 754      19.686  18.207  25.442  0.00  0.00      PROA  
ATOM   2670  HE2 MET P 754      20.109  17.249  24.050  0.00  0.00      PROA  
ATOM   2671  HE3 MET P 754      18.794  18.452  23.874  0.00  0.00      PROA  
ATOM   2672  C   MET P 754      25.316  18.192  26.893  0.00  0.00      PROA  
ATOM   2673  O   MET P 754      26.181  19.007  26.618  0.00  0.00      PROA  
ATOM   2674  N   HSD P 755      25.294  17.467  28.033  0.00  0.00      PROA  
ATOM   2675  HN  HSD P 755      24.511  16.913  28.303  0.00  0.00      PROA  
ATOM   2676  CA  HSD P 755      26.256  17.494  29.174  0.00  0.00      PROA  
ATOM   2677  HA  HSD P 755      27.096  18.149  28.996  0.00  0.00      PROA  
ATOM   2678  CB  HSD P 755      25.534  17.926  30.528  0.00  0.00      PROA  
ATOM   2679  HB1 HSD P 755      26.098  17.838  31.482  0.00  0.00      PROA  
ATOM   2680  HB2 HSD P 755      24.619  17.421  30.906  0.00  0.00      PROA  
ATOM   2681  ND1 HSD P 755      24.049  19.893  30.241  0.00  0.00      PROA  
ATOM   2682  HD1 HSD P 755      23.219  19.388  30.004  0.00  0.00      PROA  
ATOM   2683  CG  HSD P 755      25.287  19.359  30.480  0.00  0.00      PROA  
ATOM   2684  CE1 HSD P 755      24.252  21.265  30.028  0.00  0.00      PROA  
ATOM   2685  HE1 HSD P 755      23.495  21.916  29.593  0.00  0.00      PROA  
ATOM   2686  NE2 HSD P 755      25.589  21.551  30.052  0.00  0.00      PROA  
ATOM   2687  CD2 HSD P 755      26.217  20.339  30.322  0.00  0.00      PROA  
ATOM   2688  HD2 HSD P 755      27.294  20.272  30.422  0.00  0.00      PROA  
ATOM   2689  C   HSD P 755      27.062  16.210  29.456  0.00  0.00      PROA  
ATOM   2690  O   HSD P 755      27.560  15.964  30.536  0.00  0.00      PROA  
ATOM   2691  N   ASN P 756      27.234  15.248  28.599  0.00  0.00      PROA  
ATOM   2692  HN  ASN P 756      26.920  15.258  27.653  0.00  0.00      PROA  
ATOM   2693  CA  ASN P 756      28.110  14.058  28.878  0.00  0.00      PROA  
ATOM   2694  HA  ASN P 756      27.849  13.686  29.858  0.00  0.00      PROA  
ATOM   2695  CB  ASN P 756      27.792  12.750  28.116  0.00  0.00      PROA  
ATOM   2696  HB1 ASN P 756      26.698  12.558  28.078  0.00  0.00      PROA  
ATOM   2697  HB2 ASN P 756      28.345  11.951  28.654  0.00  0.00      PROA  
ATOM   2698  CG  ASN P 756      28.235  12.786  26.607  0.00  0.00      PROA  
ATOM   2699  OD1 ASN P 756      27.877  13.649  25.778  0.00  0.00      PROA  
ATOM   2700  ND2 ASN P 756      29.136  11.826  26.196  0.00  0.00      PROA  
ATOM   2701 HD21 ASN P 756      29.472  11.767  25.256  0.00  0.00      PROA  
ATOM   2702 HD22 ASN P 756      29.441  11.137  26.853  0.00  0.00      PROA  
ATOM   2703  C   ASN P 756      29.602  14.350  28.894  0.00  0.00      PROA  
ATOM   2704  O   ASN P 756      30.041  15.058  28.005  0.00  0.00      PROA  
ATOM   2705  N   ASN P 757      30.382  13.878  29.874  0.00  0.00      PROA  
ATOM   2706  HN  ASN P 757      29.979  13.468  30.688  0.00  0.00      PROA  
ATOM   2707  CA  ASN P 757      31.825  14.115  29.840  0.00  0.00      PROA  
ATOM   2708  HA  ASN P 757      32.156  14.451  28.869  0.00  0.00      PROA  
ATOM   2709  CB  ASN P 757      32.335  14.951  31.021  0.00  0.00      PROA  
ATOM   2710  HB1 ASN P 757      33.441  14.853  31.065  0.00  0.00      PROA  
ATOM   2711  HB2 ASN P 757      31.862  14.604  31.964  0.00  0.00      PROA  
ATOM   2712  CG  ASN P 757      31.967  16.470  30.834  0.00  0.00      PROA  
ATOM   2713  OD1 ASN P 757      31.242  17.054  31.585  0.00  0.00      PROA  
ATOM   2714  ND2 ASN P 757      32.291  17.029  29.688  0.00  0.00      PROA  
ATOM   2715 HD21 ASN P 757      31.897  17.841  29.258  0.00  0.00      PROA  
ATOM   2716 HD22 ASN P 757      32.823  16.478  29.045  0.00  0.00      PROA  
ATOM   2717  C   ASN P 757      32.646  12.868  29.929  0.00  0.00      PROA  
ATOM   2718  O   ASN P 757      32.388  12.048  30.840  0.00  0.00      PROA  
ATOM   2719  N   LEU P 758      33.651  12.566  29.135  0.00  0.00      PROA  
ATOM   2720  HN  LEU P 758      33.927  13.115  28.350  0.00  0.00      PROA  
ATOM   2721  CA  LEU P 758      34.492  11.357  29.209  0.00  0.00      PROA  
ATOM   2722  HA  LEU P 758      33.934  10.433  29.166  0.00  0.00      PROA  
ATOM   2723  CB  LEU P 758      35.349  11.404  27.880  0.00  0.00      PROA  
ATOM   2724  HB1 LEU P 758      36.057  10.547  27.874  0.00  0.00      PROA  
ATOM   2725  HB2 LEU P 758      35.929  12.348  27.801  0.00  0.00      PROA  
ATOM   2726  CG  LEU P 758      34.505  11.324  26.578  0.00  0.00      PROA  
ATOM   2727  HG  LEU P 758      34.161  12.337  26.277  0.00  0.00      PROA  
ATOM   2728  CD1 LEU P 758      35.452  10.684  25.564  0.00  0.00      PROA  
ATOM   2729 HD11 LEU P 758      35.137  11.092  24.580  0.00  0.00      PROA  
ATOM   2730 HD12 LEU P 758      35.429   9.575  25.632  0.00  0.00      PROA  
ATOM   2731 HD13 LEU P 758      36.480  11.091  25.677  0.00  0.00      PROA  
ATOM   2732  CD2 LEU P 758      33.146  10.476  26.769  0.00  0.00      PROA  
ATOM   2733 HD21 LEU P 758      33.421   9.442  27.067  0.00  0.00      PROA  
ATOM   2734 HD22 LEU P 758      32.828  10.453  25.705  0.00  0.00      PROA  
ATOM   2735 HD23 LEU P 758      32.390  10.873  27.480  0.00  0.00      PROA  
ATOM   2736  C   LEU P 758      35.394  11.492  30.447  0.00  0.00      PROA  
ATOM   2737  O   LEU P 758      35.867  10.517  31.065  0.00  0.00      PROA  
ATOM   2738  N   ASP P 759      35.564  12.686  30.908  0.00  0.00      PROA  
ATOM   2739  HN  ASP P 759      35.105  13.369  30.346  0.00  0.00      PROA  
ATOM   2740  CA  ASP P 759      36.242  13.119  32.105  0.00  0.00      PROA  
ATOM   2741  HA  ASP P 759      37.284  12.884  31.943  0.00  0.00      PROA  
ATOM   2742  CB  ASP P 759      36.086  14.668  32.273  0.00  0.00      PROA  
ATOM   2743  HB1 ASP P 759      35.063  14.928  32.619  0.00  0.00      PROA  
ATOM   2744  HB2 ASP P 759      36.126  15.174  31.285  0.00  0.00      PROA  
ATOM   2745  CG  ASP P 759      37.029  15.205  33.353  0.00  0.00      PROA  
ATOM   2746  OD1 ASP P 759      36.731  16.198  34.019  0.00  0.00      PROA  
ATOM   2747  OD2 ASP P 759      38.195  14.774  33.274  0.00  0.00      PROA  
ATOM   2748  C   ASP P 759      35.700  12.401  33.354  0.00  0.00      PROA  
ATOM   2749  O   ASP P 759      36.315  11.877  34.216  0.00  0.00      PROA  
ATOM   2750  N   LYS P 760      34.322  12.402  33.376  0.00  0.00      PROA  
ATOM   2751  HN  LYS P 760      33.765  12.565  32.566  0.00  0.00      PROA  
ATOM   2752  CA  LYS P 760      33.567  11.837  34.429  0.00  0.00      PROA  
ATOM   2753  HA  LYS P 760      34.234  11.740  35.273  0.00  0.00      PROA  
ATOM   2754  CB  LYS P 760      32.452  12.729  35.004  0.00  0.00      PROA  
ATOM   2755  HB1 LYS P 760      32.155  12.227  35.950  0.00  0.00      PROA  
ATOM   2756  HB2 LYS P 760      31.624  13.029  34.328  0.00  0.00      PROA  
ATOM   2757  CG  LYS P 760      32.981  14.161  35.446  0.00  0.00      PROA  
ATOM   2758  HG1 LYS P 760      32.030  14.712  35.607  0.00  0.00      PROA  
ATOM   2759  HG2 LYS P 760      33.550  14.531  34.566  0.00  0.00      PROA  
ATOM   2760  CD  LYS P 760      33.913  14.165  36.685  0.00  0.00      PROA  
ATOM   2761  HD1 LYS P 760      34.894  13.666  36.536  0.00  0.00      PROA  
ATOM   2762  HD2 LYS P 760      33.455  13.564  37.500  0.00  0.00      PROA  
ATOM   2763  CE  LYS P 760      34.278  15.516  37.141  0.00  0.00      PROA  
ATOM   2764  HE1 LYS P 760      33.388  16.062  37.520  0.00  0.00      PROA  
ATOM   2765  HE2 LYS P 760      34.719  16.105  36.308  0.00  0.00      PROA  
ATOM   2766  NZ  LYS P 760      35.305  15.465  38.278  0.00  0.00      PROA  
ATOM   2767  HZ1 LYS P 760      36.107  14.857  38.013  0.00  0.00      PROA  
ATOM   2768  HZ2 LYS P 760      34.814  15.050  39.096  0.00  0.00      PROA  
ATOM   2769  HZ3 LYS P 760      35.651  16.414  38.522  0.00  0.00      PROA  
ATOM   2770  C   LYS P 760      33.006  10.536  34.016  0.00  0.00      PROA  
ATOM   2771  O   LYS P 760      31.866  10.217  34.435  0.00  0.00      PROA  
ATOM   2772  N   LEU P 761      33.687   9.778  33.120  0.00  0.00      PROA  
ATOM   2773  HN  LEU P 761      34.591  10.028  32.783  0.00  0.00      PROA  
ATOM   2774  CA  LEU P 761      33.128   8.517  32.540  0.00  0.00      PROA  
ATOM   2775  HA  LEU P 761      32.188   8.924  32.197  0.00  0.00      PROA  
ATOM   2776  CB  LEU P 761      33.780   8.157  31.183  0.00  0.00      PROA  
ATOM   2777  HB1 LEU P 761      34.890   8.200  31.190  0.00  0.00      PROA  
ATOM   2778  HB2 LEU P 761      33.479   8.879  30.393  0.00  0.00      PROA  
ATOM   2779  CG  LEU P 761      33.280   6.847  30.555  0.00  0.00      PROA  
ATOM   2780  HG  LEU P 761      33.528   5.991  31.219  0.00  0.00      PROA  
ATOM   2781  CD1 LEU P 761      31.782   6.886  30.181  0.00  0.00      PROA  
ATOM   2782 HD11 LEU P 761      31.406   5.951  29.712  0.00  0.00      PROA  
ATOM   2783 HD12 LEU P 761      31.461   7.689  29.483  0.00  0.00      PROA  
ATOM   2784 HD13 LEU P 761      31.254   6.963  31.155  0.00  0.00      PROA  
ATOM   2785  CD2 LEU P 761      34.004   6.650  29.264  0.00  0.00      PROA  
ATOM   2786 HD21 LEU P 761      33.797   7.475  28.549  0.00  0.00      PROA  
ATOM   2787 HD22 LEU P 761      33.679   5.726  28.741  0.00  0.00      PROA  
ATOM   2788 HD23 LEU P 761      35.098   6.634  29.454  0.00  0.00      PROA  
ATOM   2789  C   LEU P 761      32.743   7.361  33.439  0.00  0.00      PROA  
ATOM   2790  O   LEU P 761      31.669   6.794  33.382  0.00  0.00      PROA  
ATOM   2791  N   THR P 762      33.532   7.057  34.512  0.00  0.00      PROA  
ATOM   2792  HN  THR P 762      34.477   7.369  34.569  0.00  0.00      PROA  
ATOM   2793  CA  THR P 762      33.114   6.069  35.480  0.00  0.00      PROA  
ATOM   2794  HA  THR P 762      32.734   5.243  34.898  0.00  0.00      PROA  
ATOM   2795  CB  THR P 762      34.341   5.596  36.307  0.00  0.00      PROA  
ATOM   2796  HB  THR P 762      34.129   4.977  37.205  0.00  0.00      PROA  
ATOM   2797  OG1 THR P 762      35.177   6.643  36.722  0.00  0.00      PROA  
ATOM   2798  HG1 THR P 762      34.808   7.017  37.525  0.00  0.00      PROA  
ATOM   2799  CG2 THR P 762      35.134   4.790  35.413  0.00  0.00      PROA  
ATOM   2800 HG21 THR P 762      34.589   3.853  35.169  0.00  0.00      PROA  
ATOM   2801 HG22 THR P 762      36.118   4.566  35.878  0.00  0.00      PROA  
ATOM   2802 HG23 THR P 762      35.385   5.399  34.519  0.00  0.00      PROA  
ATOM   2803  C   THR P 762      32.041   6.556  36.425  0.00  0.00      PROA  
ATOM   2804  O   THR P 762      31.405   5.719  37.093  0.00  0.00      PROA  
ATOM   2805  N   SER P 763      31.733   7.896  36.487  0.00  0.00      PROA  
ATOM   2806  HN  SER P 763      32.163   8.662  36.016  0.00  0.00      PROA  
ATOM   2807  CA  SER P 763      30.624   8.349  37.276  0.00  0.00      PROA  
ATOM   2808  HA  SER P 763      30.420   7.673  38.092  0.00  0.00      PROA  
ATOM   2809  CB  SER P 763      30.948   9.663  38.038  0.00  0.00      PROA  
ATOM   2810  HB1 SER P 763      30.067  10.181  38.475  0.00  0.00      PROA  
ATOM   2811  HB2 SER P 763      31.446  10.397  37.369  0.00  0.00      PROA  
ATOM   2812  OG  SER P 763      31.634   9.433  39.266  0.00  0.00      PROA  
ATOM   2813  HG1 SER P 763      32.086  10.252  39.482  0.00  0.00      PROA  
ATOM   2814  C   SER P 763      29.340   8.532  36.423  0.00  0.00      PROA  
ATOM   2815  O   SER P 763      28.304   8.985  36.862  0.00  0.00      PROA  
ATOM   2816  N   TYR P 764      29.395   8.133  35.144  0.00  0.00      PROA  
ATOM   2817  HN  TYR P 764      30.269   7.807  34.793  0.00  0.00      PROA  
ATOM   2818  CA  TYR P 764      28.288   8.333  34.257  0.00  0.00      PROA  
ATOM   2819  HA  TYR P 764      27.717   9.244  34.361  0.00  0.00      PROA  
ATOM   2820  CB  TYR P 764      28.842   8.518  32.816  0.00  0.00      PROA  
ATOM   2821  HB1 TYR P 764      29.289   7.546  32.516  0.00  0.00      PROA  
ATOM   2822  HB2 TYR P 764      29.710   9.209  32.769  0.00  0.00      PROA  
ATOM   2823  CG  TYR P 764      27.873   9.009  31.835  0.00  0.00      PROA  
ATOM   2824  CD1 TYR P 764      27.350  10.372  31.944  0.00  0.00      PROA  
ATOM   2825  HD1 TYR P 764      27.517  10.859  32.893  0.00  0.00      PROA  
ATOM   2826  CE1 TYR P 764      26.531  10.854  30.993  0.00  0.00      PROA  
ATOM   2827  HE1 TYR P 764      26.140  11.849  31.147  0.00  0.00      PROA  
ATOM   2828  CZ  TYR P 764      26.211  10.157  29.856  0.00  0.00      PROA  
ATOM   2829  OH  TYR P 764      25.386  10.665  28.854  0.00  0.00      PROA  
ATOM   2830  HH  TYR P 764      25.550  10.159  28.055  0.00  0.00      PROA  
ATOM   2831  CD2 TYR P 764      27.539   8.265  30.705  0.00  0.00      PROA  
ATOM   2832  HD2 TYR P 764      27.907   7.250  30.687  0.00  0.00      PROA  
ATOM   2833  CE2 TYR P 764      26.723   8.817  29.753  0.00  0.00      PROA  
ATOM   2834  HE2 TYR P 764      26.613   8.199  28.875  0.00  0.00      PROA  
ATOM   2835  C   TYR P 764      27.272   7.206  34.308  0.00  0.00      PROA  
ATOM   2836  O   TYR P 764      27.179   6.395  33.397  0.00  0.00      PROA  
ATOM   2837  N   SER P 765      26.411   7.326  35.346  0.00  0.00      PROA  
ATOM   2838  HN  SER P 765      26.534   8.028  36.043  0.00  0.00      PROA  
ATOM   2839  CA  SER P 765      25.407   6.310  35.546  0.00  0.00      PROA  
ATOM   2840  HA  SER P 765      25.233   5.946  34.544  0.00  0.00      PROA  
ATOM   2841  CB  SER P 765      26.009   5.195  36.469  0.00  0.00      PROA  
ATOM   2842  HB1 SER P 765      26.883   4.634  36.075  0.00  0.00      PROA  
ATOM   2843  HB2 SER P 765      25.171   4.501  36.695  0.00  0.00      PROA  
ATOM   2844  OG  SER P 765      26.507   5.831  37.669  0.00  0.00      PROA  
ATOM   2845  HG1 SER P 765      27.309   5.359  37.903  0.00  0.00      PROA  
ATOM   2846  C   SER P 765      24.147   6.852  36.180  0.00  0.00      PROA  
ATOM   2847  O   SER P 765      24.033   7.984  36.626  0.00  0.00      PROA  
ATOM   2848  N   CYS P 766      23.023   6.105  36.195  0.00  0.00      PROA  
ATOM   2849  HN  CYS P 766      22.995   5.335  35.562  0.00  0.00      PROA  
ATOM   2850  CA  CYS P 766      21.749   6.492  36.818  0.00  0.00      PROA  
ATOM   2851  HA  CYS P 766      21.827   7.133  37.683  0.00  0.00      PROA  
ATOM   2852  CB  CYS P 766      20.846   7.268  35.765  0.00  0.00      PROA  
ATOM   2853  HB1 CYS P 766      21.400   8.226  35.665  0.00  0.00      PROA  
ATOM   2854  HB2 CYS P 766      19.925   7.621  36.276  0.00  0.00      PROA  
ATOM   2855  SG  CYS P 766      20.616   6.549  34.184  0.00  0.00      PROA  
ATOM   2856  C   CYS P 766      21.189   5.247  37.367  0.00  0.00      PROA  
ATOM   2857  O   CYS P 766      21.359   4.181  36.734  0.00  0.00      PROA  
ATOM   2858  N   VAL P 767      20.594   5.281  38.598  0.00  0.00      PROA  
ATOM   2859  HN  VAL P 767      20.353   6.171  38.977  0.00  0.00      PROA  
ATOM   2860  CA  VAL P 767      20.047   4.071  39.287  0.00  0.00      PROA  
ATOM   2861  HA  VAL P 767      20.041   3.207  38.638  0.00  0.00      PROA  
ATOM   2862  CB  VAL P 767      20.802   3.764  40.611  0.00  0.00      PROA  
ATOM   2863  HB  VAL P 767      20.255   2.990  41.191  0.00  0.00      PROA  
ATOM   2864  CG1 VAL P 767      22.239   3.388  40.240  0.00  0.00      PROA  
ATOM   2865 HG11 VAL P 767      22.218   2.529  39.535  0.00  0.00      PROA  
ATOM   2866 HG12 VAL P 767      22.783   3.195  41.189  0.00  0.00      PROA  
ATOM   2867 HG13 VAL P 767      22.800   4.124  39.625  0.00  0.00      PROA  
ATOM   2868  CG2 VAL P 767      20.925   5.105  41.436  0.00  0.00      PROA  
ATOM   2869 HG21 VAL P 767      21.792   5.727  41.130  0.00  0.00      PROA  
ATOM   2870 HG22 VAL P 767      21.113   4.841  42.499  0.00  0.00      PROA  
ATOM   2871 HG23 VAL P 767      20.005   5.727  41.463  0.00  0.00      PROA  
ATOM   2872  C   VAL P 767      18.576   4.243  39.530  0.00  0.00      PROA  
ATOM   2873  O   VAL P 767      18.106   5.360  39.688  0.00  0.00      PROA  
ATOM   2874  N   CYS P 768      17.814   3.130  39.518  0.00  0.00      PROA  
ATOM   2875  HN  CYS P 768      18.206   2.234  39.324  0.00  0.00      PROA  
ATOM   2876  CA  CYS P 768      16.385   3.101  39.972  0.00  0.00      PROA  
ATOM   2877  HA  CYS P 768      15.817   3.859  39.453  0.00  0.00      PROA  
ATOM   2878  CB  CYS P 768      15.669   1.791  39.686  0.00  0.00      PROA  
ATOM   2879  HB1 CYS P 768      16.301   0.986  40.119  0.00  0.00      PROA  
ATOM   2880  HB2 CYS P 768      15.785   1.551  38.607  0.00  0.00      PROA  
ATOM   2881  SG  CYS P 768      13.868   1.672  39.975  0.00  0.00      PROA  
ATOM   2882  C   CYS P 768      16.357   3.293  41.511  0.00  0.00      PROA  
ATOM   2883  O   CYS P 768      17.165   2.729  42.285  0.00  0.00      PROA  
ATOM   2884  N   THR P 769      15.437   4.107  41.921  0.00  0.00      PROA  
ATOM   2885  HN  THR P 769      14.789   4.559  41.313  0.00  0.00      PROA  
ATOM   2886  CA  THR P 769      15.290   4.570  43.308  0.00  0.00      PROA  
ATOM   2887  HA  THR P 769      15.735   3.829  43.957  0.00  0.00      PROA  
ATOM   2888  CB  THR P 769      15.973   5.817  43.640  0.00  0.00      PROA  
ATOM   2889  HB  THR P 769      15.660   6.157  44.650  0.00  0.00      PROA  
ATOM   2890  OG1 THR P 769      15.670   6.854  42.626  0.00  0.00      PROA  
ATOM   2891  HG1 THR P 769      15.927   6.674  41.719  0.00  0.00      PROA  
ATOM   2892  CG2 THR P 769      17.503   5.712  43.497  0.00  0.00      PROA  
ATOM   2893 HG21 THR P 769      18.112   6.599  43.775  0.00  0.00      PROA  
ATOM   2894 HG22 THR P 769      17.834   5.225  42.555  0.00  0.00      PROA  
ATOM   2895 HG23 THR P 769      17.888   4.937  44.195  0.00  0.00      PROA  
ATOM   2896  C   THR P 769      13.746   4.745  43.538  0.00  0.00      PROA  
ATOM   2897  O   THR P 769      12.918   4.953  42.662  0.00  0.00      PROA  
ATOM   2898  N   GLU P 770      13.331   4.674  44.843  0.00  0.00      PROA  
ATOM   2899  HN  GLU P 770      13.897   4.495  45.644  0.00  0.00      PROA  
ATOM   2900  CA  GLU P 770      12.026   4.846  45.364  0.00  0.00      PROA  
ATOM   2901  HA  GLU P 770      11.413   4.015  45.050  0.00  0.00      PROA  
ATOM   2902  CB  GLU P 770      12.191   4.842  46.885  0.00  0.00      PROA  
ATOM   2903  HB1 GLU P 770      12.700   5.786  47.173  0.00  0.00      PROA  
ATOM   2904  HB2 GLU P 770      12.789   3.976  47.242  0.00  0.00      PROA  
ATOM   2905  CG  GLU P 770      10.896   4.713  47.636  0.00  0.00      PROA  
ATOM   2906  HG1 GLU P 770      10.500   3.744  47.265  0.00  0.00      PROA  
ATOM   2907  HG2 GLU P 770      10.022   5.368  47.433  0.00  0.00      PROA  
ATOM   2908  CD  GLU P 770      11.054   4.475  49.135  0.00  0.00      PROA  
ATOM   2909  OE1 GLU P 770      11.735   5.341  49.758  0.00  0.00      PROA  
ATOM   2910  OE2 GLU P 770      10.627   3.377  49.653  0.00  0.00      PROA  
ATOM   2911  C   GLU P 770      11.471   6.181  44.894  0.00  0.00      PROA  
ATOM   2912  O   GLU P 770      12.246   7.182  44.946  0.00  0.00      PROA  
ATOM   2913  N   PRO P 771      10.161   6.376  44.529  0.00  0.00      PROA  
ATOM   2914  CD  PRO P 771       9.187   5.374  44.228  0.00  0.00      PROA  
ATOM   2915  HD1 PRO P 771       9.257   4.544  44.963  0.00  0.00      PROA  
ATOM   2916  HD2 PRO P 771       9.323   5.024  43.182  0.00  0.00      PROA  
ATOM   2917  CA  PRO P 771       9.592   7.640  44.268  0.00  0.00      PROA  
ATOM   2918  HA  PRO P 771      10.231   7.973  43.463  0.00  0.00      PROA  
ATOM   2919  CB  PRO P 771       8.109   7.424  43.946  0.00  0.00      PROA  
ATOM   2920  HB1 PRO P 771       7.903   7.465  42.855  0.00  0.00      PROA  
ATOM   2921  HB2 PRO P 771       7.459   8.143  44.489  0.00  0.00      PROA  
ATOM   2922  CG  PRO P 771       7.822   6.044  44.467  0.00  0.00      PROA  
ATOM   2923  HG1 PRO P 771       7.631   6.040  45.562  0.00  0.00      PROA  
ATOM   2924  HG2 PRO P 771       7.093   5.460  43.866  0.00  0.00      PROA  
ATOM   2925  C   PRO P 771       9.774   8.667  45.356  0.00  0.00      PROA  
ATOM   2926  O   PRO P 771       9.723   8.146  46.437  0.00  0.00      PROA  
ATOM   2927  N   PRO P 772      10.002   9.966  45.227  0.00  0.00      PROA  
ATOM   2928  CD  PRO P 772      10.286  10.681  43.999  0.00  0.00      PROA  
ATOM   2929  HD1 PRO P 772       9.705  10.267  43.147  0.00  0.00      PROA  
ATOM   2930  HD2 PRO P 772      11.338  10.555  43.663  0.00  0.00      PROA  
ATOM   2931  CA  PRO P 772       9.950  10.861  46.390  0.00  0.00      PROA  
ATOM   2932  HA  PRO P 772      10.678  10.594  47.142  0.00  0.00      PROA  
ATOM   2933  CB  PRO P 772      10.288  12.246  45.876  0.00  0.00      PROA  
ATOM   2934  HB1 PRO P 772      11.286  12.561  46.249  0.00  0.00      PROA  
ATOM   2935  HB2 PRO P 772       9.625  13.071  46.216  0.00  0.00      PROA  
ATOM   2936  CG  PRO P 772      10.149  12.170  44.354  0.00  0.00      PROA  
ATOM   2937  HG1 PRO P 772       9.205  12.551  43.909  0.00  0.00      PROA  
ATOM   2938  HG2 PRO P 772      11.014  12.770  43.997  0.00  0.00      PROA  
ATOM   2939  C   PRO P 772       8.637  10.802  47.081  0.00  0.00      PROA  
ATOM   2940  O   PRO P 772       7.626  10.920  46.361  0.00  0.00      PROA  
ATOM   2941  N   ASN P 773       8.566  10.567  48.454  0.00  0.00      PROA  
ATOM   2942  HN  ASN P 773       9.422  10.496  48.960  0.00  0.00      PROA  
ATOM   2943  CA  ASN P 773       7.492  10.666  49.369  0.00  0.00      PROA  
ATOM   2944  HA  ASN P 773       7.684   9.950  50.155  0.00  0.00      PROA  
ATOM   2945  CB  ASN P 773       7.668  11.963  50.221  0.00  0.00      PROA  
ATOM   2946  HB1 ASN P 773       8.560  11.823  50.868  0.00  0.00      PROA  
ATOM   2947  HB2 ASN P 773       6.842  12.128  50.946  0.00  0.00      PROA  
ATOM   2948  CG  ASN P 773       7.917  13.275  49.420  0.00  0.00      PROA  
ATOM   2949  OD1 ASN P 773       8.967  13.903  49.710  0.00  0.00      PROA  
ATOM   2950  ND2 ASN P 773       6.987  13.614  48.437  0.00  0.00      PROA  
ATOM   2951 HD21 ASN P 773       7.291  14.365  47.851  0.00  0.00      PROA  
ATOM   2952 HD22 ASN P 773       6.153  13.084  48.284  0.00  0.00      PROA  
ATOM   2953  C   ASN P 773       6.100  10.319  48.868  0.00  0.00      PROA  
ATOM   2954  O   ASN P 773       5.212  11.174  48.735  0.00  0.00      PROA  
ATOM   2955  N   PRO P 774       5.868   9.021  48.409  0.00  0.00      PROA  
ATOM   2956  CD  PRO P 774       6.851   7.889  48.428  0.00  0.00      PROA  
ATOM   2957  HD1 PRO P 774       6.813   7.570  49.491  0.00  0.00      PROA  
ATOM   2958  HD2 PRO P 774       7.825   8.206  47.998  0.00  0.00      PROA  
ATOM   2959  CA  PRO P 774       4.542   8.435  48.095  0.00  0.00      PROA  
ATOM   2960  HA  PRO P 774       4.184   8.773  47.133  0.00  0.00      PROA  
ATOM   2961  CB  PRO P 774       4.728   6.973  48.013  0.00  0.00      PROA  
ATOM   2962  HB1 PRO P 774       4.038   6.523  47.266  0.00  0.00      PROA  
ATOM   2963  HB2 PRO P 774       4.481   6.450  48.962  0.00  0.00      PROA  
ATOM   2964  CG  PRO P 774       6.133   6.853  47.640  0.00  0.00      PROA  
ATOM   2965  HG1 PRO P 774       6.486   5.815  47.820  0.00  0.00      PROA  
ATOM   2966  HG2 PRO P 774       6.149   7.015  46.540  0.00  0.00      PROA  
ATOM   2967  C   PRO P 774       3.451   8.901  48.874  0.00  0.00      PROA  
ATOM   2968  O   PRO P 774       3.561   8.818  50.091  0.00  0.00      PROA  
ATOM   2969  N   SER P 775       2.326   9.377  48.218  0.00  0.00      PROA  
ATOM   2970  HN  SER P 775       2.352   9.358  47.222  0.00  0.00      PROA  
ATOM   2971  CA  SER P 775       1.152   9.848  48.798  0.00  0.00      PROA  
ATOM   2972  HA  SER P 775       1.341   9.932  49.858  0.00  0.00      PROA  
ATOM   2973  CB  SER P 775       0.898  11.293  48.283  0.00  0.00      PROA  
ATOM   2974  HB1 SER P 775       1.658  11.964  48.736  0.00  0.00      PROA  
ATOM   2975  HB2 SER P 775      -0.077  11.598  48.719  0.00  0.00      PROA  
ATOM   2976  OG  SER P 775       0.880  11.524  46.845  0.00  0.00      PROA  
ATOM   2977  HG1 SER P 775       1.773  11.677  46.528  0.00  0.00      PROA  
ATOM   2978  C   SER P 775      -0.037   9.097  48.529  0.00  0.00      PROA  
ATOM   2979  O   SER P 775      -0.424   8.336  49.381  0.00  0.00      PROA  
ATOM   2980  N   ASN P 776      -0.650   9.197  47.309  0.00  0.00      PROA  
ATOM   2981  HN  ASN P 776      -0.210   9.914  46.774  0.00  0.00      PROA  
ATOM   2982  CA  ASN P 776      -1.894   8.658  46.868  0.00  0.00      PROA  
ATOM   2983  HA  ASN P 776      -2.385   8.412  47.798  0.00  0.00      PROA  
ATOM   2984  CB  ASN P 776      -2.744   9.695  46.085  0.00  0.00      PROA  
ATOM   2985  HB1 ASN P 776      -2.439   9.882  45.033  0.00  0.00      PROA  
ATOM   2986  HB2 ASN P 776      -2.623  10.681  46.582  0.00  0.00      PROA  
ATOM   2987  CG  ASN P 776      -4.257   9.370  46.064  0.00  0.00      PROA  
ATOM   2988  OD1 ASN P 776      -4.699   8.341  46.618  0.00  0.00      PROA  
ATOM   2989  ND2 ASN P 776      -5.007  10.129  45.253  0.00  0.00      PROA  
ATOM   2990 HD21 ASN P 776      -5.869   9.714  44.964  0.00  0.00      PROA  
ATOM   2991 HD22 ASN P 776      -4.571  10.961  44.909  0.00  0.00      PROA  
ATOM   2992  C   ASN P 776      -1.769   7.322  46.050  0.00  0.00      PROA  
ATOM   2993  O   ASN P 776      -1.604   6.230  46.602  0.00  0.00      PROA  
ATOM   2994  N   GLU P 777      -1.814   7.425  44.714  0.00  0.00      PROA  
ATOM   2995  HN  GLU P 777      -1.836   8.355  44.354  0.00  0.00      PROA  
ATOM   2996  CA  GLU P 777      -1.946   6.395  43.651  0.00  0.00      PROA  
ATOM   2997  HA  GLU P 777      -2.817   5.859  43.997  0.00  0.00      PROA  
ATOM   2998  CB  GLU P 777      -2.354   7.121  42.391  0.00  0.00      PROA  
ATOM   2999  HB1 GLU P 777      -3.247   7.753  42.583  0.00  0.00      PROA  
ATOM   3000  HB2 GLU P 777      -2.693   6.380  41.636  0.00  0.00      PROA  
ATOM   3001  CG  GLU P 777      -1.152   7.856  41.600  0.00  0.00      PROA  
ATOM   3002  HG1 GLU P 777      -1.483   8.563  40.809  0.00  0.00      PROA  
ATOM   3003  HG2 GLU P 777      -0.534   7.060  41.132  0.00  0.00      PROA  
ATOM   3004  CD  GLU P 777      -0.217   8.568  42.543  0.00  0.00      PROA  
ATOM   3005  OE1 GLU P 777       0.963   8.213  42.696  0.00  0.00      PROA  
ATOM   3006  OE2 GLU P 777      -0.672   9.635  43.103  0.00  0.00      PROA  
ATOM   3007  C   GLU P 777      -0.846   5.392  43.532  0.00  0.00      PROA  
ATOM   3008  O   GLU P 777      -1.173   4.199  43.421  0.00  0.00      PROA  
ATOM   3009  N   THR P 778       0.437   5.766  43.684  0.00  0.00      PROA  
ATOM   3010  HN  THR P 778       0.628   6.741  43.598  0.00  0.00      PROA  
ATOM   3011  CA  THR P 778       1.543   4.851  43.721  0.00  0.00      PROA  
ATOM   3012  HA  THR P 778       1.413   4.314  42.793  0.00  0.00      PROA  
ATOM   3013  CB  THR P 778       2.811   5.709  43.565  0.00  0.00      PROA  
ATOM   3014  HB  THR P 778       2.952   6.278  44.509  0.00  0.00      PROA  
ATOM   3015  OG1 THR P 778       2.824   6.473  42.339  0.00  0.00      PROA  
ATOM   3016  HG1 THR P 778       2.183   7.174  42.482  0.00  0.00      PROA  
ATOM   3017  CG2 THR P 778       4.023   4.687  43.445  0.00  0.00      PROA  
ATOM   3018 HG21 THR P 778       4.972   5.204  43.185  0.00  0.00      PROA  
ATOM   3019 HG22 THR P 778       3.753   3.950  42.660  0.00  0.00      PROA  
ATOM   3020 HG23 THR P 778       4.161   4.114  44.387  0.00  0.00      PROA  
ATOM   3021  C   THR P 778       1.504   3.868  44.867  0.00  0.00      PROA  
ATOM   3022  O   THR P 778       1.624   2.664  44.676  0.00  0.00      PROA  
ATOM   3023  N   LEU P 779       1.154   4.324  46.111  0.00  0.00      PROA  
ATOM   3024  HN  LEU P 779       0.836   5.259  46.249  0.00  0.00      PROA  
ATOM   3025  CA  LEU P 779       1.056   3.563  47.375  0.00  0.00      PROA  
ATOM   3026  HA  LEU P 779       1.989   3.044  47.536  0.00  0.00      PROA  
ATOM   3027  CB  LEU P 779       0.727   4.537  48.539  0.00  0.00      PROA  
ATOM   3028  HB1 LEU P 779      -0.345   4.829  48.520  0.00  0.00      PROA  
ATOM   3029  HB2 LEU P 779       1.297   5.482  48.408  0.00  0.00      PROA  
ATOM   3030  CG  LEU P 779       0.896   4.107  50.029  0.00  0.00      PROA  
ATOM   3031  HG  LEU P 779       0.485   3.076  50.083  0.00  0.00      PROA  
ATOM   3032  CD1 LEU P 779       2.339   4.290  50.406  0.00  0.00      PROA  
ATOM   3033 HD11 LEU P 779       2.625   5.363  50.398  0.00  0.00      PROA  
ATOM   3034 HD12 LEU P 779       3.068   3.962  49.634  0.00  0.00      PROA  
ATOM   3035 HD13 LEU P 779       2.718   3.937  51.389  0.00  0.00      PROA  
ATOM   3036  CD2 LEU P 779      -0.074   4.855  50.902  0.00  0.00      PROA  
ATOM   3037 HD21 LEU P 779      -1.161   4.744  50.699  0.00  0.00      PROA  
ATOM   3038 HD22 LEU P 779       0.229   5.922  50.838  0.00  0.00      PROA  
ATOM   3039 HD23 LEU P 779      -0.014   4.541  51.967  0.00  0.00      PROA  
ATOM   3040  C   LEU P 779      -0.124   2.509  47.280  0.00  0.00      PROA  
ATOM   3041  O   LEU P 779       0.011   1.307  47.488  0.00  0.00      PROA  
ATOM   3042  N   ALA P 780      -1.311   2.964  46.755  0.00  0.00      PROA  
ATOM   3043  HN  ALA P 780      -1.340   3.911  46.445  0.00  0.00      PROA  
ATOM   3044  CA  ALA P 780      -2.495   2.233  46.503  0.00  0.00      PROA  
ATOM   3045  HA  ALA P 780      -2.935   1.852  47.413  0.00  0.00      PROA  
ATOM   3046  CB  ALA P 780      -3.549   3.111  45.769  0.00  0.00      PROA  
ATOM   3047  HB1 ALA P 780      -4.004   3.952  46.335  0.00  0.00      PROA  
ATOM   3048  HB2 ALA P 780      -4.442   2.688  45.263  0.00  0.00      PROA  
ATOM   3049  HB3 ALA P 780      -3.097   3.595  44.877  0.00  0.00      PROA  
ATOM   3050  C   ALA P 780      -2.308   1.005  45.603  0.00  0.00      PROA  
ATOM   3051  O   ALA P 780      -2.651  -0.125  45.925  0.00  0.00      PROA  
ATOM   3052  N   GLN P 781      -1.673   1.165  44.441  0.00  0.00      PROA  
ATOM   3053  HN  GLN P 781      -1.344   2.082  44.228  0.00  0.00      PROA  
ATOM   3054  CA  GLN P 781      -1.579   0.112  43.402  0.00  0.00      PROA  
ATOM   3055  HA  GLN P 781      -2.530  -0.362  43.206  0.00  0.00      PROA  
ATOM   3056  CB  GLN P 781      -0.907   0.531  42.045  0.00  0.00      PROA  
ATOM   3057  HB1 GLN P 781       0.155   0.851  42.109  0.00  0.00      PROA  
ATOM   3058  HB2 GLN P 781      -1.425   1.484  41.805  0.00  0.00      PROA  
ATOM   3059  CG  GLN P 781      -1.077  -0.364  40.778  0.00  0.00      PROA  
ATOM   3060  HG1 GLN P 781      -0.276  -1.133  40.738  0.00  0.00      PROA  
ATOM   3061  HG2 GLN P 781      -0.823   0.251  39.888  0.00  0.00      PROA  
ATOM   3062  CD  GLN P 781      -2.424  -0.995  40.553  0.00  0.00      PROA  
ATOM   3063  OE1 GLN P 781      -3.382  -0.358  40.176  0.00  0.00      PROA  
ATOM   3064  NE2 GLN P 781      -2.527  -2.292  40.830  0.00  0.00      PROA  
ATOM   3065 HE21 GLN P 781      -1.794  -2.871  41.186  0.00  0.00      PROA  
ATOM   3066 HE22 GLN P 781      -3.339  -2.796  40.536  0.00  0.00      PROA  
ATOM   3067  C   GLN P 781      -0.685  -1.047  43.937  0.00  0.00      PROA  
ATOM   3068  O   GLN P 781      -0.826  -2.203  43.565  0.00  0.00      PROA  
ATOM   3069  N   TRP P 782       0.258  -0.760  44.838  0.00  0.00      PROA  
ATOM   3070  HN  TRP P 782       0.534   0.190  44.965  0.00  0.00      PROA  
ATOM   3071  CA  TRP P 782       1.040  -1.696  45.594  0.00  0.00      PROA  
ATOM   3072  HA  TRP P 782       1.486  -2.406  44.912  0.00  0.00      PROA  
ATOM   3073  CB  TRP P 782       2.283  -1.181  46.383  0.00  0.00      PROA  
ATOM   3074  HB1 TRP P 782       2.722  -2.114  46.796  0.00  0.00      PROA  
ATOM   3075  HB2 TRP P 782       1.924  -0.598  47.258  0.00  0.00      PROA  
ATOM   3076  CG  TRP P 782       3.308  -0.416  45.692  0.00  0.00      PROA  
ATOM   3077  CD1 TRP P 782       3.681  -0.670  44.444  0.00  0.00      PROA  
ATOM   3078  HD1 TRP P 782       3.313  -1.517  43.884  0.00  0.00      PROA  
ATOM   3079  NE1 TRP P 782       4.675   0.110  43.991  0.00  0.00      PROA  
ATOM   3080  HE1 TRP P 782       5.112   0.140  43.119  0.00  0.00      PROA  
ATOM   3081  CE2 TRP P 782       4.938   0.973  45.008  0.00  0.00      PROA  
ATOM   3082  CD2 TRP P 782       4.130   0.638  46.164  0.00  0.00      PROA  
ATOM   3083  CE3 TRP P 782       4.190   1.321  47.375  0.00  0.00      PROA  
ATOM   3084  HE3 TRP P 782       3.680   0.999  48.270  0.00  0.00      PROA  
ATOM   3085  CZ3 TRP P 782       5.217   2.243  47.402  0.00  0.00      PROA  
ATOM   3086  HZ3 TRP P 782       5.411   2.682  48.370  0.00  0.00      PROA  
ATOM   3087  CZ2 TRP P 782       5.783   2.018  45.068  0.00  0.00      PROA  
ATOM   3088  HZ2 TRP P 782       6.311   2.425  44.218  0.00  0.00      PROA  
ATOM   3089  CH2 TRP P 782       6.020   2.598  46.309  0.00  0.00      PROA  
ATOM   3090  HH2 TRP P 782       6.660   3.457  46.452  0.00  0.00      PROA  
ATOM   3091  C   TRP P 782       0.283  -2.471  46.682  0.00  0.00      PROA  
ATOM   3092  O   TRP P 782       0.286  -3.700  46.821  0.00  0.00      PROA  
ATOM   3093  N   LYS P 783      -0.452  -1.671  47.441  0.00  0.00      PROA  
ATOM   3094  HN  LYS P 783      -0.389  -0.696  47.240  0.00  0.00      PROA  
ATOM   3095  CA  LYS P 783      -1.325  -2.085  48.494  0.00  0.00      PROA  
ATOM   3096  HA  LYS P 783      -0.777  -2.635  49.245  0.00  0.00      PROA  
ATOM   3097  CB  LYS P 783      -1.934  -0.848  49.222  0.00  0.00      PROA  
ATOM   3098  HB1 LYS P 783      -2.655  -1.324  49.920  0.00  0.00      PROA  
ATOM   3099  HB2 LYS P 783      -2.443  -0.095  48.583  0.00  0.00      PROA  
ATOM   3100  CG  LYS P 783      -0.921  -0.113  50.150  0.00  0.00      PROA  
ATOM   3101  HG1 LYS P 783      -0.098   0.340  49.558  0.00  0.00      PROA  
ATOM   3102  HG2 LYS P 783      -0.606  -0.901  50.867  0.00  0.00      PROA  
ATOM   3103  CD  LYS P 783      -1.581   0.934  51.055  0.00  0.00      PROA  
ATOM   3104  HD1 LYS P 783      -2.551   0.512  51.395  0.00  0.00      PROA  
ATOM   3105  HD2 LYS P 783      -1.996   1.758  50.435  0.00  0.00      PROA  
ATOM   3106  CE  LYS P 783      -0.783   1.523  52.259  0.00  0.00      PROA  
ATOM   3107  HE1 LYS P 783      -1.376   2.356  52.692  0.00  0.00      PROA  
ATOM   3108  HE2 LYS P 783       0.172   1.867  51.807  0.00  0.00      PROA  
ATOM   3109  NZ  LYS P 783      -0.565   0.470  53.234  0.00  0.00      PROA  
ATOM   3110  HZ1 LYS P 783      -0.246   0.799  54.167  0.00  0.00      PROA  
ATOM   3111  HZ2 LYS P 783       0.163  -0.165  52.850  0.00  0.00      PROA  
ATOM   3112  HZ3 LYS P 783      -1.449  -0.063  53.361  0.00  0.00      PROA  
ATOM   3113  C   LYS P 783      -2.471  -3.035  48.020  0.00  0.00      PROA  
ATOM   3114  O   LYS P 783      -2.693  -4.095  48.616  0.00  0.00      PROA  
ATOM   3115  N   LYS P 784      -3.183  -2.695  46.963  0.00  0.00      PROA  
ATOM   3116  HN  LYS P 784      -3.023  -1.802  46.550  0.00  0.00      PROA  
ATOM   3117  CA  LYS P 784      -4.352  -3.345  46.406  0.00  0.00      PROA  
ATOM   3118  HA  LYS P 784      -4.997  -3.482  47.262  0.00  0.00      PROA  
ATOM   3119  CB  LYS P 784      -5.168  -2.626  45.325  0.00  0.00      PROA  
ATOM   3120  HB1 LYS P 784      -5.059  -1.575  45.668  0.00  0.00      PROA  
ATOM   3121  HB2 LYS P 784      -6.235  -2.935  45.335  0.00  0.00      PROA  
ATOM   3122  CG  LYS P 784      -4.619  -2.627  43.908  0.00  0.00      PROA  
ATOM   3123  HG1 LYS P 784      -4.691  -3.676  43.551  0.00  0.00      PROA  
ATOM   3124  HG2 LYS P 784      -3.541  -2.394  43.772  0.00  0.00      PROA  
ATOM   3125  CD  LYS P 784      -5.374  -1.730  42.920  0.00  0.00      PROA  
ATOM   3126  HD1 LYS P 784      -4.800  -1.744  41.969  0.00  0.00      PROA  
ATOM   3127  HD2 LYS P 784      -5.256  -0.691  43.295  0.00  0.00      PROA  
ATOM   3128  CE  LYS P 784      -6.872  -2.061  42.729  0.00  0.00      PROA  
ATOM   3129  HE1 LYS P 784      -7.394  -1.841  43.684  0.00  0.00      PROA  
ATOM   3130  HE2 LYS P 784      -7.072  -3.120  42.459  0.00  0.00      PROA  
ATOM   3131  NZ  LYS P 784      -7.472  -1.287  41.648  0.00  0.00      PROA  
ATOM   3132  HZ1 LYS P 784      -7.411  -0.257  41.778  0.00  0.00      PROA  
ATOM   3133  HZ2 LYS P 784      -8.486  -1.516  41.598  0.00  0.00      PROA  
ATOM   3134  HZ3 LYS P 784      -6.988  -1.488  40.750  0.00  0.00      PROA  
ATOM   3135  C   LYS P 784      -3.994  -4.709  45.950  0.00  0.00      PROA  
ATOM   3136  O   LYS P 784      -4.832  -5.614  46.057  0.00  0.00      PROA  
ATOM   3137  N   ASP P 785      -2.794  -4.935  45.443  0.00  0.00      PROA  
ATOM   3138  HN  ASP P 785      -2.102  -4.220  45.498  0.00  0.00      PROA  
ATOM   3139  CA  ASP P 785      -2.319  -6.184  44.888  0.00  0.00      PROA  
ATOM   3140  HA  ASP P 785      -3.202  -6.790  44.755  0.00  0.00      PROA  
ATOM   3141  CB  ASP P 785      -1.536  -5.949  43.575  0.00  0.00      PROA  
ATOM   3142  HB1 ASP P 785      -0.986  -6.857  43.248  0.00  0.00      PROA  
ATOM   3143  HB2 ASP P 785      -0.809  -5.132  43.769  0.00  0.00      PROA  
ATOM   3144  CG  ASP P 785      -2.488  -5.741  42.389  0.00  0.00      PROA  
ATOM   3145  OD1 ASP P 785      -3.721  -6.082  42.510  0.00  0.00      PROA  
ATOM   3146  OD2 ASP P 785      -1.979  -5.366  41.325  0.00  0.00      PROA  
ATOM   3147  C   ASP P 785      -1.373  -6.864  45.831  0.00  0.00      PROA  
ATOM   3148  O   ASP P 785      -0.960  -8.007  45.583  0.00  0.00      PROA  
ATOM   3149  N   ASN P 786      -0.896  -6.124  46.876  0.00  0.00      PROA  
ATOM   3150  HN  ASN P 786      -0.937  -5.131  46.955  0.00  0.00      PROA  
ATOM   3151  CA  ASN P 786      -0.045  -6.696  47.891  0.00  0.00      PROA  
ATOM   3152  HA  ASN P 786       0.036  -5.870  48.583  0.00  0.00      PROA  
ATOM   3153  CB  ASN P 786      -0.468  -8.022  48.454  0.00  0.00      PROA  
ATOM   3154  HB1 ASN P 786       0.094  -8.227  49.391  0.00  0.00      PROA  
ATOM   3155  HB2 ASN P 786      -0.388  -8.863  47.733  0.00  0.00      PROA  
ATOM   3156  CG  ASN P 786      -1.926  -8.076  48.930  0.00  0.00      PROA  
ATOM   3157  OD1 ASN P 786      -2.606  -9.059  48.950  0.00  0.00      PROA  
ATOM   3158  ND2 ASN P 786      -2.456  -6.951  49.445  0.00  0.00      PROA  
ATOM   3159 HD21 ASN P 786      -3.431  -7.048  49.645  0.00  0.00      PROA  
ATOM   3160 HD22 ASN P 786      -1.925  -6.117  49.296  0.00  0.00      PROA  
ATOM   3161  C   ASN P 786       1.416  -6.877  47.391  0.00  0.00      PROA  
ATOM   3162  O   ASN P 786       2.113  -7.768  47.858  0.00  0.00      PROA  
ATOM   3163  N   ILE P 787       1.768  -6.194  46.329  0.00  0.00      PROA  
ATOM   3164  HN  ILE P 787       1.128  -5.586  45.865  0.00  0.00      PROA  
ATOM   3165  CA  ILE P 787       3.103  -6.457  45.822  0.00  0.00      PROA  
ATOM   3166  HA  ILE P 787       3.600  -7.375  46.097  0.00  0.00      PROA  
ATOM   3167  CB  ILE P 787       3.066  -6.446  44.346  0.00  0.00      PROA  
ATOM   3168  HB  ILE P 787       2.640  -5.477  44.008  0.00  0.00      PROA  
ATOM   3169  CG2 ILE P 787       4.470  -6.562  43.682  0.00  0.00      PROA  
ATOM   3170 HG21 ILE P 787       5.285  -5.919  44.080  0.00  0.00      PROA  
ATOM   3171 HG22 ILE P 787       4.443  -6.207  42.630  0.00  0.00      PROA  
ATOM   3172 HG23 ILE P 787       4.761  -7.629  43.787  0.00  0.00      PROA  
ATOM   3173  CG1 ILE P 787       2.138  -7.551  43.774  0.00  0.00      PROA  
ATOM   3174 HG11 ILE P 787       1.146  -7.651  44.263  0.00  0.00      PROA  
ATOM   3175 HG12 ILE P 787       2.620  -8.532  43.972  0.00  0.00      PROA  
ATOM   3176  CD  ILE P 787       1.820  -7.411  42.252  0.00  0.00      PROA  
ATOM   3177  HD1 ILE P 787       1.301  -6.448  42.059  0.00  0.00      PROA  
ATOM   3178  HD2 ILE P 787       1.226  -8.337  42.095  0.00  0.00      PROA  
ATOM   3179  HD3 ILE P 787       2.754  -7.529  41.663  0.00  0.00      PROA  
ATOM   3180  C   ILE P 787       3.878  -5.235  46.296  0.00  0.00      PROA  
ATOM   3181  O   ILE P 787       4.195  -4.329  45.530  0.00  0.00      PROA  
ATOM   3182  N   THR P 788       4.403  -5.276  47.497  0.00  0.00      PROA  
ATOM   3183  HN  THR P 788       4.206  -6.036  48.111  0.00  0.00      PROA  
ATOM   3184  CA  THR P 788       5.265  -4.345  48.141  0.00  0.00      PROA  
ATOM   3185  HA  THR P 788       5.365  -3.472  47.514  0.00  0.00      PROA  
ATOM   3186  CB  THR P 788       4.837  -3.876  49.510  0.00  0.00      PROA  
ATOM   3187  HB  THR P 788       5.582  -3.254  50.051  0.00  0.00      PROA  
ATOM   3188  OG1 THR P 788       4.440  -4.859  50.427  0.00  0.00      PROA  
ATOM   3189  HG1 THR P 788       4.205  -4.475  51.275  0.00  0.00      PROA  
ATOM   3190  CG2 THR P 788       3.611  -3.036  49.247  0.00  0.00      PROA  
ATOM   3191 HG21 THR P 788       3.128  -2.597  50.147  0.00  0.00      PROA  
ATOM   3192 HG22 THR P 788       2.752  -3.583  48.803  0.00  0.00      PROA  
ATOM   3193 HG23 THR P 788       3.879  -2.195  48.572  0.00  0.00      PROA  
ATOM   3194  C   THR P 788       6.714  -4.860  48.224  0.00  0.00      PROA  
ATOM   3195  O   THR P 788       7.633  -4.208  48.784  0.00  0.00      PROA  
ATOM   3196  N   ALA P 789       6.913  -6.094  47.681  0.00  0.00      PROA  
ATOM   3197  HN  ALA P 789       6.118  -6.430  47.181  0.00  0.00      PROA  
ATOM   3198  CA  ALA P 789       8.103  -6.872  47.896  0.00  0.00      PROA  
ATOM   3199  HA  ALA P 789       8.333  -6.915  48.951  0.00  0.00      PROA  
ATOM   3200  CB  ALA P 789       7.939  -8.412  47.586  0.00  0.00      PROA  
ATOM   3201  HB1 ALA P 789       7.036  -8.818  48.089  0.00  0.00      PROA  
ATOM   3202  HB2 ALA P 789       8.829  -8.917  48.020  0.00  0.00      PROA  
ATOM   3203  HB3 ALA P 789       7.826  -8.583  46.494  0.00  0.00      PROA  
ATOM   3204  C   ALA P 789       9.267  -6.213  47.191  0.00  0.00      PROA  
ATOM   3205  O   ALA P 789      10.412  -6.478  47.530  0.00  0.00      PROA  
ATOM   3206  N   HSD P 790       9.186  -5.338  46.168  0.00  0.00      PROA  
ATOM   3207  HN  HSD P 790       8.292  -4.991  45.893  0.00  0.00      PROA  
ATOM   3208  CA  HSD P 790      10.278  -4.826  45.422  0.00  0.00      PROA  
ATOM   3209  HA  HSD P 790      11.075  -5.546  45.531  0.00  0.00      PROA  
ATOM   3210  CB  HSD P 790       9.936  -4.696  43.867  0.00  0.00      PROA  
ATOM   3211  HB1 HSD P 790      10.913  -4.429  43.410  0.00  0.00      PROA  
ATOM   3212  HB2 HSD P 790       9.186  -3.891  43.711  0.00  0.00      PROA  
ATOM   3213  ND1 HSD P 790       8.393  -6.300  42.957  0.00  0.00      PROA  
ATOM   3214  HD1 HSD P 790       7.689  -5.601  43.083  0.00  0.00      PROA  
ATOM   3215  CG  HSD P 790       9.673  -5.995  43.167  0.00  0.00      PROA  
ATOM   3216  CE1 HSD P 790       8.309  -7.657  42.781  0.00  0.00      PROA  
ATOM   3217  HE1 HSD P 790       7.346  -8.166  42.795  0.00  0.00      PROA  
ATOM   3218  NE2 HSD P 790       9.501  -8.215  42.928  0.00  0.00      PROA  
ATOM   3219  CD2 HSD P 790      10.358  -7.159  43.156  0.00  0.00      PROA  
ATOM   3220  HD2 HSD P 790      11.433  -7.271  43.213  0.00  0.00      PROA  
ATOM   3221  C   HSD P 790      10.669  -3.430  45.824  0.00  0.00      PROA  
ATOM   3222  O   HSD P 790      11.490  -2.698  45.226  0.00  0.00      PROA  
ATOM   3223  N   ASN P 791      10.094  -3.011  46.975  0.00  0.00      PROA  
ATOM   3224  HN  ASN P 791       9.495  -3.617  47.493  0.00  0.00      PROA  
ATOM   3225  CA  ASN P 791      10.132  -1.629  47.460  0.00  0.00      PROA  
ATOM   3226  HA  ASN P 791      10.307  -0.883  46.699  0.00  0.00      PROA  
ATOM   3227  CB  ASN P 791       8.986  -1.228  48.312  0.00  0.00      PROA  
ATOM   3228  HB1 ASN P 791       9.099  -0.140  48.506  0.00  0.00      PROA  
ATOM   3229  HB2 ASN P 791       9.074  -1.793  49.264  0.00  0.00      PROA  
ATOM   3230  CG  ASN P 791       7.604  -1.396  47.625  0.00  0.00      PROA  
ATOM   3231  OD1 ASN P 791       7.583  -1.791  46.439  0.00  0.00      PROA  
ATOM   3232  ND2 ASN P 791       6.461  -0.954  48.316  0.00  0.00      PROA  
ATOM   3233 HD21 ASN P 791       5.643  -1.060  47.750  0.00  0.00      PROA  
ATOM   3234 HD22 ASN P 791       6.618  -0.255  49.014  0.00  0.00      PROA  
ATOM   3235  C   ASN P 791      11.452  -1.562  48.419  0.00  0.00      PROA  
ATOM   3236  O   ASN P 791      11.697  -0.518  49.088  0.00  0.00      PROA  
ATOM   3237  N   ILE P 792      12.265  -2.635  48.440  0.00  0.00      PROA  
ATOM   3238  HN  ILE P 792      12.007  -3.503  48.022  0.00  0.00      PROA  
ATOM   3239  CA  ILE P 792      13.607  -2.635  48.868  0.00  0.00      PROA  
ATOM   3240  HA  ILE P 792      13.946  -1.632  49.079  0.00  0.00      PROA  
ATOM   3241  CB  ILE P 792      13.794  -3.413  50.103  0.00  0.00      PROA  
ATOM   3242  HB  ILE P 792      14.888  -3.507  50.276  0.00  0.00      PROA  
ATOM   3243  CG2 ILE P 792      13.148  -2.766  51.322  0.00  0.00      PROA  
ATOM   3244 HG21 ILE P 792      13.291  -3.290  52.292  0.00  0.00      PROA  
ATOM   3245 HG22 ILE P 792      12.049  -2.744  51.161  0.00  0.00      PROA  
ATOM   3246 HG23 ILE P 792      13.423  -1.698  51.455  0.00  0.00      PROA  
ATOM   3247  CG1 ILE P 792      13.229  -4.888  49.945  0.00  0.00      PROA  
ATOM   3248 HG11 ILE P 792      13.440  -5.366  48.964  0.00  0.00      PROA  
ATOM   3249 HG12 ILE P 792      12.120  -4.908  50.010  0.00  0.00      PROA  
ATOM   3250  CD  ILE P 792      13.798  -5.861  50.955  0.00  0.00      PROA  
ATOM   3251  HD1 ILE P 792      13.869  -5.419  51.972  0.00  0.00      PROA  
ATOM   3252  HD2 ILE P 792      14.844  -6.096  50.662  0.00  0.00      PROA  
ATOM   3253  HD3 ILE P 792      13.170  -6.771  50.850  0.00  0.00      PROA  
ATOM   3254  C   ILE P 792      14.438  -3.145  47.713  0.00  0.00      PROA  
ATOM   3255  O   ILE P 792      15.639  -3.209  47.767  0.00  0.00      PROA  
ATOM   3256  N   SER P 793      13.856  -3.391  46.500  0.00  0.00      PROA  
ATOM   3257  HN  SER P 793      12.948  -3.017  46.327  0.00  0.00      PROA  
ATOM   3258  CA  SER P 793      14.675  -4.073  45.424  0.00  0.00      PROA  
ATOM   3259  HA  SER P 793      15.536  -4.554  45.865  0.00  0.00      PROA  
ATOM   3260  CB  SER P 793      13.832  -5.050  44.657  0.00  0.00      PROA  
ATOM   3261  HB1 SER P 793      14.367  -5.486  43.787  0.00  0.00      PROA  
ATOM   3262  HB2 SER P 793      12.886  -4.570  44.324  0.00  0.00      PROA  
ATOM   3263  OG  SER P 793      13.424  -6.140  45.418  0.00  0.00      PROA  
ATOM   3264  HG1 SER P 793      14.182  -6.727  45.462  0.00  0.00      PROA  
ATOM   3265  C   SER P 793      15.111  -3.062  44.358  0.00  0.00      PROA  
ATOM   3266  O   SER P 793      15.507  -3.380  43.221  0.00  0.00      PROA  
ATOM   3267  N   TRP P 794      14.922  -1.760  44.701  0.00  0.00      PROA  
ATOM   3268  HN  TRP P 794      14.528  -1.513  45.583  0.00  0.00      PROA  
ATOM   3269  CA  TRP P 794      15.176  -0.556  43.810  0.00  0.00      PROA  
ATOM   3270  HA  TRP P 794      14.395  -0.579  43.065  0.00  0.00      PROA  
ATOM   3271  CB  TRP P 794      15.017   0.742  44.707  0.00  0.00      PROA  
ATOM   3272  HB1 TRP P 794      15.156   1.617  44.036  0.00  0.00      PROA  
ATOM   3273  HB2 TRP P 794      15.658   0.495  45.580  0.00  0.00      PROA  
ATOM   3274  CG  TRP P 794      13.657   1.004  45.320  0.00  0.00      PROA  
ATOM   3275  CD1 TRP P 794      13.269   1.176  46.639  0.00  0.00      PROA  
ATOM   3276  HD1 TRP P 794      13.985   1.060  47.439  0.00  0.00      PROA  
ATOM   3277  NE1 TRP P 794      11.954   1.317  46.736  0.00  0.00      PROA  
ATOM   3278  HE1 TRP P 794      11.416   1.295  47.550  0.00  0.00      PROA  
ATOM   3279  CE2 TRP P 794      11.380   1.379  45.489  0.00  0.00      PROA  
ATOM   3280  CD2 TRP P 794      12.464   1.219  44.530  0.00  0.00      PROA  
ATOM   3281  CE3 TRP P 794      12.187   1.285  43.189  0.00  0.00      PROA  
ATOM   3282  HE3 TRP P 794      12.923   1.263  42.399  0.00  0.00      PROA  
ATOM   3283  CZ3 TRP P 794      10.861   1.488  42.761  0.00  0.00      PROA  
ATOM   3284  HZ3 TRP P 794      10.554   1.762  41.763  0.00  0.00      PROA  
ATOM   3285  CZ2 TRP P 794      10.005   1.564  45.108  0.00  0.00      PROA  
ATOM   3286  HZ2 TRP P 794       9.376   1.777  45.960  0.00  0.00      PROA  
ATOM   3287  CH2 TRP P 794       9.789   1.655  43.724  0.00  0.00      PROA  
ATOM   3288  HH2 TRP P 794       8.743   1.734  43.469  0.00  0.00      PROA  
ATOM   3289  C   TRP P 794      16.564  -0.540  43.177  0.00  0.00      PROA  
ATOM   3290  O   TRP P 794      16.573  -0.309  41.966  0.00  0.00      PROA  
ATOM   3291  N   ARG P 795      17.703  -0.818  43.870  0.00  0.00      PROA  
ATOM   3292  HN  ARG P 795      17.557  -1.113  44.812  0.00  0.00      PROA  
ATOM   3293  CA  ARG P 795      18.958  -0.730  43.188  0.00  0.00      PROA  
ATOM   3294  HA  ARG P 795      19.203   0.232  42.761  0.00  0.00      PROA  
ATOM   3295  CB  ARG P 795      20.067  -1.002  44.246  0.00  0.00      PROA  
ATOM   3296  HB1 ARG P 795      19.937  -2.038  44.625  0.00  0.00      PROA  
ATOM   3297  HB2 ARG P 795      19.943  -0.113  44.900  0.00  0.00      PROA  
ATOM   3298  CG  ARG P 795      21.509  -0.937  43.648  0.00  0.00      PROA  
ATOM   3299  HG1 ARG P 795      21.635  -1.436  42.663  0.00  0.00      PROA  
ATOM   3300  HG2 ARG P 795      22.081  -1.347  44.508  0.00  0.00      PROA  
ATOM   3301  CD  ARG P 795      22.000   0.500  43.606  0.00  0.00      PROA  
ATOM   3302  HD1 ARG P 795      21.860   0.888  44.638  0.00  0.00      PROA  
ATOM   3303  HD2 ARG P 795      21.386   1.200  43.001  0.00  0.00      PROA  
ATOM   3304  NE  ARG P 795      23.412   0.666  43.415  0.00  0.00      PROA  
ATOM   3305  HE  ARG P 795      23.907  -0.109  43.022  0.00  0.00      PROA  
ATOM   3306  CZ  ARG P 795      24.033   1.854  43.290  0.00  0.00      PROA  
ATOM   3307  NH1 ARG P 795      23.546   2.947  43.858  0.00  0.00      PROA  
ATOM   3308 HH11 ARG P 795      22.659   2.877  44.316  0.00  0.00      PROA  
ATOM   3309 HH12 ARG P 795      24.233   3.672  43.919  0.00  0.00      PROA  
ATOM   3310  NH2 ARG P 795      25.263   1.883  42.876  0.00  0.00      PROA  
ATOM   3311 HH21 ARG P 795      25.770   1.126  42.465  0.00  0.00      PROA  
ATOM   3312 HH22 ARG P 795      25.687   2.773  42.709  0.00  0.00      PROA  
ATOM   3313  C   ARG P 795      19.156  -1.761  42.117  0.00  0.00      PROA  
ATOM   3314  O   ARG P 795      19.643  -1.500  41.012  0.00  0.00      PROA  
ATOM   3315  N   ASN P 796      18.717  -2.997  42.449  0.00  0.00      PROA  
ATOM   3316  HN  ASN P 796      18.302  -3.126  43.346  0.00  0.00      PROA  
ATOM   3317  CA  ASN P 796      18.781  -4.197  41.528  0.00  0.00      PROA  
ATOM   3318  HA  ASN P 796      19.842  -4.271  41.336  0.00  0.00      PROA  
ATOM   3319  CB  ASN P 796      18.389  -5.437  42.413  0.00  0.00      PROA  
ATOM   3320  HB1 ASN P 796      18.562  -6.431  41.949  0.00  0.00      PROA  
ATOM   3321  HB2 ASN P 796      17.330  -5.346  42.735  0.00  0.00      PROA  
ATOM   3322  CG  ASN P 796      19.252  -5.490  43.649  0.00  0.00      PROA  
ATOM   3323  OD1 ASN P 796      18.898  -5.008  44.754  0.00  0.00      PROA  
ATOM   3324  ND2 ASN P 796      20.497  -6.065  43.574  0.00  0.00      PROA  
ATOM   3325 HD21 ASN P 796      20.882  -6.362  44.448  0.00  0.00      PROA  
ATOM   3326 HD22 ASN P 796      20.969  -6.380  42.751  0.00  0.00      PROA  
ATOM   3327  C   ASN P 796      18.021  -4.104  40.207  0.00  0.00      PROA  
ATOM   3328  O   ASN P 796      18.478  -4.614  39.175  0.00  0.00      PROA  
ATOM   3329  N   LEU P 797      16.805  -3.555  40.128  0.00  0.00      PROA  
ATOM   3330  HN  LEU P 797      16.608  -3.168  41.025  0.00  0.00      PROA  
ATOM   3331  CA  LEU P 797      15.879  -3.420  38.964  0.00  0.00      PROA  
ATOM   3332  HA  LEU P 797      15.438  -4.402  38.873  0.00  0.00      PROA  
ATOM   3333  CB  LEU P 797      14.737  -2.343  39.288  0.00  0.00      PROA  
ATOM   3334  HB1 LEU P 797      14.042  -2.279  38.424  0.00  0.00      PROA  
ATOM   3335  HB2 LEU P 797      15.222  -1.360  39.470  0.00  0.00      PROA  
ATOM   3336  CG  LEU P 797      13.914  -2.581  40.652  0.00  0.00      PROA  
ATOM   3337  HG  LEU P 797      14.450  -2.088  41.491  0.00  0.00      PROA  
ATOM   3338  CD1 LEU P 797      12.576  -1.918  40.658  0.00  0.00      PROA  
ATOM   3339 HD11 LEU P 797      11.851  -2.530  40.081  0.00  0.00      PROA  
ATOM   3340 HD12 LEU P 797      12.469  -0.905  40.214  0.00  0.00      PROA  
ATOM   3341 HD13 LEU P 797      12.199  -1.675  41.675  0.00  0.00      PROA  
ATOM   3342  CD2 LEU P 797      13.677  -4.065  40.908  0.00  0.00      PROA  
ATOM   3343 HD21 LEU P 797      14.598  -4.684  40.946  0.00  0.00      PROA  
ATOM   3344 HD22 LEU P 797      12.949  -4.527  40.207  0.00  0.00      PROA  
ATOM   3345 HD23 LEU P 797      13.191  -4.239  41.892  0.00  0.00      PROA  
ATOM   3346  C   LEU P 797      16.383  -3.032  37.537  0.00  0.00      PROA  
ATOM   3347  O   LEU P 797      17.336  -2.241  37.407  0.00  0.00      PROA  
ATOM   3348  N   THR P 798      15.841  -3.706  36.466  0.00  0.00      PROA  
ATOM   3349  HN  THR P 798      15.255  -4.468  36.732  0.00  0.00      PROA  
ATOM   3350  CA  THR P 798      15.931  -3.331  35.067  0.00  0.00      PROA  
ATOM   3351  HA  THR P 798      16.961  -3.032  34.939  0.00  0.00      PROA  
ATOM   3352  CB  THR P 798      15.670  -4.431  34.044  0.00  0.00      PROA  
ATOM   3353  HB  THR P 798      15.862  -4.105  32.999  0.00  0.00      PROA  
ATOM   3354  OG1 THR P 798      14.329  -4.911  34.221  0.00  0.00      PROA  
ATOM   3355  HG1 THR P 798      14.244  -5.419  35.031  0.00  0.00      PROA  
ATOM   3356  CG2 THR P 798      16.699  -5.610  34.286  0.00  0.00      PROA  
ATOM   3357 HG21 THR P 798      16.622  -6.161  35.248  0.00  0.00      PROA  
ATOM   3358 HG22 THR P 798      17.663  -5.058  34.307  0.00  0.00      PROA  
ATOM   3359 HG23 THR P 798      16.698  -6.279  33.400  0.00  0.00      PROA  
ATOM   3360  C   THR P 798      15.032  -2.102  34.719  0.00  0.00      PROA  
ATOM   3361  O   THR P 798      14.163  -1.576  35.520  0.00  0.00      PROA  
ATOM   3362  N   VAL P 799      15.206  -1.548  33.517  0.00  0.00      PROA  
ATOM   3363  HN  VAL P 799      15.773  -1.879  32.767  0.00  0.00      PROA  
ATOM   3364  CA  VAL P 799      14.331  -0.370  33.127  0.00  0.00      PROA  
ATOM   3365  HA  VAL P 799      14.600   0.325  33.909  0.00  0.00      PROA  
ATOM   3366  CB  VAL P 799      14.660   0.153  31.784  0.00  0.00      PROA  
ATOM   3367  HB  VAL P 799      14.546  -0.655  31.029  0.00  0.00      PROA  
ATOM   3368  CG1 VAL P 799      13.660   1.304  31.350  0.00  0.00      PROA  
ATOM   3369 HG11 VAL P 799      13.944   1.630  30.327  0.00  0.00      PROA  
ATOM   3370 HG12 VAL P 799      13.928   2.116  32.061  0.00  0.00      PROA  
ATOM   3371 HG13 VAL P 799      12.585   1.052  31.471  0.00  0.00      PROA  
ATOM   3372  CG2 VAL P 799      16.124   0.703  31.766  0.00  0.00      PROA  
ATOM   3373 HG21 VAL P 799      16.283   1.393  32.622  0.00  0.00      PROA  
ATOM   3374 HG22 VAL P 799      16.417   1.259  30.850  0.00  0.00      PROA  
ATOM   3375 HG23 VAL P 799      16.828  -0.150  31.872  0.00  0.00      PROA  
ATOM   3376  C   VAL P 799      12.782  -0.648  33.225  0.00  0.00      PROA  
ATOM   3377  O   VAL P 799      12.067   0.101  33.899  0.00  0.00      PROA  
ATOM   3378  N   SER P 800      12.184  -1.710  32.657  0.00  0.00      PROA  
ATOM   3379  HN  SER P 800      12.756  -2.214  32.014  0.00  0.00      PROA  
ATOM   3380  CA  SER P 800      10.735  -2.052  32.729  0.00  0.00      PROA  
ATOM   3381  HA  SER P 800      10.154  -1.270  32.263  0.00  0.00      PROA  
ATOM   3382  CB  SER P 800      10.417  -3.339  31.980  0.00  0.00      PROA  
ATOM   3383  HB1 SER P 800      11.060  -4.212  32.222  0.00  0.00      PROA  
ATOM   3384  HB2 SER P 800      10.601  -3.173  30.897  0.00  0.00      PROA  
ATOM   3385  OG  SER P 800       9.078  -3.779  32.126  0.00  0.00      PROA  
ATOM   3386  HG1 SER P 800       8.485  -3.030  32.036  0.00  0.00      PROA  
ATOM   3387  C   SER P 800      10.298  -2.089  34.171  0.00  0.00      PROA  
ATOM   3388  O   SER P 800       9.212  -1.631  34.584  0.00  0.00      PROA  
ATOM   3389  N   GLU P 801      11.100  -2.767  35.121  0.00  0.00      PROA  
ATOM   3390  HN  GLU P 801      12.007  -3.049  34.819  0.00  0.00      PROA  
ATOM   3391  CA  GLU P 801      10.859  -3.036  36.465  0.00  0.00      PROA  
ATOM   3392  HA  GLU P 801       9.930  -3.581  36.540  0.00  0.00      PROA  
ATOM   3393  CB  GLU P 801      12.024  -3.998  36.954  0.00  0.00      PROA  
ATOM   3394  HB1 GLU P 801      11.975  -4.150  38.054  0.00  0.00      PROA  
ATOM   3395  HB2 GLU P 801      13.027  -3.586  36.712  0.00  0.00      PROA  
ATOM   3396  CG  GLU P 801      11.812  -5.371  36.277  0.00  0.00      PROA  
ATOM   3397  HG1 GLU P 801      11.907  -5.370  35.170  0.00  0.00      PROA  
ATOM   3398  HG2 GLU P 801      10.797  -5.751  36.523  0.00  0.00      PROA  
ATOM   3399  CD  GLU P 801      12.828  -6.412  36.764  0.00  0.00      PROA  
ATOM   3400  OE1 GLU P 801      13.992  -5.989  36.950  0.00  0.00      PROA  
ATOM   3401  OE2 GLU P 801      12.498  -7.577  36.993  0.00  0.00      PROA  
ATOM   3402  C   GLU P 801      10.686  -1.827  37.352  0.00  0.00      PROA  
ATOM   3403  O   GLU P 801       9.866  -1.768  38.256  0.00  0.00      PROA  
ATOM   3404  N   CYS P 802      11.502  -0.842  37.100  0.00  0.00      PROA  
ATOM   3405  HN  CYS P 802      11.994  -0.915  36.236  0.00  0.00      PROA  
ATOM   3406  CA  CYS P 802      11.461   0.454  37.720  0.00  0.00      PROA  
ATOM   3407  HA  CYS P 802      11.558   0.309  38.786  0.00  0.00      PROA  
ATOM   3408  CB  CYS P 802      12.643   1.280  37.297  0.00  0.00      PROA  
ATOM   3409  HB1 CYS P 802      12.518   1.628  36.250  0.00  0.00      PROA  
ATOM   3410  HB2 CYS P 802      13.486   0.559  37.361  0.00  0.00      PROA  
ATOM   3411  SG  CYS P 802      13.109   2.654  38.391  0.00  0.00      PROA  
ATOM   3412  C   CYS P 802      10.215   1.256  37.244  0.00  0.00      PROA  
ATOM   3413  O   CYS P 802       9.539   1.874  38.074  0.00  0.00      PROA  
ATOM   3414  N   LYS P 803       9.872   1.319  35.958  0.00  0.00      PROA  
ATOM   3415  HN  LYS P 803      10.442   0.947  35.229  0.00  0.00      PROA  
ATOM   3416  CA  LYS P 803       8.726   2.117  35.568  0.00  0.00      PROA  
ATOM   3417  HA  LYS P 803       8.947   3.132  35.863  0.00  0.00      PROA  
ATOM   3418  CB  LYS P 803       8.613   2.106  34.027  0.00  0.00      PROA  
ATOM   3419  HB1 LYS P 803       7.796   2.816  33.778  0.00  0.00      PROA  
ATOM   3420  HB2 LYS P 803       8.344   1.084  33.684  0.00  0.00      PROA  
ATOM   3421  CG  LYS P 803       9.865   2.516  33.282  0.00  0.00      PROA  
ATOM   3422  HG1 LYS P 803      10.671   1.788  33.515  0.00  0.00      PROA  
ATOM   3423  HG2 LYS P 803      10.227   3.448  33.765  0.00  0.00      PROA  
ATOM   3424  CD  LYS P 803       9.787   2.689  31.669  0.00  0.00      PROA  
ATOM   3425  HD1 LYS P 803      10.820   2.677  31.262  0.00  0.00      PROA  
ATOM   3426  HD2 LYS P 803       9.409   3.732  31.605  0.00  0.00      PROA  
ATOM   3427  CE  LYS P 803       8.824   1.691  30.908  0.00  0.00      PROA  
ATOM   3428  HE1 LYS P 803       7.805   2.047  31.169  0.00  0.00      PROA  
ATOM   3429  HE2 LYS P 803       8.966   0.636  31.227  0.00  0.00      PROA  
ATOM   3430  NZ  LYS P 803       8.991   1.903  29.488  0.00  0.00      PROA  
ATOM   3431  HZ1 LYS P 803       8.281   1.450  28.877  0.00  0.00      PROA  
ATOM   3432  HZ2 LYS P 803       9.940   1.557  29.241  0.00  0.00      PROA  
ATOM   3433  HZ3 LYS P 803       8.953   2.907  29.220  0.00  0.00      PROA  
ATOM   3434  C   LYS P 803       7.465   1.627  36.150  0.00  0.00      PROA  
ATOM   3435  O   LYS P 803       6.748   2.414  36.720  0.00  0.00      PROA  
ATOM   3436  N   LYS P 804       7.226   0.286  36.113  0.00  0.00      PROA  
ATOM   3437  HN  LYS P 804       7.938  -0.334  35.792  0.00  0.00      PROA  
ATOM   3438  CA  LYS P 804       5.906  -0.272  36.452  0.00  0.00      PROA  
ATOM   3439  HA  LYS P 804       5.148   0.192  35.837  0.00  0.00      PROA  
ATOM   3440  CB  LYS P 804       5.758  -1.760  36.157  0.00  0.00      PROA  
ATOM   3441  HB1 LYS P 804       5.963  -1.928  35.078  0.00  0.00      PROA  
ATOM   3442  HB2 LYS P 804       4.734  -2.114  36.403  0.00  0.00      PROA  
ATOM   3443  CG  LYS P 804       6.827  -2.621  36.859  0.00  0.00      PROA  
ATOM   3444  HG1 LYS P 804       6.774  -2.411  37.949  0.00  0.00      PROA  
ATOM   3445  HG2 LYS P 804       7.831  -2.366  36.459  0.00  0.00      PROA  
ATOM   3446  CD  LYS P 804       6.536  -4.171  36.750  0.00  0.00      PROA  
ATOM   3447  HD1 LYS P 804       5.626  -4.519  37.284  0.00  0.00      PROA  
ATOM   3448  HD2 LYS P 804       7.317  -4.764  37.273  0.00  0.00      PROA  
ATOM   3449  CE  LYS P 804       6.478  -4.651  35.237  0.00  0.00      PROA  
ATOM   3450  HE1 LYS P 804       7.438  -4.274  34.826  0.00  0.00      PROA  
ATOM   3451  HE2 LYS P 804       5.607  -4.144  34.769  0.00  0.00      PROA  
ATOM   3452  NZ  LYS P 804       6.399  -6.110  35.155  0.00  0.00      PROA  
ATOM   3453  HZ1 LYS P 804       6.257  -6.432  34.177  0.00  0.00      PROA  
ATOM   3454  HZ2 LYS P 804       5.644  -6.457  35.781  0.00  0.00      PROA  
ATOM   3455  HZ3 LYS P 804       7.263  -6.611  35.443  0.00  0.00      PROA  
ATOM   3456  C   LYS P 804       5.520  -0.089  37.953  0.00  0.00      PROA  
ATOM   3457  O   LYS P 804       4.341  -0.059  38.310  0.00  0.00      PROA  
ATOM   3458  N   LEU P 805       6.492   0.152  38.866  0.00  0.00      PROA  
ATOM   3459  HN  LEU P 805       7.437   0.218  38.556  0.00  0.00      PROA  
ATOM   3460  CA  LEU P 805       6.328   0.316  40.293  0.00  0.00      PROA  
ATOM   3461  HA  LEU P 805       5.513  -0.273  40.686  0.00  0.00      PROA  
ATOM   3462  CB  LEU P 805       7.622  -0.065  40.951  0.00  0.00      PROA  
ATOM   3463  HB1 LEU P 805       7.545   0.315  41.992  0.00  0.00      PROA  
ATOM   3464  HB2 LEU P 805       8.574   0.445  40.691  0.00  0.00      PROA  
ATOM   3465  CG  LEU P 805       7.756  -1.646  41.099  0.00  0.00      PROA  
ATOM   3466  HG  LEU P 805       7.719  -1.991  40.044  0.00  0.00      PROA  
ATOM   3467  CD1 LEU P 805       9.085  -2.046  41.641  0.00  0.00      PROA  
ATOM   3468 HD11 LEU P 805       9.321  -3.079  41.306  0.00  0.00      PROA  
ATOM   3469 HD12 LEU P 805       9.197  -1.898  42.737  0.00  0.00      PROA  
ATOM   3470 HD13 LEU P 805       9.840  -1.414  41.127  0.00  0.00      PROA  
ATOM   3471  CD2 LEU P 805       6.550  -2.260  41.942  0.00  0.00      PROA  
ATOM   3472 HD21 LEU P 805       6.401  -1.695  42.887  0.00  0.00      PROA  
ATOM   3473 HD22 LEU P 805       6.670  -3.342  42.161  0.00  0.00      PROA  
ATOM   3474 HD23 LEU P 805       5.643  -2.124  41.315  0.00  0.00      PROA  
ATOM   3475  C   LEU P 805       6.028   1.778  40.518  0.00  0.00      PROA  
ATOM   3476  O   LEU P 805       5.383   2.168  41.472  0.00  0.00      PROA  
ATOM   3477  N   ARG P 806       6.366   2.588  39.588  0.00  0.00      PROA  
ATOM   3478  HN  ARG P 806       6.605   2.154  38.723  0.00  0.00      PROA  
ATOM   3479  CA  ARG P 806       6.442   4.033  39.609  0.00  0.00      PROA  
ATOM   3480  HA  ARG P 806       6.532   4.266  38.558  0.00  0.00      PROA  
ATOM   3481  CB  ARG P 806       5.242   4.821  40.207  0.00  0.00      PROA  
ATOM   3482  HB1 ARG P 806       5.326   5.903  39.969  0.00  0.00      PROA  
ATOM   3483  HB2 ARG P 806       5.222   4.634  41.302  0.00  0.00      PROA  
ATOM   3484  CG  ARG P 806       3.939   4.329  39.590  0.00  0.00      PROA  
ATOM   3485  HG1 ARG P 806       2.974   4.619  40.059  0.00  0.00      PROA  
ATOM   3486  HG2 ARG P 806       3.985   3.219  39.592  0.00  0.00      PROA  
ATOM   3487  CD  ARG P 806       3.953   4.571  38.033  0.00  0.00      PROA  
ATOM   3488  HD1 ARG P 806       3.008   4.256  37.542  0.00  0.00      PROA  
ATOM   3489  HD2 ARG P 806       4.774   4.021  37.525  0.00  0.00      PROA  
ATOM   3490  NE  ARG P 806       4.203   6.012  37.783  0.00  0.00      PROA  
ATOM   3491  HE  ARG P 806       5.173   6.239  37.872  0.00  0.00      PROA  
ATOM   3492  CZ  ARG P 806       3.304   7.016  37.827  0.00  0.00      PROA  
ATOM   3493  NH1 ARG P 806       1.997   6.810  37.900  0.00  0.00      PROA  
ATOM   3494 HH11 ARG P 806       1.569   5.931  38.111  0.00  0.00      PROA  
ATOM   3495 HH12 ARG P 806       1.391   7.591  38.051  0.00  0.00      PROA  
ATOM   3496  NH2 ARG P 806       3.639   8.308  37.712  0.00  0.00      PROA  
ATOM   3497 HH21 ARG P 806       4.533   8.531  37.326  0.00  0.00      PROA  
ATOM   3498 HH22 ARG P 806       2.941   8.904  37.314  0.00  0.00      PROA  
ATOM   3499  C   ARG P 806       7.795   4.578  40.081  0.00  0.00      PROA  
ATOM   3500  O   ARG P 806       7.860   5.658  40.673  0.00  0.00      PROA  
ATOM   3501  N   GLY P 807       8.912   3.818  39.758  0.00  0.00      PROA  
ATOM   3502  HN  GLY P 807       8.752   2.974  39.252  0.00  0.00      PROA  
ATOM   3503  CA  GLY P 807      10.272   4.145  40.070  0.00  0.00      PROA  
ATOM   3504  HA1 GLY P 807      10.974   3.400  39.727  0.00  0.00      PROA  
ATOM   3505  HA2 GLY P 807      10.412   4.178  41.141  0.00  0.00      PROA  
ATOM   3506  C   GLY P 807      10.763   5.480  39.637  0.00  0.00      PROA  
ATOM   3507  O   GLY P 807      10.218   6.160  38.765  0.00  0.00      PROA  
ATOM   3508  N   VAL P 808      11.872   5.966  40.142  0.00  0.00      PROA  
ATOM   3509  HN  VAL P 808      12.393   5.511  40.860  0.00  0.00      PROA  
ATOM   3510  CA  VAL P 808      12.530   7.195  39.759  0.00  0.00      PROA  
ATOM   3511  HA  VAL P 808      12.140   7.472  38.790  0.00  0.00      PROA  
ATOM   3512  CB  VAL P 808      12.254   8.356  40.705  0.00  0.00      PROA  
ATOM   3513  HB  VAL P 808      12.451   8.047  41.754  0.00  0.00      PROA  
ATOM   3514  CG1 VAL P 808      13.272   9.497  40.496  0.00  0.00      PROA  
ATOM   3515 HG11 VAL P 808      13.233  10.354  41.202  0.00  0.00      PROA  
ATOM   3516 HG12 VAL P 808      13.072   9.945  39.499  0.00  0.00      PROA  
ATOM   3517 HG13 VAL P 808      14.302   9.092  40.599  0.00  0.00      PROA  
ATOM   3518  CG2 VAL P 808      10.870   8.941  40.538  0.00  0.00      PROA  
ATOM   3519 HG21 VAL P 808      10.649   9.216  39.485  0.00  0.00      PROA  
ATOM   3520 HG22 VAL P 808      10.735   9.880  41.118  0.00  0.00      PROA  
ATOM   3521 HG23 VAL P 808      10.138   8.215  40.951  0.00  0.00      PROA  
ATOM   3522  C   VAL P 808      14.015   6.972  39.419  0.00  0.00      PROA  
ATOM   3523  O   VAL P 808      14.820   6.357  40.214  0.00  0.00      PROA  
ATOM   3524  N   PHE P 809      14.443   7.363  38.259  0.00  0.00      PROA  
ATOM   3525  HN  PHE P 809      13.807   7.663  37.553  0.00  0.00      PROA  
ATOM   3526  CA  PHE P 809      15.837   7.312  37.794  0.00  0.00      PROA  
ATOM   3527  HA  PHE P 809      16.363   6.521  38.309  0.00  0.00      PROA  
ATOM   3528  CB  PHE P 809      16.023   6.953  36.260  0.00  0.00      PROA  
ATOM   3529  HB1 PHE P 809      17.119   7.088  36.136  0.00  0.00      PROA  
ATOM   3530  HB2 PHE P 809      15.408   7.713  35.733  0.00  0.00      PROA  
ATOM   3531  CG  PHE P 809      15.575   5.565  35.832  0.00  0.00      PROA  
ATOM   3532  CD1 PHE P 809      16.537   4.578  35.648  0.00  0.00      PROA  
ATOM   3533  HD1 PHE P 809      17.579   4.804  35.818  0.00  0.00      PROA  
ATOM   3534  CE1 PHE P 809      16.153   3.324  35.338  0.00  0.00      PROA  
ATOM   3535  HE1 PHE P 809      16.876   2.522  35.347  0.00  0.00      PROA  
ATOM   3536  CZ  PHE P 809      14.827   2.948  35.103  0.00  0.00      PROA  
ATOM   3537  HZ  PHE P 809      14.468   1.935  34.990  0.00  0.00      PROA  
ATOM   3538  CD2 PHE P 809      14.259   5.269  35.434  0.00  0.00      PROA  
ATOM   3539  HD2 PHE P 809      13.644   6.150  35.540  0.00  0.00      PROA  
ATOM   3540  CE2 PHE P 809      13.833   3.964  35.098  0.00  0.00      PROA  
ATOM   3541  HE2 PHE P 809      12.784   3.747  34.962  0.00  0.00      PROA  
ATOM   3542  C   PHE P 809      16.511   8.602  38.156  0.00  0.00      PROA  
ATOM   3543  O   PHE P 809      16.233   9.704  37.638  0.00  0.00      PROA  
ATOM   3544  N   LEU P 810      17.543   8.551  39.008  0.00  0.00      PROA  
ATOM   3545  HN  LEU P 810      17.758   7.644  39.361  0.00  0.00      PROA  
ATOM   3546  CA  LEU P 810      18.392   9.676  39.490  0.00  0.00      PROA  
ATOM   3547  HA  LEU P 810      18.007  10.631  39.167  0.00  0.00      PROA  
ATOM   3548  CB  LEU P 810      18.638   9.714  41.011  0.00  0.00      PROA  
ATOM   3549  HB1 LEU P 810      19.313  10.577  41.195  0.00  0.00      PROA  
ATOM   3550  HB2 LEU P 810      18.995   8.789  41.513  0.00  0.00      PROA  
ATOM   3551  CG  LEU P 810      17.402  10.166  41.822  0.00  0.00      PROA  
ATOM   3552  HG  LEU P 810      16.734   9.285  41.932  0.00  0.00      PROA  
ATOM   3553  CD1 LEU P 810      17.719  10.576  43.283  0.00  0.00      PROA  
ATOM   3554 HD11 LEU P 810      18.356   9.839  43.817  0.00  0.00      PROA  
ATOM   3555 HD12 LEU P 810      16.819  10.711  43.921  0.00  0.00      PROA  
ATOM   3556 HD13 LEU P 810      18.293  11.521  43.393  0.00  0.00      PROA  
ATOM   3557  CD2 LEU P 810      16.454  11.225  41.258  0.00  0.00      PROA  
ATOM   3558 HD21 LEU P 810      15.950  10.916  40.317  0.00  0.00      PROA  
ATOM   3559 HD22 LEU P 810      17.088  12.111  41.040  0.00  0.00      PROA  
ATOM   3560 HD23 LEU P 810      15.709  11.549  42.016  0.00  0.00      PROA  
ATOM   3561  C   LEU P 810      19.751   9.576  38.754  0.00  0.00      PROA  
ATOM   3562  O   LEU P 810      20.288   8.514  38.631  0.00  0.00      PROA  
ATOM   3563  N   GLY P 811      20.396  10.631  38.360  0.00  0.00      PROA  
ATOM   3564  HN  GLY P 811      19.944  11.519  38.396  0.00  0.00      PROA  
ATOM   3565  CA  GLY P 811      21.815  10.645  38.101  0.00  0.00      PROA  
ATOM   3566  HA1 GLY P 811      22.357   9.716  38.202  0.00  0.00      PROA  
ATOM   3567  HA2 GLY P 811      22.238  11.377  38.774  0.00  0.00      PROA  
ATOM   3568  C   GLY P 811      22.116  11.147  36.706  0.00  0.00      PROA  
ATOM   3569  O   GLY P 811      21.271  11.573  35.931  0.00  0.00      PROA  
ATOM   3570  N   SER P 812      23.447  10.976  36.322  0.00  0.00      PROA  
ATOM   3571  HN  SER P 812      24.110  10.402  36.796  0.00  0.00      PROA  
ATOM   3572  CA  SER P 812      23.971  11.728  35.220  0.00  0.00      PROA  
ATOM   3573  HA  SER P 812      23.448  12.673  35.194  0.00  0.00      PROA  
ATOM   3574  CB  SER P 812      25.511  11.908  35.377  0.00  0.00      PROA  
ATOM   3575  HB1 SER P 812      26.110  10.986  35.536  0.00  0.00      PROA  
ATOM   3576  HB2 SER P 812      25.557  12.399  36.373  0.00  0.00      PROA  
ATOM   3577  OG  SER P 812      26.171  12.793  34.414  0.00  0.00      PROA  
ATOM   3578  HG1 SER P 812      27.065  12.921  34.738  0.00  0.00      PROA  
ATOM   3579  C   SER P 812      23.717  11.063  33.960  0.00  0.00      PROA  
ATOM   3580  O   SER P 812      23.633  11.743  32.910  0.00  0.00      PROA  
ATOM   3581  N   ALA P 813      23.527   9.722  33.864  0.00  0.00      PROA  
ATOM   3582  HN  ALA P 813      23.583   9.142  34.673  0.00  0.00      PROA  
ATOM   3583  CA  ALA P 813      23.323   9.109  32.512  0.00  0.00      PROA  
ATOM   3584  HA  ALA P 813      23.891   9.605  31.739  0.00  0.00      PROA  
ATOM   3585  CB  ALA P 813      23.871   7.659  32.483  0.00  0.00      PROA  
ATOM   3586  HB1 ALA P 813      23.371   6.955  33.183  0.00  0.00      PROA  
ATOM   3587  HB2 ALA P 813      24.973   7.665  32.624  0.00  0.00      PROA  
ATOM   3588  HB3 ALA P 813      23.816   7.241  31.455  0.00  0.00      PROA  
ATOM   3589  C   ALA P 813      21.827   8.962  31.976  0.00  0.00      PROA  
ATOM   3590  O   ALA P 813      21.532   8.286  30.983  0.00  0.00      PROA  
ATOM   3591  N   CYS P 814      20.890   9.557  32.677  0.00  0.00      PROA  
ATOM   3592  HN  CYS P 814      21.094  10.139  33.461  0.00  0.00      PROA  
ATOM   3593  CA  CYS P 814      19.437   9.398  32.500  0.00  0.00      PROA  
ATOM   3594  HA  CYS P 814      19.260   8.893  31.562  0.00  0.00      PROA  
ATOM   3595  CB  CYS P 814      18.805   8.891  33.703  0.00  0.00      PROA  
ATOM   3596  HB1 CYS P 814      17.750   9.221  33.811  0.00  0.00      PROA  
ATOM   3597  HB2 CYS P 814      19.334   9.345  34.569  0.00  0.00      PROA  
ATOM   3598  SG  CYS P 814      18.599   7.091  33.814  0.00  0.00      PROA  
ATOM   3599  C   CYS P 814      18.938  10.767  32.274  0.00  0.00      PROA  
ATOM   3600  O   CYS P 814      19.258  11.686  32.980  0.00  0.00      PROA  
ATOM   3601  N   GLY P 815      18.089  10.892  31.201  0.00  0.00      PROA  
ATOM   3602  HN  GLY P 815      17.829  10.095  30.661  0.00  0.00      PROA  
ATOM   3603  CA  GLY P 815      17.536  12.132  30.748  0.00  0.00      PROA  
ATOM   3604  HA1 GLY P 815      17.875  12.191  29.724  0.00  0.00      PROA  
ATOM   3605  HA2 GLY P 815      17.824  12.981  31.349  0.00  0.00      PROA  
ATOM   3606  C   GLY P 815      16.031  12.059  30.876  0.00  0.00      PROA  
ATOM   3607  O   GLY P 815      15.482  11.343  31.704  0.00  0.00      PROA  
ATOM   3608  N   HSD P 816      15.388  12.841  30.007  0.00  0.00      PROA  
ATOM   3609  HN  HSD P 816      15.930  13.405  29.389  0.00  0.00      PROA  
ATOM   3610  CA  HSD P 816      13.924  13.081  29.925  0.00  0.00      PROA  
ATOM   3611  HA  HSD P 816      13.751  13.284  30.972  0.00  0.00      PROA  
ATOM   3612  CB  HSD P 816      13.608  14.291  29.096  0.00  0.00      PROA  
ATOM   3613  HB1 HSD P 816      14.171  14.146  28.150  0.00  0.00      PROA  
ATOM   3614  HB2 HSD P 816      14.094  15.112  29.666  0.00  0.00      PROA  
ATOM   3615  ND1 HSD P 816      11.756  14.388  27.329  0.00  0.00      PROA  
ATOM   3616  HD1 HSD P 816      12.298  14.502  26.496  0.00  0.00      PROA  
ATOM   3617  CG  HSD P 816      12.149  14.456  28.687  0.00  0.00      PROA  
ATOM   3618  CE1 HSD P 816      10.427  14.526  27.408  0.00  0.00      PROA  
ATOM   3619  HE1 HSD P 816       9.766  14.376  26.555  0.00  0.00      PROA  
ATOM   3620  NE2 HSD P 816       9.988  14.651  28.631  0.00  0.00      PROA  
ATOM   3621  CD2 HSD P 816      11.087  14.633  29.471  0.00  0.00      PROA  
ATOM   3622  HD2 HSD P 816      10.901  14.678  30.537  0.00  0.00      PROA  
ATOM   3623  C   HSD P 816      13.091  11.872  29.515  0.00  0.00      PROA  
ATOM   3624  O   HSD P 816      11.987  11.732  30.047  0.00  0.00      PROA  
ATOM   3625  N   HSD P 817      13.673  10.979  28.633  0.00  0.00      PROA  
ATOM   3626  HN  HSD P 817      14.498  11.368  28.230  0.00  0.00      PROA  
ATOM   3627  CA  HSD P 817      13.170   9.611  28.320  0.00  0.00      PROA  
ATOM   3628  HA  HSD P 817      12.092   9.572  28.362  0.00  0.00      PROA  
ATOM   3629  CB  HSD P 817      13.522   9.267  26.935  0.00  0.00      PROA  
ATOM   3630  HB1 HSD P 817      13.125   8.330  26.489  0.00  0.00      PROA  
ATOM   3631  HB2 HSD P 817      14.614   9.370  26.759  0.00  0.00      PROA  
ATOM   3632  ND1 HSD P 817      13.578  10.945  25.063  0.00  0.00      PROA  
ATOM   3633  HD1 HSD P 817      14.434  10.590  24.686  0.00  0.00      PROA  
ATOM   3634  CG  HSD P 817      12.936  10.347  26.120  0.00  0.00      PROA  
ATOM   3635  CE1 HSD P 817      12.700  11.801  24.461  0.00  0.00      PROA  
ATOM   3636  HE1 HSD P 817      12.975  12.394  23.589  0.00  0.00      PROA  
ATOM   3637  NE2 HSD P 817      11.520  11.783  25.042  0.00  0.00      PROA  
ATOM   3638  CD2 HSD P 817      11.672  11.011  26.155  0.00  0.00      PROA  
ATOM   3639  HD2 HSD P 817      10.801  10.771  26.751  0.00  0.00      PROA  
ATOM   3640  C   HSD P 817      13.716   8.588  29.263  0.00  0.00      PROA  
ATOM   3641  O   HSD P 817      13.734   7.391  29.008  0.00  0.00      PROA  
ATOM   3642  N   GLY P 818      14.118   9.000  30.531  0.00  0.00      PROA  
ATOM   3643  HN  GLY P 818      14.018   9.965  30.760  0.00  0.00      PROA  
ATOM   3644  CA  GLY P 818      14.909   8.178  31.415  0.00  0.00      PROA  
ATOM   3645  HA1 GLY P 818      14.386   7.234  31.444  0.00  0.00      PROA  
ATOM   3646  HA2 GLY P 818      15.129   8.625  32.374  0.00  0.00      PROA  
ATOM   3647  C   GLY P 818      16.256   7.828  30.821  0.00  0.00      PROA  
ATOM   3648  O   GLY P 818      16.837   8.681  30.095  0.00  0.00      PROA  
ATOM   3649  N   PRO P 819      16.780   6.623  30.993  0.00  0.00      PROA  
ATOM   3650  CD  PRO P 819      16.215   5.473  31.636  0.00  0.00      PROA  
ATOM   3651  HD1 PRO P 819      15.329   5.044  31.121  0.00  0.00      PROA  
ATOM   3652  HD2 PRO P 819      15.967   5.682  32.698  0.00  0.00      PROA  
ATOM   3653  CA  PRO P 819      18.133   6.277  30.455  0.00  0.00      PROA  
ATOM   3654  HA  PRO P 819      18.842   6.726  31.135  0.00  0.00      PROA  
ATOM   3655  CB  PRO P 819      18.185   4.755  30.503  0.00  0.00      PROA  
ATOM   3656  HB1 PRO P 819      19.213   4.365  30.660  0.00  0.00      PROA  
ATOM   3657  HB2 PRO P 819      17.784   4.198  29.630  0.00  0.00      PROA  
ATOM   3658  CG  PRO P 819      17.283   4.374  31.704  0.00  0.00      PROA  
ATOM   3659  HG1 PRO P 819      16.869   3.344  31.679  0.00  0.00      PROA  
ATOM   3660  HG2 PRO P 819      17.879   4.362  32.641  0.00  0.00      PROA  
ATOM   3661  C   PRO P 819      18.462   6.749  29.031  0.00  0.00      PROA  
ATOM   3662  O   PRO P 819      17.585   6.482  28.231  0.00  0.00      PROA  
ATOM   3663  N   TYR P 820      19.586   7.397  28.659  0.00  0.00      PROA  
ATOM   3664  HN  TYR P 820      20.231   7.881  29.245  0.00  0.00      PROA  
ATOM   3665  CA  TYR P 820      20.125   7.431  27.292  0.00  0.00      PROA  
ATOM   3666  HA  TYR P 820      19.304   7.704  26.644  0.00  0.00      PROA  
ATOM   3667  CB  TYR P 820      21.269   8.405  27.147  0.00  0.00      PROA  
ATOM   3668  HB1 TYR P 820      21.814   8.426  26.178  0.00  0.00      PROA  
ATOM   3669  HB2 TYR P 820      21.991   8.010  27.893  0.00  0.00      PROA  
ATOM   3670  CG  TYR P 820      20.962   9.833  27.486  0.00  0.00      PROA  
ATOM   3671  CD1 TYR P 820      20.200  10.603  26.581  0.00  0.00      PROA  
ATOM   3672  HD1 TYR P 820      19.812  10.031  25.751  0.00  0.00      PROA  
ATOM   3673  CE1 TYR P 820      19.682  11.882  27.015  0.00  0.00      PROA  
ATOM   3674  HE1 TYR P 820      18.957  12.402  26.406  0.00  0.00      PROA  
ATOM   3675  CZ  TYR P 820      20.094  12.336  28.222  0.00  0.00      PROA  
ATOM   3676  OH  TYR P 820      19.626  13.651  28.645  0.00  0.00      PROA  
ATOM   3677  HH  TYR P 820      20.305  13.967  29.245  0.00  0.00      PROA  
ATOM   3678  CD2 TYR P 820      21.424  10.362  28.637  0.00  0.00      PROA  
ATOM   3679  HD2 TYR P 820      22.196   9.859  29.200  0.00  0.00      PROA  
ATOM   3680  CE2 TYR P 820      20.958  11.620  29.058  0.00  0.00      PROA  
ATOM   3681  HE2 TYR P 820      21.351  12.084  29.951  0.00  0.00      PROA  
ATOM   3682  C   TYR P 820      20.647   6.068  26.793  0.00  0.00      PROA  
ATOM   3683  O   TYR P 820      21.351   5.383  27.469  0.00  0.00      PROA  
ATOM   3684  N   ILE P 821      20.299   5.778  25.559  0.00  0.00      PROA  
ATOM   3685  HN  ILE P 821      19.755   6.465  25.084  0.00  0.00      PROA  
ATOM   3686  CA  ILE P 821      20.588   4.513  24.870  0.00  0.00      PROA  
ATOM   3687  HA  ILE P 821      21.003   3.764  25.528  0.00  0.00      PROA  
ATOM   3688  CB  ILE P 821      19.243   3.809  24.417  0.00  0.00      PROA  
ATOM   3689  HB  ILE P 821      18.656   4.536  23.815  0.00  0.00      PROA  
ATOM   3690  CG2 ILE P 821      19.638   2.561  23.486  0.00  0.00      PROA  
ATOM   3691 HG21 ILE P 821      20.536   2.839  22.893  0.00  0.00      PROA  
ATOM   3692 HG22 ILE P 821      18.926   2.236  22.698  0.00  0.00      PROA  
ATOM   3693 HG23 ILE P 821      19.750   1.701  24.180  0.00  0.00      PROA  
ATOM   3694  CG1 ILE P 821      18.248   3.380  25.572  0.00  0.00      PROA  
ATOM   3695 HG11 ILE P 821      17.492   2.722  25.093  0.00  0.00      PROA  
ATOM   3696 HG12 ILE P 821      17.749   4.219  26.103  0.00  0.00      PROA  
ATOM   3697  CD  ILE P 821      18.901   2.400  26.636  0.00  0.00      PROA  
ATOM   3698  HD1 ILE P 821      19.226   1.398  26.283  0.00  0.00      PROA  
ATOM   3699  HD2 ILE P 821      18.177   2.296  27.472  0.00  0.00      PROA  
ATOM   3700  HD3 ILE P 821      19.801   2.811  27.141  0.00  0.00      PROA  
ATOM   3701  C   ILE P 821      21.485   5.058  23.737  0.00  0.00      PROA  
ATOM   3702  O   ILE P 821      21.039   5.908  22.975  0.00  0.00      PROA  
ATOM   3703  N   PRO P 822      22.644   4.448  23.422  0.00  0.00      PROA  
ATOM   3704  CD  PRO P 822      23.289   3.532  24.277  0.00  0.00      PROA  
ATOM   3705  HD1 PRO P 822      22.857   2.519  24.126  0.00  0.00      PROA  
ATOM   3706  HD2 PRO P 822      23.092   3.779  25.342  0.00  0.00      PROA  
ATOM   3707  CA  PRO P 822      23.642   5.129  22.534  0.00  0.00      PROA  
ATOM   3708  HA  PRO P 822      23.202   6.088  22.304  0.00  0.00      PROA  
ATOM   3709  CB  PRO P 822      24.923   4.981  23.323  0.00  0.00      PROA  
ATOM   3710  HB1 PRO P 822      24.960   5.745  24.128  0.00  0.00      PROA  
ATOM   3711  HB2 PRO P 822      25.818   5.047  22.668  0.00  0.00      PROA  
ATOM   3712  CG  PRO P 822      24.817   3.558  23.940  0.00  0.00      PROA  
ATOM   3713  HG1 PRO P 822      25.032   2.816  23.141  0.00  0.00      PROA  
ATOM   3714  HG2 PRO P 822      25.487   3.331  24.796  0.00  0.00      PROA  
ATOM   3715  C   PRO P 822      23.727   4.411  21.155  0.00  0.00      PROA  
ATOM   3716  O   PRO P 822      24.202   5.013  20.204  0.00  0.00      PROA  
ATOM   3717  N   ASP P 823      23.321   3.132  21.002  0.00  0.00      PROA  
ATOM   3718  HN  ASP P 823      22.976   2.564  21.745  0.00  0.00      PROA  
ATOM   3719  CA  ASP P 823      23.536   2.277  19.831  0.00  0.00      PROA  
ATOM   3720  HA  ASP P 823      24.250   2.793  19.206  0.00  0.00      PROA  
ATOM   3721  CB  ASP P 823      24.237   0.892  20.290  0.00  0.00      PROA  
ATOM   3722  HB1 ASP P 823      25.225   1.183  20.707  0.00  0.00      PROA  
ATOM   3723  HB2 ASP P 823      24.486   0.294  19.388  0.00  0.00      PROA  
ATOM   3724  CG  ASP P 823      23.434   0.000  21.208  0.00  0.00      PROA  
ATOM   3725  OD1 ASP P 823      22.348   0.503  21.738  0.00  0.00      PROA  
ATOM   3726  OD2 ASP P 823      23.897  -1.131  21.490  0.00  0.00      PROA  
ATOM   3727  C   ASP P 823      22.313   2.098  18.891  0.00  0.00      PROA  
ATOM   3728  O   ASP P 823      22.376   2.017  17.716  0.00  0.00      PROA  
ATOM   3729  N   VAL P 824      21.094   2.097  19.463  0.00  0.00      PROA  
ATOM   3730  HN  VAL P 824      21.174   1.878  20.432  0.00  0.00      PROA  
ATOM   3731  CA  VAL P 824      19.914   1.791  18.794  0.00  0.00      PROA  
ATOM   3732  HA  VAL P 824      20.136   0.892  18.238  0.00  0.00      PROA  
ATOM   3733  CB  VAL P 824      18.848   1.490  19.792  0.00  0.00      PROA  
ATOM   3734  HB  VAL P 824      18.898   2.202  20.643  0.00  0.00      PROA  
ATOM   3735  CG1 VAL P 824      17.464   1.473  19.194  0.00  0.00      PROA  
ATOM   3736 HG11 VAL P 824      17.105   2.493  18.941  0.00  0.00      PROA  
ATOM   3737 HG12 VAL P 824      16.756   1.011  19.915  0.00  0.00      PROA  
ATOM   3738 HG13 VAL P 824      17.604   0.870  18.271  0.00  0.00      PROA  
ATOM   3739  CG2 VAL P 824      19.188   0.104  20.289  0.00  0.00      PROA  
ATOM   3740 HG21 VAL P 824      18.405  -0.250  20.993  0.00  0.00      PROA  
ATOM   3741 HG22 VAL P 824      20.188   0.087  20.773  0.00  0.00      PROA  
ATOM   3742 HG23 VAL P 824      19.153  -0.637  19.463  0.00  0.00      PROA  
ATOM   3743  C   VAL P 824      19.483   2.702  17.716  0.00  0.00      PROA  
ATOM   3744  O   VAL P 824      18.884   2.302  16.767  0.00  0.00      PROA  
ATOM   3745  N   LEU P 825      19.680   4.033  17.870  0.00  0.00      PROA  
ATOM   3746  HN  LEU P 825      20.153   4.383  18.675  0.00  0.00      PROA  
ATOM   3747  CA  LEU P 825      19.424   5.085  16.923  0.00  0.00      PROA  
ATOM   3748  HA  LEU P 825      18.366   4.990  16.728  0.00  0.00      PROA  
ATOM   3749  CB  LEU P 825      19.888   6.450  17.501  0.00  0.00      PROA  
ATOM   3750  HB1 LEU P 825      20.946   6.336  17.822  0.00  0.00      PROA  
ATOM   3751  HB2 LEU P 825      19.394   6.652  18.476  0.00  0.00      PROA  
ATOM   3752  CG  LEU P 825      19.530   7.672  16.664  0.00  0.00      PROA  
ATOM   3753  HG  LEU P 825      19.399   8.518  17.371  0.00  0.00      PROA  
ATOM   3754  CD1 LEU P 825      20.705   8.220  15.807  0.00  0.00      PROA  
ATOM   3755 HD11 LEU P 825      20.524   9.276  15.515  0.00  0.00      PROA  
ATOM   3756 HD12 LEU P 825      20.867   7.619  14.887  0.00  0.00      PROA  
ATOM   3757 HD13 LEU P 825      21.593   8.147  16.471  0.00  0.00      PROA  
ATOM   3758  CD2 LEU P 825      18.240   7.503  15.950  0.00  0.00      PROA  
ATOM   3759 HD21 LEU P 825      18.442   6.751  15.157  0.00  0.00      PROA  
ATOM   3760 HD22 LEU P 825      17.916   8.451  15.471  0.00  0.00      PROA  
ATOM   3761 HD23 LEU P 825      17.433   7.107  16.604  0.00  0.00      PROA  
ATOM   3762  C   LEU P 825      20.255   4.730  15.670  0.00  0.00      PROA  
ATOM   3763  O   LEU P 825      19.709   4.658  14.552  0.00  0.00      PROA  
ATOM   3764  N   PHE P 826      21.548   4.465  15.850  0.00  0.00      PROA  
ATOM   3765  HN  PHE P 826      21.911   4.234  16.750  0.00  0.00      PROA  
ATOM   3766  CA  PHE P 826      22.451   4.175  14.803  0.00  0.00      PROA  
ATOM   3767  HA  PHE P 826      22.457   5.054  14.176  0.00  0.00      PROA  
ATOM   3768  CB  PHE P 826      23.868   4.173  15.356  0.00  0.00      PROA  
ATOM   3769  HB1 PHE P 826      24.504   3.637  14.620  0.00  0.00      PROA  
ATOM   3770  HB2 PHE P 826      23.893   3.662  16.342  0.00  0.00      PROA  
ATOM   3771  CG  PHE P 826      24.461   5.587  15.558  0.00  0.00      PROA  
ATOM   3772  CD1 PHE P 826      25.318   6.140  14.568  0.00  0.00      PROA  
ATOM   3773  HD1 PHE P 826      25.603   5.546  13.712  0.00  0.00      PROA  
ATOM   3774  CE1 PHE P 826      25.956   7.349  14.812  0.00  0.00      PROA  
ATOM   3775  HE1 PHE P 826      26.681   7.605  14.053  0.00  0.00      PROA  
ATOM   3776  CZ  PHE P 826      25.814   7.997  16.055  0.00  0.00      PROA  
ATOM   3777  HZ  PHE P 826      26.428   8.858  16.273  0.00  0.00      PROA  
ATOM   3778  CD2 PHE P 826      24.255   6.304  16.739  0.00  0.00      PROA  
ATOM   3779  HD2 PHE P 826      23.682   5.816  17.513  0.00  0.00      PROA  
ATOM   3780  CE2 PHE P 826      24.972   7.467  17.040  0.00  0.00      PROA  
ATOM   3781  HE2 PHE P 826      24.931   7.979  17.990  0.00  0.00      PROA  
ATOM   3782  C   PHE P 826      22.065   2.924  14.060  0.00  0.00      PROA  
ATOM   3783  O   PHE P 826      21.932   2.850  12.812  0.00  0.00      PROA  
ATOM   3784  N   TRP P 827      21.738   1.816  14.767  0.00  0.00      PROA  
ATOM   3785  HN  TRP P 827      21.855   1.885  15.754  0.00  0.00      PROA  
ATOM   3786  CA  TRP P 827      21.229   0.550  14.109  0.00  0.00      PROA  
ATOM   3787  HA  TRP P 827      21.819   0.245  13.257  0.00  0.00      PROA  
ATOM   3788  CB  TRP P 827      21.139  -0.722  15.020  0.00  0.00      PROA  
ATOM   3789  HB1 TRP P 827      20.532  -1.538  14.573  0.00  0.00      PROA  
ATOM   3790  HB2 TRP P 827      20.581  -0.490  15.953  0.00  0.00      PROA  
ATOM   3791  CG  TRP P 827      22.469  -1.318  15.401  0.00  0.00      PROA  
ATOM   3792  CD1 TRP P 827      23.285  -0.983  16.530  0.00  0.00      PROA  
ATOM   3793  HD1 TRP P 827      23.014  -0.496  17.455  0.00  0.00      PROA  
ATOM   3794  NE1 TRP P 827      24.536  -1.557  16.301  0.00  0.00      PROA  
ATOM   3795  HE1 TRP P 827      25.336  -1.343  16.817  0.00  0.00      PROA  
ATOM   3796  CE2 TRP P 827      24.580  -2.104  15.002  0.00  0.00      PROA  
ATOM   3797  CD2 TRP P 827      23.281  -1.989  14.418  0.00  0.00      PROA  
ATOM   3798  CE3 TRP P 827      23.147  -2.419  13.085  0.00  0.00      PROA  
ATOM   3799  HE3 TRP P 827      22.202  -2.207  12.607  0.00  0.00      PROA  
ATOM   3800  CZ3 TRP P 827      24.222  -3.027  12.455  0.00  0.00      PROA  
ATOM   3801  HZ3 TRP P 827      24.022  -3.493  11.502  0.00  0.00      PROA  
ATOM   3802  CZ2 TRP P 827      25.641  -2.750  14.364  0.00  0.00      PROA  
ATOM   3803  HZ2 TRP P 827      26.492  -2.940  15.001  0.00  0.00      PROA  
ATOM   3804  CH2 TRP P 827      25.475  -3.268  13.091  0.00  0.00      PROA  
ATOM   3805  HH2 TRP P 827      26.324  -3.681  12.565  0.00  0.00      PROA  
ATOM   3806  C   TRP P 827      19.893   0.798  13.412  0.00  0.00      PROA  
ATOM   3807  O   TRP P 827      19.692   0.335  12.297  0.00  0.00      PROA  
ATOM   3808  N   CYS P 828      18.861   1.489  14.007  0.00  0.00      PROA  
ATOM   3809  HN  CYS P 828      18.931   1.905  14.910  0.00  0.00      PROA  
ATOM   3810  CA  CYS P 828      17.674   1.701  13.230  0.00  0.00      PROA  
ATOM   3811  HA  CYS P 828      17.294   0.716  13.002  0.00  0.00      PROA  
ATOM   3812  CB  CYS P 828      16.644   2.539  14.063  0.00  0.00      PROA  
ATOM   3813  HB1 CYS P 828      15.673   2.776  13.578  0.00  0.00      PROA  
ATOM   3814  HB2 CYS P 828      17.133   3.434  14.505  0.00  0.00      PROA  
ATOM   3815  SG  CYS P 828      16.192   1.369  15.359  0.00  0.00      PROA  
ATOM   3816  HG1 CYS P 828      17.169   1.630  16.215  0.00  0.00      PROA  
ATOM   3817  C   CYS P 828      17.850   2.401  11.853  0.00  0.00      PROA  
ATOM   3818  O   CYS P 828      17.118   2.066  10.914  0.00  0.00      PROA  
ATOM   3819  N   VAL P 829      18.692   3.428  11.766  0.00  0.00      PROA  
ATOM   3820  HN  VAL P 829      19.128   3.857  12.554  0.00  0.00      PROA  
ATOM   3821  CA  VAL P 829      19.055   4.075  10.552  0.00  0.00      PROA  
ATOM   3822  HA  VAL P 829      18.127   4.231  10.022  0.00  0.00      PROA  
ATOM   3823  CB  VAL P 829      19.768   5.441  10.868  0.00  0.00      PROA  
ATOM   3824  HB  VAL P 829      20.715   5.232  11.409  0.00  0.00      PROA  
ATOM   3825  CG1 VAL P 829      20.331   6.135   9.594  0.00  0.00      PROA  
ATOM   3826 HG11 VAL P 829      21.168   5.540   9.169  0.00  0.00      PROA  
ATOM   3827 HG12 VAL P 829      20.708   7.124   9.933  0.00  0.00      PROA  
ATOM   3828 HG13 VAL P 829      19.516   6.351   8.871  0.00  0.00      PROA  
ATOM   3829  CG2 VAL P 829      18.754   6.231  11.674  0.00  0.00      PROA  
ATOM   3830 HG21 VAL P 829      17.727   6.167  11.255  0.00  0.00      PROA  
ATOM   3831 HG22 VAL P 829      19.098   7.287  11.646  0.00  0.00      PROA  
ATOM   3832 HG23 VAL P 829      18.720   5.984  12.756  0.00  0.00      PROA  
ATOM   3833  C   VAL P 829      19.915   3.190   9.644  0.00  0.00      PROA  
ATOM   3834  O   VAL P 829      19.498   3.019   8.508  0.00  0.00      PROA  
ATOM   3835  N   ILE P 830      21.015   2.497  10.193  0.00  0.00      PROA  
ATOM   3836  HN  ILE P 830      21.354   2.638  11.119  0.00  0.00      PROA  
ATOM   3837  CA  ILE P 830      21.735   1.456   9.536  0.00  0.00      PROA  
ATOM   3838  HA  ILE P 830      22.200   1.945   8.693  0.00  0.00      PROA  
ATOM   3839  CB  ILE P 830      22.805   0.715  10.463  0.00  0.00      PROA  
ATOM   3840  HB  ILE P 830      22.273   0.268  11.329  0.00  0.00      PROA  
ATOM   3841  CG2 ILE P 830      23.465  -0.594   9.828  0.00  0.00      PROA  
ATOM   3842 HG21 ILE P 830      23.443  -0.586   8.717  0.00  0.00      PROA  
ATOM   3843 HG22 ILE P 830      23.025  -1.520  10.256  0.00  0.00      PROA  
ATOM   3844 HG23 ILE P 830      24.542  -0.522  10.088  0.00  0.00      PROA  
ATOM   3845  CG1 ILE P 830      23.872   1.762  10.851  0.00  0.00      PROA  
ATOM   3846 HG11 ILE P 830      23.422   2.764  11.016  0.00  0.00      PROA  
ATOM   3847 HG12 ILE P 830      24.651   1.877  10.067  0.00  0.00      PROA  
ATOM   3848  CD  ILE P 830      24.559   1.431  12.167  0.00  0.00      PROA  
ATOM   3849  HD1 ILE P 830      25.226   2.238  12.538  0.00  0.00      PROA  
ATOM   3850  HD2 ILE P 830      25.200   0.523  12.174  0.00  0.00      PROA  
ATOM   3851  HD3 ILE P 830      23.813   1.076  12.910  0.00  0.00      PROA  
ATOM   3852  C   ILE P 830      20.911   0.370   8.854  0.00  0.00      PROA  
ATOM   3853  O   ILE P 830      21.060   0.143   7.628  0.00  0.00      PROA  
ATOM   3854  N   LEU P 831      20.064  -0.323   9.675  0.00  0.00      PROA  
ATOM   3855  HN  LEU P 831      19.980  -0.114  10.646  0.00  0.00      PROA  
ATOM   3856  CA  LEU P 831      19.146  -1.308   9.087  0.00  0.00      PROA  
ATOM   3857  HA  LEU P 831      19.675  -2.111   8.595  0.00  0.00      PROA  
ATOM   3858  CB  LEU P 831      18.389  -1.967  10.261  0.00  0.00      PROA  
ATOM   3859  HB1 LEU P 831      17.684  -2.756   9.924  0.00  0.00      PROA  
ATOM   3860  HB2 LEU P 831      17.770  -1.250  10.842  0.00  0.00      PROA  
ATOM   3861  CG  LEU P 831      19.316  -2.748  11.290  0.00  0.00      PROA  
ATOM   3862  HG  LEU P 831      20.105  -2.024  11.587  0.00  0.00      PROA  
ATOM   3863  CD1 LEU P 831      18.491  -3.296  12.436  0.00  0.00      PROA  
ATOM   3864 HD11 LEU P 831      17.839  -4.066  11.972  0.00  0.00      PROA  
ATOM   3865 HD12 LEU P 831      17.913  -2.418  12.797  0.00  0.00      PROA  
ATOM   3866 HD13 LEU P 831      19.074  -3.773  13.252  0.00  0.00      PROA  
ATOM   3867  CD2 LEU P 831      20.084  -3.900  10.732  0.00  0.00      PROA  
ATOM   3868 HD21 LEU P 831      19.325  -4.575  10.280  0.00  0.00      PROA  
ATOM   3869 HD22 LEU P 831      20.553  -4.480  11.555  0.00  0.00      PROA  
ATOM   3870 HD23 LEU P 831      20.896  -3.592  10.040  0.00  0.00      PROA  
ATOM   3871  C   LEU P 831      18.234  -0.762   8.016  0.00  0.00      PROA  
ATOM   3872  O   LEU P 831      18.119  -1.284   6.959  0.00  0.00      PROA  
ATOM   3873  N   PHE P 832      17.625   0.422   8.235  0.00  0.00      PROA  
ATOM   3874  HN  PHE P 832      17.586   0.809   9.152  0.00  0.00      PROA  
ATOM   3875  CA  PHE P 832      16.725   1.027   7.257  0.00  0.00      PROA  
ATOM   3876  HA  PHE P 832      15.935   0.348   6.974  0.00  0.00      PROA  
ATOM   3877  CB  PHE P 832      15.953   2.253   7.953  0.00  0.00      PROA  
ATOM   3878  HB1 PHE P 832      16.672   2.788   8.610  0.00  0.00      PROA  
ATOM   3879  HB2 PHE P 832      15.253   1.778   8.674  0.00  0.00      PROA  
ATOM   3880  CG  PHE P 832      15.220   3.354   7.181  0.00  0.00      PROA  
ATOM   3881  CD1 PHE P 832      15.925   4.373   6.508  0.00  0.00      PROA  
ATOM   3882  HD1 PHE P 832      17.004   4.353   6.553  0.00  0.00      PROA  
ATOM   3883  CE1 PHE P 832      15.146   5.333   5.827  0.00  0.00      PROA  
ATOM   3884  HE1 PHE P 832      15.590   6.149   5.276  0.00  0.00      PROA  
ATOM   3885  CZ  PHE P 832      13.749   5.333   5.825  0.00  0.00      PROA  
ATOM   3886  HZ  PHE P 832      13.148   6.090   5.344  0.00  0.00      PROA  
ATOM   3887  CD2 PHE P 832      13.861   3.418   7.293  0.00  0.00      PROA  
ATOM   3888  HD2 PHE P 832      13.323   2.621   7.784  0.00  0.00      PROA  
ATOM   3889  CE2 PHE P 832      13.103   4.347   6.562  0.00  0.00      PROA  
ATOM   3890  HE2 PHE P 832      12.029   4.370   6.665  0.00  0.00      PROA  
ATOM   3891  C   PHE P 832      17.394   1.389   5.886  0.00  0.00      PROA  
ATOM   3892  O   PHE P 832      16.929   1.097   4.754  0.00  0.00      PROA  
ATOM   3893  N   PHE P 833      18.588   2.057   6.014  0.00  0.00      PROA  
ATOM   3894  HN  PHE P 833      19.047   2.286   6.869  0.00  0.00      PROA  
ATOM   3895  CA  PHE P 833      19.423   2.445   4.830  0.00  0.00      PROA  
ATOM   3896  HA  PHE P 833      18.740   2.917   4.139  0.00  0.00      PROA  
ATOM   3897  CB  PHE P 833      20.626   3.339   5.151  0.00  0.00      PROA  
ATOM   3898  HB1 PHE P 833      21.420   2.677   5.561  0.00  0.00      PROA  
ATOM   3899  HB2 PHE P 833      20.331   4.169   5.828  0.00  0.00      PROA  
ATOM   3900  CG  PHE P 833      21.184   4.039   3.917  0.00  0.00      PROA  
ATOM   3901  CD1 PHE P 833      22.540   4.172   3.644  0.00  0.00      PROA  
ATOM   3902  HD1 PHE P 833      23.242   3.734   4.339  0.00  0.00      PROA  
ATOM   3903  CE1 PHE P 833      23.032   4.982   2.603  0.00  0.00      PROA  
ATOM   3904  HE1 PHE P 833      24.053   5.185   2.314  0.00  0.00      PROA  
ATOM   3905  CZ  PHE P 833      22.047   5.623   1.752  0.00  0.00      PROA  
ATOM   3906  HZ  PHE P 833      22.430   6.316   1.016  0.00  0.00      PROA  
ATOM   3907  CD2 PHE P 833      20.222   4.748   3.085  0.00  0.00      PROA  
ATOM   3908  HD2 PHE P 833      19.151   4.685   3.206  0.00  0.00      PROA  
ATOM   3909  CE2 PHE P 833      20.711   5.562   2.043  0.00  0.00      PROA  
ATOM   3910  HE2 PHE P 833      20.000   5.990   1.351  0.00  0.00      PROA  
ATOM   3911  C   PHE P 833      19.915   1.296   4.099  0.00  0.00      PROA  
ATOM   3912  O   PHE P 833      19.820   1.138   2.899  0.00  0.00      PROA  
ATOM   3913  N   THR P 834      20.403   0.282   4.841  0.00  0.00      PROA  
ATOM   3914  HN  THR P 834      20.530   0.515   5.802  0.00  0.00      PROA  
ATOM   3915  CA  THR P 834      20.871  -0.978   4.262  0.00  0.00      PROA  
ATOM   3916  HA  THR P 834      21.516  -0.753   3.426  0.00  0.00      PROA  
ATOM   3917  CB  THR P 834      21.876  -1.729   5.122  0.00  0.00      PROA  
ATOM   3918  HB  THR P 834      22.235  -2.588   4.517  0.00  0.00      PROA  
ATOM   3919  OG1 THR P 834      21.334  -2.175   6.389  0.00  0.00      PROA  
ATOM   3920  HG1 THR P 834      21.239  -1.356   6.880  0.00  0.00      PROA  
ATOM   3921  CG2 THR P 834      23.158  -1.036   5.466  0.00  0.00      PROA  
ATOM   3922 HG21 THR P 834      23.719  -0.712   4.563  0.00  0.00      PROA  
ATOM   3923 HG22 THR P 834      23.871  -1.644   6.062  0.00  0.00      PROA  
ATOM   3924 HG23 THR P 834      22.822  -0.219   6.140  0.00  0.00      PROA  
ATOM   3925  C   THR P 834      19.835  -1.874   3.635  0.00  0.00      PROA  
ATOM   3926  O   THR P 834      20.086  -2.300   2.528  0.00  0.00      PROA  
ATOM   3927  N   THR P 835      18.636  -2.014   4.286  0.00  0.00      PROA  
ATOM   3928  HN  THR P 835      18.515  -1.715   5.229  0.00  0.00      PROA  
ATOM   3929  CA  THR P 835      17.389  -2.572   3.704  0.00  0.00      PROA  
ATOM   3930  HA  THR P 835      17.603  -3.623   3.580  0.00  0.00      PROA  
ATOM   3931  CB  THR P 835      16.179  -2.478   4.542  0.00  0.00      PROA  
ATOM   3932  HB  THR P 835      15.789  -1.440   4.620  0.00  0.00      PROA  
ATOM   3933  OG1 THR P 835      16.446  -3.049   5.784  0.00  0.00      PROA  
ATOM   3934  HG1 THR P 835      16.973  -2.398   6.253  0.00  0.00      PROA  
ATOM   3935  CG2 THR P 835      14.957  -3.386   4.057  0.00  0.00      PROA  
ATOM   3936 HG21 THR P 835      14.281  -3.015   3.257  0.00  0.00      PROA  
ATOM   3937 HG22 THR P 835      14.267  -3.533   4.915  0.00  0.00      PROA  
ATOM   3938 HG23 THR P 835      15.367  -4.375   3.759  0.00  0.00      PROA  
ATOM   3939  C   THR P 835      17.064  -1.984   2.289  0.00  0.00      PROA  
ATOM   3940  O   THR P 835      16.914  -2.651   1.272  0.00  0.00      PROA  
ATOM   3941  N   PHE P 836      16.948  -0.587   2.191  0.00  0.00      PROA  
ATOM   3942  HN  PHE P 836      16.971  -0.100   3.061  0.00  0.00      PROA  
ATOM   3943  CA  PHE P 836      16.837   0.224   0.957  0.00  0.00      PROA  
ATOM   3944  HA  PHE P 836      15.950  -0.026   0.392  0.00  0.00      PROA  
ATOM   3945  CB  PHE P 836      16.589   1.721   1.425  0.00  0.00      PROA  
ATOM   3946  HB1 PHE P 836      17.541   2.047   1.896  0.00  0.00      PROA  
ATOM   3947  HB2 PHE P 836      15.888   1.803   2.283  0.00  0.00      PROA  
ATOM   3948  CG  PHE P 836      16.324   2.577   0.233  0.00  0.00      PROA  
ATOM   3949  CD1 PHE P 836      17.356   2.933  -0.686  0.00  0.00      PROA  
ATOM   3950  HD1 PHE P 836      18.365   2.549  -0.658  0.00  0.00      PROA  
ATOM   3951  CE1 PHE P 836      17.006   3.668  -1.788  0.00  0.00      PROA  
ATOM   3952  HE1 PHE P 836      17.810   3.925  -2.461  0.00  0.00      PROA  
ATOM   3953  CZ  PHE P 836      15.662   4.123  -2.024  0.00  0.00      PROA  
ATOM   3954  HZ  PHE P 836      15.582   4.900  -2.771  0.00  0.00      PROA  
ATOM   3955  CD2 PHE P 836      14.952   2.942   0.055  0.00  0.00      PROA  
ATOM   3956  HD2 PHE P 836      14.204   2.779   0.817  0.00  0.00      PROA  
ATOM   3957  CE2 PHE P 836      14.687   3.728  -1.092  0.00  0.00      PROA  
ATOM   3958  HE2 PHE P 836      13.719   4.202  -1.154  0.00  0.00      PROA  
ATOM   3959  C   PHE P 836      18.047   0.008  -0.003  0.00  0.00      PROA  
ATOM   3960  O   PHE P 836      17.776  -0.111  -1.201  0.00  0.00      PROA  
ATOM   3961  N   PHE P 837      19.250   0.072   0.446  0.00  0.00      PROA  
ATOM   3962  HN  PHE P 837      19.458   0.135   1.419  0.00  0.00      PROA  
ATOM   3963  CA  PHE P 837      20.419   0.083  -0.465  0.00  0.00      PROA  
ATOM   3964  HA  PHE P 837      20.201   0.780  -1.260  0.00  0.00      PROA  
ATOM   3965  CB  PHE P 837      21.720   0.580   0.265  0.00  0.00      PROA  
ATOM   3966  HB1 PHE P 837      21.651   0.133   1.280  0.00  0.00      PROA  
ATOM   3967  HB2 PHE P 837      21.724   1.681   0.412  0.00  0.00      PROA  
ATOM   3968  CG  PHE P 837      23.037   0.259  -0.283  0.00  0.00      PROA  
ATOM   3969  CD1 PHE P 837      23.857  -0.626   0.418  0.00  0.00      PROA  
ATOM   3970  HD1 PHE P 837      23.483  -0.980   1.368  0.00  0.00      PROA  
ATOM   3971  CE1 PHE P 837      25.222  -0.728   0.053  0.00  0.00      PROA  
ATOM   3972  HE1 PHE P 837      25.871  -1.287   0.712  0.00  0.00      PROA  
ATOM   3973  CZ  PHE P 837      25.674   0.082  -1.016  0.00  0.00      PROA  
ATOM   3974  HZ  PHE P 837      26.735   0.241  -1.146  0.00  0.00      PROA  
ATOM   3975  CD2 PHE P 837      23.504   0.965  -1.402  0.00  0.00      PROA  
ATOM   3976  HD2 PHE P 837      22.811   1.592  -1.944  0.00  0.00      PROA  
ATOM   3977  CE2 PHE P 837      24.836   0.900  -1.738  0.00  0.00      PROA  
ATOM   3978  HE2 PHE P 837      25.188   1.529  -2.542  0.00  0.00      PROA  
ATOM   3979  C   PHE P 837      20.588  -1.230  -1.110  0.00  0.00      PROA  
ATOM   3980  O   PHE P 837      20.855  -1.380  -2.287  0.00  0.00      PROA  
ATOM   3981  N   LEU P 838      20.398  -2.324  -0.387  0.00  0.00      PROA  
ATOM   3982  HN  LEU P 838      20.331  -2.251   0.605  0.00  0.00      PROA  
ATOM   3983  CA  LEU P 838      20.638  -3.639  -0.874  0.00  0.00      PROA  
ATOM   3984  HA  LEU P 838      21.557  -3.543  -1.433  0.00  0.00      PROA  
ATOM   3985  CB  LEU P 838      20.826  -4.751   0.216  0.00  0.00      PROA  
ATOM   3986  HB1 LEU P 838      20.987  -5.746  -0.251  0.00  0.00      PROA  
ATOM   3987  HB2 LEU P 838      19.812  -4.789   0.669  0.00  0.00      PROA  
ATOM   3988  CG  LEU P 838      22.060  -4.586   1.215  0.00  0.00      PROA  
ATOM   3989  HG  LEU P 838      22.097  -3.505   1.469  0.00  0.00      PROA  
ATOM   3990  CD1 LEU P 838      21.780  -5.362   2.496  0.00  0.00      PROA  
ATOM   3991 HD11 LEU P 838      22.278  -4.972   3.409  0.00  0.00      PROA  
ATOM   3992 HD12 LEU P 838      22.234  -6.376   2.532  0.00  0.00      PROA  
ATOM   3993 HD13 LEU P 838      20.684  -5.456   2.648  0.00  0.00      PROA  
ATOM   3994  CD2 LEU P 838      23.274  -5.128   0.434  0.00  0.00      PROA  
ATOM   3995 HD21 LEU P 838      24.198  -4.911   1.012  0.00  0.00      PROA  
ATOM   3996 HD22 LEU P 838      23.430  -4.729  -0.591  0.00  0.00      PROA  
ATOM   3997 HD23 LEU P 838      23.268  -6.236   0.356  0.00  0.00      PROA  
ATOM   3998  C   LEU P 838      19.639  -4.144  -1.844  0.00  0.00      PROA  
ATOM   3999  O   LEU P 838      19.916  -4.761  -2.841  0.00  0.00      PROA  
ATOM   4000  N   SER P 839      18.369  -3.747  -1.602  0.00  0.00      PROA  
ATOM   4001  HN  SER P 839      18.161  -3.320  -0.725  0.00  0.00      PROA  
ATOM   4002  CA  SER P 839      17.266  -3.907  -2.517  0.00  0.00      PROA  
ATOM   4003  HA  SER P 839      17.310  -4.931  -2.860  0.00  0.00      PROA  
ATOM   4004  CB  SER P 839      15.856  -3.599  -1.900  0.00  0.00      PROA  
ATOM   4005  HB1 SER P 839      15.717  -4.396  -1.139  0.00  0.00      PROA  
ATOM   4006  HB2 SER P 839      15.102  -3.666  -2.713  0.00  0.00      PROA  
ATOM   4007  OG  SER P 839      15.797  -2.298  -1.313  0.00  0.00      PROA  
ATOM   4008  HG1 SER P 839      15.980  -2.490  -0.390  0.00  0.00      PROA  
ATOM   4009  C   SER P 839      17.300  -3.030  -3.798  0.00  0.00      PROA  
ATOM   4010  O   SER P 839      17.078  -3.437  -4.943  0.00  0.00      PROA  
ATOM   4011  N   SER P 840      17.662  -1.753  -3.676  0.00  0.00      PROA  
ATOM   4012  HN  SER P 840      17.644  -1.317  -2.780  0.00  0.00      PROA  
ATOM   4013  CA  SER P 840      17.915  -0.805  -4.760  0.00  0.00      PROA  
ATOM   4014  HA  SER P 840      17.109  -0.708  -5.472  0.00  0.00      PROA  
ATOM   4015  CB  SER P 840      18.306   0.591  -4.269  0.00  0.00      PROA  
ATOM   4016  HB1 SER P 840      19.197   0.470  -3.617  0.00  0.00      PROA  
ATOM   4017  HB2 SER P 840      17.493   0.987  -3.624  0.00  0.00      PROA  
ATOM   4018  OG  SER P 840      18.668   1.501  -5.340  0.00  0.00      PROA  
ATOM   4019  HG1 SER P 840      19.628   1.504  -5.338  0.00  0.00      PROA  
ATOM   4020  C   SER P 840      19.089  -1.258  -5.672  0.00  0.00      PROA  
ATOM   4021  O   SER P 840      18.895  -1.321  -6.923  0.00  0.00      PROA  
ATOM   4022  N   PHE P 841      20.224  -1.658  -5.036  0.00  0.00      PROA  
ATOM   4023  HN  PHE P 841      20.336  -1.572  -4.049  0.00  0.00      PROA  
ATOM   4024  CA  PHE P 841      21.394  -2.327  -5.753  0.00  0.00      PROA  
ATOM   4025  HA  PHE P 841      21.707  -1.672  -6.552  0.00  0.00      PROA  
ATOM   4026  CB  PHE P 841      22.601  -2.468  -4.750  0.00  0.00      PROA  
ATOM   4027  HB1 PHE P 841      22.239  -2.863  -3.776  0.00  0.00      PROA  
ATOM   4028  HB2 PHE P 841      22.882  -1.402  -4.611  0.00  0.00      PROA  
ATOM   4029  CG  PHE P 841      23.792  -3.323  -5.189  0.00  0.00      PROA  
ATOM   4030  CD1 PHE P 841      23.771  -4.681  -4.946  0.00  0.00      PROA  
ATOM   4031  HD1 PHE P 841      22.886  -5.186  -4.588  0.00  0.00      PROA  
ATOM   4032  CE1 PHE P 841      24.773  -5.487  -5.523  0.00  0.00      PROA  
ATOM   4033  HE1 PHE P 841      24.791  -6.563  -5.436  0.00  0.00      PROA  
ATOM   4034  CZ  PHE P 841      25.828  -4.914  -6.119  0.00  0.00      PROA  
ATOM   4035  HZ  PHE P 841      26.631  -5.542  -6.476  0.00  0.00      PROA  
ATOM   4036  CD2 PHE P 841      24.910  -2.755  -5.843  0.00  0.00      PROA  
ATOM   4037  HD2 PHE P 841      24.908  -1.675  -5.864  0.00  0.00      PROA  
ATOM   4038  CE2 PHE P 841      26.004  -3.562  -6.184  0.00  0.00      PROA  
ATOM   4039  HE2 PHE P 841      26.899  -3.163  -6.638  0.00  0.00      PROA  
ATOM   4040  C   PHE P 841      21.223  -3.666  -6.460  0.00  0.00      PROA  
ATOM   4041  O   PHE P 841      21.781  -3.958  -7.486  0.00  0.00      PROA  
ATOM   4042  N   LEU P 842      20.379  -4.574  -5.869  0.00  0.00      PROA  
ATOM   4043  HN  LEU P 842      20.173  -4.574  -4.894  0.00  0.00      PROA  
ATOM   4044  CA  LEU P 842      20.094  -5.802  -6.538  0.00  0.00      PROA  
ATOM   4045  HA  LEU P 842      20.941  -6.212  -7.069  0.00  0.00      PROA  
ATOM   4046  CB  LEU P 842      19.734  -6.919  -5.590  0.00  0.00      PROA  
ATOM   4047  HB1 LEU P 842      19.396  -7.885  -6.021  0.00  0.00      PROA  
ATOM   4048  HB2 LEU P 842      18.898  -6.560  -4.953  0.00  0.00      PROA  
ATOM   4049  CG  LEU P 842      20.899  -7.296  -4.619  0.00  0.00      PROA  
ATOM   4050  HG  LEU P 842      21.303  -6.420  -4.066  0.00  0.00      PROA  
ATOM   4051  CD1 LEU P 842      20.318  -8.255  -3.539  0.00  0.00      PROA  
ATOM   4052 HD11 LEU P 842      19.766  -9.124  -3.957  0.00  0.00      PROA  
ATOM   4053 HD12 LEU P 842      19.563  -7.688  -2.954  0.00  0.00      PROA  
ATOM   4054 HD13 LEU P 842      21.074  -8.556  -2.783  0.00  0.00      PROA  
ATOM   4055  CD2 LEU P 842      21.957  -8.082  -5.377  0.00  0.00      PROA  
ATOM   4056 HD21 LEU P 842      22.473  -7.489  -6.163  0.00  0.00      PROA  
ATOM   4057 HD22 LEU P 842      21.505  -8.957  -5.890  0.00  0.00      PROA  
ATOM   4058 HD23 LEU P 842      22.725  -8.297  -4.604  0.00  0.00      PROA  
ATOM   4059  C   LEU P 842      19.008  -5.664  -7.660  0.00  0.00      PROA  
ATOM   4060  O   LEU P 842      19.214  -6.357  -8.644  0.00  0.00      PROA  
ATOM   4061  N   LYS P 843      18.085  -4.625  -7.648  0.00  0.00      PROA  
ATOM   4062  HN  LYS P 843      18.047  -3.989  -6.881  0.00  0.00      PROA  
ATOM   4063  CA  LYS P 843      17.350  -4.188  -8.891  0.00  0.00      PROA  
ATOM   4064  HA  LYS P 843      16.852  -5.032  -9.345  0.00  0.00      PROA  
ATOM   4065  CB  LYS P 843      16.272  -3.086  -8.468  0.00  0.00      PROA  
ATOM   4066  HB1 LYS P 843      16.849  -2.390  -7.821  0.00  0.00      PROA  
ATOM   4067  HB2 LYS P 843      15.561  -3.672  -7.848  0.00  0.00      PROA  
ATOM   4068  CG  LYS P 843      15.710  -2.115  -9.565  0.00  0.00      PROA  
ATOM   4069  HG1 LYS P 843      16.459  -1.594 -10.199  0.00  0.00      PROA  
ATOM   4070  HG2 LYS P 843      15.124  -1.344  -9.020  0.00  0.00      PROA  
ATOM   4071  CD  LYS P 843      14.745  -2.891 -10.515  0.00  0.00      PROA  
ATOM   4072  HD1 LYS P 843      14.046  -3.523  -9.927  0.00  0.00      PROA  
ATOM   4073  HD2 LYS P 843      15.353  -3.588 -11.131  0.00  0.00      PROA  
ATOM   4074  CE  LYS P 843      13.936  -1.874 -11.427  0.00  0.00      PROA  
ATOM   4075  HE1 LYS P 843      13.360  -1.183 -10.776  0.00  0.00      PROA  
ATOM   4076  HE2 LYS P 843      13.380  -2.412 -12.224  0.00  0.00      PROA  
ATOM   4077  NZ  LYS P 843      14.885  -1.008 -12.120  0.00  0.00      PROA  
ATOM   4078  HZ1 LYS P 843      15.596  -1.677 -12.479  0.00  0.00      PROA  
ATOM   4079  HZ2 LYS P 843      15.313  -0.190 -11.643  0.00  0.00      PROA  
ATOM   4080  HZ3 LYS P 843      14.458  -0.684 -13.012  0.00  0.00      PROA  
ATOM   4081  C   LYS P 843      18.270  -3.755  -9.997  0.00  0.00      PROA  
ATOM   4082  O   LYS P 843      18.205  -4.250 -11.127  0.00  0.00      PROA  
ATOM   4083  N   GLN P 844      19.256  -2.913  -9.663  0.00  0.00      PROA  
ATOM   4084  HN  GLN P 844      19.397  -2.525  -8.756  0.00  0.00      PROA  
ATOM   4085  CA  GLN P 844      20.288  -2.466 -10.640  0.00  0.00      PROA  
ATOM   4086  HA  GLN P 844      19.877  -1.977 -11.510  0.00  0.00      PROA  
ATOM   4087  CB  GLN P 844      21.297  -1.528  -9.980  0.00  0.00      PROA  
ATOM   4088  HB1 GLN P 844      22.139  -1.435 -10.699  0.00  0.00      PROA  
ATOM   4089  HB2 GLN P 844      21.586  -2.090  -9.066  0.00  0.00      PROA  
ATOM   4090  CG  GLN P 844      20.795  -0.200  -9.640  0.00  0.00      PROA  
ATOM   4091  HG1 GLN P 844      19.965  -0.194  -8.901  0.00  0.00      PROA  
ATOM   4092  HG2 GLN P 844      20.335   0.369 -10.476  0.00  0.00      PROA  
ATOM   4093  CD  GLN P 844      21.850   0.736  -8.995  0.00  0.00      PROA  
ATOM   4094  OE1 GLN P 844      22.605   0.255  -8.158  0.00  0.00      PROA  
ATOM   4095  NE2 GLN P 844      21.948   2.012  -9.403  0.00  0.00      PROA  
ATOM   4096 HE21 GLN P 844      22.708   2.570  -9.068  0.00  0.00      PROA  
ATOM   4097 HE22 GLN P 844      21.601   2.314 -10.291  0.00  0.00      PROA  
ATOM   4098  C   GLN P 844      21.050  -3.617 -11.214  0.00  0.00      PROA  
ATOM   4099  O   GLN P 844      21.591  -3.562 -12.276  0.00  0.00      PROA  
ATOM   4100  N   PHE P 845      21.056  -4.743 -10.478  0.00  0.00      PROA  
ATOM   4101  HN  PHE P 845      20.603  -4.874  -9.600  0.00  0.00      PROA  
ATOM   4102  CA  PHE P 845      21.889  -5.845 -10.917  0.00  0.00      PROA  
ATOM   4103  HA  PHE P 845      22.815  -5.402 -11.251  0.00  0.00      PROA  
ATOM   4104  CB  PHE P 845      22.216  -6.849  -9.813  0.00  0.00      PROA  
ATOM   4105  HB1 PHE P 845      21.245  -7.325  -9.560  0.00  0.00      PROA  
ATOM   4106  HB2 PHE P 845      22.555  -6.312  -8.901  0.00  0.00      PROA  
ATOM   4107  CG  PHE P 845      23.123  -7.949 -10.186  0.00  0.00      PROA  
ATOM   4108  CD1 PHE P 845      22.693  -9.241 -10.525  0.00  0.00      PROA  
ATOM   4109  HD1 PHE P 845      21.655  -9.512 -10.650  0.00  0.00      PROA  
ATOM   4110  CE1 PHE P 845      23.562 -10.322 -10.836  0.00  0.00      PROA  
ATOM   4111  HE1 PHE P 845      23.244 -11.254 -11.280  0.00  0.00      PROA  
ATOM   4112  CZ  PHE P 845      24.958 -10.091 -10.570  0.00  0.00      PROA  
ATOM   4113  HZ  PHE P 845      25.687 -10.850 -10.813  0.00  0.00      PROA  
ATOM   4114  CD2 PHE P 845      24.457  -7.743 -10.029  0.00  0.00      PROA  
ATOM   4115  HD2 PHE P 845      24.910  -6.805  -9.746  0.00  0.00      PROA  
ATOM   4116  CE2 PHE P 845      25.396  -8.774 -10.136  0.00  0.00      PROA  
ATOM   4117  HE2 PHE P 845      26.447  -8.554 -10.018  0.00  0.00      PROA  
ATOM   4118  C   PHE P 845      21.423  -6.582 -12.210  0.00  0.00      PROA  
ATOM   4119  O   PHE P 845      22.105  -7.312 -12.896  0.00  0.00      PROA  
ATOM   4120  N   LYS P 846      20.102  -6.375 -12.629  0.00  0.00      PROA  
ATOM   4121  HN  LYS P 846      19.545  -5.774 -12.061  0.00  0.00      PROA  
ATOM   4122  CA  LYS P 846      19.509  -7.093 -13.713  0.00  0.00      PROA  
ATOM   4123  HA  LYS P 846      19.971  -8.069 -13.690  0.00  0.00      PROA  
ATOM   4124  CB  LYS P 846      17.975  -7.203 -13.654  0.00  0.00      PROA  
ATOM   4125  HB1 LYS P 846      17.666  -7.491 -12.627  0.00  0.00      PROA  
ATOM   4126  HB2 LYS P 846      17.573  -8.000 -14.316  0.00  0.00      PROA  
ATOM   4127  CG  LYS P 846      17.211  -5.880 -14.067  0.00  0.00      PROA  
ATOM   4128  HG1 LYS P 846      17.286  -5.958 -15.172  0.00  0.00      PROA  
ATOM   4129  HG2 LYS P 846      17.835  -5.075 -13.623  0.00  0.00      PROA  
ATOM   4130  CD  LYS P 846      15.801  -5.624 -13.491  0.00  0.00      PROA  
ATOM   4131  HD1 LYS P 846      15.363  -4.640 -13.762  0.00  0.00      PROA  
ATOM   4132  HD2 LYS P 846      16.057  -5.619 -12.410  0.00  0.00      PROA  
ATOM   4133  CE  LYS P 846      14.737  -6.747 -13.747  0.00  0.00      PROA  
ATOM   4134  HE1 LYS P 846      13.770  -6.477 -13.271  0.00  0.00      PROA  
ATOM   4135  HE2 LYS P 846      15.132  -7.706 -13.350  0.00  0.00      PROA  
ATOM   4136  NZ  LYS P 846      14.477  -6.880 -15.184  0.00  0.00      PROA  
ATOM   4137  HZ1 LYS P 846      13.892  -7.683 -15.492  0.00  0.00      PROA  
ATOM   4138  HZ2 LYS P 846      15.353  -6.961 -15.738  0.00  0.00      PROA  
ATOM   4139  HZ3 LYS P 846      13.945  -6.025 -15.444  0.00  0.00      PROA  
ATOM   4140  C   LYS P 846      20.007  -6.547 -15.063  0.00  0.00      PROA  
ATOM   4141  O   LYS P 846      20.085  -7.393 -15.992  0.00  0.00      PROA  
ATOM   4142  N   THR P 847      20.594  -5.323 -15.090  0.00  0.00      PROA  
ATOM   4143  HN  THR P 847      20.529  -4.692 -14.320  0.00  0.00      PROA  
ATOM   4144  CA  THR P 847      21.139  -4.783 -16.315  0.00  0.00      PROA  
ATOM   4145  HA  THR P 847      20.752  -5.282 -17.191  0.00  0.00      PROA  
ATOM   4146  CB  THR P 847      20.949  -3.226 -16.624  0.00  0.00      PROA  
ATOM   4147  HB  THR P 847      21.677  -2.738 -17.306  0.00  0.00      PROA  
ATOM   4148  OG1 THR P 847      20.976  -2.421 -15.439  0.00  0.00      PROA  
ATOM   4149  HG1 THR P 847      21.412  -1.618 -15.733  0.00  0.00      PROA  
ATOM   4150  CG2 THR P 847      19.527  -3.086 -17.035  0.00  0.00      PROA  
ATOM   4151 HG21 THR P 847      19.227  -2.022 -17.141  0.00  0.00      PROA  
ATOM   4152 HG22 THR P 847      18.871  -3.623 -16.316  0.00  0.00      PROA  
ATOM   4153 HG23 THR P 847      19.429  -3.597 -18.016  0.00  0.00      PROA  
ATOM   4154  C   THR P 847      22.630  -5.170 -16.541  0.00  0.00      PROA  
ATOM   4155  O   THR P 847      23.182  -5.049 -17.665  0.00  0.00      PROA  
ATOM   4156  N   LYS P 848      23.281  -5.597 -15.451  0.00  0.00      PROA  
ATOM   4157  HN  LYS P 848      22.690  -5.696 -14.655  0.00  0.00      PROA  
ATOM   4158  CA  LYS P 848      24.603  -6.085 -15.429  0.00  0.00      PROA  
ATOM   4159  HA  LYS P 848      25.393  -5.455 -15.811  0.00  0.00      PROA  
ATOM   4160  CB  LYS P 848      25.040  -6.314 -13.940  0.00  0.00      PROA  
ATOM   4161  HB1 LYS P 848      26.085  -6.689 -13.895  0.00  0.00      PROA  
ATOM   4162  HB2 LYS P 848      24.430  -7.136 -13.509  0.00  0.00      PROA  
ATOM   4163  CG  LYS P 848      24.957  -5.058 -13.060  0.00  0.00      PROA  
ATOM   4164  HG1 LYS P 848      25.477  -5.303 -12.109  0.00  0.00      PROA  
ATOM   4165  HG2 LYS P 848      23.899  -4.757 -12.904  0.00  0.00      PROA  
ATOM   4166  CD  LYS P 848      25.747  -3.823 -13.617  0.00  0.00      PROA  
ATOM   4167  HD1 LYS P 848      25.604  -3.659 -14.707  0.00  0.00      PROA  
ATOM   4168  HD2 LYS P 848      26.806  -3.920 -13.298  0.00  0.00      PROA  
ATOM   4169  CE  LYS P 848      25.065  -2.538 -13.092  0.00  0.00      PROA  
ATOM   4170  HE1 LYS P 848      23.979  -2.666 -13.289  0.00  0.00      PROA  
ATOM   4171  HE2 LYS P 848      25.535  -1.707 -13.659  0.00  0.00      PROA  
ATOM   4172  NZ  LYS P 848      25.265  -2.339 -11.740  0.00  0.00      PROA  
ATOM   4173  HZ1 LYS P 848      24.679  -2.960 -11.147  0.00  0.00      PROA  
ATOM   4174  HZ2 LYS P 848      24.974  -1.392 -11.423  0.00  0.00      PROA  
ATOM   4175  HZ3 LYS P 848      26.284  -2.455 -11.569  0.00  0.00      PROA  
ATOM   4176  C   LYS P 848      24.804  -7.340 -16.232  0.00  0.00      PROA  
ATOM   4177  O   LYS P 848      23.886  -8.143 -16.425  0.00  0.00      PROA  
ATOM   4178  N   ARG P 849      25.942  -7.473 -16.930  0.00  0.00      PROA  
ATOM   4179  HN  ARG P 849      26.545  -6.682 -16.860  0.00  0.00      PROA  
ATOM   4180  CA  ARG P 849      26.266  -8.614 -17.833  0.00  0.00      PROA  
ATOM   4181  HA  ARG P 849      25.373  -8.993 -18.309  0.00  0.00      PROA  
ATOM   4182  CB  ARG P 849      27.293  -7.977 -18.846  0.00  0.00      PROA  
ATOM   4183  HB1 ARG P 849      27.663  -8.696 -19.608  0.00  0.00      PROA  
ATOM   4184  HB2 ARG P 849      28.126  -7.539 -18.255  0.00  0.00      PROA  
ATOM   4185  CG  ARG P 849      26.624  -6.916 -19.753  0.00  0.00      PROA  
ATOM   4186  HG1 ARG P 849      26.148  -6.155 -19.098  0.00  0.00      PROA  
ATOM   4187  HG2 ARG P 849      25.836  -7.469 -20.306  0.00  0.00      PROA  
ATOM   4188  CD  ARG P 849      27.621  -6.308 -20.699  0.00  0.00      PROA  
ATOM   4189  HD1 ARG P 849      27.897  -7.126 -21.398  0.00  0.00      PROA  
ATOM   4190  HD2 ARG P 849      28.534  -5.890 -20.225  0.00  0.00      PROA  
ATOM   4191  NE  ARG P 849      26.933  -5.264 -21.492  0.00  0.00      PROA  
ATOM   4192  HE  ARG P 849      25.953  -5.088 -21.400  0.00  0.00      PROA  
ATOM   4193  CZ  ARG P 849      27.471  -4.532 -22.464  0.00  0.00      PROA  
ATOM   4194  NH1 ARG P 849      26.726  -3.586 -22.942  0.00  0.00      PROA  
ATOM   4195 HH11 ARG P 849      25.780  -3.514 -22.626  0.00  0.00      PROA  
ATOM   4196 HH12 ARG P 849      27.199  -3.007 -23.606  0.00  0.00      PROA  
ATOM   4197  NH2 ARG P 849      28.663  -4.665 -22.986  0.00  0.00      PROA  
ATOM   4198 HH21 ARG P 849      29.333  -5.256 -22.538  0.00  0.00      PROA  
ATOM   4199 HH22 ARG P 849      28.988  -3.856 -23.476  0.00  0.00      PROA  
ATOM   4200  C   ARG P 849      26.806  -9.859 -17.151  0.00  0.00      PROA  
ATOM   4201  O   ARG P 849      27.033 -10.925 -17.727  0.00  0.00      PROA  
ATOM   4202  N   TYR P 850      27.076  -9.694 -15.833  0.00  0.00      PROA  
ATOM   4203  HN  TYR P 850      26.841  -8.863 -15.335  0.00  0.00      PROA  
ATOM   4204  CA  TYR P 850      27.458 -10.707 -14.872  0.00  0.00      PROA  
ATOM   4205  HA  TYR P 850      28.330 -11.208 -15.265  0.00  0.00      PROA  
ATOM   4206  CB  TYR P 850      27.664  -9.985 -13.541  0.00  0.00      PROA  
ATOM   4207  HB1 TYR P 850      27.894 -10.664 -12.693  0.00  0.00      PROA  
ATOM   4208  HB2 TYR P 850      26.784  -9.458 -13.114  0.00  0.00      PROA  
ATOM   4209  CG  TYR P 850      28.679  -8.842 -13.658  0.00  0.00      PROA  
ATOM   4210  CD1 TYR P 850      29.767  -8.746 -14.624  0.00  0.00      PROA  
ATOM   4211  HD1 TYR P 850      29.994  -9.553 -15.305  0.00  0.00      PROA  
ATOM   4212  CE1 TYR P 850      30.568  -7.585 -14.562  0.00  0.00      PROA  
ATOM   4213  HE1 TYR P 850      31.444  -7.493 -15.186  0.00  0.00      PROA  
ATOM   4214  CZ  TYR P 850      30.350  -6.626 -13.577  0.00  0.00      PROA  
ATOM   4215  OH  TYR P 850      31.248  -5.549 -13.385  0.00  0.00      PROA  
ATOM   4216  HH  TYR P 850      32.035  -5.673 -13.920  0.00  0.00      PROA  
ATOM   4217  CD2 TYR P 850      28.577  -7.943 -12.637  0.00  0.00      PROA  
ATOM   4218  HD2 TYR P 850      27.883  -8.088 -11.823  0.00  0.00      PROA  
ATOM   4219  CE2 TYR P 850      29.329  -6.747 -12.644  0.00  0.00      PROA  
ATOM   4220  HE2 TYR P 850      29.076  -6.021 -11.886  0.00  0.00      PROA  
ATOM   4221  C   TYR P 850      26.457 -11.874 -14.799  0.00  0.00      PROA  
ATOM   4222  O   TYR P 850      25.271 -11.673 -14.672  0.00  0.00      PROA  
ATOM   4223  N   PHE P 851      26.962 -13.107 -14.883  0.00  0.00      PROA  
ATOM   4224  HN  PHE P 851      27.858 -13.243 -15.299  0.00  0.00      PROA  
ATOM   4225  CA  PHE P 851      26.273 -14.365 -14.743  0.00  0.00      PROA  
ATOM   4226  HA  PHE P 851      27.077 -15.084 -14.687  0.00  0.00      PROA  
ATOM   4227  CB  PHE P 851      25.502 -14.481 -13.371  0.00  0.00      PROA  
ATOM   4228  HB1 PHE P 851      24.886 -15.404 -13.325  0.00  0.00      PROA  
ATOM   4229  HB2 PHE P 851      24.791 -13.632 -13.275  0.00  0.00      PROA  
ATOM   4230  CG  PHE P 851      26.322 -14.433 -12.156  0.00  0.00      PROA  
ATOM   4231  CD1 PHE P 851      27.426 -15.319 -12.000  0.00  0.00      PROA  
ATOM   4232  HD1 PHE P 851      27.786 -15.881 -12.849  0.00  0.00      PROA  
ATOM   4233  CE1 PHE P 851      28.210 -15.324 -10.818  0.00  0.00      PROA  
ATOM   4234  HE1 PHE P 851      29.116 -15.911 -10.783  0.00  0.00      PROA  
ATOM   4235  CZ  PHE P 851      27.857 -14.453  -9.840  0.00  0.00      PROA  
ATOM   4236  HZ  PHE P 851      28.324 -14.445  -8.866  0.00  0.00      PROA  
ATOM   4237  CD2 PHE P 851      25.988 -13.583 -11.102  0.00  0.00      PROA  
ATOM   4238  HD2 PHE P 851      25.120 -12.941 -11.056  0.00  0.00      PROA  
ATOM   4239  CE2 PHE P 851      26.702 -13.575  -9.925  0.00  0.00      PROA  
ATOM   4240  HE2 PHE P 851      26.301 -12.971  -9.124  0.00  0.00      PROA  
ATOM   4241  C   PHE P 851      25.396 -14.812 -15.895  0.00  0.00      PROA  
ATOM   4242  O   PHE P 851      25.030 -14.047 -16.754  0.00  0.00      PROA  
ATOM   4243  N   PRO P 852      25.032 -16.128 -15.933  0.00  0.00      PROA  
ATOM   4244  CD  PRO P 852      25.608 -17.184 -15.128  0.00  0.00      PROA  
ATOM   4245  HD1 PRO P 852      25.165 -17.153 -14.110  0.00  0.00      PROA  
ATOM   4246  HD2 PRO P 852      26.718 -17.132 -15.131  0.00  0.00      PROA  
ATOM   4247  CA  PRO P 852      23.882 -16.629 -16.625  0.00  0.00      PROA  
ATOM   4248  HA  PRO P 852      23.946 -16.531 -17.699  0.00  0.00      PROA  
ATOM   4249  CB  PRO P 852      23.804 -18.128 -16.447  0.00  0.00      PROA  
ATOM   4250  HB1 PRO P 852      23.722 -18.684 -17.405  0.00  0.00      PROA  
ATOM   4251  HB2 PRO P 852      22.927 -18.426 -15.834  0.00  0.00      PROA  
ATOM   4252  CG  PRO P 852      25.228 -18.435 -15.832  0.00  0.00      PROA  
ATOM   4253  HG1 PRO P 852      25.187 -19.347 -15.199  0.00  0.00      PROA  
ATOM   4254  HG2 PRO P 852      25.926 -18.609 -16.678  0.00  0.00      PROA  
ATOM   4255  C   PRO P 852      22.594 -15.882 -16.304  0.00  0.00      PROA  
ATOM   4256  O   PRO P 852      22.376 -15.469 -15.150  0.00  0.00      PROA  
ATOM   4257  N   THR P 853      21.734 -15.558 -17.284  0.00  0.00      PROA  
ATOM   4258  HN  THR P 853      21.813 -15.893 -18.219  0.00  0.00      PROA  
ATOM   4259  CA  THR P 853      20.456 -14.847 -17.169  0.00  0.00      PROA  
ATOM   4260  HA  THR P 853      20.637 -13.813 -16.916  0.00  0.00      PROA  
ATOM   4261  CB  THR P 853      19.636 -14.963 -18.479  0.00  0.00      PROA  
ATOM   4262  HB  THR P 853      19.375 -16.002 -18.774  0.00  0.00      PROA  
ATOM   4263  OG1 THR P 853      20.281 -14.257 -19.502  0.00  0.00      PROA  
ATOM   4264  HG1 THR P 853      20.970 -14.861 -19.792  0.00  0.00      PROA  
ATOM   4265  CG2 THR P 853      18.254 -14.209 -18.296  0.00  0.00      PROA  
ATOM   4266 HG21 THR P 853      18.455 -13.223 -17.826  0.00  0.00      PROA  
ATOM   4267 HG22 THR P 853      17.687 -14.783 -17.533  0.00  0.00      PROA  
ATOM   4268 HG23 THR P 853      17.706 -14.265 -19.261  0.00  0.00      PROA  
ATOM   4269  C   THR P 853      19.604 -15.463 -16.053  0.00  0.00      PROA  
ATOM   4270  O   THR P 853      19.118 -14.792 -15.111  0.00  0.00      PROA  
ATOM   4271  N   LYS P 854      19.301 -16.762 -16.106  0.00  0.00      PROA  
ATOM   4272  HN  LYS P 854      19.589 -17.364 -16.847  0.00  0.00      PROA  
ATOM   4273  CA  LYS P 854      18.580 -17.549 -15.097  0.00  0.00      PROA  
ATOM   4274  HA  LYS P 854      17.542 -17.251 -15.114  0.00  0.00      PROA  
ATOM   4275  CB  LYS P 854      18.552 -19.074 -15.323  0.00  0.00      PROA  
ATOM   4276  HB1 LYS P 854      18.547 -19.724 -14.422  0.00  0.00      PROA  
ATOM   4277  HB2 LYS P 854      19.502 -19.305 -15.850  0.00  0.00      PROA  
ATOM   4278  CG  LYS P 854      17.531 -19.444 -16.424  0.00  0.00      PROA  
ATOM   4279  HG1 LYS P 854      17.779 -18.865 -17.338  0.00  0.00      PROA  
ATOM   4280  HG2 LYS P 854      16.504 -19.187 -16.086  0.00  0.00      PROA  
ATOM   4281  CD  LYS P 854      17.620 -20.931 -16.756  0.00  0.00      PROA  
ATOM   4282  HD1 LYS P 854      16.709 -21.092 -17.372  0.00  0.00      PROA  
ATOM   4283  HD2 LYS P 854      17.327 -21.477 -15.833  0.00  0.00      PROA  
ATOM   4284  CE  LYS P 854      18.861 -21.459 -17.493  0.00  0.00      PROA  
ATOM   4285  HE1 LYS P 854      19.800 -21.435 -16.898  0.00  0.00      PROA  
ATOM   4286  HE2 LYS P 854      19.041 -20.753 -18.332  0.00  0.00      PROA  
ATOM   4287  NZ  LYS P 854      18.712 -22.804 -18.085  0.00  0.00      PROA  
ATOM   4288  HZ1 LYS P 854      17.738 -22.965 -18.412  0.00  0.00      PROA  
ATOM   4289  HZ2 LYS P 854      18.805 -23.446 -17.272  0.00  0.00      PROA  
ATOM   4290  HZ3 LYS P 854      19.369 -23.114 -18.829  0.00  0.00      PROA  
ATOM   4291  C   LYS P 854      18.987 -17.217 -13.642  0.00  0.00      PROA  
ATOM   4292  O   LYS P 854      18.170 -16.789 -12.821  0.00  0.00      PROA  
ATOM   4293  N   VAL P 855      20.254 -17.349 -13.412  0.00  0.00      PROA  
ATOM   4294  HN  VAL P 855      20.862 -17.686 -14.127  0.00  0.00      PROA  
ATOM   4295  CA  VAL P 855      20.862 -16.897 -12.114  0.00  0.00      PROA  
ATOM   4296  HA  VAL P 855      20.370 -17.464 -11.339  0.00  0.00      PROA  
ATOM   4297  CB  VAL P 855      22.351 -17.152 -12.047  0.00  0.00      PROA  
ATOM   4298  HB  VAL P 855      22.819 -16.360 -12.670  0.00  0.00      PROA  
ATOM   4299  CG1 VAL P 855      22.899 -16.911 -10.625  0.00  0.00      PROA  
ATOM   4300 HG11 VAL P 855      24.010 -16.903 -10.650  0.00  0.00      PROA  
ATOM   4301 HG12 VAL P 855      22.586 -17.753  -9.970  0.00  0.00      PROA  
ATOM   4302 HG13 VAL P 855      22.555 -15.920 -10.260  0.00  0.00      PROA  
ATOM   4303  CG2 VAL P 855      22.660 -18.509 -12.604  0.00  0.00      PROA  
ATOM   4304 HG21 VAL P 855      22.027 -19.248 -12.068  0.00  0.00      PROA  
ATOM   4305 HG22 VAL P 855      23.714 -18.712 -12.318  0.00  0.00      PROA  
ATOM   4306 HG23 VAL P 855      22.481 -18.540 -13.700  0.00  0.00      PROA  
ATOM   4307  C   VAL P 855      20.593 -15.469 -11.734  0.00  0.00      PROA  
ATOM   4308  O   VAL P 855      20.193 -15.114 -10.583  0.00  0.00      PROA  
ATOM   4309  N   ARG P 856      20.942 -14.483 -12.628  0.00  0.00      PROA  
ATOM   4310  HN  ARG P 856      21.375 -14.781 -13.475  0.00  0.00      PROA  
ATOM   4311  CA  ARG P 856      20.811 -13.042 -12.493  0.00  0.00      PROA  
ATOM   4312  HA  ARG P 856      21.315 -12.863 -11.554  0.00  0.00      PROA  
ATOM   4313  CB  ARG P 856      21.495 -12.322 -13.705  0.00  0.00      PROA  
ATOM   4314  HB1 ARG P 856      21.214 -12.849 -14.642  0.00  0.00      PROA  
ATOM   4315  HB2 ARG P 856      22.604 -12.370 -13.749  0.00  0.00      PROA  
ATOM   4316  CG  ARG P 856      21.186 -10.796 -13.956  0.00  0.00      PROA  
ATOM   4317  HG1 ARG P 856      21.317 -10.288 -12.976  0.00  0.00      PROA  
ATOM   4318  HG2 ARG P 856      20.091 -10.710 -14.122  0.00  0.00      PROA  
ATOM   4319  CD  ARG P 856      21.991 -10.060 -14.975  0.00  0.00      PROA  
ATOM   4320  HD1 ARG P 856      23.080 -10.054 -14.759  0.00  0.00      PROA  
ATOM   4321  HD2 ARG P 856      21.556  -9.047 -14.833  0.00  0.00      PROA  
ATOM   4322  NE  ARG P 856      21.602 -10.649 -16.293  0.00  0.00      PROA  
ATOM   4323  HE  ARG P 856      20.623 -10.626 -16.495  0.00  0.00      PROA  
ATOM   4324  CZ  ARG P 856      22.351 -11.411 -17.096  0.00  0.00      PROA  
ATOM   4325  NH1 ARG P 856      23.617 -11.678 -16.937  0.00  0.00      PROA  
ATOM   4326 HH11 ARG P 856      23.936 -11.401 -16.030  0.00  0.00      PROA  
ATOM   4327 HH12 ARG P 856      24.042 -12.307 -17.588  0.00  0.00      PROA  
ATOM   4328  NH2 ARG P 856      21.773 -11.664 -18.299  0.00  0.00      PROA  
ATOM   4329 HH21 ARG P 856      20.808 -11.457 -18.456  0.00  0.00      PROA  
ATOM   4330 HH22 ARG P 856      22.288 -12.304 -18.870  0.00  0.00      PROA  
ATOM   4331  C   ARG P 856      19.350 -12.555 -12.279  0.00  0.00      PROA  
ATOM   4332  O   ARG P 856      18.909 -11.727 -11.460  0.00  0.00      PROA  
ATOM   4333  N   SER P 857      18.453 -13.166 -13.120  0.00  0.00      PROA  
ATOM   4334  HN  SER P 857      18.804 -13.735 -13.859  0.00  0.00      PROA  
ATOM   4335  CA  SER P 857      17.018 -13.029 -12.992  0.00  0.00      PROA  
ATOM   4336  HA  SER P 857      16.909 -11.955 -12.972  0.00  0.00      PROA  
ATOM   4337  CB  SER P 857      16.101 -13.557 -14.111  0.00  0.00      PROA  
ATOM   4338  HB1 SER P 857      16.344 -12.989 -15.034  0.00  0.00      PROA  
ATOM   4339  HB2 SER P 857      15.041 -13.330 -13.866  0.00  0.00      PROA  
ATOM   4340  OG  SER P 857      16.122 -15.006 -14.179  0.00  0.00      PROA  
ATOM   4341  HG1 SER P 857      17.006 -15.222 -14.485  0.00  0.00      PROA  
ATOM   4342  C   SER P 857      16.539 -13.427 -11.607  0.00  0.00      PROA  
ATOM   4343  O   SER P 857      15.685 -12.717 -11.105  0.00  0.00      PROA  
ATOM   4344  N   THR P 858      16.955 -14.564 -11.030  0.00  0.00      PROA  
ATOM   4345  HN  THR P 858      17.545 -15.221 -11.493  0.00  0.00      PROA  
ATOM   4346  CA  THR P 858      16.589 -14.903  -9.645  0.00  0.00      PROA  
ATOM   4347  HA  THR P 858      15.510 -14.847  -9.627  0.00  0.00      PROA  
ATOM   4348  CB  THR P 858      17.020 -16.328  -9.287  0.00  0.00      PROA  
ATOM   4349  HB  THR P 858      18.110 -16.436  -9.476  0.00  0.00      PROA  
ATOM   4350  OG1 THR P 858      16.532 -17.290 -10.169  0.00  0.00      PROA  
ATOM   4351  HG1 THR P 858      16.477 -16.879 -11.034  0.00  0.00      PROA  
ATOM   4352  CG2 THR P 858      16.635 -16.769  -7.870  0.00  0.00      PROA  
ATOM   4353 HG21 THR P 858      17.164 -17.726  -7.669  0.00  0.00      PROA  
ATOM   4354 HG22 THR P 858      15.540 -16.911  -7.746  0.00  0.00      PROA  
ATOM   4355 HG23 THR P 858      17.054 -16.043  -7.140  0.00  0.00      PROA  
ATOM   4356  C   THR P 858      17.035 -13.942  -8.549  0.00  0.00      PROA  
ATOM   4357  O   THR P 858      16.297 -13.580  -7.662  0.00  0.00      PROA  
ATOM   4358  N   ILE P 859      18.323 -13.400  -8.655  0.00  0.00      PROA  
ATOM   4359  HN  ILE P 859      18.876 -13.759  -9.403  0.00  0.00      PROA  
ATOM   4360  CA  ILE P 859      18.892 -12.416  -7.759  0.00  0.00      PROA  
ATOM   4361  HA  ILE P 859      18.990 -12.801  -6.755  0.00  0.00      PROA  
ATOM   4362  CB  ILE P 859      20.267 -12.001  -8.288  0.00  0.00      PROA  
ATOM   4363  HB  ILE P 859      20.261 -11.996  -9.399  0.00  0.00      PROA  
ATOM   4364  CG2 ILE P 859      20.794 -10.553  -7.959  0.00  0.00      PROA  
ATOM   4365 HG21 ILE P 859      20.643 -10.319  -6.884  0.00  0.00      PROA  
ATOM   4366 HG22 ILE P 859      20.095  -9.858  -8.472  0.00  0.00      PROA  
ATOM   4367 HG23 ILE P 859      21.879 -10.399  -8.142  0.00  0.00      PROA  
ATOM   4368  CG1 ILE P 859      21.212 -13.153  -7.829  0.00  0.00      PROA  
ATOM   4369 HG11 ILE P 859      20.776 -14.114  -8.174  0.00  0.00      PROA  
ATOM   4370 HG12 ILE P 859      21.272 -13.179  -6.720  0.00  0.00      PROA  
ATOM   4371  CD  ILE P 859      22.728 -13.212  -8.392  0.00  0.00      PROA  
ATOM   4372  HD1 ILE P 859      23.154 -14.215  -8.178  0.00  0.00      PROA  
ATOM   4373  HD2 ILE P 859      23.350 -12.498  -7.813  0.00  0.00      PROA  
ATOM   4374  HD3 ILE P 859      22.727 -12.980  -9.479  0.00  0.00      PROA  
ATOM   4375  C   ILE P 859      18.023 -11.190  -7.596  0.00  0.00      PROA  
ATOM   4376  O   ILE P 859      17.849 -10.699  -6.532  0.00  0.00      PROA  
ATOM   4377  N   SER P 860      17.515 -10.766  -8.804  0.00  0.00      PROA  
ATOM   4378  HN  SER P 860      17.898 -11.201  -9.616  0.00  0.00      PROA  
ATOM   4379  CA  SER P 860      16.769  -9.520  -8.812  0.00  0.00      PROA  
ATOM   4380  HA  SER P 860      17.149  -8.821  -8.081  0.00  0.00      PROA  
ATOM   4381  CB  SER P 860      16.799  -8.699 -10.086  0.00  0.00      PROA  
ATOM   4382  HB1 SER P 860      17.808  -8.317 -10.352  0.00  0.00      PROA  
ATOM   4383  HB2 SER P 860      16.197  -7.772  -9.977  0.00  0.00      PROA  
ATOM   4384  OG  SER P 860      16.352  -9.415 -11.237  0.00  0.00      PROA  
ATOM   4385  HG1 SER P 860      15.394  -9.465 -11.261  0.00  0.00      PROA  
ATOM   4386  C   SER P 860      15.303  -9.818  -8.485  0.00  0.00      PROA  
ATOM   4387  O   SER P 860      14.671  -9.065  -7.766  0.00  0.00      PROA  
ATOM   4388  N   ASP P 861      14.802 -11.083  -8.865  0.00  0.00      PROA  
ATOM   4389  HN  ASP P 861      15.189 -11.806  -9.432  0.00  0.00      PROA  
ATOM   4390  CA  ASP P 861      13.443 -11.517  -8.586  0.00  0.00      PROA  
ATOM   4391  HA  ASP P 861      12.811 -10.661  -8.776  0.00  0.00      PROA  
ATOM   4392  CB  ASP P 861      13.091 -12.873  -9.212  0.00  0.00      PROA  
ATOM   4393  HB1 ASP P 861      12.352 -13.554  -8.739  0.00  0.00      PROA  
ATOM   4394  HB2 ASP P 861      14.006 -13.502  -9.257  0.00  0.00      PROA  
ATOM   4395  CG  ASP P 861      12.665 -12.677 -10.662  0.00  0.00      PROA  
ATOM   4396  OD1 ASP P 861      12.490 -11.587 -11.285  0.00  0.00      PROA  
ATOM   4397  OD2 ASP P 861      12.545 -13.763 -11.332  0.00  0.00      PROA  
ATOM   4398  C   ASP P 861      13.108 -11.651  -7.076  0.00  0.00      PROA  
ATOM   4399  O   ASP P 861      12.034 -11.256  -6.596  0.00  0.00      PROA  
ATOM   4400  N   PHE P 862      14.041 -12.192  -6.359  0.00  0.00      PROA  
ATOM   4401  HN  PHE P 862      14.735 -12.729  -6.832  0.00  0.00      PROA  
ATOM   4402  CA  PHE P 862      14.059 -12.351  -4.940  0.00  0.00      PROA  
ATOM   4403  HA  PHE P 862      13.054 -12.131  -4.610  0.00  0.00      PROA  
ATOM   4404  CB  PHE P 862      14.491 -13.860  -4.632  0.00  0.00      PROA  
ATOM   4405  HB1 PHE P 862      14.534 -14.025  -3.534  0.00  0.00      PROA  
ATOM   4406  HB2 PHE P 862      15.503 -14.054  -5.047  0.00  0.00      PROA  
ATOM   4407  CG  PHE P 862      13.498 -14.943  -5.106  0.00  0.00      PROA  
ATOM   4408  CD1 PHE P 862      12.440 -15.392  -4.317  0.00  0.00      PROA  
ATOM   4409  HD1 PHE P 862      12.142 -15.095  -3.323  0.00  0.00      PROA  
ATOM   4410  CE1 PHE P 862      11.618 -16.400  -4.893  0.00  0.00      PROA  
ATOM   4411  HE1 PHE P 862      10.742 -16.568  -4.284  0.00  0.00      PROA  
ATOM   4412  CZ  PHE P 862      11.738 -16.855  -6.182  0.00  0.00      PROA  
ATOM   4413  HZ  PHE P 862      11.168 -17.723  -6.479  0.00  0.00      PROA  
ATOM   4414  CD2 PHE P 862      13.641 -15.399  -6.429  0.00  0.00      PROA  
ATOM   4415  HD2 PHE P 862      14.417 -15.042  -7.090  0.00  0.00      PROA  
ATOM   4416  CE2 PHE P 862      12.791 -16.311  -6.975  0.00  0.00      PROA  
ATOM   4417  HE2 PHE P 862      12.806 -16.563  -8.026  0.00  0.00      PROA  
ATOM   4418  C   PHE P 862      14.846 -11.262  -4.114  0.00  0.00      PROA  
ATOM   4419  O   PHE P 862      15.113 -11.403  -2.912  0.00  0.00      PROA  
ATOM   4420  N   ALA P 863      15.306 -10.161  -4.706  0.00  0.00      PROA  
ATOM   4421  HN  ALA P 863      15.127 -10.089  -5.684  0.00  0.00      PROA  
ATOM   4422  CA  ALA P 863      16.175  -9.192  -4.056  0.00  0.00      PROA  
ATOM   4423  HA  ALA P 863      17.121  -9.649  -3.809  0.00  0.00      PROA  
ATOM   4424  CB  ALA P 863      16.223  -7.984  -5.117  0.00  0.00      PROA  
ATOM   4425  HB1 ALA P 863      16.805  -8.380  -5.976  0.00  0.00      PROA  
ATOM   4426  HB2 ALA P 863      16.812  -7.142  -4.696  0.00  0.00      PROA  
ATOM   4427  HB3 ALA P 863      15.238  -7.559  -5.407  0.00  0.00      PROA  
ATOM   4428  C   ALA P 863      15.738  -8.680  -2.733  0.00  0.00      PROA  
ATOM   4429  O   ALA P 863      16.542  -8.452  -1.824  0.00  0.00      PROA  
ATOM   4430  N   VAL P 864      14.488  -8.216  -2.691  0.00  0.00      PROA  
ATOM   4431  HN  VAL P 864      13.936  -8.278  -3.519  0.00  0.00      PROA  
ATOM   4432  CA  VAL P 864      13.874  -7.770  -1.452  0.00  0.00      PROA  
ATOM   4433  HA  VAL P 864      14.506  -6.991  -1.052  0.00  0.00      PROA  
ATOM   4434  CB  VAL P 864      12.567  -6.990  -1.706  0.00  0.00      PROA  
ATOM   4435  HB  VAL P 864      11.903  -7.573  -2.377  0.00  0.00      PROA  
ATOM   4436  CG1 VAL P 864      11.879  -6.622  -0.309  0.00  0.00      PROA  
ATOM   4437 HG11 VAL P 864      11.103  -5.863  -0.546  0.00  0.00      PROA  
ATOM   4438 HG12 VAL P 864      12.602  -6.204   0.423  0.00  0.00      PROA  
ATOM   4439 HG13 VAL P 864      11.414  -7.487   0.211  0.00  0.00      PROA  
ATOM   4440  CG2 VAL P 864      12.801  -5.776  -2.634  0.00  0.00      PROA  
ATOM   4441 HG21 VAL P 864      13.233  -4.936  -2.049  0.00  0.00      PROA  
ATOM   4442 HG22 VAL P 864      11.815  -5.470  -3.043  0.00  0.00      PROA  
ATOM   4443 HG23 VAL P 864      13.402  -6.048  -3.529  0.00  0.00      PROA  
ATOM   4444  C   VAL P 864      13.728  -8.895  -0.429  0.00  0.00      PROA  
ATOM   4445  O   VAL P 864      14.000  -8.724   0.738  0.00  0.00      PROA  
ATOM   4446  N   PHE P 865      13.321 -10.114  -0.907  0.00  0.00      PROA  
ATOM   4447  HN  PHE P 865      13.200 -10.433  -1.844  0.00  0.00      PROA  
ATOM   4448  CA  PHE P 865      13.196 -11.244   0.040  0.00  0.00      PROA  
ATOM   4449  HA  PHE P 865      12.466 -11.073   0.817  0.00  0.00      PROA  
ATOM   4450  CB  PHE P 865      12.778 -12.487  -0.892  0.00  0.00      PROA  
ATOM   4451  HB1 PHE P 865      13.473 -12.814  -1.696  0.00  0.00      PROA  
ATOM   4452  HB2 PHE P 865      11.763 -12.255  -1.279  0.00  0.00      PROA  
ATOM   4453  CG  PHE P 865      12.520 -13.685  -0.060  0.00  0.00      PROA  
ATOM   4454  CD1 PHE P 865      12.932 -15.045  -0.434  0.00  0.00      PROA  
ATOM   4455  HD1 PHE P 865      13.612 -15.121  -1.269  0.00  0.00      PROA  
ATOM   4456  CE1 PHE P 865      12.495 -16.154   0.338  0.00  0.00      PROA  
ATOM   4457  HE1 PHE P 865      12.755 -17.159   0.040  0.00  0.00      PROA  
ATOM   4458  CZ  PHE P 865      11.667 -15.921   1.460  0.00  0.00      PROA  
ATOM   4459  HZ  PHE P 865      11.279 -16.793   1.967  0.00  0.00      PROA  
ATOM   4460  CD2 PHE P 865      11.690 -13.527   1.039  0.00  0.00      PROA  
ATOM   4461  HD2 PHE P 865      11.200 -12.579   1.205  0.00  0.00      PROA  
ATOM   4462  CE2 PHE P 865      11.154 -14.610   1.737  0.00  0.00      PROA  
ATOM   4463  HE2 PHE P 865      10.493 -14.510   2.585  0.00  0.00      PROA  
ATOM   4464  C   PHE P 865      14.462 -11.590   0.739  0.00  0.00      PROA  
ATOM   4465  O   PHE P 865      14.566 -11.784   1.933  0.00  0.00      PROA  
ATOM   4466  N   LEU P 866      15.512 -11.760  -0.082  0.00  0.00      PROA  
ATOM   4467  HN  LEU P 866      15.330 -11.767  -1.063  0.00  0.00      PROA  
ATOM   4468  CA  LEU P 866      16.899 -12.009   0.359  0.00  0.00      PROA  
ATOM   4469  HA  LEU P 866      17.006 -12.969   0.841  0.00  0.00      PROA  
ATOM   4470  CB  LEU P 866      17.840 -11.863  -0.902  0.00  0.00      PROA  
ATOM   4471  HB1 LEU P 866      17.568 -10.911  -1.406  0.00  0.00      PROA  
ATOM   4472  HB2 LEU P 866      17.581 -12.690  -1.597  0.00  0.00      PROA  
ATOM   4473  CG  LEU P 866      19.375 -11.955  -0.648  0.00  0.00      PROA  
ATOM   4474  HG  LEU P 866      19.714 -11.170   0.061  0.00  0.00      PROA  
ATOM   4475  CD1 LEU P 866      19.725 -13.347  -0.171  0.00  0.00      PROA  
ATOM   4476 HD11 LEU P 866      19.512 -13.433   0.916  0.00  0.00      PROA  
ATOM   4477 HD12 LEU P 866      20.819 -13.541  -0.146  0.00  0.00      PROA  
ATOM   4478 HD13 LEU P 866      19.218 -14.117  -0.791  0.00  0.00      PROA  
ATOM   4479  CD2 LEU P 866      20.253 -11.765  -1.865  0.00  0.00      PROA  
ATOM   4480 HD21 LEU P 866      19.987 -12.438  -2.708  0.00  0.00      PROA  
ATOM   4481 HD22 LEU P 866      21.311 -12.046  -1.676  0.00  0.00      PROA  
ATOM   4482 HD23 LEU P 866      20.182 -10.776  -2.365  0.00  0.00      PROA  
ATOM   4483  C   LEU P 866      17.343 -10.940   1.380  0.00  0.00      PROA  
ATOM   4484  O   LEU P 866      17.826 -11.339   2.439  0.00  0.00      PROA  
ATOM   4485  N   THR P 867      17.045  -9.702   1.017  0.00  0.00      PROA  
ATOM   4486  HN  THR P 867      16.564  -9.466   0.177  0.00  0.00      PROA  
ATOM   4487  CA  THR P 867      17.418  -8.571   1.869  0.00  0.00      PROA  
ATOM   4488  HA  THR P 867      18.475  -8.567   2.089  0.00  0.00      PROA  
ATOM   4489  CB  THR P 867      17.227  -7.235   1.187  0.00  0.00      PROA  
ATOM   4490  HB  THR P 867      16.152  -6.992   1.045  0.00  0.00      PROA  
ATOM   4491  OG1 THR P 867      17.988  -6.961   0.018  0.00  0.00      PROA  
ATOM   4492  HG1 THR P 867      17.782  -7.594  -0.674  0.00  0.00      PROA  
ATOM   4493  CG2 THR P 867      17.688  -6.104   2.173  0.00  0.00      PROA  
ATOM   4494 HG21 THR P 867      17.621  -5.143   1.621  0.00  0.00      PROA  
ATOM   4495 HG22 THR P 867      18.702  -6.357   2.550  0.00  0.00      PROA  
ATOM   4496 HG23 THR P 867      16.926  -5.962   2.968  0.00  0.00      PROA  
ATOM   4497  C   THR P 867      16.793  -8.666   3.293  0.00  0.00      PROA  
ATOM   4498  O   THR P 867      17.491  -8.460   4.278  0.00  0.00      PROA  
ATOM   4499  N   ILE P 868      15.435  -9.000   3.431  0.00  0.00      PROA  
ATOM   4500  HN  ILE P 868      14.838  -8.992   2.633  0.00  0.00      PROA  
ATOM   4501  CA  ILE P 868      14.858  -9.133   4.745  0.00  0.00      PROA  
ATOM   4502  HA  ILE P 868      14.963  -8.265   5.378  0.00  0.00      PROA  
ATOM   4503  CB  ILE P 868      13.356  -9.154   4.615  0.00  0.00      PROA  
ATOM   4504  HB  ILE P 868      13.174  -9.840   3.760  0.00  0.00      PROA  
ATOM   4505  CG2 ILE P 868      12.684  -9.721   5.864  0.00  0.00      PROA  
ATOM   4506 HG21 ILE P 868      12.799  -9.099   6.778  0.00  0.00      PROA  
ATOM   4507 HG22 ILE P 868      13.058 -10.764   5.951  0.00  0.00      PROA  
ATOM   4508 HG23 ILE P 868      11.578  -9.800   5.809  0.00  0.00      PROA  
ATOM   4509  CG1 ILE P 868      12.794  -7.723   4.206  0.00  0.00      PROA  
ATOM   4510 HG11 ILE P 868      13.464  -7.139   3.538  0.00  0.00      PROA  
ATOM   4511 HG12 ILE P 868      12.571  -7.223   5.172  0.00  0.00      PROA  
ATOM   4512  CD  ILE P 868      11.442  -7.867   3.428  0.00  0.00      PROA  
ATOM   4513  HD1 ILE P 868      11.593  -8.709   2.719  0.00  0.00      PROA  
ATOM   4514  HD2 ILE P 868      11.078  -6.989   2.853  0.00  0.00      PROA  
ATOM   4515  HD3 ILE P 868      10.604  -8.232   4.060  0.00  0.00      PROA  
ATOM   4516  C   ILE P 868      15.507 -10.272   5.476  0.00  0.00      PROA  
ATOM   4517  O   ILE P 868      15.953 -10.057   6.619  0.00  0.00      PROA  
ATOM   4518  N   VAL P 869      15.701 -11.431   4.847  0.00  0.00      PROA  
ATOM   4519  HN  VAL P 869      15.287 -11.536   3.946  0.00  0.00      PROA  
ATOM   4520  CA  VAL P 869      16.454 -12.576   5.325  0.00  0.00      PROA  
ATOM   4521  HA  VAL P 869      15.910 -12.939   6.184  0.00  0.00      PROA  
ATOM   4522  CB  VAL P 869      16.413 -13.720   4.328  0.00  0.00      PROA  
ATOM   4523  HB  VAL P 869      16.858 -13.466   3.341  0.00  0.00      PROA  
ATOM   4524  CG1 VAL P 869      17.426 -14.812   4.698  0.00  0.00      PROA  
ATOM   4525 HG11 VAL P 869      18.373 -14.235   4.643  0.00  0.00      PROA  
ATOM   4526 HG12 VAL P 869      17.441 -15.726   4.067  0.00  0.00      PROA  
ATOM   4527 HG13 VAL P 869      17.252 -14.977   5.783  0.00  0.00      PROA  
ATOM   4528  CG2 VAL P 869      14.953 -14.227   4.302  0.00  0.00      PROA  
ATOM   4529 HG21 VAL P 869      14.666 -14.703   5.264  0.00  0.00      PROA  
ATOM   4530 HG22 VAL P 869      14.964 -14.997   3.502  0.00  0.00      PROA  
ATOM   4531 HG23 VAL P 869      14.243 -13.393   4.117  0.00  0.00      PROA  
ATOM   4532  C   VAL P 869      17.800 -12.173   5.877  0.00  0.00      PROA  
ATOM   4533  O   VAL P 869      18.179 -12.578   6.928  0.00  0.00      PROA  
ATOM   4534  N   ILE P 870      18.646 -11.365   5.187  0.00  0.00      PROA  
ATOM   4535  HN  ILE P 870      18.379 -10.949   4.322  0.00  0.00      PROA  
ATOM   4536  CA  ILE P 870      19.884 -10.858   5.616  0.00  0.00      PROA  
ATOM   4537  HA  ILE P 870      20.486 -11.733   5.807  0.00  0.00      PROA  
ATOM   4538  CB  ILE P 870      20.578 -10.107   4.461  0.00  0.00      PROA  
ATOM   4539  HB  ILE P 870      19.801  -9.531   3.914  0.00  0.00      PROA  
ATOM   4540  CG2 ILE P 870      21.732  -9.217   4.814  0.00  0.00      PROA  
ATOM   4541 HG21 ILE P 870      21.525  -8.593   5.709  0.00  0.00      PROA  
ATOM   4542 HG22 ILE P 870      21.925  -8.365   4.127  0.00  0.00      PROA  
ATOM   4543 HG23 ILE P 870      22.624  -9.772   5.176  0.00  0.00      PROA  
ATOM   4544  CG1 ILE P 870      21.050 -11.235   3.485  0.00  0.00      PROA  
ATOM   4545 HG11 ILE P 870      20.368 -12.025   3.102  0.00  0.00      PROA  
ATOM   4546 HG12 ILE P 870      21.772 -11.765   4.141  0.00  0.00      PROA  
ATOM   4547  CD  ILE P 870      21.913 -10.811   2.262  0.00  0.00      PROA  
ATOM   4548  HD1 ILE P 870      22.864 -10.322   2.562  0.00  0.00      PROA  
ATOM   4549  HD2 ILE P 870      21.302 -10.149   1.612  0.00  0.00      PROA  
ATOM   4550  HD3 ILE P 870      22.236 -11.753   1.769  0.00  0.00      PROA  
ATOM   4551  C   ILE P 870      19.847 -10.018   6.896  0.00  0.00      PROA  
ATOM   4552  O   ILE P 870      20.740 -10.145   7.762  0.00  0.00      PROA  
ATOM   4553  N   MET P 871      18.882  -9.093   6.904  0.00  0.00      PROA  
ATOM   4554  HN  MET P 871      18.318  -8.978   6.091  0.00  0.00      PROA  
ATOM   4555  CA  MET P 871      18.695  -8.195   7.985  0.00  0.00      PROA  
ATOM   4556  HA  MET P 871      19.658  -7.743   8.168  0.00  0.00      PROA  
ATOM   4557  CB  MET P 871      17.583  -7.162   7.618  0.00  0.00      PROA  
ATOM   4558  HB1 MET P 871      17.379  -6.676   8.596  0.00  0.00      PROA  
ATOM   4559  HB2 MET P 871      16.673  -7.711   7.294  0.00  0.00      PROA  
ATOM   4560  CG  MET P 871      17.844  -6.120   6.517  0.00  0.00      PROA  
ATOM   4561  HG1 MET P 871      16.875  -5.750   6.119  0.00  0.00      PROA  
ATOM   4562  HG2 MET P 871      18.354  -6.608   5.659  0.00  0.00      PROA  
ATOM   4563  SD  MET P 871      18.980  -4.790   7.025  0.00  0.00      PROA  
ATOM   4564  CE  MET P 871      20.396  -5.562   6.164  0.00  0.00      PROA  
ATOM   4565  HE1 MET P 871      20.332  -5.422   5.064  0.00  0.00      PROA  
ATOM   4566  HE2 MET P 871      20.464  -6.671   6.178  0.00  0.00      PROA  
ATOM   4567  HE3 MET P 871      21.415  -5.137   6.280  0.00  0.00      PROA  
ATOM   4568  C   MET P 871      18.386  -8.860   9.265  0.00  0.00      PROA  
ATOM   4569  O   MET P 871      18.898  -8.444  10.289  0.00  0.00      PROA  
ATOM   4570  N   VAL P 872      17.555  -9.927   9.192  0.00  0.00      PROA  
ATOM   4571  HN  VAL P 872      17.195 -10.213   8.308  0.00  0.00      PROA  
ATOM   4572  CA  VAL P 872      17.185 -10.806  10.241  0.00  0.00      PROA  
ATOM   4573  HA  VAL P 872      16.696 -10.171  10.965  0.00  0.00      PROA  
ATOM   4574  CB  VAL P 872      16.052 -11.838   9.806  0.00  0.00      PROA  
ATOM   4575  HB  VAL P 872      16.424 -12.268   8.851  0.00  0.00      PROA  
ATOM   4576  CG1 VAL P 872      15.910 -12.964  10.830  0.00  0.00      PROA  
ATOM   4577 HG11 VAL P 872      15.619 -12.523  11.807  0.00  0.00      PROA  
ATOM   4578 HG12 VAL P 872      16.888 -13.454  11.024  0.00  0.00      PROA  
ATOM   4579 HG13 VAL P 872      15.239 -13.776  10.479  0.00  0.00      PROA  
ATOM   4580  CG2 VAL P 872      14.640 -11.214   9.599  0.00  0.00      PROA  
ATOM   4581 HG21 VAL P 872      14.670 -10.504   8.745  0.00  0.00      PROA  
ATOM   4582 HG22 VAL P 872      14.244 -10.833  10.565  0.00  0.00      PROA  
ATOM   4583 HG23 VAL P 872      14.063 -12.117   9.307  0.00  0.00      PROA  
ATOM   4584  C   VAL P 872      18.455 -11.486  10.856  0.00  0.00      PROA  
ATOM   4585  O   VAL P 872      18.681 -11.583  12.052  0.00  0.00      PROA  
ATOM   4586  N   THR P 873      19.370 -11.933   9.994  0.00  0.00      PROA  
ATOM   4587  HN  THR P 873      19.143 -11.753   9.040  0.00  0.00      PROA  
ATOM   4588  CA  THR P 873      20.720 -12.466  10.266  0.00  0.00      PROA  
ATOM   4589  HA  THR P 873      20.591 -13.204  11.044  0.00  0.00      PROA  
ATOM   4590  CB  THR P 873      21.229 -13.076   9.070  0.00  0.00      PROA  
ATOM   4591  HB  THR P 873      21.576 -12.392   8.267  0.00  0.00      PROA  
ATOM   4592  OG1 THR P 873      20.272 -13.910   8.446  0.00  0.00      PROA  
ATOM   4593  HG1 THR P 873      19.552 -13.369   8.112  0.00  0.00      PROA  
ATOM   4594  CG2 THR P 873      22.410 -14.023   9.372  0.00  0.00      PROA  
ATOM   4595 HG21 THR P 873      22.072 -14.827  10.061  0.00  0.00      PROA  
ATOM   4596 HG22 THR P 873      23.194 -13.464   9.927  0.00  0.00      PROA  
ATOM   4597 HG23 THR P 873      22.772 -14.438   8.408  0.00  0.00      PROA  
ATOM   4598  C   THR P 873      21.733 -11.528  10.866  0.00  0.00      PROA  
ATOM   4599  O   THR P 873      22.403 -11.910  11.817  0.00  0.00      PROA  
ATOM   4600  N   ILE P 874      21.860 -10.212  10.373  0.00  0.00      PROA  
ATOM   4601  HN  ILE P 874      21.367 -10.006   9.531  0.00  0.00      PROA  
ATOM   4602  CA  ILE P 874      22.691  -9.219  10.921  0.00  0.00      PROA  
ATOM   4603  HA  ILE P 874      23.682  -9.602  11.115  0.00  0.00      PROA  
ATOM   4604  CB  ILE P 874      22.910  -8.073  10.037  0.00  0.00      PROA  
ATOM   4605  HB  ILE P 874      21.961  -7.667   9.627  0.00  0.00      PROA  
ATOM   4606  CG2 ILE P 874      23.517  -6.729  10.685  0.00  0.00      PROA  
ATOM   4607 HG21 ILE P 874      24.558  -6.905  11.031  0.00  0.00      PROA  
ATOM   4608 HG22 ILE P 874      22.862  -6.359  11.502  0.00  0.00      PROA  
ATOM   4609 HG23 ILE P 874      23.568  -5.913   9.932  0.00  0.00      PROA  
ATOM   4610  CG1 ILE P 874      23.735  -8.484   8.805  0.00  0.00      PROA  
ATOM   4611 HG11 ILE P 874      23.184  -9.262   8.235  0.00  0.00      PROA  
ATOM   4612 HG12 ILE P 874      24.689  -8.881   9.212  0.00  0.00      PROA  
ATOM   4613  CD  ILE P 874      23.896  -7.432   7.707  0.00  0.00      PROA  
ATOM   4614  HD1 ILE P 874      24.298  -7.832   6.752  0.00  0.00      PROA  
ATOM   4615  HD2 ILE P 874      24.461  -6.522   8.004  0.00  0.00      PROA  
ATOM   4616  HD3 ILE P 874      22.863  -7.169   7.396  0.00  0.00      PROA  
ATOM   4617  C   ILE P 874      22.228  -8.915  12.410  0.00  0.00      PROA  
ATOM   4618  O   ILE P 874      23.077  -8.912  13.340  0.00  0.00      PROA  
ATOM   4619  N   ASP P 875      20.915  -8.709  12.691  0.00  0.00      PROA  
ATOM   4620  HN  ASP P 875      20.260  -8.721  11.939  0.00  0.00      PROA  
ATOM   4621  CA  ASP P 875      20.316  -8.500  14.004  0.00  0.00      PROA  
ATOM   4622  HA  ASP P 875      20.705  -7.561  14.369  0.00  0.00      PROA  
ATOM   4623  CB  ASP P 875      18.812  -8.345  13.830  0.00  0.00      PROA  
ATOM   4624  HB1 ASP P 875      18.374  -9.271  13.399  0.00  0.00      PROA  
ATOM   4625  HB2 ASP P 875      18.658  -7.499  13.128  0.00  0.00      PROA  
ATOM   4626  CG  ASP P 875      18.044  -8.104  15.092  0.00  0.00      PROA  
ATOM   4627  OD1 ASP P 875      17.561  -9.106  15.631  0.00  0.00      PROA  
ATOM   4628  OD2 ASP P 875      17.830  -6.950  15.552  0.00  0.00      PROA  
ATOM   4629  C   ASP P 875      20.743  -9.502  15.063  0.00  0.00      PROA  
ATOM   4630  O   ASP P 875      21.357  -9.106  16.075  0.00  0.00      PROA  
ATOM   4631  N   TYR P 876      20.524 -10.841  14.784  0.00  0.00      PROA  
ATOM   4632  HN  TYR P 876      20.104 -11.102  13.918  0.00  0.00      PROA  
ATOM   4633  CA  TYR P 876      21.090 -11.975  15.520  0.00  0.00      PROA  
ATOM   4634  HA  TYR P 876      20.796 -11.892  16.556  0.00  0.00      PROA  
ATOM   4635  CB  TYR P 876      20.465 -13.287  14.900  0.00  0.00      PROA  
ATOM   4636  HB1 TYR P 876      20.501 -13.213  13.792  0.00  0.00      PROA  
ATOM   4637  HB2 TYR P 876      19.368 -13.347  15.065  0.00  0.00      PROA  
ATOM   4638  CG  TYR P 876      21.191 -14.492  15.309  0.00  0.00      PROA  
ATOM   4639  CD1 TYR P 876      22.126 -15.074  14.466  0.00  0.00      PROA  
ATOM   4640  HD1 TYR P 876      22.141 -14.709  13.450  0.00  0.00      PROA  
ATOM   4641  CE1 TYR P 876      22.928 -16.110  14.922  0.00  0.00      PROA  
ATOM   4642  HE1 TYR P 876      23.739 -16.473  14.308  0.00  0.00      PROA  
ATOM   4643  CZ  TYR P 876      22.832 -16.548  16.242  0.00  0.00      PROA  
ATOM   4644  OH  TYR P 876      23.803 -17.411  16.833  0.00  0.00      PROA  
ATOM   4645  HH  TYR P 876      24.447 -17.584  16.143  0.00  0.00      PROA  
ATOM   4646  CD2 TYR P 876      20.948 -15.054  16.570  0.00  0.00      PROA  
ATOM   4647  HD2 TYR P 876      20.110 -14.704  17.156  0.00  0.00      PROA  
ATOM   4648  CE2 TYR P 876      21.834 -16.060  17.063  0.00  0.00      PROA  
ATOM   4649  HE2 TYR P 876      21.801 -16.399  18.088  0.00  0.00      PROA  
ATOM   4650  C   TYR P 876      22.648 -12.000  15.634  0.00  0.00      PROA  
ATOM   4651  O   TYR P 876      23.221 -12.235  16.661  0.00  0.00      PROA  
ATOM   4652  N   LEU P 877      23.400 -11.714  14.521  0.00  0.00      PROA  
ATOM   4653  HN  LEU P 877      22.941 -11.561  13.650  0.00  0.00      PROA  
ATOM   4654  CA  LEU P 877      24.829 -11.665  14.489  0.00  0.00      PROA  
ATOM   4655  HA  LEU P 877      24.987 -12.624  14.959  0.00  0.00      PROA  
ATOM   4656  CB  LEU P 877      25.436 -11.589  13.082  0.00  0.00      PROA  
ATOM   4657  HB1 LEU P 877      26.494 -11.249  13.083  0.00  0.00      PROA  
ATOM   4658  HB2 LEU P 877      24.860 -10.849  12.486  0.00  0.00      PROA  
ATOM   4659  CG  LEU P 877      25.531 -13.073  12.421  0.00  0.00      PROA  
ATOM   4660  HG  LEU P 877      24.488 -13.455  12.399  0.00  0.00      PROA  
ATOM   4661  CD1 LEU P 877      25.976 -13.002  10.872  0.00  0.00      PROA  
ATOM   4662 HD11 LEU P 877      25.183 -12.394  10.386  0.00  0.00      PROA  
ATOM   4663 HD12 LEU P 877      26.008 -14.001  10.388  0.00  0.00      PROA  
ATOM   4664 HD13 LEU P 877      26.996 -12.566  10.809  0.00  0.00      PROA  
ATOM   4665  CD2 LEU P 877      26.471 -14.054  13.191  0.00  0.00      PROA  
ATOM   4666 HD21 LEU P 877      26.046 -14.207  14.206  0.00  0.00      PROA  
ATOM   4667 HD22 LEU P 877      27.487 -13.611  13.265  0.00  0.00      PROA  
ATOM   4668 HD23 LEU P 877      26.369 -15.003  12.623  0.00  0.00      PROA  
ATOM   4669  C   LEU P 877      25.485 -10.659  15.395  0.00  0.00      PROA  
ATOM   4670  O   LEU P 877      26.582 -10.876  15.920  0.00  0.00      PROA  
ATOM   4671  N   VAL P 878      24.824  -9.501  15.580  0.00  0.00      PROA  
ATOM   4672  HN  VAL P 878      24.087  -9.343  14.928  0.00  0.00      PROA  
ATOM   4673  CA  VAL P 878      25.151  -8.404  16.441  0.00  0.00      PROA  
ATOM   4674  HA  VAL P 878      26.213  -8.261  16.575  0.00  0.00      PROA  
ATOM   4675  CB  VAL P 878      24.670  -7.127  15.738  0.00  0.00      PROA  
ATOM   4676  HB  VAL P 878      23.568  -7.177  15.606  0.00  0.00      PROA  
ATOM   4677  CG1 VAL P 878      25.036  -5.963  16.661  0.00  0.00      PROA  
ATOM   4678 HG11 VAL P 878      26.045  -6.147  17.086  0.00  0.00      PROA  
ATOM   4679 HG12 VAL P 878      24.220  -5.848  17.407  0.00  0.00      PROA  
ATOM   4680 HG13 VAL P 878      24.978  -5.010  16.094  0.00  0.00      PROA  
ATOM   4681  CG2 VAL P 878      25.405  -7.003  14.388  0.00  0.00      PROA  
ATOM   4682 HG21 VAL P 878      26.500  -7.143  14.514  0.00  0.00      PROA  
ATOM   4683 HG22 VAL P 878      25.247  -5.992  13.955  0.00  0.00      PROA  
ATOM   4684 HG23 VAL P 878      25.065  -7.734  13.623  0.00  0.00      PROA  
ATOM   4685  C   VAL P 878      24.592  -8.562  17.854  0.00  0.00      PROA  
ATOM   4686  O   VAL P 878      25.240  -8.268  18.847  0.00  0.00      PROA  
ATOM   4687  N   GLY P 879      23.353  -9.080  17.930  0.00  0.00      PROA  
ATOM   4688  HN  GLY P 879      22.844  -9.227  17.086  0.00  0.00      PROA  
ATOM   4689  CA  GLY P 879      22.661  -9.260  19.191  0.00  0.00      PROA  
ATOM   4690  HA1 GLY P 879      23.432  -9.529  19.896  0.00  0.00      PROA  
ATOM   4691  HA2 GLY P 879      21.908 -10.014  19.016  0.00  0.00      PROA  
ATOM   4692  C   GLY P 879      21.890  -8.015  19.624  0.00  0.00      PROA  
ATOM   4693  O   GLY P 879      21.644  -7.928  20.781  0.00  0.00      PROA  
ATOM   4694  N   VAL P 880      21.509  -7.110  18.700  0.00  0.00      PROA  
ATOM   4695  HN  VAL P 880      21.777  -7.268  17.753  0.00  0.00      PROA  
ATOM   4696  CA  VAL P 880      21.040  -5.750  19.079  0.00  0.00      PROA  
ATOM   4697  HA  VAL P 880      21.621  -5.306  19.874  0.00  0.00      PROA  
ATOM   4698  CB  VAL P 880      21.263  -4.843  17.874  0.00  0.00      PROA  
ATOM   4699  HB  VAL P 880      22.360  -4.687  17.792  0.00  0.00      PROA  
ATOM   4700  CG1 VAL P 880      20.697  -5.328  16.573  0.00  0.00      PROA  
ATOM   4701 HG11 VAL P 880      20.936  -6.361  16.240  0.00  0.00      PROA  
ATOM   4702 HG12 VAL P 880      20.936  -4.640  15.735  0.00  0.00      PROA  
ATOM   4703 HG13 VAL P 880      19.587  -5.356  16.607  0.00  0.00      PROA  
ATOM   4704  CG2 VAL P 880      20.729  -3.447  18.247  0.00  0.00      PROA  
ATOM   4705 HG21 VAL P 880      21.352  -2.960  19.027  0.00  0.00      PROA  
ATOM   4706 HG22 VAL P 880      19.713  -3.464  18.696  0.00  0.00      PROA  
ATOM   4707 HG23 VAL P 880      20.736  -2.823  17.328  0.00  0.00      PROA  
ATOM   4708  C   VAL P 880      19.561  -5.831  19.391  0.00  0.00      PROA  
ATOM   4709  O   VAL P 880      18.786  -6.440  18.590  0.00  0.00      PROA  
ATOM   4710  N   PRO P 881      19.029  -5.179  20.447  0.00  0.00      PROA  
ATOM   4711  CD  PRO P 881      19.748  -4.503  21.499  0.00  0.00      PROA  
ATOM   4712  HD1 PRO P 881      20.338  -3.634  21.137  0.00  0.00      PROA  
ATOM   4713  HD2 PRO P 881      20.405  -5.144  22.126  0.00  0.00      PROA  
ATOM   4714  CA  PRO P 881      17.643  -5.423  20.690  0.00  0.00      PROA  
ATOM   4715  HA  PRO P 881      17.296  -6.390  20.358  0.00  0.00      PROA  
ATOM   4716  CB  PRO P 881      17.575  -5.176  22.242  0.00  0.00      PROA  
ATOM   4717  HB1 PRO P 881      17.617  -6.073  22.896  0.00  0.00      PROA  
ATOM   4718  HB2 PRO P 881      16.588  -4.787  22.571  0.00  0.00      PROA  
ATOM   4719  CG  PRO P 881      18.586  -4.069  22.452  0.00  0.00      PROA  
ATOM   4720  HG1 PRO P 881      18.272  -3.061  22.103  0.00  0.00      PROA  
ATOM   4721  HG2 PRO P 881      18.860  -4.103  23.528  0.00  0.00      PROA  
ATOM   4722  C   PRO P 881      16.836  -4.358  19.943  0.00  0.00      PROA  
ATOM   4723  O   PRO P 881      16.250  -3.508  20.592  0.00  0.00      PROA  
ATOM   4724  N   SER P 882      16.980  -4.321  18.562  0.00  0.00      PROA  
ATOM   4725  HN  SER P 882      17.608  -4.945  18.103  0.00  0.00      PROA  
ATOM   4726  CA  SER P 882      16.212  -3.413  17.693  0.00  0.00      PROA  
ATOM   4727  HA  SER P 882      16.351  -2.435  18.130  0.00  0.00      PROA  
ATOM   4728  CB  SER P 882      16.719  -3.410  16.191  0.00  0.00      PROA  
ATOM   4729  HB1 SER P 882      17.792  -3.124  16.168  0.00  0.00      PROA  
ATOM   4730  HB2 SER P 882      16.099  -2.643  15.680  0.00  0.00      PROA  
ATOM   4731  OG  SER P 882      16.474  -4.635  15.495  0.00  0.00      PROA  
ATOM   4732  HG1 SER P 882      17.158  -5.233  15.806  0.00  0.00      PROA  
ATOM   4733  C   SER P 882      14.713  -3.840  17.751  0.00  0.00      PROA  
ATOM   4734  O   SER P 882      14.345  -5.050  17.864  0.00  0.00      PROA  
ATOM   4735  N   PRO P 883      13.765  -2.880  17.598  0.00  0.00      PROA  
ATOM   4736  CD  PRO P 883      14.083  -1.486  17.716  0.00  0.00      PROA  
ATOM   4737  HD1 PRO P 883      14.532  -1.191  16.744  0.00  0.00      PROA  
ATOM   4738  HD2 PRO P 883      14.828  -1.359  18.530  0.00  0.00      PROA  
ATOM   4739  CA  PRO P 883      12.302  -3.115  17.767  0.00  0.00      PROA  
ATOM   4740  HA  PRO P 883      12.042  -3.444  18.762  0.00  0.00      PROA  
ATOM   4741  CB  PRO P 883      11.690  -1.746  17.702  0.00  0.00      PROA  
ATOM   4742  HB1 PRO P 883      10.812  -1.667  18.378  0.00  0.00      PROA  
ATOM   4743  HB2 PRO P 883      11.351  -1.593  16.655  0.00  0.00      PROA  
ATOM   4744  CG  PRO P 883      12.780  -0.792  18.151  0.00  0.00      PROA  
ATOM   4745  HG1 PRO P 883      12.707   0.206  17.669  0.00  0.00      PROA  
ATOM   4746  HG2 PRO P 883      12.836  -0.657  19.253  0.00  0.00      PROA  
ATOM   4747  C   PRO P 883      11.788  -4.156  16.704  0.00  0.00      PROA  
ATOM   4748  O   PRO P 883      11.878  -3.971  15.530  0.00  0.00      PROA  
ATOM   4749  N   LYS P 884      11.141  -5.213  17.155  0.00  0.00      PROA  
ATOM   4750  HN  LYS P 884      11.074  -5.348  18.141  0.00  0.00      PROA  
ATOM   4751  CA  LYS P 884      10.638  -6.299  16.287  0.00  0.00      PROA  
ATOM   4752  HA  LYS P 884      11.165  -6.297  15.344  0.00  0.00      PROA  
ATOM   4753  CB  LYS P 884      10.810  -7.650  17.012  0.00  0.00      PROA  
ATOM   4754  HB1 LYS P 884      10.404  -8.387  16.287  0.00  0.00      PROA  
ATOM   4755  HB2 LYS P 884      10.303  -7.717  17.998  0.00  0.00      PROA  
ATOM   4756  CG  LYS P 884      12.277  -8.007  17.246  0.00  0.00      PROA  
ATOM   4757  HG1 LYS P 884      12.342  -8.983  17.773  0.00  0.00      PROA  
ATOM   4758  HG2 LYS P 884      12.833  -7.239  17.825  0.00  0.00      PROA  
ATOM   4759  CD  LYS P 884      13.120  -8.011  15.915  0.00  0.00      PROA  
ATOM   4760  HD1 LYS P 884      13.091  -6.980  15.502  0.00  0.00      PROA  
ATOM   4761  HD2 LYS P 884      12.630  -8.704  15.197  0.00  0.00      PROA  
ATOM   4762  CE  LYS P 884      14.587  -8.505  16.037  0.00  0.00      PROA  
ATOM   4763  HE1 LYS P 884      15.123  -8.612  15.070  0.00  0.00      PROA  
ATOM   4764  HE2 LYS P 884      14.621  -9.534  16.454  0.00  0.00      PROA  
ATOM   4765  NZ  LYS P 884      15.304  -7.622  17.045  0.00  0.00      PROA  
ATOM   4766  HZ1 LYS P 884      15.288  -8.020  18.005  0.00  0.00      PROA  
ATOM   4767  HZ2 LYS P 884      14.899  -6.665  16.999  0.00  0.00      PROA  
ATOM   4768  HZ3 LYS P 884      16.303  -7.564  16.761  0.00  0.00      PROA  
ATOM   4769  C   LYS P 884       9.166  -6.197  15.966  0.00  0.00      PROA  
ATOM   4770  O   LYS P 884       8.430  -5.500  16.701  0.00  0.00      PROA  
ATOM   4771  N   LEU P 885       8.639  -6.890  14.921  0.00  0.00      PROA  
ATOM   4772  HN  LEU P 885       9.208  -7.474  14.348  0.00  0.00      PROA  
ATOM   4773  CA  LEU P 885       7.234  -7.192  14.860  0.00  0.00      PROA  
ATOM   4774  HA  LEU P 885       6.747  -6.234  14.973  0.00  0.00      PROA  
ATOM   4775  CB  LEU P 885       6.809  -7.654  13.478  0.00  0.00      PROA  
ATOM   4776  HB1 LEU P 885       7.406  -8.565  13.261  0.00  0.00      PROA  
ATOM   4777  HB2 LEU P 885       7.289  -6.938  12.777  0.00  0.00      PROA  
ATOM   4778  CG  LEU P 885       5.342  -7.953  13.115  0.00  0.00      PROA  
ATOM   4779  HG  LEU P 885       5.082  -8.828  13.747  0.00  0.00      PROA  
ATOM   4780  CD1 LEU P 885       4.293  -6.886  13.419  0.00  0.00      PROA  
ATOM   4781 HD11 LEU P 885       3.364  -7.237  12.921  0.00  0.00      PROA  
ATOM   4782 HD12 LEU P 885       4.728  -5.935  13.044  0.00  0.00      PROA  
ATOM   4783 HD13 LEU P 885       4.131  -6.755  14.510  0.00  0.00      PROA  
ATOM   4784  CD2 LEU P 885       5.433  -8.469  11.682  0.00  0.00      PROA  
ATOM   4785 HD21 LEU P 885       6.347  -9.068  11.482  0.00  0.00      PROA  
ATOM   4786 HD22 LEU P 885       5.548  -7.625  10.969  0.00  0.00      PROA  
ATOM   4787 HD23 LEU P 885       4.501  -9.028  11.449  0.00  0.00      PROA  
ATOM   4788  C   LEU P 885       6.689  -8.193  15.885  0.00  0.00      PROA  
ATOM   4789  O   LEU P 885       7.234  -9.325  16.177  0.00  0.00      PROA  
ATOM   4790  N   HSD P 886       5.471  -7.869  16.420  0.00  0.00      PROA  
ATOM   4791  HN  HSD P 886       5.011  -7.026  16.152  0.00  0.00      PROA  
ATOM   4792  CA  HSD P 886       4.800  -8.572  17.402  0.00  0.00      PROA  
ATOM   4793  HA  HSD P 886       5.441  -9.325  17.835  0.00  0.00      PROA  
ATOM   4794  CB  HSD P 886       4.245  -7.701  18.663  0.00  0.00      PROA  
ATOM   4795  HB1 HSD P 886       4.000  -8.438  19.457  0.00  0.00      PROA  
ATOM   4796  HB2 HSD P 886       3.330  -7.108  18.449  0.00  0.00      PROA  
ATOM   4797  ND1 HSD P 886       6.540  -7.037  19.401  0.00  0.00      PROA  
ATOM   4798  HD1 HSD P 886       7.140  -7.801  19.162  0.00  0.00      PROA  
ATOM   4799  CG  HSD P 886       5.211  -6.801  19.317  0.00  0.00      PROA  
ATOM   4800  CE1 HSD P 886       7.105  -5.974  20.007  0.00  0.00      PROA  
ATOM   4801  HE1 HSD P 886       8.160  -5.886  20.266  0.00  0.00      PROA  
ATOM   4802  NE2 HSD P 886       6.154  -5.102  20.305  0.00  0.00      PROA  
ATOM   4803  CD2 HSD P 886       4.935  -5.708  19.910  0.00  0.00      PROA  
ATOM   4804  HD2 HSD P 886       3.996  -5.184  20.039  0.00  0.00      PROA  
ATOM   4805  C   HSD P 886       3.567  -9.168  16.739  0.00  0.00      PROA  
ATOM   4806  O   HSD P 886       2.869  -8.374  16.053  0.00  0.00      PROA  
ATOM   4807  N   VAL P 887       3.204 -10.449  16.964  0.00  0.00      PROA  
ATOM   4808  HN  VAL P 887       3.708 -10.998  17.625  0.00  0.00      PROA  
ATOM   4809  CA  VAL P 887       1.984 -10.999  16.559  0.00  0.00      PROA  
ATOM   4810  HA  VAL P 887       1.240 -10.237  16.376  0.00  0.00      PROA  
ATOM   4811  CB  VAL P 887       2.063 -11.841  15.276  0.00  0.00      PROA  
ATOM   4812  HB  VAL P 887       2.795 -12.647  15.498  0.00  0.00      PROA  
ATOM   4813  CG1 VAL P 887       0.761 -12.508  14.916  0.00  0.00      PROA  
ATOM   4814 HG11 VAL P 887       0.815 -12.880  13.870  0.00  0.00      PROA  
ATOM   4815 HG12 VAL P 887      -0.108 -11.823  15.018  0.00  0.00      PROA  
ATOM   4816 HG13 VAL P 887       0.462 -13.334  15.596  0.00  0.00      PROA  
ATOM   4817  CG2 VAL P 887       2.556 -11.011  14.170  0.00  0.00      PROA  
ATOM   4818 HG21 VAL P 887       2.195 -11.365  13.181  0.00  0.00      PROA  
ATOM   4819 HG22 VAL P 887       3.661 -10.898  14.169  0.00  0.00      PROA  
ATOM   4820 HG23 VAL P 887       1.988 -10.062  14.281  0.00  0.00      PROA  
ATOM   4821  C   VAL P 887       1.294 -11.835  17.640  0.00  0.00      PROA  
ATOM   4822  O   VAL P 887       1.895 -12.871  18.033  0.00  0.00      PROA  
ATOM   4823  N   PRO P 888       0.125 -11.517  18.208  0.00  0.00      PROA  
ATOM   4824  CD  PRO P 888      -0.385 -10.129  18.372  0.00  0.00      PROA  
ATOM   4825  HD1 PRO P 888      -0.822  -9.809  17.402  0.00  0.00      PROA  
ATOM   4826  HD2 PRO P 888       0.330  -9.343  18.698  0.00  0.00      PROA  
ATOM   4827  CA  PRO P 888      -0.703 -12.458  18.924  0.00  0.00      PROA  
ATOM   4828  HA  PRO P 888      -0.298 -12.575  19.919  0.00  0.00      PROA  
ATOM   4829  CB  PRO P 888      -2.050 -11.758  19.048  0.00  0.00      PROA  
ATOM   4830  HB1 PRO P 888      -2.618 -12.149  19.919  0.00  0.00      PROA  
ATOM   4831  HB2 PRO P 888      -2.617 -11.729  18.093  0.00  0.00      PROA  
ATOM   4832  CG  PRO P 888      -1.514 -10.311  19.428  0.00  0.00      PROA  
ATOM   4833  HG1 PRO P 888      -2.258  -9.499  19.283  0.00  0.00      PROA  
ATOM   4834  HG2 PRO P 888      -0.992 -10.348  20.408  0.00  0.00      PROA  
ATOM   4835  C   PRO P 888      -0.732 -13.963  18.415  0.00  0.00      PROA  
ATOM   4836  O   PRO P 888      -1.005 -14.145  17.217  0.00  0.00      PROA  
ATOM   4837  N   GLU P 889      -0.525 -14.953  19.332  0.00  0.00      PROA  
ATOM   4838  HN  GLU P 889      -0.524 -14.686  20.292  0.00  0.00      PROA  
ATOM   4839  CA  GLU P 889      -0.570 -16.401  18.980  0.00  0.00      PROA  
ATOM   4840  HA  GLU P 889       0.156 -16.555  18.196  0.00  0.00      PROA  
ATOM   4841  CB  GLU P 889      -0.101 -17.393  20.090  0.00  0.00      PROA  
ATOM   4842  HB1 GLU P 889      -0.230 -18.431  19.715  0.00  0.00      PROA  
ATOM   4843  HB2 GLU P 889      -0.708 -17.189  20.999  0.00  0.00      PROA  
ATOM   4844  CG  GLU P 889       1.429 -17.290  20.427  0.00  0.00      PROA  
ATOM   4845  HG1 GLU P 889       1.690 -17.889  21.326  0.00  0.00      PROA  
ATOM   4846  HG2 GLU P 889       1.672 -16.247  20.726  0.00  0.00      PROA  
ATOM   4847  CD  GLU P 889       2.425 -17.662  19.288  0.00  0.00      PROA  
ATOM   4848  OE1 GLU P 889       3.067 -16.752  18.700  0.00  0.00      PROA  
ATOM   4849  OE2 GLU P 889       2.703 -18.888  19.168  0.00  0.00      PROA  
ATOM   4850  C   GLU P 889      -1.875 -16.859  18.510  0.00  0.00      PROA  
ATOM   4851  O   GLU P 889      -2.891 -16.459  19.019  0.00  0.00      PROA  
ATOM   4852  N   LYS P 890      -1.975 -17.653  17.442  0.00  0.00      PROA  
ATOM   4853  HN  LYS P 890      -1.143 -18.081  17.099  0.00  0.00      PROA  
ATOM   4854  CA  LYS P 890      -3.161 -18.076  16.797  0.00  0.00      PROA  
ATOM   4855  HA  LYS P 890      -2.869 -18.417  15.815  0.00  0.00      PROA  
ATOM   4856  CB  LYS P 890      -3.824 -19.220  17.653  0.00  0.00      PROA  
ATOM   4857  HB1 LYS P 890      -4.647 -19.742  17.120  0.00  0.00      PROA  
ATOM   4858  HB2 LYS P 890      -4.177 -18.800  18.619  0.00  0.00      PROA  
ATOM   4859  CG  LYS P 890      -2.934 -20.455  18.017  0.00  0.00      PROA  
ATOM   4860  HG1 LYS P 890      -1.970 -20.058  18.401  0.00  0.00      PROA  
ATOM   4861  HG2 LYS P 890      -2.631 -21.103  17.167  0.00  0.00      PROA  
ATOM   4862  CD  LYS P 890      -3.540 -21.340  19.121  0.00  0.00      PROA  
ATOM   4863  HD1 LYS P 890      -3.976 -20.681  19.901  0.00  0.00      PROA  
ATOM   4864  HD2 LYS P 890      -2.672 -21.923  19.496  0.00  0.00      PROA  
ATOM   4865  CE  LYS P 890      -4.451 -22.365  18.502  0.00  0.00      PROA  
ATOM   4866  HE1 LYS P 890      -3.893 -23.157  17.960  0.00  0.00      PROA  
ATOM   4867  HE2 LYS P 890      -5.221 -21.858  17.881  0.00  0.00      PROA  
ATOM   4868  NZ  LYS P 890      -5.195 -23.050  19.610  0.00  0.00      PROA  
ATOM   4869  HZ1 LYS P 890      -5.787 -22.422  20.191  0.00  0.00      PROA  
ATOM   4870  HZ2 LYS P 890      -4.504 -23.531  20.221  0.00  0.00      PROA  
ATOM   4871  HZ3 LYS P 890      -5.833 -23.759  19.195  0.00  0.00      PROA  
ATOM   4872  C   LYS P 890      -4.202 -17.047  16.306  0.00  0.00      PROA  
ATOM   4873  O   LYS P 890      -3.820 -16.032  15.800  0.00  0.00      PROA  
ATOM   4874  N   PHE P 891      -5.521 -17.385  16.321  0.00  0.00      PROA  
ATOM   4875  HN  PHE P 891      -5.899 -18.241  16.666  0.00  0.00      PROA  
ATOM   4876  CA  PHE P 891      -6.443 -16.674  15.542  0.00  0.00      PROA  
ATOM   4877  HA  PHE P 891      -5.981 -16.402  14.604  0.00  0.00      PROA  
ATOM   4878  CB  PHE P 891      -7.623 -17.667  15.187  0.00  0.00      PROA  
ATOM   4879  HB1 PHE P 891      -8.137 -17.225  14.307  0.00  0.00      PROA  
ATOM   4880  HB2 PHE P 891      -8.216 -17.665  16.127  0.00  0.00      PROA  
ATOM   4881  CG  PHE P 891      -7.138 -19.038  14.919  0.00  0.00      PROA  
ATOM   4882  CD1 PHE P 891      -6.344 -19.115  13.777  0.00  0.00      PROA  
ATOM   4883  HD1 PHE P 891      -6.097 -18.268  13.154  0.00  0.00      PROA  
ATOM   4884  CE1 PHE P 891      -5.647 -20.352  13.499  0.00  0.00      PROA  
ATOM   4885  HE1 PHE P 891      -5.060 -20.419  12.595  0.00  0.00      PROA  
ATOM   4886  CZ  PHE P 891      -5.849 -21.412  14.334  0.00  0.00      PROA  
ATOM   4887  HZ  PHE P 891      -5.336 -22.345  14.151  0.00  0.00      PROA  
ATOM   4888  CD2 PHE P 891      -7.357 -20.129  15.757  0.00  0.00      PROA  
ATOM   4889  HD2 PHE P 891      -7.879 -19.936  16.682  0.00  0.00      PROA  
ATOM   4890  CE2 PHE P 891      -6.638 -21.255  15.500  0.00  0.00      PROA  
ATOM   4891  HE2 PHE P 891      -6.656 -22.099  16.174  0.00  0.00      PROA  
ATOM   4892  C   PHE P 891      -6.988 -15.431  16.318  0.00  0.00      PROA  
ATOM   4893  O   PHE P 891      -8.112 -15.019  16.292  0.00  0.00      PROA  
ATOM   4894  N   GLU P 892      -6.164 -14.778  17.210  0.00  0.00      PROA  
ATOM   4895  HN  GLU P 892      -5.187 -14.968  17.269  0.00  0.00      PROA  
ATOM   4896  CA  GLU P 892      -6.584 -13.677  18.115  0.00  0.00      PROA  
ATOM   4897  HA  GLU P 892      -7.560 -14.017  18.428  0.00  0.00      PROA  
ATOM   4898  CB  GLU P 892      -5.726 -13.663  19.364  0.00  0.00      PROA  
ATOM   4899  HB1 GLU P 892      -6.108 -12.751  19.871  0.00  0.00      PROA  
ATOM   4900  HB2 GLU P 892      -4.661 -13.439  19.141  0.00  0.00      PROA  
ATOM   4901  CG  GLU P 892      -5.902 -14.873  20.294  0.00  0.00      PROA  
ATOM   4902  HG1 GLU P 892      -5.241 -14.678  21.165  0.00  0.00      PROA  
ATOM   4903  HG2 GLU P 892      -5.717 -15.812  19.730  0.00  0.00      PROA  
ATOM   4904  CD  GLU P 892      -7.293 -14.883  20.863  0.00  0.00      PROA  
ATOM   4905  OE1 GLU P 892      -7.501 -14.083  21.773  0.00  0.00      PROA  
ATOM   4906  OE2 GLU P 892      -8.190 -15.803  20.518  0.00  0.00      PROA  
ATOM   4907  C   GLU P 892      -6.654 -12.344  17.416  0.00  0.00      PROA  
ATOM   4908  O   GLU P 892      -5.789 -12.076  16.649  0.00  0.00      PROA  
ATOM   4909  N   PRO P 893      -7.652 -11.449  17.679  0.00  0.00      PROA  
ATOM   4910  CD  PRO P 893      -8.942 -11.832  18.179  0.00  0.00      PROA  
ATOM   4911  HD1 PRO P 893      -8.831 -12.045  19.263  0.00  0.00      PROA  
ATOM   4912  HD2 PRO P 893      -9.455 -12.685  17.685  0.00  0.00      PROA  
ATOM   4913  CA  PRO P 893      -7.556 -10.000  17.481  0.00  0.00      PROA  
ATOM   4914  HA  PRO P 893      -7.695  -9.809  16.427  0.00  0.00      PROA  
ATOM   4915  CB  PRO P 893      -8.760  -9.504  18.294  0.00  0.00      PROA  
ATOM   4916  HB1 PRO P 893      -9.147  -8.483  18.087  0.00  0.00      PROA  
ATOM   4917  HB2 PRO P 893      -8.537  -9.655  19.372  0.00  0.00      PROA  
ATOM   4918  CG  PRO P 893      -9.785 -10.626  18.021  0.00  0.00      PROA  
ATOM   4919  HG1 PRO P 893     -10.660 -10.495  18.693  0.00  0.00      PROA  
ATOM   4920  HG2 PRO P 893     -10.074 -10.542  16.951  0.00  0.00      PROA  
ATOM   4921  C   PRO P 893      -6.246  -9.384  18.038  0.00  0.00      PROA  
ATOM   4922  O   PRO P 893      -5.958  -9.619  19.180  0.00  0.00      PROA  
ATOM   4923  N   THR P 894      -5.502  -8.632  17.215  0.00  0.00      PROA  
ATOM   4924  HN  THR P 894      -5.638  -8.548  16.231  0.00  0.00      PROA  
ATOM   4925  CA  THR P 894      -4.237  -7.981  17.553  0.00  0.00      PROA  
ATOM   4926  HA  THR P 894      -3.566  -8.781  17.828  0.00  0.00      PROA  
ATOM   4927  CB  THR P 894      -3.497  -7.202  16.502  0.00  0.00      PROA  
ATOM   4928  HB  THR P 894      -2.651  -6.600  16.896  0.00  0.00      PROA  
ATOM   4929  OG1 THR P 894      -4.399  -6.259  15.955  0.00  0.00      PROA  
ATOM   4930  HG1 THR P 894      -5.015  -6.789  15.442  0.00  0.00      PROA  
ATOM   4931  CG2 THR P 894      -3.134  -8.066  15.229  0.00  0.00      PROA  
ATOM   4932 HG21 THR P 894      -2.551  -8.960  15.535  0.00  0.00      PROA  
ATOM   4933 HG22 THR P 894      -2.474  -7.464  14.568  0.00  0.00      PROA  
ATOM   4934 HG23 THR P 894      -4.058  -8.474  14.766  0.00  0.00      PROA  
ATOM   4935  C   THR P 894      -4.246  -7.180  18.772  0.00  0.00      PROA  
ATOM   4936  O   THR P 894      -3.294  -6.935  19.501  0.00  0.00      PROA  
ATOM   4937  N   HSD P 895      -5.412  -6.529  19.070  0.00  0.00      PROA  
ATOM   4938  HN  HSD P 895      -6.057  -6.561  18.311  0.00  0.00      PROA  
ATOM   4939  CA  HSD P 895      -5.776  -5.987  20.393  0.00  0.00      PROA  
ATOM   4940  HA  HSD P 895      -4.955  -6.207  21.059  0.00  0.00      PROA  
ATOM   4941  CB  HSD P 895      -6.027  -4.427  20.280  0.00  0.00      PROA  
ATOM   4942  HB1 HSD P 895      -6.686  -4.283  19.397  0.00  0.00      PROA  
ATOM   4943  HB2 HSD P 895      -5.047  -3.986  19.999  0.00  0.00      PROA  
ATOM   4944  ND1 HSD P 895      -5.628  -3.273  22.361  0.00  0.00      PROA  
ATOM   4945  HD1 HSD P 895      -4.629  -3.315  22.316  0.00  0.00      PROA  
ATOM   4946  CG  HSD P 895      -6.500  -3.825  21.500  0.00  0.00      PROA  
ATOM   4947  CE1 HSD P 895      -6.373  -2.650  23.290  0.00  0.00      PROA  
ATOM   4948  HE1 HSD P 895      -5.894  -2.038  24.054  0.00  0.00      PROA  
ATOM   4949  NE2 HSD P 895      -7.680  -2.847  23.131  0.00  0.00      PROA  
ATOM   4950  CD2 HSD P 895      -7.778  -3.542  21.949  0.00  0.00      PROA  
ATOM   4951  HD2 HSD P 895      -8.740  -3.806  21.527  0.00  0.00      PROA  
ATOM   4952  C   HSD P 895      -7.077  -6.737  20.868  0.00  0.00      PROA  
ATOM   4953  O   HSD P 895      -8.068  -6.883  20.105  0.00  0.00      PROA  
ATOM   4954  N   PRO P 896      -7.172  -7.147  22.173  0.00  0.00      PROA  
ATOM   4955  CD  PRO P 896      -6.005  -7.151  23.124  0.00  0.00      PROA  
ATOM   4956  HD1 PRO P 896      -5.856  -6.288  23.807  0.00  0.00      PROA  
ATOM   4957  HD2 PRO P 896      -4.997  -7.157  22.657  0.00  0.00      PROA  
ATOM   4958  CA  PRO P 896      -8.106  -8.255  22.592  0.00  0.00      PROA  
ATOM   4959  HA  PRO P 896      -7.993  -9.108  21.939  0.00  0.00      PROA  
ATOM   4960  CB  PRO P 896      -7.568  -8.633  23.969  0.00  0.00      PROA  
ATOM   4961  HB1 PRO P 896      -7.776  -9.588  24.497  0.00  0.00      PROA  
ATOM   4962  HB2 PRO P 896      -7.935  -7.921  24.738  0.00  0.00      PROA  
ATOM   4963  CG  PRO P 896      -6.062  -8.470  23.859  0.00  0.00      PROA  
ATOM   4964  HG1 PRO P 896      -5.628  -8.361  24.876  0.00  0.00      PROA  
ATOM   4965  HG2 PRO P 896      -5.428  -9.221  23.342  0.00  0.00      PROA  
ATOM   4966  C   PRO P 896      -9.528  -7.917  22.692  0.00  0.00      PROA  
ATOM   4967  O   PRO P 896     -10.300  -8.835  22.655  0.00  0.00      PROA  
ATOM   4968  N   GLU P 897      -9.936  -6.653  22.884  0.00  0.00      PROA  
ATOM   4969  HN  GLU P 897      -9.283  -5.931  22.670  0.00  0.00      PROA  
ATOM   4970  CA  GLU P 897     -11.315  -6.229  23.206  0.00  0.00      PROA  
ATOM   4971  HA  GLU P 897     -11.750  -7.081  23.707  0.00  0.00      PROA  
ATOM   4972  CB  GLU P 897     -11.174  -4.890  24.004  0.00  0.00      PROA  
ATOM   4973  HB1 GLU P 897     -12.146  -4.362  24.109  0.00  0.00      PROA  
ATOM   4974  HB2 GLU P 897     -10.421  -4.240  23.509  0.00  0.00      PROA  
ATOM   4975  CG  GLU P 897     -10.665  -5.253  25.397  0.00  0.00      PROA  
ATOM   4976  HG1 GLU P 897      -9.780  -5.923  25.342  0.00  0.00      PROA  
ATOM   4977  HG2 GLU P 897     -11.433  -5.831  25.953  0.00  0.00      PROA  
ATOM   4978  CD  GLU P 897     -10.298  -4.110  26.304  0.00  0.00      PROA  
ATOM   4979  OE1 GLU P 897      -9.222  -4.108  26.995  0.00  0.00      PROA  
ATOM   4980  OE2 GLU P 897     -11.129  -3.191  26.405  0.00  0.00      PROA  
ATOM   4981  C   GLU P 897     -12.240  -5.946  21.983  0.00  0.00      PROA  
ATOM   4982  O   GLU P 897     -12.732  -4.839  21.792  0.00  0.00      PROA  
ATOM   4983  N   ARG P 898     -12.359  -6.997  21.070  0.00  0.00      PROA  
ATOM   4984  HN  ARG P 898     -12.024  -7.923  21.228  0.00  0.00      PROA  
ATOM   4985  CA  ARG P 898     -13.166  -6.991  19.845  0.00  0.00      PROA  
ATOM   4986  HA  ARG P 898     -14.081  -6.466  20.077  0.00  0.00      PROA  
ATOM   4987  CB  ARG P 898     -12.604  -6.276  18.603  0.00  0.00      PROA  
ATOM   4988  HB1 ARG P 898     -12.241  -5.240  18.773  0.00  0.00      PROA  
ATOM   4989  HB2 ARG P 898     -13.438  -6.181  17.875  0.00  0.00      PROA  
ATOM   4990  CG  ARG P 898     -11.387  -6.965  17.996  0.00  0.00      PROA  
ATOM   4991  HG1 ARG P 898     -11.560  -8.057  17.886  0.00  0.00      PROA  
ATOM   4992  HG2 ARG P 898     -10.589  -6.749  18.739  0.00  0.00      PROA  
ATOM   4993  CD  ARG P 898     -10.931  -6.377  16.614  0.00  0.00      PROA  
ATOM   4994  HD1 ARG P 898      -9.963  -6.832  16.314  0.00  0.00      PROA  
ATOM   4995  HD2 ARG P 898     -10.995  -5.267  16.616  0.00  0.00      PROA  
ATOM   4996  NE  ARG P 898     -11.913  -6.874  15.613  0.00  0.00      PROA  
ATOM   4997  HE  ARG P 898     -12.523  -7.591  15.952  0.00  0.00      PROA  
ATOM   4998  CZ  ARG P 898     -11.902  -6.826  14.304  0.00  0.00      PROA  
ATOM   4999  NH1 ARG P 898     -11.073  -6.079  13.659  0.00  0.00      PROA  
ATOM   5000 HH11 ARG P 898     -11.187  -6.056  12.666  0.00  0.00      PROA  
ATOM   5001 HH12 ARG P 898     -10.437  -5.469  14.131  0.00  0.00      PROA  
ATOM   5002  NH2 ARG P 898     -12.794  -7.631  13.735  0.00  0.00      PROA  
ATOM   5003 HH21 ARG P 898     -12.959  -7.611  12.749  0.00  0.00      PROA  
ATOM   5004 HH22 ARG P 898     -13.315  -8.209  14.362  0.00  0.00      PROA  
ATOM   5005  C   ARG P 898     -13.545  -8.474  19.469  0.00  0.00      PROA  
ATOM   5006  O   ARG P 898     -12.774  -9.407  19.815  0.00  0.00      PROA  
ATOM   5007  N   GLY P 899     -14.720  -8.713  18.856  0.00  0.00      PROA  
ATOM   5008  HN  GLY P 899     -15.314  -7.995  18.503  0.00  0.00      PROA  
ATOM   5009  CA  GLY P 899     -14.932 -10.052  18.320  0.00  0.00      PROA  
ATOM   5010  HA1 GLY P 899     -15.999 -10.209  18.371  0.00  0.00      PROA  
ATOM   5011  HA2 GLY P 899     -14.439 -10.851  18.854  0.00  0.00      PROA  
ATOM   5012  C   GLY P 899     -14.498 -10.077  16.887  0.00  0.00      PROA  
ATOM   5013  O   GLY P 899     -13.837  -9.090  16.477  0.00  0.00      PROA  
ATOM   5014  N   TRP P 900     -14.929 -11.114  16.099  0.00  0.00      PROA  
ATOM   5015  HN  TRP P 900     -15.303 -11.952  16.490  0.00  0.00      PROA  
ATOM   5016  CA  TRP P 900     -14.612 -11.121  14.689  0.00  0.00      PROA  
ATOM   5017  HA  TRP P 900     -13.779 -10.462  14.497  0.00  0.00      PROA  
ATOM   5018  CB  TRP P 900     -14.089 -12.501  14.253  0.00  0.00      PROA  
ATOM   5019  HB1 TRP P 900     -14.313 -12.505  13.164  0.00  0.00      PROA  
ATOM   5020  HB2 TRP P 900     -14.746 -13.211  14.800  0.00  0.00      PROA  
ATOM   5021  CG  TRP P 900     -12.629 -12.782  14.517  0.00  0.00      PROA  
ATOM   5022  CD1 TRP P 900     -12.253 -13.496  15.598  0.00  0.00      PROA  
ATOM   5023  HD1 TRP P 900     -12.756 -14.205  16.239  0.00  0.00      PROA  
ATOM   5024  NE1 TRP P 900     -10.898 -13.592  15.529  0.00  0.00      PROA  
ATOM   5025  HE1 TRP P 900     -10.254 -14.002  16.138  0.00  0.00      PROA  
ATOM   5026  CE2 TRP P 900     -10.363 -12.729  14.579  0.00  0.00      PROA  
ATOM   5027  CD2 TRP P 900     -11.456 -12.197  13.900  0.00  0.00      PROA  
ATOM   5028  CE3 TRP P 900     -11.256 -11.254  12.898  0.00  0.00      PROA  
ATOM   5029  HE3 TRP P 900     -12.088 -10.782  12.396  0.00  0.00      PROA  
ATOM   5030  CZ3 TRP P 900      -9.968 -10.845  12.628  0.00  0.00      PROA  
ATOM   5031  HZ3 TRP P 900      -9.833 -10.015  11.951  0.00  0.00      PROA  
ATOM   5032  CZ2 TRP P 900      -9.015 -12.388  14.228  0.00  0.00      PROA  
ATOM   5033  HZ2 TRP P 900      -8.257 -13.027  14.656  0.00  0.00      PROA  
ATOM   5034  CH2 TRP P 900      -8.818 -11.350  13.317  0.00  0.00      PROA  
ATOM   5035  HH2 TRP P 900      -7.840 -10.933  13.130  0.00  0.00      PROA  
ATOM   5036  C   TRP P 900     -15.879 -10.622  13.986  0.00  0.00      PROA  
ATOM   5037  O   TRP P 900     -15.917 -10.299  12.825  0.00  0.00      PROA  
ATOM   5038  N   ILE P 901     -16.965 -10.467  14.709  0.00  0.00      PROA  
ATOM   5039  HN  ILE P 901     -16.919 -10.586  15.697  0.00  0.00      PROA  
ATOM   5040  CA  ILE P 901     -18.264  -9.918  14.162  0.00  0.00      PROA  
ATOM   5041  HA  ILE P 901     -18.069  -9.514  13.179  0.00  0.00      PROA  
ATOM   5042  CB  ILE P 901     -19.388 -10.986  14.046  0.00  0.00      PROA  
ATOM   5043  HB  ILE P 901     -19.414 -11.603  14.969  0.00  0.00      PROA  
ATOM   5044  CG2 ILE P 901     -20.710 -10.307  13.801  0.00  0.00      PROA  
ATOM   5045 HG21 ILE P 901     -20.590  -9.508  13.039  0.00  0.00      PROA  
ATOM   5046 HG22 ILE P 901     -21.129  -9.791  14.692  0.00  0.00      PROA  
ATOM   5047 HG23 ILE P 901     -21.506 -11.028  13.520  0.00  0.00      PROA  
ATOM   5048  CG1 ILE P 901     -19.045 -12.029  12.929  0.00  0.00      PROA  
ATOM   5049 HG11 ILE P 901     -17.960 -12.256  12.858  0.00  0.00      PROA  
ATOM   5050 HG12 ILE P 901     -19.414 -11.706  11.933  0.00  0.00      PROA  
ATOM   5051  CD  ILE P 901     -19.677 -13.399  13.298  0.00  0.00      PROA  
ATOM   5052  HD1 ILE P 901     -19.122 -13.849  14.149  0.00  0.00      PROA  
ATOM   5053  HD2 ILE P 901     -19.594 -14.112  12.450  0.00  0.00      PROA  
ATOM   5054  HD3 ILE P 901     -20.778 -13.299  13.403  0.00  0.00      PROA  
ATOM   5055  C   ILE P 901     -18.782  -8.746  15.049  0.00  0.00      PROA  
ATOM   5056  O   ILE P 901     -19.103  -8.908  16.216  0.00  0.00      PROA  
ATOM   5057  N   ILE P 902     -18.903  -7.549  14.444  0.00  0.00      PROA  
ATOM   5058  HN  ILE P 902     -18.627  -7.478  13.489  0.00  0.00      PROA  
ATOM   5059  CA  ILE P 902     -19.355  -6.312  15.099  0.00  0.00      PROA  
ATOM   5060  HA  ILE P 902     -19.359  -6.451  16.170  0.00  0.00      PROA  
ATOM   5061  CB  ILE P 902     -18.535  -5.154  14.743  0.00  0.00      PROA  
ATOM   5062  HB  ILE P 902     -18.724  -4.921  13.673  0.00  0.00      PROA
[truncated: 14,596,993 more chars]
