# Supplementary material for: CryoEM and computational modeling structural insights into the pH regulator NBCn1
Source: Nat Commun. 2025 Nov 11;16:9932. doi: 10.1038/s41467-025-64868-z (PMC12606367; doi:10.1038/s41467-025-64868-z)
Supplement: Supplementary file 7 — Supplementary Data 5 [file 41467_2025_64868_MOESM7_ESM.zip › 100ns_z_restr_MD_NBCn1_2NaCO3/hNBCn1_IF/z-restr_hNBCn1_IF_2NaCO3_first_step_58.pdb]

REMARK    GENERATED BY TRJCONV
TITLE     Title t= 4100.00000 step= 2050000
REMARK    THIS IS A SIMULATION BOX
CRYST1   93.346   93.346  102.658  90.00  90.00  90.00 P 1           1
MODEL        1
ATOM      1  N   LEU A 585      24.320  39.170  37.660  1.00  0.00           N
ATOM      2  HT1 LEU A 585      24.270  40.120  37.270  1.00  0.00           H
ATOM      3  HT2 LEU A 585      23.400  38.690  37.500  1.00  0.00           H
ATOM      4  HT3 LEU A 585      24.940  38.490  37.170  1.00  0.00           H
ATOM      5  CA  LEU A 585      24.700  39.230  39.090  1.00  0.00           C
ATOM      6  HA  LEU A 585      25.640  39.720  39.260  1.00  0.00           H
ATOM      7  CB  LEU A 585      23.540  40.040  39.750  1.00  0.00           C
ATOM      8  HB1 LEU A 585      22.590  39.440  39.730  1.00  0.00           H
ATOM      9  HB2 LEU A 585      23.270  40.910  39.110  1.00  0.00           H
ATOM     10  CG  LEU A 585      23.770  40.410  41.170  1.00  0.00           C
ATOM     11  HG  LEU A 585      24.300  39.610  41.730  1.00  0.00           H
ATOM     12  CD1 LEU A 585      24.620  41.630  41.070  1.00  0.00           C
ATOM     13 HD11 LEU A 585      25.530  41.520  40.440  1.00  0.00           H
ATOM     14 HD12 LEU A 585      25.020  42.030  42.030  1.00  0.00           H
ATOM     15 HD13 LEU A 585      23.950  42.410  40.620  1.00  0.00           H
ATOM     16  CD2 LEU A 585      22.370  40.730  41.860  1.00  0.00           C
ATOM     17 HD21 LEU A 585      22.370  41.520  42.640  1.00  0.00           H
ATOM     18 HD22 LEU A 585      21.930  39.750  42.090  1.00  0.00           H
ATOM     19 HD23 LEU A 585      21.810  41.210  41.030  1.00  0.00           H
ATOM     20  C   LEU A 585      24.750  37.810  39.610  1.00  0.00           C
ATOM     21  O   LEU A 585      25.700  37.350  40.210  1.00  0.00           O
ATOM     22  N   ILE A 586      23.670  36.980  39.470  1.00  0.00           N
ATOM     23  HN  ILE A 586      22.880  37.310  38.950  1.00  0.00           H
ATOM     24  CA  ILE A 586      23.600  35.580  40.020  1.00  0.00           C
ATOM     25  HA  ILE A 586      24.380  35.500  40.760  1.00  0.00           H
ATOM     26  CB  ILE A 586      22.350  35.240  40.750  1.00  0.00           C
ATOM     27  HB  ILE A 586      21.410  35.190  40.160  1.00  0.00           H
ATOM     28  CG2 ILE A 586      22.440  33.760  41.210  1.00  0.00           C
ATOM     29 HG21 ILE A 586      21.610  33.560  41.920  1.00  0.00           H
ATOM     30 HG22 ILE A 586      23.300  33.600  41.900  1.00  0.00           H
ATOM     31 HG23 ILE A 586      22.360  33.010  40.400  1.00  0.00           H
ATOM     32  CG1 ILE A 586      22.120  36.180  41.930  1.00  0.00           C
ATOM     33 HG11 ILE A 586      21.060  36.250  42.260  1.00  0.00           H
ATOM     34 HG12 ILE A 586      22.310  37.210  41.540  1.00  0.00           H
ATOM     35  CD  ILE A 586      23.010  35.950  43.130  1.00  0.00           C
ATOM     36  HD1 ILE A 586      24.000  35.510  42.900  1.00  0.00           H
ATOM     37  HD2 ILE A 586      22.490  35.130  43.670  1.00  0.00           H
ATOM     38  HD3 ILE A 586      23.120  36.770  43.870  1.00  0.00           H
ATOM     39  C   ILE A 586      23.860  34.690  38.880  1.00  0.00           C
ATOM     40  O   ILE A 586      24.640  33.720  39.060  1.00  0.00           O
ATOM     41  N   LEU A 587      23.290  35.040  37.670  1.00  0.00           N
ATOM     42  HN  LEU A 587      22.570  35.740  37.700  1.00  0.00           H
ATOM     43  CA  LEU A 587      23.460  34.320  36.410  1.00  0.00           C
ATOM     44  HA  LEU A 587      22.990  33.360  36.570  1.00  0.00           H
ATOM     45  CB  LEU A 587      22.680  35.040  35.180  1.00  0.00           C
ATOM     46  HB1 LEU A 587      22.950  36.110  35.140  1.00  0.00           H
ATOM     47  HB2 LEU A 587      21.640  34.890  35.540  1.00  0.00           H
ATOM     48  CG  LEU A 587      22.920  34.400  33.760  1.00  0.00           C
ATOM     49  HG  LEU A 587      24.010  34.450  33.550  1.00  0.00           H
ATOM     50  CD1 LEU A 587      22.580  32.960  33.620  1.00  0.00           C
ATOM     51 HD11 LEU A 587      23.050  32.340  34.420  1.00  0.00           H
ATOM     52 HD12 LEU A 587      22.790  32.600  32.590  1.00  0.00           H
ATOM     53 HD13 LEU A 587      21.490  32.800  33.480  1.00  0.00           H
ATOM     54  CD2 LEU A 587      22.170  35.190  32.630  1.00  0.00           C
ATOM     55 HD21 LEU A 587      22.390  36.270  32.590  1.00  0.00           H
ATOM     56 HD22 LEU A 587      21.080  35.140  32.860  1.00  0.00           H
ATOM     57 HD23 LEU A 587      22.350  34.890  31.580  1.00  0.00           H
ATOM     58  C   LEU A 587      24.950  33.970  36.020  1.00  0.00           C
ATOM     59  O   LEU A 587      25.230  32.870  35.730  1.00  0.00           O
ATOM     60  N   ASP A 588      25.850  34.940  36.120  1.00  0.00           N
ATOM     61  HN  ASP A 588      25.490  35.850  36.340  1.00  0.00           H
ATOM     62  CA  ASP A 588      27.240  34.890  35.670  1.00  0.00           C
ATOM     63  HA  ASP A 588      27.310  34.720  34.610  1.00  0.00           H
ATOM     64  CB  ASP A 588      27.930  36.300  35.970  1.00  0.00           C
ATOM     65  HB1 ASP A 588      28.920  36.410  35.480  1.00  0.00           H
ATOM     66  HB2 ASP A 588      28.170  36.250  37.050  1.00  0.00           H
ATOM     67  CG  ASP A 588      27.110  37.520  35.620  1.00  0.00           C
ATOM     68  OD1 ASP A 588      27.690  38.390  34.920  1.00  0.00           O
ATOM     69  OD2 ASP A 588      25.990  37.700  36.080  1.00  0.00           O
ATOM     70  C   ASP A 588      28.030  33.720  36.260  1.00  0.00           C
ATOM     71  O   ASP A 588      28.810  33.080  35.630  1.00  0.00           O
ATOM     72  N   ILE A 589      27.780  33.570  37.550  1.00  0.00           N
ATOM     73  HN  ILE A 589      27.030  34.140  37.880  1.00  0.00           H
ATOM     74  CA  ILE A 589      28.330  32.550  38.470  1.00  0.00           C
ATOM     75  HA  ILE A 589      29.400  32.630  38.340  1.00  0.00           H
ATOM     76  CB  ILE A 589      27.900  32.710  40.010  1.00  0.00           C
ATOM     77  HB  ILE A 589      26.780  32.640  40.030  1.00  0.00           H
ATOM     78  CG2 ILE A 589      28.380  31.610  40.880  1.00  0.00           C
ATOM     79 HG21 ILE A 589      28.220  30.590  40.510  1.00  0.00           H
ATOM     80 HG22 ILE A 589      27.930  31.790  41.890  1.00  0.00           H
ATOM     81 HG23 ILE A 589      29.490  31.620  40.980  1.00  0.00           H
ATOM     82  CG1 ILE A 589      28.140  34.150  40.580  1.00  0.00           C
ATOM     83 HG11 ILE A 589      27.990  34.890  39.760  1.00  0.00           H
ATOM     84 HG12 ILE A 589      29.190  34.070  40.920  1.00  0.00           H
ATOM     85  CD  ILE A 589      27.250  34.600  41.800  1.00  0.00           C
ATOM     86  HD1 ILE A 589      27.860  35.240  42.480  1.00  0.00           H
ATOM     87  HD2 ILE A 589      26.820  33.680  42.250  1.00  0.00           H
ATOM     88  HD3 ILE A 589      26.420  35.240  41.430  1.00  0.00           H
ATOM     89  C   ILE A 589      28.000  31.220  37.940  1.00  0.00           C
ATOM     90  O   ILE A 589      28.820  30.280  38.000  1.00  0.00           O
ATOM     91  N   LYS A 590      26.720  31.030  37.540  1.00  0.00           N
ATOM     92  HN  LYS A 590      26.130  31.830  37.510  1.00  0.00           H
ATOM     93  CA  LYS A 590      26.180  29.730  37.110  1.00  0.00           C
ATOM     94  HA  LYS A 590      26.660  28.950  37.700  1.00  0.00           H
ATOM     95  CB  LYS A 590      24.650  29.760  37.090  1.00  0.00           C
ATOM     96  HB1 LYS A 590      24.370  28.690  36.940  1.00  0.00           H
ATOM     97  HB2 LYS A 590      24.140  30.280  36.250  1.00  0.00           H
ATOM     98  CG  LYS A 590      24.050  30.400  38.340  1.00  0.00           C
ATOM     99  HG1 LYS A 590      24.130  31.490  38.190  1.00  0.00           H
ATOM    100  HG2 LYS A 590      24.590  30.040  39.240  1.00  0.00           H
ATOM    101  CD  LYS A 590      22.510  30.140  38.590  1.00  0.00           C
ATOM    102  HD1 LYS A 590      22.230  30.600  39.550  1.00  0.00           H
ATOM    103  HD2 LYS A 590      22.400  29.040  38.610  1.00  0.00           H
ATOM    104  CE  LYS A 590      21.600  30.750  37.500  1.00  0.00           C
ATOM    105  HE1 LYS A 590      21.740  30.350  36.470  1.00  0.00           H
ATOM    106  HE2 LYS A 590      21.940  31.790  37.290  1.00  0.00           H
ATOM    107  NZ  LYS A 590      20.180  30.670  37.940  1.00  0.00           N
ATOM    108  HZ1 LYS A 590      19.970  29.660  38.060  1.00  0.00           H
ATOM    109  HZ2 LYS A 590      19.630  31.100  37.150  1.00  0.00           H
ATOM    110  HZ3 LYS A 590      20.020  31.300  38.750  1.00  0.00           H
ATOM    111  C   LYS A 590      26.690  29.470  35.630  1.00  0.00           C
ATOM    112  O   LYS A 590      26.940  28.300  35.210  1.00  0.00           O
ATOM    113  N   ARG A 591      27.090  30.560  34.960  1.00  0.00           N
ATOM    114  HN  ARG A 591      26.860  31.470  35.290  1.00  0.00           H
ATOM    115  CA  ARG A 591      27.600  30.400  33.580  1.00  0.00           C
ATOM    116  HA  ARG A 591      27.090  29.560  33.160  1.00  0.00           H
ATOM    117  CB  ARG A 591      27.280  31.480  32.560  1.00  0.00           C
ATOM    118  HB1 ARG A 591      27.700  31.210  31.580  1.00  0.00           H
ATOM    119  HB2 ARG A 591      27.720  32.440  32.930  1.00  0.00           H
ATOM    120  CG  ARG A 591      25.700  31.560  32.340  1.00  0.00           C
ATOM    121  HG1 ARG A 591      25.500  32.450  31.700  1.00  0.00           H
ATOM    122  HG2 ARG A 591      25.160  31.730  33.300  1.00  0.00           H
ATOM    123  CD  ARG A 591      25.120  30.290  31.730  1.00  0.00           C
ATOM    124  HD1 ARG A 591      24.010  30.320  31.720  1.00  0.00           H
ATOM    125  HD2 ARG A 591      25.420  29.400  32.350  1.00  0.00           H
ATOM    126  NE  ARG A 591      25.660  30.150  30.320  1.00  0.00           N
ATOM    127  HE  ARG A 591      26.410  30.720  29.990  1.00  0.00           H
ATOM    128  CZ  ARG A 591      25.130  29.360  29.350  1.00  0.00           C
ATOM    129  NH1 ARG A 591      24.180  28.560  29.740  1.00  0.00           N
ATOM    130 HH11 ARG A 591      24.100  28.430  30.740  1.00  0.00           H
ATOM    131 HH12 ARG A 591      23.710  27.940  29.100  1.00  0.00           H
ATOM    132  NH2 ARG A 591      25.770  29.350  28.200  1.00  0.00           N
ATOM    133 HH21 ARG A 591      25.880  28.510  27.660  1.00  0.00           H
ATOM    134 HH22 ARG A 591      26.460  30.050  28.070  1.00  0.00           H
ATOM    135  C   ARG A 591      29.070  30.050  33.560  1.00  0.00           C
ATOM    136  O   ARG A 591      29.510  29.330  32.710  1.00  0.00           O
ATOM    137  N   LYS A 592      29.780  30.470  34.610  1.00  0.00           N
ATOM    138  HN  LYS A 592      29.250  31.000  35.280  1.00  0.00           H
ATOM    139  CA  LYS A 592      31.100  30.090  34.820  1.00  0.00           C
ATOM    140  HA  LYS A 592      31.640  29.810  33.930  1.00  0.00           H
ATOM    141  CB  LYS A 592      31.960  31.220  35.370  1.00  0.00           C
ATOM    142  HB1 LYS A 592      33.000  30.870  35.550  1.00  0.00           H
ATOM    143  HB2 LYS A 592      31.510  31.740  36.230  1.00  0.00           H
ATOM    144  CG  LYS A 592      32.190  32.370  34.300  1.00  0.00           C
ATOM    145  HG1 LYS A 592      32.620  33.300  34.740  1.00  0.00           H
ATOM    146  HG2 LYS A 592      31.180  32.620  33.880  1.00  0.00           H
ATOM    147  CD  LYS A 592      33.060  32.080  33.070  1.00  0.00           C
ATOM    148  HD1 LYS A 592      32.610  31.240  32.500  1.00  0.00           H
ATOM    149  HD2 LYS A 592      33.980  31.600  33.450  1.00  0.00           H
ATOM    150  CE  LYS A 592      33.270  33.330  32.220  1.00  0.00           C
ATOM    151  HE1 LYS A 592      33.980  33.990  32.740  1.00  0.00           H
ATOM    152  HE2 LYS A 592      32.360  33.960  32.070  1.00  0.00           H
ATOM    153  NZ  LYS A 592      33.830  33.060  30.890  1.00  0.00           N
ATOM    154  HZ1 LYS A 592      34.100  32.050  30.930  1.00  0.00           H
ATOM    155  HZ2 LYS A 592      34.680  33.600  30.650  1.00  0.00           H
ATOM    156  HZ3 LYS A 592      33.170  33.160  30.090  1.00  0.00           H
ATOM    157  C   LYS A 592      31.230  28.950  35.830  1.00  0.00           C
ATOM    158  O   LYS A 592      32.360  28.540  36.110  1.00  0.00           O
ATOM    159  N   ALA A 593      30.110  28.400  36.370  1.00  0.00           N
ATOM    160  HN  ALA A 593      29.230  28.860  36.310  1.00  0.00           H
ATOM    161  CA  ALA A 593      30.180  27.300  37.280  1.00  0.00           C
ATOM    162  HA  ALA A 593      30.810  27.640  38.090  1.00  0.00           H
ATOM    163  CB  ALA A 593      28.770  27.000  37.760  1.00  0.00           C
ATOM    164  HB1 ALA A 593      28.400  27.690  38.550  1.00  0.00           H
ATOM    165  HB2 ALA A 593      28.890  26.040  38.330  1.00  0.00           H
ATOM    166  HB3 ALA A 593      28.020  26.820  36.960  1.00  0.00           H
ATOM    167  C   ALA A 593      30.800  26.050  36.650  1.00  0.00           C
ATOM    168  O   ALA A 593      31.570  25.490  37.400  1.00  0.00           O
ATOM    169  N   PRO A 594      30.570  25.550  35.490  1.00  0.00           N
ATOM    170  CD  PRO A 594      29.650  26.040  34.500  1.00  0.00           C
ATOM    171  HD1 PRO A 594      29.840  27.040  34.070  1.00  0.00           H
ATOM    172  HD2 PRO A 594      28.650  26.200  34.950  1.00  0.00           H
ATOM    173  CA  PRO A 594      30.910  24.150  35.190  1.00  0.00           C
ATOM    174  HA  PRO A 594      30.800  23.500  36.040  1.00  0.00           H
ATOM    175  CB  PRO A 594      29.850  23.790  34.200  1.00  0.00           C
ATOM    176  HB1 PRO A 594      28.990  23.570  34.880  1.00  0.00           H
ATOM    177  HB2 PRO A 594      30.080  22.880  33.620  1.00  0.00           H
ATOM    178  CG  PRO A 594      29.600  25.060  33.390  1.00  0.00           C
ATOM    179  HG1 PRO A 594      30.460  25.330  32.750  1.00  0.00           H
ATOM    180  HG2 PRO A 594      28.640  25.020  32.810  1.00  0.00           H
ATOM    181  C   PRO A 594      32.350  24.090  34.620  1.00  0.00           C
ATOM    182  O   PRO A 594      32.680  23.210  33.830  1.00  0.00           O
ATOM    183  N   PHE A 595      33.180  25.110  34.860  1.00  0.00           N
ATOM    184  HN  PHE A 595      32.880  25.760  35.560  1.00  0.00           H
ATOM    185  CA  PHE A 595      34.480  25.220  34.300  1.00  0.00           C
ATOM    186  HA  PHE A 595      34.620  24.420  33.580  1.00  0.00           H
ATOM    187  CB  PHE A 595      34.470  26.550  33.470  1.00  0.00           C
ATOM    188  HB1 PHE A 595      35.470  26.660  33.010  1.00  0.00           H
ATOM    189  HB2 PHE A 595      34.240  27.450  34.080  1.00  0.00           H
ATOM    190  CG  PHE A 595      33.500  26.320  32.350  1.00  0.00           C
ATOM    191  CD1 PHE A 595      32.310  27.010  32.270  1.00  0.00           C
ATOM    192  HD1 PHE A 595      32.120  27.630  33.140  1.00  0.00           H
ATOM    193  CE1 PHE A 595      31.560  26.930  31.150  1.00  0.00           C
ATOM    194  HE1 PHE A 595      30.560  27.350  31.130  1.00  0.00           H
ATOM    195  CZ  PHE A 595      31.860  26.080  30.110  1.00  0.00           C
ATOM    196  HZ  PHE A 595      31.100  26.050  29.350  1.00  0.00           H
ATOM    197  CD2 PHE A 595      33.900  25.440  31.250  1.00  0.00           C
ATOM    198  HD2 PHE A 595      34.690  24.730  31.450  1.00  0.00           H
ATOM    199  CE2 PHE A 595      33.050  25.300  30.160  1.00  0.00           C
ATOM    200  HE2 PHE A 595      33.280  24.410  29.590  1.00  0.00           H
ATOM    201  C   PHE A 595      35.530  25.200  35.360  1.00  0.00           C
ATOM    202  O   PHE A 595      36.730  25.470  35.080  1.00  0.00           O
ATOM    203  N   PHE A 596      35.140  24.910  36.620  1.00  0.00           N
ATOM    204  HN  PHE A 596      34.230  24.510  36.740  1.00  0.00           H
ATOM    205  CA  PHE A 596      36.140  24.760  37.720  1.00  0.00           C
ATOM    206  HA  PHE A 596      36.680  25.700  37.710  1.00  0.00           H
ATOM    207  CB  PHE A 596      35.390  24.510  39.110  1.00  0.00           C
ATOM    208  HB1 PHE A 596      34.820  23.560  39.140  1.00  0.00           H
ATOM    209  HB2 PHE A 596      34.780  25.410  39.380  1.00  0.00           H
ATOM    210  CG  PHE A 596      36.500  24.450  40.170  1.00  0.00           C
ATOM    211  CD1 PHE A 596      37.090  25.660  40.530  1.00  0.00           C
ATOM    212  HD1 PHE A 596      36.760  26.580  40.080  1.00  0.00           H
ATOM    213  CE1 PHE A 596      38.230  25.590  41.340  1.00  0.00           C
ATOM    214  HE1 PHE A 596      38.750  26.500  41.580  1.00  0.00           H
ATOM    215  CZ  PHE A 596      38.730  24.360  41.840  1.00  0.00           C
ATOM    216  HZ  PHE A 596      39.630  24.480  42.430  1.00  0.00           H
ATOM    217  CD2 PHE A 596      36.910  23.220  40.720  1.00  0.00           C
ATOM    218  HD2 PHE A 596      36.440  22.270  40.490  1.00  0.00           H
ATOM    219  CE2 PHE A 596      38.030  23.200  41.540  1.00  0.00           C
ATOM    220  HE2 PHE A 596      38.290  22.290  42.050  1.00  0.00           H
ATOM    221  C   PHE A 596      37.140  23.680  37.350  1.00  0.00           C
ATOM    222  O   PHE A 596      38.330  24.000  37.420  1.00  0.00           O
ATOM    223  N   LEU A 597      36.770  22.430  36.870  1.00  0.00           N
ATOM    224  HN  LEU A 597      35.800  22.240  36.890  1.00  0.00           H
ATOM    225  CA  LEU A 597      37.760  21.420  36.490  1.00  0.00           C
ATOM    226  HA  LEU A 597      38.350  21.250  37.380  1.00  0.00           H
ATOM    227  CB  LEU A 597      37.170  20.160  36.020  1.00  0.00           C
ATOM    228  HB1 LEU A 597      36.340  20.340  35.300  1.00  0.00           H
ATOM    229  HB2 LEU A 597      36.530  19.770  36.850  1.00  0.00           H
ATOM    230  CG  LEU A 597      38.140  19.080  35.700  1.00  0.00           C
ATOM    231  HG  LEU A 597      38.780  19.460  34.870  1.00  0.00           H
ATOM    232  CD1 LEU A 597      39.010  18.720  36.920  1.00  0.00           C
ATOM    233 HD11 LEU A 597      39.600  19.640  37.130  1.00  0.00           H
ATOM    234 HD12 LEU A 597      39.710  17.870  36.820  1.00  0.00           H
ATOM    235 HD13 LEU A 597      38.430  18.540  37.850  1.00  0.00           H
ATOM    236  CD2 LEU A 597      37.470  17.750  35.240  1.00  0.00           C
ATOM    237 HD21 LEU A 597      38.190  17.160  34.620  1.00  0.00           H
ATOM    238 HD22 LEU A 597      36.540  17.860  34.640  1.00  0.00           H
ATOM    239 HD23 LEU A 597      37.190  17.120  36.110  1.00  0.00           H
ATOM    240  C   LEU A 597      38.750  21.990  35.410  1.00  0.00           C
ATOM    241  O   LEU A 597      39.940  21.720  35.650  1.00  0.00           O
ATOM    242  N   SER A 598      38.320  22.730  34.340  1.00  0.00           N
ATOM    243  HN  SER A 598      37.350  22.830  34.170  1.00  0.00           H
ATOM    244  CA  SER A 598      39.220  23.320  33.330  1.00  0.00           C
ATOM    245  HA  SER A 598      39.850  22.520  32.960  1.00  0.00           H
ATOM    246  CB  SER A 598      38.430  24.060  32.140  1.00  0.00           C
ATOM    247  HB1 SER A 598      39.160  24.460  31.410  1.00  0.00           H
ATOM    248  HB2 SER A 598      37.790  24.900  32.500  1.00  0.00           H
ATOM    249  OG  SER A 598      37.710  23.070  31.500  1.00  0.00           O
ATOM    250  HG1 SER A 598      36.960  22.810  32.040  1.00  0.00           H
ATOM    251  C   SER A 598      40.200  24.310  33.940  1.00  0.00           C
ATOM    252  O   SER A 598      41.290  24.550  33.520  1.00  0.00           O
ATOM    253  N   ASP A 599      39.810  25.100  35.020  1.00  0.00           N
ATOM    254  HN  ASP A 599      38.830  25.010  35.170  1.00  0.00           H
ATOM    255  CA  ASP A 599      40.690  26.000  35.670  1.00  0.00           C
ATOM    256  HA  ASP A 599      41.220  26.610  34.950  1.00  0.00           H
ATOM    257  CB  ASP A 599      39.900  26.990  36.590  1.00  0.00           C
ATOM    258  HB1 ASP A 599      40.560  27.600  37.250  1.00  0.00           H
ATOM    259  HB2 ASP A 599      39.110  26.550  37.250  1.00  0.00           H
ATOM    260  CG  ASP A 599      39.240  28.120  35.840  1.00  0.00           C
ATOM    261  OD1 ASP A 599      39.370  28.200  34.600  1.00  0.00           O
ATOM    262  OD2 ASP A 599      38.490  28.920  36.490  1.00  0.00           O
ATOM    263  C   ASP A 599      41.760  25.280  36.430  1.00  0.00           C
ATOM    264  O   ASP A 599      42.870  25.750  36.420  1.00  0.00           O
ATOM    265  N   PHE A 600      41.390  24.260  37.230  1.00  0.00           N
ATOM    266  HN  PHE A 600      40.440  23.980  37.320  1.00  0.00           H
ATOM    267  CA  PHE A 600      42.250  23.380  37.960  1.00  0.00           C
ATOM    268  HA  PHE A 600      42.670  23.880  38.820  1.00  0.00           H
ATOM    269  CB  PHE A 600      41.370  22.300  38.660  1.00  0.00           C
ATOM    270  HB1 PHE A 600      41.020  21.440  38.040  1.00  0.00           H
ATOM    271  HB2 PHE A 600      40.440  22.720  39.100  1.00  0.00           H
ATOM    272  CG  PHE A 600      42.040  21.660  39.820  1.00  0.00           C
ATOM    273  CD1 PHE A 600      41.970  22.280  41.080  1.00  0.00           C
ATOM    274  HD1 PHE A 600      41.490  23.240  40.980  1.00  0.00           H
ATOM    275  CE1 PHE A 600      42.600  21.790  42.240  1.00  0.00           C
ATOM    276  HE1 PHE A 600      42.660  22.440  43.100  1.00  0.00           H
ATOM    277  CZ  PHE A 600      43.430  20.610  42.100  1.00  0.00           C
ATOM    278  HZ  PHE A 600      44.100  20.260  42.870  1.00  0.00           H
ATOM    279  CD2 PHE A 600      42.740  20.400  39.730  1.00  0.00           C
ATOM    280  HD2 PHE A 600      42.720  19.830  38.810  1.00  0.00           H
ATOM    281  CE2 PHE A 600      43.410  19.940  40.910  1.00  0.00           C
ATOM    282  HE2 PHE A 600      44.030  19.060  40.770  1.00  0.00           H
ATOM    283  C   PHE A 600      43.350  22.750  37.150  1.00  0.00           C
ATOM    284  O   PHE A 600      44.520  22.840  37.480  1.00  0.00           O
ATOM    285  N   LYS A 601      43.030  22.160  35.970  1.00  0.00           N
ATOM    286  HN  LYS A 601      42.070  22.010  35.760  1.00  0.00           H
ATOM    287  CA  LYS A 601      43.880  21.630  34.940  1.00  0.00           C
ATOM    288  HA  LYS A 601      44.490  20.910  35.460  1.00  0.00           H
ATOM    289  CB  LYS A 601      43.080  20.860  33.860  1.00  0.00           C
ATOM    290  HB1 LYS A 601      43.750  20.510  33.050  1.00  0.00           H
ATOM    291  HB2 LYS A 601      42.380  21.500  33.280  1.00  0.00           H
ATOM    292  CG  LYS A 601      42.280  19.670  34.480  1.00  0.00           C
ATOM    293  HG1 LYS A 601      41.790  20.020  35.410  1.00  0.00           H
ATOM    294  HG2 LYS A 601      43.040  18.920  34.770  1.00  0.00           H
ATOM    295  CD  LYS A 601      41.370  19.100  33.460  1.00  0.00           C
ATOM    296  HD1 LYS A 601      40.670  19.880  33.070  1.00  0.00           H
ATOM    297  HD2 LYS A 601      40.660  18.370  33.910  1.00  0.00           H
ATOM    298  CE  LYS A 601      41.970  18.490  32.180  1.00  0.00           C
ATOM    299  HE1 LYS A 601      42.590  17.570  32.240  1.00  0.00           H
ATOM    300  HE2 LYS A 601      42.620  19.240  31.670  1.00  0.00           H
ATOM    301  NZ  LYS A 601      40.880  18.090  31.190  1.00  0.00           N
ATOM    302  HZ1 LYS A 601      40.540  17.130  31.380  1.00  0.00           H
ATOM    303  HZ2 LYS A 601      41.120  18.210  30.190  1.00  0.00           H
ATOM    304  HZ3 LYS A 601      40.060  18.730  31.330  1.00  0.00           H
ATOM    305  C   LYS A 601      44.850  22.530  34.240  1.00  0.00           C
ATOM    306  O   LYS A 601      46.010  22.110  34.150  1.00  0.00           O
ATOM    307  N   ASP A 602      44.490  23.840  33.880  1.00  0.00           N
ATOM    308  HN  ASP A 602      43.540  24.180  33.950  1.00  0.00           H
ATOM    309  CA  ASP A 602      45.350  24.910  33.340  1.00  0.00           C
ATOM    310  HA  ASP A 602      45.880  24.520  32.490  1.00  0.00           H
ATOM    311  CB  ASP A 602      44.630  26.180  32.800  1.00  0.00           C
ATOM    312  HB1 ASP A 602      45.330  27.040  32.720  1.00  0.00           H
ATOM    313  HB2 ASP A 602      43.800  26.470  33.470  1.00  0.00           H
ATOM    314  CG  ASP A 602      44.180  26.020  31.360  1.00  0.00           C
ATOM    315  OD1 ASP A 602      45.070  25.880  30.510  1.00  0.00           O
ATOM    316  OD2 ASP A 602      42.950  25.980  31.060  1.00  0.00           O
ATOM    317  C   ASP A 602      46.360  25.350  34.410  1.00  0.00           C
ATOM    318  O   ASP A 602      47.510  25.670  34.140  1.00  0.00           O
ATOM    319  N   ALA A 603      45.970  25.320  35.730  1.00  0.00           N
ATOM    320  HN  ALA A 603      44.990  25.270  35.930  1.00  0.00           H
ATOM    321  CA  ALA A 603      46.860  25.480  36.840  1.00  0.00           C
ATOM    322  HA  ALA A 603      47.400  26.410  36.710  1.00  0.00           H
ATOM    323  CB  ALA A 603      46.080  25.770  38.110  1.00  0.00           C
ATOM    324  HB1 ALA A 603      45.560  26.730  37.940  1.00  0.00           H
ATOM    325  HB2 ALA A 603      46.710  25.790  39.020  1.00  0.00           H
ATOM    326  HB3 ALA A 603      45.400  24.900  38.290  1.00  0.00           H
ATOM    327  C   ALA A 603      47.840  24.300  37.080  1.00  0.00           C
ATOM    328  O   ALA A 603      48.690  24.430  37.960  1.00  0.00           O
ATOM    329  N   LEU A 604      47.980  23.190  36.350  1.00  0.00           N
ATOM    330  HN  LEU A 604      47.240  22.900  35.740  1.00  0.00           H
ATOM    331  CA  LEU A 604      48.980  22.220  36.650  1.00  0.00           C
ATOM    332  HA  LEU A 604      49.500  22.500  37.570  1.00  0.00           H
ATOM    333  CB  LEU A 604      48.410  20.840  36.860  1.00  0.00           C
ATOM    334  HB1 LEU A 604      49.220  20.070  36.940  1.00  0.00           H
ATOM    335  HB2 LEU A 604      47.870  20.510  35.930  1.00  0.00           H
ATOM    336  CG  LEU A 604      47.510  20.830  38.130  1.00  0.00           C
ATOM    337  HG  LEU A 604      46.910  21.760  38.270  1.00  0.00           H
ATOM    338  CD1 LEU A 604      46.460  19.760  37.810  1.00  0.00           C
ATOM    339 HD11 LEU A 604      45.940  19.300  38.670  1.00  0.00           H
ATOM    340 HD12 LEU A 604      46.880  18.880  37.260  1.00  0.00           H
ATOM    341 HD13 LEU A 604      45.680  20.130  37.110  1.00  0.00           H
ATOM    342  CD2 LEU A 604      48.230  20.570  39.460  1.00  0.00           C
ATOM    343 HD21 LEU A 604      48.750  19.590  39.400  1.00  0.00           H
ATOM    344 HD22 LEU A 604      47.600  20.620  40.380  1.00  0.00           H
ATOM    345 HD23 LEU A 604      49.030  21.330  39.580  1.00  0.00           H
ATOM    346  C   LEU A 604      50.050  22.300  35.550  1.00  0.00           C
ATOM    347  O   LEU A 604      50.890  21.420  35.440  1.00  0.00           O
ATOM    348  N   SER A 605      50.040  23.320  34.680  1.00  0.00           N
ATOM    349  HN  SER A 605      49.360  24.010  34.880  1.00  0.00           H
ATOM    350  CA  SER A 605      51.110  23.600  33.720  1.00  0.00           C
ATOM    351  HA  SER A 605      51.480  22.730  33.220  1.00  0.00           H
ATOM    352  CB  SER A 605      50.640  24.730  32.760  1.00  0.00           C
ATOM    353  HB1 SER A 605      50.560  25.710  33.300  1.00  0.00           H
ATOM    354  HB2 SER A 605      49.620  24.530  32.360  1.00  0.00           H
ATOM    355  OG  SER A 605      51.490  24.780  31.610  1.00  0.00           O
ATOM    356  HG1 SER A 605      51.310  24.030  31.050  1.00  0.00           H
ATOM    357  C   SER A 605      52.210  24.120  34.630  1.00  0.00           C
ATOM    358  O   SER A 605      51.910  24.780  35.630  1.00  0.00           O
ATOM    359  N   LEU A 606      53.520  23.730  34.330  1.00  0.00           N
ATOM    360  HN  LEU A 606      53.790  23.150  33.570  1.00  0.00           H
ATOM    361  CA  LEU A 606      54.650  23.910  35.240  1.00  0.00           C
ATOM    362  HA  LEU A 606      54.400  23.480  36.190  1.00  0.00           H
ATOM    363  CB  LEU A 606      55.920  23.280  34.620  1.00  0.00           C
ATOM    364  HB1 LEU A 606      56.790  23.260  35.310  1.00  0.00           H
ATOM    365  HB2 LEU A 606      56.190  23.810  33.680  1.00  0.00           H
ATOM    366  CG  LEU A 606      55.800  21.770  34.300  1.00  0.00           C
ATOM    367  HG  LEU A 606      54.980  21.420  33.640  1.00  0.00           H
ATOM    368  CD1 LEU A 606      57.110  21.230  33.640  1.00  0.00           C
ATOM    369 HD11 LEU A 606      57.470  21.890  32.820  1.00  0.00           H
ATOM    370 HD12 LEU A 606      57.060  20.180  33.260  1.00  0.00           H
ATOM    371 HD13 LEU A 606      57.970  21.260  34.350  1.00  0.00           H
ATOM    372  CD2 LEU A 606      55.670  21.000  35.640  1.00  0.00           C
ATOM    373 HD21 LEU A 606      55.680  19.900  35.440  1.00  0.00           H
ATOM    374 HD22 LEU A 606      54.810  21.300  36.270  1.00  0.00           H
ATOM    375 HD23 LEU A 606      56.520  21.270  36.300  1.00  0.00           H
ATOM    376  C   LEU A 606      54.950  25.380  35.520  1.00  0.00           C
ATOM    377  O   LEU A 606      55.440  25.740  36.600  1.00  0.00           O
ATOM    378  N   GLN A 607      54.600  26.280  34.560  1.00  0.00           N
ATOM    379  HN  GLN A 607      54.450  25.890  33.650  1.00  0.00           H
ATOM    380  CA  GLN A 607      54.630  27.760  34.630  1.00  0.00           C
ATOM    381  HA  GLN A 607      55.610  28.060  35.000  1.00  0.00           H
ATOM    382  CB  GLN A 607      54.370  28.420  33.260  1.00  0.00           C
ATOM    383  HB1 GLN A 607      53.340  28.160  32.900  1.00  0.00           H
ATOM    384  HB2 GLN A 607      55.080  27.960  32.550  1.00  0.00           H
ATOM    385  CG  GLN A 607      54.690  29.920  33.200  1.00  0.00           C
ATOM    386  HG1 GLN A 607      53.910  30.500  33.750  1.00  0.00           H
ATOM    387  HG2 GLN A 607      54.640  30.310  32.160  1.00  0.00           H
ATOM    388  CD  GLN A 607      56.110  30.290  33.770  1.00  0.00           C
ATOM    389  OE1 GLN A 607      57.040  29.560  33.400  1.00  0.00           O
ATOM    390  NE2 GLN A 607      56.280  31.370  34.540  1.00  0.00           N
ATOM    391 HE21 GLN A 607      57.090  31.540  35.110  1.00  0.00           H
ATOM    392 HE22 GLN A 607      55.560  32.050  34.670  1.00  0.00           H
ATOM    393  C   GLN A 607      53.660  28.240  35.650  1.00  0.00           C
ATOM    394  O   GLN A 607      53.900  29.170  36.390  1.00  0.00           O
ATOM    395  N   CYS A 608      52.450  27.670  35.800  1.00  0.00           N
ATOM    396  HN  CYS A 608      52.120  26.870  35.310  1.00  0.00           H
ATOM    397  CA  CYS A 608      51.610  28.120  36.890  1.00  0.00           C
ATOM    398  HA  CYS A 608      51.610  29.200  36.850  1.00  0.00           H
ATOM    399  CB  CYS A 608      50.130  27.700  36.680  1.00  0.00           C
ATOM    400  HB1 CYS A 608      49.490  28.230  37.430  1.00  0.00           H
ATOM    401  HB2 CYS A 608      50.060  26.600  36.860  1.00  0.00           H
ATOM    402  SG  CYS A 608      49.490  27.980  35.020  1.00  0.00           S
ATOM    403  HG1 CYS A 608      48.630  26.990  34.830  1.00  0.00           H
ATOM    404  C   CYS A 608      52.140  27.670  38.270  1.00  0.00           C
ATOM    405  O   CYS A 608      51.950  28.340  39.270  1.00  0.00           O
ATOM    406  N   LEU A 609      52.740  26.490  38.360  1.00  0.00           N
ATOM    407  HN  LEU A 609      52.830  25.890  37.560  1.00  0.00           H
ATOM    408  CA  LEU A 609      53.240  25.970  39.580  1.00  0.00           C
ATOM    409  HA  LEU A 609      52.450  26.000  40.330  1.00  0.00           H
ATOM    410  CB  LEU A 609      53.640  24.520  39.450  1.00  0.00           C
ATOM    411  HB1 LEU A 609      54.100  24.090  40.360  1.00  0.00           H
ATOM    412  HB2 LEU A 609      54.350  24.330  38.620  1.00  0.00           H
ATOM    413  CG  LEU A 609      52.440  23.610  39.040  1.00  0.00           C
ATOM    414  HG  LEU A 609      52.240  23.770  37.970  1.00  0.00           H
ATOM    415  CD1 LEU A 609      52.790  22.110  39.210  1.00  0.00           C
ATOM    416 HD11 LEU A 609      53.750  21.800  38.740  1.00  0.00           H
ATOM    417 HD12 LEU A 609      51.940  21.540  38.760  1.00  0.00           H
ATOM    418 HD13 LEU A 609      52.900  21.820  40.270  1.00  0.00           H
ATOM    419  CD2 LEU A 609      51.170  23.820  39.870  1.00  0.00           C
ATOM    420 HD21 LEU A 609      50.630  24.780  39.730  1.00  0.00           H
ATOM    421 HD22 LEU A 609      51.520  23.830  40.920  1.00  0.00           H
ATOM    422 HD23 LEU A 609      50.450  22.980  39.840  1.00  0.00           H
ATOM    423  C   LEU A 609      54.420  26.780  40.040  1.00  0.00           C
ATOM    424  O   LEU A 609      54.630  27.170  41.180  1.00  0.00           O
ATOM    425  N   ALA A 610      55.160  27.300  39.080  1.00  0.00           N
ATOM    426  HN  ALA A 610      55.080  26.970  38.140  1.00  0.00           H
ATOM    427  CA  ALA A 610      56.090  28.470  39.380  1.00  0.00           C
ATOM    428  HA  ALA A 610      56.800  28.200  40.140  1.00  0.00           H
ATOM    429  CB  ALA A 610      56.880  28.860  38.130  1.00  0.00           C
ATOM    430  HB1 ALA A 610      57.510  28.030  37.740  1.00  0.00           H
ATOM    431  HB2 ALA A 610      57.540  29.720  38.370  1.00  0.00           H
ATOM    432  HB3 ALA A 610      56.190  29.190  37.320  1.00  0.00           H
ATOM    433  C   ALA A 610      55.370  29.770  39.810  1.00  0.00           C
ATOM    434  O   ALA A 610      55.790  30.480  40.710  1.00  0.00           O
ATOM    435  N   SER A 611      54.270  30.110  39.130  1.00  0.00           N
ATOM    436  HN  SER A 611      54.080  29.500  38.360  1.00  0.00           H
ATOM    437  CA  SER A 611      53.530  31.310  39.370  1.00  0.00           C
ATOM    438  HA  SER A 611      54.230  32.130  39.200  1.00  0.00           H
ATOM    439  CB  SER A 611      52.310  31.520  38.410  1.00  0.00           C
ATOM    440  HB1 SER A 611      51.800  32.410  38.860  1.00  0.00           H
ATOM    441  HB2 SER A 611      51.600  30.670  38.390  1.00  0.00           H
ATOM    442  OG  SER A 611      52.780  31.860  37.070  1.00  0.00           O
ATOM    443  HG1 SER A 611      53.130  31.070  36.650  1.00  0.00           H
ATOM    444  C   SER A 611      52.960  31.450  40.840  1.00  0.00           C
ATOM    445  O   SER A 611      53.190  32.500  41.450  1.00  0.00           O
ATOM    446  N   ILE A 612      52.320  30.430  41.400  1.00  0.00           N
ATOM    447  HN  ILE A 612      52.260  29.640  40.800  1.00  0.00           H
ATOM    448  CA  ILE A 612      51.840  30.340  42.790  1.00  0.00           C
ATOM    449  HA  ILE A 612      51.070  31.090  42.940  1.00  0.00           H
ATOM    450  CB  ILE A 612      51.360  28.950  43.080  1.00  0.00           C
ATOM    451  HB  ILE A 612      52.230  28.270  42.970  1.00  0.00           H
ATOM    452  CG2 ILE A 612      51.000  28.880  44.580  1.00  0.00           C
ATOM    453 HG21 ILE A 612      51.790  29.060  45.330  1.00  0.00           H
ATOM    454 HG22 ILE A 612      50.670  27.830  44.790  1.00  0.00           H
ATOM    455 HG23 ILE A 612      50.210  29.660  44.690  1.00  0.00           H
ATOM    456  CG1 ILE A 612      50.160  28.470  42.250  1.00  0.00           C
ATOM    457 HG11 ILE A 612      50.350  28.770  41.200  1.00  0.00           H
ATOM    458 HG12 ILE A 612      49.170  28.850  42.600  1.00  0.00           H
ATOM    459  CD  ILE A 612      49.980  27.000  42.370  1.00  0.00           C
ATOM    460  HD1 ILE A 612      50.040  26.550  43.380  1.00  0.00           H
ATOM    461  HD2 ILE A 612      50.710  26.450  41.730  1.00  0.00           H
ATOM    462  HD3 ILE A 612      48.980  26.720  41.990  1.00  0.00           H
ATOM    463  C   ILE A 612      52.880  30.800  43.810  1.00  0.00           C
ATOM    464  O   ILE A 612      52.670  31.690  44.610  1.00  0.00           O
ATOM    465  N   LEU A 613      54.050  30.230  43.770  1.00  0.00           N
ATOM    466  HN  LEU A 613      54.190  29.720  42.930  1.00  0.00           H
ATOM    467  CA  LEU A 613      55.170  30.300  44.680  1.00  0.00           C
ATOM    468  HA  LEU A 613      54.870  30.150  45.710  1.00  0.00           H
ATOM    469  CB  LEU A 613      56.280  29.270  44.310  1.00  0.00           C
ATOM    470  HB1 LEU A 613      57.210  29.460  44.870  1.00  0.00           H
ATOM    471  HB2 LEU A 613      56.570  29.460  43.260  1.00  0.00           H
ATOM    472  CG  LEU A 613      55.860  27.800  44.440  1.00  0.00           C
ATOM    473  HG  LEU A 613      55.270  27.500  43.550  1.00  0.00           H
ATOM    474  CD1 LEU A 613      57.110  26.850  44.330  1.00  0.00           C
ATOM    475 HD11 LEU A 613      57.740  27.100  43.460  1.00  0.00           H
ATOM    476 HD12 LEU A 613      56.700  25.840  44.090  1.00  0.00           H
ATOM    477 HD13 LEU A 613      57.650  26.830  45.290  1.00  0.00           H
ATOM    478  CD2 LEU A 613      55.110  27.410  45.700  1.00  0.00           C
ATOM    479 HD21 LEU A 613      55.740  27.600  46.600  1.00  0.00           H
ATOM    480 HD22 LEU A 613      54.800  26.350  45.660  1.00  0.00           H
ATOM    481 HD23 LEU A 613      54.170  28.000  45.810  1.00  0.00           H
ATOM    482  C   LEU A 613      55.950  31.610  44.690  1.00  0.00           C
ATOM    483  O   LEU A 613      56.280  32.120  45.750  1.00  0.00           O
ATOM    484  N   PHE A 614      56.260  32.090  43.500  1.00  0.00           N
ATOM    485  HN  PHE A 614      56.120  31.450  42.750  1.00  0.00           H
ATOM    486  CA  PHE A 614      56.600  33.460  43.160  1.00  0.00           C
ATOM    487  HA  PHE A 614      57.610  33.690  43.410  1.00  0.00           H
ATOM    488  CB  PHE A 614      56.660  33.510  41.610  1.00  0.00           C
ATOM    489  HB1 PHE A 614      55.770  32.990  41.190  1.00  0.00           H
ATOM    490  HB2 PHE A 614      57.520  33.010  41.120  1.00  0.00           H
ATOM    491  CG  PHE A 614      56.560  34.940  41.180  1.00  0.00           C
ATOM    492  CD1 PHE A 614      57.500  35.810  41.710  1.00  0.00           C
ATOM    493  HD1 PHE A 614      58.370  35.450  42.220  1.00  0.00           H
ATOM    494  CE1 PHE A 614      57.400  37.130  41.460  1.00  0.00           C
ATOM    495  HE1 PHE A 614      58.060  37.860  41.900  1.00  0.00           H
ATOM    496  CZ  PHE A 614      56.420  37.660  40.590  1.00  0.00           C
ATOM    497  HZ  PHE A 614      56.340  38.720  40.430  1.00  0.00           H
ATOM    498  CD2 PHE A 614      55.520  35.500  40.390  1.00  0.00           C
ATOM    499  HD2 PHE A 614      54.890  34.700  39.980  1.00  0.00           H
ATOM    500  CE2 PHE A 614      55.530  36.820  39.960  1.00  0.00           C
ATOM    501  HE2 PHE A 614      54.870  37.140  39.160  1.00  0.00           H
ATOM    502  C   PHE A 614      55.650  34.530  43.800  1.00  0.00           C
ATOM    503  O   PHE A 614      55.960  35.390  44.620  1.00  0.00           O
ATOM    504  N   LEU A 615      54.360  34.440  43.410  1.00  0.00           N
ATOM    505  HN  LEU A 615      54.070  33.710  42.800  1.00  0.00           H
ATOM    506  CA  LEU A 615      53.210  35.250  43.790  1.00  0.00           C
ATOM    507  HA  LEU A 615      53.620  36.250  43.710  1.00  0.00           H
ATOM    508  CB  LEU A 615      51.910  34.860  43.020  1.00  0.00           C
ATOM    509  HB1 LEU A 615      50.990  35.150  43.550  1.00  0.00           H
ATOM    510  HB2 LEU A 615      51.820  33.750  42.990  1.00  0.00           H
ATOM    511  CG  LEU A 615      51.970  35.500  41.660  1.00  0.00           C
ATOM    512  HG  LEU A 615      52.920  35.100  41.240  1.00  0.00           H
ATOM    513  CD1 LEU A 615      50.830  34.940  40.790  1.00  0.00           C
ATOM    514 HD11 LEU A 615      50.930  33.830  40.730  1.00  0.00           H
ATOM    515 HD12 LEU A 615      50.950  35.310  39.750  1.00  0.00           H
ATOM    516 HD13 LEU A 615      49.880  35.260  41.260  1.00  0.00           H
ATOM    517  CD2 LEU A 615      52.070  37.030  41.590  1.00  0.00           C
ATOM    518 HD21 LEU A 615      51.200  37.340  42.200  1.00  0.00           H
ATOM    519 HD22 LEU A 615      52.050  37.380  40.540  1.00  0.00           H
ATOM    520 HD23 LEU A 615      53.030  37.420  41.990  1.00  0.00           H
ATOM    521  C   LEU A 615      52.950  35.150  45.310  1.00  0.00           C
ATOM    522  O   LEU A 615      52.710  36.160  45.970  1.00  0.00           O
ATOM    523  N   TYR A 616      53.050  33.990  45.990  1.00  0.00           N
ATOM    524  HN  TYR A 616      53.080  33.140  45.490  1.00  0.00           H
ATOM    525  CA  TYR A 616      52.830  33.820  47.430  1.00  0.00           C
ATOM    526  HA  TYR A 616      51.780  34.040  47.600  1.00  0.00           H
ATOM    527  CB  TYR A 616      53.140  32.320  47.690  1.00  0.00           C
ATOM    528  HB1 TYR A 616      54.090  32.060  47.180  1.00  0.00           H
ATOM    529  HB2 TYR A 616      52.440  31.600  47.220  1.00  0.00           H
ATOM    530  CG  TYR A 616      53.350  31.940  49.150  1.00  0.00           C
ATOM    531  CD1 TYR A 616      54.670  31.670  49.650  1.00  0.00           C
ATOM    532  HD1 TYR A 616      55.440  31.750  48.880  1.00  0.00           H
ATOM    533  CE1 TYR A 616      54.850  31.400  50.990  1.00  0.00           C
ATOM    534  HE1 TYR A 616      55.840  31.350  51.420  1.00  0.00           H
ATOM    535  CZ  TYR A 616      53.800  31.520  51.860  1.00  0.00           C
ATOM    536  OH  TYR A 616      54.050  31.340  53.220  1.00  0.00           O
ATOM    537  HH  TYR A 616      53.230  31.190  53.690  1.00  0.00           H
ATOM    538  CD2 TYR A 616      52.300  31.940  50.030  1.00  0.00           C
ATOM    539  HD2 TYR A 616      51.300  32.230  49.750  1.00  0.00           H
ATOM    540  CE2 TYR A 616      52.520  31.660  51.360  1.00  0.00           C
ATOM    541  HE2 TYR A 616      51.750  31.610  52.120  1.00  0.00           H
ATOM    542  C   TYR A 616      53.700  34.740  48.320  1.00  0.00           C
ATOM    543  O   TYR A 616      53.220  35.470  49.150  1.00  0.00           O
ATOM    544  N   CYS A 617      54.960  34.790  47.970  1.00  0.00           N
ATOM    545  HN  CYS A 617      55.350  34.130  47.340  1.00  0.00           H
ATOM    546  CA  CYS A 617      55.940  35.710  48.510  1.00  0.00           C
ATOM    547  HA  CYS A 617      56.170  35.560  49.560  1.00  0.00           H
ATOM    548  CB  CYS A 617      57.260  35.470  47.830  1.00  0.00           C
ATOM    549  HB1 CYS A 617      58.030  36.230  48.080  1.00  0.00           H
ATOM    550  HB2 CYS A 617      57.050  35.450  46.740  1.00  0.00           H
ATOM    551  SG  CYS A 617      58.020  33.850  48.120  1.00  0.00           S
ATOM    552  HG1 CYS A 617      56.960  33.230  47.630  1.00  0.00           H
ATOM    553  C   CYS A 617      55.660  37.200  48.280  1.00  0.00           C
ATOM    554  O   CYS A 617      55.870  38.090  49.120  1.00  0.00           O
ATOM    555  N   ALA A 618      55.090  37.510  47.090  1.00  0.00           N
ATOM    556  HN  ALA A 618      54.840  36.720  46.530  1.00  0.00           H
ATOM    557  CA  ALA A 618      54.720  38.790  46.660  1.00  0.00           C
ATOM    558  HA  ALA A 618      55.450  39.540  46.940  1.00  0.00           H
ATOM    559  CB  ALA A 618      54.660  38.960  45.080  1.00  0.00           C
ATOM    560  HB1 ALA A 618      53.680  38.590  44.710  1.00  0.00           H
ATOM    561  HB2 ALA A 618      55.440  38.350  44.590  1.00  0.00           H
ATOM    562  HB3 ALA A 618      54.870  40.000  44.780  1.00  0.00           H
ATOM    563  C   ALA A 618      53.430  39.250  47.270  1.00  0.00           C
ATOM    564  O   ALA A 618      53.180  40.480  47.280  1.00  0.00           O
ATOM    565  N   CYS A 619      52.570  38.330  47.690  1.00  0.00           N
ATOM    566  HN  CYS A 619      52.660  37.350  47.510  1.00  0.00           H
ATOM    567  CA  CYS A 619      51.330  38.600  48.420  1.00  0.00           C
ATOM    568  HA  CYS A 619      51.070  39.610  48.150  1.00  0.00           H
ATOM    569  CB  CYS A 619      50.200  37.680  47.960  1.00  0.00           C
ATOM    570  HB1 CYS A 619      50.590  36.630  47.960  1.00  0.00           H
ATOM    571  HB2 CYS A 619      50.160  37.920  46.880  1.00  0.00           H
ATOM    572  SG  CYS A 619      48.570  37.620  48.840  1.00  0.00           S
ATOM    573  HG1 CYS A 619      48.330  38.930  48.850  1.00  0.00           H
ATOM    574  C   CYS A 619      51.490  38.680  49.970  1.00  0.00           C
ATOM    575  O   CYS A 619      50.920  39.510  50.630  1.00  0.00           O
ATOM    576  N   MET A 620      52.260  37.820  50.570  1.00  0.00           N
ATOM    577  HN  MET A 620      52.670  37.090  50.030  1.00  0.00           H
ATOM    578  CA  MET A 620      52.580  37.910  51.960  1.00  0.00           C
ATOM    579  HA  MET A 620      51.610  37.880  52.420  1.00  0.00           H
ATOM    580  CB  MET A 620      53.380  36.600  52.370  1.00  0.00           C
ATOM    581  HB1 MET A 620      54.000  36.610  53.290  1.00  0.00           H
ATOM    582  HB2 MET A 620      54.160  36.430  51.600  1.00  0.00           H
ATOM    583  CG  MET A 620      52.470  35.390  52.540  1.00  0.00           C
ATOM    584  HG1 MET A 620      53.030  34.420  52.490  1.00  0.00           H
ATOM    585  HG2 MET A 620      51.800  35.310  51.670  1.00  0.00           H
ATOM    586  SD  MET A 620      51.450  35.340  54.050  1.00  0.00           S
ATOM    587  CE  MET A 620      52.800  35.110  55.180  1.00  0.00           C
ATOM    588  HE1 MET A 620      53.590  34.420  54.840  1.00  0.00           H
ATOM    589  HE2 MET A 620      52.360  34.640  56.100  1.00  0.00           H
ATOM    590  HE3 MET A 620      53.270  36.060  55.530  1.00  0.00           H
ATOM    591  C   MET A 620      53.300  39.170  52.510  1.00  0.00           C
ATOM    592  O   MET A 620      52.920  39.760  53.550  1.00  0.00           O
ATOM    593  N   SER A 621      54.430  39.520  51.750  1.00  0.00           N
ATOM    594  HN  SER A 621      54.590  39.180  50.830  1.00  0.00           H
ATOM    595  CA  SER A 621      55.280  40.650  52.180  1.00  0.00           C
ATOM    596  HA  SER A 621      55.540  40.330  53.170  1.00  0.00           H
ATOM    597  CB  SER A 621      56.660  40.800  51.440  1.00  0.00           C
ATOM    598  HB1 SER A 621      57.260  39.900  51.710  1.00  0.00           H
ATOM    599  HB2 SER A 621      57.250  41.670  51.790  1.00  0.00           H
ATOM    600  OG  SER A 621      56.600  40.810  50.010  1.00  0.00           O
ATOM    601  HG1 SER A 621      56.450  39.920  49.660  1.00  0.00           H
ATOM    602  C   SER A 621      54.650  42.050  52.350  1.00  0.00           C
ATOM    603  O   SER A 621      55.070  42.770  53.320  1.00  0.00           O
ATOM    604  N   PRO A 622      53.670  42.550  51.640  1.00  0.00           N
ATOM    605  CD  PRO A 622      53.270  42.060  50.300  1.00  0.00           C
ATOM    606  HD1 PRO A 622      53.100  40.960  50.310  1.00  0.00           H
ATOM    607  HD2 PRO A 622      54.030  42.260  49.510  1.00  0.00           H
ATOM    608  CA  PRO A 622      52.890  43.700  52.000  1.00  0.00           C
ATOM    609  HA  PRO A 622      53.640  44.430  52.280  1.00  0.00           H
ATOM    610  CB  PRO A 622      52.220  44.100  50.620  1.00  0.00           C
ATOM    611  HB1 PRO A 622      53.040  44.600  50.050  1.00  0.00           H
ATOM    612  HB2 PRO A 622      51.290  44.710  50.650  1.00  0.00           H
ATOM    613  CG  PRO A 622      51.970  42.800  49.870  1.00  0.00           C
ATOM    614  HG1 PRO A 622      51.080  42.250  50.260  1.00  0.00           H
ATOM    615  HG2 PRO A 622      51.820  42.920  48.780  1.00  0.00           H
ATOM    616  C   PRO A 622      51.900  43.520  53.120  1.00  0.00           C
ATOM    617  O   PRO A 622      51.790  44.410  53.950  1.00  0.00           O
ATOM    618  N   VAL A 623      51.080  42.420  53.060  1.00  0.00           N
ATOM    619  HN  VAL A 623      51.120  41.670  52.400  1.00  0.00           H
ATOM    620  CA  VAL A 623      50.120  42.180  54.050  1.00  0.00           C
ATOM    621  HA  VAL A 623      49.550  43.090  54.160  1.00  0.00           H
ATOM    622  CB  VAL A 623      49.260  41.040  53.630  1.00  0.00           C
ATOM    623  HB  VAL A 623      49.840  40.160  53.270  1.00  0.00           H
ATOM    624  CG1 VAL A 623      48.170  40.700  54.710  1.00  0.00           C
ATOM    625 HG11 VAL A 623      47.690  41.620  55.080  1.00  0.00           H
ATOM    626 HG12 VAL A 623      48.730  40.280  55.580  1.00  0.00           H
ATOM    627 HG13 VAL A 623      47.360  40.040  54.330  1.00  0.00           H
ATOM    628  CG2 VAL A 623      48.460  41.490  52.390  1.00  0.00           C
ATOM    629 HG21 VAL A 623      47.690  42.250  52.610  1.00  0.00           H
ATOM    630 HG22 VAL A 623      47.900  40.630  51.990  1.00  0.00           H
ATOM    631 HG23 VAL A 623      49.080  41.930  51.570  1.00  0.00           H
ATOM    632  C   VAL A 623      50.620  41.960  55.440  1.00  0.00           C
ATOM    633  O   VAL A 623      50.170  42.500  56.470  1.00  0.00           O
ATOM    634  N   ILE A 624      51.700  41.230  55.510  1.00  0.00           N
ATOM    635  HN  ILE A 624      52.160  40.780  54.760  1.00  0.00           H
ATOM    636  CA  ILE A 624      52.380  41.120  56.800  1.00  0.00           C
ATOM    637  HA  ILE A 624      51.660  40.860  57.560  1.00  0.00           H
ATOM    638  CB  ILE A 624      53.410  40.030  56.670  1.00  0.00           C
ATOM    639  HB  ILE A 624      52.930  39.310  55.970  1.00  0.00           H
ATOM    640  CG2 ILE A 624      54.770  40.500  56.190  1.00  0.00           C
ATOM    641 HG21 ILE A 624      54.700  40.950  55.170  1.00  0.00           H
ATOM    642 HG22 ILE A 624      55.400  39.580  56.150  1.00  0.00           H
ATOM    643 HG23 ILE A 624      55.310  41.200  56.870  1.00  0.00           H
ATOM    644  CG1 ILE A 624      53.580  39.190  57.960  1.00  0.00           C
ATOM    645 HG11 ILE A 624      54.050  38.240  57.630  1.00  0.00           H
ATOM    646 HG12 ILE A 624      52.610  39.010  58.460  1.00  0.00           H
ATOM    647  CD  ILE A 624      54.490  39.830  59.000  1.00  0.00           C
ATOM    648  HD1 ILE A 624      54.190  40.880  59.110  1.00  0.00           H
ATOM    649  HD2 ILE A 624      55.570  39.810  58.700  1.00  0.00           H
ATOM    650  HD3 ILE A 624      54.330  39.210  59.910  1.00  0.00           H
ATOM    651  C   ILE A 624      52.910  42.520  57.330  1.00  0.00           C
ATOM    652  O   ILE A 624      52.930  42.950  58.500  1.00  0.00           O
ATOM    653  N   THR A 625      53.360  43.430  56.470  1.00  0.00           N
ATOM    654  HN  THR A 625      53.490  43.110  55.530  1.00  0.00           H
ATOM    655  CA  THR A 625      53.720  44.770  56.740  1.00  0.00           C
ATOM    656  HA  THR A 625      54.480  44.870  57.510  1.00  0.00           H
ATOM    657  CB  THR A 625      54.540  45.360  55.500  1.00  0.00           C
ATOM    658  HB  THR A 625      54.060  45.180  54.510  1.00  0.00           H
ATOM    659  OG1 THR A 625      55.720  44.730  55.350  1.00  0.00           O
ATOM    660  HG1 THR A 625      55.640  44.160  54.580  1.00  0.00           H
ATOM    661  CG2 THR A 625      54.840  46.890  55.610  1.00  0.00           C
ATOM    662 HG21 THR A 625      55.310  47.340  54.710  1.00  0.00           H
ATOM    663 HG22 THR A 625      55.560  47.020  56.440  1.00  0.00           H
ATOM    664 HG23 THR A 625      53.900  47.420  55.860  1.00  0.00           H
ATOM    665  C   THR A 625      52.580  45.670  57.250  1.00  0.00           C
ATOM    666  O   THR A 625      52.630  46.330  58.290  1.00  0.00           O
ATOM    667  N   PHE A 626      51.410  45.570  56.530  1.00  0.00           N
ATOM    668  HN  PHE A 626      51.480  45.040  55.690  1.00  0.00           H
ATOM    669  CA  PHE A 626      50.090  46.250  56.780  1.00  0.00           C
ATOM    670  HA  PHE A 626      50.190  47.310  56.920  1.00  0.00           H
ATOM    671  CB  PHE A 626      49.140  45.910  55.630  1.00  0.00           C
ATOM    672  HB1 PHE A 626      49.150  44.830  55.380  1.00  0.00           H
ATOM    673  HB2 PHE A 626      49.570  46.390  54.720  1.00  0.00           H
ATOM    674  CG  PHE A 626      47.660  46.330  55.880  1.00  0.00           C
ATOM    675  CD1 PHE A 626      46.790  45.650  56.790  1.00  0.00           C
ATOM    676  HD1 PHE A 626      47.000  44.700  57.270  1.00  0.00           H
ATOM    677  CE1 PHE A 626      45.440  46.010  56.770  1.00  0.00           C
ATOM    678  HE1 PHE A 626      44.720  45.590  57.460  1.00  0.00           H
ATOM    679  CZ  PHE A 626      44.960  47.050  55.990  1.00  0.00           C
ATOM    680  HZ  PHE A 626      43.900  47.290  56.100  1.00  0.00           H
ATOM    681  CD2 PHE A 626      47.130  47.360  55.020  1.00  0.00           C
ATOM    682  HD2 PHE A 626      47.770  47.830  54.290  1.00  0.00           H
ATOM    683  CE2 PHE A 626      45.810  47.650  55.100  1.00  0.00           C
ATOM    684  HE2 PHE A 626      45.440  48.440  54.470  1.00  0.00           H
ATOM    685  C   PHE A 626      49.510  45.820  58.140  1.00  0.00           C
ATOM    686  O   PHE A 626      49.060  46.680  58.940  1.00  0.00           O
ATOM    687  N   GLY A 627      49.580  44.570  58.510  1.00  0.00           N
ATOM    688  HN  GLY A 627      50.020  43.920  57.890  1.00  0.00           H
ATOM    689  CA  GLY A 627      49.080  44.150  59.850  1.00  0.00           C
ATOM    690  HA1 GLY A 627      49.030  43.080  59.770  1.00  0.00           H
ATOM    691  HA2 GLY A 627      48.160  44.660  60.130  1.00  0.00           H
ATOM    692  C   GLY A 627      49.990  44.500  60.990  1.00  0.00           C
ATOM    693  O   GLY A 627      49.510  44.710  62.110  1.00  0.00           O
ATOM    694  N   GLY A 628      51.350  44.710  60.740  1.00  0.00           N
ATOM    695  HN  GLY A 628      51.770  44.530  59.870  1.00  0.00           H
ATOM    696  CA  GLY A 628      52.180  45.350  61.720  1.00  0.00           C
ATOM    697  HA1 GLY A 628      53.190  45.280  61.320  1.00  0.00           H
ATOM    698  HA2 GLY A 628      52.060  44.960  62.720  1.00  0.00           H
ATOM    699  C   GLY A 628      51.860  46.800  61.890  1.00  0.00           C
ATOM    700  O   GLY A 628      51.670  47.190  63.000  1.00  0.00           O
ATOM    701  N   LEU A 629      51.820  47.550  60.750  1.00  0.00           N
ATOM    702  HN  LEU A 629      52.160  47.200  59.890  1.00  0.00           H
ATOM    703  CA  LEU A 629      51.410  48.960  60.930  1.00  0.00           C
ATOM    704  HA  LEU A 629      52.040  49.360  61.710  1.00  0.00           H
ATOM    705  CB  LEU A 629      51.570  49.610  59.540  1.00  0.00           C
ATOM    706  HB1 LEU A 629      51.050  50.580  59.480  1.00  0.00           H
ATOM    707  HB2 LEU A 629      51.030  49.000  58.780  1.00  0.00           H
ATOM    708  CG  LEU A 629      53.010  49.920  59.130  1.00  0.00           C
ATOM    709  HG  LEU A 629      53.530  48.930  59.150  1.00  0.00           H
ATOM    710  CD1 LEU A 629      53.050  50.340  57.680  1.00  0.00           C
ATOM    711 HD11 LEU A 629      52.650  51.350  57.440  1.00  0.00           H
ATOM    712 HD12 LEU A 629      52.540  49.570  57.060  1.00  0.00           H
ATOM    713 HD13 LEU A 629      54.080  50.390  57.300  1.00  0.00           H
ATOM    714  CD2 LEU A 629      53.670  50.930  60.030  1.00  0.00           C
ATOM    715 HD21 LEU A 629      53.010  51.830  60.060  1.00  0.00           H
ATOM    716 HD22 LEU A 629      54.680  51.170  59.660  1.00  0.00           H
ATOM    717 HD23 LEU A 629      53.790  50.640  61.090  1.00  0.00           H
ATOM    718  C   LEU A 629      50.000  49.230  61.440  1.00  0.00           C
ATOM    719  O   LEU A 629      49.770  50.200  62.170  1.00  0.00           O
ATOM    720  N   LEU A 630      49.070  48.430  61.100  1.00  0.00           N
ATOM    721  HN  LEU A 630      49.240  47.650  60.500  1.00  0.00           H
ATOM    722  CA  LEU A 630      47.710  48.520  61.570  1.00  0.00           C
ATOM    723  HA  LEU A 630      47.360  49.530  61.410  1.00  0.00           H
ATOM    724  CB  LEU A 630      46.800  47.480  60.860  1.00  0.00           C
ATOM    725  HB1 LEU A 630      47.200  46.450  60.790  1.00  0.00           H
ATOM    726  HB2 LEU A 630      46.750  47.880  59.820  1.00  0.00           H
ATOM    727  CG  LEU A 630      45.370  47.330  61.390  1.00  0.00           C
ATOM    728  HG  LEU A 630      45.350  46.950  62.430  1.00  0.00           H
ATOM    729  CD1 LEU A 630      44.630  48.710  61.250  1.00  0.00           C
ATOM    730 HD11 LEU A 630      45.050  49.500  61.910  1.00  0.00           H
ATOM    731 HD12 LEU A 630      43.530  48.660  61.450  1.00  0.00           H
ATOM    732 HD13 LEU A 630      44.690  49.070  60.210  1.00  0.00           H
ATOM    733  CD2 LEU A 630      44.600  46.320  60.530  1.00  0.00           C
ATOM    734 HD21 LEU A 630      44.420  46.810  59.550  1.00  0.00           H
ATOM    735 HD22 LEU A 630      43.610  46.160  61.020  1.00  0.00           H
ATOM    736 HD23 LEU A 630      45.170  45.380  60.400  1.00  0.00           H
ATOM    737  C   LEU A 630      47.640  48.410  63.110  1.00  0.00           C
ATOM    738  O   LEU A 630      47.010  49.280  63.750  1.00  0.00           O
ATOM    739  N   GLY A 631      48.380  47.490  63.750  1.00  0.00           N
ATOM    740  HN  GLY A 631      48.790  46.860  63.080  1.00  0.00           H
ATOM    741  CA  GLY A 631      48.660  47.470  65.100  1.00  0.00           C
ATOM    742  HA1 GLY A 631      49.360  46.650  65.240  1.00  0.00           H
ATOM    743  HA2 GLY A 631      47.740  47.380  65.630  1.00  0.00           H
ATOM    744  C   GLY A 631      49.280  48.670  65.740  1.00  0.00           C
ATOM    745  O   GLY A 631      48.740  49.100  66.770  1.00  0.00           O
ATOM    746  N   GLU A 632      50.310  49.340  65.040  1.00  0.00           N
ATOM    747  HN  GLU A 632      50.770  49.050  64.200  1.00  0.00           H
ATOM    748  CA  GLU A 632      50.870  50.580  65.510  1.00  0.00           C
ATOM    749  HA  GLU A 632      51.210  50.550  66.540  1.00  0.00           H
ATOM    750  CB  GLU A 632      52.190  50.970  64.790  1.00  0.00           C
ATOM    751  HB1 GLU A 632      52.430  52.000  65.150  1.00  0.00           H
ATOM    752  HB2 GLU A 632      51.810  50.980  63.740  1.00  0.00           H
ATOM    753  CG  GLU A 632      53.340  49.990  65.090  1.00  0.00           C
ATOM    754  HG1 GLU A 632      54.200  50.180  64.420  1.00  0.00           H
ATOM    755  HG2 GLU A 632      53.010  48.940  64.920  1.00  0.00           H
ATOM    756  CD  GLU A 632      53.880  50.270  66.520  1.00  0.00           C
ATOM    757  OE1 GLU A 632      55.000  50.870  66.650  1.00  0.00           O
ATOM    758  OE2 GLU A 632      53.190  49.990  67.510  1.00  0.00           O
ATOM    759  C   GLU A 632      49.850  51.690  65.550  1.00  0.00           C
ATOM    760  O   GLU A 632      49.780  52.420  66.510  1.00  0.00           O
ATOM    761  N   ALA A 633      49.050  51.840  64.450  1.00  0.00           N
ATOM    762  HN  ALA A 633      49.350  51.310  63.660  1.00  0.00           H
ATOM    763  CA  ALA A 633      48.230  52.960  64.200  1.00  0.00           C
ATOM    764  HA  ALA A 633      48.700  53.850  64.600  1.00  0.00           H
ATOM    765  CB  ALA A 633      47.950  53.040  62.680  1.00  0.00           C
ATOM    766  HB1 ALA A 633      47.310  52.180  62.380  1.00  0.00           H
ATOM    767  HB2 ALA A 633      48.870  52.930  62.060  1.00  0.00           H
ATOM    768  HB3 ALA A 633      47.470  54.020  62.490  1.00  0.00           H
ATOM    769  C   ALA A 633      46.850  52.920  64.930  1.00  0.00           C
ATOM    770  O   ALA A 633      46.360  53.960  65.390  1.00  0.00           O
ATOM    771  N   THR A 634      46.360  51.660  65.170  1.00  0.00           N
ATOM    772  HN  THR A 634      46.660  50.810  64.750  1.00  0.00           H
ATOM    773  CA  THR A 634      45.290  51.480  66.130  1.00  0.00           C
ATOM    774  HA  THR A 634      44.570  52.290  66.120  1.00  0.00           H
ATOM    775  CB  THR A 634      44.390  50.280  65.760  1.00  0.00           C
ATOM    776  HB  THR A 634      43.490  50.230  66.420  1.00  0.00           H
ATOM    777  OG1 THR A 634      45.100  49.030  65.910  1.00  0.00           O
ATOM    778  HG1 THR A 634      45.760  48.950  65.220  1.00  0.00           H
ATOM    779  CG2 THR A 634      43.790  50.330  64.410  1.00  0.00           C
ATOM    780 HG21 THR A 634      44.590  50.390  63.640  1.00  0.00           H
ATOM    781 HG22 THR A 634      43.240  51.270  64.220  1.00  0.00           H
ATOM    782 HG23 THR A 634      43.120  49.470  64.240  1.00  0.00           H
ATOM    783  C   THR A 634      45.770  51.300  67.570  1.00  0.00           C
ATOM    784  O   THR A 634      44.880  51.190  68.400  1.00  0.00           O
ATOM    785  N   GLU A 635      47.050  51.330  67.880  1.00  0.00           N
ATOM    786  HN  GLU A 635      47.700  51.510  67.150  1.00  0.00           H
ATOM    787  CA  GLU A 635      47.630  51.070  69.200  1.00  0.00           C
ATOM    788  HA  GLU A 635      48.680  50.880  69.070  1.00  0.00           H
ATOM    789  CB  GLU A 635      47.290  52.340  70.140  1.00  0.00           C
ATOM    790  HB1 GLU A 635      47.830  52.050  71.060  1.00  0.00           H
ATOM    791  HB2 GLU A 635      46.180  52.410  70.160  1.00  0.00           H
ATOM    792  CG  GLU A 635      47.730  53.730  69.530  1.00  0.00           C
ATOM    793  HG1 GLU A 635      47.150  53.860  68.600  1.00  0.00           H
ATOM    794  HG2 GLU A 635      48.800  53.620  69.250  1.00  0.00           H
ATOM    795  CD  GLU A 635      47.620  54.910  70.430  1.00  0.00           C
ATOM    796  OE1 GLU A 635      48.660  55.260  71.040  1.00  0.00           O
ATOM    797  OE2 GLU A 635      46.570  55.620  70.480  1.00  0.00           O
ATOM    798  C   GLU A 635      47.120  49.760  69.830  1.00  0.00           C
ATOM    799  O   GLU A 635      46.590  49.640  70.920  1.00  0.00           O
ATOM    800  N   GLY A 636      47.180  48.720  69.060  1.00  0.00           N
ATOM    801  HN  GLY A 636      47.420  48.840  68.100  1.00  0.00           H
ATOM    802  CA  GLY A 636      47.080  47.350  69.630  1.00  0.00           C
ATOM    803  HA1 GLY A 636      47.210  47.400  70.700  1.00  0.00           H
ATOM    804  HA2 GLY A 636      47.900  46.790  69.200  1.00  0.00           H
ATOM    805  C   GLY A 636      45.760  46.640  69.460  1.00  0.00           C
ATOM    806  O   GLY A 636      45.640  45.440  69.730  1.00  0.00           O
ATOM    807  N   ARG A 637      44.760  47.320  68.920  1.00  0.00           N
ATOM    808  HN  ARG A 637      44.790  48.260  68.610  1.00  0.00           H
ATOM    809  CA  ARG A 637      43.470  46.690  68.780  1.00  0.00           C
ATOM    810  HA  ARG A 637      43.370  46.110  69.700  1.00  0.00           H
ATOM    811  CB  ARG A 637      42.330  47.760  68.850  1.00  0.00           C
ATOM    812  HB1 ARG A 637      41.410  47.180  68.590  1.00  0.00           H
ATOM    813  HB2 ARG A 637      42.420  48.380  67.940  1.00  0.00           H
ATOM    814  CG  ARG A 637      42.130  48.400  70.170  1.00  0.00           C
ATOM    815  HG1 ARG A 637      42.020  47.590  70.930  1.00  0.00           H
ATOM    816  HG2 ARG A 637      41.090  48.810  70.200  1.00  0.00           H
ATOM    817  CD  ARG A 637      43.230  49.530  70.700  1.00  0.00           C
ATOM    818  HD1 ARG A 637      43.240  50.370  69.960  1.00  0.00           H
ATOM    819  HD2 ARG A 637      44.220  49.080  70.890  1.00  0.00           H
ATOM    820  NE  ARG A 637      42.760  50.070  72.000  1.00  0.00           N
ATOM    821  HE  ARG A 637      41.790  50.200  72.160  1.00  0.00           H
ATOM    822  CZ  ARG A 637      43.550  50.590  72.960  1.00  0.00           C
ATOM    823  NH1 ARG A 637      43.130  51.030  74.130  1.00  0.00           N
ATOM    824 HH11 ARG A 637      42.160  50.940  74.340  1.00  0.00           H
ATOM    825 HH12 ARG A 637      43.760  51.640  74.600  1.00  0.00           H
ATOM    826  NH2 ARG A 637      44.820  50.840  72.820  1.00  0.00           N
ATOM    827 HH21 ARG A 637      45.420  50.460  72.110  1.00  0.00           H
ATOM    828 HH22 ARG A 637      45.340  50.950  73.670  1.00  0.00           H
ATOM    829  C   ARG A 637      43.200  45.640  67.700  1.00  0.00           C
ATOM    830  O   ARG A 637      42.370  44.780  67.890  1.00  0.00           O
ATOM    831  N   ILE A 638      43.990  45.680  66.590  1.00  0.00           N
ATOM    832  HN  ILE A 638      44.640  46.420  66.460  1.00  0.00           H
ATOM    833  CA  ILE A 638      43.910  44.710  65.530  1.00  0.00           C
ATOM    834  HA  ILE A 638      43.590  43.720  65.810  1.00  0.00           H
ATOM    835  CB  ILE A 638      43.020  45.210  64.300  1.00  0.00           C
ATOM    836  HB  ILE A 638      43.320  46.190  63.880  1.00  0.00           H
ATOM    837  CG2 ILE A 638      43.040  44.200  63.150  1.00  0.00           C
ATOM    838 HG21 ILE A 638      42.600  44.570  62.210  1.00  0.00           H
ATOM    839 HG22 ILE A 638      42.430  43.300  63.370  1.00  0.00           H
ATOM    840 HG23 ILE A 638      44.060  43.920  62.810  1.00  0.00           H
ATOM    841  CG1 ILE A 638      41.500  45.360  64.730  1.00  0.00           C
ATOM    842 HG11 ILE A 638      41.430  46.160  65.490  1.00  0.00           H
ATOM    843 HG12 ILE A 638      41.220  44.430  65.280  1.00  0.00           H
ATOM    844  CD  ILE A 638      40.450  45.510  63.680  1.00  0.00           C
ATOM    845  HD1 ILE A 638      40.790  46.280  62.950  1.00  0.00           H
ATOM    846  HD2 ILE A 638      39.410  45.710  64.000  1.00  0.00           H
ATOM    847  HD3 ILE A 638      40.270  44.610  63.070  1.00  0.00           H
ATOM    848  C   ILE A 638      45.310  44.650  64.940  1.00  0.00           C
ATOM    849  O   ILE A 638      46.000  45.660  64.820  1.00  0.00           O
ATOM    850  N   SER A 639      45.860  43.430  64.630  1.00  0.00           N
ATOM    851  HN  SER A 639      45.310  42.660  64.940  1.00  0.00           H
ATOM    852  CA  SER A 639      47.170  43.430  64.010  1.00  0.00           C
ATOM    853  HA  SER A 639      47.380  44.280  63.390  1.00  0.00           H
ATOM    854  CB  SER A 639      48.350  43.450  65.140  1.00  0.00           C
ATOM    855  HB1 SER A 639      48.090  42.600  65.800  1.00  0.00           H
ATOM    856  HB2 SER A 639      48.090  44.350  65.720  1.00  0.00           H
ATOM    857  OG  SER A 639      49.690  43.550  64.650  1.00  0.00           O
ATOM    858  HG1 SER A 639      49.660  44.290  64.050  1.00  0.00           H
ATOM    859  C   SER A 639      47.370  42.270  63.020  1.00  0.00           C
ATOM    860  O   SER A 639      46.550  42.030  62.180  1.00  0.00           O
ATOM    861  N   ALA A 640      48.510  41.650  63.050  1.00  0.00           N
ATOM    862  HN  ALA A 640      49.240  42.000  63.640  1.00  0.00           H
ATOM    863  CA  ALA A 640      48.930  40.800  62.020  1.00  0.00           C
ATOM    864  HA  ALA A 640      48.740  41.290  61.080  1.00  0.00           H
ATOM    865  CB  ALA A 640      50.440  40.690  62.110  1.00  0.00           C
ATOM    866  HB1 ALA A 640      50.850  40.300  61.160  1.00  0.00           H
ATOM    867  HB2 ALA A 640      50.680  39.980  62.940  1.00  0.00           H
ATOM    868  HB3 ALA A 640      51.050  41.590  62.350  1.00  0.00           H
ATOM    869  C   ALA A 640      48.150  39.510  61.860  1.00  0.00           C
ATOM    870  O   ALA A 640      47.810  39.250  60.680  1.00  0.00           O
ATOM    871  N   ILE A 641      47.730  38.770  62.910  1.00  0.00           N
ATOM    872  HN  ILE A 641      47.840  39.140  63.820  1.00  0.00           H
ATOM    873  CA  ILE A 641      46.990  37.510  62.810  1.00  0.00           C
ATOM    874  HA  ILE A 641      47.650  36.910  62.220  1.00  0.00           H
ATOM    875  CB  ILE A 641      46.790  36.870  64.170  1.00  0.00           C
ATOM    876  HB  ILE A 641      46.350  37.580  64.900  1.00  0.00           H
ATOM    877  CG2 ILE A 641      45.900  35.520  64.060  1.00  0.00           C
ATOM    878 HG21 ILE A 641      44.970  35.620  63.460  1.00  0.00           H
ATOM    879 HG22 ILE A 641      45.670  35.290  65.130  1.00  0.00           H
ATOM    880 HG23 ILE A 641      46.490  34.690  63.610  1.00  0.00           H
ATOM    881  CG1 ILE A 641      48.200  36.390  64.720  1.00  0.00           C
ATOM    882 HG11 ILE A 641      47.950  35.870  65.670  1.00  0.00           H
ATOM    883 HG12 ILE A 641      48.800  37.290  64.960  1.00  0.00           H
ATOM    884  CD  ILE A 641      49.050  35.470  63.770  1.00  0.00           C
ATOM    885  HD1 ILE A 641      48.460  34.630  63.360  1.00  0.00           H
ATOM    886  HD2 ILE A 641      49.910  35.090  64.370  1.00  0.00           H
ATOM    887  HD3 ILE A 641      49.370  36.090  62.910  1.00  0.00           H
ATOM    888  C   ILE A 641      45.650  37.650  62.150  1.00  0.00           C
ATOM    889  O   ILE A 641      45.310  36.950  61.230  1.00  0.00           O
ATOM    890  N   GLU A 642      44.890  38.660  62.580  1.00  0.00           N
ATOM    891  HN  GLU A 642      44.890  39.080  63.490  1.00  0.00           H
ATOM    892  CA  GLU A 642      43.640  39.070  61.940  1.00  0.00           C
ATOM    893  HA  GLU A 642      43.050  38.160  61.960  1.00  0.00           H
ATOM    894  CB  GLU A 642      43.020  40.280  62.710  1.00  0.00           C
ATOM    895  HB1 GLU A 642      41.980  40.470  62.380  1.00  0.00           H
ATOM    896  HB2 GLU A 642      43.560  41.200  62.390  1.00  0.00           H
ATOM    897  CG  GLU A 642      42.990  40.020  64.170  1.00  0.00           C
ATOM    898  HG1 GLU A 642      42.960  38.940  64.400  1.00  0.00           H
ATOM    899  HG2 GLU A 642      42.040  40.430  64.570  1.00  0.00           H
ATOM    900  CD  GLU A 642      44.120  40.590  65.000  1.00  0.00           C
ATOM    901  OE1 GLU A 642      43.790  41.320  65.970  1.00  0.00           O
ATOM    902  OE2 GLU A 642      45.310  40.340  64.810  1.00  0.00           O
ATOM    903  C   GLU A 642      43.850  39.510  60.450  1.00  0.00           C
ATOM    904  O   GLU A 642      42.930  39.270  59.680  1.00  0.00           O
ATOM    905  N   SER A 643      44.960  40.210  60.100  1.00  0.00           N
ATOM    906  HN  SER A 643      45.700  40.360  60.740  1.00  0.00           H
ATOM    907  CA  SER A 643      45.140  40.640  58.730  1.00  0.00           C
ATOM    908  HA  SER A 643      44.200  41.030  58.390  1.00  0.00           H
ATOM    909  CB  SER A 643      46.240  41.740  58.700  1.00  0.00           C
ATOM    910  HB1 SER A 643      46.310  42.150  57.680  1.00  0.00           H
ATOM    911  HB2 SER A 643      47.220  41.350  59.060  1.00  0.00           H
ATOM    912  OG  SER A 643      45.910  42.890  59.500  1.00  0.00           O
ATOM    913  HG1 SER A 643      46.020  42.600  60.420  1.00  0.00           H
ATOM    914  C   SER A 643      45.440  39.500  57.780  1.00  0.00           C
ATOM    915  O   SER A 643      44.860  39.380  56.710  1.00  0.00           O
ATOM    916  N   LEU A 644      46.240  38.490  58.250  1.00  0.00           N
ATOM    917  HN  LEU A 644      46.610  38.520  59.180  1.00  0.00           H
ATOM    918  CA  LEU A 644      46.460  37.190  57.680  1.00  0.00           C
ATOM    919  HA  LEU A 644      46.870  37.300  56.690  1.00  0.00           H
ATOM    920  CB  LEU A 644      47.400  36.320  58.490  1.00  0.00           C
ATOM    921  HB1 LEU A 644      47.550  35.280  58.150  1.00  0.00           H
ATOM    922  HB2 LEU A 644      47.010  36.250  59.530  1.00  0.00           H
ATOM    923  CG  LEU A 644      48.850  36.860  58.540  1.00  0.00           C
ATOM    924  HG  LEU A 644      48.880  37.910  58.890  1.00  0.00           H
ATOM    925  CD1 LEU A 644      49.690  36.020  59.510  1.00  0.00           C
ATOM    926 HD11 LEU A 644      49.070  35.690  60.370  1.00  0.00           H
ATOM    927 HD12 LEU A 644      50.510  36.650  59.930  1.00  0.00           H
ATOM    928 HD13 LEU A 644      50.140  35.160  58.960  1.00  0.00           H
ATOM    929  CD2 LEU A 644      49.570  36.970  57.210  1.00  0.00           C
ATOM    930 HD21 LEU A 644      50.620  37.320  57.300  1.00  0.00           H
ATOM    931 HD22 LEU A 644      49.180  37.780  56.560  1.00  0.00           H
ATOM    932 HD23 LEU A 644      49.530  35.950  56.780  1.00  0.00           H
ATOM    933  C   LEU A 644      45.210  36.470  57.480  1.00  0.00           C
ATOM    934  O   LEU A 644      45.020  35.940  56.410  1.00  0.00           O
ATOM    935  N   PHE A 645      44.410  36.270  58.580  1.00  0.00           N
ATOM    936  HN  PHE A 645      44.710  36.700  59.430  1.00  0.00           H
ATOM    937  CA  PHE A 645      43.190  35.470  58.550  1.00  0.00           C
ATOM    938  HA  PHE A 645      43.410  34.520  58.070  1.00  0.00           H
ATOM    939  CB  PHE A 645      42.620  35.190  60.010  1.00  0.00           C
ATOM    940  HB1 PHE A 645      42.540  36.230  60.380  1.00  0.00           H
ATOM    941  HB2 PHE A 645      43.460  34.590  60.440  1.00  0.00           H
ATOM    942  CG  PHE A 645      41.340  34.370  60.020  1.00  0.00           C
ATOM    943  CD1 PHE A 645      41.070  33.310  59.160  1.00  0.00           C
ATOM    944  HD1 PHE A 645      41.730  33.090  58.340  1.00  0.00           H
ATOM    945  CE1 PHE A 645      39.990  32.510  59.250  1.00  0.00           C
ATOM    946  HE1 PHE A 645      39.870  31.640  58.620  1.00  0.00           H
ATOM    947  CZ  PHE A 645      39.090  32.640  60.360  1.00  0.00           C
ATOM    948  HZ  PHE A 645      38.280  31.920  60.410  1.00  0.00           H
ATOM    949  CD2 PHE A 645      40.510  34.410  61.170  1.00  0.00           C
ATOM    950  HD2 PHE A 645      40.740  35.150  61.920  1.00  0.00           H
ATOM    951  CE2 PHE A 645      39.340  33.640  61.300  1.00  0.00           C
ATOM    952  HE2 PHE A 645      38.780  33.710  62.210  1.00  0.00           H
ATOM    953  C   PHE A 645      42.160  36.110  57.570  1.00  0.00           C
ATOM    954  O   PHE A 645      41.590  35.390  56.800  1.00  0.00           O
ATOM    955  N   GLY A 646      41.990  37.520  57.690  1.00  0.00           N
ATOM    956  HN  GLY A 646      42.440  38.090  58.370  1.00  0.00           H
ATOM    957  CA  GLY A 646      41.120  38.270  56.770  1.00  0.00           C
ATOM    958  HA1 GLY A 646      41.010  39.280  57.140  1.00  0.00           H
ATOM    959  HA2 GLY A 646      40.170  37.780  56.810  1.00  0.00           H
ATOM    960  C   GLY A 646      41.520  38.340  55.360  1.00  0.00           C
ATOM    961  O   GLY A 646      40.650  38.110  54.520  1.00  0.00           O
ATOM    962  N   ALA A 647      42.760  38.620  54.900  1.00  0.00           N
ATOM    963  HN  ALA A 647      43.480  38.870  55.530  1.00  0.00           H
ATOM    964  CA  ALA A 647      43.060  38.500  53.490  1.00  0.00           C
ATOM    965  HA  ALA A 647      42.440  39.220  52.970  1.00  0.00           H
ATOM    966  CB  ALA A 647      44.580  38.940  53.430  1.00  0.00           C
ATOM    967  HB1 ALA A 647      45.150  38.300  54.120  1.00  0.00           H
ATOM    968  HB2 ALA A 647      44.520  40.020  53.730  1.00  0.00           H
ATOM    969  HB3 ALA A 647      44.950  38.930  52.380  1.00  0.00           H
ATOM    970  C   ALA A 647      42.910  37.090  52.890  1.00  0.00           C
ATOM    971  O   ALA A 647      42.340  36.840  51.870  1.00  0.00           O
ATOM    972  N   SER A 648      43.400  36.070  53.630  1.00  0.00           N
ATOM    973  HN  SER A 648      43.880  36.180  54.490  1.00  0.00           H
ATOM    974  CA  SER A 648      43.300  34.630  53.120  1.00  0.00           C
ATOM    975  HA  SER A 648      43.810  34.630  52.170  1.00  0.00           H
ATOM    976  CB  SER A 648      44.130  33.600  53.820  1.00  0.00           C
ATOM    977  HB1 SER A 648      45.220  33.670  53.590  1.00  0.00           H
ATOM    978  HB2 SER A 648      43.830  32.590  53.490  1.00  0.00           H
ATOM    979  OG  SER A 648      44.070  33.570  55.290  1.00  0.00           O
ATOM    980  HG1 SER A 648      44.540  34.290  55.720  1.00  0.00           H
ATOM    981  C   SER A 648      41.880  34.090  52.960  1.00  0.00           C
ATOM    982  O   SER A 648      41.530  33.520  51.910  1.00  0.00           O
ATOM    983  N   LEU A 649      41.050  34.420  53.990  1.00  0.00           N
ATOM    984  HN  LEU A 649      41.420  34.790  54.850  1.00  0.00           H
ATOM    985  CA  LEU A 649      39.590  34.200  53.980  1.00  0.00           C
ATOM    986  HA  LEU A 649      39.360  33.170  53.730  1.00  0.00           H
ATOM    987  CB  LEU A 649      38.910  34.700  55.280  1.00  0.00           C
ATOM    988  HB1 LEU A 649      38.970  35.780  55.510  1.00  0.00           H
ATOM    989  HB2 LEU A 649      39.480  34.240  56.120  1.00  0.00           H
ATOM    990  CG  LEU A 649      37.470  34.340  55.490  1.00  0.00           C
ATOM    991  HG  LEU A 649      36.920  35.030  54.820  1.00  0.00           H
ATOM    992  CD1 LEU A 649      37.040  32.890  55.120  1.00  0.00           C
ATOM    993 HD11 LEU A 649      35.950  32.850  55.280  1.00  0.00           H
ATOM    994 HD12 LEU A 649      37.560  32.050  55.620  1.00  0.00           H
ATOM    995 HD13 LEU A 649      37.240  32.690  54.050  1.00  0.00           H
ATOM    996  CD2 LEU A 649      37.010  34.640  56.910  1.00  0.00           C
ATOM    997 HD21 LEU A 649      37.590  34.060  57.680  1.00  0.00           H
ATOM    998 HD22 LEU A 649      35.910  34.540  56.910  1.00  0.00           H
ATOM    999 HD23 LEU A 649      37.320  35.680  57.110  1.00  0.00           H
ATOM   1000  C   LEU A 649      38.870  34.890  52.910  1.00  0.00           C
ATOM   1001  O   LEU A 649      38.110  34.330  52.070  1.00  0.00           O
ATOM   1002  N   THR A 650      39.180  36.230  52.760  1.00  0.00           N
ATOM   1003  HN  THR A 650      39.680  36.660  53.500  1.00  0.00           H
ATOM   1004  CA  THR A 650      38.550  37.000  51.680  1.00  0.00           C
ATOM   1005  HA  THR A 650      37.470  36.990  51.720  1.00  0.00           H
ATOM   1006  CB  THR A 650      38.920  38.490  51.650  1.00  0.00           C
ATOM   1007  HB  THR A 650      39.980  38.630  51.340  1.00  0.00           H
ATOM   1008  OG1 THR A 650      38.590  39.050  52.900  1.00  0.00           O
ATOM   1009  HG1 THR A 650      39.260  38.710  53.510  1.00  0.00           H
ATOM   1010  CG2 THR A 650      38.140  39.220  50.610  1.00  0.00           C
ATOM   1011 HG21 THR A 650      38.120  40.310  50.830  1.00  0.00           H
ATOM   1012 HG22 THR A 650      37.120  38.790  50.680  1.00  0.00           H
ATOM   1013 HG23 THR A 650      38.580  38.950  49.620  1.00  0.00           H
ATOM   1014  C   THR A 650      38.840  36.470  50.270  1.00  0.00           C
ATOM   1015  O   THR A 650      38.010  36.260  49.370  1.00  0.00           O
ATOM   1016  N   GLY A 651      40.160  36.150  50.130  1.00  0.00           N
ATOM   1017  HN  GLY A 651      40.620  36.280  51.000  1.00  0.00           H
ATOM   1018  CA  GLY A 651      40.880  35.470  49.050  1.00  0.00           C
ATOM   1019  HA1 GLY A 651      41.840  35.210  49.440  1.00  0.00           H
ATOM   1020  HA2 GLY A 651      40.960  36.170  48.240  1.00  0.00           H
ATOM   1021  C   GLY A 651      40.310  34.220  48.500  1.00  0.00           C
ATOM   1022  O   GLY A 651      40.100  34.060  47.290  1.00  0.00           O
ATOM   1023  N   ILE A 652      39.990  33.290  49.380  1.00  0.00           N
ATOM   1024  HN  ILE A 652      40.100  33.440  50.360  1.00  0.00           H
ATOM   1025  CA  ILE A 652      39.450  32.010  49.040  1.00  0.00           C
ATOM   1026  HA  ILE A 652      40.050  31.490  48.300  1.00  0.00           H
ATOM   1027  CB  ILE A 652      39.280  30.980  50.160  1.00  0.00           C
ATOM   1028  HB  ILE A 652      38.850  31.560  50.990  1.00  0.00           H
ATOM   1029  CG2 ILE A 652      38.380  29.820  49.850  1.00  0.00           C
ATOM   1030 HG21 ILE A 652      38.770  29.270  48.960  1.00  0.00           H
ATOM   1031 HG22 ILE A 652      37.330  30.080  49.620  1.00  0.00           H
ATOM   1032 HG23 ILE A 652      38.350  29.100  50.690  1.00  0.00           H
ATOM   1033  CG1 ILE A 652      40.630  30.490  50.600  1.00  0.00           C
ATOM   1034 HG11 ILE A 652      41.490  31.170  50.360  1.00  0.00           H
ATOM   1035 HG12 ILE A 652      40.970  29.540  50.110  1.00  0.00           H
ATOM   1036  CD  ILE A 652      40.750  30.310  52.130  1.00  0.00           C
ATOM   1037  HD1 ILE A 652      40.300  29.360  52.480  1.00  0.00           H
ATOM   1038  HD2 ILE A 652      40.330  31.210  52.590  1.00  0.00           H
ATOM   1039  HD3 ILE A 652      41.810  30.280  52.420  1.00  0.00           H
ATOM   1040  C   ILE A 652      38.090  32.140  48.370  1.00  0.00           C
ATOM   1041  O   ILE A 652      37.870  31.620  47.320  1.00  0.00           O
ATOM   1042  N   ALA A 653      37.190  32.970  48.920  1.00  0.00           N
ATOM   1043  HN  ALA A 653      37.400  33.430  49.770  1.00  0.00           H
ATOM   1044  CA  ALA A 653      35.940  33.370  48.460  1.00  0.00           C
ATOM   1045  HA  ALA A 653      35.320  32.490  48.400  1.00  0.00           H
ATOM   1046  CB  ALA A 653      35.360  34.300  49.520  1.00  0.00           C
ATOM   1047  HB1 ALA A 653      35.570  33.890  50.520  1.00  0.00           H
ATOM   1048  HB2 ALA A 653      34.250  34.280  49.550  1.00  0.00           H
ATOM   1049  HB3 ALA A 653      35.770  35.340  49.580  1.00  0.00           H
ATOM   1050  C   ALA A 653      35.980  34.150  47.130  1.00  0.00           C
ATOM   1051  O   ALA A 653      35.400  33.740  46.100  1.00  0.00           O
ATOM   1052  N   TYR A 654      36.830  35.160  47.120  1.00  0.00           N
ATOM   1053  HN  TYR A 654      37.340  35.260  47.970  1.00  0.00           H
ATOM   1054  CA  TYR A 654      37.070  36.030  45.950  1.00  0.00           C
ATOM   1055  HA  TYR A 654      36.140  36.520  45.690  1.00  0.00           H
ATOM   1056  CB  TYR A 654      38.040  37.200  46.400  1.00  0.00           C
ATOM   1057  HB1 TYR A 654      39.030  36.850  46.770  1.00  0.00           H
ATOM   1058  HB2 TYR A 654      37.580  37.830  47.190  1.00  0.00           H
ATOM   1059  CG  TYR A 654      38.240  38.320  45.360  1.00  0.00           C
ATOM   1060  CD1 TYR A 654      39.380  38.290  44.500  1.00  0.00           C
ATOM   1061  HD1 TYR A 654      40.110  37.500  44.560  1.00  0.00           H
ATOM   1062  CE1 TYR A 654      39.470  39.210  43.400  1.00  0.00           C
ATOM   1063  HE1 TYR A 654      40.380  39.200  42.810  1.00  0.00           H
ATOM   1064  CZ  TYR A 654      38.580  40.300  43.320  1.00  0.00           C
ATOM   1065  OH  TYR A 654      38.680  41.100  42.220  1.00  0.00           O
ATOM   1066  HH  TYR A 654      39.410  40.860  41.660  1.00  0.00           H
ATOM   1067  CD2 TYR A 654      37.360  39.470  45.260  1.00  0.00           C
ATOM   1068  HD2 TYR A 654      36.610  39.470  46.040  1.00  0.00           H
ATOM   1069  CE2 TYR A 654      37.490  40.360  44.170  1.00  0.00           C
ATOM   1070  HE2 TYR A 654      36.770  41.170  44.120  1.00  0.00           H
ATOM   1071  C   TYR A 654      37.620  35.350  44.760  1.00  0.00           C
ATOM   1072  O   TYR A 654      37.220  35.610  43.610  1.00  0.00           O
ATOM   1073  N   SER A 655      38.580  34.400  45.010  1.00  0.00           N
ATOM   1074  HN  SER A 655      38.730  34.030  45.920  1.00  0.00           H
ATOM   1075  CA  SER A 655      39.190  33.610  43.950  1.00  0.00           C
ATOM   1076  HA  SER A 655      39.470  34.300  43.150  1.00  0.00           H
ATOM   1077  CB  SER A 655      40.630  32.980  44.290  1.00  0.00           C
ATOM   1078  HB1 SER A 655      41.340  33.840  44.400  1.00  0.00           H
ATOM   1079  HB2 SER A 655      40.970  32.370  43.420  1.00  0.00           H
ATOM   1080  OG  SER A 655      40.580  32.230  45.500  1.00  0.00           O
ATOM   1081  HG1 SER A 655      40.440  32.810  46.260  1.00  0.00           H
ATOM   1082  C   SER A 655      38.310  32.510  43.460  1.00  0.00           C
ATOM   1083  O   SER A 655      38.190  32.330  42.260  1.00  0.00           O
ATOM   1084  N   LEU A 656      37.780  31.710  44.430  1.00  0.00           N
ATOM   1085  HN  LEU A 656      38.010  31.970  45.370  1.00  0.00           H
ATOM   1086  CA  LEU A 656      37.040  30.560  44.140  1.00  0.00           C
ATOM   1087  HA  LEU A 656      37.560  29.950  43.420  1.00  0.00           H
ATOM   1088  CB  LEU A 656      36.770  29.610  45.450  1.00  0.00           C
ATOM   1089  HB1 LEU A 656      36.370  30.320  46.200  1.00  0.00           H
ATOM   1090  HB2 LEU A 656      37.780  29.310  45.790  1.00  0.00           H
ATOM   1091  CG  LEU A 656      35.790  28.400  45.320  1.00  0.00           C
ATOM   1092  HG  LEU A 656      34.840  28.760  44.870  1.00  0.00           H
ATOM   1093  CD1 LEU A 656      36.320  27.210  44.560  1.00  0.00           C
ATOM   1094 HD11 LEU A 656      36.490  27.620  43.540  1.00  0.00           H
ATOM   1095 HD12 LEU A 656      35.470  26.510  44.460  1.00  0.00           H
ATOM   1096 HD13 LEU A 656      37.220  26.710  44.970  1.00  0.00           H
ATOM   1097  CD2 LEU A 656      35.310  27.950  46.680  1.00  0.00           C
ATOM   1098 HD21 LEU A 656      34.500  27.190  46.670  1.00  0.00           H
ATOM   1099 HD22 LEU A 656      34.960  28.880  47.180  1.00  0.00           H
ATOM   1100 HD23 LEU A 656      36.210  27.500  47.160  1.00  0.00           H
ATOM   1101  C   LEU A 656      35.720  30.730  43.340  1.00  0.00           C
ATOM   1102  O   LEU A 656      35.390  29.960  42.410  1.00  0.00           O
ATOM   1103  N   PHE A 657      35.000  31.810  43.710  1.00  0.00           N
ATOM   1104  HN  PHE A 657      35.160  32.260  44.590  1.00  0.00           H
ATOM   1105  CA  PHE A 657      33.780  32.200  42.950  1.00  0.00           C
ATOM   1106  HA  PHE A 657      33.300  31.340  42.500  1.00  0.00           H
ATOM   1107  CB  PHE A 657      32.680  32.800  43.820  1.00  0.00           C
ATOM   1108  HB1 PHE A 657      31.790  32.890  43.160  1.00  0.00           H
ATOM   1109  HB2 PHE A 657      33.010  33.710  44.360  1.00  0.00           H
ATOM   1110  CG  PHE A 657      32.210  31.800  44.870  1.00  0.00           C
ATOM   1111  CD1 PHE A 657      32.610  31.950  46.160  1.00  0.00           C
ATOM   1112  HD1 PHE A 657      33.160  32.830  46.430  1.00  0.00           H
ATOM   1113  CE1 PHE A 657      32.240  31.040  47.150  1.00  0.00           C
ATOM   1114  HE1 PHE A 657      32.450  31.090  48.210  1.00  0.00           H
ATOM   1115  CZ  PHE A 657      31.330  30.020  46.840  1.00  0.00           C
ATOM   1116  HZ  PHE A 657      30.990  29.420  47.670  1.00  0.00           H
ATOM   1117  CD2 PHE A 657      31.380  30.710  44.500  1.00  0.00           C
ATOM   1118  HD2 PHE A 657      31.030  30.640  43.470  1.00  0.00           H
ATOM   1119  CE2 PHE A 657      30.850  29.840  45.530  1.00  0.00           C
ATOM   1120  HE2 PHE A 657      30.240  28.960  45.430  1.00  0.00           H
ATOM   1121  C   PHE A 657      34.080  33.120  41.810  1.00  0.00           C
ATOM   1122  O   PHE A 657      33.220  33.680  41.180  1.00  0.00           O
ATOM   1123  N   ALA A 658      35.340  33.290  41.490  1.00  0.00           N
ATOM   1124  HN  ALA A 658      36.060  32.760  41.940  1.00  0.00           H
ATOM   1125  CA  ALA A 658      35.940  34.110  40.470  1.00  0.00           C
ATOM   1126  HA  ALA A 658      36.960  34.310  40.720  1.00  0.00           H
ATOM   1127  CB  ALA A 658      35.960  33.230  39.200  1.00  0.00           C
ATOM   1128  HB1 ALA A 658      36.420  33.730  38.320  1.00  0.00           H
ATOM   1129  HB2 ALA A 658      34.920  32.880  38.990  1.00  0.00           H
ATOM   1130  HB3 ALA A 658      36.500  32.290  39.450  1.00  0.00           H
ATOM   1131  C   ALA A 658      35.290  35.510  40.270  1.00  0.00           C
ATOM   1132  O   ALA A 658      34.560  35.660  39.240  1.00  0.00           O
ATOM   1133  N   GLY A 659      35.620  36.450  41.100  1.00  0.00           N
ATOM   1134  HN  GLY A 659      36.220  36.160  41.840  1.00  0.00           H
ATOM   1135  CA  GLY A 659      35.280  37.890  40.910  1.00  0.00           C
ATOM   1136  HA1 GLY A 659      35.820  38.380  41.710  1.00  0.00           H
ATOM   1137  HA2 GLY A 659      34.220  38.110  40.910  1.00  0.00           H
ATOM   1138  C   GLY A 659      35.850  38.450  39.600  1.00  0.00           C
ATOM   1139  O   GLY A 659      35.250  39.220  38.860  1.00  0.00           O
ATOM   1140  N   GLN A 660      37.160  38.080  39.380  1.00  0.00           N
ATOM   1141  HN  GLN A 660      37.750  37.660  40.060  1.00  0.00           H
ATOM   1142  CA  GLN A 660      37.940  38.410  38.210  1.00  0.00           C
ATOM   1143  HA  GLN A 660      37.360  38.200  37.330  1.00  0.00           H
ATOM   1144  CB  GLN A 660      38.250  39.950  38.100  1.00  0.00           C
ATOM   1145  HB1 GLN A 660      38.890  40.180  38.990  1.00  0.00           H
ATOM   1146  HB2 GLN A 660      37.320  40.500  38.370  1.00  0.00           H
ATOM   1147  CG  GLN A 660      39.090  40.520  36.960  1.00  0.00           C
ATOM   1148  HG1 GLN A 660      40.160  40.220  36.940  1.00  0.00           H
ATOM   1149  HG2 GLN A 660      39.200  41.610  37.150  1.00  0.00           H
ATOM   1150  CD  GLN A 660      38.630  40.230  35.530  1.00  0.00           C
ATOM   1151  OE1 GLN A 660      39.450  39.940  34.640  1.00  0.00           O
ATOM   1152  NE2 GLN A 660      37.290  40.160  35.260  1.00  0.00           N
ATOM   1153 HE21 GLN A 660      36.980  40.010  34.320  1.00  0.00           H
ATOM   1154 HE22 GLN A 660      36.640  40.410  35.970  1.00  0.00           H
ATOM   1155  C   GLN A 660      39.240  37.650  38.280  1.00  0.00           C
ATOM   1156  O   GLN A 660      40.150  38.190  38.950  1.00  0.00           O
ATOM   1157  N   PRO A 661      39.360  36.470  37.640  1.00  0.00           N
ATOM   1158  CD  PRO A 661      38.250  35.940  36.720  1.00  0.00           C
ATOM   1159  HD1 PRO A 661      38.230  36.600  35.830  1.00  0.00           H
ATOM   1160  HD2 PRO A 661      37.200  36.040  37.070  1.00  0.00           H
ATOM   1161  CA  PRO A 661      40.320  35.340  37.920  1.00  0.00           C
ATOM   1162  HA  PRO A 661      39.950  34.970  38.870  1.00  0.00           H
ATOM   1163  CB  PRO A 661      40.220  34.450  36.680  1.00  0.00           C
ATOM   1164  HB1 PRO A 661      40.470  33.380  36.880  1.00  0.00           H
ATOM   1165  HB2 PRO A 661      40.790  34.840  35.820  1.00  0.00           H
ATOM   1166  CG  PRO A 661      38.680  34.520  36.480  1.00  0.00           C
ATOM   1167  HG1 PRO A 661      38.240  34.280  35.500  1.00  0.00           H
ATOM   1168  HG2 PRO A 661      38.240  33.860  37.270  1.00  0.00           H
ATOM   1169  C   PRO A 661      41.740  35.750  38.240  1.00  0.00           C
ATOM   1170  O   PRO A 661      42.250  35.250  39.230  1.00  0.00           O
ATOM   1171  N   LEU A 662      42.350  36.680  37.500  1.00  0.00           N
ATOM   1172  HN  LEU A 662      41.950  36.880  36.610  1.00  0.00           H
ATOM   1173  CA  LEU A 662      43.800  36.930  37.790  1.00  0.00           C
ATOM   1174  HA  LEU A 662      44.240  36.050  38.250  1.00  0.00           H
ATOM   1175  CB  LEU A 662      44.500  37.020  36.410  1.00  0.00           C
ATOM   1176  HB1 LEU A 662      45.570  37.290  36.280  1.00  0.00           H
ATOM   1177  HB2 LEU A 662      44.040  37.880  35.890  1.00  0.00           H
ATOM   1178  CG  LEU A 662      44.180  35.810  35.430  1.00  0.00           C
ATOM   1179  HG  LEU A 662      43.080  35.620  35.300  1.00  0.00           H
ATOM   1180  CD1 LEU A 662      44.640  36.120  34.010  1.00  0.00           C
ATOM   1181 HD11 LEU A 662      45.620  36.630  34.080  1.00  0.00           H
ATOM   1182 HD12 LEU A 662      43.950  36.790  33.470  1.00  0.00           H
ATOM   1183 HD13 LEU A 662      44.690  35.190  33.410  1.00  0.00           H
ATOM   1184  CD2 LEU A 662      44.740  34.580  36.000  1.00  0.00           C
ATOM   1185 HD21 LEU A 662      45.830  34.660  36.240  1.00  0.00           H
ATOM   1186 HD22 LEU A 662      44.600  33.750  35.280  1.00  0.00           H
ATOM   1187 HD23 LEU A 662      44.390  34.160  36.960  1.00  0.00           H
ATOM   1188  C   LEU A 662      44.140  38.150  38.680  1.00  0.00           C
ATOM   1189  O   LEU A 662      45.290  38.450  38.750  1.00  0.00           O
ATOM   1190  N   THR A 663      43.110  38.730  39.300  1.00  0.00           N
ATOM   1191  HN  THR A 663      42.180  38.360  39.260  1.00  0.00           H
ATOM   1192  CA  THR A 663      43.360  39.800  40.290  1.00  0.00           C
ATOM   1193  HA  THR A 663      44.260  40.250  39.890  1.00  0.00           H
ATOM   1194  CB  THR A 663      42.350  40.960  40.300  1.00  0.00           C
ATOM   1195  HB  THR A 663      42.760  41.730  40.990  1.00  0.00           H
ATOM   1196  OG1 THR A 663      41.070  40.560  40.740  1.00  0.00           O
ATOM   1197  HG1 THR A 663      40.760  39.820  40.210  1.00  0.00           H
ATOM   1198  CG2 THR A 663      42.280  41.630  38.880  1.00  0.00           C
ATOM   1199 HG21 THR A 663      43.300  41.860  38.490  1.00  0.00           H
ATOM   1200 HG22 THR A 663      41.620  42.510  38.790  1.00  0.00           H
ATOM   1201 HG23 THR A 663      41.810  40.910  38.190  1.00  0.00           H
ATOM   1202  C   THR A 663      43.680  39.300  41.710  1.00  0.00           C
ATOM   1203  O   THR A 663      43.080  38.320  42.120  1.00  0.00           O
ATOM   1204  N   ILE A 664      44.690  39.880  42.420  1.00  0.00           N
ATOM   1205  HN  ILE A 664      45.170  40.660  42.030  1.00  0.00           H
ATOM   1206  CA  ILE A 664      45.200  39.400  43.690  1.00  0.00           C
ATOM   1207  HA  ILE A 664      44.550  38.610  44.040  1.00  0.00           H
ATOM   1208  CB  ILE A 664      46.620  38.880  43.520  1.00  0.00           C
ATOM   1209  HB  ILE A 664      47.270  39.700  43.160  1.00  0.00           H
ATOM   1210  CG2 ILE A 664      47.250  38.490  44.900  1.00  0.00           C
ATOM   1211 HG21 ILE A 664      47.430  39.350  45.560  1.00  0.00           H
ATOM   1212 HG22 ILE A 664      48.260  38.070  44.730  1.00  0.00           H
ATOM   1213 HG23 ILE A 664      46.680  37.690  45.420  1.00  0.00           H
ATOM   1214  CG1 ILE A 664      46.680  37.730  42.530  1.00  0.00           C
ATOM   1215 HG11 ILE A 664      46.180  37.940  41.560  1.00  0.00           H
ATOM   1216 HG12 ILE A 664      46.030  36.880  42.840  1.00  0.00           H
ATOM   1217  CD  ILE A 664      48.050  37.120  42.220  1.00  0.00           C
ATOM   1218  HD1 ILE A 664      48.690  37.910  41.770  1.00  0.00           H
ATOM   1219  HD2 ILE A 664      47.950  36.280  41.490  1.00  0.00           H
ATOM   1220  HD3 ILE A 664      48.540  36.580  43.070  1.00  0.00           H
ATOM   1221  C   ILE A 664      45.110  40.490  44.790  1.00  0.00           C
ATOM   1222  O   ILE A 664      45.360  41.650  44.550  1.00  0.00           O
ATOM   1223  N   LEU A 665      44.580  40.050  45.950  1.00  0.00           N
ATOM   1224  HN  LEU A 665      44.390  39.070  46.010  1.00  0.00           H
ATOM   1225  CA  LEU A 665      44.380  40.910  47.120  1.00  0.00           C
ATOM   1226  HA  LEU A 665      43.980  41.870  46.800  1.00  0.00           H
ATOM   1227  CB  LEU A 665      43.460  40.350  48.150  1.00  0.00           C
ATOM   1228  HB1 LEU A 665      43.180  41.190  48.820  1.00  0.00           H
ATOM   1229  HB2 LEU A 665      43.900  39.590  48.830  1.00  0.00           H
ATOM   1230  CG  LEU A 665      42.210  39.620  47.500  1.00  0.00           C
ATOM   1231  HG  LEU A 665      42.650  38.850  46.830  1.00  0.00           H
ATOM   1232  CD1 LEU A 665      41.420  38.990  48.650  1.00  0.00           C
ATOM   1233 HD11 LEU A 665      41.130  39.720  49.430  1.00  0.00           H
ATOM   1234 HD12 LEU A 665      41.990  38.180  49.150  1.00  0.00           H
ATOM   1235 HD13 LEU A 665      40.480  38.570  48.230  1.00  0.00           H
ATOM   1236  CD2 LEU A 665      41.300  40.570  46.600  1.00  0.00           C
ATOM   1237 HD21 LEU A 665      40.460  39.940  46.240  1.00  0.00           H
ATOM   1238 HD22 LEU A 665      41.870  40.920  45.720  1.00  0.00           H
ATOM   1239 HD23 LEU A 665      40.940  41.430  47.200  1.00  0.00           H
ATOM   1240  C   LEU A 665      45.730  41.250  47.780  1.00  0.00           C
ATOM   1241  O   LEU A 665      46.700  40.520  47.740  1.00  0.00           O
ATOM   1242  N   GLY A 666      45.760  42.530  48.250  1.00  0.00           N
ATOM   1243  HN  GLY A 666      44.980  43.130  48.360  1.00  0.00           H
ATOM   1244  CA  GLY A 666      47.090  43.060  48.610  1.00  0.00           C
ATOM   1245  HA1 GLY A 666      47.610  43.380  47.720  1.00  0.00           H
ATOM   1246  HA2 GLY A 666      47.740  42.290  49.010  1.00  0.00           H
ATOM   1247  C   GLY A 666      46.860  44.110  49.640  1.00  0.00           C
ATOM   1248  O   GLY A 666      45.820  44.220  50.210  1.00  0.00           O
ATOM   1249  N   SER A 667      47.940  44.920  50.010  1.00  0.00           N
ATOM   1250  HN  SER A 667      48.800  44.940  49.520  1.00  0.00           H
ATOM   1251  CA  SER A 667      48.060  45.980  51.020  1.00  0.00           C
ATOM   1252  HA  SER A 667      47.550  45.640  51.910  1.00  0.00           H
ATOM   1253  CB  SER A 667      49.550  46.420  51.340  1.00  0.00           C
ATOM   1254  HB1 SER A 667      50.010  45.610  51.960  1.00  0.00           H
ATOM   1255  HB2 SER A 667      49.480  47.240  52.090  1.00  0.00           H
ATOM   1256  OG  SER A 667      50.260  46.770  50.120  1.00  0.00           O
ATOM   1257  HG1 SER A 667      49.850  47.570  49.780  1.00  0.00           H
ATOM   1258  C   SER A 667      47.330  47.310  50.560  1.00  0.00           C
ATOM   1259  O   SER A 667      48.070  48.250  50.260  1.00  0.00           O
ATOM   1260  N   THR A 668      45.930  47.390  50.640  1.00  0.00           N
ATOM   1261  HN  THR A 668      45.380  46.560  50.700  1.00  0.00           H
ATOM   1262  CA  THR A 668      45.210  48.620  50.230  1.00  0.00           C
ATOM   1263  HA  THR A 668      45.650  48.960  49.290  1.00  0.00           H
ATOM   1264  CB  THR A 668      43.710  48.520  49.880  1.00  0.00           C
ATOM   1265  HB  THR A 668      43.570  48.030  48.900  1.00  0.00           H
ATOM   1266  OG1 THR A 668      42.990  49.730  49.940  1.00  0.00           O
ATOM   1267  HG1 THR A 668      43.160  50.160  49.100  1.00  0.00           H
ATOM   1268  CG2 THR A 668      42.950  47.600  50.810  1.00  0.00           C
ATOM   1269 HG21 THR A 668      43.430  46.620  51.010  1.00  0.00           H
ATOM   1270 HG22 THR A 668      41.920  47.400  50.460  1.00  0.00           H
ATOM   1271 HG23 THR A 668      42.770  48.020  51.820  1.00  0.00           H
ATOM   1272  C   THR A 668      45.530  49.720  51.230  1.00  0.00           C
ATOM   1273  O   THR A 668      45.040  49.760  52.380  1.00  0.00           O
ATOM   1274  N   GLY A 669      46.290  50.750  50.790  1.00  0.00           N
ATOM   1275  HN  GLY A 669      46.600  50.750  49.840  1.00  0.00           H
ATOM   1276  CA  GLY A 669      46.590  51.930  51.540  1.00  0.00           C
ATOM   1277  HA1 GLY A 669      47.250  52.540  50.950  1.00  0.00           H
ATOM   1278  HA2 GLY A 669      47.090  51.620  52.450  1.00  0.00           H
ATOM   1279  C   GLY A 669      45.370  52.770  51.930  1.00  0.00           C
ATOM   1280  O   GLY A 669      45.390  53.390  52.980  1.00  0.00           O
ATOM   1281  N   PRO A 670      44.300  52.960  51.120  1.00  0.00           N
ATOM   1282  CD  PRO A 670      44.370  52.820  49.660  1.00  0.00           C
ATOM   1283  HD1 PRO A 670      44.250  51.760  49.370  1.00  0.00           H
ATOM   1284  HD2 PRO A 670      45.350  53.170  49.260  1.00  0.00           H
ATOM   1285  CA  PRO A 670      43.050  53.660  51.490  1.00  0.00           C
ATOM   1286  HA  PRO A 670      43.450  54.610  51.800  1.00  0.00           H
ATOM   1287  CB  PRO A 670      42.200  53.780  50.170  1.00  0.00           C
ATOM   1288  HB1 PRO A 670      41.700  54.770  50.180  1.00  0.00           H
ATOM   1289  HB2 PRO A 670      41.460  52.960  49.980  1.00  0.00           H
ATOM   1290  CG  PRO A 670      43.280  53.690  49.040  1.00  0.00           C
ATOM   1291  HG1 PRO A 670      42.870  53.370  48.060  1.00  0.00           H
ATOM   1292  HG2 PRO A 670      43.800  54.670  48.920  1.00  0.00           H
ATOM   1293  C   PRO A 670      42.380  53.150  52.690  1.00  0.00           C
ATOM   1294  O   PRO A 670      41.950  53.890  53.530  1.00  0.00           O
ATOM   1295  N   VAL A 671      42.240  51.760  52.870  1.00  0.00           N
ATOM   1296  HN  VAL A 671      42.520  51.050  52.230  1.00  0.00           H
ATOM   1297  CA  VAL A 671      41.670  51.230  54.110  1.00  0.00           C
ATOM   1298  HA  VAL A 671      40.710  51.720  54.270  1.00  0.00           H
ATOM   1299  CB  VAL A 671      41.350  49.720  54.030  1.00  0.00           C
ATOM   1300  HB  VAL A 671      42.330  49.240  53.810  1.00  0.00           H
ATOM   1301  CG1 VAL A 671      40.890  49.130  55.410  1.00  0.00           C
ATOM   1302 HG11 VAL A 671      40.600  48.070  55.310  1.00  0.00           H
ATOM   1303 HG12 VAL A 671      39.950  49.650  55.740  1.00  0.00           H
ATOM   1304 HG13 VAL A 671      41.600  49.200  56.260  1.00  0.00           H
ATOM   1305  CG2 VAL A 671      40.370  49.420  52.930  1.00  0.00           C
ATOM   1306 HG21 VAL A 671      40.780  49.570  51.910  1.00  0.00           H
ATOM   1307 HG22 VAL A 671      39.390  49.940  53.060  1.00  0.00           H
ATOM   1308 HG23 VAL A 671      40.240  48.330  52.890  1.00  0.00           H
ATOM   1309  C   VAL A 671      42.560  51.550  55.350  1.00  0.00           C
ATOM   1310  O   VAL A 671      42.070  52.060  56.350  1.00  0.00           O
ATOM   1311  N   LEU A 672      43.890  51.450  55.230  1.00  0.00           N
ATOM   1312  HN  LEU A 672      44.170  50.980  54.400  1.00  0.00           H
ATOM   1313  CA  LEU A 672      44.970  51.740  56.220  1.00  0.00           C
ATOM   1314  HA  LEU A 672      44.800  51.100  57.080  1.00  0.00           H
ATOM   1315  CB  LEU A 672      46.280  51.440  55.520  1.00  0.00           C
ATOM   1316  HB1 LEU A 672      46.420  52.170  54.670  1.00  0.00           H
ATOM   1317  HB2 LEU A 672      46.160  50.450  55.020  1.00  0.00           H
ATOM   1318  CG  LEU A 672      47.570  51.380  56.350  1.00  0.00           C
ATOM   1319  HG  LEU A 672      47.680  52.420  56.750  1.00  0.00           H
ATOM   1320  CD1 LEU A 672      47.250  50.400  57.520  1.00  0.00           C
ATOM   1321 HD11 LEU A 672      48.200  50.130  58.030  1.00  0.00           H
ATOM   1322 HD12 LEU A 672      46.930  49.390  57.190  1.00  0.00           H
ATOM   1323 HD13 LEU A 672      46.490  50.770  58.230  1.00  0.00           H
ATOM   1324  CD2 LEU A 672      48.860  51.070  55.610  1.00  0.00           C
ATOM   1325 HD21 LEU A 672      48.690  50.100  55.110  1.00  0.00           H
ATOM   1326 HD22 LEU A 672      49.680  50.980  56.350  1.00  0.00           H
ATOM   1327 HD23 LEU A 672      49.050  51.850  54.840  1.00  0.00           H
ATOM   1328  C   LEU A 672      44.930  53.270  56.750  1.00  0.00           C
ATOM   1329  O   LEU A 672      45.040  53.650  57.880  1.00  0.00           O
ATOM   1330  N   VAL A 673      44.800  54.180  55.690  1.00  0.00           N
ATOM   1331  HN  VAL A 673      44.740  53.950  54.720  1.00  0.00           H
ATOM   1332  CA  VAL A 673      44.490  55.570  55.720  1.00  0.00           C
ATOM   1333  HA  VAL A 673      45.200  56.010  56.410  1.00  0.00           H
ATOM   1334  CB  VAL A 673      44.500  56.300  54.340  1.00  0.00           C
ATOM   1335  HB  VAL A 673      43.770  55.800  53.660  1.00  0.00           H
ATOM   1336  CG1 VAL A 673      43.970  57.720  54.420  1.00  0.00           C
ATOM   1337 HG11 VAL A 673      44.090  58.400  53.530  1.00  0.00           H
ATOM   1338 HG12 VAL A 673      44.510  58.320  55.180  1.00  0.00           H
ATOM   1339 HG13 VAL A 673      42.900  57.780  54.710  1.00  0.00           H
ATOM   1340  CG2 VAL A 673      45.920  56.330  53.750  1.00  0.00           C
ATOM   1341 HG21 VAL A 673      45.780  56.530  52.670  1.00  0.00           H
ATOM   1342 HG22 VAL A 673      46.530  55.390  53.760  1.00  0.00           H
ATOM   1343 HG23 VAL A 673      46.530  57.200  54.060  1.00  0.00           H
ATOM   1344  C   VAL A 673      43.160  55.810  56.450  1.00  0.00           C
ATOM   1345  O   VAL A 673      43.080  56.630  57.370  1.00  0.00           O
ATOM   1346  N   PHE A 674      42.080  55.110  56.100  1.00  0.00           N
ATOM   1347  HN  PHE A 674      42.130  54.560  55.270  1.00  0.00           H
ATOM   1348  CA  PHE A 674      40.810  55.190  56.780  1.00  0.00           C
ATOM   1349  HA  PHE A 674      40.560  56.240  56.850  1.00  0.00           H
ATOM   1350  CB  PHE A 674      39.760  54.400  56.010  1.00  0.00           C
ATOM   1351  HB1 PHE A 674      40.270  53.480  55.650  1.00  0.00           H
ATOM   1352  HB2 PHE A 674      39.640  54.940  55.030  1.00  0.00           H
ATOM   1353  CG  PHE A 674      38.440  54.040  56.650  1.00  0.00           C
ATOM   1354  CD1 PHE A 674      37.350  54.920  56.760  1.00  0.00           C
ATOM   1355  HD1 PHE A 674      37.490  55.870  56.270  1.00  0.00           H
ATOM   1356  CE1 PHE A 674      36.200  54.600  57.350  1.00  0.00           C
ATOM   1357  HE1 PHE A 674      35.390  55.270  57.630  1.00  0.00           H
ATOM   1358  CZ  PHE A 674      36.040  53.320  57.810  1.00  0.00           C
ATOM   1359  HZ  PHE A 674      35.130  53.160  58.380  1.00  0.00           H
ATOM   1360  CD2 PHE A 674      38.260  52.760  57.160  1.00  0.00           C
ATOM   1361  HD2 PHE A 674      39.080  52.060  57.150  1.00  0.00           H
ATOM   1362  CE2 PHE A 674      37.030  52.350  57.740  1.00  0.00           C
ATOM   1363  HE2 PHE A 674      36.920  51.380  58.200  1.00  0.00           H
ATOM   1364  C   PHE A 674      40.890  54.740  58.260  1.00  0.00           C
ATOM   1365  O   PHE A 674      40.410  55.470  59.170  1.00  0.00           O
ATOM   1366  N   GLU A 675      41.540  53.590  58.490  1.00  0.00           N
ATOM   1367  HN  GLU A 675      41.780  53.010  57.720  1.00  0.00           H
ATOM   1368  CA  GLU A 675      41.610  53.020  59.880  1.00  0.00           C
ATOM   1369  HA  GLU A 675      40.580  53.090  60.200  1.00  0.00           H
ATOM   1370  CB  GLU A 675      42.270  51.610  59.840  1.00  0.00           C
ATOM   1371  HB1 GLU A 675      42.320  51.200  60.870  1.00  0.00           H
ATOM   1372  HB2 GLU A 675      43.330  51.640  59.480  1.00  0.00           H
ATOM   1373  CG  GLU A 675      41.540  50.530  59.050  1.00  0.00           C
ATOM   1374  HG1 GLU A 675      42.270  49.750  58.760  1.00  0.00           H
ATOM   1375  HG2 GLU A 675      41.110  51.060  58.170  1.00  0.00           H
ATOM   1376  CD  GLU A 675      40.320  49.860  59.680  1.00  0.00           C
ATOM   1377  OE1 GLU A 675      39.720  48.960  59.030  1.00  0.00           O
ATOM   1378  OE2 GLU A 675      39.880  50.170  60.810  1.00  0.00           O
ATOM   1379  C   GLU A 675      42.250  53.930  60.900  1.00  0.00           C
ATOM   1380  O   GLU A 675      41.790  54.000  62.010  1.00  0.00           O
ATOM   1381  N   LYS A 676      43.320  54.590  60.550  1.00  0.00           N
ATOM   1382  HN  LYS A 676      43.710  54.320  59.680  1.00  0.00           H
ATOM   1383  CA  LYS A 676      43.960  55.510  61.440  1.00  0.00           C
ATOM   1384  HA  LYS A 676      44.160  55.030  62.380  1.00  0.00           H
ATOM   1385  CB  LYS A 676      45.430  55.860  60.880  1.00  0.00           C
ATOM   1386  HB1 LYS A 676      45.260  56.270  59.860  1.00  0.00           H
ATOM   1387  HB2 LYS A 676      45.860  54.870  60.600  1.00  0.00           H
ATOM   1388  CG  LYS A 676      46.300  56.690  61.750  1.00  0.00           C
ATOM   1389  HG1 LYS A 676      46.520  56.130  62.680  1.00  0.00           H
ATOM   1390  HG2 LYS A 676      45.820  57.670  62.000  1.00  0.00           H
ATOM   1391  CD  LYS A 676      47.640  56.930  60.930  1.00  0.00           C
ATOM   1392  HD1 LYS A 676      47.420  57.110  59.860  1.00  0.00           H
ATOM   1393  HD2 LYS A 676      48.130  55.950  61.090  1.00  0.00           H
ATOM   1394  CE  LYS A 676      48.530  58.070  61.440  1.00  0.00           C
ATOM   1395  HE1 LYS A 676      48.420  58.100  62.550  1.00  0.00           H
ATOM   1396  HE2 LYS A 676      48.030  59.010  61.140  1.00  0.00           H
ATOM   1397  NZ  LYS A 676      49.880  58.000  60.970  1.00  0.00           N
ATOM   1398  HZ1 LYS A 676      50.510  58.730  61.370  1.00  0.00           H
ATOM   1399  HZ2 LYS A 676      50.030  57.980  59.950  1.00  0.00           H
ATOM   1400  HZ3 LYS A 676      50.280  57.100  61.290  1.00  0.00           H
ATOM   1401  C   LYS A 676      43.110  56.750  61.680  1.00  0.00           C
ATOM   1402  O   LYS A 676      43.120  57.300  62.820  1.00  0.00           O
ATOM   1403  N   ILE A 677      42.280  57.230  60.730  1.00  0.00           N
ATOM   1404  HN  ILE A 677      42.260  56.850  59.810  1.00  0.00           H
ATOM   1405  CA  ILE A 677      41.330  58.310  60.920  1.00  0.00           C
ATOM   1406  HA  ILE A 677      41.800  59.220  61.260  1.00  0.00           H
ATOM   1407  CB  ILE A 677      40.730  58.860  59.580  1.00  0.00           C
ATOM   1408  HB  ILE A 677      40.250  58.080  58.950  1.00  0.00           H
ATOM   1409  CG2 ILE A 677      39.720  59.980  59.870  1.00  0.00           C
ATOM   1410 HG21 ILE A 677      40.050  60.610  60.730  1.00  0.00           H
ATOM   1411 HG22 ILE A 677      38.730  59.550  60.160  1.00  0.00           H
ATOM   1412 HG23 ILE A 677      39.580  60.620  58.980  1.00  0.00           H
ATOM   1413  CG1 ILE A 677      41.880  59.470  58.680  1.00  0.00           C
ATOM   1414 HG11 ILE A 677      42.790  58.820  58.700  1.00  0.00           H
ATOM   1415 HG12 ILE A 677      42.180  60.470  59.060  1.00  0.00           H
ATOM   1416  CD  ILE A 677      41.410  59.530  57.200  1.00  0.00           C
ATOM   1417  HD1 ILE A 677      40.560  60.230  57.020  1.00  0.00           H
ATOM   1418  HD2 ILE A 677      41.120  58.540  56.790  1.00  0.00           H
ATOM   1419  HD3 ILE A 677      42.290  59.810  56.570  1.00  0.00           H
ATOM   1420  C   ILE A 677      40.280  57.930  61.880  1.00  0.00           C
ATOM   1421  O   ILE A 677      39.930  58.630  62.930  1.00  0.00           O
ATOM   1422  N   LEU A 678      39.770  56.780  61.630  1.00  0.00           N
ATOM   1423  HN  LEU A 678      40.110  56.150  60.940  1.00  0.00           H
ATOM   1424  CA  LEU A 678      38.610  56.170  62.270  1.00  0.00           C
ATOM   1425  HA  LEU A 678      37.780  56.870  62.210  1.00  0.00           H
ATOM   1426  CB  LEU A 678      38.180  54.910  61.470  1.00  0.00           C
ATOM   1427  HB1 LEU A 678      39.030  54.210  61.570  1.00  0.00           H
ATOM   1428  HB2 LEU A 678      38.060  55.210  60.410  1.00  0.00           H
ATOM   1429  CG  LEU A 678      36.950  54.170  62.120  1.00  0.00           C
ATOM   1430  HG  LEU A 678      37.170  53.880  63.170  1.00  0.00           H
ATOM   1431  CD1 LEU A 678      35.700  55.060  62.090  1.00  0.00           C
ATOM   1432 HD11 LEU A 678      35.830  56.030  62.610  1.00  0.00           H
ATOM   1433 HD12 LEU A 678      34.860  54.570  62.630  1.00  0.00           H
ATOM   1434 HD13 LEU A 678      35.370  55.230  61.050  1.00  0.00           H
ATOM   1435  CD2 LEU A 678      36.660  52.930  61.340  1.00  0.00           C
ATOM   1436 HD21 LEU A 678      36.090  52.170  61.920  1.00  0.00           H
ATOM   1437 HD22 LEU A 678      37.560  52.510  60.850  1.00  0.00           H
ATOM   1438 HD23 LEU A 678      36.020  53.250  60.500  1.00  0.00           H
ATOM   1439  C   LEU A 678      38.920  55.950  63.760  1.00  0.00           C
ATOM   1440  O   LEU A 678      38.130  56.320  64.600  1.00  0.00           O
ATOM   1441  N   TYR A 679      40.040  55.380  64.150  1.00  0.00           N
ATOM   1442  HN  TYR A 679      40.610  54.970  63.430  1.00  0.00           H
ATOM   1443  CA  TYR A 679      40.420  55.190  65.480  1.00  0.00           C
ATOM   1444  HA  TYR A 679      39.620  54.580  65.860  1.00  0.00           H
ATOM   1445  CB  TYR A 679      41.750  54.440  65.360  1.00  0.00           C
ATOM   1446  HB1 TYR A 679      42.450  54.850  64.610  1.00  0.00           H
ATOM   1447  HB2 TYR A 679      41.430  53.410  65.050  1.00  0.00           H
ATOM   1448  CG  TYR A 679      42.550  54.230  66.640  1.00  0.00           C
ATOM   1449  CD1 TYR A 679      42.010  53.450  67.690  1.00  0.00           C
ATOM   1450  HD1 TYR A 679      41.110  52.850  67.560  1.00  0.00           H
ATOM   1451  CE1 TYR A 679      42.570  53.590  69.010  1.00  0.00           C
ATOM   1452  HE1 TYR A 679      42.240  52.920  69.790  1.00  0.00           H
ATOM   1453  CZ  TYR A 679      43.680  54.420  69.230  1.00  0.00           C
ATOM   1454  OH  TYR A 679      44.290  54.460  70.480  1.00  0.00           O
ATOM   1455  HH  TYR A 679      45.210  54.710  70.320  1.00  0.00           H
ATOM   1456  CD2 TYR A 679      43.750  54.910  66.900  1.00  0.00           C
ATOM   1457  HD2 TYR A 679      44.230  55.460  66.100  1.00  0.00           H
ATOM   1458  CE2 TYR A 679      44.300  55.030  68.150  1.00  0.00           C
ATOM   1459  HE2 TYR A 679      45.190  55.630  68.190  1.00  0.00           H
ATOM   1460  C   TYR A 679      40.480  56.450  66.350  1.00  0.00           C
ATOM   1461  O   TYR A 679      40.060  56.520  67.510  1.00  0.00           O
ATOM   1462  N   LYS A 680      41.040  57.550  65.790  1.00  0.00           N
ATOM   1463  HN  LYS A 680      41.540  57.470  64.920  1.00  0.00           H
ATOM   1464  CA  LYS A 680      41.190  58.890  66.270  1.00  0.00           C
ATOM   1465  HA  LYS A 680      41.580  58.810  67.270  1.00  0.00           H
ATOM   1466  CB  LYS A 680      42.170  59.780  65.420  1.00  0.00           C
ATOM   1467  HB1 LYS A 680      41.950  60.850  65.650  1.00  0.00           H
ATOM   1468  HB2 LYS A 680      42.080  59.640  64.320  1.00  0.00           H
ATOM   1469  CG  LYS A 680      43.690  59.460  65.650  1.00  0.00           C
ATOM   1470  HG1 LYS A 680      44.320  60.110  65.010  1.00  0.00           H
ATOM   1471  HG2 LYS A 680      43.780  58.440  65.210  1.00  0.00           H
ATOM   1472  CD  LYS A 680      44.210  59.490  67.040  1.00  0.00           C
ATOM   1473  HD1 LYS A 680      45.260  59.160  67.150  1.00  0.00           H
ATOM   1474  HD2 LYS A 680      43.570  58.740  67.540  1.00  0.00           H
ATOM   1475  CE  LYS A 680      43.970  60.830  67.680  1.00  0.00           C
ATOM   1476  HE1 LYS A 680      42.960  61.260  67.730  1.00  0.00           H
ATOM   1477  HE2 LYS A 680      44.490  61.550  67.010  1.00  0.00           H
ATOM   1478  NZ  LYS A 680      44.510  60.880  69.000  1.00  0.00           N
ATOM   1479  HZ1 LYS A 680      44.210  61.820  69.310  1.00  0.00           H
ATOM   1480  HZ2 LYS A 680      45.530  60.670  69.080  1.00  0.00           H
ATOM   1481  HZ3 LYS A 680      44.050  60.110  69.550  1.00  0.00           H
ATOM   1482  C   LYS A 680      39.870  59.520  66.470  1.00  0.00           C
ATOM   1483  O   LYS A 680      39.560  60.080  67.540  1.00  0.00           O
ATOM   1484  N   PHE A 681      38.990  59.390  65.520  1.00  0.00           N
ATOM   1485  HN  PHE A 681      39.310  58.910  64.710  1.00  0.00           H
ATOM   1486  CA  PHE A 681      37.590  59.820  65.410  1.00  0.00           C
ATOM   1487  HA  PHE A 681      37.470  60.890  65.560  1.00  0.00           H
ATOM   1488  CB  PHE A 681      37.160  59.440  64.000  1.00  0.00           C
ATOM   1489  HB1 PHE A 681      37.490  58.400  63.750  1.00  0.00           H
ATOM   1490  HB2 PHE A 681      37.620  60.070  63.210  1.00  0.00           H
ATOM   1491  CG  PHE A 681      35.710  59.550  63.680  1.00  0.00           C
ATOM   1492  CD1 PHE A 681      34.880  58.370  63.960  1.00  0.00           C
ATOM   1493  HD1 PHE A 681      35.330  57.470  64.360  1.00  0.00           H
ATOM   1494  CE1 PHE A 681      33.470  58.510  63.880  1.00  0.00           C
ATOM   1495  HE1 PHE A 681      32.880  57.640  64.140  1.00  0.00           H
ATOM   1496  CZ  PHE A 681      32.910  59.570  63.260  1.00  0.00           C
ATOM   1497  HZ  PHE A 681      31.830  59.630  63.170  1.00  0.00           H
ATOM   1498  CD2 PHE A 681      35.050  60.730  63.350  1.00  0.00           C
ATOM   1499  HD2 PHE A 681      35.630  61.620  63.170  1.00  0.00           H
ATOM   1500  CE2 PHE A 681      33.660  60.760  63.110  1.00  0.00           C
ATOM   1501  HE2 PHE A 681      33.060  61.650  62.980  1.00  0.00           H
ATOM   1502  C   PHE A 681      36.800  59.080  66.490  1.00  0.00           C
ATOM   1503  O   PHE A 681      36.160  59.750  67.330  1.00  0.00           O
ATOM   1504  N   CYS A 682      36.930  57.760  66.690  1.00  0.00           N
ATOM   1505  HN  CYS A 682      37.410  57.230  66.000  1.00  0.00           H
ATOM   1506  CA  CYS A 682      36.310  57.010  67.790  1.00  0.00           C
ATOM   1507  HA  CYS A 682      35.250  57.110  67.630  1.00  0.00           H
ATOM   1508  CB  CYS A 682      36.620  55.550  67.740  1.00  0.00           C
ATOM   1509  HB1 CYS A 682      36.150  54.990  68.570  1.00  0.00           H
ATOM   1510  HB2 CYS A 682      37.720  55.500  67.790  1.00  0.00           H
ATOM   1511  SG  CYS A 682      35.900  54.800  66.290  1.00  0.00           S
ATOM   1512  HG1 CYS A 682      36.910  55.160  65.500  1.00  0.00           H
ATOM   1513  C   CYS A 682      36.740  57.510  69.180  1.00  0.00           C
ATOM   1514  O   CYS A 682      36.010  57.760  70.130  1.00  0.00           O
ATOM   1515  N   ARG A 683      38.090  57.690  69.300  1.00  0.00           N
ATOM   1516  HN  ARG A 683      38.730  57.560  68.540  1.00  0.00           H
ATOM   1517  CA  ARG A 683      38.730  58.230  70.480  1.00  0.00           C
ATOM   1518  HA  ARG A 683      38.440  57.440  71.160  1.00  0.00           H
ATOM   1519  CB  ARG A 683      40.300  58.360  70.350  1.00  0.00           C
ATOM   1520  HB1 ARG A 683      40.560  59.090  71.150  1.00  0.00           H
ATOM   1521  HB2 ARG A 683      40.730  58.700  69.380  1.00  0.00           H
ATOM   1522  CG  ARG A 683      41.040  56.960  70.600  1.00  0.00           C
ATOM   1523  HG1 ARG A 683      42.110  56.980  70.320  1.00  0.00           H
ATOM   1524  HG2 ARG A 683      40.540  56.290  69.880  1.00  0.00           H
ATOM   1525  CD  ARG A 683      40.880  56.370  72.000  1.00  0.00           C
ATOM   1526  HD1 ARG A 683      39.920  55.790  71.930  1.00  0.00           H
ATOM   1527  HD2 ARG A 683      40.890  57.040  72.880  1.00  0.00           H
ATOM   1528  NE  ARG A 683      41.940  55.360  72.150  1.00  0.00           N
ATOM   1529  HE  ARG A 683      42.590  55.270  71.400  1.00  0.00           H
ATOM   1530  CZ  ARG A 683      42.250  54.830  73.230  1.00  0.00           C
ATOM   1531  NH1 ARG A 683      43.510  54.410  73.400  1.00  0.00           N
ATOM   1532 HH11 ARG A 683      43.840  54.050  74.270  1.00  0.00           H
ATOM   1533 HH12 ARG A 683      44.200  54.410  72.680  1.00  0.00           H
ATOM   1534  NH2 ARG A 683      41.460  54.760  74.330  1.00  0.00           N
ATOM   1535 HH21 ARG A 683      40.610  55.280  74.250  1.00  0.00           H
ATOM   1536 HH22 ARG A 683      41.890  54.750  75.220  1.00  0.00           H
ATOM   1537  C   ARG A 683      38.220  59.620  70.900  1.00  0.00           C
ATOM   1538  O   ARG A 683      37.740  59.810  72.020  1.00  0.00           O
ATOM   1539  N   ASP A 684      38.190  60.660  70.000  1.00  0.00           N
ATOM   1540  HN  ASP A 684      38.500  60.500  69.070  1.00  0.00           H
ATOM   1541  CA  ASP A 684      37.540  61.950  70.390  1.00  0.00           C
ATOM   1542  HA  ASP A 684      37.790  62.270  71.380  1.00  0.00           H
ATOM   1543  CB  ASP A 684      38.060  63.000  69.330  1.00  0.00           C
ATOM   1544  HB1 ASP A 684      37.450  63.920  69.410  1.00  0.00           H
ATOM   1545  HB2 ASP A 684      37.920  62.620  68.290  1.00  0.00           H
ATOM   1546  CG  ASP A 684      39.510  63.380  69.530  1.00  0.00           C
ATOM   1547  OD1 ASP A 684      40.010  64.160  68.690  1.00  0.00           O
ATOM   1548  OD2 ASP A 684      40.150  63.000  70.510  1.00  0.00           O
ATOM   1549  C   ASP A 684      36.060  61.880  70.480  1.00  0.00           C
ATOM   1550  O   ASP A 684      35.520  62.750  71.200  1.00  0.00           O
ATOM   1551  N   TYR A 685      35.310  60.870  69.990  1.00  0.00           N
ATOM   1552  HN  TYR A 685      35.760  60.210  69.390  1.00  0.00           H
ATOM   1553  CA  TYR A 685      33.840  60.930  70.070  1.00  0.00           C
ATOM   1554  HA  TYR A 685      33.480  61.940  70.160  1.00  0.00           H
ATOM   1555  CB  TYR A 685      33.200  60.420  68.740  1.00  0.00           C
ATOM   1556  HB1 TYR A 685      32.230  59.900  68.940  1.00  0.00           H
ATOM   1557  HB2 TYR A 685      33.840  59.630  68.290  1.00  0.00           H
ATOM   1558  CG  TYR A 685      33.050  61.610  67.780  1.00  0.00           C
ATOM   1559  CD1 TYR A 685      33.710  61.670  66.600  1.00  0.00           C
ATOM   1560  HD1 TYR A 685      33.980  60.700  66.180  1.00  0.00           H
ATOM   1561  CE1 TYR A 685      33.670  62.790  65.790  1.00  0.00           C
ATOM   1562  HE1 TYR A 685      34.110  62.680  64.800  1.00  0.00           H
ATOM   1563  CZ  TYR A 685      33.090  63.990  66.230  1.00  0.00           C
ATOM   1564  OH  TYR A 685      32.950  65.110  65.450  1.00  0.00           O
ATOM   1565  HH  TYR A 685      32.320  65.740  65.840  1.00  0.00           H
ATOM   1566  CD2 TYR A 685      32.420  62.790  68.220  1.00  0.00           C
ATOM   1567  HD2 TYR A 685      31.960  62.690  69.190  1.00  0.00           H
ATOM   1568  CE2 TYR A 685      32.380  63.950  67.470  1.00  0.00           C
ATOM   1569  HE2 TYR A 685      32.070  64.880  67.930  1.00  0.00           H
ATOM   1570  C   TYR A 685      33.280  60.160  71.260  1.00  0.00           C
ATOM   1571  O   TYR A 685      32.130  60.220  71.560  1.00  0.00           O
ATOM   1572  N   GLN A 686      34.200  59.370  71.870  1.00  0.00           N
ATOM   1573  HN  GLN A 686      35.110  59.300  71.460  1.00  0.00           H
ATOM   1574  CA  GLN A 686      33.940  58.510  73.030  1.00  0.00           C
ATOM   1575  HA  GLN A 686      34.950  58.180  73.250  1.00  0.00           H
ATOM   1576  CB  GLN A 686      33.270  59.310  74.260  1.00  0.00           C
ATOM   1577  HB1 GLN A 686      33.240  58.610  75.110  1.00  0.00           H
ATOM   1578  HB2 GLN A 686      32.230  59.590  73.980  1.00  0.00           H
ATOM   1579  CG  GLN A 686      34.100  60.580  74.630  1.00  0.00           C
ATOM   1580  HG1 GLN A 686      33.550  61.080  75.460  1.00  0.00           H
ATOM   1581  HG2 GLN A 686      34.210  61.250  73.750  1.00  0.00           H
ATOM   1582  CD  GLN A 686      35.490  60.290  75.160  1.00  0.00           C
ATOM   1583  OE1 GLN A 686      35.710  59.580  76.170  1.00  0.00           O
ATOM   1584  NE2 GLN A 686      36.440  61.030  74.640  1.00  0.00           N
ATOM   1585 HE21 GLN A 686      37.370  60.790  74.930  1.00  0.00           H
ATOM   1586 HE22 GLN A 686      36.360  61.570  73.810  1.00  0.00           H
ATOM   1587  C   GLN A 686      33.160  57.240  72.590  1.00  0.00           C
ATOM   1588  O   GLN A 686      32.180  56.720  73.160  1.00  0.00           O
ATOM   1589  N   LEU A 687      33.590  56.670  71.490  1.00  0.00           N
ATOM   1590  HN  LEU A 687      34.480  56.930  71.110  1.00  0.00           H
ATOM   1591  CA  LEU A 687      32.930  55.500  70.890  1.00  0.00           C
ATOM   1592  HA  LEU A 687      32.050  55.270  71.470  1.00  0.00           H
ATOM   1593  CB  LEU A 687      32.450  55.780  69.390  1.00  0.00           C
ATOM   1594  HB1 LEU A 687      31.980  54.930  68.840  1.00  0.00           H
ATOM   1595  HB2 LEU A 687      33.320  56.110  68.790  1.00  0.00           H
ATOM   1596  CG  LEU A 687      31.480  56.990  69.250  1.00  0.00           C
ATOM   1597  HG  LEU A 687      31.800  57.890  69.820  1.00  0.00           H
ATOM   1598  CD1 LEU A 687      31.490  57.520  67.820  1.00  0.00           C
ATOM   1599 HD11 LEU A 687      31.150  56.690  67.180  1.00  0.00           H
ATOM   1600 HD12 LEU A 687      32.550  57.660  67.510  1.00  0.00           H
ATOM   1601 HD13 LEU A 687      30.790  58.370  67.690  1.00  0.00           H
ATOM   1602  CD2 LEU A 687      30.070  56.700  69.720  1.00  0.00           C
ATOM   1603 HD21 LEU A 687      29.740  55.840  69.090  1.00  0.00           H
ATOM   1604 HD22 LEU A 687      29.380  57.520  69.400  1.00  0.00           H
ATOM   1605 HD23 LEU A 687      30.060  56.450  70.800  1.00  0.00           H
ATOM   1606  C   LEU A 687      33.850  54.360  70.780  1.00  0.00           C
ATOM   1607  O   LEU A 687      35.040  54.540  70.810  1.00  0.00           O
ATOM   1608  N   SER A 688      33.330  53.080  70.750  1.00  0.00           N
ATOM   1609  HN  SER A 688      32.350  52.910  70.770  1.00  0.00           H
ATOM   1610  CA  SER A 688      34.120  51.910  70.680  1.00  0.00           C
ATOM   1611  HA  SER A 688      35.050  51.970  71.230  1.00  0.00           H
ATOM   1612  CB  SER A 688      33.410  50.560  71.140  1.00  0.00           C
ATOM   1613  HB1 SER A 688      32.350  50.550  70.790  1.00  0.00           H
ATOM   1614  HB2 SER A 688      33.220  50.460  72.230  1.00  0.00           H
ATOM   1615  OG  SER A 688      33.990  49.290  70.630  1.00  0.00           O
ATOM   1616  HG1 SER A 688      34.930  49.280  70.810  1.00  0.00           H
ATOM   1617  C   SER A 688      34.560  51.710  69.260  1.00  0.00           C
ATOM   1618  O   SER A 688      33.730  51.540  68.400  1.00  0.00           O
ATOM   1619  N   TYR A 689      35.860  51.600  69.030  1.00  0.00           N
ATOM   1620  HN  TYR A 689      36.460  51.230  69.730  1.00  0.00           H
ATOM   1621  CA  TYR A 689      36.530  51.430  67.750  1.00  0.00           C
ATOM   1622  HA  TYR A 689      36.180  52.220  67.090  1.00  0.00           H
ATOM   1623  CB  TYR A 689      38.080  51.660  67.820  1.00  0.00           C
ATOM   1624  HB1 TYR A 689      38.580  51.270  68.730  1.00  0.00           H
ATOM   1625  HB2 TYR A 689      38.140  52.780  67.820  1.00  0.00           H
ATOM   1626  CG  TYR A 689      38.790  51.100  66.630  1.00  0.00           C
ATOM   1627  CD1 TYR A 689      39.440  49.870  66.690  1.00  0.00           C
ATOM   1628  HD1 TYR A 689      39.540  49.280  67.590  1.00  0.00           H
ATOM   1629  CE1 TYR A 689      40.030  49.400  65.540  1.00  0.00           C
ATOM   1630  HE1 TYR A 689      40.440  48.410  65.530  1.00  0.00           H
ATOM   1631  CZ  TYR A 689      40.080  50.130  64.350  1.00  0.00           C
ATOM   1632  OH  TYR A 689      40.660  49.460  63.260  1.00  0.00           O
ATOM   1633  HH  TYR A 689      40.460  49.880  62.410  1.00  0.00           H
ATOM   1634  CD2 TYR A 689      38.740  51.800  65.430  1.00  0.00           C
ATOM   1635  HD2 TYR A 689      38.180  52.720  65.400  1.00  0.00           H
ATOM   1636  CE2 TYR A 689      39.420  51.380  64.270  1.00  0.00           C
ATOM   1637  HE2 TYR A 689      39.530  52.060  63.440  1.00  0.00           H
ATOM   1638  C   TYR A 689      36.110  50.100  67.030  1.00  0.00           C
ATOM   1639  O   TYR A 689      35.690  50.150  65.870  1.00  0.00           O
ATOM   1640  N   LEU A 690      36.210  49.010  67.760  1.00  0.00           N
ATOM   1641  HN  LEU A 690      36.570  48.970  68.700  1.00  0.00           H
ATOM   1642  CA  LEU A 690      35.900  47.730  67.180  1.00  0.00           C
ATOM   1643  HA  LEU A 690      36.450  47.720  66.250  1.00  0.00           H
ATOM   1644  CB  LEU A 690      36.350  46.620  68.190  1.00  0.00           C
ATOM   1645  HB1 LEU A 690      35.880  45.680  67.820  1.00  0.00           H
ATOM   1646  HB2 LEU A 690      35.760  46.900  69.080  1.00  0.00           H
ATOM   1647  CG  LEU A 690      37.900  46.560  68.510  1.00  0.00           C
ATOM   1648  HG  LEU A 690      38.220  47.570  68.870  1.00  0.00           H
ATOM   1649  CD1 LEU A 690      38.160  45.610  69.650  1.00  0.00           C
ATOM   1650 HD11 LEU A 690      37.560  45.970  70.520  1.00  0.00           H
ATOM   1651 HD12 LEU A 690      39.230  45.740  69.910  1.00  0.00           H
ATOM   1652 HD13 LEU A 690      37.910  44.540  69.460  1.00  0.00           H
ATOM   1653  CD2 LEU A 690      38.600  46.030  67.310  1.00  0.00           C
ATOM   1654 HD21 LEU A 690      39.690  46.230  67.350  1.00  0.00           H
ATOM   1655 HD22 LEU A 690      38.190  46.720  66.550  1.00  0.00           H
ATOM   1656 HD23 LEU A 690      38.270  44.980  67.110  1.00  0.00           H
ATOM   1657  C   LEU A 690      34.430  47.590  66.740  1.00  0.00           C
ATOM   1658  O   LEU A 690      34.010  47.240  65.640  1.00  0.00           O
ATOM   1659  N   SER A 691      33.430  47.880  67.680  1.00  0.00           N
ATOM   1660  HN  SER A 691      33.750  48.090  68.610  1.00  0.00           H
ATOM   1661  CA  SER A 691      32.020  47.820  67.490  1.00  0.00           C
ATOM   1662  HA  SER A 691      31.810  46.890  66.990  1.00  0.00           H
ATOM   1663  CB  SER A 691      31.280  48.040  68.800  1.00  0.00           C
ATOM   1664  HB1 SER A 691      31.380  49.110  69.080  1.00  0.00           H
ATOM   1665  HB2 SER A 691      31.650  47.460  69.670  1.00  0.00           H
ATOM   1666  OG  SER A 691      29.870  47.810  68.690  1.00  0.00           O
ATOM   1667  HG1 SER A 691      29.780  46.950  69.080  1.00  0.00           H
ATOM   1668  C   SER A 691      31.660  48.930  66.470  1.00  0.00           C
ATOM   1669  O   SER A 691      30.910  48.530  65.570  1.00  0.00           O
ATOM   1670  N   LEU A 692      32.200  50.160  66.510  1.00  0.00           N
ATOM   1671  HN  LEU A 692      32.840  50.520  67.180  1.00  0.00           H
ATOM   1672  CA  LEU A 692      31.930  51.090  65.420  1.00  0.00           C
ATOM   1673  HA  LEU A 692      30.850  51.120  65.330  1.00  0.00           H
ATOM   1674  CB  LEU A 692      32.350  52.540  65.830  1.00  0.00           C
ATOM   1675  HB1 LEU A 692      33.370  52.630  65.410  1.00  0.00           H
ATOM   1676  HB2 LEU A 692      32.340  52.620  66.940  1.00  0.00           H
ATOM   1677  CG  LEU A 692      31.340  53.580  65.180  1.00  0.00           C
ATOM   1678  HG  LEU A 692      31.110  53.170  64.160  1.00  0.00           H
ATOM   1679  CD1 LEU A 692      30.070  53.810  66.040  1.00  0.00           C
ATOM   1680 HD11 LEU A 692      29.460  52.880  66.210  1.00  0.00           H
ATOM   1681 HD12 LEU A 692      29.420  54.580  65.560  1.00  0.00           H
ATOM   1682 HD13 LEU A 692      30.420  54.180  67.020  1.00  0.00           H
ATOM   1683  CD2 LEU A 692      32.040  54.940  65.030  1.00  0.00           C
ATOM   1684 HD21 LEU A 692      31.250  55.630  64.670  1.00  0.00           H
ATOM   1685 HD22 LEU A 692      32.800  54.990  64.220  1.00  0.00           H
ATOM   1686 HD23 LEU A 692      32.470  55.220  66.020  1.00  0.00           H
ATOM   1687  C   LEU A 692      32.420  50.690  64.060  1.00  0.00           C
ATOM   1688  O   LEU A 692      31.650  50.780  63.100  1.00  0.00           O
ATOM   1689  N   ARG A 693      33.620  50.170  63.980  1.00  0.00           N
ATOM   1690  HN  ARG A 693      34.150  50.020  64.810  1.00  0.00           H
ATOM   1691  CA  ARG A 693      34.210  49.730  62.720  1.00  0.00           C
ATOM   1692  HA  ARG A 693      34.360  50.550  62.020  1.00  0.00           H
ATOM   1693  CB  ARG A 693      35.550  49.220  63.080  1.00  0.00           C
ATOM   1694  HB1 ARG A 693      35.590  48.380  63.820  1.00  0.00           H
ATOM   1695  HB2 ARG A 693      36.170  50.030  63.530  1.00  0.00           H
ATOM   1696  CG  ARG A 693      36.320  48.650  61.850  1.00  0.00           C
ATOM   1697  HG1 ARG A 693      36.430  49.510  61.140  1.00  0.00           H
ATOM   1698  HG2 ARG A 693      35.820  47.850  61.260  1.00  0.00           H
ATOM   1699  CD  ARG A 693      37.720  48.150  62.170  1.00  0.00           C
ATOM   1700  HD1 ARG A 693      37.700  47.240  62.800  1.00  0.00           H
ATOM   1701  HD2 ARG A 693      38.370  48.880  62.700  1.00  0.00           H
ATOM   1702  NE  ARG A 693      38.320  47.710  60.890  1.00  0.00           N
ATOM   1703  HE  ARG A 693      38.860  48.380  60.390  1.00  0.00           H
ATOM   1704  CZ  ARG A 693      37.990  46.620  60.170  1.00  0.00           C
ATOM   1705  NH1 ARG A 693      37.180  45.610  60.490  1.00  0.00           N
ATOM   1706 HH11 ARG A 693      36.740  45.530  61.380  1.00  0.00           H
ATOM   1707 HH12 ARG A 693      37.130  44.850  59.850  1.00  0.00           H
ATOM   1708  NH2 ARG A 693      38.330  46.560  58.900  1.00  0.00           N
ATOM   1709 HH21 ARG A 693      37.710  46.130  58.240  1.00  0.00           H
ATOM   1710 HH22 ARG A 693      38.870  47.340  58.590  1.00  0.00           H
ATOM   1711  C   ARG A 693      33.400  48.610  62.060  1.00  0.00           C
ATOM   1712  O   ARG A 693      32.900  48.670  60.920  1.00  0.00           O
ATOM   1713  N   THR A 694      33.040  47.590  62.800  1.00  0.00           N
ATOM   1714  HN  THR A 694      33.540  47.580  63.660  1.00  0.00           H
ATOM   1715  CA  THR A 694      32.110  46.550  62.400  1.00  0.00           C
ATOM   1716  HA  THR A 694      32.610  46.070  61.570  1.00  0.00           H
ATOM   1717  CB  THR A 694      31.950  45.540  63.480  1.00  0.00           C
ATOM   1718  HB  THR A 694      31.850  46.070  64.460  1.00  0.00           H
ATOM   1719  OG1 THR A 694      33.220  44.730  63.600  1.00  0.00           O
ATOM   1720  HG1 THR A 694      32.920  43.970  63.090  1.00  0.00           H
ATOM   1721  CG2 THR A 694      30.760  44.560  63.340  1.00  0.00           C
ATOM   1722 HG21 THR A 694      30.840  43.910  62.440  1.00  0.00           H
ATOM   1723 HG22 THR A 694      29.770  45.080  63.380  1.00  0.00           H
ATOM   1724 HG23 THR A 694      30.720  43.790  64.140  1.00  0.00           H
ATOM   1725  C   THR A 694      30.700  47.040  61.950  1.00  0.00           C
ATOM   1726  O   THR A 694      30.150  46.650  60.940  1.00  0.00           O
ATOM   1727  N   SER A 695      30.110  47.960  62.750  1.00  0.00           N
ATOM   1728  HN  SER A 695      30.560  48.240  63.600  1.00  0.00           H
ATOM   1729  CA  SER A 695      28.800  48.550  62.440  1.00  0.00           C
ATOM   1730  HA  SER A 695      28.220  47.650  62.320  1.00  0.00           H
ATOM   1731  CB  SER A 695      28.230  49.460  63.560  1.00  0.00           C
ATOM   1732  HB1 SER A 695      27.210  49.790  63.280  1.00  0.00           H
ATOM   1733  HB2 SER A 695      28.900  50.350  63.530  1.00  0.00           H
ATOM   1734  OG  SER A 695      28.210  48.820  64.830  1.00  0.00           O
ATOM   1735  HG1 SER A 695      29.090  48.950  65.190  1.00  0.00           H
ATOM   1736  C   SER A 695      28.810  49.370  61.110  1.00  0.00           C
ATOM   1737  O   SER A 695      27.980  49.240  60.190  1.00  0.00           O
ATOM   1738  N   ILE A 696      29.940  50.140  60.940  1.00  0.00           N
ATOM   1739  HN  ILE A 696      30.680  50.060  61.610  1.00  0.00           H
ATOM   1740  CA  ILE A 696      30.250  50.760  59.610  1.00  0.00           C
ATOM   1741  HA  ILE A 696      29.510  51.540  59.460  1.00  0.00           H
ATOM   1742  CB  ILE A 696      31.550  51.520  59.850  1.00  0.00           C
ATOM   1743  HB  ILE A 696      32.340  50.940  60.380  1.00  0.00           H
ATOM   1744  CG2 ILE A 696      32.150  51.990  58.520  1.00  0.00           C
ATOM   1745 HG21 ILE A 696      33.100  52.560  58.630  1.00  0.00           H
ATOM   1746 HG22 ILE A 696      31.410  52.640  57.980  1.00  0.00           H
ATOM   1747 HG23 ILE A 696      32.440  51.150  57.850  1.00  0.00           H
ATOM   1748  CG1 ILE A 696      31.220  52.730  60.750  1.00  0.00           C
ATOM   1749 HG11 ILE A 696      30.620  52.390  61.610  1.00  0.00           H
ATOM   1750 HG12 ILE A 696      30.580  53.390  60.140  1.00  0.00           H
ATOM   1751  CD  ILE A 696      32.470  53.440  61.260  1.00  0.00           C
ATOM   1752  HD1 ILE A 696      32.140  54.370  61.780  1.00  0.00           H
ATOM   1753  HD2 ILE A 696      33.250  53.610  60.500  1.00  0.00           H
ATOM   1754  HD3 ILE A 696      33.010  52.800  62.000  1.00  0.00           H
ATOM   1755  C   ILE A 696      30.430  49.800  58.480  1.00  0.00           C
ATOM   1756  O   ILE A 696      30.060  50.050  57.360  1.00  0.00           O
ATOM   1757  N   GLY A 697      31.080  48.610  58.720  1.00  0.00           N
ATOM   1758  HN  GLY A 697      31.620  48.520  59.550  1.00  0.00           H
ATOM   1759  CA  GLY A 697      31.270  47.520  57.790  1.00  0.00           C
ATOM   1760  HA1 GLY A 697      31.720  46.710  58.340  1.00  0.00           H
ATOM   1761  HA2 GLY A 697      31.780  47.830  56.890  1.00  0.00           H
ATOM   1762  C   GLY A 697      30.020  46.900  57.350  1.00  0.00           C
ATOM   1763  O   GLY A 697      29.840  46.640  56.200  1.00  0.00           O
ATOM   1764  N   LEU A 698      29.050  46.770  58.290  1.00  0.00           N
ATOM   1765  HN  LEU A 698      29.230  47.260  59.140  1.00  0.00           H
ATOM   1766  CA  LEU A 698      27.710  46.250  57.990  1.00  0.00           C
ATOM   1767  HA  LEU A 698      27.810  45.320  57.450  1.00  0.00           H
ATOM   1768  CB  LEU A 698      26.860  45.850  59.270  1.00  0.00           C
ATOM   1769  HB1 LEU A 698      25.860  45.560  58.870  1.00  0.00           H
ATOM   1770  HB2 LEU A 698      26.810  46.810  59.820  1.00  0.00           H
ATOM   1771  CG  LEU A 698      27.560  44.770  60.250  1.00  0.00           C
ATOM   1772  HG  LEU A 698      28.630  44.970  60.460  1.00  0.00           H
ATOM   1773  CD1 LEU A 698      26.820  44.790  61.560  1.00  0.00           C
ATOM   1774 HD11 LEU A 698      26.860  45.880  61.770  1.00  0.00           H
ATOM   1775 HD12 LEU A 698      27.320  44.300  62.420  1.00  0.00           H
ATOM   1776 HD13 LEU A 698      25.770  44.430  61.420  1.00  0.00           H
ATOM   1777  CD2 LEU A 698      27.430  43.360  59.570  1.00  0.00           C
ATOM   1778 HD21 LEU A 698      28.070  43.430  58.670  1.00  0.00           H
ATOM   1779 HD22 LEU A 698      26.350  43.350  59.270  1.00  0.00           H
ATOM   1780 HD23 LEU A 698      27.770  42.530  60.220  1.00  0.00           H
ATOM   1781  C   LEU A 698      26.970  47.230  57.070  1.00  0.00           C
ATOM   1782  O   LEU A 698      26.480  46.770  56.030  1.00  0.00           O
ATOM   1783  N   TRP A 699      26.990  48.550  57.340  1.00  0.00           N
ATOM   1784  HN  TRP A 699      27.150  48.940  58.240  1.00  0.00           H
ATOM   1785  CA  TRP A 699      26.490  49.490  56.360  1.00  0.00           C
ATOM   1786  HA  TRP A 699      25.440  49.310  56.170  1.00  0.00           H
ATOM   1787  CB  TRP A 699      26.480  51.000  56.900  1.00  0.00           C
ATOM   1788  HB1 TRP A 699      26.190  51.640  56.030  1.00  0.00           H
ATOM   1789  HB2 TRP A 699      27.510  51.350  57.130  1.00  0.00           H
ATOM   1790  CG  TRP A 699      25.470  51.350  58.000  1.00  0.00           C
ATOM   1791  CD1 TRP A 699      25.680  51.800  59.280  1.00  0.00           C
ATOM   1792  HD1 TRP A 699      26.680  51.920  59.640  1.00  0.00           H
ATOM   1793  NE1 TRP A 699      24.530  52.240  59.790  1.00  0.00           N
ATOM   1794  HE1 TRP A 699      24.340  52.380  60.730  1.00  0.00           H
ATOM   1795  CE2 TRP A 699      23.530  52.050  58.930  1.00  0.00           C
ATOM   1796  CD2 TRP A 699      24.060  51.550  57.740  1.00  0.00           C
ATOM   1797  CE3 TRP A 699      23.220  51.400  56.580  1.00  0.00           C
ATOM   1798  HE3 TRP A 699      23.580  51.120  55.610  1.00  0.00           H
ATOM   1799  CZ3 TRP A 699      21.850  51.560  56.770  1.00  0.00           C
ATOM   1800  HZ3 TRP A 699      21.110  51.330  56.010  1.00  0.00           H
ATOM   1801  CZ2 TRP A 699      22.200  52.250  59.130  1.00  0.00           C
ATOM   1802  HZ2 TRP A 699      21.810  52.480  60.110  1.00  0.00           H
ATOM   1803  CH2 TRP A 699      21.380  52.060  58.030  1.00  0.00           C
ATOM   1804  HH2 TRP A 699      20.340  52.300  58.150  1.00  0.00           H
ATOM   1805  C   TRP A 699      27.240  49.490  55.010  1.00  0.00           C
ATOM   1806  O   TRP A 699      26.710  49.490  53.960  1.00  0.00           O
ATOM   1807  N   THR A 700      28.620  49.380  55.010  1.00  0.00           N
ATOM   1808  HN  THR A 700      29.000  49.350  55.940  1.00  0.00           H
ATOM   1809  CA  THR A 700      29.470  49.390  53.830  1.00  0.00           C
ATOM   1810  HA  THR A 700      29.340  50.380  53.420  1.00  0.00           H
ATOM   1811  CB  THR A 700      30.990  49.390  54.180  1.00  0.00           C
ATOM   1812  HB  THR A 700      31.350  48.390  54.520  1.00  0.00           H
ATOM   1813  OG1 THR A 700      31.400  50.400  55.110  1.00  0.00           O
ATOM   1814  HG1 THR A 700      30.870  50.250  55.900  1.00  0.00           H
ATOM   1815  CG2 THR A 700      31.840  49.660  52.880  1.00  0.00           C
ATOM   1816 HG21 THR A 700      31.620  48.900  52.100  1.00  0.00           H
ATOM   1817 HG22 THR A 700      32.880  49.820  53.230  1.00  0.00           H
ATOM   1818 HG23 THR A 700      31.440  50.610  52.490  1.00  0.00           H
ATOM   1819  C   THR A 700      29.150  48.240  52.890  1.00  0.00           C
ATOM   1820  O   THR A 700      28.950  48.310  51.710  1.00  0.00           O
ATOM   1821  N   SER A 701      28.950  47.090  53.520  1.00  0.00           N
ATOM   1822  HN  SER A 701      29.020  47.180  54.520  1.00  0.00           H
ATOM   1823  CA  SER A 701      28.560  45.810  52.960  1.00  0.00           C
ATOM   1824  HA  SER A 701      29.290  45.440  52.260  1.00  0.00           H
ATOM   1825  CB  SER A 701      28.560  44.690  54.000  1.00  0.00           C
ATOM   1826  HB1 SER A 701      27.890  44.820  54.880  1.00  0.00           H
ATOM   1827  HB2 SER A 701      29.550  44.730  54.490  1.00  0.00           H
ATOM   1828  OG  SER A 701      28.350  43.380  53.440  1.00  0.00           O
ATOM   1829  HG1 SER A 701      29.000  43.350  52.730  1.00  0.00           H
ATOM   1830  C   SER A 701      27.280  45.830  52.270  1.00  0.00           C
ATOM   1831  O   SER A 701      27.200  45.590  51.110  1.00  0.00           O
ATOM   1832  N   PHE A 702      26.290  46.370  52.910  1.00  0.00           N
ATOM   1833  HN  PHE A 702      26.490  46.660  53.840  1.00  0.00           H
ATOM   1834  CA  PHE A 702      24.940  46.700  52.520  1.00  0.00           C
ATOM   1835  HA  PHE A 702      24.460  45.860  52.020  1.00  0.00           H
ATOM   1836  CB  PHE A 702      24.070  47.150  53.800  1.00  0.00           C
ATOM   1837  HB1 PHE A 702      24.570  47.940  54.410  1.00  0.00           H
ATOM   1838  HB2 PHE A 702      23.880  46.320  54.490  1.00  0.00           H
ATOM   1839  CG  PHE A 702      22.790  47.670  53.470  1.00  0.00           C
ATOM   1840  CD1 PHE A 702      21.690  46.820  53.500  1.00  0.00           C
ATOM   1841  HD1 PHE A 702      21.810  45.780  53.750  1.00  0.00           H
ATOM   1842  CE1 PHE A 702      20.380  47.180  53.160  1.00  0.00           C
ATOM   1843  HE1 PHE A 702      19.590  46.430  53.210  1.00  0.00           H
ATOM   1844  CZ  PHE A 702      20.060  48.460  52.840  1.00  0.00           C
ATOM   1845  HZ  PHE A 702      19.050  48.670  52.520  1.00  0.00           H
ATOM   1846  CD2 PHE A 702      22.450  49.030  53.210  1.00  0.00           C
ATOM   1847  HD2 PHE A 702      23.270  49.730  53.300  1.00  0.00           H
ATOM   1848  CE2 PHE A 702      21.120  49.450  52.970  1.00  0.00           C
ATOM   1849  HE2 PHE A 702      20.910  50.500  52.840  1.00  0.00           H
ATOM   1850  C   PHE A 702      24.890  47.730  51.390  1.00  0.00           C
ATOM   1851  O   PHE A 702      24.140  47.450  50.440  1.00  0.00           O
ATOM   1852  N   LEU A 703      25.670  48.870  51.390  1.00  0.00           N
ATOM   1853  HN  LEU A 703      26.100  49.180  52.230  1.00  0.00           H
ATOM   1854  CA  LEU A 703      25.830  49.860  50.320  1.00  0.00           C
ATOM   1855  HA  LEU A 703      24.840  50.220  50.080  1.00  0.00           H
ATOM   1856  CB  LEU A 703      26.820  50.980  50.680  1.00  0.00           C
ATOM   1857  HB1 LEU A 703      27.330  51.450  49.810  1.00  0.00           H
ATOM   1858  HB2 LEU A 703      27.600  50.440  51.250  1.00  0.00           H
ATOM   1859  CG  LEU A 703      26.270  52.120  51.600  1.00  0.00           C
ATOM   1860  HG  LEU A 703      25.970  51.610  52.530  1.00  0.00           H
ATOM   1861  CD1 LEU A 703      27.410  53.120  51.930  1.00  0.00           C
ATOM   1862 HD11 LEU A 703      28.250  52.600  52.460  1.00  0.00           H
ATOM   1863 HD12 LEU A 703      27.070  53.930  52.610  1.00  0.00           H
ATOM   1864 HD13 LEU A 703      27.830  53.500  50.970  1.00  0.00           H
ATOM   1865  CD2 LEU A 703      25.090  52.940  50.900  1.00  0.00           C
ATOM   1866 HD21 LEU A 703      24.270  52.210  50.700  1.00  0.00           H
ATOM   1867 HD22 LEU A 703      25.420  53.340  49.920  1.00  0.00           H
ATOM   1868 HD23 LEU A 703      24.740  53.730  51.610  1.00  0.00           H
ATOM   1869  C   LEU A 703      26.450  49.180  49.080  1.00  0.00           C
ATOM   1870  O   LEU A 703      26.000  49.320  47.950  1.00  0.00           O
ATOM   1871  N   CYS A 704      27.580  48.410  49.270  1.00  0.00           N
ATOM   1872  HN  CYS A 704      27.970  48.240  50.170  1.00  0.00           H
ATOM   1873  CA  CYS A 704      28.190  47.650  48.240  1.00  0.00           C
ATOM   1874  HA  CYS A 704      28.380  48.340  47.440  1.00  0.00           H
ATOM   1875  CB  CYS A 704      29.650  47.050  48.580  1.00  0.00           C
ATOM   1876  HB1 CYS A 704      29.940  46.360  47.770  1.00  0.00           H
ATOM   1877  HB2 CYS A 704      29.480  46.500  49.540  1.00  0.00           H
ATOM   1878  SG  CYS A 704      30.900  48.380  48.680  1.00  0.00           S
ATOM   1879  HG1 CYS A 704      30.400  48.920  49.770  1.00  0.00           H
ATOM   1880  C   CYS A 704      27.380  46.600  47.500  1.00  0.00           C
ATOM   1881  O   CYS A 704      27.410  46.600  46.270  1.00  0.00           O
ATOM   1882  N   ILE A 705      26.540  45.790  48.100  1.00  0.00           N
ATOM   1883  HN  ILE A 705      26.550  45.850  49.090  1.00  0.00           H
ATOM   1884  CA  ILE A 705      25.630  44.910  47.510  1.00  0.00           C
ATOM   1885  HA  ILE A 705      26.160  44.390  46.720  1.00  0.00           H
ATOM   1886  CB  ILE A 705      25.180  43.800  48.470  1.00  0.00           C
ATOM   1887  HB  ILE A 705      24.590  44.190  49.320  1.00  0.00           H
ATOM   1888  CG2 ILE A 705      24.270  42.830  47.710  1.00  0.00           C
ATOM   1889 HG21 ILE A 705      24.800  42.270  46.910  1.00  0.00           H
ATOM   1890 HG22 ILE A 705      23.400  43.220  47.150  1.00  0.00           H
ATOM   1891 HG23 ILE A 705      23.930  41.990  48.370  1.00  0.00           H
ATOM   1892  CG1 ILE A 705      26.410  43.020  49.020  1.00  0.00           C
ATOM   1893 HG11 ILE A 705      27.180  43.680  49.470  1.00  0.00           H
ATOM   1894 HG12 ILE A 705      26.940  42.470  48.210  1.00  0.00           H
ATOM   1895  CD  ILE A 705      25.990  42.090  50.140  1.00  0.00           C
ATOM   1896  HD1 ILE A 705      26.780  41.610  50.750  1.00  0.00           H
ATOM   1897  HD2 ILE A 705      25.340  41.290  49.710  1.00  0.00           H
ATOM   1898  HD3 ILE A 705      25.300  42.500  50.910  1.00  0.00           H
ATOM   1899  C   ILE A 705      24.490  45.600  46.780  1.00  0.00           C
ATOM   1900  O   ILE A 705      24.050  45.190  45.710  1.00  0.00           O
ATOM   1901  N   VAL A 706      23.900  46.650  47.330  1.00  0.00           N
ATOM   1902  HN  VAL A 706      24.280  46.950  48.200  1.00  0.00           H
ATOM   1903  CA  VAL A 706      22.880  47.450  46.610  1.00  0.00           C
ATOM   1904  HA  VAL A 706      22.110  46.760  46.280  1.00  0.00           H
ATOM   1905  CB  VAL A 706      22.250  48.550  47.400  1.00  0.00           C
ATOM   1906  HB  VAL A 706      23.050  49.220  47.770  1.00  0.00           H
ATOM   1907  CG1 VAL A 706      21.300  49.390  46.500  1.00  0.00           C
ATOM   1908 HG11 VAL A 706      21.850  49.990  45.740  1.00  0.00           H
ATOM   1909 HG12 VAL A 706      20.630  50.110  46.990  1.00  0.00           H
ATOM   1910 HG13 VAL A 706      20.710  48.730  45.830  1.00  0.00           H
ATOM   1911  CG2 VAL A 706      21.540  47.820  48.590  1.00  0.00           C
ATOM   1912 HG21 VAL A 706      20.600  47.360  48.220  1.00  0.00           H
ATOM   1913 HG22 VAL A 706      21.310  48.510  49.440  1.00  0.00           H
ATOM   1914 HG23 VAL A 706      22.130  46.980  49.000  1.00  0.00           H
ATOM   1915  C   VAL A 706      23.520  48.040  45.360  1.00  0.00           C
ATOM   1916  O   VAL A 706      23.000  48.000  44.280  1.00  0.00           O
ATOM   1917  N   LEU A 707      24.760  48.600  45.420  1.00  0.00           N
ATOM   1918  HN  LEU A 707      25.280  48.480  46.270  1.00  0.00           H
ATOM   1919  CA  LEU A 707      25.500  49.340  44.410  1.00  0.00           C
ATOM   1920  HA  LEU A 707      24.790  50.020  43.990  1.00  0.00           H
ATOM   1921  CB  LEU A 707      26.750  50.040  45.080  1.00  0.00           C
ATOM   1922  HB1 LEU A 707      27.430  49.320  45.590  1.00  0.00           H
ATOM   1923  HB2 LEU A 707      26.420  50.730  45.890  1.00  0.00           H
ATOM   1924  CG  LEU A 707      27.650  50.870  44.140  1.00  0.00           C
ATOM   1925  HG  LEU A 707      27.900  50.350  43.190  1.00  0.00           H
ATOM   1926  CD1 LEU A 707      26.850  52.190  43.730  1.00  0.00           C
ATOM   1927 HD11 LEU A 707      27.460  52.860  43.090  1.00  0.00           H
ATOM   1928 HD12 LEU A 707      26.720  52.780  44.670  1.00  0.00           H
ATOM   1929 HD13 LEU A 707      25.980  51.840  43.130  1.00  0.00           H
ATOM   1930  CD2 LEU A 707      28.950  51.290  44.880  1.00  0.00           C
ATOM   1931 HD21 LEU A 707      28.740  51.840  45.830  1.00  0.00           H
ATOM   1932 HD22 LEU A 707      29.640  51.960  44.320  1.00  0.00           H
ATOM   1933 HD23 LEU A 707      29.550  50.390  45.110  1.00  0.00           H
ATOM   1934  C   LEU A 707      25.820  48.530  43.190  1.00  0.00           C
ATOM   1935  O   LEU A 707      25.720  49.080  42.080  1.00  0.00           O
ATOM   1936  N   VAL A 708      26.110  47.230  43.360  1.00  0.00           N
ATOM   1937  HN  VAL A 708      26.280  46.750  44.220  1.00  0.00           H
ATOM   1938  CA  VAL A 708      26.240  46.440  42.180  1.00  0.00           C
ATOM   1939  HA  VAL A 708      26.800  47.000  41.450  1.00  0.00           H
ATOM   1940  CB  VAL A 708      27.170  45.270  42.390  1.00  0.00           C
ATOM   1941  HB  VAL A 708      27.170  44.630  41.480  1.00  0.00           H
ATOM   1942  CG1 VAL A 708      28.610  45.750  42.680  1.00  0.00           C
ATOM   1943 HG11 VAL A 708      28.690  46.000  43.760  1.00  0.00           H
ATOM   1944 HG12 VAL A 708      28.980  46.600  42.050  1.00  0.00           H
ATOM   1945 HG13 VAL A 708      29.300  44.920  42.480  1.00  0.00           H
ATOM   1946  CG2 VAL A 708      26.720  44.460  43.570  1.00  0.00           C
ATOM   1947 HG21 VAL A 708      27.460  43.630  43.680  1.00  0.00           H
ATOM   1948 HG22 VAL A 708      25.750  43.920  43.450  1.00  0.00           H
ATOM   1949 HG23 VAL A 708      26.690  44.930  44.580  1.00  0.00           H
ATOM   1950  C   VAL A 708      24.910  45.930  41.630  1.00  0.00           C
ATOM   1951  O   VAL A 708      24.820  45.680  40.430  1.00  0.00           O
ATOM   1952  N   ALA A 709      23.800  45.770  42.370  1.00  0.00           N
ATOM   1953  HN  ALA A 709      23.910  45.730  43.360  1.00  0.00           H
ATOM   1954  CA  ALA A 709      22.580  45.230  41.810  1.00  0.00           C
ATOM   1955  HA  ALA A 709      22.710  44.590  40.960  1.00  0.00           H
ATOM   1956  CB  ALA A 709      21.780  44.320  42.820  1.00  0.00           C
ATOM   1957  HB1 ALA A 709      21.430  45.000  43.620  1.00  0.00           H
ATOM   1958  HB2 ALA A 709      22.480  43.630  43.340  1.00  0.00           H
ATOM   1959  HB3 ALA A 709      20.980  43.810  42.250  1.00  0.00           H
ATOM   1960  C   ALA A 709      21.600  46.350  41.350  1.00  0.00           C
ATOM   1961  O   ALA A 709      20.460  46.140  40.910  1.00  0.00           O
ATOM   1962  N   THR A 710      22.130  47.590  41.330  1.00  0.00           N
ATOM   1963  HN  THR A 710      23.050  47.680  41.700  1.00  0.00           H
ATOM   1964  CA  THR A 710      21.490  48.800  40.780  1.00  0.00           C
ATOM   1965  HA  THR A 710      20.540  48.490  40.370  1.00  0.00           H
ATOM   1966  CB  THR A 710      21.370  50.000  41.730  1.00  0.00           C
ATOM   1967  HB  THR A 710      21.280  50.990  41.220  1.00  0.00           H
ATOM   1968  OG1 THR A 710      22.440  49.980  42.660  1.00  0.00           O
ATOM   1969  HG1 THR A 710      22.440  49.100  43.050  1.00  0.00           H
ATOM   1970  CG2 THR A 710      20.050  49.810  42.510  1.00  0.00           C
ATOM   1971 HG21 THR A 710      19.160  49.830  41.830  1.00  0.00           H
ATOM   1972 HG22 THR A 710      19.890  50.550  43.310  1.00  0.00           H
ATOM   1973 HG23 THR A 710      19.990  48.750  42.840  1.00  0.00           H
ATOM   1974  C   THR A 710      22.230  49.220  39.600  1.00  0.00           C
ATOM   1975  O   THR A 710      21.810  50.170  38.990  1.00  0.00           O
ATOM   1976  N   ASP A 711      23.320  48.520  39.200  1.00  0.00           N
ATOM   1977  HN  ASP A 711      23.610  47.680  39.670  1.00  0.00           H
ATOM   1978  CA  ASP A 711      24.370  48.840  38.170  1.00  0.00           C
ATOM   1979  HA  ASP A 711      24.910  47.910  38.110  1.00  0.00           H
ATOM   1980  CB  ASP A 711      23.680  49.080  36.790  1.00  0.00           C
ATOM   1981  HB1 ASP A 711      23.170  50.050  36.700  1.00  0.00           H
ATOM   1982  HB2 ASP A 711      22.820  48.370  36.740  1.00  0.00           H
ATOM   1983  CG  ASP A 711      24.580  48.810  35.600  1.00  0.00           C
ATOM   1984  OD1 ASP A 711      24.240  49.070  34.420  1.00  0.00           O
ATOM   1985  OD2 ASP A 711      25.740  48.280  35.860  1.00  0.00           O
ATOM   1986  C   ASP A 711      25.390  49.890  38.550  1.00  0.00           C
ATOM   1987  O   ASP A 711      25.000  51.030  38.860  1.00  0.00           O
ATOM   1988  N   ALA A 712      26.690  49.610  38.450  1.00  0.00           N
ATOM   1989  HN  ALA A 712      26.890  48.640  38.330  1.00  0.00           H
ATOM   1990  CA  ALA A 712      27.710  50.550  38.680  1.00  0.00           C
ATOM   1991  HA  ALA A 712      27.300  51.420  39.160  1.00  0.00           H
ATOM   1992  CB  ALA A 712      28.790  49.890  39.620  1.00  0.00           C
ATOM   1993  HB1 ALA A 712      28.240  49.540  40.510  1.00  0.00           H
ATOM   1994  HB2 ALA A 712      29.620  50.610  39.810  1.00  0.00           H
ATOM   1995  HB3 ALA A 712      29.150  48.920  39.220  1.00  0.00           H
ATOM   1996  C   ALA A 712      28.350  51.210  37.440  1.00  0.00           C
ATOM   1997  O   ALA A 712      29.290  52.030  37.560  1.00  0.00           O
ATOM   1998  N   SER A 713      28.020  50.700  36.230  1.00  0.00           N
ATOM   1999  HN  SER A 713      27.220  50.120  36.160  1.00  0.00           H
ATOM   2000  CA  SER A 713      28.730  50.950  34.980  1.00  0.00           C
ATOM   2001  HA  SER A 713      29.750  50.580  34.900  1.00  0.00           H
ATOM   2002  CB  SER A 713      27.910  50.210  33.980  1.00  0.00           C
ATOM   2003  HB1 SER A 713      28.470  50.310  33.030  1.00  0.00           H
ATOM   2004  HB2 SER A 713      26.880  50.610  33.890  1.00  0.00           H
ATOM   2005  OG  SER A 713      27.700  48.840  34.250  1.00  0.00           O
ATOM   2006  HG1 SER A 713      26.820  48.860  34.640  1.00  0.00           H
ATOM   2007  C   SER A 713      28.950  52.370  34.590  1.00  0.00           C
ATOM   2008  O   SER A 713      30.060  52.710  34.210  1.00  0.00           O
ATOM   2009  N   SER A 714      27.950  53.290  34.720  1.00  0.00           N
ATOM   2010  HN  SER A 714      27.000  53.080  34.860  1.00  0.00           H
ATOM   2011  CA  SER A 714      28.260  54.710  34.530  1.00  0.00           C
ATOM   2012  HA  SER A 714      28.840  54.750  33.610  1.00  0.00           H
ATOM   2013  CB  SER A 714      26.980  55.580  34.660  1.00  0.00           C
ATOM   2014  HB1 SER A 714      27.040  56.670  34.450  1.00  0.00           H
ATOM   2015  HB2 SER A 714      26.540  55.540  35.670  1.00  0.00           H
ATOM   2016  OG  SER A 714      25.920  55.160  33.740  1.00  0.00           O
ATOM   2017  HG1 SER A 714      25.780  54.220  33.850  1.00  0.00           H
ATOM   2018  C   SER A 714      29.190  55.250  35.560  1.00  0.00           C
ATOM   2019  O   SER A 714      30.070  56.020  35.260  1.00  0.00           O
ATOM   2020  N   LEU A 715      29.030  54.930  36.850  1.00  0.00           N
ATOM   2021  HN  LEU A 715      28.250  54.370  37.130  1.00  0.00           H
ATOM   2022  CA  LEU A 715      29.900  55.380  37.910  1.00  0.00           C
ATOM   2023  HA  LEU A 715      30.080  56.440  37.980  1.00  0.00           H
ATOM   2024  CB  LEU A 715      29.490  54.780  39.210  1.00  0.00           C
ATOM   2025  HB1 LEU A 715      30.070  55.230  40.050  1.00  0.00           H
ATOM   2026  HB2 LEU A 715      29.730  53.690  39.230  1.00  0.00           H
ATOM   2027  CG  LEU A 715      27.960  54.950  39.550  1.00  0.00           C
ATOM   2028  HG  LEU A 715      27.450  54.500  38.680  1.00  0.00           H
ATOM   2029  CD1 LEU A 715      27.710  54.270  40.880  1.00  0.00           C
ATOM   2030 HD11 LEU A 715      27.930  53.180  40.800  1.00  0.00           H
ATOM   2031 HD12 LEU A 715      26.650  54.400  41.170  1.00  0.00           H
ATOM   2032 HD13 LEU A 715      28.210  54.780  41.730  1.00  0.00           H
ATOM   2033  CD2 LEU A 715      27.430  56.380  39.740  1.00  0.00           C
ATOM   2034 HD21 LEU A 715      26.410  56.180  40.120  1.00  0.00           H
ATOM   2035 HD22 LEU A 715      27.480  56.900  38.760  1.00  0.00           H
ATOM   2036 HD23 LEU A 715      28.040  56.950  40.480  1.00  0.00           H
ATOM   2037  C   LEU A 715      31.380  54.910  37.660  1.00  0.00           C
ATOM   2038  O   LEU A 715      32.210  55.780  37.630  1.00  0.00           O
ATOM   2039  N   VAL A 716      31.640  53.660  37.270  1.00  0.00           N
ATOM   2040  HN  VAL A 716      30.870  53.030  37.150  1.00  0.00           H
ATOM   2041  CA  VAL A 716      32.950  53.090  36.810  1.00  0.00           C
ATOM   2042  HA  VAL A 716      33.660  53.250  37.600  1.00  0.00           H
ATOM   2043  CB  VAL A 716      32.650  51.550  36.580  1.00  0.00           C
ATOM   2044  HB  VAL A 716      31.760  51.470  35.910  1.00  0.00           H
ATOM   2045  CG1 VAL A 716      33.860  50.840  35.890  1.00  0.00           C
ATOM   2046 HG11 VAL A 716      33.990  51.110  34.810  1.00  0.00           H
ATOM   2047 HG12 VAL A 716      33.800  49.750  36.040  1.00  0.00           H
ATOM   2048 HG13 VAL A 716      34.780  51.130  36.450  1.00  0.00           H
ATOM   2049  CG2 VAL A 716      32.340  50.690  37.790  1.00  0.00           C
ATOM   2050 HG21 VAL A 716      32.030  49.660  37.500  1.00  0.00           H
ATOM   2051 HG22 VAL A 716      31.520  51.150  38.380  1.00  0.00           H
ATOM   2052 HG23 VAL A 716      33.250  50.550  38.400  1.00  0.00           H
ATOM   2053  C   VAL A 716      33.490  53.810  35.580  1.00  0.00           C
ATOM   2054  O   VAL A 716      34.710  54.070  35.560  1.00  0.00           O
ATOM   2055  N   CYS A 717      32.670  54.100  34.580  1.00  0.00           N
ATOM   2056  HN  CYS A 717      31.730  53.800  34.610  1.00  0.00           H
ATOM   2057  CA  CYS A 717      33.060  54.740  33.350  1.00  0.00           C
ATOM   2058  HA  CYS A 717      33.950  54.280  32.970  1.00  0.00           H
ATOM   2059  CB  CYS A 717      32.020  54.580  32.300  1.00  0.00           C
ATOM   2060  HB1 CYS A 717      32.190  55.200  31.400  1.00  0.00           H
ATOM   2061  HB2 CYS A 717      31.040  54.850  32.750  1.00  0.00           H
ATOM   2062  SG  CYS A 717      31.940  52.830  31.790  1.00  0.00           S
ATOM   2063  HG1 CYS A 717      30.900  52.470  32.540  1.00  0.00           H
ATOM   2064  C   CYS A 717      33.350  56.230  33.430  1.00  0.00           C
ATOM   2065  O   CYS A 717      34.190  56.710  32.710  1.00  0.00           O
ATOM   2066  N   TYR A 718      32.780  57.050  34.380  1.00  0.00           N
ATOM   2067  HN  TYR A 718      32.030  56.680  34.930  1.00  0.00           H
ATOM   2068  CA  TYR A 718      33.300  58.330  34.660  1.00  0.00           C
ATOM   2069  HA  TYR A 718      33.140  58.910  33.760  1.00  0.00           H
ATOM   2070  CB  TYR A 718      32.380  58.940  35.850  1.00  0.00           C
ATOM   2071  HB1 TYR A 718      32.860  59.790  36.410  1.00  0.00           H
ATOM   2072  HB2 TYR A 718      32.120  58.100  36.510  1.00  0.00           H
ATOM   2073  CG  TYR A 718      31.160  59.590  35.260  1.00  0.00           C
ATOM   2074  CD1 TYR A 718      31.340  60.690  34.390  1.00  0.00           C
ATOM   2075  HD1 TYR A 718      32.360  60.930  34.120  1.00  0.00           H
ATOM   2076  CE1 TYR A 718      30.250  61.400  33.840  1.00  0.00           C
ATOM   2077  HE1 TYR A 718      30.410  62.180  33.120  1.00  0.00           H
ATOM   2078  CZ  TYR A 718      28.960  61.050  34.370  1.00  0.00           C
ATOM   2079  OH  TYR A 718      27.890  61.880  34.030  1.00  0.00           O
ATOM   2080  HH  TYR A 718      28.260  62.550  33.460  1.00  0.00           H
ATOM   2081  CD2 TYR A 718      29.860  59.340  35.780  1.00  0.00           C
ATOM   2082  HD2 TYR A 718      29.690  58.540  36.490  1.00  0.00           H
ATOM   2083  CE2 TYR A 718      28.710  60.040  35.230  1.00  0.00           C
ATOM   2084  HE2 TYR A 718      27.720  60.110  35.650  1.00  0.00           H
ATOM   2085  C   TYR A 718      34.750  58.470  35.090  1.00  0.00           C
ATOM   2086  O   TYR A 718      35.460  59.400  34.780  1.00  0.00           O
ATOM   2087  N   ILE A 719      35.260  57.480  35.870  1.00  0.00           N
ATOM   2088  HN  ILE A 719      34.610  56.720  35.980  1.00  0.00           H
ATOM   2089  CA  ILE A 719      36.580  57.460  36.320  1.00  0.00           C
ATOM   2090  HA  ILE A 719      36.790  58.440  36.730  1.00  0.00           H
ATOM   2091  CB  ILE A 719      36.870  56.310  37.390  1.00  0.00           C
ATOM   2092  HB  ILE A 719      36.560  55.330  36.960  1.00  0.00           H
ATOM   2093  CG2 ILE A 719      38.370  56.100  37.700  1.00  0.00           C
ATOM   2094 HG21 ILE A 719      38.840  57.060  38.030  1.00  0.00           H
ATOM   2095 HG22 ILE A 719      38.980  55.790  36.830  1.00  0.00           H
ATOM   2096 HG23 ILE A 719      38.460  55.390  38.550  1.00  0.00           H
ATOM   2097  CG1 ILE A 719      36.010  56.540  38.660  1.00  0.00           C
ATOM   2098 HG11 ILE A 719      36.330  55.750  39.390  1.00  0.00           H
ATOM   2099 HG12 ILE A 719      34.930  56.370  38.460  1.00  0.00           H
ATOM   2100  CD  ILE A 719      36.110  57.870  39.380  1.00  0.00           C
ATOM   2101  HD1 ILE A 719      37.130  58.300  39.510  1.00  0.00           H
ATOM   2102  HD2 ILE A 719      35.630  57.950  40.380  1.00  0.00           H
ATOM   2103  HD3 ILE A 719      35.610  58.640  38.770  1.00  0.00           H
ATOM   2104  C   ILE A 719      37.630  57.240  35.160  1.00  0.00           C
ATOM   2105  O   ILE A 719      37.540  56.290  34.310  1.00  0.00           O
ATOM   2106  N   THR A 720      38.630  58.130  34.920  1.00  0.00           N
ATOM   2107  HN  THR A 720      38.600  58.910  35.540  1.00  0.00           H
ATOM   2108  CA  THR A 720      39.640  58.050  33.880  1.00  0.00           C
ATOM   2109  HA  THR A 720      39.780  57.080  33.410  1.00  0.00           H
ATOM   2110  CB  THR A 720      39.470  59.100  32.690  1.00  0.00           C
ATOM   2111  HB  THR A 720      39.990  58.620  31.830  1.00  0.00           H
ATOM   2112  OG1 THR A 720      40.020  60.370  32.990  1.00  0.00           O
ATOM   2113  HG1 THR A 720      40.350  60.640  32.120  1.00  0.00           H
ATOM   2114  CG2 THR A 720      38.000  59.360  32.320  1.00  0.00           C
ATOM   2115 HG21 THR A 720      37.490  58.400  32.100  1.00  0.00           H
ATOM   2116 HG22 THR A 720      37.790  60.090  31.520  1.00  0.00           H
ATOM   2117 HG23 THR A 720      37.530  59.800  33.240  1.00  0.00           H
ATOM   2118  C   THR A 720      41.000  58.190  34.560  1.00  0.00           C
ATOM   2119  O   THR A 720      41.100  58.630  35.690  1.00  0.00           O
ATOM   2120  N   ARG A 721      42.050  57.940  33.740  1.00  0.00           N
ATOM   2121  HN  ARG A 721      41.940  57.660  32.790  1.00  0.00           H
ATOM   2122  CA  ARG A 721      43.470  58.070  34.050  1.00  0.00           C
ATOM   2123  HA  ARG A 721      43.740  57.170  34.590  1.00  0.00           H
ATOM   2124  CB  ARG A 721      44.170  57.890  32.670  1.00  0.00           C
ATOM   2125  HB1 ARG A 721      45.210  58.280  32.760  1.00  0.00           H
ATOM   2126  HB2 ARG A 721      43.660  58.690  32.080  1.00  0.00           H
ATOM   2127  CG  ARG A 721      44.150  56.550  31.970  1.00  0.00           C
ATOM   2128  HG1 ARG A 721      44.730  56.670  31.030  1.00  0.00           H
ATOM   2129  HG2 ARG A 721      43.150  56.470  31.490  1.00  0.00           H
ATOM   2130  CD  ARG A 721      44.590  55.400  32.840  1.00  0.00           C
ATOM   2131  HD1 ARG A 721      44.770  54.480  32.240  1.00  0.00           H
ATOM   2132  HD2 ARG A 721      43.940  55.160  33.710  1.00  0.00           H
ATOM   2133  NE  ARG A 721      45.960  55.700  33.350  1.00  0.00           N
ATOM   2134  HE  ARG A 721      46.510  56.360  32.840  1.00  0.00           H
ATOM   2135  CZ  ARG A 721      46.500  55.090  34.390  1.00  0.00           C
ATOM   2136  NH1 ARG A 721      45.950  54.140  35.080  1.00  0.00           N
ATOM   2137 HH11 ARG A 721      44.950  54.060  35.070  1.00  0.00           H
ATOM   2138 HH12 ARG A 721      46.440  53.730  35.850  1.00  0.00           H
ATOM   2139  NH2 ARG A 721      47.740  55.450  34.800  1.00  0.00           N
ATOM   2140 HH21 ARG A 721      48.230  56.230  34.410  1.00  0.00           H
ATOM   2141 HH22 ARG A 721      47.950  55.090  35.700  1.00  0.00           H
ATOM   2142  C   ARG A 721      43.870  59.280  34.900  1.00  0.00           C
ATOM   2143  O   ARG A 721      44.790  59.150  35.750  1.00  0.00           O
ATOM   2144  N   PHE A 722      43.310  60.470  34.680  1.00  0.00           N
ATOM   2145  HN  PHE A 722      42.560  60.560  34.020  1.00  0.00           H
ATOM   2146  CA  PHE A 722      43.540  61.690  35.400  1.00  0.00           C
ATOM   2147  HA  PHE A 722      44.560  62.010  35.260  1.00  0.00           H
ATOM   2148  CB  PHE A 722      42.610  62.810  34.860  1.00  0.00           C
ATOM   2149  HB1 PHE A 722      41.570  62.510  35.090  1.00  0.00           H
ATOM   2150  HB2 PHE A 722      42.700  62.970  33.760  1.00  0.00           H
ATOM   2151  CG  PHE A 722      42.860  64.150  35.480  1.00  0.00           C
ATOM   2152  CD1 PHE A 722      43.560  65.140  34.670  1.00  0.00           C
ATOM   2153  HD1 PHE A 722      44.050  64.810  33.770  1.00  0.00           H
ATOM   2154  CE1 PHE A 722      43.720  66.480  35.110  1.00  0.00           C
ATOM   2155  HE1 PHE A 722      44.150  67.260  34.480  1.00  0.00           H
ATOM   2156  CZ  PHE A 722      43.080  66.860  36.250  1.00  0.00           C
ATOM   2157  HZ  PHE A 722      43.190  67.860  36.630  1.00  0.00           H
ATOM   2158  CD2 PHE A 722      42.150  64.690  36.590  1.00  0.00           C
ATOM   2159  HD2 PHE A 722      41.450  64.110  37.160  1.00  0.00           H
ATOM   2160  CE2 PHE A 722      42.270  66.030  36.970  1.00  0.00           C
ATOM   2161  HE2 PHE A 722      41.760  66.340  37.870  1.00  0.00           H
ATOM   2162  C   PHE A 722      43.320  61.400  36.960  1.00  0.00           C
ATOM   2163  O   PHE A 722      44.180  61.630  37.770  1.00  0.00           O
ATOM   2164  N   THR A 723      42.140  60.870  37.310  1.00  0.00           N
ATOM   2165  HN  THR A 723      41.490  60.710  36.580  1.00  0.00           H
ATOM   2166  CA  THR A 723      41.650  60.510  38.730  1.00  0.00           C
ATOM   2167  HA  THR A 723      41.710  61.330  39.430  1.00  0.00           H
ATOM   2168  CB  THR A 723      40.140  60.250  38.740  1.00  0.00           C
ATOM   2169  HB  THR A 723      39.980  59.300  38.190  1.00  0.00           H
ATOM   2170  OG1 THR A 723      39.400  61.330  38.190  1.00  0.00           O
ATOM   2171  HG1 THR A 723      39.460  61.220  37.230  1.00  0.00           H
ATOM   2172  CG2 THR A 723      39.480  60.060  40.090  1.00  0.00           C
ATOM   2173 HG21 THR A 723      38.390  59.890  39.940  1.00  0.00           H
ATOM   2174 HG22 THR A 723      39.660  60.950  40.760  1.00  0.00           H
ATOM   2175 HG23 THR A 723      39.910  59.190  40.620  1.00  0.00           H
ATOM   2176  C   THR A 723      42.350  59.340  39.330  1.00  0.00           C
ATOM   2177  O   THR A 723      42.770  59.350  40.530  1.00  0.00           O
ATOM   2178  N   GLU A 724      42.650  58.300  38.470  1.00  0.00           N
ATOM   2179  HN  GLU A 724      42.220  58.350  37.570  1.00  0.00           H
ATOM   2180  CA  GLU A 724      43.430  57.060  38.820  1.00  0.00           C
ATOM   2181  HA  GLU A 724      42.890  56.610  39.650  1.00  0.00           H
ATOM   2182  CB  GLU A 724      43.570  56.170  37.610  1.00  0.00           C
ATOM   2183  HB1 GLU A 724      44.230  55.300  37.810  1.00  0.00           H
ATOM   2184  HB2 GLU A 724      44.060  56.660  36.740  1.00  0.00           H
ATOM   2185  CG  GLU A 724      42.160  55.630  37.130  1.00  0.00           C
ATOM   2186  HG1 GLU A 724      41.480  56.470  36.860  1.00  0.00           H
ATOM   2187  HG2 GLU A 724      41.750  55.240  38.090  1.00  0.00           H
ATOM   2188  CD  GLU A 724      42.190  54.580  36.030  1.00  0.00           C
ATOM   2189  OE1 GLU A 724      43.270  54.010  35.690  1.00  0.00           O
ATOM   2190  OE2 GLU A 724      41.090  54.200  35.600  1.00  0.00           O
ATOM   2191  C   GLU A 724      44.880  57.310  39.250  1.00  0.00           C
ATOM   2192  O   GLU A 724      45.260  56.970  40.330  1.00  0.00           O
ATOM   2193  N   GLU A 725      45.580  58.140  38.410  1.00  0.00           N
ATOM   2194  HN  GLU A 725      45.290  58.370  37.480  1.00  0.00           H
ATOM   2195  CA  GLU A 725      46.930  58.580  38.660  1.00  0.00           C
ATOM   2196  HA  GLU A 725      47.550  57.710  38.800  1.00  0.00           H
ATOM   2197  CB  GLU A 725      47.610  59.270  37.450  1.00  0.00           C
ATOM   2198  HB1 GLU A 725      48.640  59.270  37.830  1.00  0.00           H
ATOM   2199  HB2 GLU A 725      47.300  60.320  37.260  1.00  0.00           H
ATOM   2200  CG  GLU A 725      47.770  58.340  36.210  1.00  0.00           C
ATOM   2201  HG1 GLU A 725      46.740  58.130  35.830  1.00  0.00           H
ATOM   2202  HG2 GLU A 725      48.210  57.400  36.610  1.00  0.00           H
ATOM   2203  CD  GLU A 725      48.640  58.970  35.160  1.00  0.00           C
ATOM   2204  OE1 GLU A 725      48.480  60.210  35.000  1.00  0.00           O
ATOM   2205  OE2 GLU A 725      49.490  58.250  34.560  1.00  0.00           O
ATOM   2206  C   GLU A 725      46.960  59.390  39.970  1.00  0.00           C
ATOM   2207  O   GLU A 725      47.780  59.120  40.870  1.00  0.00           O
ATOM   2208  N   ALA A 726      46.050  60.390  40.190  1.00  0.00           N
ATOM   2209  HN  ALA A 726      45.230  60.450  39.620  1.00  0.00           H
ATOM   2210  CA  ALA A 726      46.030  61.340  41.350  1.00  0.00           C
ATOM   2211  HA  ALA A 726      47.000  61.800  41.250  1.00  0.00           H
ATOM   2212  CB  ALA A 726      44.940  62.380  41.260  1.00  0.00           C
ATOM   2213  HB1 ALA A 726      45.110  63.160  42.040  1.00  0.00           H
ATOM   2214  HB2 ALA A 726      43.970  61.880  41.430  1.00  0.00           H
ATOM   2215  HB3 ALA A 726      44.810  62.900  40.290  1.00  0.00           H
ATOM   2216  C   ALA A 726      45.950  60.650  42.690  1.00  0.00           C
ATOM   2217  O   ALA A 726      46.750  60.760  43.610  1.00  0.00           O
ATOM   2218  N   PHE A 727      44.930  59.800  42.740  1.00  0.00           N
ATOM   2219  HN  PHE A 727      44.400  59.650  41.900  1.00  0.00           H
ATOM   2220  CA  PHE A 727      44.490  59.050  43.910  1.00  0.00           C
ATOM   2221  HA  PHE A 727      44.270  59.770  44.680  1.00  0.00           H
ATOM   2222  CB  PHE A 727      43.190  58.320  43.550  1.00  0.00           C
ATOM   2223  HB1 PHE A 727      43.330  57.500  42.810  1.00  0.00           H
ATOM   2224  HB2 PHE A 727      42.480  59.020  43.080  1.00  0.00           H
ATOM   2225  CG  PHE A 727      42.500  57.580  44.700  1.00  0.00           C
ATOM   2226  CD1 PHE A 727      42.440  56.210  44.780  1.00  0.00           C
ATOM   2227  HD1 PHE A 727      42.880  55.750  43.910  1.00  0.00           H
ATOM   2228  CE1 PHE A 727      41.720  55.590  45.760  1.00  0.00           C
ATOM   2229  HE1 PHE A 727      41.640  54.510  45.780  1.00  0.00           H
ATOM   2230  CZ  PHE A 727      41.170  56.300  46.810  1.00  0.00           C
ATOM   2231  HZ  PHE A 727      40.660  55.850  47.660  1.00  0.00           H
ATOM   2232  CD2 PHE A 727      41.950  58.360  45.710  1.00  0.00           C
ATOM   2233  HD2 PHE A 727      42.030  59.440  45.730  1.00  0.00           H
ATOM   2234  CE2 PHE A 727      41.310  57.700  46.790  1.00  0.00           C
ATOM   2235  HE2 PHE A 727      40.700  58.230  47.510  1.00  0.00           H
ATOM   2236  C   PHE A 727      45.630  58.130  44.490  1.00  0.00           C
ATOM   2237  O   PHE A 727      45.860  58.120  45.700  1.00  0.00           O
ATOM   2238  N   ALA A 728      46.240  57.360  43.570  1.00  0.00           N
ATOM   2239  HN  ALA A 728      45.960  57.480  42.620  1.00  0.00           H
ATOM   2240  CA  ALA A 728      47.190  56.360  43.710  1.00  0.00           C
ATOM   2241  HA  ALA A 728      46.870  55.680  44.470  1.00  0.00           H
ATOM   2242  CB  ALA A 728      47.260  55.480  42.450  1.00  0.00           C
ATOM   2243  HB1 ALA A 728      47.820  55.980  41.620  1.00  0.00           H
ATOM   2244  HB2 ALA A 728      46.190  55.280  42.230  1.00  0.00           H
ATOM   2245  HB3 ALA A 728      47.600  54.460  42.730  1.00  0.00           H
ATOM   2246  C   ALA A 728      48.620  56.870  44.080  1.00  0.00           C
ATOM   2247  O   ALA A 728      49.270  56.380  45.000  1.00  0.00           O
ATOM   2248  N   ALA A 729      49.010  57.940  43.360  1.00  0.00           N
ATOM   2249  HN  ALA A 729      48.490  58.270  42.580  1.00  0.00           H
ATOM   2250  CA  ALA A 729      50.280  58.710  43.650  1.00  0.00           C
ATOM   2251  HA  ALA A 729      51.090  58.000  43.610  1.00  0.00           H
ATOM   2252  CB  ALA A 729      50.280  59.840  42.590  1.00  0.00           C
ATOM   2253  HB1 ALA A 729      50.270  59.390  41.570  1.00  0.00           H
ATOM   2254  HB2 ALA A 729      51.230  60.430  42.680  1.00  0.00           H
ATOM   2255  HB3 ALA A 729      49.390  60.490  42.690  1.00  0.00           H
ATOM   2256  C   ALA A 729      50.280  59.340  45.110  1.00  0.00           C
ATOM   2257  O   ALA A 729      51.320  59.550  45.740  1.00  0.00           O
ATOM   2258  N   LEU A 730      49.170  59.790  45.600  1.00  0.00           N
ATOM   2259  HN  LEU A 730      48.320  59.550  45.120  1.00  0.00           H
ATOM   2260  CA  LEU A 730      49.100  60.370  46.940  1.00  0.00           C
ATOM   2261  HA  LEU A 730      49.820  61.160  47.090  1.00  0.00           H
ATOM   2262  CB  LEU A 730      47.720  60.950  47.270  1.00  0.00           C
ATOM   2263  HB1 LEU A 730      46.910  60.220  47.040  1.00  0.00           H
ATOM   2264  HB2 LEU A 730      47.620  61.820  46.580  1.00  0.00           H
ATOM   2265  CG  LEU A 730      47.520  61.520  48.740  1.00  0.00           C
ATOM   2266  HG  LEU A 730      47.890  60.770  49.470  1.00  0.00           H
ATOM   2267  CD1 LEU A 730      48.310  62.790  48.740  1.00  0.00           C
ATOM   2268 HD11 LEU A 730      48.030  63.310  49.690  1.00  0.00           H
ATOM   2269 HD12 LEU A 730      47.990  63.580  48.040  1.00  0.00           H
ATOM   2270 HD13 LEU A 730      49.420  62.660  48.680  1.00  0.00           H
ATOM   2271  CD2 LEU A 730      46.060  61.890  49.110  1.00  0.00           C
ATOM   2272 HD21 LEU A 730      45.620  62.620  48.400  1.00  0.00           H
ATOM   2273 HD22 LEU A 730      46.120  62.390  50.110  1.00  0.00           H
ATOM   2274 HD23 LEU A 730      45.430  60.970  49.090  1.00  0.00           H
ATOM   2275  C   LEU A 730      49.470  59.220  48.010  1.00  0.00           C
ATOM   2276  O   LEU A 730      50.090  59.360  49.060  1.00  0.00           O
ATOM   2277  N   ILE A 731      48.940  57.970  47.770  1.00  0.00           N
ATOM   2278  HN  ILE A 731      48.300  57.870  47.020  1.00  0.00           H
ATOM   2279  CA  ILE A 731      49.200  56.740  48.560  1.00  0.00           C
ATOM   2280  HA  ILE A 731      48.960  57.020  49.570  1.00  0.00           H
ATOM   2281  CB  ILE A 731      48.410  55.590  48.060  1.00  0.00           C
ATOM   2282  HB  ILE A 731      48.750  55.420  47.010  1.00  0.00           H
ATOM   2283  CG2 ILE A 731      48.810  54.200  48.660  1.00  0.00           C
ATOM   2284 HG21 ILE A 731      48.120  53.450  48.240  1.00  0.00           H
ATOM   2285 HG22 ILE A 731      48.760  54.090  49.770  1.00  0.00           H
ATOM   2286 HG23 ILE A 731      49.840  53.970  48.330  1.00  0.00           H
ATOM   2287  CG1 ILE A 731      46.840  55.800  48.070  1.00  0.00           C
ATOM   2288 HG11 ILE A 731      46.480  54.830  47.670  1.00  0.00           H
ATOM   2289 HG12 ILE A 731      46.560  56.610  47.350  1.00  0.00           H
ATOM   2290  CD  ILE A 731      46.230  56.260  49.390  1.00  0.00           C
ATOM   2291  HD1 ILE A 731      46.440  55.500  50.160  1.00  0.00           H
ATOM   2292  HD2 ILE A 731      45.140  56.480  49.370  1.00  0.00           H
ATOM   2293  HD3 ILE A 731      46.700  57.220  49.700  1.00  0.00           H
ATOM   2294  C   ILE A 731      50.680  56.500  48.670  1.00  0.00           C
ATOM   2295  O   ILE A 731      51.180  56.100  49.750  1.00  0.00           O
ATOM   2296  N   CYS A 732      51.420  56.570  47.540  1.00  0.00           N
ATOM   2297  HN  CYS A 732      50.970  56.730  46.670  1.00  0.00           H
ATOM   2298  CA  CYS A 732      52.870  56.410  47.480  1.00  0.00           C
ATOM   2299  HA  CYS A 732      53.150  55.420  47.810  1.00  0.00           H
ATOM   2300  CB  CYS A 732      53.430  56.610  46.050  1.00  0.00           C
ATOM   2301  HB1 CYS A 732      54.490  56.310  45.990  1.00  0.00           H
ATOM   2302  HB2 CYS A 732      53.410  57.660  45.660  1.00  0.00           H
ATOM   2303  SG  CYS A 732      52.600  55.450  44.920  1.00  0.00           S
ATOM   2304  HG1 CYS A 732      51.440  56.100  44.950  1.00  0.00           H
ATOM   2305  C   CYS A 732      53.630  57.360  48.320  1.00  0.00           C
ATOM   2306  O   CYS A 732      54.570  56.990  49.020  1.00  0.00           O
ATOM   2307  N   ILE A 733      53.290  58.680  48.340  1.00  0.00           N
ATOM   2308  HN  ILE A 733      52.550  59.020  47.770  1.00  0.00           H
ATOM   2309  CA  ILE A 733      53.970  59.640  49.210  1.00  0.00           C
ATOM   2310  HA  ILE A 733      55.020  59.420  49.190  1.00  0.00           H
ATOM   2311  CB  ILE A 733      53.650  61.070  48.770  1.00  0.00           C
ATOM   2312  HB  ILE A 733      52.570  61.340  48.780  1.00  0.00           H
ATOM   2313  CG2 ILE A 733      54.470  62.180  49.620  1.00  0.00           C
ATOM   2314 HG21 ILE A 733      54.020  62.370  50.610  1.00  0.00           H
ATOM   2315 HG22 ILE A 733      54.510  63.210  49.180  1.00  0.00           H
ATOM   2316 HG23 ILE A 733      55.490  61.750  49.590  1.00  0.00           H
ATOM   2317  CG1 ILE A 733      53.970  61.200  47.220  1.00  0.00           C
ATOM   2318 HG11 ILE A 733      53.870  62.260  46.870  1.00  0.00           H
ATOM   2319 HG12 ILE A 733      53.330  60.610  46.530  1.00  0.00           H
ATOM   2320  CD  ILE A 733      55.350  60.770  46.930  1.00  0.00           C
ATOM   2321  HD1 ILE A 733      56.120  61.270  47.560  1.00  0.00           H
ATOM   2322  HD2 ILE A 733      55.690  61.020  45.900  1.00  0.00           H
ATOM   2323  HD3 ILE A 733      55.520  59.670  46.990  1.00  0.00           H
ATOM   2324  C   ILE A 733      53.550  59.460  50.610  1.00  0.00           C
ATOM   2325  O   ILE A 733      54.370  59.580  51.550  1.00  0.00           O
ATOM   2326  N   ILE A 734      52.290  59.030  50.920  1.00  0.00           N
ATOM   2327  HN  ILE A 734      51.600  58.980  50.190  1.00  0.00           H
ATOM   2328  CA  ILE A 734      51.850  58.640  52.270  1.00  0.00           C
ATOM   2329  HA  ILE A 734      52.060  59.380  53.020  1.00  0.00           H
ATOM   2330  CB  ILE A 734      50.430  58.410  52.200  1.00  0.00           C
ATOM   2331  HB  ILE A 734      50.200  57.640  51.440  1.00  0.00           H
ATOM   2332  CG2 ILE A 734      49.920  57.780  53.510  1.00  0.00           C
ATOM   2333 HG21 ILE A 734      50.250  58.440  54.330  1.00  0.00           H
ATOM   2334 HG22 ILE A 734      50.300  56.740  53.630  1.00  0.00           H
ATOM   2335 HG23 ILE A 734      48.830  57.640  53.380  1.00  0.00           H
ATOM   2336  CG1 ILE A 734      49.440  59.680  51.880  1.00  0.00           C
ATOM   2337 HG11 ILE A 734      48.530  59.210  51.460  1.00  0.00           H
ATOM   2338 HG12 ILE A 734      49.970  60.290  51.110  1.00  0.00           H
ATOM   2339  CD  ILE A 734      48.910  60.600  53.060  1.00  0.00           C
ATOM   2340  HD1 ILE A 734      48.420  60.020  53.870  1.00  0.00           H
ATOM   2341  HD2 ILE A 734      48.300  61.420  52.630  1.00  0.00           H
ATOM   2342  HD3 ILE A 734      49.740  61.090  53.590  1.00  0.00           H
ATOM   2343  C   ILE A 734      52.740  57.420  52.750  1.00  0.00           C
ATOM   2344  O   ILE A 734      53.290  57.430  53.810  1.00  0.00           O
ATOM   2345  N   PHE A 735      52.970  56.440  51.840  1.00  0.00           N
ATOM   2346  HN  PHE A 735      52.610  56.290  50.930  1.00  0.00           H
ATOM   2347  CA  PHE A 735      53.930  55.400  52.200  1.00  0.00           C
ATOM   2348  HA  PHE A 735      53.450  55.100  53.120  1.00  0.00           H
ATOM   2349  CB  PHE A 735      54.070  54.230  51.120  1.00  0.00           C
ATOM   2350  HB1 PHE A 735      54.980  53.640  51.390  1.00  0.00           H
ATOM   2351  HB2 PHE A 735      54.190  54.640  50.100  1.00  0.00           H
ATOM   2352  CG  PHE A 735      52.880  53.320  51.050  1.00  0.00           C
ATOM   2353  CD1 PHE A 735      51.660  53.590  51.730  1.00  0.00           C
ATOM   2354  HD1 PHE A 735      51.580  54.450  52.370  1.00  0.00           H
ATOM   2355  CE1 PHE A 735      50.620  52.730  51.620  1.00  0.00           C
ATOM   2356  HE1 PHE A 735      49.760  52.880  52.260  1.00  0.00           H
ATOM   2357  CZ  PHE A 735      50.670  51.640  50.770  1.00  0.00           C
ATOM   2358  HZ  PHE A 735      49.950  50.850  50.590  1.00  0.00           H
ATOM   2359  CD2 PHE A 735      53.000  52.220  50.190  1.00  0.00           C
ATOM   2360  HD2 PHE A 735      53.890  52.110  49.590  1.00  0.00           H
ATOM   2361  CE2 PHE A 735      51.800  51.480  50.010  1.00  0.00           C
ATOM   2362  HE2 PHE A 735      51.810  50.680  49.280  1.00  0.00           H
ATOM   2363  C   PHE A 735      55.390  55.830  52.570  1.00  0.00           C
ATOM   2364  O   PHE A 735      55.950  55.360  53.570  1.00  0.00           O
ATOM   2365  N   ILE A 736      55.990  56.770  51.860  1.00  0.00           N
ATOM   2366  HN  ILE A 736      55.520  57.300  51.150  1.00  0.00           H
ATOM   2367  CA  ILE A 736      57.370  57.130  52.120  1.00  0.00           C
ATOM   2368  HA  ILE A 736      57.960  56.250  52.350  1.00  0.00           H
ATOM   2369  CB  ILE A 736      58.060  57.890  51.000  1.00  0.00           C
ATOM   2370  HB  ILE A 736      57.610  58.900  51.010  1.00  0.00           H
ATOM   2371  CG2 ILE A 736      59.510  58.240  51.290  1.00  0.00           C
ATOM   2372 HG21 ILE A 736      60.010  57.280  51.510  1.00  0.00           H
ATOM   2373 HG22 ILE A 736      59.630  58.900  52.170  1.00  0.00           H
ATOM   2374 HG23 ILE A 736      60.130  58.590  50.450  1.00  0.00           H
ATOM   2375  CG1 ILE A 736      57.920  57.130  49.690  1.00  0.00           C
ATOM   2376 HG11 ILE A 736      56.930  56.630  49.610  1.00  0.00           H
ATOM   2377 HG12 ILE A 736      58.620  56.270  49.640  1.00  0.00           H
ATOM   2378  CD  ILE A 736      58.000  57.920  48.430  1.00  0.00           C
ATOM   2379  HD1 ILE A 736      59.010  58.340  48.230  1.00  0.00           H
ATOM   2380  HD2 ILE A 736      57.250  58.740  48.440  1.00  0.00           H
ATOM   2381  HD3 ILE A 736      57.720  57.240  47.590  1.00  0.00           H
ATOM   2382  C   ILE A 736      57.380  57.980  53.400  1.00  0.00           C
ATOM   2383  O   ILE A 736      58.250  57.860  54.260  1.00  0.00           O
ATOM   2384  N   TYR A 737      56.290  58.800  53.620  1.00  0.00           N
ATOM   2385  HN  TYR A 737      55.660  59.060  52.880  1.00  0.00           H
ATOM   2386  CA  TYR A 737      56.180  59.690  54.730  1.00  0.00           C
ATOM   2387  HA  TYR A 737      57.230  59.990  54.800  1.00  0.00           H
ATOM   2388  CB  TYR A 737      55.160  60.880  54.470  1.00  0.00           C
ATOM   2389  HB1 TYR A 737      54.140  60.460  54.410  1.00  0.00           H
ATOM   2390  HB2 TYR A 737      55.320  61.330  53.470  1.00  0.00           H
ATOM   2391  CG  TYR A 737      55.140  61.870  55.620  1.00  0.00           C
ATOM   2392  CD1 TYR A 737      54.000  62.400  56.240  1.00  0.00           C
ATOM   2393  HD1 TYR A 737      53.090  61.990  55.810  1.00  0.00           H
ATOM   2394  CE1 TYR A 737      54.050  63.550  57.090  1.00  0.00           C
ATOM   2395  HE1 TYR A 737      53.080  63.870  57.440  1.00  0.00           H
ATOM   2396  CZ  TYR A 737      55.290  64.050  57.490  1.00  0.00           C
ATOM   2397  OH  TYR A 737      55.310  65.170  58.280  1.00  0.00           O
ATOM   2398  HH  TYR A 737      54.430  65.550  58.380  1.00  0.00           H
ATOM   2399  CD2 TYR A 737      56.350  62.540  55.940  1.00  0.00           C
ATOM   2400  HD2 TYR A 737      57.270  62.170  55.510  1.00  0.00           H
ATOM   2401  CE2 TYR A 737      56.430  63.580  56.870  1.00  0.00           C
ATOM   2402  HE2 TYR A 737      57.390  64.050  57.020  1.00  0.00           H
ATOM   2403  C   TYR A 737      55.900  58.990  56.010  1.00  0.00           C
ATOM   2404  O   TYR A 737      56.600  59.300  57.000  1.00  0.00           O
ATOM   2405  N   GLU A 738      55.010  58.020  55.970  1.00  0.00           N
ATOM   2406  HN  GLU A 738      54.450  57.760  55.190  1.00  0.00           H
ATOM   2407  CA  GLU A 738      54.730  57.130  57.140  1.00  0.00           C
ATOM   2408  HA  GLU A 738      54.600  57.840  57.950  1.00  0.00           H
ATOM   2409  CB  GLU A 738      53.460  56.340  56.800  1.00  0.00           C
ATOM   2410  HB1 GLU A 738      53.390  55.490  57.510  1.00  0.00           H
ATOM   2411  HB2 GLU A 738      53.690  55.950  55.780  1.00  0.00           H
ATOM   2412  CG  GLU A 738      52.070  57.040  56.700  1.00  0.00           C
ATOM   2413  HG1 GLU A 738      51.490  56.290  56.110  1.00  0.00           H
ATOM   2414  HG2 GLU A 738      51.980  57.980  56.100  1.00  0.00           H
ATOM   2415  CD  GLU A 738      51.350  57.190  58.020  1.00  0.00           C
ATOM   2416  OE1 GLU A 738      51.700  56.520  59.050  1.00  0.00           O
ATOM   2417  OE2 GLU A 738      50.520  58.190  58.040  1.00  0.00           O
ATOM   2418  C   GLU A 738      55.880  56.180  57.590  1.00  0.00           C
ATOM   2419  O   GLU A 738      56.110  56.060  58.790  1.00  0.00           O
ATOM   2420  N   ALA A 739      56.820  55.780  56.630  1.00  0.00           N
ATOM   2421  HN  ALA A 739      56.660  55.890  55.650  1.00  0.00           H
ATOM   2422  CA  ALA A 739      58.030  55.060  57.040  1.00  0.00           C
ATOM   2423  HA  ALA A 739      57.700  54.320  57.750  1.00  0.00           H
ATOM   2424  CB  ALA A 739      58.500  54.350  55.790  1.00  0.00           C
ATOM   2425  HB1 ALA A 739      59.150  53.490  56.050  1.00  0.00           H
ATOM   2426  HB2 ALA A 739      59.100  55.060  55.170  1.00  0.00           H
ATOM   2427  HB3 ALA A 739      57.680  53.890  55.200  1.00  0.00           H
ATOM   2428  C   ALA A 739      59.090  56.020  57.560  1.00  0.00           C
ATOM   2429  O   ALA A 739      59.800  55.630  58.520  1.00  0.00           O
ATOM   2430  N   LEU A 740      59.230  57.240  57.010  1.00  0.00           N
ATOM   2431  HN  LEU A 740      58.670  57.580  56.280  1.00  0.00           H
ATOM   2432  CA  LEU A 740      60.110  58.330  57.660  1.00  0.00           C
ATOM   2433  HA  LEU A 740      61.140  58.020  57.750  1.00  0.00           H
ATOM   2434  CB  LEU A 740      60.020  59.610  56.780  1.00  0.00           C
ATOM   2435  HB1 LEU A 740      60.360  60.570  57.210  1.00  0.00           H
ATOM   2436  HB2 LEU A 740      58.980  59.780  56.420  1.00  0.00           H
ATOM   2437  CG  LEU A 740      60.990  59.510  55.570  1.00  0.00           C
ATOM   2438  HG  LEU A 740      60.630  58.650  54.950  1.00  0.00           H
ATOM   2439  CD1 LEU A 740      60.840  60.770  54.810  1.00  0.00           C
ATOM   2440 HD11 LEU A 740      61.400  60.710  53.860  1.00  0.00           H
ATOM   2441 HD12 LEU A 740      61.270  61.680  55.280  1.00  0.00           H
ATOM   2442 HD13 LEU A 740      59.780  61.000  54.570  1.00  0.00           H
ATOM   2443  CD2 LEU A 740      62.440  59.360  55.990  1.00  0.00           C
ATOM   2444 HD21 LEU A 740      62.620  59.900  56.940  1.00  0.00           H
ATOM   2445 HD22 LEU A 740      63.160  59.590  55.180  1.00  0.00           H
ATOM   2446 HD23 LEU A 740      62.560  58.280  56.250  1.00  0.00           H
ATOM   2447  C   LEU A 740      59.610  58.630  59.090  1.00  0.00           C
ATOM   2448  O   LEU A 740      60.290  58.470  60.070  1.00  0.00           O
ATOM   2449  N   GLU A 741      58.320  58.940  59.290  1.00  0.00           N
ATOM   2450  HN  GLU A 741      57.740  59.190  58.520  1.00  0.00           H
ATOM   2451  CA  GLU A 741      57.760  59.160  60.600  1.00  0.00           C
ATOM   2452  HA  GLU A 741      58.300  59.970  61.060  1.00  0.00           H
ATOM   2453  CB  GLU A 741      56.200  59.550  60.410  1.00  0.00           C
ATOM   2454  HB1 GLU A 741      55.670  59.370  61.360  1.00  0.00           H
ATOM   2455  HB2 GLU A 741      55.850  58.830  59.640  1.00  0.00           H
ATOM   2456  CG  GLU A 741      55.910  60.960  59.950  1.00  0.00           C
ATOM   2457  HG1 GLU A 741      55.950  61.050  58.840  1.00  0.00           H
ATOM   2458  HG2 GLU A 741      56.630  61.680  60.380  1.00  0.00           H
ATOM   2459  CD  GLU A 741      54.470  61.430  60.310  1.00  0.00           C
ATOM   2460  OE1 GLU A 741      54.330  62.500  61.010  1.00  0.00           O
ATOM   2461  OE2 GLU A 741      53.460  60.770  59.930  1.00  0.00           O
ATOM   2462  C   GLU A 741      57.750  58.010  61.590  1.00  0.00           C
ATOM   2463  O   GLU A 741      58.070  58.170  62.730  1.00  0.00           O
ATOM   2464  N   LYS A 742      57.450  56.820  61.150  1.00  0.00           N
ATOM   2465  HN  LYS A 742      57.270  56.690  60.190  1.00  0.00           H
ATOM   2466  CA  LYS A 742      57.540  55.700  61.990  1.00  0.00           C
ATOM   2467  HA  LYS A 742      56.840  55.910  62.780  1.00  0.00           H
ATOM   2468  CB  LYS A 742      57.080  54.370  61.230  1.00  0.00           C
ATOM   2469  HB1 LYS A 742      57.670  54.200  60.300  1.00  0.00           H
ATOM   2470  HB2 LYS A 742      56.020  54.480  60.910  1.00  0.00           H
ATOM   2471  CG  LYS A 742      57.210  52.980  62.040  1.00  0.00           C
ATOM   2472  HG1 LYS A 742      58.210  52.860  62.530  1.00  0.00           H
ATOM   2473  HG2 LYS A 742      57.230  52.190  61.260  1.00  0.00           H
ATOM   2474  CD  LYS A 742      56.230  52.670  63.150  1.00  0.00           C
ATOM   2475  HD1 LYS A 742      56.380  51.580  63.340  1.00  0.00           H
ATOM   2476  HD2 LYS A 742      55.170  52.580  62.850  1.00  0.00           H
ATOM   2477  CE  LYS A 742      56.310  53.560  64.340  1.00  0.00           C
ATOM   2478  HE1 LYS A 742      56.090  54.600  64.030  1.00  0.00           H
ATOM   2479  HE2 LYS A 742      57.340  53.510  64.750  1.00  0.00           H
ATOM   2480  NZ  LYS A 742      55.410  53.210  65.450  1.00  0.00           N
ATOM   2481  HZ1 LYS A 742      54.460  53.400  65.070  1.00  0.00           H
ATOM   2482  HZ2 LYS A 742      55.490  53.910  66.210  1.00  0.00           H
ATOM   2483  HZ3 LYS A 742      55.370  52.240  65.800  1.00  0.00           H
ATOM   2484  C   LYS A 742      58.900  55.480  62.630  1.00  0.00           C
ATOM   2485  O   LYS A 742      59.030  55.180  63.790  1.00  0.00           O
ATOM   2486  N   LEU A 743      60.030  55.630  61.850  1.00  0.00           N
ATOM   2487  HN  LEU A 743      59.960  55.760  60.870  1.00  0.00           H
ATOM   2488  CA  LEU A 743      61.360  55.620  62.400  1.00  0.00           C
ATOM   2489  HA  LEU A 743      61.550  54.630  62.800  1.00  0.00           H
ATOM   2490  CB  LEU A 743      62.440  55.890  61.250  1.00  0.00           C
ATOM   2491  HB1 LEU A 743      62.240  56.920  60.900  1.00  0.00           H
ATOM   2492  HB2 LEU A 743      62.250  55.330  60.300  1.00  0.00           H
ATOM   2493  CG  LEU A 743      63.940  55.630  61.580  1.00  0.00           C
ATOM   2494  HG  LEU A 743      64.210  56.130  62.530  1.00  0.00           H
ATOM   2495  CD1 LEU A 743      64.360  54.160  61.690  1.00  0.00           C
ATOM   2496 HD11 LEU A 743      65.410  54.000  62.030  1.00  0.00           H
ATOM   2497 HD12 LEU A 743      64.350  53.690  60.680  1.00  0.00           H
ATOM   2498 HD13 LEU A 743      63.740  53.570  62.410  1.00  0.00           H
ATOM   2499  CD2 LEU A 743      64.900  56.240  60.460  1.00  0.00           C
ATOM   2500 HD21 LEU A 743      64.770  57.340  60.400  1.00  0.00           H
ATOM   2501 HD22 LEU A 743      64.660  55.850  59.440  1.00  0.00           H
ATOM   2502 HD23 LEU A 743      65.950  56.010  60.750  1.00  0.00           H
ATOM   2503  C   LEU A 743      61.620  56.790  63.410  1.00  0.00           C
ATOM   2504  O   LEU A 743      62.220  56.590  64.500  1.00  0.00           O
ATOM   2505  N   PHE A 744      61.110  58.020  63.200  1.00  0.00           N
ATOM   2506  HN  PHE A 744      60.690  58.250  62.320  1.00  0.00           H
ATOM   2507  CA  PHE A 744      61.090  59.100  64.210  1.00  0.00           C
ATOM   2508  HA  PHE A 744      62.110  59.340  64.470  1.00  0.00           H
ATOM   2509  CB  PHE A 744      60.550  60.430  63.730  1.00  0.00           C
ATOM   2510  HB1 PHE A 744      60.680  61.180  64.540  1.00  0.00           H
ATOM   2511  HB2 PHE A 744      59.460  60.200  63.680  1.00  0.00           H
ATOM   2512  CG  PHE A 744      61.090  60.830  62.410  1.00  0.00           C
ATOM   2513  CD1 PHE A 744      62.530  60.810  62.170  1.00  0.00           C
ATOM   2514  HD1 PHE A 744      63.170  60.390  62.940  1.00  0.00           H
ATOM   2515  CE1 PHE A 744      63.080  61.230  60.980  1.00  0.00           C
ATOM   2516  HE1 PHE A 744      64.140  61.370  60.850  1.00  0.00           H
ATOM   2517  CZ  PHE A 744      62.240  61.820  60.100  1.00  0.00           C
ATOM   2518  HZ  PHE A 744      62.640  62.230  59.180  1.00  0.00           H
ATOM   2519  CD2 PHE A 744      60.370  61.570  61.480  1.00  0.00           C
ATOM   2520  HD2 PHE A 744      59.300  61.650  61.630  1.00  0.00           H
ATOM   2521  CE2 PHE A 744      60.890  61.990  60.310  1.00  0.00           C
ATOM   2522  HE2 PHE A 744      60.260  62.480  59.590  1.00  0.00           H
ATOM   2523  C   PHE A 744      60.430  58.760  65.590  1.00  0.00           C
ATOM   2524  O   PHE A 744      60.980  59.130  66.610  1.00  0.00           O
ATOM   2525  N   ASP A 745      59.290  58.070  65.630  1.00  0.00           N
ATOM   2526  HN  ASP A 745      58.890  57.800  64.760  1.00  0.00           H
ATOM   2527  CA  ASP A 745      58.640  57.510  66.770  1.00  0.00           C
ATOM   2528  HA  ASP A 745      58.430  58.340  67.440  1.00  0.00           H
ATOM   2529  CB  ASP A 745      57.370  56.860  66.490  1.00  0.00           C
ATOM   2530  HB1 ASP A 745      56.930  56.420  67.410  1.00  0.00           H
ATOM   2531  HB2 ASP A 745      57.540  56.020  65.770  1.00  0.00           H
ATOM   2532  CG  ASP A 745      56.240  57.710  66.040  1.00  0.00           C
ATOM   2533  OD1 ASP A 745      55.320  57.130  65.440  1.00  0.00           O
ATOM   2534  OD2 ASP A 745      56.230  59.010  66.130  1.00  0.00           O
ATOM   2535  C   ASP A 745      59.530  56.510  67.520  1.00  0.00           C
ATOM   2536  O   ASP A 745      59.500  56.380  68.750  1.00  0.00           O
ATOM   2537  N   LEU A 746      60.390  55.700  66.850  1.00  0.00           N
ATOM   2538  HN  LEU A 746      60.350  55.650  65.850  1.00  0.00           H
ATOM   2539  CA  LEU A 746      61.350  54.830  67.530  1.00  0.00           C
ATOM   2540  HA  LEU A 746      60.790  54.360  68.340  1.00  0.00           H
ATOM   2541  CB  LEU A 746      61.920  53.720  66.580  1.00  0.00           C
ATOM   2542  HB1 LEU A 746      62.660  53.060  67.100  1.00  0.00           H
ATOM   2543  HB2 LEU A 746      62.470  54.270  65.790  1.00  0.00           H
ATOM   2544  CG  LEU A 746      60.780  52.860  65.880  1.00  0.00           C
ATOM   2545  HG  LEU A 746      60.030  53.590  65.490  1.00  0.00           H
ATOM   2546  CD1 LEU A 746      61.380  52.050  64.720  1.00  0.00           C
ATOM   2547 HD11 LEU A 746      60.590  51.550  64.120  1.00  0.00           H
ATOM   2548 HD12 LEU A 746      62.010  51.310  65.250  1.00  0.00           H
ATOM   2549 HD13 LEU A 746      62.050  52.620  64.050  1.00  0.00           H
ATOM   2550  CD2 LEU A 746      60.050  51.960  66.890  1.00  0.00           C
ATOM   2551 HD21 LEU A 746      59.300  51.350  66.340  1.00  0.00           H
ATOM   2552 HD22 LEU A 746      59.480  52.440  67.730  1.00  0.00           H
ATOM   2553 HD23 LEU A 746      60.730  51.190  67.290  1.00  0.00           H
ATOM   2554  C   LEU A 746      62.560  55.670  68.040  1.00  0.00           C
ATOM   2555  O   LEU A 746      63.140  55.510  69.140  1.00  0.00           O
ATOM   2556  N   GLY A 747      62.910  56.710  67.230  1.00  0.00           N
ATOM   2557  HN  GLY A 747      62.420  56.660  66.360  1.00  0.00           H
ATOM   2558  CA  GLY A 747      63.670  57.960  67.600  1.00  0.00           C
ATOM   2559  HA1 GLY A 747      63.490  58.690  66.840  1.00  0.00           H
ATOM   2560  HA2 GLY A 747      64.720  57.680  67.560  1.00  0.00           H
ATOM   2561  C   GLY A 747      63.430  58.630  68.960  1.00  0.00           C
ATOM   2562  O   GLY A 747      64.390  59.030  69.620  1.00  0.00           O
ATOM   2563  N   GLU A 748      62.220  58.930  69.450  1.00  0.00           N
ATOM   2564  HN  GLU A 748      61.510  58.910  68.740  1.00  0.00           H
ATOM   2565  CA  GLU A 748      61.870  59.490  70.740  1.00  0.00           C
ATOM   2566  HA  GLU A 748      62.750  59.960  71.150  1.00  0.00           H
ATOM   2567  CB  GLU A 748      60.720  60.510  70.530  1.00  0.00           C
ATOM   2568  HB1 GLU A 748      61.080  61.230  69.760  1.00  0.00           H
ATOM   2569  HB2 GLU A 748      60.520  60.870  71.570  1.00  0.00           H
ATOM   2570  CG  GLU A 748      59.410  59.930  69.900  1.00  0.00           C
ATOM   2571  HG1 GLU A 748      59.170  58.970  70.380  1.00  0.00           H
ATOM   2572  HG2 GLU A 748      59.600  59.770  68.820  1.00  0.00           H
ATOM   2573  CD  GLU A 748      58.150  60.750  70.130  1.00  0.00           C
ATOM   2574  OE1 GLU A 748      57.860  61.060  71.330  1.00  0.00           O
ATOM   2575  OE2 GLU A 748      57.430  61.040  69.180  1.00  0.00           O
ATOM   2576  C   GLU A 748      61.430  58.440  71.690  1.00  0.00           C
ATOM   2577  O   GLU A 748      61.180  58.840  72.830  1.00  0.00           O
ATOM   2578  N   THR A 749      61.340  57.150  71.380  1.00  0.00           N
ATOM   2579  HN  THR A 749      61.160  56.840  70.450  1.00  0.00           H
ATOM   2580  CA  THR A 749      60.960  56.180  72.490  1.00  0.00           C
ATOM   2581  HA  THR A 749      60.440  56.640  73.310  1.00  0.00           H
ATOM   2582  CB  THR A 749      60.030  55.130  71.930  1.00  0.00           C
ATOM   2583  HB  THR A 749      60.580  54.520  71.180  1.00  0.00           H
ATOM   2584  OG1 THR A 749      58.880  55.730  71.380  1.00  0.00           O
ATOM   2585  HG1 THR A 749      59.180  56.070  70.530  1.00  0.00           H
ATOM   2586  CG2 THR A 749      59.530  54.040  72.960  1.00  0.00           C
ATOM   2587 HG21 THR A 749      60.420  53.670  73.520  1.00  0.00           H
ATOM   2588 HG22 THR A 749      59.150  53.180  72.380  1.00  0.00           H
ATOM   2589 HG23 THR A 749      58.760  54.400  73.680  1.00  0.00           H
ATOM   2590  C   THR A 749      62.230  55.480  72.930  1.00  0.00           C
ATOM   2591  O   THR A 749      62.400  55.010  74.060  1.00  0.00           O
ATOM   2592  N   TYR A 750      63.250  55.370  72.140  1.00  0.00           N
ATOM   2593  HN  TYR A 750      63.200  55.570  71.170  1.00  0.00           H
ATOM   2594  CA  TYR A 750      64.560  54.750  72.550  1.00  0.00           C
ATOM   2595  HA  TYR A 750      64.530  54.420  73.570  1.00  0.00           H
ATOM   2596  CB  TYR A 750      64.720  53.560  71.560  1.00  0.00           C
ATOM   2597  HB1 TYR A 750      65.670  53.040  71.730  1.00  0.00           H
ATOM   2598  HB2 TYR A 750      64.720  53.910  70.500  1.00  0.00           H
ATOM   2599  CG  TYR A 750      63.640  52.550  71.540  1.00  0.00           C
ATOM   2600  CD1 TYR A 750      63.340  51.850  72.700  1.00  0.00           C
ATOM   2601  HD1 TYR A 750      63.900  52.020  73.600  1.00  0.00           H
ATOM   2602  CE1 TYR A 750      62.290  50.910  72.800  1.00  0.00           C
ATOM   2603  HE1 TYR A 750      62.020  50.340  73.680  1.00  0.00           H
ATOM   2604  CZ  TYR A 750      61.640  50.590  71.610  1.00  0.00           C
ATOM   2605  OH  TYR A 750      60.590  49.600  71.670  1.00  0.00           O
ATOM   2606  HH  TYR A 750      60.580  49.380  72.600  1.00  0.00           H
ATOM   2607  CD2 TYR A 750      62.900  52.310  70.360  1.00  0.00           C
ATOM   2608  HD2 TYR A 750      63.070  52.880  69.460  1.00  0.00           H
ATOM   2609  CE2 TYR A 750      61.830  51.400  70.450  1.00  0.00           C
ATOM   2610  HE2 TYR A 750      61.180  51.260  69.600  1.00  0.00           H
ATOM   2611  C   TYR A 750      65.730  55.750  72.510  1.00  0.00           C
ATOM   2612  O   TYR A 750      65.780  56.670  71.740  1.00  0.00           O
ATOM   2613  N   ALA A 751      66.740  55.580  73.350  1.00  0.00           N
ATOM   2614  HN  ALA A 751      66.660  54.870  74.050  1.00  0.00           H
ATOM   2615  CA  ALA A 751      67.850  56.490  73.570  1.00  0.00           C
ATOM   2616  HA  ALA A 751      67.500  57.470  73.250  1.00  0.00           H
ATOM   2617  CB  ALA A 751      68.250  56.700  75.030  1.00  0.00           C
ATOM   2618  HB1 ALA A 751      67.290  56.780  75.580  1.00  0.00           H
ATOM   2619  HB2 ALA A 751      68.670  57.730  75.140  1.00  0.00           H
ATOM   2620  HB3 ALA A 751      68.910  55.940  75.510  1.00  0.00           H
ATOM   2621  C   ALA A 751      69.150  56.130  72.850  1.00  0.00           C
ATOM   2622  O   ALA A 751      69.480  54.940  72.990  1.00  0.00           O
ATOM   2623  N   PHE A 752      69.820  57.040  72.080  1.00  0.00           N
ATOM   2624  HN  PHE A 752      69.460  57.960  72.180  1.00  0.00           H
ATOM   2625  CA  PHE A 752      71.060  56.680  71.390  1.00  0.00           C
ATOM   2626  HA  PHE A 752      70.830  55.780  70.830  1.00  0.00           H
ATOM   2627  CB  PHE A 752      71.650  57.780  70.510  1.00  0.00           C
ATOM   2628  HB1 PHE A 752      72.680  57.550  70.190  1.00  0.00           H
ATOM   2629  HB2 PHE A 752      71.730  58.770  71.000  1.00  0.00           H
ATOM   2630  CG  PHE A 752      70.860  57.840  69.240  1.00  0.00           C
ATOM   2631  CD1 PHE A 752      71.040  56.920  68.200  1.00  0.00           C
ATOM   2632  HD1 PHE A 752      71.630  56.030  68.380  1.00  0.00           H
ATOM   2633  CE1 PHE A 752      70.320  56.970  66.980  1.00  0.00           C
ATOM   2634  HE1 PHE A 752      70.610  56.270  66.200  1.00  0.00           H
ATOM   2635  CZ  PHE A 752      69.560  58.130  66.710  1.00  0.00           C
ATOM   2636  HZ  PHE A 752      69.150  58.330  65.730  1.00  0.00           H
ATOM   2637  CD2 PHE A 752      69.940  58.890  69.030  1.00  0.00           C
ATOM   2638  HD2 PHE A 752      69.740  59.600  69.820  1.00  0.00           H
ATOM   2639  CE2 PHE A 752      69.270  59.000  67.820  1.00  0.00           C
ATOM   2640  HE2 PHE A 752      68.700  59.880  67.580  1.00  0.00           H
ATOM   2641  C   PHE A 752      72.130  56.200  72.390  1.00  0.00           C
ATOM   2642  O   PHE A 752      72.260  56.700  73.540  1.00  0.00           O
ATOM   2643  N   PRO A 822      72.930  55.210  71.960  1.00  0.00           N
ATOM   2644  CD  PRO A 822      74.210  55.050  72.670  1.00  0.00           C
ATOM   2645  HD1 PRO A 822      74.160  54.770  73.750  1.00  0.00           H
ATOM   2646  HD2 PRO A 822      74.810  55.980  72.600  1.00  0.00           H
ATOM   2647  CA  PRO A 822      72.860  54.400  70.750  1.00  0.00           C
ATOM   2648  HA  PRO A 822      72.460  54.900  69.880  1.00  0.00           H
ATOM   2649  CB  PRO A 822      74.370  54.070  70.470  1.00  0.00           C
ATOM   2650  HB1 PRO A 822      74.890  54.940  70.020  1.00  0.00           H
ATOM   2651  HB2 PRO A 822      74.530  53.240  69.750  1.00  0.00           H
ATOM   2652  CG  PRO A 822      75.050  54.010  71.870  1.00  0.00           C
ATOM   2653  HG1 PRO A 822      74.880  53.020  72.370  1.00  0.00           H
ATOM   2654  HG2 PRO A 822      76.110  54.310  71.910  1.00  0.00           H
ATOM   2655  C   PRO A 822      71.900  53.190  70.910  1.00  0.00           C
ATOM   2656  O   PRO A 822      70.800  53.190  70.270  1.00  0.00           O
ATOM   2657  N   ASP A 823      72.260  52.190  71.630  1.00  0.00           N
ATOM   2658  HN  ASP A 823      73.180  52.320  72.000  1.00  0.00           H
ATOM   2659  CA  ASP A 823      71.600  51.070  72.190  1.00  0.00           C
ATOM   2660  HA  ASP A 823      72.360  50.310  72.360  1.00  0.00           H
ATOM   2661  CB  ASP A 823      70.880  51.340  73.530  1.00  0.00           C
ATOM   2662  HB1 ASP A 823      70.160  50.530  73.780  1.00  0.00           H
ATOM   2663  HB2 ASP A 823      70.260  52.240  73.380  1.00  0.00           H
ATOM   2664  CG  ASP A 823      71.830  51.640  74.710  1.00  0.00           C
ATOM   2665  OD1 ASP A 823      72.970  51.110  74.580  1.00  0.00           O
ATOM   2666  OD2 ASP A 823      71.420  52.200  75.760  1.00  0.00           O
ATOM   2667  C   ASP A 823      70.650  50.420  71.200  1.00  0.00           C
ATOM   2668  O   ASP A 823      71.210  50.140  70.110  1.00  0.00           O
ATOM   2669  N   VAL A 824      69.380  50.070  71.410  1.00  0.00           N
ATOM   2670  HN  VAL A 824      68.870  50.310  72.230  1.00  0.00           H
ATOM   2671  CA  VAL A 824      68.690  49.460  70.320  1.00  0.00           C
ATOM   2672  HA  VAL A 824      69.220  48.580  70.000  1.00  0.00           H
ATOM   2673  CB  VAL A 824      67.380  48.880  70.870  1.00  0.00           C
ATOM   2674  HB  VAL A 824      67.570  48.500  71.890  1.00  0.00           H
ATOM   2675  CG1 VAL A 824      66.100  49.890  70.960  1.00  0.00           C
ATOM   2676 HG11 VAL A 824      66.330  50.880  71.420  1.00  0.00           H
ATOM   2677 HG12 VAL A 824      65.300  49.410  71.560  1.00  0.00           H
ATOM   2678 HG13 VAL A 824      65.800  50.010  69.910  1.00  0.00           H
ATOM   2679  CG2 VAL A 824      66.940  47.560  70.240  1.00  0.00           C
ATOM   2680 HG21 VAL A 824      66.950  47.740  69.150  1.00  0.00           H
ATOM   2681 HG22 VAL A 824      65.910  47.390  70.610  1.00  0.00           H
ATOM   2682 HG23 VAL A 824      67.510  46.670  70.590  1.00  0.00           H
ATOM   2683  C   VAL A 824      68.400  50.440  69.140  1.00  0.00           C
ATOM   2684  O   VAL A 824      68.480  49.930  67.990  1.00  0.00           O
ATOM   2685  N   LEU A 825      68.190  51.730  69.350  1.00  0.00           N
ATOM   2686  HN  LEU A 825      68.250  52.170  70.240  1.00  0.00           H
ATOM   2687  CA  LEU A 825      67.820  52.710  68.340  1.00  0.00           C
ATOM   2688  HA  LEU A 825      66.900  52.340  67.910  1.00  0.00           H
ATOM   2689  CB  LEU A 825      67.660  54.130  68.870  1.00  0.00           C
ATOM   2690  HB1 LEU A 825      68.480  54.480  69.530  1.00  0.00           H
ATOM   2691  HB2 LEU A 825      66.860  54.130  69.630  1.00  0.00           H
ATOM   2692  CG  LEU A 825      67.260  55.210  67.830  1.00  0.00           C
ATOM   2693  HG  LEU A 825      68.010  55.250  67.010  1.00  0.00           H
ATOM   2694  CD1 LEU A 825      65.980  54.740  67.080  1.00  0.00           C
ATOM   2695 HD11 LEU A 825      65.620  55.560  66.430  1.00  0.00           H
ATOM   2696 HD12 LEU A 825      65.200  54.550  67.850  1.00  0.00           H
ATOM   2697 HD13 LEU A 825      66.180  53.800  66.530  1.00  0.00           H
ATOM   2698  CD2 LEU A 825      66.950  56.540  68.530  1.00  0.00           C
ATOM   2699 HD21 LEU A 825      66.620  57.290  67.780  1.00  0.00           H
ATOM   2700 HD22 LEU A 825      67.880  56.900  69.010  1.00  0.00           H
ATOM   2701 HD23 LEU A 825      66.220  56.470  69.370  1.00  0.00           H
ATOM   2702  C   LEU A 825      68.740  52.820  67.150  1.00  0.00           C
ATOM   2703  O   LEU A 825      68.370  52.820  66.030  1.00  0.00           O
ATOM   2704  N   PHE A 826      70.060  52.890  67.320  1.00  0.00           N
ATOM   2705  HN  PHE A 826      70.380  52.910  68.250  1.00  0.00           H
ATOM   2706  CA  PHE A 826      71.040  52.960  66.280  1.00  0.00           C
ATOM   2707  HA  PHE A 826      70.840  53.860  65.720  1.00  0.00           H
ATOM   2708  CB  PHE A 826      72.420  53.150  66.880  1.00  0.00           C
ATOM   2709  HB1 PHE A 826      72.810  52.340  67.530  1.00  0.00           H
ATOM   2710  HB2 PHE A 826      72.400  54.060  67.520  1.00  0.00           H
ATOM   2711  CG  PHE A 826      73.520  53.190  65.900  1.00  0.00           C
ATOM   2712  CD1 PHE A 826      74.010  54.390  65.360  1.00  0.00           C
ATOM   2713  HD1 PHE A 826      73.700  55.330  65.770  1.00  0.00           H
ATOM   2714  CE1 PHE A 826      75.070  54.390  64.440  1.00  0.00           C
ATOM   2715  HE1 PHE A 826      75.460  55.290  64.000  1.00  0.00           H
ATOM   2716  CZ  PHE A 826      75.670  53.200  64.070  1.00  0.00           C
ATOM   2717  HZ  PHE A 826      76.580  53.220  63.480  1.00  0.00           H
ATOM   2718  CD2 PHE A 826      74.120  51.970  65.470  1.00  0.00           C
ATOM   2719  HD2 PHE A 826      73.880  51.040  65.980  1.00  0.00           H
ATOM   2720  CE2 PHE A 826      75.210  52.010  64.610  1.00  0.00           C
ATOM   2721  HE2 PHE A 826      75.830  51.150  64.440  1.00  0.00           H
ATOM   2722  C   PHE A 826      71.010  51.740  65.320  1.00  0.00           C
ATOM   2723  O   PHE A 826      70.960  51.900  64.130  1.00  0.00           O
ATOM   2724  N   TRP A 827      70.800  50.550  65.900  1.00  0.00           N
ATOM   2725  HN  TRP A 827      70.580  50.460  66.870  1.00  0.00           H
ATOM   2726  CA  TRP A 827      70.570  49.410  65.100  1.00  0.00           C
ATOM   2727  HA  TRP A 827      71.320  49.570  64.350  1.00  0.00           H
ATOM   2728  CB  TRP A 827      70.810  48.100  65.880  1.00  0.00           C
ATOM   2729  HB1 TRP A 827      70.580  47.180  65.290  1.00  0.00           H
ATOM   2730  HB2 TRP A 827      70.070  48.080  66.720  1.00  0.00           H
ATOM   2731  CG  TRP A 827      72.140  47.930  66.630  1.00  0.00           C
ATOM   2732  CD1 TRP A 827      72.390  47.770  67.930  1.00  0.00           C
ATOM   2733  HD1 TRP A 827      71.660  47.950  68.700  1.00  0.00           H
ATOM   2734  NE1 TRP A 827      73.730  47.750  68.160  1.00  0.00           N
ATOM   2735  HE1 TRP A 827      74.080  47.360  68.990  1.00  0.00           H
ATOM   2736  CE2 TRP A 827      74.440  47.870  66.950  1.00  0.00           C
ATOM   2737  CD2 TRP A 827      73.430  47.960  65.990  1.00  0.00           C
ATOM   2738  CE3 TRP A 827      73.760  48.160  64.650  1.00  0.00           C
ATOM   2739  HE3 TRP A 827      73.000  48.120  63.890  1.00  0.00           H
ATOM   2740  CZ3 TRP A 827      75.120  48.290  64.370  1.00  0.00           C
ATOM   2741  HZ3 TRP A 827      75.490  48.420  63.350  1.00  0.00           H
ATOM   2742  CZ2 TRP A 827      75.780  47.940  66.660  1.00  0.00           C
ATOM   2743  HZ2 TRP A 827      76.550  48.090  67.390  1.00  0.00           H
ATOM   2744  CH2 TRP A 827      76.120  48.200  65.370  1.00  0.00           C
ATOM   2745  HH2 TRP A 827      77.130  48.510  65.130  1.00  0.00           H
ATOM   2746  C   TRP A 827      69.260  49.300  64.410  1.00  0.00           C
ATOM   2747  O   TRP A 827      69.150  48.670  63.350  1.00  0.00           O
ATOM   2748  N   CYS A 828      68.260  50.020  64.970  1.00  0.00           N
ATOM   2749  HN  CYS A 828      68.350  50.510  65.830  1.00  0.00           H
ATOM   2750  CA  CYS A 828      67.030  50.070  64.230  1.00  0.00           C
ATOM   2751  HA  CYS A 828      66.790  49.050  63.990  1.00  0.00           H
ATOM   2752  CB  CYS A 828      65.850  50.640  65.060  1.00  0.00           C
ATOM   2753  HB1 CYS A 828      64.870  50.540  64.530  1.00  0.00           H
ATOM   2754  HB2 CYS A 828      66.140  51.710  65.190  1.00  0.00           H
ATOM   2755  SG  CYS A 828      65.490  49.830  66.640  1.00  0.00           S
ATOM   2756  HG1 CYS A 828      66.780  49.630  66.820  1.00  0.00           H
ATOM   2757  C   CYS A 828      67.200  50.900  63.020  1.00  0.00           C
ATOM   2758  O   CYS A 828      66.730  50.630  61.940  1.00  0.00           O
ATOM   2759  N   VAL A 829      67.930  52.010  63.210  1.00  0.00           N
ATOM   2760  HN  VAL A 829      68.360  52.300  64.050  1.00  0.00           H
ATOM   2761  CA  VAL A 829      68.190  52.870  62.100  1.00  0.00           C
ATOM   2762  HA  VAL A 829      67.310  53.070  61.510  1.00  0.00           H
ATOM   2763  CB  VAL A 829      68.840  54.080  62.690  1.00  0.00           C
ATOM   2764  HB  VAL A 829      69.550  53.760  63.480  1.00  0.00           H
ATOM   2765  CG1 VAL A 829      69.700  54.940  61.790  1.00  0.00           C
ATOM   2766 HG11 VAL A 829      70.710  54.490  61.710  1.00  0.00           H
ATOM   2767 HG12 VAL A 829      70.050  55.870  62.290  1.00  0.00           H
ATOM   2768 HG13 VAL A 829      69.290  55.060  60.760  1.00  0.00           H
ATOM   2769  CG2 VAL A 829      67.770  55.110  63.250  1.00  0.00           C
ATOM   2770 HG21 VAL A 829      68.230  55.780  64.010  1.00  0.00           H
ATOM   2771 HG22 VAL A 829      66.980  54.530  63.760  1.00  0.00           H
ATOM   2772 HG23 VAL A 829      67.380  55.740  62.420  1.00  0.00           H
ATOM   2773  C   VAL A 829      69.140  52.200  61.000  1.00  0.00           C
ATOM   2774  O   VAL A 829      68.930  52.300  59.780  1.00  0.00           O
ATOM   2775  N   ILE A 830      70.220  51.480  61.350  1.00  0.00           N
ATOM   2776  HN  ILE A 830      70.460  51.530  62.320  1.00  0.00           H
ATOM   2777  CA  ILE A 830      71.070  50.690  60.470  1.00  0.00           C
ATOM   2778  HA  ILE A 830      71.380  51.320  59.650  1.00  0.00           H
ATOM   2779  CB  ILE A 830      72.270  50.250  61.260  1.00  0.00           C
ATOM   2780  HB  ILE A 830      71.920  50.000  62.290  1.00  0.00           H
ATOM   2781  CG2 ILE A 830      73.010  49.120  60.570  1.00  0.00           C
ATOM   2782 HG21 ILE A 830      73.110  49.180  59.470  1.00  0.00           H
ATOM   2783 HG22 ILE A 830      72.490  48.150  60.740  1.00  0.00           H
ATOM   2784 HG23 ILE A 830      74.010  49.000  61.030  1.00  0.00           H
ATOM   2785  CG1 ILE A 830      73.300  51.390  61.640  1.00  0.00           C
ATOM   2786 HG11 ILE A 830      73.980  50.980  62.420  1.00  0.00           H
ATOM   2787 HG12 ILE A 830      72.790  52.170  62.250  1.00  0.00           H
ATOM   2788  CD  ILE A 830      74.150  51.960  60.490  1.00  0.00           C
ATOM   2789  HD1 ILE A 830      74.830  52.750  60.880  1.00  0.00           H
ATOM   2790  HD2 ILE A 830      73.420  52.440  59.790  1.00  0.00           H
ATOM   2791  HD3 ILE A 830      74.760  51.180  59.990  1.00  0.00           H
ATOM   2792  C   ILE A 830      70.320  49.580  59.820  1.00  0.00           C
ATOM   2793  O   ILE A 830      70.320  49.530  58.570  1.00  0.00           O
ATOM   2794  N   LEU A 831      69.460  48.760  60.540  1.00  0.00           N
ATOM   2795  HN  LEU A 831      69.430  48.720  61.530  1.00  0.00           H
ATOM   2796  CA  LEU A 831      68.650  47.710  59.950  1.00  0.00           C
ATOM   2797  HA  LEU A 831      69.470  47.100  59.610  1.00  0.00           H
ATOM   2798  CB  LEU A 831      67.970  46.960  61.130  1.00  0.00           C
ATOM   2799  HB1 LEU A 831      67.300  47.710  61.600  1.00  0.00           H
ATOM   2800  HB2 LEU A 831      68.840  46.710  61.770  1.00  0.00           H
ATOM   2801  CG  LEU A 831      67.170  45.720  60.690  1.00  0.00           C
ATOM   2802  HG  LEU A 831      66.350  46.040  60.010  1.00  0.00           H
ATOM   2803  CD1 LEU A 831      68.040  44.640  60.030  1.00  0.00           C
ATOM   2804 HD11 LEU A 831      68.580  44.960  59.110  1.00  0.00           H
ATOM   2805 HD12 LEU A 831      67.450  43.780  59.650  1.00  0.00           H
ATOM   2806 HD13 LEU A 831      68.750  44.280  60.800  1.00  0.00           H
ATOM   2807  CD2 LEU A 831      66.370  45.160  61.870  1.00  0.00           C
ATOM   2808 HD21 LEU A 831      65.600  44.460  61.500  1.00  0.00           H
ATOM   2809 HD22 LEU A 831      65.880  46.040  62.320  1.00  0.00           H
ATOM   2810 HD23 LEU A 831      66.890  44.570  62.650  1.00  0.00           H
ATOM   2811  C   LEU A 831      67.490  48.160  58.970  1.00  0.00           C
ATOM   2812  O   LEU A 831      67.350  47.660  57.860  1.00  0.00           O
ATOM   2813  N   PHE A 832      66.710  49.190  59.200  1.00  0.00           N
ATOM   2814  HN  PHE A 832      66.930  49.700  60.040  1.00  0.00           H
ATOM   2815  CA  PHE A 832      65.750  49.830  58.310  1.00  0.00           C
ATOM   2816  HA  PHE A 832      64.960  49.110  58.110  1.00  0.00           H
ATOM   2817  CB  PHE A 832      65.090  50.950  59.080  1.00  0.00           C
ATOM   2818  HB1 PHE A 832      65.900  51.510  59.610  1.00  0.00           H
ATOM   2819  HB2 PHE A 832      64.570  50.460  59.920  1.00  0.00           H
ATOM   2820  CG  PHE A 832      64.390  52.000  58.270  1.00  0.00           C
ATOM   2821  CD1 PHE A 832      64.980  53.240  58.030  1.00  0.00           C
ATOM   2822  HD1 PHE A 832      66.040  53.440  58.170  1.00  0.00           H
ATOM   2823  CE1 PHE A 832      64.140  54.300  57.680  1.00  0.00           C
ATOM   2824  HE1 PHE A 832      64.670  55.200  57.450  1.00  0.00           H
ATOM   2825  CZ  PHE A 832      62.740  54.100  57.460  1.00  0.00           C
ATOM   2826  HZ  PHE A 832      62.080  54.950  57.280  1.00  0.00           H
ATOM   2827  CD2 PHE A 832      63.030  51.700  58.100  1.00  0.00           C
ATOM   2828  HD2 PHE A 832      62.560  50.830  58.530  1.00  0.00           H
ATOM   2829  CE2 PHE A 832      62.200  52.810  57.670  1.00  0.00           C
ATOM   2830  HE2 PHE A 832      61.120  52.740  57.640  1.00  0.00           H
ATOM   2831  C   PHE A 832      66.290  50.260  56.960  1.00  0.00           C
ATOM   2832  O   PHE A 832      65.870  49.840  55.900  1.00  0.00           O
ATOM   2833  N   PHE A 833      67.380  51.030  57.050  1.00  0.00           N
ATOM   2834  HN  PHE A 833      67.790  51.290  57.920  1.00  0.00           H
ATOM   2835  CA  PHE A 833      68.120  51.590  55.890  1.00  0.00           C
ATOM   2836  HA  PHE A 833      67.420  52.020  55.190  1.00  0.00           H
ATOM   2837  CB  PHE A 833      69.200  52.730  56.250  1.00  0.00           C
ATOM   2838  HB1 PHE A 833      69.880  52.170  56.930  1.00  0.00           H
ATOM   2839  HB2 PHE A 833      68.650  53.560  56.750  1.00  0.00           H
ATOM   2840  CG  PHE A 833      69.910  53.250  55.100  1.00  0.00           C
ATOM   2841  CD1 PHE A 833      71.150  52.750  54.610  1.00  0.00           C
ATOM   2842  HD1 PHE A 833      71.540  51.890  55.110  1.00  0.00           H
ATOM   2843  CE1 PHE A 833      71.700  53.240  53.420  1.00  0.00           C
ATOM   2844  HE1 PHE A 833      72.680  52.900  53.130  1.00  0.00           H
ATOM   2845  CZ  PHE A 833      71.060  54.280  52.750  1.00  0.00           C
ATOM   2846  HZ  PHE A 833      71.500  54.720  51.860  1.00  0.00           H
ATOM   2847  CD2 PHE A 833      69.270  54.250  54.340  1.00  0.00           C
ATOM   2848  HD2 PHE A 833      68.260  54.540  54.570  1.00  0.00           H
ATOM   2849  CE2 PHE A 833      69.860  54.860  53.270  1.00  0.00           C
ATOM   2850  HE2 PHE A 833      69.340  55.570  52.650  1.00  0.00           H
ATOM   2851  C   PHE A 833      68.810  50.430  55.050  1.00  0.00           C
ATOM   2852  O   PHE A 833      68.890  50.490  53.800  1.00  0.00           O
ATOM   2853  N   THR A 834      69.410  49.430  55.820  1.00  0.00           N
ATOM   2854  HN  THR A 834      69.350  49.280  56.810  1.00  0.00           H
ATOM   2855  CA  THR A 834      70.160  48.320  55.190  1.00  0.00           C
ATOM   2856  HA  THR A 834      70.840  48.630  54.410  1.00  0.00           H
ATOM   2857  CB  THR A 834      71.100  47.470  56.060  1.00  0.00           C
ATOM   2858  HB  THR A 834      71.380  46.540  55.540  1.00  0.00           H
ATOM   2859  OG1 THR A 834      70.500  47.050  57.270  1.00  0.00           O
ATOM   2860  HG1 THR A 834      70.230  47.860  57.740  1.00  0.00           H
ATOM   2861  CG2 THR A 834      72.440  48.130  56.430  1.00  0.00           C
ATOM   2862 HG21 THR A 834      72.260  49.120  56.910  1.00  0.00           H
ATOM   2863 HG22 THR A 834      72.940  48.280  55.440  1.00  0.00           H
ATOM   2864 HG23 THR A 834      73.070  47.450  57.060  1.00  0.00           H
ATOM   2865  C   THR A 834      69.200  47.380  54.440  1.00  0.00           C
ATOM   2866  O   THR A 834      69.410  46.860  53.330  1.00  0.00           O
ATOM   2867  N   THR A 835      68.070  47.140  55.050  1.00  0.00           N
ATOM   2868  HN  THR A 835      67.840  47.550  55.940  1.00  0.00           H
ATOM   2869  CA  THR A 835      66.940  46.390  54.440  1.00  0.00           C
ATOM   2870  HA  THR A 835      67.240  45.350  54.360  1.00  0.00           H
ATOM   2871  CB  THR A 835      65.730  46.350  55.410  1.00  0.00           C
ATOM   2872  HB  THR A 835      65.410  47.360  55.730  1.00  0.00           H
ATOM   2873  OG1 THR A 835      66.120  45.730  56.660  1.00  0.00           O
ATOM   2874  HG1 THR A 835      66.550  46.420  57.180  1.00  0.00           H
ATOM   2875  CG2 THR A 835      64.560  45.530  54.920  1.00  0.00           C
ATOM   2876 HG21 THR A 835      64.840  44.470  54.730  1.00  0.00           H
ATOM   2877 HG22 THR A 835      64.170  45.930  53.950  1.00  0.00           H
ATOM   2878 HG23 THR A 835      63.770  45.460  55.690  1.00  0.00           H
ATOM   2879  C   THR A 835      66.470  46.980  53.200  1.00  0.00           C
ATOM   2880  O   THR A 835      66.300  46.360  52.160  1.00  0.00           O
ATOM   2881  N   PHE A 836      66.290  48.310  53.200  1.00  0.00           N
ATOM   2882  HN  PHE A 836      66.450  48.860  54.020  1.00  0.00           H
ATOM   2883  CA  PHE A 836      66.060  49.090  51.960  1.00  0.00           C
ATOM   2884  HA  PHE A 836      65.170  48.600  51.610  1.00  0.00           H
ATOM   2885  CB  PHE A 836      65.630  50.570  52.360  1.00  0.00           C
ATOM   2886  HB1 PHE A 836      66.280  50.990  53.150  1.00  0.00           H
ATOM   2887  HB2 PHE A 836      64.610  50.690  52.780  1.00  0.00           H
ATOM   2888  CG  PHE A 836      65.580  51.530  51.180  1.00  0.00           C
ATOM   2889  CD1 PHE A 836      66.830  52.210  50.810  1.00  0.00           C
ATOM   2890  HD1 PHE A 836      67.660  51.910  51.440  1.00  0.00           H
ATOM   2891  CE1 PHE A 836      66.860  53.130  49.760  1.00  0.00           C
ATOM   2892  HE1 PHE A 836      67.760  53.630  49.410  1.00  0.00           H
ATOM   2893  CZ  PHE A 836      65.720  53.320  49.040  1.00  0.00           C
ATOM   2894  HZ  PHE A 836      65.770  53.940  48.160  1.00  0.00           H
ATOM   2895  CD2 PHE A 836      64.450  51.890  50.580  1.00  0.00           C
ATOM   2896  HD2 PHE A 836      63.560  51.410  50.940  1.00  0.00           H
ATOM   2897  CE2 PHE A 836      64.530  52.650  49.370  1.00  0.00           C
ATOM   2898  HE2 PHE A 836      63.700  52.780  48.690  1.00  0.00           H
ATOM   2899  C   PHE A 836      67.040  48.990  50.880  1.00  0.00           C
ATOM   2900  O   PHE A 836      66.760  48.590  49.730  1.00  0.00           O
ATOM   2901  N   PHE A 837      68.380  49.230  51.220  1.00  0.00           N
ATOM   2902  HN  PHE A 837      68.680  49.470  52.140  1.00  0.00           H
ATOM   2903  CA  PHE A 837      69.390  49.150  50.250  1.00  0.00           C
ATOM   2904  HA  PHE A 837      69.030  49.760  49.450  1.00  0.00           H
ATOM   2905  CB  PHE A 837      70.650  49.630  50.910  1.00  0.00           C
ATOM   2906  HB1 PHE A 837      70.890  48.890  51.710  1.00  0.00           H
ATOM   2907  HB2 PHE A 837      70.510  50.610  51.420  1.00  0.00           H
ATOM   2908  CG  PHE A 837      71.830  49.980  49.990  1.00  0.00           C
ATOM   2909  CD1 PHE A 837      71.640  50.410  48.660  1.00  0.00           C
ATOM   2910  HD1 PHE A 837      70.630  50.430  48.280  1.00  0.00           H
ATOM   2911  CE1 PHE A 837      72.740  50.370  47.800  1.00  0.00           C
ATOM   2912  HE1 PHE A 837      72.590  50.630  46.760  1.00  0.00           H
ATOM   2913  CZ  PHE A 837      74.030  49.990  48.240  1.00  0.00           C
ATOM   2914  HZ  PHE A 837      74.790  49.890  47.480  1.00  0.00           H
ATOM   2915  CD2 PHE A 837      73.170  49.800  50.510  1.00  0.00           C
ATOM   2916  HD2 PHE A 837      73.300  49.550  51.550  1.00  0.00           H
ATOM   2917  CE2 PHE A 837      74.210  49.890  49.610  1.00  0.00           C
ATOM   2918  HE2 PHE A 837      75.220  49.900  49.980  1.00  0.00           H
ATOM   2919  C   PHE A 837      69.570  47.720  49.640  1.00  0.00           C
ATOM   2920  O   PHE A 837      69.590  47.590  48.450  1.00  0.00           O
ATOM   2921  N   LEU A 838      69.580  46.730  50.470  1.00  0.00           N
ATOM   2922  HN  LEU A 838      69.630  46.750  51.470  1.00  0.00           H
ATOM   2923  CA  LEU A 838      69.490  45.300  50.060  1.00  0.00           C
ATOM   2924  HA  LEU A 838      70.350  45.110  49.430  1.00  0.00           H
ATOM   2925  CB  LEU A 838      69.520  44.500  51.380  1.00  0.00           C
ATOM   2926  HB1 LEU A 838      68.750  44.840  52.110  1.00  0.00           H
ATOM   2927  HB2 LEU A 838      70.480  44.890  51.800  1.00  0.00           H
ATOM   2928  CG  LEU A 838      69.350  42.960  51.260  1.00  0.00           C
ATOM   2929  HG  LEU A 838      68.430  42.600  50.760  1.00  0.00           H
ATOM   2930  CD1 LEU A 838      70.600  42.450  50.520  1.00  0.00           C
ATOM   2931 HD11 LEU A 838      70.780  41.370  50.720  1.00  0.00           H
ATOM   2932 HD12 LEU A 838      71.490  42.970  50.960  1.00  0.00           H
ATOM   2933 HD13 LEU A 838      70.510  42.660  49.450  1.00  0.00           H
ATOM   2934  CD2 LEU A 838      69.150  42.220  52.620  1.00  0.00           C
ATOM   2935 HD21 LEU A 838      68.510  42.880  53.240  1.00  0.00           H
ATOM   2936 HD22 LEU A 838      70.130  42.150  53.150  1.00  0.00           H
ATOM   2937 HD23 LEU A 838      68.810  41.160  52.610  1.00  0.00           H
ATOM   2938  C   LEU A 838      68.300  45.000  49.230  1.00  0.00           C
ATOM   2939  O   LEU A 838      68.400  44.360  48.170  1.00  0.00           O
ATOM   2940  N   SER A 839      67.080  45.430  49.580  1.00  0.00           N
ATOM   2941  HN  SER A 839      67.110  46.010  50.380  1.00  0.00           H
ATOM   2942  CA  SER A 839      65.880  45.080  48.840  1.00  0.00           C
ATOM   2943  HA  SER A 839      65.870  44.010  48.710  1.00  0.00           H
ATOM   2944  CB  SER A 839      64.480  45.260  49.500  1.00  0.00           C
ATOM   2945  HB1 SER A 839      64.280  44.680  50.440  1.00  0.00           H
ATOM   2946  HB2 SER A 839      63.740  45.040  48.710  1.00  0.00           H
ATOM   2947  OG  SER A 839      64.290  46.650  49.790  1.00  0.00           O
ATOM   2948  HG1 SER A 839      64.980  46.900  50.400  1.00  0.00           H
ATOM   2949  C   SER A 839      65.890  45.670  47.450  1.00  0.00           C
ATOM   2950  O   SER A 839      65.570  45.120  46.420  1.00  0.00           O
ATOM   2951  N   SER A 840      66.420  46.900  47.320  1.00  0.00           N
ATOM   2952  HN  SER A 840      66.710  47.420  48.100  1.00  0.00           H
ATOM   2953  CA  SER A 840      66.620  47.550  46.010  1.00  0.00           C
ATOM   2954  HA  SER A 840      65.690  47.360  45.520  1.00  0.00           H
ATOM   2955  CB  SER A 840      66.790  49.140  46.170  1.00  0.00           C
ATOM   2956  HB1 SER A 840      65.870  49.500  46.680  1.00  0.00           H
ATOM   2957  HB2 SER A 840      66.930  49.570  45.150  1.00  0.00           H
ATOM   2958  OG  SER A 840      67.950  49.550  46.870  1.00  0.00           O
ATOM   2959  HG1 SER A 840      68.180  48.900  47.520  1.00  0.00           H
ATOM   2960  C   SER A 840      67.760  47.040  45.180  1.00  0.00           C
ATOM   2961  O   SER A 840      67.680  46.850  43.960  1.00  0.00           O
ATOM   2962  N   PHE A 841      68.920  46.690  45.790  1.00  0.00           N
ATOM   2963  HN  PHE A 841      68.940  46.840  46.780  1.00  0.00           H
ATOM   2964  CA  PHE A 841      70.070  45.970  45.180  1.00  0.00           C
ATOM   2965  HA  PHE A 841      70.370  46.600  44.340  1.00  0.00           H
ATOM   2966  CB  PHE A 841      71.220  45.760  46.190  1.00  0.00           C
ATOM   2967  HB1 PHE A 841      70.700  45.410  47.110  1.00  0.00           H
ATOM   2968  HB2 PHE A 841      71.720  46.750  46.280  1.00  0.00           H
ATOM   2969  CG  PHE A 841      72.310  44.780  45.770  1.00  0.00           C
ATOM   2970  CD1 PHE A 841      73.160  45.130  44.750  1.00  0.00           C
ATOM   2971  HD1 PHE A 841      73.080  46.080  44.250  1.00  0.00           H
ATOM   2972  CE1 PHE A 841      74.050  44.120  44.170  1.00  0.00           C
ATOM   2973  HE1 PHE A 841      74.610  44.410  43.290  1.00  0.00           H
ATOM   2974  CZ  PHE A 841      73.920  42.830  44.650  1.00  0.00           C
ATOM   2975  HZ  PHE A 841      74.470  41.990  44.250  1.00  0.00           H
ATOM   2976  CD2 PHE A 841      72.270  43.510  46.300  1.00  0.00           C
ATOM   2977  HD2 PHE A 841      71.640  43.170  47.120  1.00  0.00           H
ATOM   2978  CE2 PHE A 841      73.080  42.550  45.710  1.00  0.00           C
ATOM   2979  HE2 PHE A 841      72.840  41.520  45.930  1.00  0.00           H
ATOM   2980  C   PHE A 841      69.710  44.700  44.470  1.00  0.00           C
ATOM   2981  O   PHE A 841      69.890  44.490  43.290  1.00  0.00           O
ATOM   2982  N   LEU A 842      68.990  43.820  45.280  1.00  0.00           N
ATOM   2983  HN  LEU A 842      68.830  44.000  46.260  1.00  0.00           H
ATOM   2984  CA  LEU A 842      68.410  42.610  44.770  1.00  0.00           C
ATOM   2985  HA  LEU A 842      69.230  42.030  44.360  1.00  0.00           H
ATOM   2986  CB  LEU A 842      67.780  41.900  46.010  1.00  0.00           C
ATOM   2987  HB1 LEU A 842      67.230  41.000  45.620  1.00  0.00           H
ATOM   2988  HB2 LEU A 842      67.060  42.600  46.470  1.00  0.00           H
ATOM   2989  CG  LEU A 842      68.590  41.420  47.170  1.00  0.00           C
ATOM   2990  HG  LEU A 842      69.290  42.220  47.490  1.00  0.00           H
ATOM   2991  CD1 LEU A 842      67.660  41.050  48.340  1.00  0.00           C
ATOM   2992 HD11 LEU A 842      67.080  41.930  48.690  1.00  0.00           H
ATOM   2993 HD12 LEU A 842      68.120  40.650  49.260  1.00  0.00           H
ATOM   2994 HD13 LEU A 842      66.980  40.220  48.040  1.00  0.00           H
ATOM   2995  CD2 LEU A 842      69.530  40.250  46.800  1.00  0.00           C
ATOM   2996 HD21 LEU A 842      70.150  40.480  45.900  1.00  0.00           H
ATOM   2997 HD22 LEU A 842      69.050  39.260  46.620  1.00  0.00           H
ATOM   2998 HD23 LEU A 842      70.160  40.040  47.680  1.00  0.00           H
ATOM   2999  C   LEU A 842      67.380  42.720  43.730  1.00  0.00           C
ATOM   3000  O   LEU A 842      67.190  41.880  42.950  1.00  0.00           O
ATOM   3001  N   LYS A 843      66.670  43.890  43.720  1.00  0.00           N
ATOM   3002  HN  LYS A 843      66.870  44.580  44.410  1.00  0.00           H
ATOM   3003  CA  LYS A 843      65.690  44.160  42.660  1.00  0.00           C
ATOM   3004  HA  LYS A 843      65.160  43.260  42.380  1.00  0.00           H
ATOM   3005  CB  LYS A 843      64.660  45.230  43.110  1.00  0.00           C
ATOM   3006  HB1 LYS A 843      65.230  46.090  43.530  1.00  0.00           H
ATOM   3007  HB2 LYS A 843      63.940  44.810  43.840  1.00  0.00           H
ATOM   3008  CG  LYS A 843      63.600  45.670  42.090  1.00  0.00           C
ATOM   3009  HG1 LYS A 843      64.160  46.190  41.280  1.00  0.00           H
ATOM   3010  HG2 LYS A 843      62.820  46.340  42.540  1.00  0.00           H
ATOM   3011  CD  LYS A 843      62.850  44.520  41.330  1.00  0.00           C
ATOM   3012  HD1 LYS A 843      63.520  43.850  40.740  1.00  0.00           H
ATOM   3013  HD2 LYS A 843      62.250  45.000  40.520  1.00  0.00           H
ATOM   3014  CE  LYS A 843      61.960  43.610  42.190  1.00  0.00           C
ATOM   3015  HE1 LYS A 843      61.520  44.330  42.910  1.00  0.00           H
ATOM   3016  HE2 LYS A 843      62.540  42.950  42.860  1.00  0.00           H
ATOM   3017  NZ  LYS A 843      60.980  42.910  41.450  1.00  0.00           N
ATOM   3018  HZ1 LYS A 843      60.520  43.600  40.810  1.00  0.00           H
ATOM   3019  HZ2 LYS A 843      60.290  42.350  41.970  1.00  0.00           H
ATOM   3020  HZ3 LYS A 843      61.450  42.170  40.870  1.00  0.00           H
ATOM   3021  C   LYS A 843      66.420  44.590  41.440  1.00  0.00           C
ATOM   3022  O   LYS A 843      65.920  44.300  40.350  1.00  0.00           O
ATOM   3023  N   GLN A 844      67.620  45.240  41.450  1.00  0.00           N
ATOM   3024  HN  GLN A 844      68.100  45.470  42.290  1.00  0.00           H
ATOM   3025  CA  GLN A 844      68.320  45.640  40.220  1.00  0.00           C
ATOM   3026  HA  GLN A 844      67.600  45.780  39.420  1.00  0.00           H
ATOM   3027  CB  GLN A 844      69.140  46.990  40.400  1.00  0.00           C
ATOM   3028  HB1 GLN A 844      69.760  46.990  39.480  1.00  0.00           H
ATOM   3029  HB2 GLN A 844      69.740  46.920  41.340  1.00  0.00           H
ATOM   3030  CG  GLN A 844      68.360  48.310  40.450  1.00  0.00           C
ATOM   3031  HG1 GLN A 844      69.150  49.080  40.400  1.00  0.00           H
ATOM   3032  HG2 GLN A 844      67.850  48.250  41.440  1.00  0.00           H
ATOM   3033  CD  GLN A 844      67.210  48.480  39.310  1.00  0.00           C
ATOM   3034  OE1 GLN A 844      66.040  48.450  39.550  1.00  0.00           O
ATOM   3035  NE2 GLN A 844      67.670  48.620  38.060  1.00  0.00           N
ATOM   3036 HE21 GLN A 844      67.040  48.780  37.290  1.00  0.00           H
ATOM   3037 HE22 GLN A 844      68.650  48.490  37.980  1.00  0.00           H
ATOM   3038  C   GLN A 844      69.290  44.590  39.690  1.00  0.00           C
ATOM   3039  O   GLN A 844      69.810  44.670  38.570  1.00  0.00           O
ATOM   3040  N   PHE A 845      69.510  43.490  40.440  1.00  0.00           N
ATOM   3041  HN  PHE A 845      69.090  43.370  41.330  1.00  0.00           H
ATOM   3042  CA  PHE A 845      70.310  42.290  40.210  1.00  0.00           C
ATOM   3043  HA  PHE A 845      71.360  42.550  40.260  1.00  0.00           H
ATOM   3044  CB  PHE A 845      69.940  41.240  41.350  1.00  0.00           C
ATOM   3045  HB1 PHE A 845      69.040  40.620  41.230  1.00  0.00           H
ATOM   3046  HB2 PHE A 845      69.780  41.820  42.290  1.00  0.00           H
ATOM   3047  CG  PHE A 845      71.000  40.130  41.620  1.00  0.00           C
ATOM   3048  CD1 PHE A 845      71.860  40.170  42.740  1.00  0.00           C
ATOM   3049  HD1 PHE A 845      71.770  41.050  43.370  1.00  0.00           H
ATOM   3050  CE1 PHE A 845      72.840  39.220  42.870  1.00  0.00           C
ATOM   3051  HE1 PHE A 845      73.440  39.260  43.770  1.00  0.00           H
ATOM   3052  CZ  PHE A 845      72.800  38.050  42.120  1.00  0.00           C
ATOM   3053  HZ  PHE A 845      73.430  37.180  42.270  1.00  0.00           H
ATOM   3054  CD2 PHE A 845      71.120  39.080  40.670  1.00  0.00           C
ATOM   3055  HD2 PHE A 845      70.530  38.970  39.780  1.00  0.00           H
ATOM   3056  CE2 PHE A 845      72.020  38.020  40.950  1.00  0.00           C
ATOM   3057  HE2 PHE A 845      72.000  37.090  40.430  1.00  0.00           H
ATOM   3058  C   PHE A 845      70.120  41.740  38.820  1.00  0.00           C
ATOM   3059  O   PHE A 845      71.100  41.370  38.150  1.00  0.00           O
ATOM   3060  N   LYS A 846      68.870  41.760  38.320  1.00  0.00           N
ATOM   3061  HN  LYS A 846      68.120  42.120  38.870  1.00  0.00           H
ATOM   3062  CA  LYS A 846      68.540  41.330  37.050  1.00  0.00           C
ATOM   3063  HA  LYS A 846      69.080  40.410  36.920  1.00  0.00           H
ATOM   3064  CB  LYS A 846      67.010  41.200  36.800  1.00  0.00           C
ATOM   3065  HB1 LYS A 846      66.490  40.430  37.410  1.00  0.00           H
ATOM   3066  HB2 LYS A 846      66.930  40.800  35.770  1.00  0.00           H
ATOM   3067  CG  LYS A 846      66.120  42.400  37.000  1.00  0.00           C
ATOM   3068  HG1 LYS A 846      66.370  43.290  36.380  1.00  0.00           H
ATOM   3069  HG2 LYS A 846      66.200  42.740  38.050  1.00  0.00           H
ATOM   3070  CD  LYS A 846      64.600  42.050  36.700  1.00  0.00           C
ATOM   3071  HD1 LYS A 846      64.020  42.930  37.030  1.00  0.00           H
ATOM   3072  HD2 LYS A 846      64.280  41.250  37.420  1.00  0.00           H
ATOM   3073  CE  LYS A 846      64.300  41.730  35.220  1.00  0.00           C
ATOM   3074  HE1 LYS A 846      64.740  40.720  35.050  1.00  0.00           H
ATOM   3075  HE2 LYS A 846      64.710  42.520  34.570  1.00  0.00           H
ATOM   3076  NZ  LYS A 846      62.870  41.600  35.090  1.00  0.00           N
ATOM   3077  HZ1 LYS A 846      62.510  42.540  35.340  1.00  0.00           H
ATOM   3078  HZ2 LYS A 846      62.410  40.890  35.710  1.00  0.00           H
ATOM   3079  HZ3 LYS A 846      62.670  41.420  34.080  1.00  0.00           H
ATOM   3080  C   LYS A 846      69.090  42.160  35.890  1.00  0.00           C
ATOM   3081  O   LYS A 846      69.100  41.650  34.780  1.00  0.00           O
ATOM   3082  N   THR A 847      69.430  43.430  36.150  1.00  0.00           N
ATOM   3083  HN  THR A 847      69.570  43.760  37.080  1.00  0.00           H
ATOM   3084  CA  THR A 847      70.030  44.340  35.120  1.00  0.00           C
ATOM   3085  HA  THR A 847      69.550  44.120  34.180  1.00  0.00           H
ATOM   3086  CB  THR A 847      69.690  45.840  35.470  1.00  0.00           C
ATOM   3087  HB  THR A 847      70.020  46.430  34.590  1.00  0.00           H
ATOM   3088  OG1 THR A 847      70.460  46.350  36.560  1.00  0.00           O
ATOM   3089  HG1 THR A 847      70.190  45.830  37.310  1.00  0.00           H
ATOM   3090  CG2 THR A 847      68.170  46.130  35.760  1.00  0.00           C
ATOM   3091 HG21 THR A 847      68.040  45.810  36.820  1.00  0.00           H
ATOM   3092 HG22 THR A 847      67.600  45.520  35.030  1.00  0.00           H
ATOM   3093 HG23 THR A 847      67.880  47.190  35.610  1.00  0.00           H
ATOM   3094  C   THR A 847      71.440  44.120  34.910  1.00  0.00           C
ATOM   3095  O   THR A 847      71.960  44.480  33.880  1.00  0.00           O
ATOM   3096  N   LYS A 848      72.130  43.540  35.890  1.00  0.00           N
ATOM   3097  HN  LYS A 848      71.640  43.080  36.620  1.00  0.00           H
ATOM   3098  CA  LYS A 848      73.510  43.240  35.770  1.00  0.00           C
ATOM   3099  HA  LYS A 848      74.010  43.930  35.120  1.00  0.00           H
ATOM   3100  CB  LYS A 848      74.300  43.320  37.140  1.00  0.00           C
ATOM   3101  HB1 LYS A 848      75.360  42.980  37.140  1.00  0.00           H
ATOM   3102  HB2 LYS A 848      73.800  42.720  37.930  1.00  0.00           H
ATOM   3103  CG  LYS A 848      74.210  44.690  37.810  1.00  0.00           C
ATOM   3104  HG1 LYS A 848      75.040  44.880  38.520  1.00  0.00           H
ATOM   3105  HG2 LYS A 848      73.240  44.940  38.280  1.00  0.00           H
ATOM   3106  CD  LYS A 848      74.350  45.900  36.780  1.00  0.00           C
ATOM   3107  HD1 LYS A 848      73.360  46.030  36.290  1.00  0.00           H
ATOM   3108  HD2 LYS A 848      75.020  45.580  35.950  1.00  0.00           H
ATOM   3109  CE  LYS A 848      74.690  47.290  37.370  1.00  0.00           C
ATOM   3110  HE1 LYS A 848      75.430  47.230  38.190  1.00  0.00           H
ATOM   3111  HE2 LYS A 848      73.760  47.600  37.890  1.00  0.00           H
ATOM   3112  NZ  LYS A 848      75.200  48.220  36.370  1.00  0.00           N
ATOM   3113  HZ1 LYS A 848      75.490  49.130  36.770  1.00  0.00           H
ATOM   3114  HZ2 LYS A 848      74.590  48.390  35.550  1.00  0.00           H
ATOM   3115  HZ3 LYS A 848      76.010  47.750  35.940  1.00  0.00           H
ATOM   3116  C   LYS A 848      73.810  41.890  35.160  1.00  0.00           C
ATOM   3117  O   LYS A 848      72.900  41.110  34.840  1.00  0.00           O
ATOM   3118  N   ARG A 849      75.070  41.640  34.910  1.00  0.00           N
ATOM   3119  HN  ARG A 849      75.760  42.260  35.290  1.00  0.00           H
ATOM   3120  CA  ARG A 849      75.590  40.550  34.110  1.00  0.00           C
ATOM   3121  HA  ARG A 849      74.810  40.160  33.470  1.00  0.00           H
ATOM   3122  CB  ARG A 849      76.790  41.060  33.340  1.00  0.00           C
ATOM   3123  HB1 ARG A 849      77.290  40.200  32.820  1.00  0.00           H
ATOM   3124  HB2 ARG A 849      77.430  41.450  34.160  1.00  0.00           H
ATOM   3125  CG  ARG A 849      76.470  42.090  32.250  1.00  0.00           C
ATOM   3126  HG1 ARG A 849      76.000  42.950  32.790  1.00  0.00           H
ATOM   3127  HG2 ARG A 849      75.590  41.900  31.610  1.00  0.00           H
ATOM   3128  CD  ARG A 849      77.630  42.730  31.450  1.00  0.00           C
ATOM   3129  HD1 ARG A 849      78.380  42.900  32.250  1.00  0.00           H
ATOM   3130  HD2 ARG A 849      77.350  43.720  31.020  1.00  0.00           H
ATOM   3131  NE  ARG A 849      78.210  41.780  30.360  1.00  0.00           N
ATOM   3132  HE  ARG A 849      78.520  40.870  30.630  1.00  0.00           H
ATOM   3133  CZ  ARG A 849      77.590  41.650  29.190  1.00  0.00           C
ATOM   3134  NH1 ARG A 849      77.530  40.480  28.560  1.00  0.00           N
ATOM   3135 HH11 ARG A 849      77.710  39.640  29.070  1.00  0.00           H
ATOM   3136 HH12 ARG A 849      76.810  40.440  27.870  1.00  0.00           H
ATOM   3137  NH2 ARG A 849      76.900  42.580  28.560  1.00  0.00           N
ATOM   3138 HH21 ARG A 849      76.800  43.500  28.960  1.00  0.00           H
ATOM   3139 HH22 ARG A 849      76.840  42.400  27.580  1.00  0.00           H
ATOM   3140  C   ARG A 849      75.960  39.370  34.960  1.00  0.00           C
ATOM   3141  O   ARG A 849      76.950  38.650  34.610  1.00  0.00           O
ATOM   3142  N   TYR A 850      75.320  39.150  36.080  1.00  0.00           N
ATOM   3143  HN  TYR A 850      74.580  39.770  36.340  1.00  0.00           H
ATOM   3144  CA  TYR A 850      75.570  38.230  37.170  1.00  0.00           C
ATOM   3145  HA  TYR A 850      76.630  38.050  37.090  1.00  0.00           H
ATOM   3146  CB  TYR A 850      75.100  38.800  38.470  1.00  0.00           C
ATOM   3147  HB1 TYR A 850      75.270  38.160  39.360  1.00  0.00           H
ATOM   3148  HB2 TYR A 850      74.000  38.900  38.310  1.00  0.00           H
ATOM   3149  CG  TYR A 850      75.530  40.140  38.940  1.00  0.00           C
ATOM   3150  CD1 TYR A 850      76.700  40.730  38.530  1.00  0.00           C
ATOM   3151  HD1 TYR A 850      77.290  40.300  37.730  1.00  0.00           H
ATOM   3152  CE1 TYR A 850      77.130  41.960  39.070  1.00  0.00           C
ATOM   3153  HE1 TYR A 850      78.010  42.410  38.630  1.00  0.00           H
ATOM   3154  CZ  TYR A 850      76.380  42.630  40.030  1.00  0.00           C
ATOM   3155  OH  TYR A 850      76.880  43.800  40.510  1.00  0.00           O
ATOM   3156  HH  TYR A 850      77.600  43.970  39.890  1.00  0.00           H
ATOM   3157  CD2 TYR A 850      74.710  40.810  39.790  1.00  0.00           C
ATOM   3158  HD2 TYR A 850      73.750  40.340  39.990  1.00  0.00           H
ATOM   3159  CE2 TYR A 850      75.070  42.080  40.370  1.00  0.00           C
ATOM   3160  HE2 TYR A 850      74.340  42.570  40.980  1.00  0.00           H
ATOM   3161  C   TYR A 850      74.850  36.910  36.930  1.00  0.00           C
ATOM   3162  O   TYR A 850      73.620  36.910  36.790  1.00  0.00           O
ATOM   3163  N   PHE A 851      75.610  35.730  36.900  1.00  0.00           N
ATOM   3164  HN  PHE A 851      76.600  35.750  36.870  1.00  0.00           H
ATOM   3165  CA  PHE A 851      75.060  34.420  36.640  1.00  0.00           C
ATOM   3166  HA  PHE A 851      75.900  33.800  36.360  1.00  0.00           H
ATOM   3167  CB  PHE A 851      74.290  33.830  37.880  1.00  0.00           C
ATOM   3168  HB1 PHE A 851      73.900  32.790  37.770  1.00  0.00           H
ATOM   3169  HB2 PHE A 851      73.480  34.580  37.890  1.00  0.00           H
ATOM   3170  CG  PHE A 851      75.130  33.920  39.160  1.00  0.00           C
ATOM   3171  CD1 PHE A 851      76.400  33.340  39.310  1.00  0.00           C
ATOM   3172  HD1 PHE A 851      76.810  32.890  38.420  1.00  0.00           H
ATOM   3173  CE1 PHE A 851      77.050  33.400  40.530  1.00  0.00           C
ATOM   3174  HE1 PHE A 851      78.050  32.990  40.590  1.00  0.00           H
ATOM   3175  CZ  PHE A 851      76.590  34.260  41.550  1.00  0.00           C
ATOM   3176  HZ  PHE A 851      77.190  34.460  42.420  1.00  0.00           H
ATOM   3177  CD2 PHE A 851      74.660  34.750  40.160  1.00  0.00           C
ATOM   3178  HD2 PHE A 851      73.780  35.300  39.880  1.00  0.00           H
ATOM   3179  CE2 PHE A 851      75.360  34.870  41.350  1.00  0.00           C
ATOM   3180  HE2 PHE A 851      74.960  35.500  42.130  1.00  0.00           H
ATOM   3181  C   PHE A 851      74.230  34.350  35.420  1.00  0.00           C
ATOM   3182  O   PHE A 851      74.030  35.230  34.670  1.00  0.00           O
ATOM   3183  N   PRO A 852      73.670  33.180  35.030  1.00  0.00           N
ATOM   3184  CD  PRO A 852      74.260  31.840  35.380  1.00  0.00           C
ATOM   3185  HD1 PRO A 852      73.730  31.450  36.280  1.00  0.00           H
ATOM   3186  HD2 PRO A 852      75.360  31.790  35.430  1.00  0.00           H
ATOM   3187  CA  PRO A 852      72.720  33.060  33.910  1.00  0.00           C
ATOM   3188  HA  PRO A 852      73.220  33.380  33.010  1.00  0.00           H
ATOM   3189  CB  PRO A 852      72.490  31.520  33.870  1.00  0.00           C
ATOM   3190  HB1 PRO A 852      72.150  31.300  32.840  1.00  0.00           H
ATOM   3191  HB2 PRO A 852      71.720  31.160  34.580  1.00  0.00           H
ATOM   3192  CG  PRO A 852      73.790  30.950  34.260  1.00  0.00           C
ATOM   3193  HG1 PRO A 852      73.730  29.880  34.580  1.00  0.00           H
ATOM   3194  HG2 PRO A 852      74.480  31.030  33.400  1.00  0.00           H
ATOM   3195  C   PRO A 852      71.390  33.900  34.080  1.00  0.00           C
ATOM   3196  O   PRO A 852      70.970  34.260  35.130  1.00  0.00           O
ATOM   3197  N   THR A 853      70.760  34.170  32.920  1.00  0.00           N
ATOM   3198  HN  THR A 853      70.980  33.590  32.140  1.00  0.00           H
ATOM   3199  CA  THR A 853      69.600  35.090  32.850  1.00  0.00           C
ATOM   3200  HA  THR A 853      69.930  36.060  33.220  1.00  0.00           H
ATOM   3201  CB  THR A 853      69.060  35.440  31.420  1.00  0.00           C
ATOM   3202  HB  THR A 853      68.270  36.220  31.280  1.00  0.00           H
ATOM   3203  OG1 THR A 853      68.770  34.320  30.570  1.00  0.00           O
ATOM   3204  HG1 THR A 853      68.530  34.680  29.720  1.00  0.00           H
ATOM   3205  CG2 THR A 853      70.320  36.120  30.730  1.00  0.00           C
ATOM   3206 HG21 THR A 853      70.720  36.860  31.460  1.00  0.00           H
ATOM   3207 HG22 THR A 853      70.080  36.560  29.750  1.00  0.00           H
ATOM   3208 HG23 THR A 853      71.140  35.400  30.580  1.00  0.00           H
ATOM   3209  C   THR A 853      68.290  34.870  33.610  1.00  0.00           C
ATOM   3210  O   THR A 853      67.700  35.760  34.270  1.00  0.00           O
ATOM   3211  N   LYS A 854      67.930  33.590  33.640  1.00  0.00           N
ATOM   3212  HN  LYS A 854      68.430  32.970  33.050  1.00  0.00           H
ATOM   3213  CA  LYS A 854      66.960  33.140  34.600  1.00  0.00           C
ATOM   3214  HA  LYS A 854      66.180  33.890  34.570  1.00  0.00           H
ATOM   3215  CB  LYS A 854      66.440  31.770  34.140  1.00  0.00           C
ATOM   3216  HB1 LYS A 854      65.680  31.430  34.880  1.00  0.00           H
ATOM   3217  HB2 LYS A 854      67.310  31.090  34.060  1.00  0.00           H
ATOM   3218  CG  LYS A 854      65.710  31.710  32.820  1.00  0.00           C
ATOM   3219  HG1 LYS A 854      65.560  30.690  32.400  1.00  0.00           H
ATOM   3220  HG2 LYS A 854      66.330  32.260  32.070  1.00  0.00           H
ATOM   3221  CD  LYS A 854      64.340  32.460  32.890  1.00  0.00           C
ATOM   3222  HD1 LYS A 854      64.460  33.430  33.410  1.00  0.00           H
ATOM   3223  HD2 LYS A 854      63.700  31.840  33.560  1.00  0.00           H
ATOM   3224  CE  LYS A 854      63.680  32.770  31.540  1.00  0.00           C
ATOM   3225  HE1 LYS A 854      63.540  31.820  30.960  1.00  0.00           H
ATOM   3226  HE2 LYS A 854      64.370  33.380  30.920  1.00  0.00           H
ATOM   3227  NZ  LYS A 854      62.400  33.490  31.640  1.00  0.00           N
ATOM   3228  HZ1 LYS A 854      62.430  34.250  30.930  1.00  0.00           H
ATOM   3229  HZ2 LYS A 854      62.180  33.960  32.540  1.00  0.00           H
ATOM   3230  HZ3 LYS A 854      61.600  32.900  31.380  1.00  0.00           H
ATOM   3231  C   LYS A 854      67.300  33.100  36.090  1.00  0.00           C
ATOM   3232  O   LYS A 854      66.490  33.330  36.970  1.00  0.00           O
ATOM   3233  N   VAL A 855      68.590  32.800  36.350  1.00  0.00           N
ATOM   3234  HN  VAL A 855      69.130  32.690  35.510  1.00  0.00           H
ATOM   3235  CA  VAL A 855      69.110  32.890  37.770  1.00  0.00           C
ATOM   3236  HA  VAL A 855      68.480  32.230  38.340  1.00  0.00           H
ATOM   3237  CB  VAL A 855      70.540  32.360  37.970  1.00  0.00           C
ATOM   3238  HB  VAL A 855      71.340  32.990  37.530  1.00  0.00           H
ATOM   3239  CG1 VAL A 855      70.950  32.300  39.440  1.00  0.00           C
ATOM   3240 HG11 VAL A 855      71.980  31.930  39.610  1.00  0.00           H
ATOM   3241 HG12 VAL A 855      70.350  31.650  40.120  1.00  0.00           H
ATOM   3242 HG13 VAL A 855      70.910  33.320  39.900  1.00  0.00           H
ATOM   3243  CG2 VAL A 855      70.520  30.920  37.410  1.00  0.00           C
ATOM   3244 HG21 VAL A 855      70.560  30.820  36.300  1.00  0.00           H
ATOM   3245 HG22 VAL A 855      69.630  30.380  37.780  1.00  0.00           H
ATOM   3246 HG23 VAL A 855      71.420  30.440  37.840  1.00  0.00           H
ATOM   3247  C   VAL A 855      69.020  34.350  38.310  1.00  0.00           C
ATOM   3248  O   VAL A 855      68.510  34.590  39.430  1.00  0.00           O
ATOM   3249  N   ARG A 856      69.400  35.340  37.570  1.00  0.00           N
ATOM   3250  HN  ARG A 856      69.850  35.130  36.700  1.00  0.00           H
ATOM   3251  CA  ARG A 856      69.460  36.680  38.030  1.00  0.00           C
ATOM   3252  HA  ARG A 856      70.020  36.580  38.950  1.00  0.00           H
ATOM   3253  CB  ARG A 856      70.430  37.530  37.150  1.00  0.00           C
ATOM   3254  HB1 ARG A 856      71.330  36.900  36.970  1.00  0.00           H
ATOM   3255  HB2 ARG A 856      70.740  38.410  37.750  1.00  0.00           H
ATOM   3256  CG  ARG A 856      69.890  37.880  35.760  1.00  0.00           C
ATOM   3257  HG1 ARG A 856      69.000  38.500  35.980  1.00  0.00           H
ATOM   3258  HG2 ARG A 856      69.480  36.930  35.380  1.00  0.00           H
ATOM   3259  CD  ARG A 856      70.880  38.580  34.760  1.00  0.00           C
ATOM   3260  HD1 ARG A 856      71.360  39.500  35.170  1.00  0.00           H
ATOM   3261  HD2 ARG A 856      70.350  38.970  33.880  1.00  0.00           H
ATOM   3262  NE  ARG A 856      71.940  37.600  34.300  1.00  0.00           N
ATOM   3263  HE  ARG A 856      72.320  36.860  34.850  1.00  0.00           H
ATOM   3264  CZ  ARG A 856      72.720  37.980  33.300  1.00  0.00           C
ATOM   3265  NH1 ARG A 856      72.510  38.970  32.500  1.00  0.00           N
ATOM   3266 HH11 ARG A 856      71.830  39.660  32.730  1.00  0.00           H
ATOM   3267 HH12 ARG A 856      73.120  39.190  31.730  1.00  0.00           H
ATOM   3268  NH2 ARG A 856      73.700  37.120  32.970  1.00  0.00           N
ATOM   3269 HH21 ARG A 856      74.380  37.380  32.300  1.00  0.00           H
ATOM   3270 HH22 ARG A 856      73.920  36.300  33.510  1.00  0.00           H
ATOM   3271  C   ARG A 856      68.080  37.350  38.130  1.00  0.00           C
ATOM   3272  O   ARG A 856      67.900  38.190  39.050  1.00  0.00           O
ATOM   3273  N   SER A 857      67.170  36.990  37.220  1.00  0.00           N
ATOM   3274  HN  SER A 857      67.470  36.380  36.490  1.00  0.00           H
ATOM   3275  CA  SER A 857      65.710  37.310  37.220  1.00  0.00           C
ATOM   3276  HA  SER A 857      65.510  38.370  37.210  1.00  0.00           H
ATOM   3277  CB  SER A 857      65.000  36.960  35.890  1.00  0.00           C
ATOM   3278  HB1 SER A 857      65.210  35.920  35.580  1.00  0.00           H
ATOM   3279  HB2 SER A 857      65.460  37.500  35.040  1.00  0.00           H
ATOM   3280  OG  SER A 857      63.590  37.240  36.000  1.00  0.00           O
ATOM   3281  HG1 SER A 857      63.100  36.510  36.370  1.00  0.00           H
ATOM   3282  C   SER A 857      64.980  36.840  38.450  1.00  0.00           C
ATOM   3283  O   SER A 857      64.280  37.640  39.030  1.00  0.00           O
ATOM   3284  N   THR A 858      65.250  35.530  38.810  1.00  0.00           N
ATOM   3285  HN  THR A 858      65.640  34.820  38.210  1.00  0.00           H
ATOM   3286  CA  THR A 858      64.590  34.960  40.030  1.00  0.00           C
ATOM   3287  HA  THR A 858      63.540  35.220  39.980  1.00  0.00           H
ATOM   3288  CB  THR A 858      64.880  33.450  40.230  1.00  0.00           C
ATOM   3289  HB  THR A 858      65.990  33.350  40.210  1.00  0.00           H
ATOM   3290  OG1 THR A 858      64.330  32.740  39.080  1.00  0.00           O
ATOM   3291  HG1 THR A 858      63.390  32.680  39.250  1.00  0.00           H
ATOM   3292  CG2 THR A 858      64.230  32.850  41.440  1.00  0.00           C
ATOM   3293 HG21 THR A 858      64.340  33.540  42.300  1.00  0.00           H
ATOM   3294 HG22 THR A 858      64.600  31.840  41.750  1.00  0.00           H
ATOM   3295 HG23 THR A 858      63.140  32.770  41.210  1.00  0.00           H
ATOM   3296  C   THR A 858      64.970  35.680  41.250  1.00  0.00           C
ATOM   3297  O   THR A 858      64.100  36.070  42.000  1.00  0.00           O
ATOM   3298  N   ILE A 859      66.280  35.960  41.480  1.00  0.00           N
ATOM   3299  HN  ILE A 859      67.050  35.640  40.930  1.00  0.00           H
ATOM   3300  CA  ILE A 859      66.690  36.790  42.580  1.00  0.00           C
ATOM   3301  HA  ILE A 859      66.370  36.270  43.460  1.00  0.00           H
ATOM   3302  CB  ILE A 859      68.200  36.990  42.630  1.00  0.00           C
ATOM   3303  HB  ILE A 859      68.450  37.510  41.680  1.00  0.00           H
ATOM   3304  CG2 ILE A 859      68.680  37.960  43.740  1.00  0.00           C
ATOM   3305 HG21 ILE A 859      68.250  37.570  44.690  1.00  0.00           H
ATOM   3306 HG22 ILE A 859      68.370  39.010  43.570  1.00  0.00           H
ATOM   3307 HG23 ILE A 859      69.780  37.800  43.770  1.00  0.00           H
ATOM   3308  CG1 ILE A 859      68.950  35.630  42.650  1.00  0.00           C
ATOM   3309 HG11 ILE A 859      70.050  35.690  42.500  1.00  0.00           H
ATOM   3310 HG12 ILE A 859      68.610  35.100  41.750  1.00  0.00           H
ATOM   3311  CD  ILE A 859      68.570  34.850  43.950  1.00  0.00           C
ATOM   3312  HD1 ILE A 859      67.510  34.910  44.240  1.00  0.00           H
ATOM   3313  HD2 ILE A 859      69.240  35.300  44.710  1.00  0.00           H
ATOM   3314  HD3 ILE A 859      68.740  33.760  43.830  1.00  0.00           H
ATOM   3315  C   ILE A 859      66.020  38.190  42.650  1.00  0.00           C
ATOM   3316  O   ILE A 859      65.650  38.640  43.750  1.00  0.00           O
ATOM   3317  N   SER A 860      65.780  38.880  41.530  1.00  0.00           N
ATOM   3318  HN  SER A 860      66.140  38.540  40.670  1.00  0.00           H
ATOM   3319  CA  SER A 860      64.920  40.070  41.500  1.00  0.00           C
ATOM   3320  HA  SER A 860      65.140  40.700  42.360  1.00  0.00           H
ATOM   3321  CB  SER A 860      65.080  40.830  40.160  1.00  0.00           C
ATOM   3322  HB1 SER A 860      64.300  41.610  40.100  1.00  0.00           H
ATOM   3323  HB2 SER A 860      64.940  40.190  39.260  1.00  0.00           H
ATOM   3324  OG  SER A 860      66.400  41.370  40.140  1.00  0.00           O
ATOM   3325  HG1 SER A 860      66.550  41.620  41.050  1.00  0.00           H
ATOM   3326  C   SER A 860      63.370  39.840  41.680  1.00  0.00           C
ATOM   3327  O   SER A 860      62.640  40.670  42.270  1.00  0.00           O
ATOM   3328  N   ASP A 861      62.780  38.730  41.160  1.00  0.00           N
ATOM   3329  HN  ASP A 861      63.460  38.110  40.790  1.00  0.00           H
ATOM   3330  CA  ASP A 861      61.340  38.410  41.360  1.00  0.00           C
ATOM   3331  HA  ASP A 861      60.830  39.320  41.080  1.00  0.00           H
ATOM   3332  CB  ASP A 861      61.010  37.110  40.520  1.00  0.00           C
ATOM   3333  HB1 ASP A 861      60.160  36.580  40.980  1.00  0.00           H
ATOM   3334  HB2 ASP A 861      61.900  36.440  40.590  1.00  0.00           H
ATOM   3335  CG  ASP A 861      60.770  37.290  39.070  1.00  0.00           C
ATOM   3336  OD1 ASP A 861      60.600  36.210  38.440  1.00  0.00           O
ATOM   3337  OD2 ASP A 861      60.630  38.420  38.570  1.00  0.00           O
ATOM   3338  C   ASP A 861      60.990  38.160  42.760  1.00  0.00           C
ATOM   3339  O   ASP A 861      59.990  38.640  43.300  1.00  0.00           O
ATOM   3340  N   PHE A 862      61.870  37.390  43.490  1.00  0.00           N
ATOM   3341  HN  PHE A 862      62.560  36.870  42.990  1.00  0.00           H
ATOM   3342  CA  PHE A 862      61.670  37.070  44.940  1.00  0.00           C
ATOM   3343  HA  PHE A 862      60.610  37.120  45.170  1.00  0.00           H
ATOM   3344  CB  PHE A 862      62.290  35.720  45.250  1.00  0.00           C
ATOM   3345  HB1 PHE A 862      62.410  35.600  46.350  1.00  0.00           H
ATOM   3346  HB2 PHE A 862      63.310  35.730  44.790  1.00  0.00           H
ATOM   3347  CG  PHE A 862      61.390  34.630  44.770  1.00  0.00           C
ATOM   3348  CD1 PHE A 862      60.620  33.970  45.680  1.00  0.00           C
ATOM   3349  HD1 PHE A 862      60.490  34.330  46.690  1.00  0.00           H
ATOM   3350  CE1 PHE A 862      59.790  32.910  45.250  1.00  0.00           C
ATOM   3351  HE1 PHE A 862      59.050  32.490  45.910  1.00  0.00           H
ATOM   3352  CZ  PHE A 862      59.980  32.410  43.960  1.00  0.00           C
ATOM   3353  HZ  PHE A 862      59.500  31.470  43.740  1.00  0.00           H
ATOM   3354  CD2 PHE A 862      61.500  34.140  43.440  1.00  0.00           C
ATOM   3355  HD2 PHE A 862      62.150  34.690  42.780  1.00  0.00           H
ATOM   3356  CE2 PHE A 862      60.770  33.000  43.030  1.00  0.00           C
ATOM   3357  HE2 PHE A 862      60.940  32.610  42.050  1.00  0.00           H
ATOM   3358  C   PHE A 862      62.270  38.140  45.900  1.00  0.00           C
ATOM   3359  O   PHE A 862      61.980  38.080  47.110  1.00  0.00           O
ATOM   3360  N   ALA A 863      63.030  39.130  45.410  1.00  0.00           N
ATOM   3361  HN  ALA A 863      63.410  39.070  44.480  1.00  0.00           H
ATOM   3362  CA  ALA A 863      63.660  40.220  46.140  1.00  0.00           C
ATOM   3363  HA  ALA A 863      64.640  39.810  46.250  1.00  0.00           H
ATOM   3364  CB  ALA A 863      63.840  41.450  45.160  1.00  0.00           C
ATOM   3365  HB1 ALA A 863      62.830  41.800  44.850  1.00  0.00           H
ATOM   3366  HB2 ALA A 863      64.320  41.350  44.160  1.00  0.00           H
ATOM   3367  HB3 ALA A 863      64.280  42.360  45.630  1.00  0.00           H
ATOM   3368  C   ALA A 863      63.110  40.670  47.500  1.00  0.00           C
ATOM   3369  O   ALA A 863      63.790  40.690  48.460  1.00  0.00           O
ATOM   3370  N   VAL A 864      61.820  41.110  47.520  1.00  0.00           N
ATOM   3371  HN  VAL A 864      61.330  41.120  46.650  1.00  0.00           H
ATOM   3372  CA  VAL A 864      61.240  41.590  48.740  1.00  0.00           C
ATOM   3373  HA  VAL A 864      61.980  42.280  49.110  1.00  0.00           H
ATOM   3374  CB  VAL A 864      59.930  42.270  48.460  1.00  0.00           C
ATOM   3375  HB  VAL A 864      59.120  41.540  48.270  1.00  0.00           H
ATOM   3376  CG1 VAL A 864      59.510  43.120  49.740  1.00  0.00           C
ATOM   3377 HG11 VAL A 864      60.190  43.980  49.890  1.00  0.00           H
ATOM   3378 HG12 VAL A 864      59.660  42.420  50.580  1.00  0.00           H
ATOM   3379 HG13 VAL A 864      58.430  43.420  49.730  1.00  0.00           H
ATOM   3380  CG2 VAL A 864      60.100  43.140  47.180  1.00  0.00           C
ATOM   3381 HG21 VAL A 864      61.130  43.540  47.210  1.00  0.00           H
ATOM   3382 HG22 VAL A 864      59.360  43.970  47.210  1.00  0.00           H
ATOM   3383 HG23 VAL A 864      59.990  42.640  46.200  1.00  0.00           H
ATOM   3384  C   VAL A 864      61.140  40.520  49.810  1.00  0.00           C
ATOM   3385  O   VAL A 864      61.560  40.680  50.950  1.00  0.00           O
ATOM   3386  N   PHE A 865      60.580  39.390  49.400  1.00  0.00           N
ATOM   3387  HN  PHE A 865      60.320  39.220  48.450  1.00  0.00           H
ATOM   3388  CA  PHE A 865      60.440  38.270  50.310  1.00  0.00           C
ATOM   3389  HA  PHE A 865      60.030  38.730  51.180  1.00  0.00           H
ATOM   3390  CB  PHE A 865      59.380  37.250  49.760  1.00  0.00           C
ATOM   3391  HB1 PHE A 865      59.750  36.770  48.830  1.00  0.00           H
ATOM   3392  HB2 PHE A 865      58.440  37.800  49.500  1.00  0.00           H
ATOM   3393  CG  PHE A 865      59.050  36.200  50.730  1.00  0.00           C
ATOM   3394  CD1 PHE A 865      59.800  34.950  50.680  1.00  0.00           C
ATOM   3395  HD1 PHE A 865      60.630  34.970  50.000  1.00  0.00           H
ATOM   3396  CE1 PHE A 865      59.380  33.820  51.420  1.00  0.00           C
ATOM   3397  HE1 PHE A 865      59.940  32.910  51.410  1.00  0.00           H
ATOM   3398  CZ  PHE A 865      58.110  33.890  52.000  1.00  0.00           C
ATOM   3399  HZ  PHE A 865      57.830  33.020  52.580  1.00  0.00           H
ATOM   3400  CD2 PHE A 865      57.730  36.230  51.380  1.00  0.00           C
ATOM   3401  HD2 PHE A 865      57.040  37.060  51.380  1.00  0.00           H
ATOM   3402  CE2 PHE A 865      57.330  35.070  52.020  1.00  0.00           C
ATOM   3403  HE2 PHE A 865      56.350  34.970  52.460  1.00  0.00           H
ATOM   3404  C   PHE A 865      61.860  37.680  50.640  1.00  0.00           C
ATOM   3405  O   PHE A 865      62.150  37.440  51.800  1.00  0.00           O
ATOM   3406  N   LEU A 866      62.750  37.480  49.670  1.00  0.00           N
ATOM   3407  HN  LEU A 866      62.520  37.710  48.720  1.00  0.00           H
ATOM   3408  CA  LEU A 866      64.200  37.260  49.840  1.00  0.00           C
ATOM   3409  HA  LEU A 866      64.460  36.290  50.240  1.00  0.00           H
ATOM   3410  CB  LEU A 866      64.850  37.260  48.500  1.00  0.00           C
ATOM   3411  HB1 LEU A 866      64.600  38.240  48.030  1.00  0.00           H
ATOM   3412  HB2 LEU A 866      64.430  36.420  47.910  1.00  0.00           H
ATOM   3413  CG  LEU A 866      66.400  37.060  48.600  1.00  0.00           C
ATOM   3414  HG  LEU A 866      66.820  37.950  49.140  1.00  0.00           H
ATOM   3415  CD1 LEU A 866      66.960  35.810  49.250  1.00  0.00           C
ATOM   3416 HD11 LEU A 866      66.650  35.710  50.310  1.00  0.00           H
ATOM   3417 HD12 LEU A 866      68.070  35.800  49.340  1.00  0.00           H
ATOM   3418 HD13 LEU A 866      66.700  34.910  48.660  1.00  0.00           H
ATOM   3419  CD2 LEU A 866      66.940  37.100  47.180  1.00  0.00           C
ATOM   3420 HD21 LEU A 866      68.030  37.290  47.170  1.00  0.00           H
ATOM   3421 HD22 LEU A 866      66.460  37.930  46.610  1.00  0.00           H
ATOM   3422 HD23 LEU A 866      66.770  36.130  46.670  1.00  0.00           H
ATOM   3423  C   LEU A 866      64.850  38.230  50.840  1.00  0.00           C
ATOM   3424  O   LEU A 866      65.690  37.660  51.600  1.00  0.00           O
ATOM   3425  N   THR A 867      64.500  39.540  50.940  1.00  0.00           N
ATOM   3426  HN  THR A 867      63.770  39.860  50.350  1.00  0.00           H
ATOM   3427  CA  THR A 867      65.030  40.460  51.880  1.00  0.00           C
ATOM   3428  HA  THR A 867      66.110  40.510  51.850  1.00  0.00           H
ATOM   3429  CB  THR A 867      64.380  41.830  51.630  1.00  0.00           C
ATOM   3430  HB  THR A 867      63.290  41.980  51.670  1.00  0.00           H
ATOM   3431  OG1 THR A 867      64.810  42.220  50.310  1.00  0.00           O
ATOM   3432  HG1 THR A 867      64.460  41.700  49.590  1.00  0.00           H
ATOM   3433  CG2 THR A 867      65.030  42.790  52.620  1.00  0.00           C
ATOM   3434 HG21 THR A 867      64.690  43.820  52.360  1.00  0.00           H
ATOM   3435 HG22 THR A 867      66.130  42.790  52.640  1.00  0.00           H
ATOM   3436 HG23 THR A 867      64.690  42.650  53.680  1.00  0.00           H
ATOM   3437  C   THR A 867      64.610  39.990  53.310  1.00  0.00           C
ATOM   3438  O   THR A 867      65.460  39.820  54.210  1.00  0.00           O
ATOM   3439  N   ILE A 868      63.290  39.820  53.500  1.00  0.00           N
ATOM   3440  HN  ILE A 868      62.620  39.840  52.760  1.00  0.00           H
ATOM   3441  CA  ILE A 868      62.700  39.370  54.750  1.00  0.00           C
ATOM   3442  HA  ILE A 868      62.880  40.110  55.520  1.00  0.00           H
ATOM   3443  CB  ILE A 868      61.180  39.260  54.770  1.00  0.00           C
ATOM   3444  HB  ILE A 868      60.850  38.490  54.040  1.00  0.00           H
ATOM   3445  CG2 ILE A 868      60.750  38.830  56.160  1.00  0.00           C
ATOM   3446 HG21 ILE A 868      61.180  37.880  56.550  1.00  0.00           H
ATOM   3447 HG22 ILE A 868      59.650  38.710  56.070  1.00  0.00           H
ATOM   3448 HG23 ILE A 868      61.050  39.610  56.900  1.00  0.00           H
ATOM   3449  CG1 ILE A 868      60.580  40.660  54.410  1.00  0.00           C
ATOM   3450 HG11 ILE A 868      60.970  40.860  53.380  1.00  0.00           H
ATOM   3451 HG12 ILE A 868      60.990  41.540  54.960  1.00  0.00           H
ATOM   3452  CD  ILE A 868      59.060  40.920  54.430  1.00  0.00           C
ATOM   3453  HD1 ILE A 868      58.790  40.780  55.500  1.00  0.00           H
ATOM   3454  HD2 ILE A 868      58.460  40.360  53.690  1.00  0.00           H
ATOM   3455  HD3 ILE A 868      58.830  41.960  54.120  1.00  0.00           H
ATOM   3456  C   ILE A 868      63.320  38.060  55.190  1.00  0.00           C
ATOM   3457  O   ILE A 868      63.790  37.910  56.290  1.00  0.00           O
ATOM   3458  N   VAL A 869      63.450  37.040  54.310  1.00  0.00           N
ATOM   3459  HN  VAL A 869      62.950  36.910  53.460  1.00  0.00           H
ATOM   3460  CA  VAL A 869      64.230  35.820  54.570  1.00  0.00           C
ATOM   3461  HA  VAL A 869      63.780  35.350  55.440  1.00  0.00           H
ATOM   3462  CB  VAL A 869      64.190  34.860  53.380  1.00  0.00           C
ATOM   3463  HB  VAL A 869      64.780  35.290  52.550  1.00  0.00           H
ATOM   3464  CG1 VAL A 869      64.880  33.560  53.690  1.00  0.00           C
ATOM   3465 HG11 VAL A 869      64.510  33.140  54.650  1.00  0.00           H
ATOM   3466 HG12 VAL A 869      65.960  33.740  53.870  1.00  0.00           H
ATOM   3467 HG13 VAL A 869      64.760  32.830  52.860  1.00  0.00           H
ATOM   3468  CG2 VAL A 869      62.780  34.370  53.000  1.00  0.00           C
ATOM   3469 HG21 VAL A 869      62.020  35.160  53.190  1.00  0.00           H
ATOM   3470 HG22 VAL A 869      62.510  33.420  53.490  1.00  0.00           H
ATOM   3471 HG23 VAL A 869      62.860  34.130  51.920  1.00  0.00           H
ATOM   3472  C   VAL A 869      65.740  36.090  54.940  1.00  0.00           C
ATOM   3473  O   VAL A 869      66.120  35.470  55.910  1.00  0.00           O
ATOM   3474  N   ILE A 870      66.560  36.880  54.280  1.00  0.00           N
ATOM   3475  HN  ILE A 870      66.190  37.330  53.470  1.00  0.00           H
ATOM   3476  CA  ILE A 870      67.940  37.180  54.690  1.00  0.00           C
ATOM   3477  HA  ILE A 870      68.530  36.290  54.870  1.00  0.00           H
ATOM   3478  CB  ILE A 870      68.550  38.100  53.660  1.00  0.00           C
ATOM   3479  HB  ILE A 870      67.910  38.940  53.330  1.00  0.00           H
ATOM   3480  CG2 ILE A 870      69.950  38.660  54.200  1.00  0.00           C
ATOM   3481 HG21 ILE A 870      70.180  39.380  53.380  1.00  0.00           H
ATOM   3482 HG22 ILE A 870      70.650  37.810  54.310  1.00  0.00           H
ATOM   3483 HG23 ILE A 870      69.820  39.280  55.110  1.00  0.00           H
ATOM   3484  CG1 ILE A 870      68.930  37.300  52.360  1.00  0.00           C
ATOM   3485 HG11 ILE A 870      67.990  36.850  51.940  1.00  0.00           H
ATOM   3486 HG12 ILE A 870      69.540  36.420  52.680  1.00  0.00           H
ATOM   3487  CD  ILE A 870      69.610  38.130  51.280  1.00  0.00           C
ATOM   3488  HD1 ILE A 870      69.670  37.490  50.380  1.00  0.00           H
ATOM   3489  HD2 ILE A 870      70.640  38.380  51.610  1.00  0.00           H
ATOM   3490  HD3 ILE A 870      69.010  39.040  51.060  1.00  0.00           H
ATOM   3491  C   ILE A 870      67.980  37.860  56.060  1.00  0.00           C
ATOM   3492  O   ILE A 870      68.810  37.600  56.870  1.00  0.00           O
ATOM   3493  N   MET A 871      66.970  38.720  56.360  1.00  0.00           N
ATOM   3494  HN  MET A 871      66.220  38.900  55.720  1.00  0.00           H
ATOM   3495  CA  MET A 871      66.880  39.480  57.550  1.00  0.00           C
ATOM   3496  HA  MET A 871      67.870  39.830  57.820  1.00  0.00           H
ATOM   3497  CB  MET A 871      66.080  40.760  57.220  1.00  0.00           C
ATOM   3498  HB1 MET A 871      65.780  41.290  58.160  1.00  0.00           H
ATOM   3499  HB2 MET A 871      65.150  40.500  56.680  1.00  0.00           H
ATOM   3500  CG  MET A 871      66.890  41.800  56.430  1.00  0.00           C
ATOM   3501  HG1 MET A 871      66.180  42.610  56.150  1.00  0.00           H
ATOM   3502  HG2 MET A 871      67.240  41.340  55.470  1.00  0.00           H
ATOM   3503  SD  MET A 871      68.280  42.420  57.340  1.00  0.00           S
ATOM   3504  CE  MET A 871      69.420  43.190  56.190  1.00  0.00           C
ATOM   3505  HE1 MET A 871      70.020  43.940  56.750  1.00  0.00           H
ATOM   3506  HE2 MET A 871      68.980  43.580  55.250  1.00  0.00           H
ATOM   3507  HE3 MET A 871      70.030  42.340  55.810  1.00  0.00           H
ATOM   3508  C   MET A 871      66.360  38.700  58.760  1.00  0.00           C
ATOM   3509  O   MET A 871      66.690  39.090  59.880  1.00  0.00           O
ATOM   3510  N   VAL A 872      65.700  37.610  58.460  1.00  0.00           N
ATOM   3511  HN  VAL A 872      65.370  37.340  57.560  1.00  0.00           H
ATOM   3512  CA  VAL A 872      65.410  36.670  59.570  1.00  0.00           C
ATOM   3513  HA  VAL A 872      65.470  37.260  60.470  1.00  0.00           H
ATOM   3514  CB  VAL A 872      64.070  35.940  59.700  1.00  0.00           C
ATOM   3515  HB  VAL A 872      64.010  35.160  60.480  1.00  0.00           H
ATOM   3516  CG1 VAL A 872      62.970  37.080  59.990  1.00  0.00           C
ATOM   3517 HG11 VAL A 872      62.970  37.750  59.110  1.00  0.00           H
ATOM   3518 HG12 VAL A 872      63.040  37.610  60.970  1.00  0.00           H
ATOM   3519 HG13 VAL A 872      61.990  36.560  60.000  1.00  0.00           H
ATOM   3520  CG2 VAL A 872      63.740  35.200  58.350  1.00  0.00           C
ATOM   3521 HG21 VAL A 872      64.390  35.660  57.570  1.00  0.00           H
ATOM   3522 HG22 VAL A 872      62.700  35.440  58.060  1.00  0.00           H
ATOM   3523 HG23 VAL A 872      63.970  34.120  58.410  1.00  0.00           H
ATOM   3524  C   VAL A 872      66.560  35.630  59.760  1.00  0.00           C
ATOM   3525  O   VAL A 872      66.910  35.180  60.830  1.00  0.00           O
ATOM   3526  N   THR A 873      67.220  35.180  58.650  1.00  0.00           N
ATOM   3527  HN  THR A 873      66.870  35.400  57.740  1.00  0.00           H
ATOM   3528  CA  THR A 873      68.520  34.440  58.640  1.00  0.00           C
ATOM   3529  HA  THR A 873      68.260  33.540  59.190  1.00  0.00           H
ATOM   3530  CB  THR A 873      69.090  34.070  57.300  1.00  0.00           C
ATOM   3531  HB  THR A 873      69.440  34.970  56.740  1.00  0.00           H
ATOM   3532  OG1 THR A 873      68.070  33.320  56.600  1.00  0.00           O
ATOM   3533  HG1 THR A 873      67.300  33.910  56.620  1.00  0.00           H
ATOM   3534  CG2 THR A 873      70.260  33.140  57.410  1.00  0.00           C
ATOM   3535 HG21 THR A 873      70.690  33.040  56.390  1.00  0.00           H
ATOM   3536 HG22 THR A 873      70.110  32.110  57.820  1.00  0.00           H
ATOM   3537 HG23 THR A 873      71.000  33.530  58.140  1.00  0.00           H
ATOM   3538  C   THR A 873      69.600  35.070  59.470  1.00  0.00           C
ATOM   3539  O   THR A 873      70.370  34.410  60.190  1.00  0.00           O
ATOM   3540  N   ILE A 874      69.860  36.340  59.320  1.00  0.00           N
ATOM   3541  HN  ILE A 874      69.240  36.850  58.730  1.00  0.00           H
ATOM   3542  CA  ILE A 874      70.890  37.100  59.980  1.00  0.00           C
ATOM   3543  HA  ILE A 874      71.790  36.510  59.970  1.00  0.00           H
ATOM   3544  CB  ILE A 874      71.170  38.450  59.370  1.00  0.00           C
ATOM   3545  HB  ILE A 874      71.280  38.230  58.290  1.00  0.00           H
ATOM   3546  CG2 ILE A 874      69.980  39.380  59.360  1.00  0.00           C
ATOM   3547 HG21 ILE A 874      69.030  38.810  59.300  1.00  0.00           H
ATOM   3548 HG22 ILE A 874      70.050  39.850  58.350  1.00  0.00           H
ATOM   3549 HG23 ILE A 874      70.000  40.200  60.130  1.00  0.00           H
ATOM   3550  CG1 ILE A 874      72.470  39.190  59.890  1.00  0.00           C
ATOM   3551 HG11 ILE A 874      72.460  39.410  60.970  1.00  0.00           H
ATOM   3552 HG12 ILE A 874      72.540  40.170  59.350  1.00  0.00           H
ATOM   3553  CD  ILE A 874      73.710  38.450  59.550  1.00  0.00           C
ATOM   3554  HD1 ILE A 874      73.580  38.010  58.540  1.00  0.00           H
ATOM   3555  HD2 ILE A 874      73.970  37.610  60.220  1.00  0.00           H
ATOM   3556  HD3 ILE A 874      74.520  39.220  59.570  1.00  0.00           H
ATOM   3557  C   ILE A 874      70.530  37.350  61.410  1.00  0.00           C
ATOM   3558  O   ILE A 874      71.410  37.300  62.320  1.00  0.00           O
ATOM   3559  N   ASP A 875      69.330  37.490  61.850  1.00  0.00           N
ATOM   3560  HN  ASP A 875      68.500  37.510  61.290  1.00  0.00           H
ATOM   3561  CA  ASP A 875      68.970  37.540  63.270  1.00  0.00           C
ATOM   3562  HA  ASP A 875      69.640  38.220  63.790  1.00  0.00           H
ATOM   3563  CB  ASP A 875      67.620  38.250  63.380  1.00  0.00           C
ATOM   3564  HB1 ASP A 875      66.810  37.810  62.760  1.00  0.00           H
ATOM   3565  HB2 ASP A 875      67.740  39.300  63.030  1.00  0.00           H
ATOM   3566  CG  ASP A 875      67.050  38.290  64.760  1.00  0.00           C
ATOM   3567  OD1 ASP A 875      67.850  38.710  65.630  1.00  0.00           O
ATOM   3568  OD2 ASP A 875      65.870  37.980  65.070  1.00  0.00           O
ATOM   3569  C   ASP A 875      69.110  36.150  63.980  1.00  0.00           C
ATOM   3570  O   ASP A 875      69.440  35.930  65.180  1.00  0.00           O
ATOM   3571  N   TYR A 876      68.890  35.050  63.160  1.00  0.00           N
ATOM   3572  HN  TYR A 876      68.610  35.200  62.210  1.00  0.00           H
ATOM   3573  CA  TYR A 876      69.160  33.640  63.630  1.00  0.00           C
ATOM   3574  HA  TYR A 876      68.670  33.500  64.590  1.00  0.00           H
ATOM   3575  CB  TYR A 876      68.550  32.620  62.630  1.00  0.00           C
ATOM   3576  HB1 TYR A 876      68.950  32.940  61.640  1.00  0.00           H
ATOM   3577  HB2 TYR A 876      67.440  32.660  62.520  1.00  0.00           H
ATOM   3578  CG  TYR A 876      68.890  31.140  63.000  1.00  0.00           C
ATOM   3579  CD1 TYR A 876      69.230  30.200  61.970  1.00  0.00           C
ATOM   3580  HD1 TYR A 876      69.160  30.460  60.930  1.00  0.00           H
ATOM   3581  CE1 TYR A 876      69.660  28.930  62.380  1.00  0.00           C
ATOM   3582  HE1 TYR A 876      69.910  28.250  61.590  1.00  0.00           H
ATOM   3583  CZ  TYR A 876      69.820  28.630  63.690  1.00  0.00           C
ATOM   3584  OH  TYR A 876      70.380  27.460  64.240  1.00  0.00           O
ATOM   3585  HH  TYR A 876      70.570  27.610  65.160  1.00  0.00           H
ATOM   3586  CD2 TYR A 876      68.920  30.710  64.340  1.00  0.00           C
ATOM   3587  HD2 TYR A 876      68.600  31.350  65.150  1.00  0.00           H
ATOM   3588  CE2 TYR A 876      69.430  29.490  64.740  1.00  0.00           C
ATOM   3589  HE2 TYR A 876      69.290  29.250  65.780  1.00  0.00           H
ATOM   3590  C   TYR A 876      70.640  33.360  63.930  1.00  0.00           C
ATOM   3591  O   TYR A 876      70.970  32.960  65.010  1.00  0.00           O
ATOM   3592  N   LEU A 877      71.550  33.610  62.960  1.00  0.00           N
ATOM   3593  HN  LEU A 877      71.190  33.900  62.080  1.00  0.00           H
ATOM   3594  CA  LEU A 877      72.930  33.270  63.050  1.00  0.00           C
ATOM   3595  HA  LEU A 877      73.010  32.380  63.670  1.00  0.00           H
ATOM   3596  CB  LEU A 877      73.490  32.900  61.650  1.00  0.00           C
ATOM   3597  HB1 LEU A 877      74.550  32.550  61.760  1.00  0.00           H
ATOM   3598  HB2 LEU A 877      73.220  33.790  61.060  1.00  0.00           H
ATOM   3599  CG  LEU A 877      72.710  31.690  60.940  1.00  0.00           C
ATOM   3600  HG  LEU A 877      71.610  31.870  60.980  1.00  0.00           H
ATOM   3601  CD1 LEU A 877      73.120  31.620  59.470  1.00  0.00           C
ATOM   3602 HD11 LEU A 877      73.040  32.590  58.950  1.00  0.00           H
ATOM   3603 HD12 LEU A 877      72.390  30.950  58.960  1.00  0.00           H
ATOM   3604 HD13 LEU A 877      74.110  31.110  59.400  1.00  0.00           H
ATOM   3605  CD2 LEU A 877      72.910  30.360  61.660  1.00  0.00           C
ATOM   3606 HD21 LEU A 877      72.550  30.220  62.710  1.00  0.00           H
ATOM   3607 HD22 LEU A 877      74.000  30.190  61.790  1.00  0.00           H
ATOM   3608 HD23 LEU A 877      72.450  29.590  61.010  1.00  0.00           H
ATOM   3609  C   LEU A 877      73.890  34.350  63.590  1.00  0.00           C
ATOM   3610  O   LEU A 877      75.010  34.020  63.980  1.00  0.00           O
ATOM   3611  N   VAL A 878      73.420  35.590  63.760  1.00  0.00           N
ATOM   3612  HN  VAL A 878      72.530  35.860  63.400  1.00  0.00           H
ATOM   3613  CA  VAL A 878      74.310  36.700  64.320  1.00  0.00           C
ATOM   3614  HA  VAL A 878      75.160  36.220  64.770  1.00  0.00           H
ATOM   3615  CB  VAL A 878      74.750  37.600  63.200  1.00  0.00           C
ATOM   3616  HB  VAL A 878      73.890  38.000  62.610  1.00  0.00           H
ATOM   3617  CG1 VAL A 878      75.400  38.900  63.710  1.00  0.00           C
ATOM   3618 HG11 VAL A 878      74.690  39.580  64.200  1.00  0.00           H
ATOM   3619 HG12 VAL A 878      75.720  39.400  62.770  1.00  0.00           H
ATOM   3620 HG13 VAL A 878      76.300  38.780  64.350  1.00  0.00           H
ATOM   3621  CG2 VAL A 878      75.720  36.900  62.260  1.00  0.00           C
ATOM   3622 HG21 VAL A 878      76.000  37.550  61.420  1.00  0.00           H
ATOM   3623 HG22 VAL A 878      75.250  35.990  61.830  1.00  0.00           H
ATOM   3624 HG23 VAL A 878      76.560  36.520  62.880  1.00  0.00           H
ATOM   3625  C   VAL A 878      73.610  37.410  65.420  1.00  0.00           C
ATOM   3626  O   VAL A 878      74.300  37.720  66.420  1.00  0.00           O
ATOM   3627  N   GLY A 879      72.270  37.500  65.360  1.00  0.00           N
ATOM   3628  HN  GLY A 879      71.970  37.060  64.520  1.00  0.00           H
ATOM   3629  CA  GLY A 879      71.360  38.350  66.150  1.00  0.00           C
ATOM   3630  HA1 GLY A 879      71.500  38.230  67.210  1.00  0.00           H
ATOM   3631  HA2 GLY A 879      70.350  38.020  65.990  1.00  0.00           H
ATOM   3632  C   GLY A 879      71.380  39.810  65.800  1.00  0.00           C
ATOM   3633  O   GLY A 879      72.390  40.470  65.700  1.00  0.00           O
ATOM   3634  N   VAL A 880      70.220  40.410  65.610  1.00  0.00           N
ATOM   3635  HN  VAL A 880      69.350  39.940  65.710  1.00  0.00           H
ATOM   3636  CA  VAL A 880      70.190  41.860  65.480  1.00  0.00           C
ATOM   3637  HA  VAL A 880      71.190  42.250  65.490  1.00  0.00           H
ATOM   3638  CB  VAL A 880      69.460  42.320  64.190  1.00  0.00           C
ATOM   3639  HB  VAL A 880      68.380  42.030  64.260  1.00  0.00           H
ATOM   3640  CG1 VAL A 880      69.610  43.830  63.830  1.00  0.00           C
ATOM   3641 HG11 VAL A 880      69.090  43.990  62.870  1.00  0.00           H
ATOM   3642 HG12 VAL A 880      70.660  44.170  63.800  1.00  0.00           H
ATOM   3643 HG13 VAL A 880      69.170  44.430  64.650  1.00  0.00           H
ATOM   3644  CG2 VAL A 880      70.060  41.530  63.040  1.00  0.00           C
ATOM   3645 HG21 VAL A 880      71.170  41.590  63.100  1.00  0.00           H
ATOM   3646 HG22 VAL A 880      69.730  42.020  62.100  1.00  0.00           H
ATOM   3647 HG23 VAL A 880      69.790  40.450  63.000  1.00  0.00           H
ATOM   3648  C   VAL A 880      69.350  42.460  66.630  1.00  0.00           C
ATOM   3649  O   VAL A 880      68.240  42.010  66.810  1.00  0.00           O
ATOM   3650  N   PRO A 881      69.850  43.530  67.350  1.00  0.00           N
ATOM   3651  CD  PRO A 881      71.270  43.860  67.480  1.00  0.00           C
ATOM   3652  HD1 PRO A 881      71.550  44.660  66.760  1.00  0.00           H
ATOM   3653  HD2 PRO A 881      71.820  42.920  67.270  1.00  0.00           H
ATOM   3654  CA  PRO A 881      69.090  44.330  68.300  1.00  0.00           C
ATOM   3655  HA  PRO A 881      68.600  43.790  69.090  1.00  0.00           H
ATOM   3656  CB  PRO A 881      70.080  45.320  68.890  1.00  0.00           C
ATOM   3657  HB1 PRO A 881      69.760  45.510  69.940  1.00  0.00           H
ATOM   3658  HB2 PRO A 881      70.040  46.310  68.390  1.00  0.00           H
ATOM   3659  CG  PRO A 881      71.380  44.430  68.870  1.00  0.00           C
ATOM   3660  HG1 PRO A 881      72.290  44.990  69.140  1.00  0.00           H
ATOM   3661  HG2 PRO A 881      71.350  43.630  69.620  1.00  0.00           H
ATOM   3662  C   PRO A 881      67.930  45.100  67.660  1.00  0.00           C
ATOM   3663  O   PRO A 881      68.110  45.740  66.650  1.00  0.00           O
ATOM   3664  N   SER A 882      66.750  44.930  68.180  1.00  0.00           N
ATOM   3665  HN  SER A 882      66.640  44.420  69.030  1.00  0.00           H
ATOM   3666  CA  SER A 882      65.530  45.400  67.520  1.00  0.00           C
ATOM   3667  HA  SER A 882      65.570  46.470  67.620  1.00  0.00           H
ATOM   3668  CB  SER A 882      65.380  44.840  66.010  1.00  0.00           C
ATOM   3669  HB1 SER A 882      64.310  44.850  65.730  1.00  0.00           H
ATOM   3670  HB2 SER A 882      65.760  43.790  66.020  1.00  0.00           H
ATOM   3671  OG  SER A 882      66.190  45.500  65.080  1.00  0.00           O
ATOM   3672  HG1 SER A 882      67.040  45.690  65.470  1.00  0.00           H
ATOM   3673  C   SER A 882      64.250  44.880  68.200  1.00  0.00           C
ATOM   3674  O   SER A 882      64.110  43.700  68.600  1.00  0.00           O
ATOM   3675  N   PRO A 883      63.230  45.690  68.350  1.00  0.00           N
ATOM   3676  CD  PRO A 883      63.370  47.130  68.360  1.00  0.00           C
ATOM   3677  HD1 PRO A 883      63.240  47.440  67.290  1.00  0.00           H
ATOM   3678  HD2 PRO A 883      64.280  47.530  68.850  1.00  0.00           H
ATOM   3679  CA  PRO A 883      61.870  45.390  68.720  1.00  0.00           C
ATOM   3680  HA  PRO A 883      61.840  44.980  69.720  1.00  0.00           H
ATOM   3681  CB  PRO A 883      61.110  46.710  68.730  1.00  0.00           C
ATOM   3682  HB1 PRO A 883      60.200  46.740  69.370  1.00  0.00           H
ATOM   3683  HB2 PRO A 883      60.840  46.940  67.680  1.00  0.00           H
ATOM   3684  CG  PRO A 883      62.160  47.670  69.080  1.00  0.00           C
ATOM   3685  HG1 PRO A 883      61.910  48.700  68.740  1.00  0.00           H
ATOM   3686  HG2 PRO A 883      62.330  47.770  70.180  1.00  0.00           H
ATOM   3687  C   PRO A 883      61.290  44.350  67.720  1.00  0.00           C
ATOM   3688  O   PRO A 883      61.620  44.330  66.520  1.00  0.00           O
ATOM   3689  N   LYS A 884      60.370  43.480  68.170  1.00  0.00           N
ATOM   3690  HN  LYS A 884      59.980  43.610  69.080  1.00  0.00           H
ATOM   3691  CA  LYS A 884      59.870  42.300  67.480  1.00  0.00           C
ATOM   3692  HA  LYS A 884      60.140  42.420  66.440  1.00  0.00           H
ATOM   3693  CB  LYS A 884      60.680  41.050  68.030  1.00  0.00           C
ATOM   3694  HB1 LYS A 884      60.090  40.110  67.980  1.00  0.00           H
ATOM   3695  HB2 LYS A 884      60.840  41.130  69.140  1.00  0.00           H
ATOM   3696  CG  LYS A 884      62.000  40.980  67.190  1.00  0.00           C
ATOM   3697  HG1 LYS A 884      62.440  41.980  67.010  1.00  0.00           H
ATOM   3698  HG2 LYS A 884      61.750  40.510  66.210  1.00  0.00           H
ATOM   3699  CD  LYS A 884      63.070  40.170  67.960  1.00  0.00           C
ATOM   3700  HD1 LYS A 884      62.500  39.350  68.470  1.00  0.00           H
ATOM   3701  HD2 LYS A 884      63.550  40.730  68.790  1.00  0.00           H
ATOM   3702  CE  LYS A 884      64.140  39.810  66.980  1.00  0.00           C
ATOM   3703  HE1 LYS A 884      64.430  40.740  66.430  1.00  0.00           H
ATOM   3704  HE2 LYS A 884      63.660  39.150  66.230  1.00  0.00           H
ATOM   3705  NZ  LYS A 884      65.260  39.120  67.470  1.00  0.00           N
ATOM   3706  HZ1 LYS A 884      65.100  38.520  68.310  1.00  0.00           H
ATOM   3707  HZ2 LYS A 884      65.940  39.850  67.770  1.00  0.00           H
ATOM   3708  HZ3 LYS A 884      65.690  38.560  66.700  1.00  0.00           H
ATOM   3709  C   LYS A 884      58.350  42.170  67.460  1.00  0.00           C
ATOM   3710  O   LYS A 884      57.660  42.750  68.250  1.00  0.00           O
ATOM   3711  N   LEU A 885      57.800  41.540  66.350  1.00  0.00           N
ATOM   3712  HN  LEU A 885      58.370  41.010  65.720  1.00  0.00           H
ATOM   3713  CA  LEU A 885      56.410  41.480  66.100  1.00  0.00           C
ATOM   3714  HA  LEU A 885      56.030  42.480  66.140  1.00  0.00           H
ATOM   3715  CB  LEU A 885      56.120  40.970  64.670  1.00  0.00           C
ATOM   3716  HB1 LEU A 885      56.540  39.940  64.670  1.00  0.00           H
ATOM   3717  HB2 LEU A 885      56.810  41.550  64.020  1.00  0.00           H
ATOM   3718  CG  LEU A 885      54.680  41.190  64.100  1.00  0.00           C
ATOM   3719  HG  LEU A 885      54.000  40.680  64.810  1.00  0.00           H
ATOM   3720  CD1 LEU A 885      54.250  42.690  64.010  1.00  0.00           C
ATOM   3721 HD11 LEU A 885      54.110  42.960  65.080  1.00  0.00           H
ATOM   3722 HD12 LEU A 885      53.230  42.760  63.550  1.00  0.00           H
ATOM   3723 HD13 LEU A 885      54.990  43.300  63.450  1.00  0.00           H
ATOM   3724  CD2 LEU A 885      54.630  40.390  62.740  1.00  0.00           C
ATOM   3725 HD21 LEU A 885      53.620  40.560  62.290  1.00  0.00           H
ATOM   3726 HD22 LEU A 885      54.760  39.290  62.720  1.00  0.00           H
ATOM   3727 HD23 LEU A 885      55.360  40.830  62.040  1.00  0.00           H
ATOM   3728  C   LEU A 885      55.560  40.680  67.100  1.00  0.00           C
ATOM   3729  O   LEU A 885      55.810  39.500  67.260  1.00  0.00           O
ATOM   3730  N   HSD A 886      54.640  41.330  67.830  1.00  0.00           N
ATOM   3731  HN  HSD A 886      54.460  42.310  67.730  1.00  0.00           H
ATOM   3732  CA  HSD A 886      53.820  40.700  68.860  1.00  0.00           C
ATOM   3733  HA  HSD A 886      54.400  39.890  69.250  1.00  0.00           H
ATOM   3734  CB  HSD A 886      53.470  41.750  69.980  1.00  0.00           C
ATOM   3735  HB1 HSD A 886      52.710  41.480  70.730  1.00  0.00           H
ATOM   3736  HB2 HSD A 886      53.040  42.650  69.490  1.00  0.00           H
ATOM   3737  ND1 HSD A 886      55.700  42.870  70.490  1.00  0.00           N
ATOM   3738  HD1 HSD A 886      56.020  42.930  69.540  1.00  0.00           H
ATOM   3739  CG  HSD A 886      54.580  42.180  70.920  1.00  0.00           C
ATOM   3740  CE1 HSD A 886      56.460  43.210  71.550  1.00  0.00           C
ATOM   3741  HE1 HSD A 886      57.320  43.870  71.510  1.00  0.00           H
ATOM   3742  NE2 HSD A 886      55.960  42.740  72.660  1.00  0.00           N
ATOM   3743  CD2 HSD A 886      54.760  42.090  72.260  1.00  0.00           C
ATOM   3744  HD2 HSD A 886      54.140  41.620  73.010  1.00  0.00           H
ATOM   3745  C   HSD A 886      52.520  40.100  68.450  1.00  0.00           C
ATOM   3746  O   HSD A 886      51.480  40.760  68.290  1.00  0.00           O
ATOM   3747  N   VAL A 887      52.530  38.830  68.080  1.00  0.00           N
ATOM   3748  HN  VAL A 887      53.390  38.340  68.120  1.00  0.00           H
ATOM   3749  CA  VAL A 887      51.330  38.160  67.660  1.00  0.00           C
ATOM   3750  HA  VAL A 887      50.540  38.860  67.450  1.00  0.00           H
ATOM   3751  CB  VAL A 887      51.650  37.320  66.390  1.00  0.00           C
ATOM   3752  HB  VAL A 887      50.630  36.940  66.160  1.00  0.00           H
ATOM   3753  CG1 VAL A 887      51.940  38.400  65.280  1.00  0.00           C
ATOM   3754 HG11 VAL A 887      52.920  38.910  65.420  1.00  0.00           H
ATOM   3755 HG12 VAL A 887      51.090  39.100  65.270  1.00  0.00           H
ATOM   3756 HG13 VAL A 887      51.980  37.830  64.320  1.00  0.00           H
ATOM   3757  CG2 VAL A 887      52.750  36.250  66.530  1.00  0.00           C
ATOM   3758 HG21 VAL A 887      52.830  35.560  65.670  1.00  0.00           H
ATOM   3759 HG22 VAL A 887      52.540  35.600  67.410  1.00  0.00           H
ATOM   3760 HG23 VAL A 887      53.760  36.720  66.500  1.00  0.00           H
ATOM   3761  C   VAL A 887      50.950  37.210  68.830  1.00  0.00           C
ATOM   3762  O   VAL A 887      51.740  36.490  69.420  1.00  0.00           O
ATOM   3763  N   PRO A 888      49.650  37.130  69.160  1.00  0.00           N
ATOM   3764  CD  PRO A 888      48.660  38.100  68.740  1.00  0.00           C
ATOM   3765  HD1 PRO A 888      48.400  38.060  67.660  1.00  0.00           H
ATOM   3766  HD2 PRO A 888      48.950  39.130  69.040  1.00  0.00           H
ATOM   3767  CA  PRO A 888      48.980  35.920  69.650  1.00  0.00           C
ATOM   3768  HA  PRO A 888      49.090  35.860  70.720  1.00  0.00           H
ATOM   3769  CB  PRO A 888      47.570  36.110  69.350  1.00  0.00           C
ATOM   3770  HB1 PRO A 888      46.870  35.500  69.960  1.00  0.00           H
ATOM   3771  HB2 PRO A 888      47.270  35.970  68.290  1.00  0.00           H
ATOM   3772  CG  PRO A 888      47.380  37.590  69.360  1.00  0.00           C
ATOM   3773  HG1 PRO A 888      46.490  37.930  68.800  1.00  0.00           H
ATOM   3774  HG2 PRO A 888      47.230  37.970  70.390  1.00  0.00           H
ATOM   3775  C   PRO A 888      49.460  34.530  69.130  1.00  0.00           C
ATOM   3776  O   PRO A 888      49.710  34.350  67.920  1.00  0.00           O
ATOM   3777  N   GLU A 889      49.420  33.490  69.980  1.00  0.00           N
ATOM   3778  HN  GLU A 889      49.210  33.660  70.940  1.00  0.00           H
ATOM   3779  CA  GLU A 889      49.500  32.100  69.490  1.00  0.00           C
ATOM   3780  HA  GLU A 889      49.670  32.070  68.420  1.00  0.00           H
ATOM   3781  CB  GLU A 889      50.820  31.390  70.100  1.00  0.00           C
ATOM   3782  HB1 GLU A 889      50.900  30.330  69.760  1.00  0.00           H
ATOM   3783  HB2 GLU A 889      50.740  31.390  71.220  1.00  0.00           H
ATOM   3784  CG  GLU A 889      52.210  31.960  69.580  1.00  0.00           C
ATOM   3785  HG1 GLU A 889      52.050  33.060  69.500  1.00  0.00           H
ATOM   3786  HG2 GLU A 889      52.380  31.450  68.610  1.00  0.00           H
ATOM   3787  CD  GLU A 889      53.330  31.620  70.520  1.00  0.00           C
ATOM   3788  OE1 GLU A 889      53.750  30.420  70.570  1.00  0.00           O
ATOM   3789  OE2 GLU A 889      53.840  32.510  71.200  1.00  0.00           O
ATOM   3790  C   GLU A 889      48.240  31.360  69.790  1.00  0.00           C
ATOM   3791  O   GLU A 889      47.510  31.920  70.550  1.00  0.00           O
ATOM   3792  N   LYS A 890      48.010  30.120  69.230  1.00  0.00           N
ATOM   3793  HN  LYS A 890      48.670  29.720  68.600  1.00  0.00           H
ATOM   3794  CA  LYS A 890      46.830  29.310  69.550  1.00  0.00           C
ATOM   3795  HA  LYS A 890      47.020  28.400  68.990  1.00  0.00           H
ATOM   3796  CB  LYS A 890      46.780  28.870  70.970  1.00  0.00           C
ATOM   3797  HB1 LYS A 890      46.000  28.080  70.990  1.00  0.00           H
ATOM   3798  HB2 LYS A 890      46.590  29.750  71.620  1.00  0.00           H
ATOM   3799  CG  LYS A 890      48.080  28.200  71.500  1.00  0.00           C
ATOM   3800  HG1 LYS A 890      48.030  28.030  72.600  1.00  0.00           H
ATOM   3801  HG2 LYS A 890      48.860  28.990  71.450  1.00  0.00           H
ATOM   3802  CD  LYS A 890      48.430  26.920  70.760  1.00  0.00           C
ATOM   3803  HD1 LYS A 890      49.200  26.400  71.370  1.00  0.00           H
ATOM   3804  HD2 LYS A 890      48.780  27.190  69.740  1.00  0.00           H
ATOM   3805  CE  LYS A 890      47.290  25.940  70.500  1.00  0.00           C
ATOM   3806  HE1 LYS A 890      46.460  26.330  69.870  1.00  0.00           H
ATOM   3807  HE2 LYS A 890      46.840  25.510  71.420  1.00  0.00           H
ATOM   3808  NZ  LYS A 890      47.860  24.710  69.870  1.00  0.00           N
ATOM   3809  HZ1 LYS A 890      48.290  24.910  68.940  1.00  0.00           H
ATOM   3810  HZ2 LYS A 890      47.060  24.070  69.750  1.00  0.00           H
ATOM   3811  HZ3 LYS A 890      48.600  24.170  70.360  1.00  0.00           H
ATOM   3812  C   LYS A 890      45.500  29.770  68.930  1.00  0.00           C
ATOM   3813  O   LYS A 890      44.400  29.540  69.450  1.00  0.00           O
ATOM   3814  N   PHE A 891      45.670  30.550  67.830  1.00  0.00           N
ATOM   3815  HN  PHE A 891      46.560  31.000  67.710  1.00  0.00           H
ATOM   3816  CA  PHE A 891      44.670  30.950  66.850  1.00  0.00           C
ATOM   3817  HA  PHE A 891      45.300  31.420  66.100  1.00  0.00           H
ATOM   3818  CB  PHE A 891      44.130  29.800  66.020  1.00  0.00           C
ATOM   3819  HB1 PHE A 891      43.780  29.070  66.780  1.00  0.00           H
ATOM   3820  HB2 PHE A 891      45.060  29.410  65.530  1.00  0.00           H
ATOM   3821  CG  PHE A 891      43.140  30.130  64.980  1.00  0.00           C
ATOM   3822  CD1 PHE A 891      41.850  29.730  65.090  1.00  0.00           C
ATOM   3823  HD1 PHE A 891      41.530  29.190  65.970  1.00  0.00           H
ATOM   3824  CE1 PHE A 891      40.890  30.080  64.110  1.00  0.00           C
ATOM   3825  HE1 PHE A 891      39.880  29.730  64.080  1.00  0.00           H
ATOM   3826  CZ  PHE A 891      41.290  30.810  62.950  1.00  0.00           C
ATOM   3827  HZ  PHE A 891      40.580  31.020  62.170  1.00  0.00           H
ATOM   3828  CD2 PHE A 891      43.470  30.970  63.910  1.00  0.00           C
ATOM   3829  HD2 PHE A 891      44.420  31.470  63.970  1.00  0.00           H
ATOM   3830  CE2 PHE A 891      42.610  31.300  62.930  1.00  0.00           C
ATOM   3831  HE2 PHE A 891      42.930  31.950  62.120  1.00  0.00           H
ATOM   3832  C   PHE A 891      43.680  32.010  67.260  1.00  0.00           C
ATOM   3833  O   PHE A 891      42.490  31.840  67.350  1.00  0.00           O
ATOM   3834  N   GLU A 892      44.290  33.140  67.730  1.00  0.00           N
ATOM   3835  HN  GLU A 892      45.260  33.270  67.530  1.00  0.00           H
ATOM   3836  CA  GLU A 892      43.530  34.110  68.490  1.00  0.00           C
ATOM   3837  HA  GLU A 892      42.530  33.730  68.590  1.00  0.00           H
ATOM   3838  CB  GLU A 892      44.010  34.240  69.920  1.00  0.00           C
ATOM   3839  HB1 GLU A 892      43.280  34.850  70.470  1.00  0.00           H
ATOM   3840  HB2 GLU A 892      44.930  34.860  70.010  1.00  0.00           H
ATOM   3841  CG  GLU A 892      44.090  32.850  70.590  1.00  0.00           C
ATOM   3842  HG1 GLU A 892      45.060  32.340  70.400  1.00  0.00           H
ATOM   3843  HG2 GLU A 892      43.300  32.240  70.110  1.00  0.00           H
ATOM   3844  CD  GLU A 892      43.890  32.950  72.100  1.00  0.00           C
ATOM   3845  OE1 GLU A 892      44.610  33.790  72.680  1.00  0.00           O
ATOM   3846  OE2 GLU A 892      42.990  32.260  72.660  1.00  0.00           O
ATOM   3847  C   GLU A 892      43.540  35.500  67.910  1.00  0.00           C
ATOM   3848  O   GLU A 892      44.670  35.880  67.430  1.00  0.00           O
ATOM   3849  N   PRO A 893      42.530  36.350  67.820  1.00  0.00           N
ATOM   3850  CD  PRO A 893      41.160  36.070  68.280  1.00  0.00           C
ATOM   3851  HD1 PRO A 893      41.070  35.420  69.170  1.00  0.00           H
ATOM   3852  HD2 PRO A 893      40.720  35.560  67.390  1.00  0.00           H
ATOM   3853  CA  PRO A 893      42.740  37.780  67.690  1.00  0.00           C
ATOM   3854  HA  PRO A 893      43.300  37.780  66.780  1.00  0.00           H
ATOM   3855  CB  PRO A 893      41.300  38.320  67.530  1.00  0.00           C
ATOM   3856  HB1 PRO A 893      40.970  38.110  66.480  1.00  0.00           H
ATOM   3857  HB2 PRO A 893      41.370  39.390  67.810  1.00  0.00           H
ATOM   3858  CG  PRO A 893      40.460  37.460  68.520  1.00  0.00           C
ATOM   3859  HG1 PRO A 893      40.750  37.850  69.510  1.00  0.00           H
ATOM   3860  HG2 PRO A 893      39.420  37.460  68.130  1.00  0.00           H
ATOM   3861  C   PRO A 893      43.570  38.480  68.820  1.00  0.00           C
ATOM   3862  O   PRO A 893      43.510  37.950  69.930  1.00  0.00           O
ATOM   3863  N   THR A 894      44.250  39.590  68.470  1.00  0.00           N
ATOM   3864  HN  THR A 894      44.120  39.910  67.540  1.00  0.00           H
ATOM   3865  CA  THR A 894      45.010  40.460  69.410  1.00  0.00           C
ATOM   3866  HA  THR A 894      45.710  39.770  69.870  1.00  0.00           H
ATOM   3867  CB  THR A 894      45.690  41.610  68.700  1.00  0.00           C
ATOM   3868  HB  THR A 894      45.010  42.470  68.560  1.00  0.00           H
ATOM   3869  OG1 THR A 894      46.170  41.270  67.380  1.00  0.00           O
ATOM   3870  HG1 THR A 894      45.420  41.380  66.800  1.00  0.00           H
ATOM   3871  CG2 THR A 894      46.920  42.110  69.550  1.00  0.00           C
ATOM   3872 HG21 THR A 894      46.550  42.870  70.290  1.00  0.00           H
ATOM   3873 HG22 THR A 894      47.670  42.550  68.850  1.00  0.00           H
ATOM   3874 HG23 THR A 894      47.450  41.260  70.030  1.00  0.00           H
ATOM   3875  C   THR A 894      44.240  41.090  70.560  1.00  0.00           C
ATOM   3876  O   THR A 894      44.690  41.390  71.640  1.00  0.00           O
ATOM   3877  N   HSD A 895      42.940  41.410  70.320  1.00  0.00           N
ATOM   3878  HN  HSD A 895      42.650  41.230  69.390  1.00  0.00           H
ATOM   3879  CA  HSD A 895      41.890  41.870  71.180  1.00  0.00           C
ATOM   3880  HA  HSD A 895      42.250  42.720  71.750  1.00  0.00           H
ATOM   3881  CB  HSD A 895      40.660  42.490  70.450  1.00  0.00           C
ATOM   3882  HB1 HSD A 895      40.360  41.790  69.640  1.00  0.00           H
ATOM   3883  HB2 HSD A 895      40.960  43.450  69.970  1.00  0.00           H
ATOM   3884  ND1 HSD A 895      39.420  43.830  72.300  1.00  0.00           N
ATOM   3885  HD1 HSD A 895      40.190  44.350  72.630  1.00  0.00           H
ATOM   3886  CG  HSD A 895      39.430  42.750  71.310  1.00  0.00           C
ATOM   3887  CE1 HSD A 895      38.180  43.850  72.780  1.00  0.00           C
ATOM   3888  HE1 HSD A 895      37.920  44.650  73.480  1.00  0.00           H
ATOM   3889  NE2 HSD A 895      37.330  42.990  72.180  1.00  0.00           N
ATOM   3890  CD2 HSD A 895      38.170  42.290  71.300  1.00  0.00           C
ATOM   3891  HD2 HSD A 895      37.910  41.390  70.760  1.00  0.00           H
ATOM   3892  C   HSD A 895      41.410  40.740  72.190  1.00  0.00           C
ATOM   3893  O   HSD A 895      40.870  39.710  71.750  1.00  0.00           O
ATOM   3894  N   PRO A 896      41.570  40.830  73.460  1.00  0.00           N
ATOM   3895  CD  PRO A 896      42.230  42.030  74.070  1.00  0.00           C
ATOM   3896  HD1 PRO A 896      41.740  42.970  73.750  1.00  0.00           H
ATOM   3897  HD2 PRO A 896      43.290  42.000  73.720  1.00  0.00           H
ATOM   3898  CA  PRO A 896      41.760  39.700  74.310  1.00  0.00           C
ATOM   3899  HA  PRO A 896      42.280  38.930  73.770  1.00  0.00           H
ATOM   3900  CB  PRO A 896      42.730  40.100  75.430  1.00  0.00           C
ATOM   3901  HB1 PRO A 896      43.780  40.110  75.050  1.00  0.00           H
ATOM   3902  HB2 PRO A 896      42.700  39.500  76.360  1.00  0.00           H
ATOM   3903  CG  PRO A 896      42.340  41.590  75.570  1.00  0.00           C
ATOM   3904  HG1 PRO A 896      41.360  41.630  76.090  1.00  0.00           H
ATOM   3905  HG2 PRO A 896      43.080  42.230  76.070  1.00  0.00           H
ATOM   3906  C   PRO A 896      40.520  39.200  74.940  1.00  0.00           C
ATOM   3907  O   PRO A 896      40.450  38.130  75.580  1.00  0.00           O
ATOM   3908  N   GLU A 897      39.370  39.820  74.660  1.00  0.00           N
ATOM   3909  HN  GLU A 897      39.370  40.700  74.200  1.00  0.00           H
ATOM   3910  CA  GLU A 897      38.190  39.650  75.410  1.00  0.00           C
ATOM   3911  HA  GLU A 897      38.450  39.250  76.380  1.00  0.00           H
ATOM   3912  CB  GLU A 897      37.520  41.060  75.540  1.00  0.00           C
ATOM   3913  HB1 GLU A 897      36.630  40.870  76.180  1.00  0.00           H
ATOM   3914  HB2 GLU A 897      37.160  41.400  74.550  1.00  0.00           H
ATOM   3915  CG  GLU A 897      38.450  42.170  76.150  1.00  0.00           C
ATOM   3916  HG1 GLU A 897      39.290  42.460  75.480  1.00  0.00           H
ATOM   3917  HG2 GLU A 897      38.970  41.870  77.080  1.00  0.00           H
ATOM   3918  CD  GLU A 897      37.580  43.390  76.390  1.00  0.00           C
ATOM   3919  OE1 GLU A 897      36.720  43.430  77.300  1.00  0.00           O
ATOM   3920  OE2 GLU A 897      37.810  44.390  75.590  1.00  0.00           O
ATOM   3921  C   GLU A 897      37.200  38.740  74.880  1.00  0.00           C
ATOM   3922  O   GLU A 897      36.100  38.560  75.400  1.00  0.00           O
ATOM   3923  N   ARG A 898      37.490  38.120  73.680  1.00  0.00           N
ATOM   3924  HN  ARG A 898      38.350  38.320  73.210  1.00  0.00           H
ATOM   3925  CA  ARG A 898      36.510  37.270  73.040  1.00  0.00           C
ATOM   3926  HA  ARG A 898      36.090  36.520  73.700  1.00  0.00           H
ATOM   3927  CB  ARG A 898      35.330  38.010  72.440  1.00  0.00           C
ATOM   3928  HB1 ARG A 898      34.820  38.410  73.340  1.00  0.00           H
ATOM   3929  HB2 ARG A 898      34.650  37.290  71.940  1.00  0.00           H
ATOM   3930  CG  ARG A 898      35.790  39.240  71.600  1.00  0.00           C
ATOM   3931  HG1 ARG A 898      36.720  38.910  71.070  1.00  0.00           H
ATOM   3932  HG2 ARG A 898      36.030  40.080  72.290  1.00  0.00           H
ATOM   3933  CD  ARG A 898      34.750  39.740  70.540  1.00  0.00           C
ATOM   3934  HD1 ARG A 898      33.870  40.180  71.050  1.00  0.00           H
ATOM   3935  HD2 ARG A 898      34.440  38.840  69.970  1.00  0.00           H
ATOM   3936  NE  ARG A 898      35.400  40.790  69.660  1.00  0.00           N
ATOM   3937  HE  ARG A 898      35.320  41.740  69.970  1.00  0.00           H
ATOM   3938  CZ  ARG A 898      36.260  40.590  68.620  1.00  0.00           C
ATOM   3939  NH1 ARG A 898      36.690  39.460  68.200  1.00  0.00           N
ATOM   3940 HH11 ARG A 898      37.080  39.370  67.280  1.00  0.00           H
ATOM   3941 HH12 ARG A 898      36.260  38.630  68.520  1.00  0.00           H
ATOM   3942  NH2 ARG A 898      36.710  41.760  68.190  1.00  0.00           N
ATOM   3943 HH21 ARG A 898      37.600  41.840  67.740  1.00  0.00           H
ATOM   3944 HH22 ARG A 898      36.200  42.550  68.500  1.00  0.00           H
ATOM   3945  C   ARG A 898      37.260  36.500  72.050  1.00  0.00           C
ATOM   3946  O   ARG A 898      38.450  36.830  71.760  1.00  0.00           O
ATOM   3947  N   GLY A 899      36.590  35.550  71.400  1.00  0.00           N
ATOM   3948  HN  GLY A 899      35.650  35.390  71.680  1.00  0.00           H
ATOM   3949  CA  GLY A 899      37.030  34.950  70.150  1.00  0.00           C
ATOM   3950  HA1 GLY A 899      36.500  34.010  70.080  1.00  0.00           H
ATOM   3951  HA2 GLY A 899      38.090  34.720  70.220  1.00  0.00           H
ATOM   3952  C   GLY A 899      36.620  35.750  68.910  1.00  0.00           C
ATOM   3953  O   GLY A 899      36.070  36.810  69.000  1.00  0.00           O
ATOM   3954  N   TRP A 900      36.730  35.140  67.710  1.00  0.00           N
ATOM   3955  HN  TRP A 900      37.210  34.280  67.680  1.00  0.00           H
ATOM   3956  CA  TRP A 900      36.530  35.840  66.440  1.00  0.00           C
ATOM   3957  HA  TRP A 900      37.370  36.510  66.350  1.00  0.00           H
ATOM   3958  CB  TRP A 900      36.620  34.750  65.370  1.00  0.00           C
ATOM   3959  HB1 TRP A 900      36.280  35.180  64.410  1.00  0.00           H
ATOM   3960  HB2 TRP A 900      36.020  33.880  65.730  1.00  0.00           H
ATOM   3961  CG  TRP A 900      38.050  34.280  65.250  1.00  0.00           C
ATOM   3962  CD1 TRP A 900      38.540  32.970  65.490  1.00  0.00           C
ATOM   3963  HD1 TRP A 900      37.940  32.090  65.760  1.00  0.00           H
ATOM   3964  NE1 TRP A 900      39.900  32.880  65.360  1.00  0.00           N
ATOM   3965  HE1 TRP A 900      40.570  32.250  65.680  1.00  0.00           H
ATOM   3966  CE2 TRP A 900      40.310  34.110  64.960  1.00  0.00           C
ATOM   3967  CD2 TRP A 900      39.190  35.010  64.900  1.00  0.00           C
ATOM   3968  CE3 TRP A 900      39.370  36.370  64.490  1.00  0.00           C
ATOM   3969  HE3 TRP A 900      38.540  37.060  64.550  1.00  0.00           H
ATOM   3970  CZ3 TRP A 900      40.720  36.790  64.260  1.00  0.00           C
ATOM   3971  HZ3 TRP A 900      40.820  37.830  63.980  1.00  0.00           H
ATOM   3972  CZ2 TRP A 900      41.620  34.620  64.710  1.00  0.00           C
ATOM   3973  HZ2 TRP A 900      42.460  33.940  64.800  1.00  0.00           H
ATOM   3974  CH2 TRP A 900      41.810  35.960  64.370  1.00  0.00           C
ATOM   3975  HH2 TRP A 900      42.820  36.350  64.220  1.00  0.00           H
ATOM   3976  C   TRP A 900      35.180  36.630  66.300  1.00  0.00           C
ATOM   3977  O   TRP A 900      35.210  37.780  65.960  1.00  0.00           O
ATOM   3978  N   ILE A 901      34.000  35.890  66.540  1.00  0.00           N
ATOM   3979  HN  ILE A 901      34.110  34.900  66.550  1.00  0.00           H
ATOM   3980  CA  ILE A 901      32.610  36.400  66.390  1.00  0.00           C
ATOM   3981  HA  ILE A 901      32.550  36.770  65.380  1.00  0.00           H
ATOM   3982  CB  ILE A 901      31.540  35.360  66.520  1.00  0.00           C
ATOM   3983  HB  ILE A 901      31.710  34.660  65.660  1.00  0.00           H
ATOM   3984  CG2 ILE A 901      31.840  34.560  67.790  1.00  0.00           C
ATOM   3985 HG21 ILE A 901      31.890  35.260  68.650  1.00  0.00           H
ATOM   3986 HG22 ILE A 901      32.830  34.080  67.690  1.00  0.00           H
ATOM   3987 HG23 ILE A 901      31.110  33.710  67.810  1.00  0.00           H
ATOM   3988  CG1 ILE A 901      30.070  35.890  66.370  1.00  0.00           C
ATOM   3989 HG11 ILE A 901      29.830  36.630  67.150  1.00  0.00           H
ATOM   3990 HG12 ILE A 901      29.330  35.090  66.580  1.00  0.00           H
ATOM   3991  CD  ILE A 901      29.740  36.480  64.980  1.00  0.00           C
ATOM   3992  HD1 ILE A 901      30.490  37.230  64.660  1.00  0.00           H
ATOM   3993  HD2 ILE A 901      28.710  36.900  64.990  1.00  0.00           H
ATOM   3994  HD3 ILE A 901      29.680  35.720  64.170  1.00  0.00           H
ATOM   3995  C   ILE A 901      32.360  37.720  67.230  1.00  0.00           C
ATOM   3996  O   ILE A 901      32.450  37.700  68.500  1.00  0.00           O
ATOM   3997  N   ILE A 902      32.190  38.910  66.600  1.00  0.00           N
ATOM   3998  HN  ILE A 902      32.300  38.950  65.600  1.00  0.00           H
ATOM   3999  CA  ILE A 902      31.970  40.120  67.360  1.00  0.00           C
ATOM   4000  HA  ILE A 902      32.260  40.000  68.390  1.00  0.00           H
ATOM   4001  CB  ILE A 902      32.760  41.310  66.810  1.00  0.00           C
ATOM   4002  HB  ILE A 902      33.810  41.160  67.120  1.00  0.00           H
ATOM   4003  CG2 ILE A 902      32.580  41.470  65.300  1.00  0.00           C
ATOM   4004 HG21 ILE A 902      31.500  41.540  65.060  1.00  0.00           H
ATOM   4005 HG22 ILE A 902      32.930  40.640  64.660  1.00  0.00           H
ATOM   4006 HG23 ILE A 902      33.030  42.440  64.960  1.00  0.00           H
ATOM   4007  CG1 ILE A 902      32.400  42.630  67.570  1.00  0.00           C
ATOM   4008 HG11 ILE A 902      32.590  42.330  68.620  1.00  0.00           H
ATOM   4009 HG12 ILE A 902      31.310  42.810  67.450  1.00  0.00           H
ATOM   4010  CD  ILE A 902      33.320  43.690  67.130  1.00  0.00           C
ATOM   4011  HD1 ILE A 902      33.590  44.390  67.940  1.00  0.00           H
ATOM   4012  HD2 ILE A 902      33.100  44.330  66.250  1.00  0.00           H
ATOM   4013  HD3 ILE A 902      34.230  43.130  66.860  1.00  0.00           H
ATOM   4014  C   ILE A 902      30.490  40.410  67.440  1.00  0.00           C
ATOM   4015  O   ILE A 902      29.740  40.170  66.520  1.00  0.00           O
ATOM   4016  N   SER A 903      30.020  40.760  68.660  1.00  0.00           N
ATOM   4017  HN  SER A 903      30.660  40.950  69.400  1.00  0.00           H
ATOM   4018  CA  SER A 903      28.630  40.980  69.020  1.00  0.00           C
ATOM   4019  HA  SER A 903      28.270  39.960  68.990  1.00  0.00           H
ATOM   4020  CB  SER A 903      28.350  41.670  70.390  1.00  0.00           C
ATOM   4021  HB1 SER A 903      28.570  40.890  71.140  1.00  0.00           H
ATOM   4022  HB2 SER A 903      27.290  41.830  70.690  1.00  0.00           H
ATOM   4023  OG  SER A 903      29.070  42.830  70.670  1.00  0.00           O
ATOM   4024  HG1 SER A 903      29.970  42.540  70.810  1.00  0.00           H
ATOM   4025  C   SER A 903      27.810  41.690  67.950  1.00  0.00           C
ATOM   4026  O   SER A 903      28.200  42.760  67.460  1.00  0.00           O
ATOM   4027  N   PRO A 904      26.640  41.120  67.630  1.00  0.00           N
ATOM   4028  CD  PRO A 904      26.180  39.720  67.770  1.00  0.00           C
ATOM   4029  HD1 PRO A 904      25.580  39.580  68.690  1.00  0.00           H
ATOM   4030  HD2 PRO A 904      26.990  38.960  67.680  1.00  0.00           H
ATOM   4031  CA  PRO A 904      25.770  41.910  66.760  1.00  0.00           C
ATOM   4032  HA  PRO A 904      26.240  42.310  65.880  1.00  0.00           H
ATOM   4033  CB  PRO A 904      24.670  40.970  66.310  1.00  0.00           C
ATOM   4034  HB1 PRO A 904      24.540  41.010  65.210  1.00  0.00           H
ATOM   4035  HB2 PRO A 904      23.700  41.030  66.860  1.00  0.00           H
ATOM   4036  CG  PRO A 904      25.200  39.560  66.640  1.00  0.00           C
ATOM   4037  HG1 PRO A 904      24.290  38.950  66.850  1.00  0.00           H
ATOM   4038  HG2 PRO A 904      25.740  39.300  65.720  1.00  0.00           H
ATOM   4039  C   PRO A 904      25.230  43.190  67.430  1.00  0.00           C
ATOM   4040  O   PRO A 904      24.730  43.060  68.570  1.00  0.00           O
ATOM   4041  N   LEU A 905      25.310  44.420  66.810  1.00  0.00           N
ATOM   4042  HN  LEU A 905      25.770  44.520  65.930  1.00  0.00           H
ATOM   4043  CA  LEU A 905      24.510  45.590  67.320  1.00  0.00           C
ATOM   4044  HA  LEU A 905      24.750  46.330  66.580  1.00  0.00           H
ATOM   4045  CB  LEU A 905      22.970  45.420  67.250  1.00  0.00           C
ATOM   4046  HB1 LEU A 905      22.480  46.330  67.630  1.00  0.00           H
ATOM   4047  HB2 LEU A 905      22.620  44.560  67.860  1.00  0.00           H
ATOM   4048  CG  LEU A 905      22.420  44.970  65.910  1.00  0.00           C
ATOM   4049  HG  LEU A 905      23.180  44.350  65.370  1.00  0.00           H
ATOM   4050  CD1 LEU A 905      21.060  44.160  66.130  1.00  0.00           C
ATOM   4051 HD11 LEU A 905      20.640  43.900  65.140  1.00  0.00           H
ATOM   4052 HD12 LEU A 905      20.420  44.730  66.830  1.00  0.00           H
ATOM   4053 HD13 LEU A 905      21.270  43.190  66.650  1.00  0.00           H
ATOM   4054  CD2 LEU A 905      22.210  46.170  64.990  1.00  0.00           C
ATOM   4055 HD21 LEU A 905      22.040  45.870  63.930  1.00  0.00           H
ATOM   4056 HD22 LEU A 905      23.030  46.900  64.940  1.00  0.00           H
ATOM   4057 HD23 LEU A 905      21.350  46.710  65.420  1.00  0.00           H
ATOM   4058  C   LEU A 905      25.000  46.210  68.580  1.00  0.00           C
ATOM   4059  O   LEU A 905      25.010  47.400  68.820  1.00  0.00           O
ATOM   4060  N   GLY A 906      25.640  45.360  69.360  1.00  0.00           N
ATOM   4061  HN  GLY A 906      25.490  44.410  69.110  1.00  0.00           H
ATOM   4062  CA  GLY A 906      26.250  45.590  70.620  1.00  0.00           C
ATOM   4063  HA1 GLY A 906      27.110  46.230  70.540  1.00  0.00           H
ATOM   4064  HA2 GLY A 906      26.510  44.620  71.030  1.00  0.00           H
ATOM   4065  C   GLY A 906      25.550  46.340  71.710  1.00  0.00           C
ATOM   4066  O   GLY A 906      24.290  46.260  71.900  1.00  0.00           O
ATOM   4067  N   ASP A 907      26.340  47.100  72.480  1.00  0.00           N
ATOM   4068  HN  ASP A 907      27.330  47.070  72.320  1.00  0.00           H
ATOM   4069  CA  ASP A 907      25.930  47.840  73.650  1.00  0.00           C
ATOM   4070  HA  ASP A 907      24.990  47.500  74.050  1.00  0.00           H
ATOM   4071  CB  ASP A 907      27.040  47.700  74.710  1.00  0.00           C
ATOM   4072  HB1 ASP A 907      26.830  48.330  75.610  1.00  0.00           H
ATOM   4073  HB2 ASP A 907      28.040  48.080  74.400  1.00  0.00           H
ATOM   4074  CG  ASP A 907      27.260  46.280  75.160  1.00  0.00           C
ATOM   4075  OD1 ASP A 907      28.400  45.800  75.390  1.00  0.00           O
ATOM   4076  OD2 ASP A 907      26.190  45.550  75.260  1.00  0.00           O
ATOM   4077  C   ASP A 907      25.750  49.330  73.200  1.00  0.00           C
ATOM   4078  O   ASP A 907      25.470  50.250  73.960  1.00  0.00           O
ATOM   4079  N   ASN A 908      25.830  49.610  71.880  1.00  0.00           N
ATOM   4080  HN  ASN A 908      26.150  48.870  71.290  1.00  0.00           H
ATOM   4081  CA  ASN A 908      25.660  50.890  71.320  1.00  0.00           C
ATOM   4082  HA  ASN A 908      26.310  51.550  71.870  1.00  0.00           H
ATOM   4083  CB  ASN A 908      26.060  50.970  69.800  1.00  0.00           C
ATOM   4084  HB1 ASN A 908      26.170  52.070  69.630  1.00  0.00           H
ATOM   4085  HB2 ASN A 908      25.300  50.570  69.100  1.00  0.00           H
ATOM   4086  CG  ASN A 908      27.420  50.410  69.440  1.00  0.00           C
ATOM   4087  OD1 ASN A 908      28.450  51.060  69.580  1.00  0.00           O
ATOM   4088  ND2 ASN A 908      27.450  49.120  69.010  1.00  0.00           N
ATOM   4089 HD21 ASN A 908      28.410  48.890  68.820  1.00  0.00           H
ATOM   4090 HD22 ASN A 908      26.680  48.490  69.110  1.00  0.00           H
ATOM   4091  C   ASN A 908      24.250  51.450  71.450  1.00  0.00           C
ATOM   4092  O   ASN A 908      23.340  50.630  71.480  1.00  0.00           O
ATOM   4093  N   PRO A 909      24.000  52.800  71.540  1.00  0.00           N
ATOM   4094  CD  PRO A 909      25.020  53.760  72.060  1.00  0.00           C
ATOM   4095  HD1 PRO A 909      25.910  53.770  71.400  1.00  0.00           H
ATOM   4096  HD2 PRO A 909      25.350  53.450  73.080  1.00  0.00           H
ATOM   4097  CA  PRO A 909      22.770  53.480  71.120  1.00  0.00           C
ATOM   4098  HA  PRO A 909      21.950  53.290  71.810  1.00  0.00           H
ATOM   4099  CB  PRO A 909      23.100  54.960  71.320  1.00  0.00           C
ATOM   4100  HB1 PRO A 909      22.280  55.600  71.720  1.00  0.00           H
ATOM   4101  HB2 PRO A 909      23.510  55.400  70.380  1.00  0.00           H
ATOM   4102  CG  PRO A 909      24.210  54.990  72.330  1.00  0.00           C
ATOM   4103  HG1 PRO A 909      24.780  55.940  72.370  1.00  0.00           H
ATOM   4104  HG2 PRO A 909      23.690  54.730  73.280  1.00  0.00           H
ATOM   4105  C   PRO A 909      22.190  53.170  69.810  1.00  0.00           C
ATOM   4106  O   PRO A 909      22.910  52.740  68.950  1.00  0.00           O
ATOM   4107  N   TRP A 910      20.850  53.380  69.590  1.00  0.00           N
ATOM   4108  HN  TRP A 910      20.260  53.720  70.310  1.00  0.00           H
ATOM   4109  CA  TRP A 910      20.240  53.310  68.260  1.00  0.00           C
ATOM   4110  HA  TRP A 910      20.390  52.340  67.810  1.00  0.00           H
ATOM   4111  CB  TRP A 910      18.690  53.390  68.460  1.00  0.00           C
ATOM   4112  HB1 TRP A 910      18.430  54.240  69.130  1.00  0.00           H
ATOM   4113  HB2 TRP A 910      18.410  52.530  69.100  1.00  0.00           H
ATOM   4114  CG  TRP A 910      17.780  53.480  67.290  1.00  0.00           C
ATOM   4115  CD1 TRP A 910      17.410  52.440  66.490  1.00  0.00           C
ATOM   4116  HD1 TRP A 910      17.780  51.420  66.440  1.00  0.00           H
ATOM   4117  NE1 TRP A 910      16.620  52.930  65.490  1.00  0.00           N
ATOM   4118  HE1 TRP A 910      16.330  52.430  64.690  1.00  0.00           H
ATOM   4119  CE2 TRP A 910      16.360  54.310  65.700  1.00  0.00           C
ATOM   4120  CD2 TRP A 910      17.130  54.680  66.800  1.00  0.00           C
ATOM   4121  CE3 TRP A 910      17.130  55.960  67.240  1.00  0.00           C
ATOM   4122  HE3 TRP A 910      17.680  56.130  68.160  1.00  0.00           H
ATOM   4123  CZ3 TRP A 910      16.410  56.920  66.550  1.00  0.00           C
ATOM   4124  HZ3 TRP A 910      16.430  57.980  66.780  1.00  0.00           H
ATOM   4125  CZ2 TRP A 910      15.470  55.170  65.040  1.00  0.00           C
ATOM   4126  HZ2 TRP A 910      14.940  54.730  64.200  1.00  0.00           H
ATOM   4127  CH2 TRP A 910      15.570  56.510  65.490  1.00  0.00           C
ATOM   4128  HH2 TRP A 910      14.850  57.170  65.030  1.00  0.00           H
ATOM   4129  C   TRP A 910      20.720  54.370  67.360  1.00  0.00           C
ATOM   4130  O   TRP A 910      21.140  54.170  66.190  1.00  0.00           O
ATOM   4131  N   TRP A 911      20.760  55.580  67.930  1.00  0.00           N
ATOM   4132  HN  TRP A 911      20.290  55.800  68.790  1.00  0.00           H
ATOM   4133  CA  TRP A 911      21.400  56.660  67.210  1.00  0.00           C
ATOM   4134  HA  TRP A 911      20.890  56.850  66.290  1.00  0.00           H
ATOM   4135  CB  TRP A 911      21.330  57.920  68.000  1.00  0.00           C
ATOM   4136  HB1 TRP A 911      21.410  57.750  69.090  1.00  0.00           H
ATOM   4137  HB2 TRP A 911      20.260  58.210  67.880  1.00  0.00           H
ATOM   4138  CG  TRP A 911      22.210  59.070  67.660  1.00  0.00           C
ATOM   4139  CD1 TRP A 911      23.210  59.600  68.450  1.00  0.00           C
ATOM   4140  HD1 TRP A 911      23.570  59.360  69.430  1.00  0.00           H
ATOM   4141  NE1 TRP A 911      23.770  60.620  67.660  1.00  0.00           N
ATOM   4142  HE1 TRP A 911      24.720  60.850  67.780  1.00  0.00           H
ATOM   4143  CE2 TRP A 911      23.090  60.740  66.480  1.00  0.00           C
ATOM   4144  CD2 TRP A 911      22.060  59.820  66.520  1.00  0.00           C
ATOM   4145  CE3 TRP A 911      21.200  59.790  65.430  1.00  0.00           C
ATOM   4146  HE3 TRP A 911      20.330  59.150  65.390  1.00  0.00           H
ATOM   4147  CZ3 TRP A 911      21.440  60.650  64.350  1.00  0.00           C
ATOM   4148  HZ3 TRP A 911      20.750  60.490  63.540  1.00  0.00           H
ATOM   4149  CZ2 TRP A 911      23.230  61.680  65.490  1.00  0.00           C
ATOM   4150  HZ2 TRP A 911      24.060  62.370  65.370  1.00  0.00           H
ATOM   4151  CH2 TRP A 911      22.430  61.610  64.310  1.00  0.00           C
ATOM   4152  HH2 TRP A 911      22.670  62.250  63.480  1.00  0.00           H
ATOM   4153  C   TRP A 911      22.820  56.340  66.720  1.00  0.00           C
ATOM   4154  O   TRP A 911      23.140  56.650  65.610  1.00  0.00           O
ATOM   4155  N   THR A 912      23.650  55.690  67.530  1.00  0.00           N
ATOM   4156  HN  THR A 912      23.240  55.330  68.370  1.00  0.00           H
ATOM   4157  CA  THR A 912      24.990  55.310  67.150  1.00  0.00           C
ATOM   4158  HA  THR A 912      25.450  56.240  66.830  1.00  0.00           H
ATOM   4159  CB  THR A 912      25.850  54.950  68.380  1.00  0.00           C
ATOM   4160  HB  THR A 912      25.420  54.080  68.920  1.00  0.00           H
ATOM   4161  OG1 THR A 912      26.090  56.060  69.180  1.00  0.00           O
ATOM   4162  HG1 THR A 912      26.260  56.740  68.540  1.00  0.00           H
ATOM   4163  CG2 THR A 912      27.230  54.580  67.860  1.00  0.00           C
ATOM   4164 HG21 THR A 912      27.890  54.370  68.730  1.00  0.00           H
ATOM   4165 HG22 THR A 912      27.760  55.340  67.250  1.00  0.00           H
ATOM   4166 HG23 THR A 912      27.150  53.640  67.270  1.00  0.00           H
ATOM   4167  C   THR A 912      25.100  54.430  65.950  1.00  0.00           C
ATOM   4168  O   THR A 912      25.900  54.550  65.020  1.00  0.00           O
ATOM   4169  N   LEU A 913      24.150  53.550  65.850  1.00  0.00           N
ATOM   4170  HN  LEU A 913      23.530  53.490  66.630  1.00  0.00           H
ATOM   4171  CA  LEU A 913      24.180  52.630  64.780  1.00  0.00           C
ATOM   4172  HA  LEU A 913      25.170  52.250  64.590  1.00  0.00           H
ATOM   4173  CB  LEU A 913      23.420  51.350  65.110  1.00  0.00           C
ATOM   4174  HB1 LEU A 913      23.230  50.540  64.370  1.00  0.00           H
ATOM   4175  HB2 LEU A 913      22.450  51.620  65.590  1.00  0.00           H
ATOM   4176  CG  LEU A 913      23.970  50.480  66.180  1.00  0.00           C
ATOM   4177  HG  LEU A 913      24.310  51.070  67.050  1.00  0.00           H
ATOM   4178  CD1 LEU A 913      22.890  49.540  66.610  1.00  0.00           C
ATOM   4179 HD11 LEU A 913      23.290  48.810  67.350  1.00  0.00           H
ATOM   4180 HD12 LEU A 913      22.690  48.870  65.740  1.00  0.00           H
ATOM   4181 HD13 LEU A 913      21.970  50.010  67.010  1.00  0.00           H
ATOM   4182  CD2 LEU A 913      25.120  49.670  65.670  1.00  0.00           C
ATOM   4183 HD21 LEU A 913      25.850  50.400  65.280  1.00  0.00           H
ATOM   4184 HD22 LEU A 913      24.850  48.990  64.820  1.00  0.00           H
ATOM   4185 HD23 LEU A 913      25.520  49.000  66.470  1.00  0.00           H
ATOM   4186  C   LEU A 913      23.660  53.270  63.570  1.00  0.00           C
ATOM   4187  O   LEU A 913      23.980  52.910  62.420  1.00  0.00           O
ATOM   4188  N   LEU A 914      22.860  54.370  63.590  1.00  0.00           N
ATOM   4189  HN  LEU A 914      22.530  54.730  64.460  1.00  0.00           H
ATOM   4190  CA  LEU A 914      22.320  54.960  62.370  1.00  0.00           C
ATOM   4191  HA  LEU A 914      21.920  54.260  61.650  1.00  0.00           H
ATOM   4192  CB  LEU A 914      21.100  55.840  62.770  1.00  0.00           C
ATOM   4193  HB1 LEU A 914      20.860  56.410  61.860  1.00  0.00           H
ATOM   4194  HB2 LEU A 914      21.390  56.600  63.510  1.00  0.00           H
ATOM   4195  CG  LEU A 914      19.800  55.100  63.200  1.00  0.00           C
ATOM   4196  HG  LEU A 914      19.990  54.340  63.970  1.00  0.00           H
ATOM   4197  CD1 LEU A 914      18.760  56.110  63.800  1.00  0.00           C
ATOM   4198 HD11 LEU A 914      17.750  55.650  63.710  1.00  0.00           H
ATOM   4199 HD12 LEU A 914      18.830  56.880  63.010  1.00  0.00           H
ATOM   4200 HD13 LEU A 914      19.090  56.450  64.800  1.00  0.00           H
ATOM   4201  CD2 LEU A 914      19.200  54.390  61.920  1.00  0.00           C
ATOM   4202 HD21 LEU A 914      18.990  55.170  61.160  1.00  0.00           H
ATOM   4203 HD22 LEU A 914      18.180  54.050  62.180  1.00  0.00           H
ATOM   4204 HD23 LEU A 914      19.860  53.660  61.400  1.00  0.00           H
ATOM   4205  C   LEU A 914      23.370  55.830  61.780  1.00  0.00           C
ATOM   4206  O   LEU A 914      23.580  55.760  60.570  1.00  0.00           O
ATOM   4207  N   ILE A 915      24.140  56.560  62.600  1.00  0.00           N
ATOM   4208  HN  ILE A 915      23.960  56.580  63.580  1.00  0.00           H
ATOM   4209  CA  ILE A 915      25.080  57.550  62.100  1.00  0.00           C
ATOM   4210  HA  ILE A 915      24.620  58.190  61.370  1.00  0.00           H
ATOM   4211  CB  ILE A 915      25.460  58.550  63.170  1.00  0.00           C
ATOM   4212  HB  ILE A 915      24.570  58.910  63.730  1.00  0.00           H
ATOM   4213  CG2 ILE A 915      26.370  57.960  64.260  1.00  0.00           C
ATOM   4214 HG21 ILE A 915      26.710  58.740  64.990  1.00  0.00           H
ATOM   4215 HG22 ILE A 915      27.310  57.560  63.800  1.00  0.00           H
ATOM   4216 HG23 ILE A 915      26.010  57.160  64.950  1.00  0.00           H
ATOM   4217  CG1 ILE A 915      26.080  59.810  62.510  1.00  0.00           C
ATOM   4218 HG11 ILE A 915      26.040  59.620  61.420  1.00  0.00           H
ATOM   4219 HG12 ILE A 915      27.150  59.940  62.810  1.00  0.00           H
ATOM   4220  CD  ILE A 915      25.400  61.180  62.760  1.00  0.00           C
ATOM   4221  HD1 ILE A 915      24.330  61.000  62.530  1.00  0.00           H
ATOM   4222  HD2 ILE A 915      25.920  61.940  62.130  1.00  0.00           H
ATOM   4223  HD3 ILE A 915      25.480  61.450  63.830  1.00  0.00           H
ATOM   4224  C   ILE A 915      26.320  56.810  61.480  1.00  0.00           C
ATOM   4225  O   ILE A 915      27.100  57.400  60.670  1.00  0.00           O
ATOM   4226  N   ALA A 916      26.480  55.470  61.740  1.00  0.00           N
ATOM   4227  HN  ALA A 916      25.980  55.000  62.460  1.00  0.00           H
ATOM   4228  CA  ALA A 916      27.630  54.800  61.240  1.00  0.00           C
ATOM   4229  HA  ALA A 916      28.520  55.420  61.250  1.00  0.00           H
ATOM   4230  CB  ALA A 916      27.790  53.400  61.870  1.00  0.00           C
ATOM   4231  HB1 ALA A 916      26.870  52.780  61.880  1.00  0.00           H
ATOM   4232  HB2 ALA A 916      27.860  53.530  62.960  1.00  0.00           H
ATOM   4233  HB3 ALA A 916      28.620  52.810  61.420  1.00  0.00           H
ATOM   4234  C   ALA A 916      27.540  54.600  59.730  1.00  0.00           C
ATOM   4235  O   ALA A 916      28.480  54.200  59.130  1.00  0.00           O
ATOM   4236  N   ALA A 917      26.410  54.790  59.150  1.00  0.00           N
ATOM   4237  HN  ALA A 917      25.610  55.030  59.700  1.00  0.00           H
ATOM   4238  CA  ALA A 917      26.220  54.890  57.730  1.00  0.00           C
ATOM   4239  HA  ALA A 917      26.270  53.970  57.150  1.00  0.00           H
ATOM   4240  CB  ALA A 917      24.790  55.330  57.550  1.00  0.00           C
ATOM   4241  HB1 ALA A 917      24.520  55.640  56.520  1.00  0.00           H
ATOM   4242  HB2 ALA A 917      24.680  56.370  57.930  1.00  0.00           H
ATOM   4243  HB3 ALA A 917      24.030  54.770  58.150  1.00  0.00           H
ATOM   4244  C   ALA A 917      27.090  55.950  57.110  1.00  0.00           C
ATOM   4245  O   ALA A 917      27.550  55.800  55.950  1.00  0.00           O
ATOM   4246  N   ILE A 918      27.270  57.100  57.780  1.00  0.00           N
ATOM   4247  HN  ILE A 918      26.940  57.140  58.720  1.00  0.00           H
ATOM   4248  CA  ILE A 918      27.910  58.350  57.300  1.00  0.00           C
ATOM   4249  HA  ILE A 918      27.400  58.490  56.370  1.00  0.00           H
ATOM   4250  CB  ILE A 918      27.540  59.620  58.080  1.00  0.00           C
ATOM   4251  HB  ILE A 918      27.710  59.260  59.120  1.00  0.00           H
ATOM   4252  CG2 ILE A 918      28.490  60.800  57.710  1.00  0.00           C
ATOM   4253 HG21 ILE A 918      28.110  61.790  58.040  1.00  0.00           H
ATOM   4254 HG22 ILE A 918      28.410  60.930  56.610  1.00  0.00           H
ATOM   4255 HG23 ILE A 918      29.550  60.650  58.000  1.00  0.00           H
ATOM   4256  CG1 ILE A 918      26.030  60.080  58.000  1.00  0.00           C
ATOM   4257 HG11 ILE A 918      25.420  59.180  58.210  1.00  0.00           H
ATOM   4258 HG12 ILE A 918      26.020  60.370  56.920  1.00  0.00           H
ATOM   4259  CD  ILE A 918      25.760  61.130  59.030  1.00  0.00           C
ATOM   4260  HD1 ILE A 918      25.800  62.100  58.480  1.00  0.00           H
ATOM   4261  HD2 ILE A 918      26.430  61.150  59.920  1.00  0.00           H
ATOM   4262  HD3 ILE A 918      24.740  61.010  59.460  1.00  0.00           H
ATOM   4263  C   ILE A 918      29.420  58.090  57.000  1.00  0.00           C
ATOM   4264  O   ILE A 918      29.890  58.500  55.920  1.00  0.00           O
ATOM   4265  N   PRO A 919      30.230  57.440  57.860  1.00  0.00           N
ATOM   4266  CD  PRO A 919      30.160  57.520  59.300  1.00  0.00           C
ATOM   4267  HD1 PRO A 919      29.460  56.800  59.760  1.00  0.00           H
ATOM   4268  HD2 PRO A 919      29.670  58.460  59.630  1.00  0.00           H
ATOM   4269  CA  PRO A 919      31.600  57.040  57.530  1.00  0.00           C
ATOM   4270  HA  PRO A 919      32.120  57.940  57.250  1.00  0.00           H
ATOM   4271  CB  PRO A 919      32.200  56.600  58.850  1.00  0.00           C
ATOM   4272  HB1 PRO A 919      33.310  56.630  58.780  1.00  0.00           H
ATOM   4273  HB2 PRO A 919      32.030  55.540  59.150  1.00  0.00           H
ATOM   4274  CG  PRO A 919      31.550  57.380  59.920  1.00  0.00           C
ATOM   4275  HG1 PRO A 919      31.680  56.940  60.940  1.00  0.00           H
ATOM   4276  HG2 PRO A 919      32.080  58.360  60.030  1.00  0.00           H
ATOM   4277  C   PRO A 919      31.590  55.900  56.540  1.00  0.00           C
ATOM   4278  O   PRO A 919      32.570  55.820  55.750  1.00  0.00           O
ATOM   4279  N   ALA A 920      30.560  55.010  56.680  1.00  0.00           N
ATOM   4280  HN  ALA A 920      29.810  55.160  57.320  1.00  0.00           H
ATOM   4281  CA  ALA A 920      30.400  53.890  55.710  1.00  0.00           C
ATOM   4282  HA  ALA A 920      31.320  53.350  55.820  1.00  0.00           H
ATOM   4283  CB  ALA A 920      29.260  52.890  56.110  1.00  0.00           C
ATOM   4284  HB1 ALA A 920      29.280  51.980  55.460  1.00  0.00           H
ATOM   4285  HB2 ALA A 920      28.270  53.350  55.880  1.00  0.00           H
ATOM   4286  HB3 ALA A 920      29.270  52.610  57.180  1.00  0.00           H
ATOM   4287  C   ALA A 920      30.260  54.240  54.210  1.00  0.00           C
ATOM   4288  O   ALA A 920      30.860  53.610  53.320  1.00  0.00           O
ATOM   4289  N   LEU A 921      29.530  55.270  53.880  1.00  0.00           N
ATOM   4290  HN  LEU A 921      29.000  55.660  54.640  1.00  0.00           H
ATOM   4291  CA  LEU A 921      29.480  55.910  52.570  1.00  0.00           C
ATOM   4292  HA  LEU A 921      29.210  55.180  51.830  1.00  0.00           H
ATOM   4293  CB  LEU A 921      28.440  57.090  52.450  1.00  0.00           C
ATOM   4294  HB1 LEU A 921      28.460  57.820  53.290  1.00  0.00           H
ATOM   4295  HB2 LEU A 921      27.410  56.680  52.560  1.00  0.00           H
ATOM   4296  CG  LEU A 921      28.480  57.860  51.070  1.00  0.00           C
ATOM   4297  HG  LEU A 921      29.270  58.630  51.100  1.00  0.00           H
ATOM   4298  CD1 LEU A 921      28.530  57.040  49.840  1.00  0.00           C
ATOM   4299 HD11 LEU A 921      27.780  56.220  49.820  1.00  0.00           H
ATOM   4300 HD12 LEU A 921      29.500  56.500  49.830  1.00  0.00           H
ATOM   4301 HD13 LEU A 921      28.370  57.500  48.840  1.00  0.00           H
ATOM   4302  CD2 LEU A 921      27.110  58.670  50.900  1.00  0.00           C
ATOM   4303 HD21 LEU A 921      27.130  59.520  51.640  1.00  0.00           H
ATOM   4304 HD22 LEU A 921      26.260  57.970  51.030  1.00  0.00           H
ATOM   4305 HD23 LEU A 921      27.100  59.130  49.900  1.00  0.00           H
ATOM   4306  C   LEU A 921      30.920  56.340  52.120  1.00  0.00           C
ATOM   4307  O   LEU A 921      31.410  55.970  51.000  1.00  0.00           O
ATOM   4308  N   LEU A 922      31.690  57.120  52.870  1.00  0.00           N
ATOM   4309  HN  LEU A 922      31.400  57.480  53.770  1.00  0.00           H
ATOM   4310  CA  LEU A 922      33.040  57.560  52.540  1.00  0.00           C
ATOM   4311  HA  LEU A 922      33.030  58.150  51.640  1.00  0.00           H
ATOM   4312  CB  LEU A 922      33.530  58.420  53.750  1.00  0.00           C
ATOM   4313  HB1 LEU A 922      34.560  58.810  53.600  1.00  0.00           H
ATOM   4314  HB2 LEU A 922      33.520  57.720  54.620  1.00  0.00           H
ATOM   4315  CG  LEU A 922      32.580  59.650  54.030  1.00  0.00           C
ATOM   4316  HG  LEU A 922      31.530  59.340  54.210  1.00  0.00           H
ATOM   4317  CD1 LEU A 922      33.140  60.420  55.110  1.00  0.00           C
ATOM   4318 HD11 LEU A 922      32.410  61.210  55.390  1.00  0.00           H
ATOM   4319 HD12 LEU A 922      34.020  61.010  54.780  1.00  0.00           H
ATOM   4320 HD13 LEU A 922      33.420  59.770  55.970  1.00  0.00           H
ATOM   4321  CD2 LEU A 922      32.500  60.600  52.780  1.00  0.00           C
ATOM   4322 HD21 LEU A 922      31.890  61.510  53.000  1.00  0.00           H
ATOM   4323 HD22 LEU A 922      32.160  60.130  51.830  1.00  0.00           H
ATOM   4324 HD23 LEU A 922      33.550  60.910  52.610  1.00  0.00           H
ATOM   4325  C   LEU A 922      33.980  56.340  52.400  1.00  0.00           C
ATOM   4326  O   LEU A 922      34.710  56.300  51.410  1.00  0.00           O
ATOM   4327  N   CYS A 923      33.970  55.290  53.280  1.00  0.00           N
ATOM   4328  HN  CYS A 923      33.430  55.400  54.110  1.00  0.00           H
ATOM   4329  CA  CYS A 923      34.710  54.030  53.120  1.00  0.00           C
ATOM   4330  HA  CYS A 923      35.720  54.390  53.080  1.00  0.00           H
ATOM   4331  CB  CYS A 923      34.490  53.150  54.370  1.00  0.00           C
ATOM   4332  HB1 CYS A 923      33.520  52.640  54.540  1.00  0.00           H
ATOM   4333  HB2 CYS A 923      34.630  53.880  55.200  1.00  0.00           H
ATOM   4334  SG  CYS A 923      35.600  51.630  54.360  1.00  0.00           S
ATOM   4335  HG1 CYS A 923      34.700  51.110  53.550  1.00  0.00           H
ATOM   4336  C   CYS A 923      34.300  53.280  51.830  1.00  0.00           C
ATOM   4337  O   CYS A 923      35.130  52.690  51.100  1.00  0.00           O
ATOM   4338  N   THR A 924      32.970  53.320  51.420  1.00  0.00           N
ATOM   4339  HN  THR A 924      32.310  53.820  51.970  1.00  0.00           H
ATOM   4340  CA  THR A 924      32.570  52.740  50.150  1.00  0.00           C
ATOM   4341  HA  THR A 924      32.670  51.680  50.060  1.00  0.00           H
ATOM   4342  CB  THR A 924      31.060  52.940  49.870  1.00  0.00           C
ATOM   4343  HB  THR A 924      30.870  54.030  49.860  1.00  0.00           H
ATOM   4344  OG1 THR A 924      30.340  52.290  50.890  1.00  0.00           O
ATOM   4345  HG1 THR A 924      30.790  52.590  51.680  1.00  0.00           H
ATOM   4346  CG2 THR A 924      30.600  52.280  48.530  1.00  0.00           C
ATOM   4347 HG21 THR A 924      30.540  51.170  48.570  1.00  0.00           H
ATOM   4348 HG22 THR A 924      31.160  52.510  47.610  1.00  0.00           H
ATOM   4349 HG23 THR A 924      29.540  52.520  48.350  1.00  0.00           H
ATOM   4350  C   THR A 924      33.250  53.360  48.970  1.00  0.00           C
ATOM   4351  O   THR A 924      33.720  52.710  48.110  1.00  0.00           O
ATOM   4352  N   ILE A 925      33.370  54.740  48.900  1.00  0.00           N
ATOM   4353  HN  ILE A 925      33.030  55.300  49.660  1.00  0.00           H
ATOM   4354  CA  ILE A 925      33.990  55.420  47.800  1.00  0.00           C
ATOM   4355  HA  ILE A 925      33.600  55.220  46.820  1.00  0.00           H
ATOM   4356  CB  ILE A 925      33.840  56.920  48.000  1.00  0.00           C
ATOM   4357  HB  ILE A 925      34.340  57.200  48.950  1.00  0.00           H
ATOM   4358  CG2 ILE A 925      34.520  57.680  46.810  1.00  0.00           C
ATOM   4359 HG21 ILE A 925      34.560  58.750  47.100  1.00  0.00           H
ATOM   4360 HG22 ILE A 925      33.820  57.720  45.950  1.00  0.00           H
ATOM   4361 HG23 ILE A 925      35.520  57.320  46.490  1.00  0.00           H
ATOM   4362  CG1 ILE A 925      32.350  57.400  48.160  1.00  0.00           C
ATOM   4363 HG11 ILE A 925      31.850  56.600  48.760  1.00  0.00           H
ATOM   4364 HG12 ILE A 925      31.820  57.230  47.200  1.00  0.00           H
ATOM   4365  CD  ILE A 925      32.150  58.770  48.740  1.00  0.00           C
ATOM   4366  HD1 ILE A 925      32.550  59.540  48.040  1.00  0.00           H
ATOM   4367  HD2 ILE A 925      32.630  58.930  49.720  1.00  0.00           H
ATOM   4368  HD3 ILE A 925      31.090  59.120  48.680  1.00  0.00           H
ATOM   4369  C   ILE A 925      35.360  55.010  47.690  1.00  0.00           C
ATOM   4370  O   ILE A 925      35.950  54.710  46.650  1.00  0.00           O
ATOM   4371  N   LEU A 926      36.050  54.970  48.790  1.00  0.00           N
ATOM   4372  HN  LEU A 926      35.640  55.200  49.680  1.00  0.00           H
ATOM   4373  CA  LEU A 926      37.430  54.480  48.920  1.00  0.00           C
ATOM   4374  HA  LEU A 926      38.020  55.150  48.310  1.00  0.00           H
ATOM   4375  CB  LEU A 926      37.970  54.810  50.390  1.00  0.00           C
ATOM   4376  HB1 LEU A 926      39.020  54.510  50.590  1.00  0.00           H
ATOM   4377  HB2 LEU A 926      37.350  54.110  50.970  1.00  0.00           H
ATOM   4378  CG  LEU A 926      37.810  56.300  50.840  1.00  0.00           C
ATOM   4379  HG  LEU A 926      36.790  56.740  50.730  1.00  0.00           H
ATOM   4380  CD1 LEU A 926      38.200  56.490  52.270  1.00  0.00           C
ATOM   4381 HD11 LEU A 926      39.290  56.250  52.240  1.00  0.00           H
ATOM   4382 HD12 LEU A 926      37.630  55.730  52.860  1.00  0.00           H
ATOM   4383 HD13 LEU A 926      37.900  57.490  52.630  1.00  0.00           H
ATOM   4384  CD2 LEU A 926      38.820  57.220  49.990  1.00  0.00           C
ATOM   4385 HD21 LEU A 926      39.850  56.920  50.300  1.00  0.00           H
ATOM   4386 HD22 LEU A 926      38.770  58.290  50.210  1.00  0.00           H
ATOM   4387 HD23 LEU A 926      38.690  56.990  48.900  1.00  0.00           H
ATOM   4388  C   LEU A 926      37.790  53.040  48.500  1.00  0.00           C
ATOM   4389  O   LEU A 926      38.590  52.790  47.600  1.00  0.00           O
ATOM   4390  N   ILE A 927      36.950  52.100  49.020  1.00  0.00           N
ATOM   4391  HN  ILE A 927      36.230  52.360  49.670  1.00  0.00           H
ATOM   4392  CA  ILE A 927      36.940  50.650  48.640  1.00  0.00           C
ATOM   4393  HA  ILE A 927      37.910  50.200  48.820  1.00  0.00           H
ATOM   4394  CB  ILE A 927      35.910  49.920  49.460  1.00  0.00           C
ATOM   4395  HB  ILE A 927      34.980  50.520  49.570  1.00  0.00           H
ATOM   4396  CG2 ILE A 927      35.380  48.680  48.800  1.00  0.00           C
ATOM   4397 HG21 ILE A 927      34.730  48.100  49.490  1.00  0.00           H
ATOM   4398 HG22 ILE A 927      36.260  48.010  48.760  1.00  0.00           H
ATOM   4399 HG23 ILE A 927      34.900  48.830  47.800  1.00  0.00           H
ATOM   4400  CG1 ILE A 927      36.370  49.740  50.960  1.00  0.00           C
ATOM   4401 HG11 ILE A 927      35.490  49.750  51.640  1.00  0.00           H
ATOM   4402 HG12 ILE A 927      37.000  50.610  51.240  1.00  0.00           H
ATOM   4403  CD  ILE A 927      37.190  48.530  51.180  1.00  0.00           C
ATOM   4404  HD1 ILE A 927      37.500  48.560  52.250  1.00  0.00           H
ATOM   4405  HD2 ILE A 927      38.160  48.620  50.650  1.00  0.00           H
ATOM   4406  HD3 ILE A 927      36.760  47.530  51.020  1.00  0.00           H
ATOM   4407  C   ILE A 927      36.660  50.450  47.160  1.00  0.00           C
ATOM   4408  O   ILE A 927      37.330  49.750  46.440  1.00  0.00           O
ATOM   4409  N   PHE A 928      35.700  51.200  46.610  1.00  0.00           N
ATOM   4410  HN  PHE A 928      35.230  51.710  47.310  1.00  0.00           H
ATOM   4411  CA  PHE A 928      35.400  51.400  45.190  1.00  0.00           C
ATOM   4412  HA  PHE A 928      34.970  50.520  44.730  1.00  0.00           H
ATOM   4413  CB  PHE A 928      34.300  52.400  45.030  1.00  0.00           C
ATOM   4414  HB1 PHE A 928      34.430  53.330  45.620  1.00  0.00           H
ATOM   4415  HB2 PHE A 928      33.420  51.880  45.470  1.00  0.00           H
ATOM   4416  CG  PHE A 928      33.900  52.580  43.530  1.00  0.00           C
ATOM   4417  CD1 PHE A 928      32.890  51.710  43.090  1.00  0.00           C
ATOM   4418  HD1 PHE A 928      32.570  50.910  43.740  1.00  0.00           H
ATOM   4419  CE1 PHE A 928      32.270  51.960  41.800  1.00  0.00           C
ATOM   4420  HE1 PHE A 928      31.530  51.270  41.420  1.00  0.00           H
ATOM   4421  CZ  PHE A 928      32.810  52.930  40.940  1.00  0.00           C
ATOM   4422  HZ  PHE A 928      32.410  53.010  39.950  1.00  0.00           H
ATOM   4423  CD2 PHE A 928      34.270  53.710  42.770  1.00  0.00           C
ATOM   4424  HD2 PHE A 928      34.910  54.430  43.250  1.00  0.00           H
ATOM   4425  CE2 PHE A 928      33.870  53.830  41.410  1.00  0.00           C
ATOM   4426  HE2 PHE A 928      33.950  54.630  40.690  1.00  0.00           H
ATOM   4427  C   PHE A 928      36.620  51.760  44.350  1.00  0.00           C
ATOM   4428  O   PHE A 928      36.990  51.040  43.430  1.00  0.00           O
ATOM   4429  N   MET A 929      37.160  53.010  44.600  1.00  0.00           N
ATOM   4430  HN  MET A 929      36.720  53.560  45.290  1.00  0.00           H
ATOM   4431  CA  MET A 929      38.260  53.460  43.860  1.00  0.00           C
ATOM   4432  HA  MET A 929      37.950  53.420  42.820  1.00  0.00           H
ATOM   4433  CB  MET A 929      38.710  54.860  44.450  1.00  0.00           C
ATOM   4434  HB1 MET A 929      39.710  55.020  43.990  1.00  0.00           H
ATOM   4435  HB2 MET A 929      38.810  54.910  45.560  1.00  0.00           H
ATOM   4436  CG  MET A 929      37.740  55.970  44.030  1.00  0.00           C
ATOM   4437  HG1 MET A 929      38.110  56.970  44.370  1.00  0.00           H
ATOM   4438  HG2 MET A 929      36.720  55.930  44.480  1.00  0.00           H
ATOM   4439  SD  MET A 929      37.540  56.040  42.140  1.00  0.00           S
ATOM   4440  CE  MET A 929      39.290  56.260  41.750  1.00  0.00           C
ATOM   4441  HE1 MET A 929      39.800  56.970  42.440  1.00  0.00           H
ATOM   4442  HE2 MET A 929      39.580  56.600  40.730  1.00  0.00           H
ATOM   4443  HE3 MET A 929      39.900  55.420  42.100  1.00  0.00           H
ATOM   4444  C   MET A 929      39.450  52.460  43.770  1.00  0.00           C
ATOM   4445  O   MET A 929      39.850  52.100  42.640  1.00  0.00           O
ATOM   4446  N   ASP A 930      40.010  52.070  44.910  1.00  0.00           N
ATOM   4447  HN  ASP A 930      39.560  52.440  45.720  1.00  0.00           H
ATOM   4448  CA  ASP A 930      41.220  51.250  45.000  1.00  0.00           C
ATOM   4449  HA  ASP A 930      41.920  51.780  44.380  1.00  0.00           H
ATOM   4450  CB  ASP A 930      41.810  51.080  46.380  1.00  0.00           C
ATOM   4451  HB1 ASP A 930      41.250  50.460  47.110  1.00  0.00           H
ATOM   4452  HB2 ASP A 930      41.580  52.060  46.860  1.00  0.00           H
ATOM   4453  CG  ASP A 930      43.300  50.820  46.370  1.00  0.00           C
ATOM   4454  OD1 ASP A 930      43.990  51.360  45.430  1.00  0.00           O
ATOM   4455  OD2 ASP A 930      43.890  50.240  47.320  1.00  0.00           O
ATOM   4456  C   ASP A 930      41.060  49.880  44.210  1.00  0.00           C
ATOM   4457  O   ASP A 930      41.890  49.370  43.510  1.00  0.00           O
ATOM   4458  N   GLN A 931      39.790  49.310  44.330  1.00  0.00           N
ATOM   4459  HN  GLN A 931      39.180  49.600  45.080  1.00  0.00           H
ATOM   4460  CA  GLN A 931      39.270  48.040  43.650  1.00  0.00           C
ATOM   4461  HA  GLN A 931      40.020  47.270  43.620  1.00  0.00           H
ATOM   4462  CB  GLN A 931      37.920  47.550  44.250  1.00  0.00           C
ATOM   4463  HB1 GLN A 931      37.130  48.330  44.160  1.00  0.00           H
ATOM   4464  HB2 GLN A 931      38.210  47.270  45.280  1.00  0.00           H
ATOM   4465  CG  GLN A 931      37.290  46.240  43.640  1.00  0.00           C
ATOM   4466  HG1 GLN A 931      37.060  46.460  42.570  1.00  0.00           H
ATOM   4467  HG2 GLN A 931      36.360  45.980  44.170  1.00  0.00           H
ATOM   4468  CD  GLN A 931      38.180  44.920  43.580  1.00  0.00           C
ATOM   4469  OE1 GLN A 931      38.970  44.740  44.480  1.00  0.00           O
ATOM   4470  NE2 GLN A 931      38.010  44.050  42.590  1.00  0.00           N
ATOM   4471 HE21 GLN A 931      38.510  43.190  42.530  1.00  0.00           H
ATOM   4472 HE22 GLN A 931      37.350  44.200  41.850  1.00  0.00           H
ATOM   4473  C   GLN A 931      39.130  48.290  42.170  1.00  0.00           C
ATOM   4474  O   GLN A 931      39.690  47.520  41.400  1.00  0.00           O
ATOM   4475  N   GLN A 932      38.540  49.450  41.730  1.00  0.00           N
ATOM   4476  HN  GLN A 932      38.300  50.150  42.400  1.00  0.00           H
ATOM   4477  CA  GLN A 932      38.440  49.870  40.360  1.00  0.00           C
ATOM   4478  HA  GLN A 932      38.020  49.090  39.750  1.00  0.00           H
ATOM   4479  CB  GLN A 932      37.470  51.080  40.120  1.00  0.00           C
ATOM   4480  HB1 GLN A 932      37.670  51.540  39.130  1.00  0.00           H
ATOM   4481  HB2 GLN A 932      37.780  51.900  40.810  1.00  0.00           H
ATOM   4482  CG  GLN A 932      35.870  50.900  40.190  1.00  0.00           C
ATOM   4483  HG1 GLN A 932      35.500  51.170  39.170  1.00  0.00           H
ATOM   4484  HG2 GLN A 932      35.440  51.590  40.930  1.00  0.00           H
ATOM   4485  CD  GLN A 932      35.380  49.490  40.490  1.00  0.00           C
ATOM   4486  OE1 GLN A 932      35.080  48.790  39.500  1.00  0.00           O
ATOM   4487  NE2 GLN A 932      35.170  49.170  41.760  1.00  0.00           N
ATOM   4488 HE21 GLN A 932      35.310  49.810  42.520  1.00  0.00           H
ATOM   4489 HE22 GLN A 932      34.680  48.310  41.920  1.00  0.00           H
ATOM   4490  C   GLN A 932      39.720  50.170  39.590  1.00  0.00           C
ATOM   4491  O   GLN A 932      39.920  49.740  38.450  1.00  0.00           O
ATOM   4492  N   ILE A 933      40.710  50.910  40.250  1.00  0.00           N
ATOM   4493  HN  ILE A 933      40.640  51.230  41.190  1.00  0.00           H
ATOM   4494  CA  ILE A 933      42.050  51.090  39.630  1.00  0.00           C
ATOM   4495  HA  ILE A 933      41.940  51.530  38.650  1.00  0.00           H
ATOM   4496  CB  ILE A 933      42.960  51.840  40.570  1.00  0.00           C
ATOM   4497  HB  ILE A 933      42.850  51.460  41.610  1.00  0.00           H
ATOM   4498  CG2 ILE A 933      44.410  51.740  40.030  1.00  0.00           C
ATOM   4499 HG21 ILE A 933      44.440  52.170  39.010  1.00  0.00           H
ATOM   4500 HG22 ILE A 933      44.770  50.690  40.010  1.00  0.00           H
ATOM   4501 HG23 ILE A 933      45.120  52.390  40.610  1.00  0.00           H
ATOM   4502  CG1 ILE A 933      42.430  53.260  40.540  1.00  0.00           C
ATOM   4503 HG11 ILE A 933      41.380  53.350  40.900  1.00  0.00           H
ATOM   4504 HG12 ILE A 933      42.380  53.550  39.470  1.00  0.00           H
ATOM   4505  CD  ILE A 933      43.460  54.200  41.230  1.00  0.00           C
ATOM   4506  HD1 ILE A 933      42.950  55.190  41.290  1.00  0.00           H
ATOM   4507  HD2 ILE A 933      44.410  54.180  40.650  1.00  0.00           H
ATOM   4508  HD3 ILE A 933      43.470  53.920  42.310  1.00  0.00           H
ATOM   4509  C   ILE A 933      42.730  49.740  39.280  1.00  0.00           C
ATOM   4510  O   ILE A 933      43.420  49.530  38.300  1.00  0.00           O
ATOM   4511  N   THR A 934      42.650  48.730  40.200  1.00  0.00           N
ATOM   4512  HN  THR A 934      42.170  48.800  41.080  1.00  0.00           H
ATOM   4513  CA  THR A 934      43.060  47.340  39.880  1.00  0.00           C
ATOM   4514  HA  THR A 934      44.040  47.500  39.470  1.00  0.00           H
ATOM   4515  CB  THR A 934      43.060  46.500  41.120  1.00  0.00           C
ATOM   4516  HB  THR A 934      42.020  46.360  41.510  1.00  0.00           H
ATOM   4517  OG1 THR A 934      43.780  47.120  42.220  1.00  0.00           O
ATOM   4518  HG1 THR A 934      43.560  46.800  43.090  1.00  0.00           H
ATOM   4519  CG2 THR A 934      43.690  45.140  40.920  1.00  0.00           C
ATOM   4520 HG21 THR A 934      43.760  44.520  41.830  1.00  0.00           H
ATOM   4521 HG22 THR A 934      44.710  45.280  40.520  1.00  0.00           H
ATOM   4522 HG23 THR A 934      43.200  44.560  40.100  1.00  0.00           H
ATOM   4523  C   THR A 934      42.270  46.660  38.710  1.00  0.00           C
ATOM   4524  O   THR A 934      42.840  46.070  37.790  1.00  0.00           O
ATOM   4525  N   ALA A 935      40.990  46.750  38.850  1.00  0.00           N
ATOM   4526  HN  ALA A 935      40.640  47.360  39.570  1.00  0.00           H
ATOM   4527  CA  ALA A 935      40.030  45.990  38.140  1.00  0.00           C
ATOM   4528  HA  ALA A 935      40.410  44.990  38.190  1.00  0.00           H
ATOM   4529  CB  ALA A 935      38.580  46.070  38.820  1.00  0.00           C
ATOM   4530  HB1 ALA A 935      37.800  45.690  38.140  1.00  0.00           H
ATOM   4531  HB2 ALA A 935      38.350  47.150  38.980  1.00  0.00           H
ATOM   4532  HB3 ALA A 935      38.700  45.530  39.800  1.00  0.00           H
ATOM   4533  C   ALA A 935      39.950  46.240  36.610  1.00  0.00           C
ATOM   4534  O   ALA A 935      39.770  45.340  35.780  1.00  0.00           O
ATOM   4535  N   VAL A 936      40.070  47.480  36.150  1.00  0.00           N
ATOM   4536  HN  VAL A 936      40.180  48.190  36.840  1.00  0.00           H
ATOM   4537  CA  VAL A 936      40.120  47.860  34.710  1.00  0.00           C
ATOM   4538  HA  VAL A 936      39.420  47.250  34.160  1.00  0.00           H
ATOM   4539  CB  VAL A 936      39.750  49.280  34.520  1.00  0.00           C
ATOM   4540  HB  VAL A 936      39.000  49.550  35.290  1.00  0.00           H
ATOM   4541  CG1 VAL A 936      40.850  50.340  34.680  1.00  0.00           C
ATOM   4542 HG11 VAL A 936      41.590  50.030  35.460  1.00  0.00           H
ATOM   4543 HG12 VAL A 936      40.570  51.380  34.980  1.00  0.00           H
ATOM   4544 HG13 VAL A 936      41.510  50.390  33.780  1.00  0.00           H
ATOM   4545  CG2 VAL A 936      39.040  49.440  33.090  1.00  0.00           C
ATOM   4546 HG21 VAL A 936      38.460  50.390  33.030  1.00  0.00           H
ATOM   4547 HG22 VAL A 936      38.250  48.670  32.950  1.00  0.00           H
ATOM   4548 HG23 VAL A 936      39.690  49.380  32.200  1.00  0.00           H
ATOM   4549  C   VAL A 936      41.470  47.480  34.050  1.00  0.00           C
ATOM   4550  O   VAL A 936      41.410  47.180  32.830  1.00  0.00           O
ATOM   4551  N   ILE A 937      42.640  47.430  34.780  1.00  0.00           N
ATOM   4552  HN  ILE A 937      42.770  47.450  35.760  1.00  0.00           H
ATOM   4553  CA  ILE A 937      43.910  47.360  33.970  1.00  0.00           C
ATOM   4554  HA  ILE A 937      43.710  47.670  32.950  1.00  0.00           H
ATOM   4555  CB  ILE A 937      45.090  48.230  34.490  1.00  0.00           C
ATOM   4556  HB  ILE A 937      44.760  49.290  34.470  1.00  0.00           H
ATOM   4557  CG2 ILE A 937      45.510  47.790  35.880  1.00  0.00           C
ATOM   4558 HG21 ILE A 937      44.670  47.720  36.600  1.00  0.00           H
ATOM   4559 HG22 ILE A 937      46.250  48.500  36.310  1.00  0.00           H
ATOM   4560 HG23 ILE A 937      45.930  46.760  35.900  1.00  0.00           H
ATOM   4561  CG1 ILE A 937      46.240  48.310  33.550  1.00  0.00           C
ATOM   4562 HG11 ILE A 937      45.900  48.370  32.490  1.00  0.00           H
ATOM   4563 HG12 ILE A 937      46.810  47.370  33.720  1.00  0.00           H
ATOM   4564  CD  ILE A 937      47.350  49.320  33.930  1.00  0.00           C
ATOM   4565  HD1 ILE A 937      46.930  50.290  34.270  1.00  0.00           H
ATOM   4566  HD2 ILE A 937      48.140  49.320  33.150  1.00  0.00           H
ATOM   4567  HD3 ILE A 937      47.870  48.880  34.800  1.00  0.00           H
ATOM   4568  C   ILE A 937      44.280  45.820  33.810  1.00  0.00           C
ATOM   4569  O   ILE A 937      45.230  45.420  33.140  1.00  0.00           O
ATOM   4570  N   ILE A 938      43.550  44.840  34.390  1.00  0.00           N
ATOM   4571  HN  ILE A 938      42.720  44.990  34.930  1.00  0.00           H
ATOM   4572  CA  ILE A 938      43.990  43.380  34.280  1.00  0.00           C
ATOM   4573  HA  ILE A 938      45.030  43.440  34.550  1.00  0.00           H
ATOM   4574  CB  ILE A 938      43.240  42.470  35.240  1.00  0.00           C
ATOM   4575  HB  ILE A 938      43.410  42.910  36.250  1.00  0.00           H
ATOM   4576  CG2 ILE A 938      41.700  42.390  34.830  1.00  0.00           C
ATOM   4577 HG21 ILE A 938      41.180  43.370  34.800  1.00  0.00           H
ATOM   4578 HG22 ILE A 938      41.240  41.680  35.540  1.00  0.00           H
ATOM   4579 HG23 ILE A 938      41.580  41.920  33.830  1.00  0.00           H
ATOM   4580  CG1 ILE A 938      43.950  41.060  35.290  1.00  0.00           C
ATOM   4581 HG11 ILE A 938      43.850  40.560  34.310  1.00  0.00           H
ATOM   4582 HG12 ILE A 938      43.250  40.560  36.000  1.00  0.00           H
ATOM   4583  CD  ILE A 938      45.360  41.210  35.900  1.00  0.00           C
ATOM   4584  HD1 ILE A 938      46.150  41.550  35.200  1.00  0.00           H
ATOM   4585  HD2 ILE A 938      45.760  40.210  36.220  1.00  0.00           H
ATOM   4586  HD3 ILE A 938      45.480  42.010  36.660  1.00  0.00           H
ATOM   4587  C   ILE A 938      44.110  42.900  32.820  1.00  0.00           C
ATOM   4588  O   ILE A 938      45.040  42.190  32.420  1.00  0.00           O
ATOM   4589  N   ASN A 939      43.140  43.360  31.960  1.00  0.00           N
ATOM   4590  HN  ASN A 939      42.500  43.990  32.380  1.00  0.00           H
ATOM   4591  CA  ASN A 939      43.070  43.100  30.520  1.00  0.00           C
ATOM   4592  HA  ASN A 939      43.490  42.150  30.230  1.00  0.00           H
ATOM   4593  CB  ASN A 939      41.520  43.220  30.110  1.00  0.00           C
ATOM   4594  HB1 ASN A 939      41.350  44.310  30.030  1.00  0.00           H
ATOM   4595  HB2 ASN A 939      40.820  42.770  30.860  1.00  0.00           H
ATOM   4596  CG  ASN A 939      41.300  42.560  28.790  1.00  0.00           C
ATOM   4597  OD1 ASN A 939      42.140  41.820  28.220  1.00  0.00           O
ATOM   4598  ND2 ASN A 939      40.050  42.660  28.210  1.00  0.00           N
ATOM   4599 HD21 ASN A 939      39.330  43.240  28.590  1.00  0.00           H
ATOM   4600 HD22 ASN A 939      39.720  42.200  27.390  1.00  0.00           H
ATOM   4601  C   ASN A 939      43.890  44.110  29.800  1.00  0.00           C
ATOM   4602  O   ASN A 939      43.920  45.300  30.180  1.00  0.00           O
ATOM   4603  N   ARG A 940      44.570  43.700  28.670  1.00  0.00           N
ATOM   4604  HN  ARG A 940      44.300  42.870  28.190  1.00  0.00           H
ATOM   4605  CA  ARG A 940      45.640  44.520  28.100  1.00  0.00           C
ATOM   4606  HA  ARG A 940      45.380  45.570  28.130  1.00  0.00           H
ATOM   4607  CB  ARG A 940      47.060  44.210  28.640  1.00  0.00           C
ATOM   4608  HB1 ARG A 940      47.910  44.580  28.030  1.00  0.00           H
ATOM   4609  HB2 ARG A 940      47.160  43.100  28.640  1.00  0.00           H
ATOM   4610  CG  ARG A 940      47.260  44.600  30.080  1.00  0.00           C
ATOM   4611  HG1 ARG A 940      48.230  44.220  30.460  1.00  0.00           H
ATOM   4612  HG2 ARG A 940      46.530  44.180  30.820  1.00  0.00           H
ATOM   4613  CD  ARG A 940      47.500  46.080  30.360  1.00  0.00           C
ATOM   4614  HD1 ARG A 940      48.170  46.350  29.520  1.00  0.00           H
ATOM   4615  HD2 ARG A 940      47.990  46.210  31.360  1.00  0.00           H
ATOM   4616  NE  ARG A 940      46.230  46.810  30.320  1.00  0.00           N
ATOM   4617  HE  ARG A 940      45.390  46.270  30.460  1.00  0.00           H
ATOM   4618  CZ  ARG A 940      46.110  47.970  29.770  1.00  0.00           C
ATOM   4619  NH1 ARG A 940      44.930  48.310  29.310  1.00  0.00           N
ATOM   4620 HH11 ARG A 940      44.230  47.610  29.190  1.00  0.00           H
ATOM   4621 HH12 ARG A 940      44.970  49.100  28.700  1.00  0.00           H
ATOM   4622  NH2 ARG A 940      47.110  48.840  29.700  1.00  0.00           N
ATOM   4623 HH21 ARG A 940      47.900  48.570  30.240  1.00  0.00           H
ATOM   4624 HH22 ARG A 940      46.890  49.770  29.420  1.00  0.00           H
ATOM   4625  C   ARG A 940      45.750  44.260  26.590  1.00  0.00           C
ATOM   4626  O   ARG A 940      45.700  43.120  26.140  1.00  0.00           O
ATOM   4627  N   LYS A 941      45.980  45.300  25.780  1.00  0.00           N
ATOM   4628  HN  LYS A 941      46.180  46.210  26.120  1.00  0.00           H
ATOM   4629  CA  LYS A 941      45.900  45.260  24.290  1.00  0.00           C
ATOM   4630  HA  LYS A 941      44.890  44.930  24.060  1.00  0.00           H
ATOM   4631  CB  LYS A 941      46.030  46.650  23.740  1.00  0.00           C
ATOM   4632  HB1 LYS A 941      45.950  46.590  22.630  1.00  0.00           H
ATOM   4633  HB2 LYS A 941      47.070  46.970  23.960  1.00  0.00           H
ATOM   4634  CG  LYS A 941      45.050  47.860  24.240  1.00  0.00           C
ATOM   4635  HG1 LYS A 941      44.990  47.900  25.350  1.00  0.00           H
ATOM   4636  HG2 LYS A 941      44.040  47.640  23.830  1.00  0.00           H
ATOM   4637  CD  LYS A 941      45.660  49.140  23.670  1.00  0.00           C
ATOM   4638  HD1 LYS A 941      45.850  49.000  22.590  1.00  0.00           H
ATOM   4639  HD2 LYS A 941      46.610  49.500  24.130  1.00  0.00           H
ATOM   4640  CE  LYS A 941      44.540  50.250  23.840  1.00  0.00           C
ATOM   4641  HE1 LYS A 941      43.550  49.940  23.440  1.00  0.00           H
ATOM   4642  HE2 LYS A 941      44.810  51.110  23.200  1.00  0.00           H
ATOM   4643  NZ  LYS A 941      44.350  50.740  25.160  1.00  0.00           N
ATOM   4644  HZ1 LYS A 941      44.380  51.780  25.210  1.00  0.00           H
ATOM   4645  HZ2 LYS A 941      45.210  50.480  25.680  1.00  0.00           H
ATOM   4646  HZ3 LYS A 941      43.480  50.470  25.670  1.00  0.00           H
ATOM   4647  C   LYS A 941      46.940  44.340  23.650  1.00  0.00           C
ATOM   4648  O   LYS A 941      46.750  43.930  22.510  1.00  0.00           O
ATOM   4649  N   GLU A 942      48.040  44.190  24.310  1.00  0.00           N
ATOM   4650  HN  GLU A 942      48.220  44.710  25.150  1.00  0.00           H
ATOM   4651  CA  GLU A 942      49.060  43.190  23.900  1.00  0.00           C
ATOM   4652  HA  GLU A 942      49.410  43.350  22.890  1.00  0.00           H
ATOM   4653  CB  GLU A 942      50.330  43.290  24.850  1.00  0.00           C
ATOM   4654  HB1 GLU A 942      50.980  42.390  24.860  1.00  0.00           H
ATOM   4655  HB2 GLU A 942      49.870  43.360  25.860  1.00  0.00           H
ATOM   4656  CG  GLU A 942      51.150  44.470  24.510  1.00  0.00           C
ATOM   4657  HG1 GLU A 942      50.550  45.410  24.530  1.00  0.00           H
ATOM   4658  HG2 GLU A 942      51.490  44.460  23.450  1.00  0.00           H
ATOM   4659  CD  GLU A 942      52.310  44.590  25.500  1.00  0.00           C
ATOM   4660  OE1 GLU A 942      53.430  44.140  25.180  1.00  0.00           O
ATOM   4661  OE2 GLU A 942      52.040  45.130  26.580  1.00  0.00           O
ATOM   4662  C   GLU A 942      48.720  41.650  23.900  1.00  0.00           C
ATOM   4663  O   GLU A 942      49.340  40.850  23.280  1.00  0.00           O
ATOM   4664  N   HSD A 943      47.780  41.290  24.760  1.00  0.00           N
ATOM   4665  HN  HSD A 943      47.400  41.910  25.440  1.00  0.00           H
ATOM   4666  CA  HSD A 943      47.360  39.950  24.990  1.00  0.00           C
ATOM   4667  HA  HSD A 943      47.150  39.450  24.070  1.00  0.00           H
ATOM   4668  CB  HSD A 943      48.410  39.140  25.860  1.00  0.00           C
ATOM   4669  HB1 HSD A 943      49.230  38.810  25.170  1.00  0.00           H
ATOM   4670  HB2 HSD A 943      47.950  38.180  26.190  1.00  0.00           H
ATOM   4671  ND1 HSD A 943      48.440  40.770  27.860  1.00  0.00           N
ATOM   4672  HD1 HSD A 943      47.450  40.910  27.890  1.00  0.00           H
ATOM   4673  CG  HSD A 943      49.140  40.050  26.890  1.00  0.00           C
ATOM   4674  CE1 HSD A 943      49.360  41.340  28.680  1.00  0.00           C
ATOM   4675  HE1 HSD A 943      49.150  41.960  29.540  1.00  0.00           H
ATOM   4676  NE2 HSD A 943      50.580  40.990  28.310  1.00  0.00           N
ATOM   4677  CD2 HSD A 943      50.460  40.220  27.210  1.00  0.00           C
ATOM   4678  HD2 HSD A 943      51.250  39.780  26.610  1.00  0.00           H
ATOM   4679  C   HSD A 943      46.090  39.920  25.730  1.00  0.00           C
ATOM   4680  O   HSD A 943      46.120  39.590  26.910  1.00  0.00           O
ATOM   4681  N   LYS A 944      44.950  40.230  25.100  1.00  0.00           N
ATOM   4682  HN  LYS A 944      45.010  40.590  24.170  1.00  0.00           H
ATOM   4683  CA  LYS A 944      43.530  40.210  25.550  1.00  0.00           C
ATOM   4684  HA  LYS A 944      43.520  40.960  26.320  1.00  0.00           H
ATOM   4685  CB  LYS A 944      42.440  40.620  24.490  1.00  0.00           C
ATOM   4686  HB1 LYS A 944      41.430  40.220  24.760  1.00  0.00           H
ATOM   4687  HB2 LYS A 944      42.740  40.020  23.600  1.00  0.00           H
ATOM   4688  CG  LYS A 944      42.390  42.090  24.110  1.00  0.00           C
ATOM   4689  HG1 LYS A 944      41.800  42.100  23.160  1.00  0.00           H
ATOM   4690  HG2 LYS A 944      43.450  42.390  23.970  1.00  0.00           H
ATOM   4691  CD  LYS A 944      41.670  43.020  25.100  1.00  0.00           C
ATOM   4692  HD1 LYS A 944      42.390  43.420  25.860  1.00  0.00           H
ATOM   4693  HD2 LYS A 944      40.980  42.400  25.690  1.00  0.00           H
ATOM   4694  CE  LYS A 944      40.830  44.100  24.440  1.00  0.00           C
ATOM   4695  HE1 LYS A 944      40.330  44.570  25.320  1.00  0.00           H
ATOM   4696  HE2 LYS A 944      40.060  43.790  23.700  1.00  0.00           H
ATOM   4697  NZ  LYS A 944      41.710  45.060  23.710  1.00  0.00           N
ATOM   4698  HZ1 LYS A 944      42.210  45.630  24.440  1.00  0.00           H
ATOM   4699  HZ2 LYS A 944      41.140  45.760  23.200  1.00  0.00           H
ATOM   4700  HZ3 LYS A 944      42.460  44.710  23.090  1.00  0.00           H
ATOM   4701  C   LYS A 944      43.230  38.880  26.250  1.00  0.00           C
ATOM   4702  O   LYS A 944      43.480  37.800  25.710  1.00  0.00           O
ATOM   4703  N   LEU A 945      42.560  38.990  27.510  1.00  0.00           N
ATOM   4704  HN  LEU A 945      42.430  39.870  27.950  1.00  0.00           H
ATOM   4705  CA  LEU A 945      41.930  37.930  28.190  1.00  0.00           C
ATOM   4706  HA  LEU A 945      42.510  37.030  28.120  1.00  0.00           H
ATOM   4707  CB  LEU A 945      41.740  38.410  29.700  1.00  0.00           C
ATOM   4708  HB1 LEU A 945      41.230  37.560  30.190  1.00  0.00           H
ATOM   4709  HB2 LEU A 945      41.010  39.250  29.590  1.00  0.00           H
ATOM   4710  CG  LEU A 945      42.990  38.890  30.510  1.00  0.00           C
ATOM   4711  HG  LEU A 945      43.560  39.570  29.850  1.00  0.00           H
ATOM   4712  CD1 LEU A 945      42.620  39.540  31.880  1.00  0.00           C
ATOM   4713 HD11 LEU A 945      41.970  38.850  32.460  1.00  0.00           H
ATOM   4714 HD12 LEU A 945      42.030  40.450  31.690  1.00  0.00           H
ATOM   4715 HD13 LEU A 945      43.600  39.720  32.390  1.00  0.00           H
ATOM   4716  CD2 LEU A 945      44.000  37.680  30.790  1.00  0.00           C
ATOM   4717 HD21 LEU A 945      43.490  36.900  31.390  1.00  0.00           H
ATOM   4718 HD22 LEU A 945      44.830  38.090  31.420  1.00  0.00           H
ATOM   4719 HD23 LEU A 945      44.450  37.210  29.880  1.00  0.00           H
ATOM   4720  C   LEU A 945      40.630  37.590  27.470  1.00  0.00           C
ATOM   4721  O   LEU A 945      39.890  38.480  27.110  1.00  0.00           O
ATOM   4722  N   LYS A 946      40.360  36.340  27.180  1.00  0.00           N
ATOM   4723  HN  LYS A 946      41.110  35.760  27.490  1.00  0.00           H
ATOM   4724  CA  LYS A 946      39.250  35.810  26.360  1.00  0.00           C
ATOM   4725  HA  LYS A 946      38.670  36.640  26.000  1.00  0.00           H
ATOM   4726  CB  LYS A 946      39.870  35.140  25.160  1.00  0.00           C
ATOM   4727  HB1 LYS A 946      39.160  34.800  24.380  1.00  0.00           H
ATOM   4728  HB2 LYS A 946      40.400  34.230  25.480  1.00  0.00           H
ATOM   4729  CG  LYS A 946      40.880  35.940  24.350  1.00  0.00           C
ATOM   4730  HG1 LYS A 946      41.310  35.330  23.530  1.00  0.00           H
ATOM   4731  HG2 LYS A 946      41.690  36.110  25.110  1.00  0.00           H
ATOM   4732  CD  LYS A 946      40.300  37.150  23.670  1.00  0.00           C
ATOM   4733  HD1 LYS A 946      39.920  37.920  24.360  1.00  0.00           H
ATOM   4734  HD2 LYS A 946      39.450  36.820  23.020  1.00  0.00           H
ATOM   4735  CE  LYS A 946      41.370  37.800  22.710  1.00  0.00           C
ATOM   4736  HE1 LYS A 946      42.260  37.990  23.350  1.00  0.00           H
ATOM   4737  HE2 LYS A 946      40.980  38.790  22.360  1.00  0.00           H
ATOM   4738  NZ  LYS A 946      41.700  36.970  21.520  1.00  0.00           N
ATOM   4739  HZ1 LYS A 946      40.870  36.430  21.190  1.00  0.00           H
ATOM   4740  HZ2 LYS A 946      42.430  36.260  21.720  1.00  0.00           H
ATOM   4741  HZ3 LYS A 946      42.050  37.590  20.770  1.00  0.00           H
ATOM   4742  C   LYS A 946      38.420  34.930  27.210  1.00  0.00           C
ATOM   4743  O   LYS A 946      37.280  34.730  26.870  1.00  0.00           O
ATOM   4744  N   LYS A 947      38.840  34.370  28.350  1.00  0.00           N
ATOM   4745  HN  LYS A 947      39.790  34.500  28.660  1.00  0.00           H
ATOM   4746  CA  LYS A 947      37.920  33.560  29.140  1.00  0.00           C
ATOM   4747  HA  LYS A 947      37.120  33.150  28.540  1.00  0.00           H
ATOM   4748  CB  LYS A 947      38.670  32.480  29.880  1.00  0.00           C
ATOM   4749  HB1 LYS A 947      37.960  31.910  30.520  1.00  0.00           H
ATOM   4750  HB2 LYS A 947      39.210  33.120  30.620  1.00  0.00           H
ATOM   4751  CG  LYS A 947      39.770  31.720  29.190  1.00  0.00           C
ATOM   4752  HG1 LYS A 947      40.450  31.260  29.930  1.00  0.00           H
ATOM   4753  HG2 LYS A 947      40.440  32.450  28.700  1.00  0.00           H
ATOM   4754  CD  LYS A 947      39.230  30.640  28.260  1.00  0.00           C
ATOM   4755  HD1 LYS A 947      38.270  30.930  27.780  1.00  0.00           H
ATOM   4756  HD2 LYS A 947      39.110  29.700  28.860  1.00  0.00           H
ATOM   4757  CE  LYS A 947      40.260  30.280  27.140  1.00  0.00           C
ATOM   4758  HE1 LYS A 947      40.380  31.030  26.320  1.00  0.00           H
ATOM   4759  HE2 LYS A 947      39.960  29.350  26.610  1.00  0.00           H
ATOM   4760  NZ  LYS A 947      41.600  29.990  27.690  1.00  0.00           N
ATOM   4761  HZ1 LYS A 947      42.060  30.930  27.710  1.00  0.00           H
ATOM   4762  HZ2 LYS A 947      42.130  29.400  27.020  1.00  0.00           H
ATOM   4763  HZ3 LYS A 947      41.630  29.570  28.640  1.00  0.00           H
ATOM   4764  C   LYS A 947      37.240  34.540  30.160  1.00  0.00           C
ATOM   4765  O   LYS A 947      36.020  34.390  30.320  1.00  0.00           O
ATOM   4766  N   GLY A 948      37.950  35.510  30.770  1.00  0.00           N
ATOM   4767  HN  GLY A 948      38.890  35.640  30.460  1.00  0.00           H
ATOM   4768  CA  GLY A 948      37.380  36.550  31.720  1.00  0.00           C
ATOM   4769  HA1 GLY A 948      36.860  37.250  31.090  1.00  0.00           H
ATOM   4770  HA2 GLY A 948      38.210  37.040  32.220  1.00  0.00           H
ATOM   4771  C   GLY A 948      36.420  36.140  32.830  1.00  0.00           C
ATOM   4772  O   GLY A 948      36.320  35.030  33.300  1.00  0.00           O
ATOM   4773  N   ALA A 949      35.590  37.110  33.220  1.00  0.00           N
ATOM   4774  HN  ALA A 949      35.680  38.000  32.770  1.00  0.00           H
ATOM   4775  CA  ALA A 949      34.450  37.060  34.170  1.00  0.00           C
ATOM   4776  HA  ALA A 949      33.960  36.110  34.090  1.00  0.00           H
ATOM   4777  CB  ALA A 949      34.830  37.130  35.580  1.00  0.00           C
ATOM   4778  HB1 ALA A 949      35.780  36.580  35.740  1.00  0.00           H
ATOM   4779  HB2 ALA A 949      34.070  36.830  36.350  1.00  0.00           H
ATOM   4780  HB3 ALA A 949      35.190  38.170  35.690  1.00  0.00           H
ATOM   4781  C   ALA A 949      33.520  38.270  33.810  1.00  0.00           C
ATOM   4782  O   ALA A 949      33.950  39.200  33.130  1.00  0.00           O
ATOM   4783  N   GLY A 950      32.260  38.180  34.270  1.00  0.00           N
ATOM   4784  HN  GLY A 950      31.910  37.310  34.610  1.00  0.00           H
ATOM   4785  CA  GLY A 950      31.260  39.290  34.160  1.00  0.00           C
ATOM   4786  HA1 GLY A 950      30.450  39.020  34.810  1.00  0.00           H
ATOM   4787  HA2 GLY A 950      30.900  39.380  33.150  1.00  0.00           H
ATOM   4788  C   GLY A 950      31.760  40.630  34.720  1.00  0.00           C
ATOM   4789  O   GLY A 950      32.650  40.750  35.520  1.00  0.00           O
ATOM   4790  N   TYR A 951      31.140  41.730  34.240  1.00  0.00           N
ATOM   4791  HN  TYR A 951      30.460  41.630  33.500  1.00  0.00           H
ATOM   4792  CA  TYR A 951      31.700  43.050  34.330  1.00  0.00           C
ATOM   4793  HA  TYR A 951      32.740  42.980  34.040  1.00  0.00           H
ATOM   4794  CB  TYR A 951      30.800  43.950  33.430  1.00  0.00           C
ATOM   4795  HB1 TYR A 951      29.840  44.020  33.960  1.00  0.00           H
ATOM   4796  HB2 TYR A 951      30.640  43.530  32.410  1.00  0.00           H
ATOM   4797  CG  TYR A 951      31.390  45.290  33.170  1.00  0.00           C
ATOM   4798  CD1 TYR A 951      30.470  46.240  32.700  1.00  0.00           C
ATOM   4799  HD1 TYR A 951      29.440  45.960  32.550  1.00  0.00           H
ATOM   4800  CE1 TYR A 951      30.990  47.490  32.300  1.00  0.00           C
ATOM   4801  HE1 TYR A 951      30.320  48.200  31.840  1.00  0.00           H
ATOM   4802  CZ  TYR A 951      32.310  47.810  32.400  1.00  0.00           C
ATOM   4803  OH  TYR A 951      32.830  49.080  32.020  1.00  0.00           O
ATOM   4804  HH  TYR A 951      33.580  49.330  32.560  1.00  0.00           H
ATOM   4805  CD2 TYR A 951      32.800  45.520  33.100  1.00  0.00           C
ATOM   4806  HD2 TYR A 951      33.550  44.760  33.260  1.00  0.00           H
ATOM   4807  CE2 TYR A 951      33.260  46.850  32.750  1.00  0.00           C
ATOM   4808  HE2 TYR A 951      34.280  47.180  32.890  1.00  0.00           H
ATOM   4809  C   TYR A 951      31.810  43.580  35.730  1.00  0.00           C
ATOM   4810  O   TYR A 951      32.800  44.210  36.130  1.00  0.00           O
ATOM   4811  N   HSD A 952      30.750  43.360  36.540  1.00  0.00           N
ATOM   4812  HN  HSD A 952      30.020  42.740  36.240  1.00  0.00           H
ATOM   4813  CA  HSD A 952      30.740  43.930  37.860  1.00  0.00           C
ATOM   4814  HA  HSD A 952      31.490  44.670  38.140  1.00  0.00           H
ATOM   4815  CB  HSD A 952      29.350  44.600  38.200  1.00  0.00           C
ATOM   4816  HB1 HSD A 952      29.210  45.490  37.550  1.00  0.00           H
ATOM   4817  HB2 HSD A 952      29.370  44.990  39.230  1.00  0.00           H
ATOM   4818  ND1 HSD A 952      27.540  43.480  36.740  1.00  0.00           N
ATOM   4819  HD1 HSD A 952      27.710  44.070  35.960  1.00  0.00           H
ATOM   4820  CG  HSD A 952      28.210  43.630  38.000  1.00  0.00           C
ATOM   4821  CE1 HSD A 952      26.570  42.600  36.870  1.00  0.00           C
ATOM   4822  HE1 HSD A 952      26.020  42.190  36.020  1.00  0.00           H
ATOM   4823  NE2 HSD A 952      26.450  42.220  38.160  1.00  0.00           N
ATOM   4824  CD2 HSD A 952      27.470  42.870  38.860  1.00  0.00           C
ATOM   4825  HD2 HSD A 952      27.480  42.760  39.950  1.00  0.00           H
ATOM   4826  C   HSD A 952      30.850  42.790  38.900  1.00  0.00           C
ATOM   4827  O   HSD A 952      30.580  42.910  40.100  1.00  0.00           O
ATOM   4828  N   LEU A 953      31.160  41.590  38.420  1.00  0.00           N
ATOM   4829  HN  LEU A 953      31.450  41.380  37.490  1.00  0.00           H
ATOM   4830  CA  LEU A 953      31.080  40.400  39.240  1.00  0.00           C
ATOM   4831  HA  LEU A 953      30.130  40.410  39.760  1.00  0.00           H
ATOM   4832  CB  LEU A 953      31.390  39.220  38.330  1.00  0.00           C
ATOM   4833  HB1 LEU A 953      32.440  39.240  37.980  1.00  0.00           H
ATOM   4834  HB2 LEU A 953      30.760  39.180  37.430  1.00  0.00           H
ATOM   4835  CG  LEU A 953      31.240  37.790  38.990  1.00  0.00           C
ATOM   4836  HG  LEU A 953      31.960  37.770  39.830  1.00  0.00           H
ATOM   4837  CD1 LEU A 953      29.890  37.490  39.640  1.00  0.00           C
ATOM   4838 HD11 LEU A 953      29.080  37.820  38.950  1.00  0.00           H
ATOM   4839 HD12 LEU A 953      29.770  38.120  40.550  1.00  0.00           H
ATOM   4840 HD13 LEU A 953      29.670  36.450  39.930  1.00  0.00           H
ATOM   4841  CD2 LEU A 953      31.560  36.680  37.920  1.00  0.00           C
ATOM   4842 HD21 LEU A 953      31.190  35.690  38.240  1.00  0.00           H
ATOM   4843 HD22 LEU A 953      32.670  36.710  37.850  1.00  0.00           H
ATOM   4844 HD23 LEU A 953      31.060  36.890  36.960  1.00  0.00           H
ATOM   4845  C   LEU A 953      32.020  40.520  40.480  1.00  0.00           C
ATOM   4846  O   LEU A 953      31.700  40.350  41.680  1.00  0.00           O
ATOM   4847  N   ASP A 954      33.210  41.130  40.190  1.00  0.00           N
ATOM   4848  HN  ASP A 954      33.490  41.370  39.260  1.00  0.00           H
ATOM   4849  CA  ASP A 954      34.170  41.410  41.180  1.00  0.00           C
ATOM   4850  HA  ASP A 954      34.490  40.510  41.690  1.00  0.00           H
ATOM   4851  CB  ASP A 954      35.390  42.020  40.410  1.00  0.00           C
ATOM   4852  HB1 ASP A 954      35.600  41.470  39.470  1.00  0.00           H
ATOM   4853  HB2 ASP A 954      36.350  41.930  40.960  1.00  0.00           H
ATOM   4854  CG  ASP A 954      35.370  43.450  40.060  1.00  0.00           C
ATOM   4855  OD1 ASP A 954      36.160  44.290  40.430  1.00  0.00           O
ATOM   4856  OD2 ASP A 954      34.340  43.780  39.180  1.00  0.00           O
ATOM   4857  HD2 ASP A 954      34.250  44.730  39.120  1.00  0.00           H
ATOM   4858  C   ASP A 954      33.720  42.260  42.440  1.00  0.00           C
ATOM   4859  O   ASP A 954      34.060  41.900  43.600  1.00  0.00           O
ATOM   4860  N   LEU A 955      33.060  43.390  42.190  1.00  0.00           N
ATOM   4861  HN  LEU A 955      32.900  43.630  41.240  1.00  0.00           H
ATOM   4862  CA  LEU A 955      32.700  44.260  43.250  1.00  0.00           C
ATOM   4863  HA  LEU A 955      33.580  44.310  43.870  1.00  0.00           H
ATOM   4864  CB  LEU A 955      32.230  45.580  42.630  1.00  0.00           C
ATOM   4865  HB1 LEU A 955      31.310  45.250  42.100  1.00  0.00           H
ATOM   4866  HB2 LEU A 955      33.020  45.890  41.910  1.00  0.00           H
ATOM   4867  CG  LEU A 955      31.890  46.750  43.510  1.00  0.00           C
ATOM   4868  HG  LEU A 955      31.040  46.570  44.220  1.00  0.00           H
ATOM   4869  CD1 LEU A 955      33.080  47.040  44.440  1.00  0.00           C
ATOM   4870 HD11 LEU A 955      33.360  46.090  44.950  1.00  0.00           H
ATOM   4871 HD12 LEU A 955      32.920  47.890  45.150  1.00  0.00           H
ATOM   4872 HD13 LEU A 955      33.920  47.450  43.840  1.00  0.00           H
ATOM   4873  CD2 LEU A 955      31.590  48.000  42.710  1.00  0.00           C
ATOM   4874 HD21 LEU A 955      32.520  48.470  42.330  1.00  0.00           H
ATOM   4875 HD22 LEU A 955      31.080  48.740  43.350  1.00  0.00           H
ATOM   4876 HD23 LEU A 955      31.020  47.800  41.760  1.00  0.00           H
ATOM   4877  C   LEU A 955      31.520  43.710  44.070  1.00  0.00           C
ATOM   4878  O   LEU A 955      31.390  44.010  45.270  1.00  0.00           O
ATOM   4879  N   LEU A 956      30.670  42.840  43.550  1.00  0.00           N
ATOM   4880  HN  LEU A 956      30.620  42.520  42.600  1.00  0.00           H
ATOM   4881  CA  LEU A 956      29.680  42.060  44.410  1.00  0.00           C
ATOM   4882  HA  LEU A 956      28.990  42.770  44.840  1.00  0.00           H
ATOM   4883  CB  LEU A 956      28.700  41.190  43.550  1.00  0.00           C
ATOM   4884  HB1 LEU A 956      29.290  40.770  42.720  1.00  0.00           H
ATOM   4885  HB2 LEU A 956      27.960  41.850  43.060  1.00  0.00           H
ATOM   4886  CG  LEU A 956      27.860  39.980  44.150  1.00  0.00           C
ATOM   4887  HG  LEU A 956      28.610  39.400  44.750  1.00  0.00           H
ATOM   4888  CD1 LEU A 956      26.710  40.400  45.070  1.00  0.00           C
ATOM   4889 HD11 LEU A 956      27.070  41.240  45.700  1.00  0.00           H
ATOM   4890 HD12 LEU A 956      26.570  39.590  45.830  1.00  0.00           H
ATOM   4891 HD13 LEU A 956      25.700  40.500  44.610  1.00  0.00           H
ATOM   4892  CD2 LEU A 956      27.230  39.100  43.080  1.00  0.00           C
ATOM   4893 HD21 LEU A 956      28.070  38.710  42.470  1.00  0.00           H
ATOM   4894 HD22 LEU A 956      26.780  39.710  42.260  1.00  0.00           H
ATOM   4895 HD23 LEU A 956      26.400  38.410  43.360  1.00  0.00           H
ATOM   4896  C   LEU A 956      30.310  41.200  45.510  1.00  0.00           C
ATOM   4897  O   LEU A 956      29.840  41.230  46.630  1.00  0.00           O
ATOM   4898  N   MET A 957      31.390  40.490  45.190  1.00  0.00           N
ATOM   4899  HN  MET A 957      31.780  40.550  44.270  1.00  0.00           H
ATOM   4900  CA  MET A 957      32.170  39.670  46.090  1.00  0.00           C
ATOM   4901  HA  MET A 957      31.490  39.060  46.680  1.00  0.00           H
ATOM   4902  CB  MET A 957      33.110  38.690  45.310  1.00  0.00           C
ATOM   4903  HB1 MET A 957      33.630  37.940  45.940  1.00  0.00           H
ATOM   4904  HB2 MET A 957      33.800  39.380  44.780  1.00  0.00           H
ATOM   4905  CG  MET A 957      32.340  37.830  44.190  1.00  0.00           C
ATOM   4906  HG1 MET A 957      33.110  37.110  43.810  1.00  0.00           H
ATOM   4907  HG2 MET A 957      32.180  38.440  43.280  1.00  0.00           H
ATOM   4908  SD  MET A 957      30.860  37.080  44.870  1.00  0.00           S
ATOM   4909  CE  MET A 957      30.600  36.040  43.490  1.00  0.00           C
ATOM   4910  HE1 MET A 957      30.410  36.610  42.550  1.00  0.00           H
ATOM   4911  HE2 MET A 957      29.700  35.400  43.650  1.00  0.00           H
ATOM   4912  HE3 MET A 957      31.400  35.350  43.170  1.00  0.00           H
ATOM   4913  C   MET A 957      33.000  40.500  47.110  1.00  0.00           C
ATOM   4914  O   MET A 957      33.230  39.990  48.230  1.00  0.00           O
ATOM   4915  N   VAL A 958      33.490  41.680  46.700  1.00  0.00           N
ATOM   4916  HN  VAL A 958      33.360  41.920  45.740  1.00  0.00           H
ATOM   4917  CA  VAL A 958      34.040  42.700  47.720  1.00  0.00           C
ATOM   4918  HA  VAL A 958      34.690  42.220  48.430  1.00  0.00           H
ATOM   4919  CB  VAL A 958      34.680  43.880  47.000  1.00  0.00           C
ATOM   4920  HB  VAL A 958      33.960  44.200  46.230  1.00  0.00           H
ATOM   4921  CG1 VAL A 958      34.890  45.220  47.810  1.00  0.00           C
ATOM   4922 HG11 VAL A 958      35.460  45.860  47.100  1.00  0.00           H
ATOM   4923 HG12 VAL A 958      35.490  44.950  48.710  1.00  0.00           H
ATOM   4924 HG13 VAL A 958      34.010  45.790  48.170  1.00  0.00           H
ATOM   4925  CG2 VAL A 958      36.090  43.460  46.390  1.00  0.00           C
ATOM   4926 HG21 VAL A 958      36.600  44.410  46.100  1.00  0.00           H
ATOM   4927 HG22 VAL A 958      36.020  42.860  45.460  1.00  0.00           H
ATOM   4928 HG23 VAL A 958      36.720  43.050  47.210  1.00  0.00           H
ATOM   4929  C   VAL A 958      32.870  43.150  48.580  1.00  0.00           C
ATOM   4930  O   VAL A 958      33.000  43.250  49.840  1.00  0.00           O
ATOM   4931  N   GLY A 959      31.730  43.330  48.050  1.00  0.00           N
ATOM   4932  HN  GLY A 959      31.690  43.390  47.060  1.00  0.00           H
ATOM   4933  CA  GLY A 959      30.590  43.730  48.820  1.00  0.00           C
ATOM   4934  HA1 GLY A 959      29.740  43.680  48.170  1.00  0.00           H
ATOM   4935  HA2 GLY A 959      30.740  44.710  49.210  1.00  0.00           H
ATOM   4936  C   GLY A 959      30.150  42.750  49.890  1.00  0.00           C
ATOM   4937  O   GLY A 959      29.970  43.170  51.070  1.00  0.00           O
ATOM   4938  N   VAL A 960      29.900  41.500  49.510  1.00  0.00           N
ATOM   4939  HN  VAL A 960      30.040  41.240  48.560  1.00  0.00           H
ATOM   4940  CA  VAL A 960      29.550  40.380  50.400  1.00  0.00           C
ATOM   4941  HA  VAL A 960      28.690  40.680  50.980  1.00  0.00           H
ATOM   4942  CB  VAL A 960      29.250  39.080  49.630  1.00  0.00           C
ATOM   4943  HB  VAL A 960      30.000  38.690  48.910  1.00  0.00           H
ATOM   4944  CG1 VAL A 960      28.770  37.930  50.540  1.00  0.00           C
ATOM   4945 HG11 VAL A 960      29.470  37.550  51.310  1.00  0.00           H
ATOM   4946 HG12 VAL A 960      28.400  37.070  49.940  1.00  0.00           H
ATOM   4947 HG13 VAL A 960      27.930  38.380  51.140  1.00  0.00           H
ATOM   4948  CG2 VAL A 960      28.030  39.430  48.750  1.00  0.00           C
ATOM   4949 HG21 VAL A 960      28.310  40.060  47.860  1.00  0.00           H
ATOM   4950 HG22 VAL A 960      27.250  39.960  49.340  1.00  0.00           H
ATOM   4951 HG23 VAL A 960      27.510  38.470  48.580  1.00  0.00           H
ATOM   4952  C   VAL A 960      30.710  39.960  51.430  1.00  0.00           C
ATOM   4953  O   VAL A 960      30.450  39.620  52.630  1.00  0.00           O
ATOM   4954  N   MET A 961      31.980  39.830  50.970  1.00  0.00           N
ATOM   4955  HN  MET A 961      32.230  39.970  50.020  1.00  0.00           H
ATOM   4956  CA  MET A 961      33.090  39.380  51.830  1.00  0.00           C
ATOM   4957  HA  MET A 961      32.700  38.650  52.520  1.00  0.00           H
ATOM   4958  CB  MET A 961      34.330  38.700  51.100  1.00  0.00           C
ATOM   4959  HB1 MET A 961      35.280  38.630  51.680  1.00  0.00           H
ATOM   4960  HB2 MET A 961      34.680  39.270  50.210  1.00  0.00           H
ATOM   4961  CG  MET A 961      33.960  37.320  50.520  1.00  0.00           C
ATOM   4962  HG1 MET A 961      34.710  37.080  49.740  1.00  0.00           H
ATOM   4963  HG2 MET A 961      33.020  37.440  49.940  1.00  0.00           H
ATOM   4964  SD  MET A 961      33.610  35.950  51.620  1.00  0.00           S
ATOM   4965  CE  MET A 961      35.150  35.820  52.590  1.00  0.00           C
ATOM   4966  HE1 MET A 961      35.380  36.810  53.030  1.00  0.00           H
ATOM   4967  HE2 MET A 961      35.960  35.350  51.990  1.00  0.00           H
ATOM   4968  HE3 MET A 961      34.930  35.180  53.480  1.00  0.00           H
ATOM   4969  C   MET A 961      33.510  40.460  52.790  1.00  0.00           C
ATOM   4970  O   MET A 961      33.950  40.030  53.840  1.00  0.00           O
ATOM   4971  N   LEU A 962      33.290  41.750  52.550  1.00  0.00           N
ATOM   4972  HN  LEU A 962      32.930  42.020  51.670  1.00  0.00           H
ATOM   4973  CA  LEU A 962      33.540  42.840  53.570  1.00  0.00           C
ATOM   4974  HA  LEU A 962      34.550  42.770  53.950  1.00  0.00           H
ATOM   4975  CB  LEU A 962      33.680  44.200  52.880  1.00  0.00           C
ATOM   4976  HB1 LEU A 962      32.730  44.360  52.350  1.00  0.00           H
ATOM   4977  HB2 LEU A 962      34.450  44.130  52.070  1.00  0.00           H
ATOM   4978  CG  LEU A 962      33.900  45.460  53.750  1.00  0.00           C
ATOM   4979  HG  LEU A 962      34.620  45.110  54.510  1.00  0.00           H
ATOM   4980  CD1 LEU A 962      34.520  46.570  52.840  1.00  0.00           C
ATOM   4981 HD11 LEU A 962      35.360  46.220  52.200  1.00  0.00           H
ATOM   4982 HD12 LEU A 962      34.920  47.380  53.490  1.00  0.00           H
ATOM   4983 HD13 LEU A 962      33.830  47.020  52.090  1.00  0.00           H
ATOM   4984  CD2 LEU A 962      32.680  45.890  54.550  1.00  0.00           C
ATOM   4985 HD21 LEU A 962      31.800  46.260  53.970  1.00  0.00           H
ATOM   4986 HD22 LEU A 962      32.990  46.780  55.140  1.00  0.00           H
ATOM   4987 HD23 LEU A 962      32.260  45.110  55.210  1.00  0.00           H
ATOM   4988  C   LEU A 962      32.690  42.720  54.800  1.00  0.00           C
ATOM   4989  O   LEU A 962      33.190  42.860  55.890  1.00  0.00           O
ATOM   4990  N   GLY A 963      31.400  42.300  54.620  1.00  0.00           N
ATOM   4991  HN  GLY A 963      31.130  42.200  53.670  1.00  0.00           H
ATOM   4992  CA  GLY A 963      30.470  41.880  55.630  1.00  0.00           C
ATOM   4993  HA1 GLY A 963      29.460  41.830  55.270  1.00  0.00           H
ATOM   4994  HA2 GLY A 963      30.520  42.560  56.460  1.00  0.00           H
ATOM   4995  C   GLY A 963      30.690  40.590  56.390  1.00  0.00           C
ATOM   4996  O   GLY A 963      30.660  40.660  57.620  1.00  0.00           O
ATOM   4997  N   VAL A 964      31.060  39.470  55.730  1.00  0.00           N
ATOM   4998  HN  VAL A 964      31.190  39.560  54.740  1.00  0.00           H
ATOM   4999  CA  VAL A 964      31.600  38.340  56.410  1.00  0.00           C
ATOM   5000  HA  VAL A 964      30.780  37.980  57.020  1.00  0.00           H
ATOM   5001  CB  VAL A 964      32.060  37.370  55.300  1.00  0.00           C
ATOM   5002  HB  VAL A 964      32.820  37.820  54.620  1.00  0.00           H
ATOM   5003  CG1 VAL A 964      32.800  36.200  55.950  1.00  0.00           C
ATOM   5004 HG11 VAL A 964      32.930  35.290  55.330  1.00  0.00           H
ATOM   5005 HG12 VAL A 964      32.440  35.760  56.900  1.00  0.00           H
ATOM   5006 HG13 VAL A 964      33.840  36.510  56.190  1.00  0.00           H
ATOM   5007  CG2 VAL A 964      30.920  36.630  54.490  1.00  0.00           C
ATOM   5008 HG21 VAL A 964      31.460  35.930  53.820  1.00  0.00           H
ATOM   5009 HG22 VAL A 964      30.290  37.340  53.890  1.00  0.00           H
ATOM   5010 HG23 VAL A 964      30.270  36.080  55.190  1.00  0.00           H
ATOM   5011  C   VAL A 964      32.780  38.700  57.200  1.00  0.00           C
ATOM   5012  O   VAL A 964      32.710  38.420  58.410  1.00  0.00           O
ATOM   5013  N   CYS A 965      33.740  39.470  56.700  1.00  0.00           N
ATOM   5014  HN  CYS A 965      33.760  39.680  55.720  1.00  0.00           H
ATOM   5015  CA  CYS A 965      34.830  40.000  57.470  1.00  0.00           C
ATOM   5016  HA  CYS A 965      35.330  39.150  57.920  1.00  0.00           H
ATOM   5017  CB  CYS A 965      35.990  40.650  56.570  1.00  0.00           C
ATOM   5018  HB1 CYS A 965      36.820  40.890  57.270  1.00  0.00           H
ATOM   5019  HB2 CYS A 965      35.760  41.570  56.010  1.00  0.00           H
ATOM   5020  SG  CYS A 965      36.430  39.290  55.390  1.00  0.00           S
ATOM   5021  HG1 CYS A 965      36.810  40.100  54.420  1.00  0.00           H
ATOM   5022  C   CYS A 965      34.440  40.830  58.620  1.00  0.00           C
ATOM   5023  O   CYS A 965      35.060  40.920  59.710  1.00  0.00           O
ATOM   5024  N   SER A 966      33.360  41.620  58.490  1.00  0.00           N
ATOM   5025  HN  SER A 966      32.820  41.770  57.660  1.00  0.00           H
ATOM   5026  CA  SER A 966      33.020  42.500  59.600  1.00  0.00           C
ATOM   5027  HA  SER A 966      33.930  43.040  59.830  1.00  0.00           H
ATOM   5028  CB  SER A 966      32.110  43.650  59.160  1.00  0.00           C
ATOM   5029  HB1 SER A 966      32.090  44.340  60.040  1.00  0.00           H
ATOM   5030  HB2 SER A 966      31.130  43.350  58.740  1.00  0.00           H
ATOM   5031  OG  SER A 966      32.800  44.300  58.130  1.00  0.00           O
ATOM   5032  HG1 SER A 966      32.690  43.890  57.260  1.00  0.00           H
ATOM   5033  C   SER A 966      32.490  41.850  60.830  1.00  0.00           C
ATOM   5034  O   SER A 966      32.580  42.500  61.860  1.00  0.00           O
ATOM   5035  N   VAL A 967      31.920  40.620  60.760  1.00  0.00           N
ATOM   5036  HN  VAL A 967      31.720  40.110  59.930  1.00  0.00           H
ATOM   5037  CA  VAL A 967      31.380  40.030  61.940  1.00  0.00           C
ATOM   5038  HA  VAL A 967      31.150  40.790  62.670  1.00  0.00           H
ATOM   5039  CB  VAL A 967      30.060  39.270  61.710  1.00  0.00           C
ATOM   5040  HB  VAL A 967      29.680  38.740  62.610  1.00  0.00           H
ATOM   5041  CG1 VAL A 967      29.000  40.240  61.090  1.00  0.00           C
ATOM   5042 HG11 VAL A 967      28.840  41.040  61.840  1.00  0.00           H
ATOM   5043 HG12 VAL A 967      28.040  39.700  60.860  1.00  0.00           H
ATOM   5044 HG13 VAL A 967      29.260  40.690  60.120  1.00  0.00           H
ATOM   5045  CG2 VAL A 967      30.370  38.110  60.680  1.00  0.00           C
ATOM   5046 HG21 VAL A 967      29.370  37.670  60.440  1.00  0.00           H
ATOM   5047 HG22 VAL A 967      31.000  37.250  60.960  1.00  0.00           H
ATOM   5048 HG23 VAL A 967      30.600  38.550  59.690  1.00  0.00           H
ATOM   5049  C   VAL A 967      32.350  39.080  62.560  1.00  0.00           C
ATOM   5050  O   VAL A 967      32.160  38.460  63.590  1.00  0.00           O
ATOM   5051  N   MET A 968      33.560  38.870  61.900  1.00  0.00           N
ATOM   5052  HN  MET A 968      33.660  39.390  61.060  1.00  0.00           H
ATOM   5053  CA  MET A 968      34.660  38.170  62.480  1.00  0.00           C
ATOM   5054  HA  MET A 968      34.360  37.520  63.290  1.00  0.00           H
ATOM   5055  CB  MET A 968      35.440  37.300  61.420  1.00  0.00           C
ATOM   5056  HB1 MET A 968      36.220  36.730  61.970  1.00  0.00           H
ATOM   5057  HB2 MET A 968      35.870  37.860  60.580  1.00  0.00           H
ATOM   5058  CG  MET A 968      34.480  36.190  60.850  1.00  0.00           C
ATOM   5059  HG1 MET A 968      35.120  35.590  60.170  1.00  0.00           H
ATOM   5060  HG2 MET A 968      33.800  36.740  60.160  1.00  0.00           H
[truncated: 6,873,249 more chars]
