# Supplementary material for: CryoEM and computational modeling structural insights into the pH regulator NBCn1
Source: Nat Commun. 2025 Nov 11;16:9932. doi: 10.1038/s41467-025-64868-z (PMC12606367; doi:10.1038/s41467-025-64868-z)
Supplement: Supplementary file 7 — Supplementary Data 5 [file 41467_2025_64868_MOESM7_ESM.zip › 100ns_z_restr_MD_NBCn1_2NaCO3/hNBCn1_IF/z-restr_hNBCn1_IF_2NaCO3_last_step_57.pdb]

REMARK    GENERATED BY TRJCONV
TITLE     Title t= 101000.00000 step= 50500000
REMARK    THIS IS A SIMULATION BOX
CRYST1   92.992   92.992  103.091  90.00  90.00  90.00 P 1           1
MODEL        1
ATOM      1  N   LEU A 585      27.100  38.120  36.990  1.00  0.00           N
ATOM      2  HT1 LEU A 585      27.920  37.550  36.700  1.00  0.00           H
ATOM      3  HT2 LEU A 585      27.230  39.070  36.580  1.00  0.00           H
ATOM      4  HT3 LEU A 585      26.290  37.600  36.580  1.00  0.00           H
ATOM      5  CA  LEU A 585      26.870  38.240  38.480  1.00  0.00           C
ATOM      6  HA  LEU A 585      27.840  38.290  38.930  1.00  0.00           H
ATOM      7  CB  LEU A 585      26.160  39.570  38.730  1.00  0.00           C
ATOM      8  HB1 LEU A 585      25.080  39.390  38.530  1.00  0.00           H
ATOM      9  HB2 LEU A 585      26.420  40.440  38.080  1.00  0.00           H
ATOM     10  CG  LEU A 585      26.300  40.140  40.150  1.00  0.00           C
ATOM     11  HG  LEU A 585      26.340  39.330  40.900  1.00  0.00           H
ATOM     12  CD1 LEU A 585      27.530  41.100  40.070  1.00  0.00           C
ATOM     13 HD11 LEU A 585      28.480  40.580  39.820  1.00  0.00           H
ATOM     14 HD12 LEU A 585      27.700  41.490  41.100  1.00  0.00           H
ATOM     15 HD13 LEU A 585      27.390  41.950  39.360  1.00  0.00           H
ATOM     16  CD2 LEU A 585      25.110  41.170  40.470  1.00  0.00           C
ATOM     17 HD21 LEU A 585      24.950  41.930  39.660  1.00  0.00           H
ATOM     18 HD22 LEU A 585      25.360  41.650  41.440  1.00  0.00           H
ATOM     19 HD23 LEU A 585      24.210  40.550  40.620  1.00  0.00           H
ATOM     20  C   LEU A 585      26.310  37.010  39.250  1.00  0.00           C
ATOM     21  O   LEU A 585      27.110  36.120  39.610  1.00  0.00           O
ATOM     22  N   ILE A 586      24.970  36.890  39.560  1.00  0.00           N
ATOM     23  HN  ILE A 586      24.260  37.540  39.280  1.00  0.00           H
ATOM     24  CA  ILE A 586      24.350  35.990  40.540  1.00  0.00           C
ATOM     25  HA  ILE A 586      25.010  35.830  41.370  1.00  0.00           H
ATOM     26  CB  ILE A 586      22.930  36.390  40.880  1.00  0.00           C
ATOM     27  HB  ILE A 586      22.350  36.380  39.930  1.00  0.00           H
ATOM     28  CG2 ILE A 586      22.260  35.330  41.790  1.00  0.00           C
ATOM     29 HG21 ILE A 586      22.950  35.140  42.650  1.00  0.00           H
ATOM     30 HG22 ILE A 586      22.190  34.360  41.240  1.00  0.00           H
ATOM     31 HG23 ILE A 586      21.280  35.720  42.140  1.00  0.00           H
ATOM     32  CG1 ILE A 586      22.700  37.760  41.580  1.00  0.00           C
ATOM     33 HG11 ILE A 586      21.660  37.820  41.970  1.00  0.00           H
ATOM     34 HG12 ILE A 586      22.690  38.500  40.740  1.00  0.00           H
ATOM     35  CD  ILE A 586      23.710  38.120  42.590  1.00  0.00           C
ATOM     36  HD1 ILE A 586      23.470  37.690  43.590  1.00  0.00           H
ATOM     37  HD2 ILE A 586      23.740  39.230  42.690  1.00  0.00           H
ATOM     38  HD3 ILE A 586      24.730  37.780  42.300  1.00  0.00           H
ATOM     39  C   ILE A 586      24.350  34.620  39.830  1.00  0.00           C
ATOM     40  O   ILE A 586      24.690  33.620  40.450  1.00  0.00           O
ATOM     41  N   LEU A 587      24.080  34.620  38.500  1.00  0.00           N
ATOM     42  HN  LEU A 587      23.800  35.380  37.930  1.00  0.00           H
ATOM     43  CA  LEU A 587      24.110  33.460  37.600  1.00  0.00           C
ATOM     44  HA  LEU A 587      23.330  32.780  37.940  1.00  0.00           H
ATOM     45  CB  LEU A 587      23.530  33.830  36.270  1.00  0.00           C
ATOM     46  HB1 LEU A 587      23.540  32.880  35.690  1.00  0.00           H
ATOM     47  HB2 LEU A 587      24.290  34.380  35.680  1.00  0.00           H
ATOM     48  CG  LEU A 587      22.120  34.420  36.190  1.00  0.00           C
ATOM     49  HG  LEU A 587      21.940  35.100  37.050  1.00  0.00           H
ATOM     50  CD1 LEU A 587      21.870  35.270  34.880  1.00  0.00           C
ATOM     51 HD11 LEU A 587      20.770  35.430  34.730  1.00  0.00           H
ATOM     52 HD12 LEU A 587      22.230  34.720  33.990  1.00  0.00           H
ATOM     53 HD13 LEU A 587      22.360  36.270  34.990  1.00  0.00           H
ATOM     54  CD2 LEU A 587      21.060  33.270  36.330  1.00  0.00           C
ATOM     55 HD21 LEU A 587      21.160  32.530  35.520  1.00  0.00           H
ATOM     56 HD22 LEU A 587      20.090  33.770  36.140  1.00  0.00           H
ATOM     57 HD23 LEU A 587      21.130  32.950  37.400  1.00  0.00           H
ATOM     58  C   LEU A 587      25.540  32.850  37.430  1.00  0.00           C
ATOM     59  O   LEU A 587      25.590  31.630  37.070  1.00  0.00           O
ATOM     60  N   ASP A 588      26.690  33.470  37.760  1.00  0.00           N
ATOM     61  HN  ASP A 588      26.680  34.390  38.130  1.00  0.00           H
ATOM     62  CA  ASP A 588      28.050  33.080  37.570  1.00  0.00           C
ATOM     63  HA  ASP A 588      28.230  32.660  36.590  1.00  0.00           H
ATOM     64  CB  ASP A 588      29.130  34.170  37.850  1.00  0.00           C
ATOM     65  HB1 ASP A 588      30.200  33.890  37.890  1.00  0.00           H
ATOM     66  HB2 ASP A 588      29.010  34.450  38.930  1.00  0.00           H
ATOM     67  CG  ASP A 588      28.900  35.290  36.800  1.00  0.00           C
ATOM     68  OD1 ASP A 588      28.400  34.960  35.660  1.00  0.00           O
ATOM     69  OD2 ASP A 588      29.360  36.420  36.940  1.00  0.00           O
ATOM     70  C   ASP A 588      28.400  31.880  38.360  1.00  0.00           C
ATOM     71  O   ASP A 588      28.980  30.940  37.870  1.00  0.00           O
ATOM     72  N   ILE A 589      28.020  31.810  39.660  1.00  0.00           N
ATOM     73  HN  ILE A 589      27.530  32.520  40.140  1.00  0.00           H
ATOM     74  CA  ILE A 589      28.300  30.680  40.590  1.00  0.00           C
ATOM     75  HA  ILE A 589      29.380  30.580  40.610  1.00  0.00           H
ATOM     76  CB  ILE A 589      27.900  31.020  42.090  1.00  0.00           C
ATOM     77  HB  ILE A 589      26.850  31.320  42.230  1.00  0.00           H
ATOM     78  CG2 ILE A 589      28.010  29.750  43.000  1.00  0.00           C
ATOM     79 HG21 ILE A 589      27.220  28.980  42.840  1.00  0.00           H
ATOM     80 HG22 ILE A 589      27.820  30.220  43.990  1.00  0.00           H
ATOM     81 HG23 ILE A 589      29.040  29.370  42.880  1.00  0.00           H
ATOM     82  CG1 ILE A 589      28.700  32.210  42.650  1.00  0.00           C
ATOM     83 HG11 ILE A 589      29.620  32.290  42.060  1.00  0.00           H
ATOM     84 HG12 ILE A 589      28.940  32.100  43.730  1.00  0.00           H
ATOM     85  CD  ILE A 589      28.020  33.590  42.440  1.00  0.00           C
ATOM     86  HD1 ILE A 589      26.920  33.480  42.550  1.00  0.00           H
ATOM     87  HD2 ILE A 589      28.240  34.020  41.440  1.00  0.00           H
ATOM     88  HD3 ILE A 589      28.500  34.290  43.170  1.00  0.00           H
ATOM     89  C   ILE A 589      27.810  29.330  40.140  1.00  0.00           C
ATOM     90  O   ILE A 589      28.660  28.430  40.130  1.00  0.00           O
ATOM     91  N   LYS A 590      26.520  29.200  39.750  1.00  0.00           N
ATOM     92  HN  LYS A 590      25.830  29.910  39.840  1.00  0.00           H
ATOM     93  CA  LYS A 590      26.060  27.930  39.330  1.00  0.00           C
ATOM     94  HA  LYS A 590      26.520  27.210  39.990  1.00  0.00           H
ATOM     95  CB  LYS A 590      24.520  27.800  39.400  1.00  0.00           C
ATOM     96  HB1 LYS A 590      24.060  28.140  40.360  1.00  0.00           H
ATOM     97  HB2 LYS A 590      24.330  26.700  39.310  1.00  0.00           H
ATOM     98  CG  LYS A 590      23.680  28.370  38.230  1.00  0.00           C
ATOM     99  HG1 LYS A 590      23.970  28.030  37.200  1.00  0.00           H
ATOM    100  HG2 LYS A 590      23.940  29.450  38.270  1.00  0.00           H
ATOM    101  CD  LYS A 590      22.200  28.180  38.190  1.00  0.00           C
ATOM    102  HD1 LYS A 590      21.730  28.350  39.190  1.00  0.00           H
ATOM    103  HD2 LYS A 590      21.940  27.130  37.920  1.00  0.00           H
ATOM    104  CE  LYS A 590      21.510  29.120  37.190  1.00  0.00           C
ATOM    105  HE1 LYS A 590      21.570  28.590  36.210  1.00  0.00           H
ATOM    106  HE2 LYS A 590      21.980  30.120  37.080  1.00  0.00           H
ATOM    107  NZ  LYS A 590      20.040  29.280  37.510  1.00  0.00           N
ATOM    108  HZ1 LYS A 590      19.510  28.400  37.390  1.00  0.00           H
ATOM    109  HZ2 LYS A 590      19.630  30.000  36.890  1.00  0.00           H
ATOM    110  HZ3 LYS A 590      19.880  29.500  38.510  1.00  0.00           H
ATOM    111  C   LYS A 590      26.530  27.490  37.950  1.00  0.00           C
ATOM    112  O   LYS A 590      26.960  26.400  37.620  1.00  0.00           O
ATOM    113  N   ARG A 591      26.560  28.430  37.030  1.00  0.00           N
ATOM    114  HN  ARG A 591      26.390  29.370  37.320  1.00  0.00           H
ATOM    115  CA  ARG A 591      27.000  28.230  35.620  1.00  0.00           C
ATOM    116  HA  ARG A 591      26.380  27.440  35.230  1.00  0.00           H
ATOM    117  CB  ARG A 591      26.680  29.550  34.820  1.00  0.00           C
ATOM    118  HB1 ARG A 591      27.170  29.460  33.840  1.00  0.00           H
ATOM    119  HB2 ARG A 591      27.160  30.470  35.210  1.00  0.00           H
ATOM    120  CG  ARG A 591      25.110  29.650  34.440  1.00  0.00           C
ATOM    121  HG1 ARG A 591      24.530  29.710  35.390  1.00  0.00           H
ATOM    122  HG2 ARG A 591      24.780  28.620  34.170  1.00  0.00           H
ATOM    123  CD  ARG A 591      24.720  30.760  33.410  1.00  0.00           C
ATOM    124  HD1 ARG A 591      25.290  30.580  32.480  1.00  0.00           H
ATOM    125  HD2 ARG A 591      24.800  31.780  33.860  1.00  0.00           H
ATOM    126  NE  ARG A 591      23.300  30.570  33.120  1.00  0.00           N
ATOM    127  HE  ARG A 591      22.880  29.660  33.200  1.00  0.00           H
ATOM    128  CZ  ARG A 591      22.520  31.460  32.490  1.00  0.00           C
ATOM    129  NH1 ARG A 591      23.090  32.540  32.010  1.00  0.00           N
ATOM    130 HH11 ARG A 591      24.020  32.810  32.290  1.00  0.00           H
ATOM    131 HH12 ARG A 591      22.620  33.280  31.550  1.00  0.00           H
ATOM    132  NH2 ARG A 591      21.270  31.220  32.360  1.00  0.00           N
ATOM    133 HH21 ARG A 591      20.670  31.950  32.040  1.00  0.00           H
ATOM    134 HH22 ARG A 591      20.940  30.280  32.480  1.00  0.00           H
ATOM    135  C   ARG A 591      28.470  27.890  35.370  1.00  0.00           C
ATOM    136  O   ARG A 591      28.830  27.170  34.460  1.00  0.00           O
ATOM    137  N   LYS A 592      29.370  28.470  36.210  1.00  0.00           N
ATOM    138  HN  LYS A 592      29.090  29.190  36.840  1.00  0.00           H
ATOM    139  CA  LYS A 592      30.810  28.310  36.190  1.00  0.00           C
ATOM    140  HA  LYS A 592      31.100  28.070  35.190  1.00  0.00           H
ATOM    141  CB  LYS A 592      31.600  29.680  36.350  1.00  0.00           C
ATOM    142  HB1 LYS A 592      32.700  29.580  36.470  1.00  0.00           H
ATOM    143  HB2 LYS A 592      31.340  30.020  37.380  1.00  0.00           H
ATOM    144  CG  LYS A 592      31.310  30.770  35.290  1.00  0.00           C
ATOM    145  HG1 LYS A 592      31.660  31.710  35.760  1.00  0.00           H
ATOM    146  HG2 LYS A 592      30.220  30.960  35.240  1.00  0.00           H
ATOM    147  CD  LYS A 592      31.860  30.480  33.890  1.00  0.00           C
ATOM    148  HD1 LYS A 592      31.400  29.560  33.480  1.00  0.00           H
ATOM    149  HD2 LYS A 592      32.960  30.380  33.780  1.00  0.00           H
ATOM    150  CE  LYS A 592      31.510  31.500  32.790  1.00  0.00           C
ATOM    151  HE1 LYS A 592      30.460  31.870  32.770  1.00  0.00           H
ATOM    152  HE2 LYS A 592      31.700  30.970  31.830  1.00  0.00           H
ATOM    153  NZ  LYS A 592      32.420  32.650  32.860  1.00  0.00           N
ATOM    154  HZ1 LYS A 592      32.140  33.000  33.810  1.00  0.00           H
ATOM    155  HZ2 LYS A 592      32.170  33.280  32.060  1.00  0.00           H
ATOM    156  HZ3 LYS A 592      33.400  32.330  32.840  1.00  0.00           H
ATOM    157  C   LYS A 592      31.250  27.150  37.040  1.00  0.00           C
ATOM    158  O   LYS A 592      32.450  26.810  36.980  1.00  0.00           O
ATOM    159  N   ALA A 593      30.370  26.550  37.920  1.00  0.00           N
ATOM    160  HN  ALA A 593      29.450  26.940  37.910  1.00  0.00           H
ATOM    161  CA  ALA A 593      30.520  25.480  38.820  1.00  0.00           C
ATOM    162  HA  ALA A 593      31.370  25.740  39.440  1.00  0.00           H
ATOM    163  CB  ALA A 593      29.310  25.240  39.750  1.00  0.00           C
ATOM    164  HB1 ALA A 593      29.610  24.380  40.370  1.00  0.00           H
ATOM    165  HB2 ALA A 593      28.410  24.990  39.140  1.00  0.00           H
ATOM    166  HB3 ALA A 593      29.140  26.110  40.420  1.00  0.00           H
ATOM    167  C   ALA A 593      30.970  24.130  38.220  1.00  0.00           C
ATOM    168  O   ALA A 593      31.940  23.480  38.560  1.00  0.00           O
ATOM    169  N   PRO A 594      30.380  23.660  37.080  1.00  0.00           N
ATOM    170  CD  PRO A 594      29.080  24.060  36.570  1.00  0.00           C
ATOM    171  HD1 PRO A 594      28.950  25.160  36.470  1.00  0.00           H
ATOM    172  HD2 PRO A 594      28.280  23.610  37.190  1.00  0.00           H
ATOM    173  CA  PRO A 594      30.890  22.490  36.340  1.00  0.00           C
ATOM    174  HA  PRO A 594      31.130  21.660  37.000  1.00  0.00           H
ATOM    175  CB  PRO A 594      29.830  22.050  35.260  1.00  0.00           C
ATOM    176  HB1 PRO A 594      29.280  21.130  35.540  1.00  0.00           H
ATOM    177  HB2 PRO A 594      30.410  21.810  34.340  1.00  0.00           H
ATOM    178  CG  PRO A 594      28.990  23.390  35.150  1.00  0.00           C
ATOM    179  HG1 PRO A 594      29.580  24.030  34.460  1.00  0.00           H
ATOM    180  HG2 PRO A 594      27.980  23.330  34.700  1.00  0.00           H
ATOM    181  C   PRO A 594      32.290  22.760  35.760  1.00  0.00           C
ATOM    182  O   PRO A 594      33.040  21.810  35.670  1.00  0.00           O
ATOM    183  N   PHE A 595      32.570  24.020  35.380  1.00  0.00           N
ATOM    184  HN  PHE A 595      31.930  24.690  35.740  1.00  0.00           H
ATOM    185  CA  PHE A 595      33.860  24.450  34.900  1.00  0.00           C
ATOM    186  HA  PHE A 595      34.280  23.610  34.360  1.00  0.00           H
ATOM    187  CB  PHE A 595      33.680  25.740  34.030  1.00  0.00           C
ATOM    188  HB1 PHE A 595      34.650  26.120  33.640  1.00  0.00           H
ATOM    189  HB2 PHE A 595      33.200  26.580  34.560  1.00  0.00           H
ATOM    190  CG  PHE A 595      32.810  25.360  32.830  1.00  0.00           C
ATOM    191  CD1 PHE A 595      33.400  24.960  31.640  1.00  0.00           C
ATOM    192  HD1 PHE A 595      34.480  24.860  31.560  1.00  0.00           H
ATOM    193  CE1 PHE A 595      32.670  24.730  30.510  1.00  0.00           C
ATOM    194  HE1 PHE A 595      33.160  24.420  29.600  1.00  0.00           H
ATOM    195  CZ  PHE A 595      31.240  24.850  30.530  1.00  0.00           C
ATOM    196  HZ  PHE A 595      30.630  24.630  29.660  1.00  0.00           H
ATOM    197  CD2 PHE A 595      31.410  25.470  32.850  1.00  0.00           C
ATOM    198  HD2 PHE A 595      30.920  25.900  33.720  1.00  0.00           H
ATOM    199  CE2 PHE A 595      30.610  25.160  31.760  1.00  0.00           C
ATOM    200  HE2 PHE A 595      29.540  25.240  31.760  1.00  0.00           H
ATOM    201  C   PHE A 595      34.900  24.780  35.940  1.00  0.00           C
ATOM    202  O   PHE A 595      36.050  25.130  35.660  1.00  0.00           O
ATOM    203  N   PHE A 596      34.550  24.450  37.150  1.00  0.00           N
ATOM    204  HN  PHE A 596      33.580  24.310  37.330  1.00  0.00           H
ATOM    205  CA  PHE A 596      35.510  24.390  38.250  1.00  0.00           C
ATOM    206  HA  PHE A 596      35.960  25.370  38.190  1.00  0.00           H
ATOM    207  CB  PHE A 596      34.760  24.280  39.650  1.00  0.00           C
ATOM    208  HB1 PHE A 596      34.120  23.380  39.640  1.00  0.00           H
ATOM    209  HB2 PHE A 596      34.020  25.110  39.750  1.00  0.00           H
ATOM    210  CG  PHE A 596      35.680  24.240  40.840  1.00  0.00           C
ATOM    211  CD1 PHE A 596      35.430  23.250  41.790  1.00  0.00           C
ATOM    212  HD1 PHE A 596      34.630  22.530  41.760  1.00  0.00           H
ATOM    213  CE1 PHE A 596      36.380  23.070  42.860  1.00  0.00           C
ATOM    214  HE1 PHE A 596      36.280  22.260  43.570  1.00  0.00           H
ATOM    215  CZ  PHE A 596      37.480  23.950  42.970  1.00  0.00           C
ATOM    216  HZ  PHE A 596      38.340  23.720  43.590  1.00  0.00           H
ATOM    217  CD2 PHE A 596      36.880  25.020  40.940  1.00  0.00           C
ATOM    218  HD2 PHE A 596      37.050  25.740  40.140  1.00  0.00           H
ATOM    219  CE2 PHE A 596      37.730  24.990  42.050  1.00  0.00           C
ATOM    220  HE2 PHE A 596      38.680  25.500  42.150  1.00  0.00           H
ATOM    221  C   PHE A 596      36.430  23.280  37.990  1.00  0.00           C
ATOM    222  O   PHE A 596      37.650  23.440  38.200  1.00  0.00           O
ATOM    223  N   LEU A 597      35.920  22.190  37.380  1.00  0.00           N
ATOM    224  HN  LEU A 597      34.960  22.260  37.110  1.00  0.00           H
ATOM    225  CA  LEU A 597      36.830  21.130  36.980  1.00  0.00           C
ATOM    226  HA  LEU A 597      37.540  20.870  37.740  1.00  0.00           H
ATOM    227  CB  LEU A 597      35.910  19.900  36.530  1.00  0.00           C
ATOM    228  HB1 LEU A 597      36.460  19.230  35.840  1.00  0.00           H
ATOM    229  HB2 LEU A 597      35.090  20.310  35.910  1.00  0.00           H
ATOM    230  CG  LEU A 597      35.430  18.880  37.610  1.00  0.00           C
ATOM    231  HG  LEU A 597      36.380  18.540  38.080  1.00  0.00           H
ATOM    232  CD1 LEU A 597      34.580  19.570  38.640  1.00  0.00           C
ATOM    233 HD11 LEU A 597      35.000  20.520  39.020  1.00  0.00           H
ATOM    234 HD12 LEU A 597      34.380  18.920  39.520  1.00  0.00           H
ATOM    235 HD13 LEU A 597      33.670  19.990  38.160  1.00  0.00           H
ATOM    236  CD2 LEU A 597      34.730  17.600  37.030  1.00  0.00           C
ATOM    237 HD21 LEU A 597      33.900  17.970  36.400  1.00  0.00           H
ATOM    238 HD22 LEU A 597      34.420  16.910  37.830  1.00  0.00           H
ATOM    239 HD23 LEU A 597      35.490  16.990  36.490  1.00  0.00           H
ATOM    240  C   LEU A 597      37.640  21.530  35.710  1.00  0.00           C
ATOM    241  O   LEU A 597      38.820  21.160  35.700  1.00  0.00           O
ATOM    242  N   SER A 598      37.170  22.240  34.690  1.00  0.00           N
ATOM    243  HN  SER A 598      36.190  22.390  34.570  1.00  0.00           H
ATOM    244  CA  SER A 598      37.900  22.950  33.610  1.00  0.00           C
ATOM    245  HA  SER A 598      38.460  22.170  33.120  1.00  0.00           H
ATOM    246  CB  SER A 598      37.010  23.480  32.500  1.00  0.00           C
ATOM    247  HB1 SER A 598      36.410  24.330  32.910  1.00  0.00           H
ATOM    248  HB2 SER A 598      36.320  22.680  32.150  1.00  0.00           H
ATOM    249  OG  SER A 598      37.760  24.090  31.430  1.00  0.00           O
ATOM    250  HG1 SER A 598      38.030  24.910  31.850  1.00  0.00           H
ATOM    251  C   SER A 598      38.970  23.910  34.110  1.00  0.00           C
ATOM    252  O   SER A 598      40.070  23.930  33.530  1.00  0.00           O
ATOM    253  N   ASP A 599      38.720  24.670  35.220  1.00  0.00           N
ATOM    254  HN  ASP A 599      37.760  24.900  35.410  1.00  0.00           H
ATOM    255  CA  ASP A 599      39.680  25.500  35.930  1.00  0.00           C
ATOM    256  HA  ASP A 599      40.150  26.080  35.140  1.00  0.00           H
ATOM    257  CB  ASP A 599      38.950  26.440  36.930  1.00  0.00           C
ATOM    258  HB1 ASP A 599      39.610  26.830  37.730  1.00  0.00           H
ATOM    259  HB2 ASP A 599      38.030  25.890  37.250  1.00  0.00           H
ATOM    260  CG  ASP A 599      38.410  27.700  36.270  1.00  0.00           C
ATOM    261  OD1 ASP A 599      37.740  28.400  37.090  1.00  0.00           O
ATOM    262  OD2 ASP A 599      38.500  28.150  35.150  1.00  0.00           O
ATOM    263  C   ASP A 599      40.740  24.650  36.520  1.00  0.00           C
ATOM    264  O   ASP A 599      41.890  24.980  36.320  1.00  0.00           O
ATOM    265  N   PHE A 600      40.420  23.470  37.150  1.00  0.00           N
ATOM    266  HN  PHE A 600      39.440  23.350  37.270  1.00  0.00           H
ATOM    267  CA  PHE A 600      41.440  22.520  37.560  1.00  0.00           C
ATOM    268  HA  PHE A 600      42.080  23.150  38.160  1.00  0.00           H
ATOM    269  CB  PHE A 600      40.880  21.410  38.440  1.00  0.00           C
ATOM    270  HB1 PHE A 600      41.240  20.400  38.160  1.00  0.00           H
ATOM    271  HB2 PHE A 600      39.780  21.320  38.340  1.00  0.00           H
ATOM    272  CG  PHE A 600      41.260  21.620  39.860  1.00  0.00           C
ATOM    273  CD1 PHE A 600      42.570  21.220  40.330  1.00  0.00           C
ATOM    274  HD1 PHE A 600      43.240  20.800  39.590  1.00  0.00           H
ATOM    275  CE1 PHE A 600      42.860  21.270  41.670  1.00  0.00           C
ATOM    276  HE1 PHE A 600      43.790  20.870  42.040  1.00  0.00           H
ATOM    277  CZ  PHE A 600      41.900  21.720  42.580  1.00  0.00           C
ATOM    278  HZ  PHE A 600      42.010  21.680  43.650  1.00  0.00           H
ATOM    279  CD2 PHE A 600      40.250  21.960  40.820  1.00  0.00           C
ATOM    280  HD2 PHE A 600      39.250  22.210  40.490  1.00  0.00           H
ATOM    281  CE2 PHE A 600      40.560  22.090  42.150  1.00  0.00           C
ATOM    282  HE2 PHE A 600      39.800  22.350  42.880  1.00  0.00           H
ATOM    283  C   PHE A 600      42.260  21.970  36.360  1.00  0.00           C
ATOM    284  O   PHE A 600      43.460  21.820  36.540  1.00  0.00           O
ATOM    285  N   LYS A 601      41.600  21.560  35.290  1.00  0.00           N
ATOM    286  HN  LYS A 601      40.610  21.520  35.340  1.00  0.00           H
ATOM    287  CA  LYS A 601      42.300  20.990  34.170  1.00  0.00           C
ATOM    288  HA  LYS A 601      42.910  20.170  34.530  1.00  0.00           H
ATOM    289  CB  LYS A 601      41.310  20.350  33.180  1.00  0.00           C
ATOM    290  HB1 LYS A 601      40.480  21.030  32.860  1.00  0.00           H
ATOM    291  HB2 LYS A 601      40.740  19.520  33.670  1.00  0.00           H
ATOM    292  CG  LYS A 601      41.950  19.810  31.850  1.00  0.00           C
ATOM    293  HG1 LYS A 601      42.620  20.580  31.420  1.00  0.00           H
ATOM    294  HG2 LYS A 601      41.100  19.500  31.190  1.00  0.00           H
ATOM    295  CD  LYS A 601      42.850  18.480  31.960  1.00  0.00           C
ATOM    296  HD1 LYS A 601      42.160  17.610  31.940  1.00  0.00           H
ATOM    297  HD2 LYS A 601      43.500  18.580  32.850  1.00  0.00           H
ATOM    298  CE  LYS A 601      43.700  18.410  30.680  1.00  0.00           C
ATOM    299  HE1 LYS A 601      44.250  19.370  30.530  1.00  0.00           H
ATOM    300  HE2 LYS A 601      42.930  18.300  29.890  1.00  0.00           H
ATOM    301  NZ  LYS A 601      44.620  17.260  30.430  1.00  0.00           N
ATOM    302  HZ1 LYS A 601      44.890  17.280  29.430  1.00  0.00           H
ATOM    303  HZ2 LYS A 601      44.210  16.320  30.520  1.00  0.00           H
ATOM    304  HZ3 LYS A 601      45.470  17.350  31.030  1.00  0.00           H
ATOM    305  C   LYS A 601      43.240  21.950  33.510  1.00  0.00           C
ATOM    306  O   LYS A 601      44.330  21.500  33.060  1.00  0.00           O
ATOM    307  N   ASP A 602      42.930  23.270  33.380  1.00  0.00           N
ATOM    308  HN  ASP A 602      42.020  23.650  33.540  1.00  0.00           H
ATOM    309  CA  ASP A 602      43.880  24.340  33.030  1.00  0.00           C
ATOM    310  HA  ASP A 602      44.400  24.070  32.120  1.00  0.00           H
ATOM    311  CB  ASP A 602      43.300  25.720  33.030  1.00  0.00           C
ATOM    312  HB1 ASP A 602      44.120  26.420  32.760  1.00  0.00           H
ATOM    313  HB2 ASP A 602      42.720  25.910  33.960  1.00  0.00           H
ATOM    314  CG  ASP A 602      42.270  25.730  31.890  1.00  0.00           C
ATOM    315  OD1 ASP A 602      41.500  26.690  31.800  1.00  0.00           O
ATOM    316  OD2 ASP A 602      42.230  24.850  30.980  1.00  0.00           O
ATOM    317  C   ASP A 602      44.990  24.430  34.090  1.00  0.00           C
ATOM    318  O   ASP A 602      46.190  24.500  33.740  1.00  0.00           O
ATOM    319  N   ALA A 603      44.730  24.370  35.450  1.00  0.00           N
ATOM    320  HN  ALA A 603      43.780  24.350  35.760  1.00  0.00           H
ATOM    321  CA  ALA A 603      45.720  24.390  36.460  1.00  0.00           C
ATOM    322  HA  ALA A 603      46.430  25.170  36.270  1.00  0.00           H
ATOM    323  CB  ALA A 603      45.030  24.820  37.770  1.00  0.00           C
ATOM    324  HB1 ALA A 603      44.250  24.120  38.130  1.00  0.00           H
ATOM    325  HB2 ALA A 603      44.560  25.830  37.740  1.00  0.00           H
ATOM    326  HB3 ALA A 603      45.820  25.000  38.520  1.00  0.00           H
ATOM    327  C   ALA A 603      46.500  23.110  36.760  1.00  0.00           C
ATOM    328  O   ALA A 603      47.530  23.280  37.390  1.00  0.00           O
ATOM    329  N   LEU A 604      46.120  21.960  36.240  1.00  0.00           N
ATOM    330  HN  LEU A 604      45.250  21.910  35.770  1.00  0.00           H
ATOM    331  CA  LEU A 604      47.000  20.710  36.240  1.00  0.00           C
ATOM    332  HA  LEU A 604      47.340  20.530  37.250  1.00  0.00           H
ATOM    333  CB  LEU A 604      46.370  19.390  35.690  1.00  0.00           C
ATOM    334  HB1 LEU A 604      47.100  18.550  35.660  1.00  0.00           H
ATOM    335  HB2 LEU A 604      45.950  19.470  34.660  1.00  0.00           H
ATOM    336  CG  LEU A 604      45.180  18.870  36.520  1.00  0.00           C
ATOM    337  HG  LEU A 604      44.420  19.670  36.410  1.00  0.00           H
ATOM    338  CD1 LEU A 604      44.630  17.500  35.910  1.00  0.00           C
ATOM    339 HD11 LEU A 604      43.940  17.640  35.050  1.00  0.00           H
ATOM    340 HD12 LEU A 604      44.210  16.870  36.720  1.00  0.00           H
ATOM    341 HD13 LEU A 604      45.550  17.040  35.490  1.00  0.00           H
ATOM    342  CD2 LEU A 604      45.320  18.770  38.040  1.00  0.00           C
ATOM    343 HD21 LEU A 604      45.580  19.740  38.500  1.00  0.00           H
ATOM    344 HD22 LEU A 604      46.140  18.050  38.280  1.00  0.00           H
ATOM    345 HD23 LEU A 604      44.350  18.400  38.450  1.00  0.00           H
ATOM    346  C   LEU A 604      48.310  21.050  35.480  1.00  0.00           C
ATOM    347  O   LEU A 604      48.480  20.690  34.310  1.00  0.00           O
ATOM    348  N   SER A 605      49.240  21.780  36.020  1.00  0.00           N
ATOM    349  HN  SER A 605      49.110  22.110  36.960  1.00  0.00           H
ATOM    350  CA  SER A 605      50.400  22.290  35.340  1.00  0.00           C
ATOM    351  HA  SER A 605      50.870  21.540  34.710  1.00  0.00           H
ATOM    352  CB  SER A 605      50.210  23.620  34.520  1.00  0.00           C
ATOM    353  HB1 SER A 605      49.500  24.150  35.200  1.00  0.00           H
ATOM    354  HB2 SER A 605      49.750  23.190  33.600  1.00  0.00           H
ATOM    355  OG  SER A 605      51.350  24.420  34.340  1.00  0.00           O
ATOM    356  HG1 SER A 605      51.830  24.120  33.560  1.00  0.00           H
ATOM    357  C   SER A 605      51.420  22.410  36.460  1.00  0.00           C
ATOM    358  O   SER A 605      51.150  22.860  37.640  1.00  0.00           O
ATOM    359  N   LEU A 606      52.600  21.970  36.170  1.00  0.00           N
ATOM    360  HN  LEU A 606      52.750  21.650  35.240  1.00  0.00           H
ATOM    361  CA  LEU A 606      53.790  22.150  37.060  1.00  0.00           C
ATOM    362  HA  LEU A 606      53.500  21.880  38.070  1.00  0.00           H
ATOM    363  CB  LEU A 606      55.010  21.240  36.620  1.00  0.00           C
ATOM    364  HB1 LEU A 606      55.260  21.620  35.610  1.00  0.00           H
ATOM    365  HB2 LEU A 606      54.570  20.230  36.440  1.00  0.00           H
ATOM    366  CG  LEU A 606      56.220  21.110  37.570  1.00  0.00           C
ATOM    367  HG  LEU A 606      56.400  22.050  38.130  1.00  0.00           H
ATOM    368  CD1 LEU A 606      55.780  20.030  38.610  1.00  0.00           C
ATOM    369 HD11 LEU A 606      54.830  20.280  39.110  1.00  0.00           H
ATOM    370 HD12 LEU A 606      56.510  19.780  39.410  1.00  0.00           H
ATOM    371 HD13 LEU A 606      55.530  19.150  37.970  1.00  0.00           H
ATOM    372  CD2 LEU A 606      57.610  20.730  37.030  1.00  0.00           C
ATOM    373 HD21 LEU A 606      58.180  20.560  37.960  1.00  0.00           H
ATOM    374 HD22 LEU A 606      58.150  21.450  36.370  1.00  0.00           H
ATOM    375 HD23 LEU A 606      57.600  19.770  36.470  1.00  0.00           H
ATOM    376  C   LEU A 606      54.100  23.670  37.190  1.00  0.00           C
ATOM    377  O   LEU A 606      54.380  24.170  38.270  1.00  0.00           O
ATOM    378  N   GLN A 607      53.910  24.450  36.170  1.00  0.00           N
ATOM    379  HN  GLN A 607      53.660  24.000  35.310  1.00  0.00           H
ATOM    380  CA  GLN A 607      54.020  25.910  36.240  1.00  0.00           C
ATOM    381  HA  GLN A 607      55.020  26.120  36.610  1.00  0.00           H
ATOM    382  CB  GLN A 607      54.100  26.640  34.830  1.00  0.00           C
ATOM    383  HB1 GLN A 607      54.290  27.690  35.130  1.00  0.00           H
ATOM    384  HB2 GLN A 607      53.100  26.510  34.350  1.00  0.00           H
ATOM    385  CG  GLN A 607      55.120  26.240  33.790  1.00  0.00           C
ATOM    386  HG1 GLN A 607      55.150  27.070  33.040  1.00  0.00           H
ATOM    387  HG2 GLN A 607      54.820  25.380  33.160  1.00  0.00           H
ATOM    388  CD  GLN A 607      56.520  25.800  34.390  1.00  0.00           C
ATOM    389  OE1 GLN A 607      57.460  26.590  34.440  1.00  0.00           O
ATOM    390  NE2 GLN A 607      56.600  24.500  34.800  1.00  0.00           N
ATOM    391 HE21 GLN A 607      57.390  24.340  35.400  1.00  0.00           H
ATOM    392 HE22 GLN A 607      55.820  23.920  34.560  1.00  0.00           H
ATOM    393  C   GLN A 607      52.960  26.540  37.210  1.00  0.00           C
ATOM    394  O   GLN A 607      53.160  27.500  37.910  1.00  0.00           O
ATOM    395  N   CYS A 608      51.780  25.950  37.230  1.00  0.00           N
ATOM    396  HN  CYS A 608      51.570  25.230  36.570  1.00  0.00           H
ATOM    397  CA  CYS A 608      50.710  26.460  38.090  1.00  0.00           C
ATOM    398  HA  CYS A 608      50.830  27.540  38.050  1.00  0.00           H
ATOM    399  CB  CYS A 608      49.210  26.260  37.650  1.00  0.00           C
ATOM    400  HB1 CYS A 608      48.490  26.690  38.380  1.00  0.00           H
ATOM    401  HB2 CYS A 608      49.070  25.150  37.670  1.00  0.00           H
ATOM    402  SG  CYS A 608      48.780  26.950  36.060  1.00  0.00           S
ATOM    403  HG1 CYS A 608      49.880  26.480  35.490  1.00  0.00           H
ATOM    404  C   CYS A 608      50.870  26.040  39.470  1.00  0.00           C
ATOM    405  O   CYS A 608      50.320  26.650  40.370  1.00  0.00           O
ATOM    406  N   LEU A 609      51.630  24.920  39.680  1.00  0.00           N
ATOM    407  HN  LEU A 609      51.970  24.380  38.910  1.00  0.00           H
ATOM    408  CA  LEU A 609      52.060  24.510  41.000  1.00  0.00           C
ATOM    409  HA  LEU A 609      51.110  24.550  41.520  1.00  0.00           H
ATOM    410  CB  LEU A 609      52.690  23.140  40.950  1.00  0.00           C
ATOM    411  HB1 LEU A 609      53.560  23.260  40.270  1.00  0.00           H
ATOM    412  HB2 LEU A 609      51.970  22.480  40.440  1.00  0.00           H
ATOM    413  CG  LEU A 609      53.170  22.490  42.250  1.00  0.00           C
ATOM    414  HG  LEU A 609      53.910  23.230  42.640  1.00  0.00           H
ATOM    415  CD1 LEU A 609      51.950  22.330  43.220  1.00  0.00           C
ATOM    416 HD11 LEU A 609      52.170  21.920  44.220  1.00  0.00           H
ATOM    417 HD12 LEU A 609      51.190  21.690  42.730  1.00  0.00           H
ATOM    418 HD13 LEU A 609      51.600  23.370  43.430  1.00  0.00           H
ATOM    419  CD2 LEU A 609      53.930  21.160  42.070  1.00  0.00           C
ATOM    420 HD21 LEU A 609      54.190  20.750  43.070  1.00  0.00           H
ATOM    421 HD22 LEU A 609      54.910  21.240  41.540  1.00  0.00           H
ATOM    422 HD23 LEU A 609      53.210  20.410  41.680  1.00  0.00           H
ATOM    423  C   LEU A 609      53.040  25.520  41.580  1.00  0.00           C
ATOM    424  O   LEU A 609      52.770  26.100  42.690  1.00  0.00           O
ATOM    425  N   ALA A 610      54.030  25.970  40.700  1.00  0.00           N
ATOM    426  HN  ALA A 610      54.070  25.590  39.780  1.00  0.00           H
ATOM    427  CA  ALA A 610      55.080  26.970  41.060  1.00  0.00           C
ATOM    428  HA  ALA A 610      55.640  26.480  41.840  1.00  0.00           H
ATOM    429  CB  ALA A 610      55.950  27.180  39.810  1.00  0.00           C
ATOM    430  HB1 ALA A 610      55.460  27.820  39.050  1.00  0.00           H
ATOM    431  HB2 ALA A 610      55.990  26.270  39.180  1.00  0.00           H
ATOM    432  HB3 ALA A 610      56.960  27.590  40.050  1.00  0.00           H
ATOM    433  C   ALA A 610      54.600  28.350  41.580  1.00  0.00           C
ATOM    434  O   ALA A 610      55.180  28.850  42.580  1.00  0.00           O
ATOM    435  N   SER A 611      53.550  28.930  40.950  1.00  0.00           N
ATOM    436  HN  SER A 611      53.220  28.550  40.090  1.00  0.00           H
ATOM    437  CA  SER A 611      52.980  30.260  41.360  1.00  0.00           C
ATOM    438  HA  SER A 611      53.860  30.890  41.400  1.00  0.00           H
ATOM    439  CB  SER A 611      52.000  30.810  40.330  1.00  0.00           C
ATOM    440  HB1 SER A 611      51.610  31.780  40.700  1.00  0.00           H
ATOM    441  HB2 SER A 611      51.150  30.130  40.150  1.00  0.00           H
ATOM    442  OG  SER A 611      52.710  30.890  39.100  1.00  0.00           O
ATOM    443  HG1 SER A 611      53.300  31.660  39.180  1.00  0.00           H
ATOM    444  C   SER A 611      52.320  30.320  42.700  1.00  0.00           C
ATOM    445  O   SER A 611      52.230  31.350  43.330  1.00  0.00           O
ATOM    446  N   ILE A 612      51.820  29.190  43.270  1.00  0.00           N
ATOM    447  HN  ILE A 612      51.890  28.370  42.700  1.00  0.00           H
ATOM    448  CA  ILE A 612      51.230  29.030  44.620  1.00  0.00           C
ATOM    449  HA  ILE A 612      50.420  29.750  44.650  1.00  0.00           H
ATOM    450  CB  ILE A 612      50.660  27.630  44.740  1.00  0.00           C
ATOM    451  HB  ILE A 612      51.430  26.900  44.400  1.00  0.00           H
ATOM    452  CG2 ILE A 612      50.460  27.240  46.260  1.00  0.00           C
ATOM    453 HG21 ILE A 612      50.020  26.210  46.230  1.00  0.00           H
ATOM    454 HG22 ILE A 612      49.760  27.910  46.810  1.00  0.00           H
ATOM    455 HG23 ILE A 612      51.440  27.160  46.780  1.00  0.00           H
ATOM    456  CG1 ILE A 612      49.380  27.460  43.860  1.00  0.00           C
ATOM    457 HG11 ILE A 612      49.470  28.140  42.980  1.00  0.00           H
ATOM    458 HG12 ILE A 612      48.530  27.900  44.430  1.00  0.00           H
ATOM    459  CD  ILE A 612      49.020  26.020  43.470  1.00  0.00           C
ATOM    460  HD1 ILE A 612      48.560  25.550  44.360  1.00  0.00           H
ATOM    461  HD2 ILE A 612      49.880  25.370  43.160  1.00  0.00           H
ATOM    462  HD3 ILE A 612      48.240  26.020  42.690  1.00  0.00           H
ATOM    463  C   ILE A 612      52.250  29.390  45.640  1.00  0.00           C
ATOM    464  O   ILE A 612      52.060  30.270  46.460  1.00  0.00           O
ATOM    465  N   LEU A 613      53.470  28.850  45.490  1.00  0.00           N
ATOM    466  HN  LEU A 613      53.670  28.230  44.720  1.00  0.00           H
ATOM    467  CA  LEU A 613      54.630  29.120  46.330  1.00  0.00           C
ATOM    468  HA  LEU A 613      54.410  29.150  47.380  1.00  0.00           H
ATOM    469  CB  LEU A 613      55.690  28.040  46.160  1.00  0.00           C
ATOM    470  HB1 LEU A 613      56.590  28.420  46.680  1.00  0.00           H
ATOM    471  HB2 LEU A 613      55.940  27.940  45.080  1.00  0.00           H
ATOM    472  CG  LEU A 613      55.280  26.600  46.680  1.00  0.00           C
ATOM    473  HG  LEU A 613      54.690  26.680  47.630  1.00  0.00           H
ATOM    474  CD1 LEU A 613      54.400  25.810  45.700  1.00  0.00           C
ATOM    475 HD11 LEU A 613      54.880  25.640  44.710  1.00  0.00           H
ATOM    476 HD12 LEU A 613      53.430  26.310  45.570  1.00  0.00           H
ATOM    477 HD13 LEU A 613      54.130  24.820  46.120  1.00  0.00           H
ATOM    478  CD2 LEU A 613      56.440  25.720  47.100  1.00  0.00           C
ATOM    479 HD21 LEU A 613      57.120  26.150  47.870  1.00  0.00           H
ATOM    480 HD22 LEU A 613      56.990  25.620  46.140  1.00  0.00           H
ATOM    481 HD23 LEU A 613      55.920  24.780  47.380  1.00  0.00           H
ATOM    482  C   LEU A 613      55.190  30.570  46.080  1.00  0.00           C
ATOM    483  O   LEU A 613      55.430  31.200  47.080  1.00  0.00           O
ATOM    484  N   PHE A 614      55.390  31.080  44.860  1.00  0.00           N
ATOM    485  HN  PHE A 614      55.350  30.470  44.080  1.00  0.00           H
ATOM    486  CA  PHE A 614      55.710  32.420  44.640  1.00  0.00           C
ATOM    487  HA  PHE A 614      56.690  32.490  45.110  1.00  0.00           H
ATOM    488  CB  PHE A 614      55.740  32.610  43.140  1.00  0.00           C
ATOM    489  HB1 PHE A 614      54.850  32.090  42.710  1.00  0.00           H
ATOM    490  HB2 PHE A 614      56.620  32.080  42.700  1.00  0.00           H
ATOM    491  CG  PHE A 614      55.800  34.010  42.630  1.00  0.00           C
ATOM    492  CD1 PHE A 614      54.580  34.600  42.220  1.00  0.00           C
ATOM    493  HD1 PHE A 614      53.600  34.160  42.320  1.00  0.00           H
ATOM    494  CE1 PHE A 614      54.590  35.940  41.750  1.00  0.00           C
ATOM    495  HE1 PHE A 614      53.640  36.410  41.530  1.00  0.00           H
ATOM    496  CZ  PHE A 614      55.810  36.690  41.720  1.00  0.00           C
ATOM    497  HZ  PHE A 614      55.950  37.740  41.490  1.00  0.00           H
ATOM    498  CD2 PHE A 614      57.000  34.760  42.590  1.00  0.00           C
ATOM    499  HD2 PHE A 614      57.850  34.370  43.130  1.00  0.00           H
ATOM    500  CE2 PHE A 614      56.990  36.060  42.080  1.00  0.00           C
ATOM    501  HE2 PHE A 614      57.940  36.580  42.080  1.00  0.00           H
ATOM    502  C   PHE A 614      54.740  33.410  45.290  1.00  0.00           C
ATOM    503  O   PHE A 614      55.190  34.320  46.000  1.00  0.00           O
ATOM    504  N   LEU A 615      53.440  33.210  45.110  1.00  0.00           N
ATOM    505  HN  LEU A 615      53.260  32.400  44.540  1.00  0.00           H
ATOM    506  CA  LEU A 615      52.400  34.220  45.520  1.00  0.00           C
ATOM    507  HA  LEU A 615      52.810  35.170  45.200  1.00  0.00           H
ATOM    508  CB  LEU A 615      51.090  33.960  44.810  1.00  0.00           C
ATOM    509  HB1 LEU A 615      50.790  32.940  45.160  1.00  0.00           H
ATOM    510  HB2 LEU A 615      51.310  33.790  43.740  1.00  0.00           H
ATOM    511  CG  LEU A 615      49.980  34.970  45.000  1.00  0.00           C
ATOM    512  HG  LEU A 615      49.860  35.080  46.100  1.00  0.00           H
ATOM    513  CD1 LEU A 615      50.440  36.260  44.340  1.00  0.00           C
ATOM    514 HD11 LEU A 615      51.180  36.780  44.980  1.00  0.00           H
ATOM    515 HD12 LEU A 615      49.540  36.890  44.220  1.00  0.00           H
ATOM    516 HD13 LEU A 615      50.870  36.060  43.330  1.00  0.00           H
ATOM    517  CD2 LEU A 615      48.730  34.460  44.320  1.00  0.00           C
ATOM    518 HD21 LEU A 615      48.940  34.380  43.230  1.00  0.00           H
ATOM    519 HD22 LEU A 615      47.850  35.130  44.390  1.00  0.00           H
ATOM    520 HD23 LEU A 615      48.440  33.420  44.590  1.00  0.00           H
ATOM    521  C   LEU A 615      52.230  34.220  47.050  1.00  0.00           C
ATOM    522  O   LEU A 615      52.020  35.370  47.540  1.00  0.00           O
ATOM    523  N   TYR A 616      52.340  33.070  47.740  1.00  0.00           N
ATOM    524  HN  TYR A 616      52.350  32.220  47.200  1.00  0.00           H
ATOM    525  CA  TYR A 616      52.400  32.880  49.140  1.00  0.00           C
ATOM    526  HA  TYR A 616      51.500  33.310  49.570  1.00  0.00           H
ATOM    527  CB  TYR A 616      52.500  31.390  49.510  1.00  0.00           C
ATOM    528  HB1 TYR A 616      53.260  30.970  48.820  1.00  0.00           H
ATOM    529  HB2 TYR A 616      51.570  30.860  49.230  1.00  0.00           H
ATOM    530  CG  TYR A 616      52.870  31.160  51.010  1.00  0.00           C
ATOM    531  CD1 TYR A 616      54.100  30.700  51.580  1.00  0.00           C
ATOM    532  HD1 TYR A 616      54.920  30.420  50.940  1.00  0.00           H
ATOM    533  CE1 TYR A 616      54.260  30.620  52.950  1.00  0.00           C
ATOM    534  HE1 TYR A 616      55.210  30.320  53.380  1.00  0.00           H
ATOM    535  CZ  TYR A 616      53.180  30.950  53.790  1.00  0.00           C
ATOM    536  OH  TYR A 616      53.400  30.830  55.160  1.00  0.00           O
ATOM    537  HH  TYR A 616      52.550  30.870  55.620  1.00  0.00           H
ATOM    538  CD2 TYR A 616      51.820  31.460  51.870  1.00  0.00           C
ATOM    539  HD2 TYR A 616      50.860  31.740  51.450  1.00  0.00           H
ATOM    540  CE2 TYR A 616      51.990  31.370  53.250  1.00  0.00           C
ATOM    541  HE2 TYR A 616      51.130  31.450  53.900  1.00  0.00           H
ATOM    542  C   TYR A 616      53.600  33.660  49.720  1.00  0.00           C
ATOM    543  O   TYR A 616      53.450  34.420  50.610  1.00  0.00           O
ATOM    544  N   CYS A 617      54.790  33.590  49.080  1.00  0.00           N
ATOM    545  HN  CYS A 617      54.980  32.980  48.320  1.00  0.00           H
ATOM    546  CA  CYS A 617      55.950  34.300  49.560  1.00  0.00           C
ATOM    547  HA  CYS A 617      55.900  34.200  50.630  1.00  0.00           H
ATOM    548  CB  CYS A 617      57.280  33.710  49.080  1.00  0.00           C
ATOM    549  HB1 CYS A 617      58.080  34.430  49.370  1.00  0.00           H
ATOM    550  HB2 CYS A 617      57.250  33.690  47.980  1.00  0.00           H
ATOM    551  SG  CYS A 617      57.500  32.010  49.720  1.00  0.00           S
ATOM    552  HG1 CYS A 617      56.540  31.520  48.950  1.00  0.00           H
ATOM    553  C   CYS A 617      55.890  35.800  49.300  1.00  0.00           C
ATOM    554  O   CYS A 617      56.410  36.600  50.040  1.00  0.00           O
ATOM    555  N   ALA A 618      55.240  36.170  48.170  1.00  0.00           N
ATOM    556  HN  ALA A 618      54.900  35.410  47.620  1.00  0.00           H
ATOM    557  CA  ALA A 618      54.980  37.570  47.680  1.00  0.00           C
ATOM    558  HA  ALA A 618      55.920  38.080  47.790  1.00  0.00           H
ATOM    559  CB  ALA A 618      54.660  37.710  46.140  1.00  0.00           C
ATOM    560  HB1 ALA A 618      55.090  38.610  45.660  1.00  0.00           H
ATOM    561  HB2 ALA A 618      53.570  37.640  45.940  1.00  0.00           H
ATOM    562  HB3 ALA A 618      55.300  36.960  45.630  1.00  0.00           H
ATOM    563  C   ALA A 618      53.930  38.260  48.560  1.00  0.00           C
ATOM    564  O   ALA A 618      54.020  39.490  48.780  1.00  0.00           O
ATOM    565  N   CYS A 619      52.920  37.580  49.080  1.00  0.00           N
ATOM    566  HN  CYS A 619      52.650  36.670  48.740  1.00  0.00           H
ATOM    567  CA  CYS A 619      51.860  38.180  49.850  1.00  0.00           C
ATOM    568  HA  CYS A 619      51.740  39.200  49.540  1.00  0.00           H
ATOM    569  CB  CYS A 619      50.500  37.610  49.540  1.00  0.00           C
ATOM    570  HB1 CYS A 619      49.790  37.980  50.320  1.00  0.00           H
ATOM    571  HB2 CYS A 619      50.460  36.520  49.770  1.00  0.00           H
ATOM    572  SG  CYS A 619      49.700  37.940  47.930  1.00  0.00           S
ATOM    573  HG1 CYS A 619      50.170  36.820  47.400  1.00  0.00           H
ATOM    574  C   CYS A 619      52.080  38.140  51.420  1.00  0.00           C
ATOM    575  O   CYS A 619      51.520  38.990  52.120  1.00  0.00           O
ATOM    576  N   MET A 620      52.860  37.210  51.940  1.00  0.00           N
ATOM    577  HN  MET A 620      53.260  36.490  51.370  1.00  0.00           H
ATOM    578  CA  MET A 620      53.020  36.960  53.370  1.00  0.00           C
ATOM    579  HA  MET A 620      52.020  36.800  53.740  1.00  0.00           H
ATOM    580  CB  MET A 620      53.670  35.510  53.530  1.00  0.00           C
ATOM    581  HB1 MET A 620      54.660  35.680  53.050  1.00  0.00           H
ATOM    582  HB2 MET A 620      53.080  34.820  52.890  1.00  0.00           H
ATOM    583  CG  MET A 620      53.750  35.010  54.990  1.00  0.00           C
ATOM    584  HG1 MET A 620      54.420  35.730  55.520  1.00  0.00           H
ATOM    585  HG2 MET A 620      54.240  34.020  55.100  1.00  0.00           H
ATOM    586  SD  MET A 620      52.150  34.830  55.740  1.00  0.00           S
ATOM    587  CE  MET A 620      52.710  34.150  57.400  1.00  0.00           C
ATOM    588  HE1 MET A 620      51.880  33.850  58.060  1.00  0.00           H
ATOM    589  HE2 MET A 620      53.440  34.870  57.830  1.00  0.00           H
ATOM    590  HE3 MET A 620      53.390  33.280  57.450  1.00  0.00           H
ATOM    591  C   MET A 620      53.690  38.070  54.100  1.00  0.00           C
ATOM    592  O   MET A 620      53.240  38.340  55.250  1.00  0.00           O
ATOM    593  N   SER A 621      54.660  38.860  53.570  1.00  0.00           N
ATOM    594  HN  SER A 621      55.010  38.650  52.660  1.00  0.00           H
ATOM    595  CA  SER A 621      55.110  40.060  54.240  1.00  0.00           C
ATOM    596  HA  SER A 621      55.330  39.730  55.240  1.00  0.00           H
ATOM    597  CB  SER A 621      56.430  40.610  53.650  1.00  0.00           C
ATOM    598  HB1 SER A 621      56.360  40.690  52.540  1.00  0.00           H
ATOM    599  HB2 SER A 621      57.170  39.810  53.820  1.00  0.00           H
ATOM    600  OG  SER A 621      56.860  41.740  54.290  1.00  0.00           O
ATOM    601  HG1 SER A 621      56.410  42.500  53.910  1.00  0.00           H
ATOM    602  C   SER A 621      53.990  41.050  54.330  1.00  0.00           C
ATOM    603  O   SER A 621      53.650  41.360  55.430  1.00  0.00           O
ATOM    604  N   PRO A 622      53.360  41.550  53.260  1.00  0.00           N
ATOM    605  CD  PRO A 622      53.870  41.620  51.910  1.00  0.00           C
ATOM    606  HD1 PRO A 622      53.980  40.580  51.530  1.00  0.00           H
ATOM    607  HD2 PRO A 622      54.830  42.190  51.950  1.00  0.00           H
ATOM    608  CA  PRO A 622      52.270  42.520  53.410  1.00  0.00           C
ATOM    609  HA  PRO A 622      52.730  43.390  53.870  1.00  0.00           H
ATOM    610  CB  PRO A 622      51.750  42.670  51.990  1.00  0.00           C
ATOM    611  HB1 PRO A 622      51.440  43.710  51.730  1.00  0.00           H
ATOM    612  HB2 PRO A 622      51.020  41.890  51.690  1.00  0.00           H
ATOM    613  CG  PRO A 622      52.960  42.500  51.090  1.00  0.00           C
ATOM    614  HG1 PRO A 622      52.740  41.850  50.220  1.00  0.00           H
ATOM    615  HG2 PRO A 622      53.310  43.470  50.680  1.00  0.00           H
ATOM    616  C   PRO A 622      51.170  42.210  54.400  1.00  0.00           C
ATOM    617  O   PRO A 622      50.750  43.130  55.140  1.00  0.00           O
ATOM    618  N   VAL A 623      50.620  40.980  54.450  1.00  0.00           N
ATOM    619  HN  VAL A 623      51.010  40.300  53.820  1.00  0.00           H
ATOM    620  CA  VAL A 623      49.600  40.630  55.440  1.00  0.00           C
ATOM    621  HA  VAL A 623      48.910  41.430  55.280  1.00  0.00           H
ATOM    622  CB  VAL A 623      48.960  39.320  55.100  1.00  0.00           C
ATOM    623  HB  VAL A 623      48.800  39.370  54.000  1.00  0.00           H
ATOM    624  CG1 VAL A 623      49.750  37.980  55.340  1.00  0.00           C
ATOM    625 HG11 VAL A 623      50.790  38.110  54.950  1.00  0.00           H
ATOM    626 HG12 VAL A 623      49.320  37.130  54.760  1.00  0.00           H
ATOM    627 HG13 VAL A 623      49.830  37.860  56.440  1.00  0.00           H
ATOM    628  CG2 VAL A 623      47.590  39.250  55.900  1.00  0.00           C
ATOM    629 HG21 VAL A 623      47.050  38.310  55.690  1.00  0.00           H
ATOM    630 HG22 VAL A 623      46.960  40.010  55.400  1.00  0.00           H
ATOM    631 HG23 VAL A 623      47.780  39.350  57.000  1.00  0.00           H
ATOM    632  C   VAL A 623      50.150  40.620  56.890  1.00  0.00           C
ATOM    633  O   VAL A 623      49.510  41.090  57.790  1.00  0.00           O
ATOM    634  N   ILE A 624      51.400  40.110  57.120  1.00  0.00           N
ATOM    635  HN  ILE A 624      51.830  39.550  56.410  1.00  0.00           H
ATOM    636  CA  ILE A 624      52.000  40.140  58.450  1.00  0.00           C
ATOM    637  HA  ILE A 624      51.350  39.830  59.240  1.00  0.00           H
ATOM    638  CB  ILE A 624      53.260  39.340  58.490  1.00  0.00           C
ATOM    639  HB  ILE A 624      53.820  39.590  57.550  1.00  0.00           H
ATOM    640  CG2 ILE A 624      54.250  39.670  59.720  1.00  0.00           C
ATOM    641 HG21 ILE A 624      54.620  40.720  59.640  1.00  0.00           H
ATOM    642 HG22 ILE A 624      55.150  39.040  59.700  1.00  0.00           H
ATOM    643 HG23 ILE A 624      53.700  39.520  60.670  1.00  0.00           H
ATOM    644  CG1 ILE A 624      53.110  37.800  58.540  1.00  0.00           C
ATOM    645 HG11 ILE A 624      54.150  37.420  58.550  1.00  0.00           H
ATOM    646 HG12 ILE A 624      52.580  37.430  57.630  1.00  0.00           H
ATOM    647  CD  ILE A 624      52.430  37.310  59.760  1.00  0.00           C
ATOM    648  HD1 ILE A 624      53.020  37.520  60.680  1.00  0.00           H
ATOM    649  HD2 ILE A 624      52.290  36.210  59.650  1.00  0.00           H
ATOM    650  HD3 ILE A 624      51.440  37.760  59.960  1.00  0.00           H
ATOM    651  C   ILE A 624      52.310  41.560  58.910  1.00  0.00           C
ATOM    652  O   ILE A 624      51.870  42.070  59.940  1.00  0.00           O
ATOM    653  N   THR A 625      53.010  42.330  58.000  1.00  0.00           N
ATOM    654  HN  THR A 625      53.450  41.850  57.240  1.00  0.00           H
ATOM    655  CA  THR A 625      53.260  43.820  58.150  1.00  0.00           C
ATOM    656  HA  THR A 625      53.790  43.940  59.090  1.00  0.00           H
ATOM    657  CB  THR A 625      54.100  44.450  57.020  1.00  0.00           C
ATOM    658  HB  THR A 625      53.430  44.740  56.190  1.00  0.00           H
ATOM    659  OG1 THR A 625      55.070  43.550  56.560  1.00  0.00           O
ATOM    660  HG1 THR A 625      54.520  42.910  56.080  1.00  0.00           H
ATOM    661  CG2 THR A 625      54.880  45.620  57.600  1.00  0.00           C
ATOM    662 HG21 THR A 625      54.280  46.340  58.210  1.00  0.00           H
ATOM    663 HG22 THR A 625      55.490  46.190  56.860  1.00  0.00           H
ATOM    664 HG23 THR A 625      55.480  45.240  58.450  1.00  0.00           H
ATOM    665  C   THR A 625      51.980  44.580  58.390  1.00  0.00           C
ATOM    666  O   THR A 625      51.900  45.400  59.250  1.00  0.00           O
ATOM    667  N   PHE A 626      50.840  44.240  57.760  1.00  0.00           N
ATOM    668  HN  PHE A 626      50.980  43.580  57.030  1.00  0.00           H
ATOM    669  CA  PHE A 626      49.590  44.880  57.870  1.00  0.00           C
ATOM    670  HA  PHE A 626      49.800  45.920  57.620  1.00  0.00           H
ATOM    671  CB  PHE A 626      48.660  44.370  56.640  1.00  0.00           C
ATOM    672  HB1 PHE A 626      48.660  43.260  56.530  1.00  0.00           H
ATOM    673  HB2 PHE A 626      49.080  44.770  55.690  1.00  0.00           H
ATOM    674  CG  PHE A 626      47.280  44.880  56.700  1.00  0.00           C
ATOM    675  CD1 PHE A 626      46.320  44.160  57.350  1.00  0.00           C
ATOM    676  HD1 PHE A 626      46.590  43.200  57.760  1.00  0.00           H
ATOM    677  CE1 PHE A 626      44.940  44.550  57.470  1.00  0.00           C
ATOM    678  HE1 PHE A 626      44.250  43.980  58.070  1.00  0.00           H
ATOM    679  CZ  PHE A 626      44.580  45.760  56.780  1.00  0.00           C
ATOM    680  HZ  PHE A 626      43.580  46.140  56.600  1.00  0.00           H
ATOM    681  CD2 PHE A 626      46.890  46.010  56.000  1.00  0.00           C
ATOM    682  HD2 PHE A 626      47.680  46.600  55.560  1.00  0.00           H
ATOM    683  CE2 PHE A 626      45.560  46.450  56.090  1.00  0.00           C
ATOM    684  HE2 PHE A 626      45.310  47.430  55.700  1.00  0.00           H
ATOM    685  C   PHE A 626      48.950  44.790  59.280  1.00  0.00           C
ATOM    686  O   PHE A 626      48.340  45.750  59.820  1.00  0.00           O
ATOM    687  N   GLY A 627      49.090  43.570  59.910  1.00  0.00           N
ATOM    688  HN  GLY A 627      49.530  42.930  59.270  1.00  0.00           H
ATOM    689  CA  GLY A 627      48.730  43.190  61.250  1.00  0.00           C
ATOM    690  HA1 GLY A 627      49.060  42.190  61.460  1.00  0.00           H
ATOM    691  HA2 GLY A 627      47.670  43.380  61.420  1.00  0.00           H
ATOM    692  C   GLY A 627      49.570  43.920  62.240  1.00  0.00           C
ATOM    693  O   GLY A 627      49.180  44.210  63.310  1.00  0.00           O
ATOM    694  N   GLY A 628      50.770  44.230  61.810  1.00  0.00           N
ATOM    695  HN  GLY A 628      51.050  43.850  60.930  1.00  0.00           H
ATOM    696  CA  GLY A 628      51.740  44.960  62.690  1.00  0.00           C
ATOM    697  HA1 GLY A 628      52.720  44.830  62.230  1.00  0.00           H
ATOM    698  HA2 GLY A 628      51.660  44.600  63.710  1.00  0.00           H
ATOM    699  C   GLY A 628      51.460  46.370  62.790  1.00  0.00           C
ATOM    700  O   GLY A 628      51.190  46.900  63.880  1.00  0.00           O
ATOM    701  N   LEU A 629      51.340  46.950  61.630  1.00  0.00           N
ATOM    702  HN  LEU A 629      51.390  46.390  60.800  1.00  0.00           H
ATOM    703  CA  LEU A 629      50.880  48.280  61.450  1.00  0.00           C
ATOM    704  HA  LEU A 629      51.400  48.910  62.150  1.00  0.00           H
ATOM    705  CB  LEU A 629      51.020  48.800  59.990  1.00  0.00           C
ATOM    706  HB1 LEU A 629      50.620  49.840  60.000  1.00  0.00           H
ATOM    707  HB2 LEU A 629      50.350  48.240  59.320  1.00  0.00           H
ATOM    708  CG  LEU A 629      52.350  48.860  59.310  1.00  0.00           C
ATOM    709  HG  LEU A 629      52.890  47.900  59.200  1.00  0.00           H
ATOM    710  CD1 LEU A 629      52.120  49.240  57.740  1.00  0.00           C
ATOM    711 HD11 LEU A 629      51.240  48.660  57.410  1.00  0.00           H
ATOM    712 HD12 LEU A 629      52.910  48.800  57.100  1.00  0.00           H
ATOM    713 HD13 LEU A 629      52.000  50.340  57.600  1.00  0.00           H
ATOM    714  CD2 LEU A 629      53.280  50.000  59.910  1.00  0.00           C
ATOM    715 HD21 LEU A 629      53.650  49.640  60.890  1.00  0.00           H
ATOM    716 HD22 LEU A 629      52.810  51.000  60.020  1.00  0.00           H
ATOM    717 HD23 LEU A 629      54.190  50.080  59.280  1.00  0.00           H
ATOM    718  C   LEU A 629      49.460  48.550  62.040  1.00  0.00           C
ATOM    719  O   LEU A 629      49.250  49.530  62.790  1.00  0.00           O
ATOM    720  N   LEU A 630      48.520  47.690  61.800  1.00  0.00           N
ATOM    721  HN  LEU A 630      48.560  46.850  61.240  1.00  0.00           H
ATOM    722  CA  LEU A 630      47.150  47.890  62.320  1.00  0.00           C
ATOM    723  HA  LEU A 630      46.850  48.920  62.200  1.00  0.00           H
ATOM    724  CB  LEU A 630      46.160  47.120  61.410  1.00  0.00           C
ATOM    725  HB1 LEU A 630      46.330  46.030  61.390  1.00  0.00           H
ATOM    726  HB2 LEU A 630      46.460  47.400  60.390  1.00  0.00           H
ATOM    727  CG  LEU A 630      44.640  47.350  61.600  1.00  0.00           C
ATOM    728  HG  LEU A 630      44.400  46.980  62.620  1.00  0.00           H
ATOM    729  CD1 LEU A 630      44.210  48.850  61.400  1.00  0.00           C
ATOM    730 HD11 LEU A 630      44.480  49.230  60.390  1.00  0.00           H
ATOM    731 HD12 LEU A 630      44.740  49.500  62.130  1.00  0.00           H
ATOM    732 HD13 LEU A 630      43.100  48.860  61.490  1.00  0.00           H
ATOM    733  CD2 LEU A 630      44.020  46.400  60.520  1.00  0.00           C
ATOM    734 HD21 LEU A 630      44.370  45.360  60.670  1.00  0.00           H
ATOM    735 HD22 LEU A 630      44.490  46.680  59.550  1.00  0.00           H
ATOM    736 HD23 LEU A 630      42.910  46.400  60.530  1.00  0.00           H
ATOM    737  C   LEU A 630      46.950  47.570  63.730  1.00  0.00           C
ATOM    738  O   LEU A 630      46.160  48.180  64.480  1.00  0.00           O
ATOM    739  N   GLY A 631      47.750  46.580  64.210  1.00  0.00           N
ATOM    740  HN  GLY A 631      48.240  46.030  63.540  1.00  0.00           H
ATOM    741  CA  GLY A 631      47.700  46.160  65.540  1.00  0.00           C
ATOM    742  HA1 GLY A 631      48.150  45.180  65.580  1.00  0.00           H
ATOM    743  HA2 GLY A 631      46.670  46.070  65.860  1.00  0.00           H
ATOM    744  C   GLY A 631      48.320  47.190  66.400  1.00  0.00           C
ATOM    745  O   GLY A 631      47.900  47.430  67.550  1.00  0.00           O
ATOM    746  N   GLU A 632      49.340  47.930  66.010  1.00  0.00           N
ATOM    747  HN  GLU A 632      49.760  47.750  65.130  1.00  0.00           H
ATOM    748  CA  GLU A 632      49.950  48.860  66.900  1.00  0.00           C
ATOM    749  HA  GLU A 632      49.820  48.610  67.950  1.00  0.00           H
ATOM    750  CB  GLU A 632      51.440  48.820  66.600  1.00  0.00           C
ATOM    751  HB1 GLU A 632      51.880  49.840  66.740  1.00  0.00           H
ATOM    752  HB2 GLU A 632      51.530  48.700  65.500  1.00  0.00           H
ATOM    753  CG  GLU A 632      52.320  47.720  67.360  1.00  0.00           C
ATOM    754  HG1 GLU A 632      51.940  46.770  66.940  1.00  0.00           H
ATOM    755  HG2 GLU A 632      52.100  47.950  68.430  1.00  0.00           H
ATOM    756  CD  GLU A 632      53.840  47.750  67.140  1.00  0.00           C
ATOM    757  OE1 GLU A 632      54.460  46.720  67.430  1.00  0.00           O
ATOM    758  OE2 GLU A 632      54.390  48.730  66.610  1.00  0.00           O
ATOM    759  C   GLU A 632      49.330  50.260  66.820  1.00  0.00           C
ATOM    760  O   GLU A 632      49.350  50.940  67.840  1.00  0.00           O
ATOM    761  N   ALA A 633      48.720  50.580  65.700  1.00  0.00           N
ATOM    762  HN  ALA A 633      48.670  49.900  64.970  1.00  0.00           H
ATOM    763  CA  ALA A 633      47.890  51.800  65.450  1.00  0.00           C
ATOM    764  HA  ALA A 633      48.510  52.640  65.720  1.00  0.00           H
ATOM    765  CB  ALA A 633      47.520  52.030  63.960  1.00  0.00           C
ATOM    766  HB1 ALA A 633      46.980  51.140  63.560  1.00  0.00           H
ATOM    767  HB2 ALA A 633      48.340  52.450  63.350  1.00  0.00           H
ATOM    768  HB3 ALA A 633      46.800  52.880  64.010  1.00  0.00           H
ATOM    769  C   ALA A 633      46.620  51.750  66.360  1.00  0.00           C
ATOM    770  O   ALA A 633      46.050  52.770  66.770  1.00  0.00           O
ATOM    771  N   THR A 634      46.220  50.480  66.680  1.00  0.00           N
ATOM    772  HN  THR A 634      46.580  49.600  66.390  1.00  0.00           H
ATOM    773  CA  THR A 634      44.910  50.370  67.420  1.00  0.00           C
ATOM    774  HA  THR A 634      44.310  51.260  67.320  1.00  0.00           H
ATOM    775  CB  THR A 634      44.060  49.160  66.920  1.00  0.00           C
ATOM    776  HB  THR A 634      43.180  48.990  67.570  1.00  0.00           H
ATOM    777  OG1 THR A 634      44.860  48.000  66.750  1.00  0.00           O
ATOM    778  HG1 THR A 634      45.500  48.240  66.070  1.00  0.00           H
ATOM    779  CG2 THR A 634      43.530  49.580  65.500  1.00  0.00           C
ATOM    780 HG21 THR A 634      43.080  48.810  64.840  1.00  0.00           H
ATOM    781 HG22 THR A 634      44.410  50.100  65.070  1.00  0.00           H
ATOM    782 HG23 THR A 634      42.730  50.350  65.550  1.00  0.00           H
ATOM    783  C   THR A 634      45.220  50.270  68.910  1.00  0.00           C
ATOM    784  O   THR A 634      44.360  50.100  69.750  1.00  0.00           O
ATOM    785  N   GLU A 635      46.470  50.280  69.280  1.00  0.00           N
ATOM    786  HN  GLU A 635      47.220  50.370  68.630  1.00  0.00           H
ATOM    787  CA  GLU A 635      46.870  50.110  70.650  1.00  0.00           C
ATOM    788  HA  GLU A 635      47.900  50.390  70.820  1.00  0.00           H
ATOM    789  CB  GLU A 635      46.280  51.080  71.690  1.00  0.00           C
ATOM    790  HB1 GLU A 635      46.480  50.610  72.670  1.00  0.00           H
ATOM    791  HB2 GLU A 635      45.180  51.190  71.550  1.00  0.00           H
ATOM    792  CG  GLU A 635      47.020  52.440  71.800  1.00  0.00           C
ATOM    793  HG1 GLU A 635      46.810  53.060  70.890  1.00  0.00           H
ATOM    794  HG2 GLU A 635      48.120  52.360  71.900  1.00  0.00           H
ATOM    795  CD  GLU A 635      46.440  53.240  72.980  1.00  0.00           C
ATOM    796  OE1 GLU A 635      45.350  53.820  72.830  1.00  0.00           O
ATOM    797  OE2 GLU A 635      47.100  53.420  74.030  1.00  0.00           O
ATOM    798  C   GLU A 635      46.810  48.620  71.050  1.00  0.00           C
ATOM    799  O   GLU A 635      46.540  48.310  72.230  1.00  0.00           O
ATOM    800  N   GLY A 636      47.110  47.680  70.160  1.00  0.00           N
ATOM    801  HN  GLY A 636      47.450  48.030  69.290  1.00  0.00           H
ATOM    802  CA  GLY A 636      47.300  46.260  70.430  1.00  0.00           C
ATOM    803  HA1 GLY A 636      47.780  46.230  71.390  1.00  0.00           H
ATOM    804  HA2 GLY A 636      47.940  45.900  69.630  1.00  0.00           H
ATOM    805  C   GLY A 636      46.050  45.400  70.450  1.00  0.00           C
ATOM    806  O   GLY A 636      46.120  44.260  70.910  1.00  0.00           O
ATOM    807  N   ARG A 637      44.940  45.960  70.030  1.00  0.00           N
ATOM    808  HN  ARG A 637      44.790  46.940  69.940  1.00  0.00           H
ATOM    809  CA  ARG A 637      43.720  45.110  69.930  1.00  0.00           C
ATOM    810  HA  ARG A 637      43.480  44.640  70.870  1.00  0.00           H
ATOM    811  CB  ARG A 637      42.610  46.150  69.650  1.00  0.00           C
ATOM    812  HB1 ARG A 637      43.080  47.050  69.200  1.00  0.00           H
ATOM    813  HB2 ARG A 637      42.250  46.510  70.640  1.00  0.00           H
ATOM    814  CG  ARG A 637      41.330  45.680  68.850  1.00  0.00           C
ATOM    815  HG1 ARG A 637      41.650  45.230  67.890  1.00  0.00           H
ATOM    816  HG2 ARG A 637      40.750  46.570  68.530  1.00  0.00           H
ATOM    817  CD  ARG A 637      40.420  44.630  69.570  1.00  0.00           C
ATOM    818  HD1 ARG A 637      40.920  43.710  69.940  1.00  0.00           H
ATOM    819  HD2 ARG A 637      39.570  44.360  68.910  1.00  0.00           H
ATOM    820  NE  ARG A 637      39.950  45.290  70.810  1.00  0.00           N
ATOM    821  HE  ARG A 637      40.250  46.170  71.180  1.00  0.00           H
ATOM    822  CZ  ARG A 637      38.930  44.800  71.510  1.00  0.00           C
ATOM    823  NH1 ARG A 637      38.500  45.470  72.590  1.00  0.00           N
ATOM    824 HH11 ARG A 637      38.960  46.340  72.720  1.00  0.00           H
ATOM    825 HH12 ARG A 637      37.670  45.190  73.090  1.00  0.00           H
ATOM    826  NH2 ARG A 637      38.260  43.710  71.310  1.00  0.00           N
ATOM    827 HH21 ARG A 637      38.460  43.090  70.550  1.00  0.00           H
ATOM    828 HH22 ARG A 637      37.440  43.510  71.850  1.00  0.00           H
ATOM    829  C   ARG A 637      43.700  44.050  68.800  1.00  0.00           C
ATOM    830  O   ARG A 637      43.080  42.980  68.900  1.00  0.00           O
ATOM    831  N   ILE A 638      44.430  44.330  67.620  1.00  0.00           N
ATOM    832  HN  ILE A 638      44.970  45.150  67.460  1.00  0.00           H
ATOM    833  CA  ILE A 638      44.410  43.520  66.410  1.00  0.00           C
ATOM    834  HA  ILE A 638      43.660  42.750  66.500  1.00  0.00           H
ATOM    835  CB  ILE A 638      44.130  44.340  65.130  1.00  0.00           C
ATOM    836  HB  ILE A 638      44.390  45.390  65.330  1.00  0.00           H
ATOM    837  CG2 ILE A 638      44.770  43.880  63.820  1.00  0.00           C
ATOM    838 HG21 ILE A 638      45.880  43.890  63.910  1.00  0.00           H
ATOM    839 HG22 ILE A 638      44.690  44.680  63.060  1.00  0.00           H
ATOM    840 HG23 ILE A 638      44.480  42.910  63.360  1.00  0.00           H
ATOM    841  CG1 ILE A 638      42.590  44.550  64.840  1.00  0.00           C
ATOM    842 HG11 ILE A 638      42.330  45.220  63.980  1.00  0.00           H
ATOM    843 HG12 ILE A 638      42.280  45.210  65.690  1.00  0.00           H
ATOM    844  CD  ILE A 638      41.670  43.360  64.900  1.00  0.00           C
ATOM    845  HD1 ILE A 638      41.000  43.360  64.010  1.00  0.00           H
ATOM    846  HD2 ILE A 638      41.260  43.270  65.920  1.00  0.00           H
ATOM    847  HD3 ILE A 638      42.410  42.560  64.680  1.00  0.00           H
ATOM    848  C   ILE A 638      45.720  42.880  66.290  1.00  0.00           C
ATOM    849  O   ILE A 638      46.730  43.450  66.630  1.00  0.00           O
ATOM    850  N   SER A 639      45.760  41.610  65.860  1.00  0.00           N
ATOM    851  HN  SER A 639      44.890  41.130  65.830  1.00  0.00           H
ATOM    852  CA  SER A 639      46.950  40.770  65.570  1.00  0.00           C
ATOM    853  HA  SER A 639      47.760  41.380  65.960  1.00  0.00           H
ATOM    854  CB  SER A 639      47.070  39.510  66.430  1.00  0.00           C
ATOM    855  HB1 SER A 639      46.910  39.760  67.500  1.00  0.00           H
ATOM    856  HB2 SER A 639      48.110  39.140  66.310  1.00  0.00           H
ATOM    857  OG  SER A 639      46.150  38.530  65.960  1.00  0.00           O
ATOM    858  HG1 SER A 639      45.270  38.860  66.090  1.00  0.00           H
ATOM    859  C   SER A 639      47.250  40.560  64.100  1.00  0.00           C
ATOM    860  O   SER A 639      46.410  40.660  63.200  1.00  0.00           O
ATOM    861  N   ALA A 640      48.500  40.090  63.830  1.00  0.00           N
ATOM    862  HN  ALA A 640      49.300  40.070  64.420  1.00  0.00           H
ATOM    863  CA  ALA A 640      48.860  39.420  62.660  1.00  0.00           C
ATOM    864  HA  ALA A 640      48.640  40.020  61.780  1.00  0.00           H
ATOM    865  CB  ALA A 640      50.350  39.010  62.620  1.00  0.00           C
ATOM    866  HB1 ALA A 640      50.800  38.710  63.600  1.00  0.00           H
ATOM    867  HB2 ALA A 640      50.970  39.870  62.290  1.00  0.00           H
ATOM    868  HB3 ALA A 640      50.510  38.120  61.980  1.00  0.00           H
ATOM    869  C   ALA A 640      47.980  38.190  62.290  1.00  0.00           C
ATOM    870  O   ALA A 640      47.430  38.090  61.220  1.00  0.00           O
ATOM    871  N   ILE A 641      47.700  37.250  63.210  1.00  0.00           N
ATOM    872  HN  ILE A 641      48.000  37.330  64.160  1.00  0.00           H
ATOM    873  CA  ILE A 641      46.830  36.100  63.030  1.00  0.00           C
ATOM    874  HA  ILE A 641      47.200  35.530  62.200  1.00  0.00           H
ATOM    875  CB  ILE A 641      46.760  35.210  64.300  1.00  0.00           C
ATOM    876  HB  ILE A 641      46.130  35.810  64.990  1.00  0.00           H
ATOM    877  CG2 ILE A 641      46.150  33.960  63.920  1.00  0.00           C
ATOM    878 HG21 ILE A 641      46.550  33.540  62.970  1.00  0.00           H
ATOM    879 HG22 ILE A 641      45.040  33.970  63.770  1.00  0.00           H
ATOM    880 HG23 ILE A 641      46.280  33.220  64.730  1.00  0.00           H
ATOM    881  CG1 ILE A 641      48.180  34.870  64.880  1.00  0.00           C
ATOM    882 HG11 ILE A 641      48.050  34.170  65.720  1.00  0.00           H
ATOM    883 HG12 ILE A 641      48.670  35.810  65.200  1.00  0.00           H
ATOM    884  CD  ILE A 641      49.170  34.250  63.900  1.00  0.00           C
ATOM    885  HD1 ILE A 641      48.690  33.530  63.200  1.00  0.00           H
ATOM    886  HD2 ILE A 641      50.020  33.780  64.430  1.00  0.00           H
ATOM    887  HD3 ILE A 641      49.600  35.120  63.360  1.00  0.00           H
ATOM    888  C   ILE A 641      45.380  36.530  62.650  1.00  0.00           C
ATOM    889  O   ILE A 641      44.690  35.880  61.820  1.00  0.00           O
ATOM    890  N   GLU A 642      44.840  37.600  63.160  1.00  0.00           N
ATOM    891  HN  GLU A 642      45.340  38.150  63.820  1.00  0.00           H
ATOM    892  CA  GLU A 642      43.550  38.060  62.700  1.00  0.00           C
ATOM    893  HA  GLU A 642      42.860  37.230  62.760  1.00  0.00           H
ATOM    894  CB  GLU A 642      43.020  39.130  63.750  1.00  0.00           C
ATOM    895  HB1 GLU A 642      42.030  39.530  63.470  1.00  0.00           H
ATOM    896  HB2 GLU A 642      43.780  39.940  63.820  1.00  0.00           H
ATOM    897  CG  GLU A 642      42.740  38.360  65.060  1.00  0.00           C
ATOM    898  HG1 GLU A 642      43.370  37.460  65.200  1.00  0.00           H
ATOM    899  HG2 GLU A 642      41.670  38.060  64.950  1.00  0.00           H
ATOM    900  CD  GLU A 642      42.900  39.200  66.330  1.00  0.00           C
ATOM    901  OE1 GLU A 642      41.900  39.330  67.100  1.00  0.00           O
ATOM    902  OE2 GLU A 642      43.900  39.850  66.660  1.00  0.00           O
ATOM    903  C   GLU A 642      43.540  38.510  61.260  1.00  0.00           C
ATOM    904  O   GLU A 642      42.630  38.230  60.520  1.00  0.00           O
ATOM    905  N   SER A 643      44.570  39.170  60.790  1.00  0.00           N
ATOM    906  HN  SER A 643      45.170  39.340  61.570  1.00  0.00           H
ATOM    907  CA  SER A 643      44.720  39.650  59.350  1.00  0.00           C
ATOM    908  HA  SER A 643      43.830  40.180  59.070  1.00  0.00           H
ATOM    909  CB  SER A 643      46.100  40.470  59.170  1.00  0.00           C
ATOM    910  HB1 SER A 643      46.200  40.830  58.130  1.00  0.00           H
ATOM    911  HB2 SER A 643      46.970  39.820  59.350  1.00  0.00           H
ATOM    912  OG  SER A 643      46.000  41.630  59.950  1.00  0.00           O
ATOM    913  HG1 SER A 643      45.690  41.290  60.780  1.00  0.00           H
ATOM    914  C   SER A 643      44.810  38.460  58.420  1.00  0.00           C
ATOM    915  O   SER A 643      44.070  38.410  57.430  1.00  0.00           O
ATOM    916  N   LEU A 644      45.680  37.480  58.700  1.00  0.00           N
ATOM    917  HN  LEU A 644      46.340  37.630  59.430  1.00  0.00           H
ATOM    918  CA  LEU A 644      45.680  36.140  58.050  1.00  0.00           C
ATOM    919  HA  LEU A 644      45.740  36.430  57.010  1.00  0.00           H
ATOM    920  CB  LEU A 644      46.860  35.160  58.620  1.00  0.00           C
ATOM    921  HB1 LEU A 644      46.660  34.100  58.320  1.00  0.00           H
ATOM    922  HB2 LEU A 644      46.780  35.240  59.720  1.00  0.00           H
ATOM    923  CG  LEU A 644      48.300  35.720  58.290  1.00  0.00           C
ATOM    924  HG  LEU A 644      48.320  36.820  58.290  1.00  0.00           H
ATOM    925  CD1 LEU A 644      49.230  35.360  59.480  1.00  0.00           C
ATOM    926 HD11 LEU A 644      48.840  35.310  60.520  1.00  0.00           H
ATOM    927 HD12 LEU A 644      50.030  36.110  59.620  1.00  0.00           H
ATOM    928 HD13 LEU A 644      49.670  34.340  59.400  1.00  0.00           H
ATOM    929  CD2 LEU A 644      48.730  35.010  56.950  1.00  0.00           C
ATOM    930 HD21 LEU A 644      49.760  35.260  56.600  1.00  0.00           H
ATOM    931 HD22 LEU A 644      47.950  35.170  56.180  1.00  0.00           H
ATOM    932 HD23 LEU A 644      48.770  33.910  57.130  1.00  0.00           H
ATOM    933  C   LEU A 644      44.310  35.430  58.050  1.00  0.00           C
ATOM    934  O   LEU A 644      43.820  34.910  57.070  1.00  0.00           O
ATOM    935  N   PHE A 645      43.590  35.410  59.240  1.00  0.00           N
ATOM    936  HN  PHE A 645      43.820  35.920  60.070  1.00  0.00           H
ATOM    937  CA  PHE A 645      42.320  34.710  59.370  1.00  0.00           C
ATOM    938  HA  PHE A 645      42.540  33.720  59.000  1.00  0.00           H
ATOM    939  CB  PHE A 645      41.990  34.490  60.930  1.00  0.00           C
ATOM    940  HB1 PHE A 645      41.960  35.520  61.340  1.00  0.00           H
ATOM    941  HB2 PHE A 645      42.740  33.830  61.400  1.00  0.00           H
ATOM    942  CG  PHE A 645      40.740  33.820  61.350  1.00  0.00           C
ATOM    943  CD1 PHE A 645      40.110  34.090  62.580  1.00  0.00           C
ATOM    944  HD1 PHE A 645      40.620  34.760  63.260  1.00  0.00           H
ATOM    945  CE1 PHE A 645      38.850  33.480  62.850  1.00  0.00           C
ATOM    946  HE1 PHE A 645      38.290  33.690  63.760  1.00  0.00           H
ATOM    947  CZ  PHE A 645      38.370  32.450  62.000  1.00  0.00           C
ATOM    948  HZ  PHE A 645      37.430  31.950  62.150  1.00  0.00           H
ATOM    949  CD2 PHE A 645      40.210  32.800  60.510  1.00  0.00           C
ATOM    950  HD2 PHE A 645      40.570  32.620  59.500  1.00  0.00           H
ATOM    951  CE2 PHE A 645      39.050  32.060  60.830  1.00  0.00           C
ATOM    952  HE2 PHE A 645      38.470  31.490  60.130  1.00  0.00           H
ATOM    953  C   PHE A 645      41.270  35.350  58.520  1.00  0.00           C
ATOM    954  O   PHE A 645      40.530  34.750  57.770  1.00  0.00           O
ATOM    955  N   GLY A 646      41.270  36.720  58.500  1.00  0.00           N
ATOM    956  HN  GLY A 646      41.800  37.220  59.180  1.00  0.00           H
ATOM    957  CA  GLY A 646      40.540  37.600  57.660  1.00  0.00           C
ATOM    958  HA1 GLY A 646      40.850  38.570  58.030  1.00  0.00           H
ATOM    959  HA2 GLY A 646      39.510  37.400  57.930  1.00  0.00           H
ATOM    960  C   GLY A 646      40.790  37.390  56.210  1.00  0.00           C
ATOM    961  O   GLY A 646      39.870  37.010  55.470  1.00  0.00           O
ATOM    962  N   ALA A 647      42.020  37.640  55.720  1.00  0.00           N
ATOM    963  HN  ALA A 647      42.730  37.840  56.380  1.00  0.00           H
ATOM    964  CA  ALA A 647      42.510  37.440  54.360  1.00  0.00           C
ATOM    965  HA  ALA A 647      41.920  38.120  53.760  1.00  0.00           H
ATOM    966  CB  ALA A 647      43.990  37.930  54.090  1.00  0.00           C
ATOM    967  HB1 ALA A 647      44.410  37.470  53.170  1.00  0.00           H
ATOM    968  HB2 ALA A 647      44.520  37.650  55.030  1.00  0.00           H
ATOM    969  HB3 ALA A 647      44.110  39.020  53.980  1.00  0.00           H
ATOM    970  C   ALA A 647      42.330  36.040  53.750  1.00  0.00           C
ATOM    971  O   ALA A 647      41.990  35.890  52.570  1.00  0.00           O
ATOM    972  N   SER A 648      42.590  34.990  54.540  1.00  0.00           N
ATOM    973  HN  SER A 648      42.980  35.040  55.450  1.00  0.00           H
ATOM    974  CA  SER A 648      42.340  33.590  54.160  1.00  0.00           C
ATOM    975  HA  SER A 648      42.760  33.560  53.160  1.00  0.00           H
ATOM    976  CB  SER A 648      42.940  32.480  55.110  1.00  0.00           C
ATOM    977  HB1 SER A 648      44.040  32.580  55.100  1.00  0.00           H
ATOM    978  HB2 SER A 648      42.690  31.430  54.820  1.00  0.00           H
ATOM    979  OG  SER A 648      42.460  32.650  56.390  1.00  0.00           O
ATOM    980  HG1 SER A 648      42.860  33.480  56.640  1.00  0.00           H
ATOM    981  C   SER A 648      40.850  33.320  53.970  1.00  0.00           C
ATOM    982  O   SER A 648      40.480  32.760  52.890  1.00  0.00           O
ATOM    983  N   LEU A 649      39.920  33.710  54.920  1.00  0.00           N
ATOM    984  HN  LEU A 649      40.240  34.070  55.780  1.00  0.00           H
ATOM    985  CA  LEU A 649      38.470  33.630  54.830  1.00  0.00           C
ATOM    986  HA  LEU A 649      38.150  32.630  54.580  1.00  0.00           H
ATOM    987  CB  LEU A 649      37.640  34.120  56.080  1.00  0.00           C
ATOM    988  HB1 LEU A 649      36.580  34.340  55.840  1.00  0.00           H
ATOM    989  HB2 LEU A 649      38.100  35.060  56.440  1.00  0.00           H
ATOM    990  CG  LEU A 649      37.600  33.130  57.330  1.00  0.00           C
ATOM    991  HG  LEU A 649      38.650  33.170  57.690  1.00  0.00           H
ATOM    992  CD1 LEU A 649      36.780  33.860  58.360  1.00  0.00           C
ATOM    993 HD11 LEU A 649      35.750  33.460  58.220  1.00  0.00           H
ATOM    994 HD12 LEU A 649      36.730  34.950  58.160  1.00  0.00           H
ATOM    995 HD13 LEU A 649      36.930  33.490  59.390  1.00  0.00           H
ATOM    996  CD2 LEU A 649      37.060  31.690  57.010  1.00  0.00           C
ATOM    997 HD21 LEU A 649      35.990  31.660  56.730  1.00  0.00           H
ATOM    998 HD22 LEU A 649      37.130  31.000  57.880  1.00  0.00           H
ATOM    999 HD23 LEU A 649      37.560  31.150  56.190  1.00  0.00           H
ATOM   1000  C   LEU A 649      37.920  34.370  53.600  1.00  0.00           C
ATOM   1001  O   LEU A 649      37.180  33.820  52.710  1.00  0.00           O
ATOM   1002  N   THR A 650      38.290  35.670  53.550  1.00  0.00           N
ATOM   1003  HN  THR A 650      38.710  36.170  54.320  1.00  0.00           H
ATOM   1004  CA  THR A 650      37.930  36.500  52.410  1.00  0.00           C
ATOM   1005  HA  THR A 650      36.850  36.460  52.330  1.00  0.00           H
ATOM   1006  CB  THR A 650      38.490  37.880  52.490  1.00  0.00           C
ATOM   1007  HB  THR A 650      39.590  37.900  52.390  1.00  0.00           H
ATOM   1008  OG1 THR A 650      38.190  38.450  53.760  1.00  0.00           O
ATOM   1009  HG1 THR A 650      38.730  37.950  54.390  1.00  0.00           H
ATOM   1010  CG2 THR A 650      37.770  38.670  51.410  1.00  0.00           C
ATOM   1011 HG21 THR A 650      36.650  38.630  51.330  1.00  0.00           H
ATOM   1012 HG22 THR A 650      38.160  38.590  50.380  1.00  0.00           H
ATOM   1013 HG23 THR A 650      37.900  39.760  51.580  1.00  0.00           H
ATOM   1014  C   THR A 650      38.410  35.770  51.090  1.00  0.00           C
ATOM   1015  O   THR A 650      37.840  35.750  50.010  1.00  0.00           O
ATOM   1016  N   GLY A 651      39.690  35.370  51.140  1.00  0.00           N
ATOM   1017  HN  GLY A 651      40.170  35.630  51.990  1.00  0.00           H
ATOM   1018  CA  GLY A 651      40.430  34.880  50.050  1.00  0.00           C
ATOM   1019  HA1 GLY A 651      41.430  34.660  50.420  1.00  0.00           H
ATOM   1020  HA2 GLY A 651      40.440  35.750  49.410  1.00  0.00           H
ATOM   1021  C   GLY A 651      39.950  33.620  49.390  1.00  0.00           C
ATOM   1022  O   GLY A 651      39.750  33.650  48.180  1.00  0.00           O
ATOM   1023  N   ILE A 652      39.580  32.600  50.170  1.00  0.00           N
ATOM   1024  HN  ILE A 652      39.770  32.560  51.150  1.00  0.00           H
ATOM   1025  CA  ILE A 652      39.080  31.270  49.640  1.00  0.00           C
ATOM   1026  HA  ILE A 652      39.700  30.890  48.840  1.00  0.00           H
ATOM   1027  CB  ILE A 652      39.050  30.180  50.740  1.00  0.00           C
ATOM   1028  HB  ILE A 652      38.670  30.690  51.650  1.00  0.00           H
ATOM   1029  CG2 ILE A 652      38.080  29.000  50.550  1.00  0.00           C
ATOM   1030 HG21 ILE A 652      37.080  29.320  50.200  1.00  0.00           H
ATOM   1031 HG22 ILE A 652      38.030  28.370  51.470  1.00  0.00           H
ATOM   1032 HG23 ILE A 652      38.620  28.390  49.780  1.00  0.00           H
ATOM   1033  CG1 ILE A 652      40.470  29.640  51.050  1.00  0.00           C
ATOM   1034 HG11 ILE A 652      41.100  30.520  50.840  1.00  0.00           H
ATOM   1035 HG12 ILE A 652      40.940  28.880  50.370  1.00  0.00           H
ATOM   1036  CD  ILE A 652      40.700  29.260  52.620  1.00  0.00           C
ATOM   1037  HD1 ILE A 652      39.990  28.490  52.980  1.00  0.00           H
ATOM   1038  HD2 ILE A 652      40.600  30.260  53.090  1.00  0.00           H
ATOM   1039  HD3 ILE A 652      41.780  29.000  52.660  1.00  0.00           H
ATOM   1040  C   ILE A 652      37.690  31.530  49.090  1.00  0.00           C
ATOM   1041  O   ILE A 652      37.420  31.150  47.990  1.00  0.00           O
ATOM   1042  N   ALA A 653      36.770  32.280  49.830  1.00  0.00           N
ATOM   1043  HN  ALA A 653      36.980  32.720  50.690  1.00  0.00           H
ATOM   1044  CA  ALA A 653      35.400  32.580  49.310  1.00  0.00           C
ATOM   1045  HA  ALA A 653      34.960  31.650  49.010  1.00  0.00           H
ATOM   1046  CB  ALA A 653      34.450  33.230  50.370  1.00  0.00           C
ATOM   1047  HB1 ALA A 653      34.740  34.240  50.710  1.00  0.00           H
ATOM   1048  HB2 ALA A 653      34.490  32.480  51.200  1.00  0.00           H
ATOM   1049  HB3 ALA A 653      33.400  33.330  50.000  1.00  0.00           H
ATOM   1050  C   ALA A 653      35.410  33.480  48.010  1.00  0.00           C
ATOM   1051  O   ALA A 653      34.670  33.100  47.070  1.00  0.00           O
ATOM   1052  N   TYR A 654      36.210  34.560  47.980  1.00  0.00           N
ATOM   1053  HN  TYR A 654      36.940  34.710  48.640  1.00  0.00           H
ATOM   1054  CA  TYR A 654      36.460  35.330  46.730  1.00  0.00           C
ATOM   1055  HA  TYR A 654      35.520  35.800  46.480  1.00  0.00           H
ATOM   1056  CB  TYR A 654      37.480  36.460  47.080  1.00  0.00           C
ATOM   1057  HB1 TYR A 654      38.460  36.000  47.330  1.00  0.00           H
ATOM   1058  HB2 TYR A 654      37.050  36.970  47.970  1.00  0.00           H
ATOM   1059  CG  TYR A 654      37.630  37.520  46.020  1.00  0.00           C
ATOM   1060  CD1 TYR A 654      38.760  37.460  45.110  1.00  0.00           C
ATOM   1061  HD1 TYR A 654      39.340  36.550  45.130  1.00  0.00           H
ATOM   1062  CE1 TYR A 654      39.180  38.480  44.310  1.00  0.00           C
ATOM   1063  HE1 TYR A 654      39.940  38.290  43.560  1.00  0.00           H
ATOM   1064  CZ  TYR A 654      38.520  39.720  44.400  1.00  0.00           C
ATOM   1065  OH  TYR A 654      38.790  40.800  43.460  1.00  0.00           O
ATOM   1066  HH  TYR A 654      39.420  40.460  42.830  1.00  0.00           H
ATOM   1067  CD2 TYR A 654      37.060  38.860  46.150  1.00  0.00           C
ATOM   1068  HD2 TYR A 654      36.260  39.030  46.870  1.00  0.00           H
ATOM   1069  CE2 TYR A 654      37.470  39.880  45.280  1.00  0.00           C
ATOM   1070  HE2 TYR A 654      37.000  40.850  45.200  1.00  0.00           H
ATOM   1071  C   TYR A 654      36.960  34.600  45.580  1.00  0.00           C
ATOM   1072  O   TYR A 654      36.640  34.890  44.420  1.00  0.00           O
ATOM   1073  N   SER A 655      37.910  33.660  45.820  1.00  0.00           N
ATOM   1074  HN  SER A 655      38.180  33.450  46.760  1.00  0.00           H
ATOM   1075  CA  SER A 655      38.560  32.890  44.680  1.00  0.00           C
ATOM   1076  HA  SER A 655      38.600  33.530  43.810  1.00  0.00           H
ATOM   1077  CB  SER A 655      39.990  32.370  44.950  1.00  0.00           C
ATOM   1078  HB1 SER A 655      40.680  33.240  44.850  1.00  0.00           H
ATOM   1079  HB2 SER A 655      40.370  31.640  44.210  1.00  0.00           H
ATOM   1080  OG  SER A 655      40.090  31.800  46.250  1.00  0.00           O
ATOM   1081  HG1 SER A 655      40.070  32.540  46.860  1.00  0.00           H
ATOM   1082  C   SER A 655      37.730  31.680  44.220  1.00  0.00           C
ATOM   1083  O   SER A 655      37.740  31.360  43.070  1.00  0.00           O
ATOM   1084  N   LEU A 656      37.140  30.850  45.210  1.00  0.00           N
ATOM   1085  HN  LEU A 656      37.340  30.870  46.190  1.00  0.00           H
ATOM   1086  CA  LEU A 656      36.330  29.630  44.790  1.00  0.00           C
ATOM   1087  HA  LEU A 656      36.900  28.980  44.140  1.00  0.00           H
ATOM   1088  CB  LEU A 656      35.890  28.770  45.990  1.00  0.00           C
ATOM   1089  HB1 LEU A 656      35.370  29.450  46.690  1.00  0.00           H
ATOM   1090  HB2 LEU A 656      36.880  28.530  46.440  1.00  0.00           H
ATOM   1091  CG  LEU A 656      35.010  27.470  45.670  1.00  0.00           C
ATOM   1092  HG  LEU A 656      34.030  27.850  45.300  1.00  0.00           H
ATOM   1093  CD1 LEU A 656      35.630  26.550  44.650  1.00  0.00           C
ATOM   1094 HD11 LEU A 656      35.090  25.580  44.730  1.00  0.00           H
ATOM   1095 HD12 LEU A 656      36.730  26.420  44.750  1.00  0.00           H
ATOM   1096 HD13 LEU A 656      35.450  26.920  43.610  1.00  0.00           H
ATOM   1097  CD2 LEU A 656      34.790  26.770  47.020  1.00  0.00           C
ATOM   1098 HD21 LEU A 656      34.230  25.830  46.870  1.00  0.00           H
ATOM   1099 HD22 LEU A 656      34.230  27.340  47.800  1.00  0.00           H
ATOM   1100 HD23 LEU A 656      35.760  26.500  47.470  1.00  0.00           H
ATOM   1101  C   LEU A 656      35.110  30.030  43.940  1.00  0.00           C
ATOM   1102  O   LEU A 656      34.820  29.490  42.880  1.00  0.00           O
ATOM   1103  N   PHE A 657      34.470  31.160  44.350  1.00  0.00           N
ATOM   1104  HN  PHE A 657      34.730  31.550  45.230  1.00  0.00           H
ATOM   1105  CA  PHE A 657      33.290  31.690  43.640  1.00  0.00           C
ATOM   1106  HA  PHE A 657      32.860  30.870  43.090  1.00  0.00           H
ATOM   1107  CB  PHE A 657      32.350  32.360  44.670  1.00  0.00           C
ATOM   1108  HB1 PHE A 657      31.460  32.810  44.200  1.00  0.00           H
ATOM   1109  HB2 PHE A 657      32.890  33.180  45.180  1.00  0.00           H
ATOM   1110  CG  PHE A 657      31.850  31.350  45.700  1.00  0.00           C
ATOM   1111  CD1 PHE A 657      31.160  30.220  45.220  1.00  0.00           C
ATOM   1112  HD1 PHE A 657      31.030  30.030  44.160  1.00  0.00           H
ATOM   1113  CE1 PHE A 657      30.520  29.290  46.070  1.00  0.00           C
ATOM   1114  HE1 PHE A 657      29.910  28.500  45.660  1.00  0.00           H
ATOM   1115  CZ  PHE A 657      30.720  29.440  47.450  1.00  0.00           C
ATOM   1116  HZ  PHE A 657      30.130  28.810  48.100  1.00  0.00           H
ATOM   1117  CD2 PHE A 657      31.960  31.490  47.090  1.00  0.00           C
ATOM   1118  HD2 PHE A 657      32.590  32.290  47.460  1.00  0.00           H
ATOM   1119  CE2 PHE A 657      31.420  30.470  47.930  1.00  0.00           C
ATOM   1120  HE2 PHE A 657      31.530  30.710  48.980  1.00  0.00           H
ATOM   1121  C   PHE A 657      33.700  32.570  42.520  1.00  0.00           C
ATOM   1122  O   PHE A 657      32.910  32.980  41.710  1.00  0.00           O
ATOM   1123  N   ALA A 658      35.030  32.710  42.270  1.00  0.00           N
ATOM   1124  HN  ALA A 658      35.610  32.200  42.890  1.00  0.00           H
ATOM   1125  CA  ALA A 658      35.470  33.530  41.220  1.00  0.00           C
ATOM   1126  HA  ALA A 658      36.500  33.730  41.510  1.00  0.00           H
ATOM   1127  CB  ALA A 658      35.670  32.700  39.880  1.00  0.00           C
ATOM   1128  HB1 ALA A 658      36.240  31.760  40.050  1.00  0.00           H
ATOM   1129  HB2 ALA A 658      36.230  33.310  39.130  1.00  0.00           H
ATOM   1130  HB3 ALA A 658      34.730  32.480  39.350  1.00  0.00           H
ATOM   1131  C   ALA A 658      34.870  34.970  41.180  1.00  0.00           C
ATOM   1132  O   ALA A 658      34.350  35.420  40.170  1.00  0.00           O
ATOM   1133  N   GLY A 659      35.000  35.770  42.370  1.00  0.00           N
ATOM   1134  HN  GLY A 659      35.410  35.310  43.150  1.00  0.00           H
ATOM   1135  CA  GLY A 659      34.810  37.190  42.290  1.00  0.00           C
ATOM   1136  HA1 GLY A 659      35.290  37.720  43.100  1.00  0.00           H
ATOM   1137  HA2 GLY A 659      33.740  37.320  42.210  1.00  0.00           H
ATOM   1138  C   GLY A 659      35.350  37.940  41.090  1.00  0.00           C
ATOM   1139  O   GLY A 659      34.630  38.700  40.490  1.00  0.00           O
ATOM   1140  N   GLN A 660      36.570  37.620  40.700  1.00  0.00           N
ATOM   1141  HN  GLN A 660      37.130  37.100  41.350  1.00  0.00           H
ATOM   1142  CA  GLN A 660      37.240  38.080  39.480  1.00  0.00           C
ATOM   1143  HA  GLN A 660      36.560  37.750  38.710  1.00  0.00           H
ATOM   1144  CB  GLN A 660      37.320  39.620  39.360  1.00  0.00           C
ATOM   1145  HB1 GLN A 660      37.770  40.030  40.280  1.00  0.00           H
ATOM   1146  HB2 GLN A 660      36.270  39.960  39.300  1.00  0.00           H
ATOM   1147  CG  GLN A 660      38.130  40.030  38.100  1.00  0.00           C
ATOM   1148  HG1 GLN A 660      39.210  39.780  38.220  1.00  0.00           H
ATOM   1149  HG2 GLN A 660      37.990  41.140  38.120  1.00  0.00           H
ATOM   1150  CD  GLN A 660      37.630  39.500  36.750  1.00  0.00           C
ATOM   1151  OE1 GLN A 660      38.500  39.110  35.980  1.00  0.00           O
ATOM   1152  NE2 GLN A 660      36.340  39.510  36.480  1.00  0.00           N
ATOM   1153 HE21 GLN A 660      36.000  39.700  35.560  1.00  0.00           H
ATOM   1154 HE22 GLN A 660      35.720  39.800  37.200  1.00  0.00           H
ATOM   1155  C   GLN A 660      38.550  37.340  39.350  1.00  0.00           C
ATOM   1156  O   GLN A 660      39.520  37.720  40.070  1.00  0.00           O
ATOM   1157  N   PRO A 661      38.710  36.260  38.600  1.00  0.00           N
ATOM   1158  CD  PRO A 661      37.670  35.800  37.660  1.00  0.00           C
ATOM   1159  HD1 PRO A 661      37.310  36.640  37.040  1.00  0.00           H
ATOM   1160  HD2 PRO A 661      36.890  35.320  38.280  1.00  0.00           H
ATOM   1161  CA  PRO A 661      39.650  35.140  38.860  1.00  0.00           C
ATOM   1162  HA  PRO A 661      39.210  34.690  39.740  1.00  0.00           H
ATOM   1163  CB  PRO A 661      39.580  34.240  37.670  1.00  0.00           C
ATOM   1164  HB1 PRO A 661      39.340  33.220  38.040  1.00  0.00           H
ATOM   1165  HB2 PRO A 661      40.470  34.170  37.000  1.00  0.00           H
ATOM   1166  CG  PRO A 661      38.450  34.790  36.780  1.00  0.00           C
ATOM   1167  HG1 PRO A 661      38.900  35.260  35.870  1.00  0.00           H
ATOM   1168  HG2 PRO A 661      37.760  33.950  36.550  1.00  0.00           H
ATOM   1169  C   PRO A 661      41.010  35.400  39.330  1.00  0.00           C
ATOM   1170  O   PRO A 661      41.430  34.740  40.300  1.00  0.00           O
ATOM   1171  N   LEU A 662      41.830  36.270  38.690  1.00  0.00           N
ATOM   1172  HN  LEU A 662      41.470  36.850  37.960  1.00  0.00           H
ATOM   1173  CA  LEU A 662      43.240  36.340  38.890  1.00  0.00           C
ATOM   1174  HA  LEU A 662      43.590  35.450  39.380  1.00  0.00           H
ATOM   1175  CB  LEU A 662      44.010  36.390  37.600  1.00  0.00           C
ATOM   1176  HB1 LEU A 662      45.100  36.380  37.830  1.00  0.00           H
ATOM   1177  HB2 LEU A 662      43.770  37.330  37.050  1.00  0.00           H
ATOM   1178  CG  LEU A 662      43.740  35.310  36.550  1.00  0.00           C
ATOM   1179  HG  LEU A 662      42.740  35.250  36.060  1.00  0.00           H
ATOM   1180  CD1 LEU A 662      44.660  35.640  35.380  1.00  0.00           C
ATOM   1181 HD11 LEU A 662      44.160  36.430  34.790  1.00  0.00           H
ATOM   1182 HD12 LEU A 662      44.570  34.960  34.490  1.00  0.00           H
ATOM   1183 HD13 LEU A 662      45.670  36.070  35.560  1.00  0.00           H
ATOM   1184  CD2 LEU A 662      44.070  33.910  37.120  1.00  0.00           C
ATOM   1185 HD21 LEU A 662      44.450  33.210  36.350  1.00  0.00           H
ATOM   1186 HD22 LEU A 662      43.100  33.530  37.520  1.00  0.00           H
ATOM   1187 HD23 LEU A 662      44.840  33.990  37.920  1.00  0.00           H
ATOM   1188  C   LEU A 662      43.530  37.530  39.780  1.00  0.00           C
ATOM   1189  O   LEU A 662      44.670  37.740  40.230  1.00  0.00           O
ATOM   1190  N   THR A 663      42.550  38.380  40.140  1.00  0.00           N
ATOM   1191  HN  THR A 663      41.580  38.240  39.920  1.00  0.00           H
ATOM   1192  CA  THR A 663      42.800  39.440  41.190  1.00  0.00           C
ATOM   1193  HA  THR A 663      43.680  39.980  40.870  1.00  0.00           H
ATOM   1194  CB  THR A 663      41.650  40.450  41.230  1.00  0.00           C
ATOM   1195  HB  THR A 663      41.940  41.240  41.960  1.00  0.00           H
ATOM   1196  OG1 THR A 663      40.390  39.900  41.430  1.00  0.00           O
ATOM   1197  HG1 THR A 663      40.350  39.060  40.940  1.00  0.00           H
ATOM   1198  CG2 THR A 663      41.450  41.260  39.850  1.00  0.00           C
ATOM   1199 HG21 THR A 663      41.080  40.480  39.150  1.00  0.00           H
ATOM   1200 HG22 THR A 663      42.400  41.790  39.620  1.00  0.00           H
ATOM   1201 HG23 THR A 663      40.610  41.980  39.910  1.00  0.00           H
ATOM   1202  C   THR A 663      43.060  38.870  42.610  1.00  0.00           C
ATOM   1203  O   THR A 663      42.440  37.910  43.010  1.00  0.00           O
ATOM   1204  N   ILE A 664      43.870  39.520  43.470  1.00  0.00           N
ATOM   1205  HN  ILE A 664      44.200  40.440  43.340  1.00  0.00           H
ATOM   1206  CA  ILE A 664      44.390  38.930  44.730  1.00  0.00           C
ATOM   1207  HA  ILE A 664      43.820  38.110  45.150  1.00  0.00           H
ATOM   1208  CB  ILE A 664      45.850  38.420  44.500  1.00  0.00           C
ATOM   1209  HB  ILE A 664      46.330  39.250  43.960  1.00  0.00           H
ATOM   1210  CG2 ILE A 664      46.680  38.100  45.830  1.00  0.00           C
ATOM   1211 HG21 ILE A 664      46.190  37.410  46.560  1.00  0.00           H
ATOM   1212 HG22 ILE A 664      46.990  39.030  46.340  1.00  0.00           H
ATOM   1213 HG23 ILE A 664      47.560  37.520  45.480  1.00  0.00           H
ATOM   1214  CG1 ILE A 664      45.870  37.120  43.580  1.00  0.00           C
ATOM   1215 HG11 ILE A 664      46.910  37.000  43.230  1.00  0.00           H
ATOM   1216 HG12 ILE A 664      45.200  37.440  42.740  1.00  0.00           H
ATOM   1217  CD  ILE A 664      45.290  35.970  44.180  1.00  0.00           C
ATOM   1218  HD1 ILE A 664      45.910  35.850  45.100  1.00  0.00           H
ATOM   1219  HD2 ILE A 664      45.220  35.070  43.540  1.00  0.00           H
ATOM   1220  HD3 ILE A 664      44.260  36.070  44.570  1.00  0.00           H
ATOM   1221  C   ILE A 664      44.420  40.030  45.750  1.00  0.00           C
ATOM   1222  O   ILE A 664      44.690  41.180  45.480  1.00  0.00           O
ATOM   1223  N   LEU A 665      44.020  39.690  47.020  1.00  0.00           N
ATOM   1224  HN  LEU A 665      43.770  38.750  47.190  1.00  0.00           H
ATOM   1225  CA  LEU A 665      44.020  40.540  48.170  1.00  0.00           C
ATOM   1226  HA  LEU A 665      44.320  41.560  47.950  1.00  0.00           H
ATOM   1227  CB  LEU A 665      42.600  40.600  48.770  1.00  0.00           C
ATOM   1228  HB1 LEU A 665      41.840  41.040  48.090  1.00  0.00           H
ATOM   1229  HB2 LEU A 665      42.590  41.380  49.560  1.00  0.00           H
ATOM   1230  CG  LEU A 665      42.120  39.250  49.340  1.00  0.00           C
ATOM   1231  HG  LEU A 665      42.670  38.390  48.900  1.00  0.00           H
ATOM   1232  CD1 LEU A 665      42.330  39.140  50.880  1.00  0.00           C
ATOM   1233 HD11 LEU A 665      43.280  39.610  51.230  1.00  0.00           H
ATOM   1234 HD12 LEU A 665      42.440  38.060  51.070  1.00  0.00           H
ATOM   1235 HD13 LEU A 665      41.380  39.560  51.300  1.00  0.00           H
ATOM   1236  CD2 LEU A 665      40.610  39.030  48.960  1.00  0.00           C
ATOM   1237 HD21 LEU A 665      39.970  39.730  49.540  1.00  0.00           H
ATOM   1238 HD22 LEU A 665      40.280  37.970  49.060  1.00  0.00           H
ATOM   1239 HD23 LEU A 665      40.490  39.260  47.880  1.00  0.00           H
ATOM   1240  C   LEU A 665      45.020  40.000  49.140  1.00  0.00           C
ATOM   1241  O   LEU A 665      45.340  38.830  49.200  1.00  0.00           O
ATOM   1242  N   GLY A 666      45.580  41.000  49.890  1.00  0.00           N
ATOM   1243  HN  GLY A 666      45.300  41.930  49.680  1.00  0.00           H
ATOM   1244  CA  GLY A 666      46.580  40.640  50.860  1.00  0.00           C
ATOM   1245  HA1 GLY A 666      47.450  40.290  50.310  1.00  0.00           H
ATOM   1246  HA2 GLY A 666      46.240  39.930  51.590  1.00  0.00           H
ATOM   1247  C   GLY A 666      47.080  41.820  51.680  1.00  0.00           C
ATOM   1248  O   GLY A 666      47.900  41.590  52.590  1.00  0.00           O
ATOM   1249  N   SER A 667      46.740  43.070  51.390  1.00  0.00           N
ATOM   1250  HN  SER A 667      45.990  43.200  50.750  1.00  0.00           H
ATOM   1251  CA  SER A 667      47.280  44.320  51.970  1.00  0.00           C
ATOM   1252  HA  SER A 667      46.900  44.280  52.990  1.00  0.00           H
ATOM   1253  CB  SER A 667      48.870  44.480  51.950  1.00  0.00           C
ATOM   1254  HB1 SER A 667      49.240  44.090  50.970  1.00  0.00           H
ATOM   1255  HB2 SER A 667      49.350  43.760  52.650  1.00  0.00           H
ATOM   1256  OG  SER A 667      49.340  45.840  52.170  1.00  0.00           O
ATOM   1257  HG1 SER A 667      49.600  46.250  51.340  1.00  0.00           H
ATOM   1258  C   SER A 667      46.640  45.530  51.270  1.00  0.00           C
ATOM   1259  O   SER A 667      46.710  45.650  50.050  1.00  0.00           O
ATOM   1260  N   THR A 668      45.960  46.390  52.070  1.00  0.00           N
ATOM   1261  HN  THR A 668      46.000  46.100  53.020  1.00  0.00           H
ATOM   1262  CA  THR A 668      45.330  47.640  51.590  1.00  0.00           C
ATOM   1263  HA  THR A 668      45.420  47.740  50.520  1.00  0.00           H
ATOM   1264  CB  THR A 668      43.760  47.610  51.770  1.00  0.00           C
ATOM   1265  HB  THR A 668      43.300  46.970  50.990  1.00  0.00           H
ATOM   1266  OG1 THR A 668      43.030  48.870  51.550  1.00  0.00           O
ATOM   1267  HG1 THR A 668      42.890  48.980  50.610  1.00  0.00           H
ATOM   1268  CG2 THR A 668      43.430  47.000  53.200  1.00  0.00           C
ATOM   1269 HG21 THR A 668      43.990  47.600  53.930  1.00  0.00           H
ATOM   1270 HG22 THR A 668      43.640  45.900  53.240  1.00  0.00           H
ATOM   1271 HG23 THR A 668      42.340  47.130  53.390  1.00  0.00           H
ATOM   1272  C   THR A 668      45.990  48.890  52.230  1.00  0.00           C
ATOM   1273  O   THR A 668      46.250  48.890  53.430  1.00  0.00           O
ATOM   1274  N   GLY A 669      46.370  49.870  51.400  1.00  0.00           N
ATOM   1275  HN  GLY A 669      46.110  49.820  50.450  1.00  0.00           H
ATOM   1276  CA  GLY A 669      46.970  51.110  51.860  1.00  0.00           C
ATOM   1277  HA1 GLY A 669      47.620  51.480  51.080  1.00  0.00           H
ATOM   1278  HA2 GLY A 669      47.550  50.910  52.740  1.00  0.00           H
ATOM   1279  C   GLY A 669      45.920  52.050  52.340  1.00  0.00           C
ATOM   1280  O   GLY A 669      46.190  52.760  53.310  1.00  0.00           O
ATOM   1281  N   PRO A 670      44.700  52.150  51.790  1.00  0.00           N
ATOM   1282  CD  PRO A 670      44.430  52.030  50.360  1.00  0.00           C
ATOM   1283  HD1 PRO A 670      44.230  50.950  50.180  1.00  0.00           H
ATOM   1284  HD2 PRO A 670      45.290  52.440  49.780  1.00  0.00           H
ATOM   1285  CA  PRO A 670      43.680  53.020  52.360  1.00  0.00           C
ATOM   1286  HA  PRO A 670      44.120  54.000  52.500  1.00  0.00           H
ATOM   1287  CB  PRO A 670      42.530  52.990  51.360  1.00  0.00           C
ATOM   1288  HB1 PRO A 670      41.880  53.870  51.570  1.00  0.00           H
ATOM   1289  HB2 PRO A 670      41.910  52.070  51.360  1.00  0.00           H
ATOM   1290  CG  PRO A 670      43.360  52.970  50.050  1.00  0.00           C
ATOM   1291  HG1 PRO A 670      42.730  52.610  49.210  1.00  0.00           H
ATOM   1292  HG2 PRO A 670      43.790  53.950  49.770  1.00  0.00           H
ATOM   1293  C   PRO A 670      43.060  52.460  53.660  1.00  0.00           C
ATOM   1294  O   PRO A 670      42.940  53.260  54.540  1.00  0.00           O
ATOM   1295  N   VAL A 671      42.640  51.170  53.690  1.00  0.00           N
ATOM   1296  HN  VAL A 671      42.680  50.580  52.890  1.00  0.00           H
ATOM   1297  CA  VAL A 671      41.840  50.720  54.830  1.00  0.00           C
ATOM   1298  HA  VAL A 671      41.270  51.580  55.120  1.00  0.00           H
ATOM   1299  CB  VAL A 671      40.820  49.630  54.500  1.00  0.00           C
ATOM   1300  HB  VAL A 671      41.320  49.020  53.710  1.00  0.00           H
ATOM   1301  CG1 VAL A 671      40.540  48.660  55.670  1.00  0.00           C
ATOM   1302 HG11 VAL A 671      39.970  47.820  55.240  1.00  0.00           H
ATOM   1303 HG12 VAL A 671      39.930  49.000  56.530  1.00  0.00           H
ATOM   1304 HG13 VAL A 671      41.380  48.180  56.240  1.00  0.00           H
ATOM   1305  CG2 VAL A 671      39.620  50.360  53.940  1.00  0.00           C
ATOM   1306 HG21 VAL A 671      39.020  50.740  54.790  1.00  0.00           H
ATOM   1307 HG22 VAL A 671      38.950  49.740  53.310  1.00  0.00           H
ATOM   1308 HG23 VAL A 671      39.930  51.220  53.300  1.00  0.00           H
ATOM   1309  C   VAL A 671      42.740  50.600  56.080  1.00  0.00           C
ATOM   1310  O   VAL A 671      42.290  50.780  57.200  1.00  0.00           O
ATOM   1311  N   LEU A 672      44.110  50.490  55.900  1.00  0.00           N
ATOM   1312  HN  LEU A 672      44.510  50.320  55.010  1.00  0.00           H
ATOM   1313  CA  LEU A 672      44.990  50.700  57.040  1.00  0.00           C
ATOM   1314  HA  LEU A 672      44.600  50.100  57.850  1.00  0.00           H
ATOM   1315  CB  LEU A 672      46.370  50.310  56.440  1.00  0.00           C
ATOM   1316  HB1 LEU A 672      46.530  50.980  55.570  1.00  0.00           H
ATOM   1317  HB2 LEU A 672      46.410  49.260  56.090  1.00  0.00           H
ATOM   1318  CG  LEU A 672      47.600  50.480  57.440  1.00  0.00           C
ATOM   1319  HG  LEU A 672      47.710  51.540  57.800  1.00  0.00           H
ATOM   1320  CD1 LEU A 672      47.390  49.610  58.700  1.00  0.00           C
ATOM   1321 HD11 LEU A 672      46.320  49.740  58.980  1.00  0.00           H
ATOM   1322 HD12 LEU A 672      47.920  50.010  59.590  1.00  0.00           H
ATOM   1323 HD13 LEU A 672      47.630  48.540  58.500  1.00  0.00           H
ATOM   1324  CD2 LEU A 672      48.820  50.180  56.570  1.00  0.00           C
ATOM   1325 HD21 LEU A 672      48.840  49.100  56.310  1.00  0.00           H
ATOM   1326 HD22 LEU A 672      49.750  50.460  57.120  1.00  0.00           H
ATOM   1327 HD23 LEU A 672      48.790  50.820  55.650  1.00  0.00           H
ATOM   1328  C   LEU A 672      44.960  52.110  57.750  1.00  0.00           C
ATOM   1329  O   LEU A 672      45.040  52.170  58.980  1.00  0.00           O
ATOM   1330  N   VAL A 673      44.840  53.240  56.970  1.00  0.00           N
ATOM   1331  HN  VAL A 673      44.720  53.250  55.980  1.00  0.00           H
ATOM   1332  CA  VAL A 673      45.060  54.530  57.590  1.00  0.00           C
ATOM   1333  HA  VAL A 673      45.590  54.380  58.520  1.00  0.00           H
ATOM   1334  CB  VAL A 673      45.930  55.380  56.610  1.00  0.00           C
ATOM   1335  HB  VAL A 673      46.030  56.290  57.250  1.00  0.00           H
ATOM   1336  CG1 VAL A 673      47.380  54.850  56.470  1.00  0.00           C
ATOM   1337 HG11 VAL A 673      47.450  54.000  55.770  1.00  0.00           H
ATOM   1338 HG12 VAL A 673      47.870  54.500  57.420  1.00  0.00           H
ATOM   1339 HG13 VAL A 673      47.910  55.750  56.110  1.00  0.00           H
ATOM   1340  CG2 VAL A 673      45.280  55.680  55.320  1.00  0.00           C
ATOM   1341 HG21 VAL A 673      44.400  56.360  55.510  1.00  0.00           H
ATOM   1342 HG22 VAL A 673      44.990  54.800  54.720  1.00  0.00           H
ATOM   1343 HG23 VAL A 673      46.030  56.170  54.660  1.00  0.00           H
ATOM   1344  C   VAL A 673      43.680  55.180  57.820  1.00  0.00           C
ATOM   1345  O   VAL A 673      43.620  56.110  58.600  1.00  0.00           O
ATOM   1346  N   PHE A 674      42.600  54.590  57.230  1.00  0.00           N
ATOM   1347  HN  PHE A 674      42.760  53.950  56.480  1.00  0.00           H
ATOM   1348  CA  PHE A 674      41.260  54.780  57.650  1.00  0.00           C
ATOM   1349  HA  PHE A 674      41.090  55.850  57.570  1.00  0.00           H
ATOM   1350  CB  PHE A 674      40.320  54.050  56.650  1.00  0.00           C
ATOM   1351  HB1 PHE A 674      40.520  52.960  56.740  1.00  0.00           H
ATOM   1352  HB2 PHE A 674      40.480  54.440  55.620  1.00  0.00           H
ATOM   1353  CG  PHE A 674      38.870  54.250  56.960  1.00  0.00           C
ATOM   1354  CD1 PHE A 674      38.120  55.380  56.500  1.00  0.00           C
ATOM   1355  HD1 PHE A 674      38.630  56.180  55.980  1.00  0.00           H
ATOM   1356  CE1 PHE A 674      36.850  55.570  56.990  1.00  0.00           C
ATOM   1357  HE1 PHE A 674      36.340  56.450  56.620  1.00  0.00           H
ATOM   1358  CZ  PHE A 674      36.110  54.610  57.780  1.00  0.00           C
ATOM   1359  HZ  PHE A 674      35.040  54.690  57.940  1.00  0.00           H
ATOM   1360  CD2 PHE A 674      38.180  53.320  57.840  1.00  0.00           C
ATOM   1361  HD2 PHE A 674      38.740  52.490  58.230  1.00  0.00           H
ATOM   1362  CE2 PHE A 674      36.800  53.440  58.170  1.00  0.00           C
ATOM   1363  HE2 PHE A 674      36.280  52.640  58.680  1.00  0.00           H
ATOM   1364  C   PHE A 674      41.080  54.370  59.110  1.00  0.00           C
ATOM   1365  O   PHE A 674      40.620  55.070  60.010  1.00  0.00           O
ATOM   1366  N   GLU A 675      41.460  53.120  59.420  1.00  0.00           N
ATOM   1367  HN  GLU A 675      41.970  52.530  58.810  1.00  0.00           H
ATOM   1368  CA  GLU A 675      41.230  52.620  60.750  1.00  0.00           C
ATOM   1369  HA  GLU A 675      40.240  52.840  61.110  1.00  0.00           H
ATOM   1370  CB  GLU A 675      41.190  51.050  60.800  1.00  0.00           C
ATOM   1371  HB1 GLU A 675      41.190  50.750  61.870  1.00  0.00           H
ATOM   1372  HB2 GLU A 675      42.110  50.590  60.350  1.00  0.00           H
ATOM   1373  CG  GLU A 675      39.930  50.320  60.260  1.00  0.00           C
ATOM   1374  HG1 GLU A 675      40.160  50.100  59.190  1.00  0.00           H
ATOM   1375  HG2 GLU A 675      39.090  51.050  60.290  1.00  0.00           H
ATOM   1376  CD  GLU A 675      39.370  49.190  60.990  1.00  0.00           C
ATOM   1377  OE1 GLU A 675      39.210  48.070  60.410  1.00  0.00           O
ATOM   1378  OE2 GLU A 675      39.020  49.240  62.220  1.00  0.00           O
ATOM   1379  C   GLU A 675      42.180  53.110  61.940  1.00  0.00           C
ATOM   1380  O   GLU A 675      41.760  52.990  63.120  1.00  0.00           O
ATOM   1381  N   LYS A 676      43.330  53.660  61.680  1.00  0.00           N
ATOM   1382  HN  LYS A 676      43.670  53.530  60.750  1.00  0.00           H
ATOM   1383  CA  LYS A 676      44.190  54.390  62.490  1.00  0.00           C
ATOM   1384  HA  LYS A 676      44.450  53.750  63.310  1.00  0.00           H
ATOM   1385  CB  LYS A 676      45.570  54.610  61.760  1.00  0.00           C
ATOM   1386  HB1 LYS A 676      45.530  54.940  60.700  1.00  0.00           H
ATOM   1387  HB2 LYS A 676      46.270  53.740  61.780  1.00  0.00           H
ATOM   1388  CG  LYS A 676      46.420  55.810  62.320  1.00  0.00           C
ATOM   1389  HG1 LYS A 676      46.540  55.880  63.420  1.00  0.00           H
ATOM   1390  HG2 LYS A 676      46.080  56.780  61.900  1.00  0.00           H
ATOM   1391  CD  LYS A 676      47.790  55.670  61.580  1.00  0.00           C
ATOM   1392  HD1 LYS A 676      47.570  55.890  60.510  1.00  0.00           H
ATOM   1393  HD2 LYS A 676      48.130  54.620  61.710  1.00  0.00           H
ATOM   1394  CE  LYS A 676      48.930  56.470  62.170  1.00  0.00           C
ATOM   1395  HE1 LYS A 676      49.460  56.000  63.030  1.00  0.00           H
ATOM   1396  HE2 LYS A 676      48.640  57.440  62.610  1.00  0.00           H
ATOM   1397  NZ  LYS A 676      49.890  56.770  61.050  1.00  0.00           N
ATOM   1398  HZ1 LYS A 676      50.040  55.940  60.450  1.00  0.00           H
ATOM   1399  HZ2 LYS A 676      50.850  56.890  61.430  1.00  0.00           H
ATOM   1400  HZ3 LYS A 676      49.650  57.570  60.440  1.00  0.00           H
ATOM   1401  C   LYS A 676      43.630  55.730  62.950  1.00  0.00           C
ATOM   1402  O   LYS A 676      43.520  56.140  64.120  1.00  0.00           O
ATOM   1403  N   ILE A 677      43.140  56.560  61.960  1.00  0.00           N
ATOM   1404  HN  ILE A 677      43.390  56.170  61.070  1.00  0.00           H
ATOM   1405  CA  ILE A 677      42.300  57.760  62.120  1.00  0.00           C
ATOM   1406  HA  ILE A 677      42.790  58.360  62.870  1.00  0.00           H
ATOM   1407  CB  ILE A 677      42.160  58.550  60.880  1.00  0.00           C
ATOM   1408  HB  ILE A 677      41.670  57.960  60.080  1.00  0.00           H
ATOM   1409  CG2 ILE A 677      41.320  59.880  61.170  1.00  0.00           C
ATOM   1410 HG21 ILE A 677      40.260  59.680  61.440  1.00  0.00           H
ATOM   1411 HG22 ILE A 677      41.400  60.480  60.250  1.00  0.00           H
ATOM   1412 HG23 ILE A 677      41.880  60.410  61.970  1.00  0.00           H
ATOM   1413  CG1 ILE A 677      43.550  59.070  60.370  1.00  0.00           C
ATOM   1414 HG11 ILE A 677      43.300  59.720  59.510  1.00  0.00           H
ATOM   1415 HG12 ILE A 677      44.030  58.190  59.870  1.00  0.00           H
ATOM   1416  CD  ILE A 677      44.460  59.700  61.410  1.00  0.00           C
ATOM   1417  HD1 ILE A 677      45.350  60.070  60.850  1.00  0.00           H
ATOM   1418  HD2 ILE A 677      44.920  59.010  62.160  1.00  0.00           H
ATOM   1419  HD3 ILE A 677      43.890  60.490  61.950  1.00  0.00           H
ATOM   1420  C   ILE A 677      41.080  57.430  62.890  1.00  0.00           C
ATOM   1421  O   ILE A 677      40.620  58.160  63.740  1.00  0.00           O
ATOM   1422  N   LEU A 678      40.410  56.350  62.590  1.00  0.00           N
ATOM   1423  HN  LEU A 678      40.650  55.790  61.790  1.00  0.00           H
ATOM   1424  CA  LEU A 678      39.130  56.040  63.220  1.00  0.00           C
ATOM   1425  HA  LEU A 678      38.470  56.900  63.120  1.00  0.00           H
ATOM   1426  CB  LEU A 678      38.530  54.870  62.350  1.00  0.00           C
ATOM   1427  HB1 LEU A 678      39.110  53.940  62.540  1.00  0.00           H
ATOM   1428  HB2 LEU A 678      38.540  55.120  61.270  1.00  0.00           H
ATOM   1429  CG  LEU A 678      37.070  54.480  62.660  1.00  0.00           C
ATOM   1430  HG  LEU A 678      37.010  54.520  63.770  1.00  0.00           H
ATOM   1431  CD1 LEU A 678      36.110  55.390  61.900  1.00  0.00           C
ATOM   1432 HD11 LEU A 678      36.430  56.460  61.880  1.00  0.00           H
ATOM   1433 HD12 LEU A 678      35.100  55.360  62.360  1.00  0.00           H
ATOM   1434 HD13 LEU A 678      36.090  55.120  60.830  1.00  0.00           H
ATOM   1435  CD2 LEU A 678      36.830  53.030  62.180  1.00  0.00           C
ATOM   1436 HD21 LEU A 678      37.150  52.970  61.110  1.00  0.00           H
ATOM   1437 HD22 LEU A 678      35.770  52.720  62.290  1.00  0.00           H
ATOM   1438 HD23 LEU A 678      37.430  52.320  62.790  1.00  0.00           H
ATOM   1439  C   LEU A 678      39.320  55.690  64.710  1.00  0.00           C
ATOM   1440  O   LEU A 678      38.590  56.190  65.590  1.00  0.00           O
ATOM   1441  N   TYR A 679      40.330  54.870  65.120  1.00  0.00           N
ATOM   1442  HN  TYR A 679      40.900  54.410  64.450  1.00  0.00           H
ATOM   1443  CA  TYR A 679      40.740  54.730  66.550  1.00  0.00           C
ATOM   1444  HA  TYR A 679      39.760  54.510  66.960  1.00  0.00           H
ATOM   1445  CB  TYR A 679      41.870  53.590  66.710  1.00  0.00           C
ATOM   1446  HB1 TYR A 679      42.790  53.840  66.160  1.00  0.00           H
ATOM   1447  HB2 TYR A 679      41.450  52.650  66.290  1.00  0.00           H
ATOM   1448  CG  TYR A 679      42.120  53.350  68.250  1.00  0.00           C
ATOM   1449  CD1 TYR A 679      41.100  52.840  69.070  1.00  0.00           C
ATOM   1450  HD1 TYR A 679      40.090  52.810  68.690  1.00  0.00           H
ATOM   1451  CE1 TYR A 679      41.390  52.550  70.390  1.00  0.00           C
ATOM   1452  HE1 TYR A 679      40.640  52.130  71.040  1.00  0.00           H
ATOM   1453  CZ  TYR A 679      42.640  52.770  70.980  1.00  0.00           C
ATOM   1454  OH  TYR A 679      42.940  52.610  72.350  1.00  0.00           O
ATOM   1455  HH  TYR A 679      43.810  52.990  72.480  1.00  0.00           H
ATOM   1456  CD2 TYR A 679      43.350  53.590  68.810  1.00  0.00           C
ATOM   1457  HD2 TYR A 679      44.250  53.950  68.320  1.00  0.00           H
ATOM   1458  CE2 TYR A 679      43.590  53.350  70.180  1.00  0.00           C
ATOM   1459  HE2 TYR A 679      44.630  53.290  70.510  1.00  0.00           H
ATOM   1460  C   TYR A 679      41.070  56.010  67.190  1.00  0.00           C
ATOM   1461  O   TYR A 679      40.560  56.230  68.320  1.00  0.00           O
ATOM   1462  N   LYS A 680      41.780  56.930  66.570  1.00  0.00           N
ATOM   1463  HN  LYS A 680      42.340  56.730  65.770  1.00  0.00           H
ATOM   1464  CA  LYS A 680      42.010  58.270  67.100  1.00  0.00           C
ATOM   1465  HA  LYS A 680      42.480  58.210  68.080  1.00  0.00           H
ATOM   1466  CB  LYS A 680      43.100  58.960  66.130  1.00  0.00           C
ATOM   1467  HB1 LYS A 680      42.620  58.980  65.120  1.00  0.00           H
ATOM   1468  HB2 LYS A 680      44.020  58.350  66.140  1.00  0.00           H
ATOM   1469  CG  LYS A 680      43.480  60.400  66.460  1.00  0.00           C
ATOM   1470  HG1 LYS A 680      42.570  60.970  66.760  1.00  0.00           H
ATOM   1471  HG2 LYS A 680      44.020  60.860  65.600  1.00  0.00           H
ATOM   1472  CD  LYS A 680      44.350  60.580  67.710  1.00  0.00           C
ATOM   1473  HD1 LYS A 680      45.200  59.870  67.620  1.00  0.00           H
ATOM   1474  HD2 LYS A 680      43.700  60.330  68.580  1.00  0.00           H
ATOM   1475  CE  LYS A 680      44.840  62.000  67.870  1.00  0.00           C
ATOM   1476  HE1 LYS A 680      44.010  62.690  67.630  1.00  0.00           H
ATOM   1477  HE2 LYS A 680      45.750  62.230  67.280  1.00  0.00           H
ATOM   1478  NZ  LYS A 680      45.240  62.230  69.240  1.00  0.00           N
ATOM   1479  HZ1 LYS A 680      44.400  62.220  69.860  1.00  0.00           H
ATOM   1480  HZ2 LYS A 680      45.670  63.180  69.350  1.00  0.00           H
ATOM   1481  HZ3 LYS A 680      45.880  61.490  69.580  1.00  0.00           H
ATOM   1482  C   LYS A 680      40.800  59.160  67.340  1.00  0.00           C
ATOM   1483  O   LYS A 680      40.750  59.870  68.320  1.00  0.00           O
ATOM   1484  N   PHE A 681      39.890  59.150  66.430  1.00  0.00           N
ATOM   1485  HN  PHE A 681      40.150  58.800  65.520  1.00  0.00           H
ATOM   1486  CA  PHE A 681      38.600  59.800  66.460  1.00  0.00           C
ATOM   1487  HA  PHE A 681      38.630  60.860  66.620  1.00  0.00           H
ATOM   1488  CB  PHE A 681      37.910  59.700  65.030  1.00  0.00           C
ATOM   1489  HB1 PHE A 681      38.290  58.830  64.460  1.00  0.00           H
ATOM   1490  HB2 PHE A 681      38.240  60.480  64.310  1.00  0.00           H
ATOM   1491  CG  PHE A 681      36.360  59.680  65.020  1.00  0.00           C
ATOM   1492  CD1 PHE A 681      35.650  60.820  65.370  1.00  0.00           C
ATOM   1493  HD1 PHE A 681      36.220  61.710  65.610  1.00  0.00           H
ATOM   1494  CE1 PHE A 681      34.250  60.820  65.210  1.00  0.00           C
ATOM   1495  HE1 PHE A 681      33.600  61.670  65.410  1.00  0.00           H
ATOM   1496  CZ  PHE A 681      33.620  59.790  64.480  1.00  0.00           C
ATOM   1497  HZ  PHE A 681      32.580  59.930  64.230  1.00  0.00           H
ATOM   1498  CD2 PHE A 681      35.760  58.480  64.580  1.00  0.00           C
ATOM   1499  HD2 PHE A 681      36.290  57.590  64.270  1.00  0.00           H
ATOM   1500  CE2 PHE A 681      34.400  58.600  64.200  1.00  0.00           C
ATOM   1501  HE2 PHE A 681      33.910  57.730  63.800  1.00  0.00           H
ATOM   1502  C   PHE A 681      37.660  59.180  67.570  1.00  0.00           C
ATOM   1503  O   PHE A 681      37.160  59.810  68.430  1.00  0.00           O
ATOM   1504  N   CYS A 682      37.550  57.790  67.670  1.00  0.00           N
ATOM   1505  HN  CYS A 682      38.060  57.240  67.020  1.00  0.00           H
ATOM   1506  CA  CYS A 682      36.750  57.150  68.730  1.00  0.00           C
ATOM   1507  HA  CYS A 682      35.800  57.660  68.670  1.00  0.00           H
ATOM   1508  CB  CYS A 682      36.450  55.760  68.390  1.00  0.00           C
ATOM   1509  HB1 CYS A 682      35.810  55.240  69.140  1.00  0.00           H
ATOM   1510  HB2 CYS A 682      37.370  55.130  68.360  1.00  0.00           H
ATOM   1511  SG  CYS A 682      35.630  55.610  66.790  1.00  0.00           S
ATOM   1512  HG1 CYS A 682      36.520  56.330  66.130  1.00  0.00           H
ATOM   1513  C   CYS A 682      37.300  57.280  70.150  1.00  0.00           C
ATOM   1514  O   CYS A 682      36.550  57.510  71.080  1.00  0.00           O
ATOM   1515  N   ARG A 683      38.630  57.230  70.380  1.00  0.00           N
ATOM   1516  HN  ARG A 683      39.240  57.180  69.600  1.00  0.00           H
ATOM   1517  CA  ARG A 683      39.200  57.300  71.740  1.00  0.00           C
ATOM   1518  HA  ARG A 683      38.530  56.770  72.400  1.00  0.00           H
ATOM   1519  CB  ARG A 683      40.570  56.680  71.710  1.00  0.00           C
ATOM   1520  HB1 ARG A 683      41.180  57.290  71.000  1.00  0.00           H
ATOM   1521  HB2 ARG A 683      40.400  55.650  71.340  1.00  0.00           H
ATOM   1522  CG  ARG A 683      41.320  56.620  73.050  1.00  0.00           C
ATOM   1523  HG1 ARG A 683      41.450  57.620  73.510  1.00  0.00           H
ATOM   1524  HG2 ARG A 683      42.310  56.110  72.950  1.00  0.00           H
ATOM   1525  CD  ARG A 683      40.510  55.810  74.080  1.00  0.00           C
ATOM   1526  HD1 ARG A 683      40.430  54.780  73.710  1.00  0.00           H
ATOM   1527  HD2 ARG A 683      39.560  56.380  74.180  1.00  0.00           H
ATOM   1528  NE  ARG A 683      41.230  55.760  75.400  1.00  0.00           N
ATOM   1529  HE  ARG A 683      42.080  55.250  75.390  1.00  0.00           H
ATOM   1530  CZ  ARG A 683      41.130  56.600  76.390  1.00  0.00           C
ATOM   1531  NH1 ARG A 683      42.110  56.730  77.340  1.00  0.00           N
ATOM   1532 HH11 ARG A 683      42.000  57.350  78.110  1.00  0.00           H
ATOM   1533 HH12 ARG A 683      42.720  55.940  77.400  1.00  0.00           H
ATOM   1534  NH2 ARG A 683      40.210  57.540  76.430  1.00  0.00           N
ATOM   1535 HH21 ARG A 683      39.410  57.650  75.830  1.00  0.00           H
ATOM   1536 HH22 ARG A 683      40.250  58.220  77.150  1.00  0.00           H
ATOM   1537  C   ARG A 683      39.340  58.700  72.400  1.00  0.00           C
ATOM   1538  O   ARG A 683      39.070  58.840  73.570  1.00  0.00           O
ATOM   1539  N   ASP A 684      39.590  59.730  71.540  1.00  0.00           N
ATOM   1540  HN  ASP A 684      39.810  59.590  70.570  1.00  0.00           H
ATOM   1541  CA  ASP A 684      39.720  61.120  72.020  1.00  0.00           C
ATOM   1542  HA  ASP A 684      40.180  61.070  73.000  1.00  0.00           H
ATOM   1543  CB  ASP A 684      40.520  62.130  71.130  1.00  0.00           C
ATOM   1544  HB1 ASP A 684      40.540  63.170  71.520  1.00  0.00           H
ATOM   1545  HB2 ASP A 684      40.130  62.070  70.090  1.00  0.00           H
ATOM   1546  CG  ASP A 684      42.020  61.730  71.210  1.00  0.00           C
ATOM   1547  OD1 ASP A 684      42.450  60.980  72.090  1.00  0.00           O
ATOM   1548  OD2 ASP A 684      42.760  62.320  70.390  1.00  0.00           O
ATOM   1549  C   ASP A 684      38.330  61.700  72.200  1.00  0.00           C
ATOM   1550  O   ASP A 684      38.150  62.490  73.150  1.00  0.00           O
ATOM   1551  N   TYR A 685      37.360  61.410  71.310  1.00  0.00           N
ATOM   1552  HN  TYR A 685      37.530  60.840  70.510  1.00  0.00           H
ATOM   1553  CA  TYR A 685      36.050  61.840  71.520  1.00  0.00           C
ATOM   1554  HA  TYR A 685      36.120  62.780  72.030  1.00  0.00           H
ATOM   1555  CB  TYR A 685      35.370  62.270  70.220  1.00  0.00           C
ATOM   1556  HB1 TYR A 685      34.310  62.620  70.250  1.00  0.00           H
ATOM   1557  HB2 TYR A 685      35.540  61.420  69.530  1.00  0.00           H
ATOM   1558  CG  TYR A 685      36.180  63.360  69.600  1.00  0.00           C
ATOM   1559  CD1 TYR A 685      36.100  64.750  70.000  1.00  0.00           C
ATOM   1560  HD1 TYR A 685      35.230  64.990  70.580  1.00  0.00           H
ATOM   1561  CE1 TYR A 685      36.650  65.780  69.220  1.00  0.00           C
ATOM   1562  HE1 TYR A 685      36.420  66.800  69.460  1.00  0.00           H
ATOM   1563  CZ  TYR A 685      37.510  65.470  68.150  1.00  0.00           C
ATOM   1564  OH  TYR A 685      37.850  66.340  67.170  1.00  0.00           O
ATOM   1565  HH  TYR A 685      37.880  67.230  67.530  1.00  0.00           H
ATOM   1566  CD2 TYR A 685      37.020  63.100  68.500  1.00  0.00           C
ATOM   1567  HD2 TYR A 685      37.140  62.050  68.250  1.00  0.00           H
ATOM   1568  CE2 TYR A 685      37.700  64.120  67.770  1.00  0.00           C
ATOM   1569  HE2 TYR A 685      38.240  63.900  66.860  1.00  0.00           H
ATOM   1570  C   TYR A 685      35.080  60.840  72.210  1.00  0.00           C
ATOM   1571  O   TYR A 685      33.950  61.200  72.430  1.00  0.00           O
ATOM   1572  N   GLN A 686      35.480  59.670  72.610  1.00  0.00           N
ATOM   1573  HN  GLN A 686      36.280  59.310  72.130  1.00  0.00           H
ATOM   1574  CA  GLN A 686      34.820  58.860  73.620  1.00  0.00           C
ATOM   1575  HA  GLN A 686      35.460  58.010  73.810  1.00  0.00           H
ATOM   1576  CB  GLN A 686      34.580  59.480  74.990  1.00  0.00           C
ATOM   1577  HB1 GLN A 686      33.900  58.920  75.670  1.00  0.00           H
ATOM   1578  HB2 GLN A 686      34.110  60.490  74.890  1.00  0.00           H
ATOM   1579  CG  GLN A 686      35.940  59.750  75.700  1.00  0.00           C
ATOM   1580  HG1 GLN A 686      36.760  59.940  74.990  1.00  0.00           H
ATOM   1581  HG2 GLN A 686      36.220  58.880  76.330  1.00  0.00           H
ATOM   1582  CD  GLN A 686      35.840  61.050  76.640  1.00  0.00           C
ATOM   1583  OE1 GLN A 686      34.740  61.540  76.840  1.00  0.00           O
ATOM   1584  NE2 GLN A 686      36.910  61.480  77.270  1.00  0.00           N
ATOM   1585 HE21 GLN A 686      36.740  62.120  78.020  1.00  0.00           H
ATOM   1586 HE22 GLN A 686      37.770  60.950  77.240  1.00  0.00           H
ATOM   1587  C   GLN A 686      33.600  58.090  73.070  1.00  0.00           C
ATOM   1588  O   GLN A 686      32.470  58.050  73.560  1.00  0.00           O
ATOM   1589  N   LEU A 687      33.810  57.530  71.860  1.00  0.00           N
ATOM   1590  HN  LEU A 687      34.700  57.580  71.400  1.00  0.00           H
ATOM   1591  CA  LEU A 687      32.670  56.870  71.120  1.00  0.00           C
ATOM   1592  HA  LEU A 687      31.690  57.190  71.430  1.00  0.00           H
ATOM   1593  CB  LEU A 687      32.880  57.210  69.640  1.00  0.00           C
ATOM   1594  HB1 LEU A 687      31.930  56.930  69.120  1.00  0.00           H
ATOM   1595  HB2 LEU A 687      33.710  56.710  69.090  1.00  0.00           H
ATOM   1596  CG  LEU A 687      33.040  58.740  69.400  1.00  0.00           C
ATOM   1597  HG  LEU A 687      33.960  59.110  69.880  1.00  0.00           H
ATOM   1598  CD1 LEU A 687      33.130  59.050  67.880  1.00  0.00           C
ATOM   1599 HD11 LEU A 687      32.420  58.410  67.320  1.00  0.00           H
ATOM   1600 HD12 LEU A 687      34.140  58.750  67.510  1.00  0.00           H
ATOM   1601 HD13 LEU A 687      32.990  60.140  67.710  1.00  0.00           H
ATOM   1602  CD2 LEU A 687      31.780  59.520  69.930  1.00  0.00           C
ATOM   1603 HD21 LEU A 687      31.670  59.530  71.040  1.00  0.00           H
ATOM   1604 HD22 LEU A 687      30.880  59.060  69.480  1.00  0.00           H
ATOM   1605 HD23 LEU A 687      31.810  60.600  69.700  1.00  0.00           H
ATOM   1606  C   LEU A 687      32.820  55.390  71.350  1.00  0.00           C
ATOM   1607  O   LEU A 687      33.960  54.900  71.720  1.00  0.00           O
ATOM   1608  N   SER A 688      31.740  54.540  71.230  1.00  0.00           N
ATOM   1609  HN  SER A 688      30.860  54.830  70.870  1.00  0.00           H
ATOM   1610  CA  SER A 688      31.810  53.120  71.590  1.00  0.00           C
ATOM   1611  HA  SER A 688      32.400  53.010  72.500  1.00  0.00           H
ATOM   1612  CB  SER A 688      30.450  52.600  71.870  1.00  0.00           C
ATOM   1613  HB1 SER A 688      30.530  51.520  72.110  1.00  0.00           H
ATOM   1614  HB2 SER A 688      29.820  52.670  70.960  1.00  0.00           H
ATOM   1615  OG  SER A 688      29.890  53.320  72.990  1.00  0.00           O
ATOM   1616  HG1 SER A 688      29.760  54.200  72.630  1.00  0.00           H
ATOM   1617  C   SER A 688      32.540  52.400  70.530  1.00  0.00           C
ATOM   1618  O   SER A 688      32.000  51.910  69.510  1.00  0.00           O
ATOM   1619  N   TYR A 689      33.840  52.320  70.630  1.00  0.00           N
ATOM   1620  HN  TYR A 689      34.320  52.500  71.490  1.00  0.00           H
ATOM   1621  CA  TYR A 689      34.750  51.840  69.640  1.00  0.00           C
ATOM   1622  HA  TYR A 689      34.640  52.680  68.970  1.00  0.00           H
ATOM   1623  CB  TYR A 689      36.220  51.810  70.230  1.00  0.00           C
ATOM   1624  HB1 TYR A 689      36.210  51.320  71.220  1.00  0.00           H
ATOM   1625  HB2 TYR A 689      36.650  52.840  70.230  1.00  0.00           H
ATOM   1626  CG  TYR A 689      37.240  51.060  69.350  1.00  0.00           C
ATOM   1627  CD1 TYR A 689      37.790  49.860  69.640  1.00  0.00           C
ATOM   1628  HD1 TYR A 689      37.630  49.470  70.640  1.00  0.00           H
ATOM   1629  CE1 TYR A 689      38.690  49.190  68.820  1.00  0.00           C
ATOM   1630  HE1 TYR A 689      38.970  48.210  69.160  1.00  0.00           H
ATOM   1631  CZ  TYR A 689      39.060  49.780  67.610  1.00  0.00           C
ATOM   1632  OH  TYR A 689      39.910  49.060  66.780  1.00  0.00           O
ATOM   1633  HH  TYR A 689      40.200  49.650  66.090  1.00  0.00           H
ATOM   1634  CD2 TYR A 689      37.540  51.620  68.080  1.00  0.00           C
ATOM   1635  HD2 TYR A 689      37.060  52.540  67.790  1.00  0.00           H
ATOM   1636  CE2 TYR A 689      38.480  50.960  67.220  1.00  0.00           C
ATOM   1637  HE2 TYR A 689      38.600  51.340  66.220  1.00  0.00           H
ATOM   1638  C   TYR A 689      34.480  50.480  68.720  1.00  0.00           C
ATOM   1639  O   TYR A 689      34.280  50.660  67.540  1.00  0.00           O
ATOM   1640  N   LEU A 690      34.490  49.250  69.300  1.00  0.00           N
ATOM   1641  HN  LEU A 690      34.640  49.230  70.290  1.00  0.00           H
ATOM   1642  CA  LEU A 690      34.270  47.980  68.570  1.00  0.00           C
ATOM   1643  HA  LEU A 690      34.970  48.040  67.740  1.00  0.00           H
ATOM   1644  CB  LEU A 690      34.710  46.780  69.420  1.00  0.00           C
ATOM   1645  HB1 LEU A 690      33.980  46.820  70.270  1.00  0.00           H
ATOM   1646  HB2 LEU A 690      35.720  47.050  69.790  1.00  0.00           H
ATOM   1647  CG  LEU A 690      34.850  45.500  68.640  1.00  0.00           C
ATOM   1648  HG  LEU A 690      33.910  45.350  68.050  1.00  0.00           H
ATOM   1649  CD1 LEU A 690      35.990  45.450  67.610  1.00  0.00           C
ATOM   1650 HD11 LEU A 690      36.020  44.400  67.240  1.00  0.00           H
ATOM   1651 HD12 LEU A 690      37.010  45.590  68.020  1.00  0.00           H
ATOM   1652 HD13 LEU A 690      36.000  46.040  66.680  1.00  0.00           H
ATOM   1653  CD2 LEU A 690      35.010  44.280  69.610  1.00  0.00           C
ATOM   1654 HD21 LEU A 690      36.010  44.360  70.090  1.00  0.00           H
ATOM   1655 HD22 LEU A 690      35.020  43.300  69.080  1.00  0.00           H
ATOM   1656 HD23 LEU A 690      34.190  44.230  70.360  1.00  0.00           H
ATOM   1657  C   LEU A 690      32.940  47.940  67.910  1.00  0.00           C
ATOM   1658  O   LEU A 690      32.870  47.580  66.750  1.00  0.00           O
ATOM   1659  N   SER A 691      31.880  48.440  68.620  1.00  0.00           N
ATOM   1660  HN  SER A 691      32.050  48.980  69.440  1.00  0.00           H
ATOM   1661  CA  SER A 691      30.490  48.500  68.200  1.00  0.00           C
ATOM   1662  HA  SER A 691      30.180  47.500  67.930  1.00  0.00           H
ATOM   1663  CB  SER A 691      29.600  49.090  69.300  1.00  0.00           C
ATOM   1664  HB1 SER A 691      28.590  49.240  68.830  1.00  0.00           H
ATOM   1665  HB2 SER A 691      29.960  50.080  69.640  1.00  0.00           H
ATOM   1666  OG  SER A 691      29.340  48.250  70.440  1.00  0.00           O
ATOM   1667  HG1 SER A 691      30.140  48.140  70.940  1.00  0.00           H
ATOM   1668  C   SER A 691      30.290  49.320  66.950  1.00  0.00           C
ATOM   1669  O   SER A 691      29.690  48.870  65.990  1.00  0.00           O
ATOM   1670  N   LEU A 692      30.950  50.540  67.010  1.00  0.00           N
ATOM   1671  HN  LEU A 692      31.380  50.880  67.840  1.00  0.00           H
ATOM   1672  CA  LEU A 692      30.730  51.530  66.010  1.00  0.00           C
ATOM   1673  HA  LEU A 692      29.670  51.620  65.820  1.00  0.00           H
ATOM   1674  CB  LEU A 692      31.250  52.920  66.500  1.00  0.00           C
ATOM   1675  HB1 LEU A 692      32.200  52.790  67.060  1.00  0.00           H
ATOM   1676  HB2 LEU A 692      30.540  53.340  67.230  1.00  0.00           H
ATOM   1677  CG  LEU A 692      31.430  54.110  65.480  1.00  0.00           C
ATOM   1678  HG  LEU A 692      32.280  53.950  64.770  1.00  0.00           H
ATOM   1679  CD1 LEU A 692      30.120  54.440  64.690  1.00  0.00           C
ATOM   1680 HD11 LEU A 692      29.680  53.480  64.370  1.00  0.00           H
ATOM   1681 HD12 LEU A 692      30.350  55.030  63.790  1.00  0.00           H
ATOM   1682 HD13 LEU A 692      29.320  55.050  65.180  1.00  0.00           H
ATOM   1683  CD2 LEU A 692      31.770  55.340  66.370  1.00  0.00           C
ATOM   1684 HD21 LEU A 692      32.610  55.220  67.070  1.00  0.00           H
ATOM   1685 HD22 LEU A 692      30.830  55.710  66.840  1.00  0.00           H
ATOM   1686 HD23 LEU A 692      32.010  56.090  65.580  1.00  0.00           H
ATOM   1687  C   LEU A 692      31.470  51.090  64.730  1.00  0.00           C
ATOM   1688  O   LEU A 692      30.950  51.050  63.630  1.00  0.00           O
ATOM   1689  N   ARG A 693      32.690  50.650  64.880  1.00  0.00           N
ATOM   1690  HN  ARG A 693      33.100  50.840  65.770  1.00  0.00           H
ATOM   1691  CA  ARG A 693      33.500  49.970  63.840  1.00  0.00           C
ATOM   1692  HA  ARG A 693      33.600  50.750  63.100  1.00  0.00           H
ATOM   1693  CB  ARG A 693      34.850  49.600  64.520  1.00  0.00           C
ATOM   1694  HB1 ARG A 693      34.590  48.850  65.300  1.00  0.00           H
ATOM   1695  HB2 ARG A 693      35.390  50.450  64.980  1.00  0.00           H
ATOM   1696  CG  ARG A 693      36.010  49.050  63.570  1.00  0.00           C
ATOM   1697  HG1 ARG A 693      36.940  49.230  64.160  1.00  0.00           H
ATOM   1698  HG2 ARG A 693      36.170  49.630  62.630  1.00  0.00           H
ATOM   1699  CD  ARG A 693      35.860  47.550  63.140  1.00  0.00           C
ATOM   1700  HD1 ARG A 693      34.990  47.550  62.440  1.00  0.00           H
ATOM   1701  HD2 ARG A 693      35.660  46.970  64.070  1.00  0.00           H
ATOM   1702  NE  ARG A 693      37.100  47.090  62.400  1.00  0.00           N
ATOM   1703  HE  ARG A 693      37.790  47.760  62.140  1.00  0.00           H
ATOM   1704  CZ  ARG A 693      37.320  45.870  61.960  1.00  0.00           C
ATOM   1705  NH1 ARG A 693      36.600  44.760  62.210  1.00  0.00           N
ATOM   1706 HH11 ARG A 693      35.920  44.770  62.950  1.00  0.00           H
ATOM   1707 HH12 ARG A 693      36.900  43.980  61.680  1.00  0.00           H
ATOM   1708  NH2 ARG A 693      38.240  45.770  61.030  1.00  0.00           N
ATOM   1709 HH21 ARG A 693      37.970  45.120  60.320  1.00  0.00           H
ATOM   1710 HH22 ARG A 693      38.660  46.650  60.810  1.00  0.00           H
ATOM   1711  C   ARG A 693      32.830  48.860  63.140  1.00  0.00           C
ATOM   1712  O   ARG A 693      32.740  48.810  61.910  1.00  0.00           O
ATOM   1713  N   THR A 694      32.140  47.950  63.800  1.00  0.00           N
ATOM   1714  HN  THR A 694      32.200  47.980  64.800  1.00  0.00           H
ATOM   1715  CA  THR A 694      31.300  46.850  63.360  1.00  0.00           C
ATOM   1716  HA  THR A 694      31.830  46.310  62.580  1.00  0.00           H
ATOM   1717  CB  THR A 694      30.830  45.860  64.480  1.00  0.00           C
ATOM   1718  HB  THR A 694      30.100  46.420  65.110  1.00  0.00           H
ATOM   1719  OG1 THR A 694      31.880  45.520  65.370  1.00  0.00           O
ATOM   1720  HG1 THR A 694      32.070  46.320  65.860  1.00  0.00           H
ATOM   1721  CG2 THR A 694      30.090  44.730  63.880  1.00  0.00           C
ATOM   1722 HG21 THR A 694      30.740  44.310  63.090  1.00  0.00           H
ATOM   1723 HG22 THR A 694      29.070  45.030  63.540  1.00  0.00           H
ATOM   1724 HG23 THR A 694      29.930  43.900  64.610  1.00  0.00           H
ATOM   1725  C   THR A 694      30.140  47.490  62.650  1.00  0.00           C
ATOM   1726  O   THR A 694      29.770  47.170  61.530  1.00  0.00           O
ATOM   1727  N   SER A 695      29.510  48.540  63.190  1.00  0.00           N
ATOM   1728  HN  SER A 695      29.770  48.890  64.090  1.00  0.00           H
ATOM   1729  CA  SER A 695      28.340  49.280  62.600  1.00  0.00           C
ATOM   1730  HA  SER A 695      27.640  48.500  62.350  1.00  0.00           H
ATOM   1731  CB  SER A 695      27.550  50.140  63.580  1.00  0.00           C
ATOM   1732  HB1 SER A 695      26.750  50.700  63.020  1.00  0.00           H
ATOM   1733  HB2 SER A 695      28.220  50.920  63.980  1.00  0.00           H
ATOM   1734  OG  SER A 695      26.960  49.350  64.570  1.00  0.00           O
ATOM   1735  HG1 SER A 695      27.700  48.980  65.060  1.00  0.00           H
ATOM   1736  C   SER A 695      28.640  49.970  61.340  1.00  0.00           C
ATOM   1737  O   SER A 695      27.950  49.770  60.320  1.00  0.00           O
ATOM   1738  N   ILE A 696      29.750  50.710  61.250  1.00  0.00           N
ATOM   1739  HN  ILE A 696      30.260  50.690  62.110  1.00  0.00           H
ATOM   1740  CA  ILE A 696      30.360  51.050  59.940  1.00  0.00           C
ATOM   1741  HA  ILE A 696      29.660  51.640  59.360  1.00  0.00           H
ATOM   1742  CB  ILE A 696      31.650  51.850  60.230  1.00  0.00           C
ATOM   1743  HB  ILE A 696      32.310  51.160  60.810  1.00  0.00           H
ATOM   1744  CG2 ILE A 696      32.500  52.060  58.980  1.00  0.00           C
ATOM   1745 HG21 ILE A 696      32.920  51.120  58.570  1.00  0.00           H
ATOM   1746 HG22 ILE A 696      33.490  52.480  59.230  1.00  0.00           H
ATOM   1747 HG23 ILE A 696      32.020  52.750  58.250  1.00  0.00           H
ATOM   1748  CG1 ILE A 696      31.300  53.230  60.960  1.00  0.00           C
ATOM   1749 HG11 ILE A 696      30.510  53.100  61.730  1.00  0.00           H
ATOM   1750 HG12 ILE A 696      30.910  53.930  60.200  1.00  0.00           H
ATOM   1751  CD  ILE A 696      32.560  53.830  61.500  1.00  0.00           C
ATOM   1752  HD1 ILE A 696      33.250  54.200  60.700  1.00  0.00           H
ATOM   1753  HD2 ILE A 696      33.190  53.110  62.090  1.00  0.00           H
ATOM   1754  HD3 ILE A 696      32.370  54.610  62.250  1.00  0.00           H
ATOM   1755  C   ILE A 696      30.650  49.920  59.040  1.00  0.00           C
ATOM   1756  O   ILE A 696      30.350  50.010  57.880  1.00  0.00           O
ATOM   1757  N   GLY A 697      31.170  48.720  59.500  1.00  0.00           N
ATOM   1758  HN  GLY A 697      31.330  48.490  60.450  1.00  0.00           H
ATOM   1759  CA  GLY A 697      31.480  47.570  58.660  1.00  0.00           C
ATOM   1760  HA1 GLY A 697      32.020  46.850  59.240  1.00  0.00           H
ATOM   1761  HA2 GLY A 697      32.150  48.050  57.960  1.00  0.00           H
ATOM   1762  C   GLY A 697      30.180  46.940  58.120  1.00  0.00           C
ATOM   1763  O   GLY A 697      30.140  46.560  56.960  1.00  0.00           O
ATOM   1764  N   LEU A 698      29.120  46.750  58.870  1.00  0.00           N
ATOM   1765  HN  LEU A 698      29.180  47.070  59.820  1.00  0.00           H
ATOM   1766  CA  LEU A 698      27.820  46.330  58.350  1.00  0.00           C
ATOM   1767  HA  LEU A 698      28.050  45.490  57.700  1.00  0.00           H
ATOM   1768  CB  LEU A 698      27.040  45.710  59.540  1.00  0.00           C
ATOM   1769  HB1 LEU A 698      26.030  45.430  59.190  1.00  0.00           H
ATOM   1770  HB2 LEU A 698      26.890  46.490  60.320  1.00  0.00           H
ATOM   1771  CG  LEU A 698      27.650  44.410  60.110  1.00  0.00           C
ATOM   1772  HG  LEU A 698      28.710  44.610  60.370  1.00  0.00           H
ATOM   1773  CD1 LEU A 698      26.940  44.130  61.460  1.00  0.00           C
ATOM   1774 HD11 LEU A 698      25.960  43.640  61.280  1.00  0.00           H
ATOM   1775 HD12 LEU A 698      26.890  44.970  62.180  1.00  0.00           H
ATOM   1776 HD13 LEU A 698      27.540  43.360  61.990  1.00  0.00           H
ATOM   1777  CD2 LEU A 698      27.460  43.270  59.100  1.00  0.00           C
ATOM   1778 HD21 LEU A 698      26.440  42.870  59.200  1.00  0.00           H
ATOM   1779 HD22 LEU A 698      28.240  42.500  59.310  1.00  0.00           H
ATOM   1780 HD23 LEU A 698      27.640  43.550  58.040  1.00  0.00           H
ATOM   1781  C   LEU A 698      27.010  47.260  57.500  1.00  0.00           C
ATOM   1782  O   LEU A 698      26.510  46.780  56.470  1.00  0.00           O
ATOM   1783  N   TRP A 699      26.980  48.590  57.780  1.00  0.00           N
ATOM   1784  HN  TRP A 699      27.330  48.930  58.650  1.00  0.00           H
ATOM   1785  CA  TRP A 699      26.520  49.550  56.790  1.00  0.00           C
ATOM   1786  HA  TRP A 699      25.490  49.240  56.610  1.00  0.00           H
ATOM   1787  CB  TRP A 699      26.540  51.040  57.280  1.00  0.00           C
ATOM   1788  HB1 TRP A 699      26.270  51.610  56.370  1.00  0.00           H
ATOM   1789  HB2 TRP A 699      27.580  51.200  57.640  1.00  0.00           H
ATOM   1790  CG  TRP A 699      25.440  51.480  58.330  1.00  0.00           C
ATOM   1791  CD1 TRP A 699      25.640  51.820  59.680  1.00  0.00           C
ATOM   1792  HD1 TRP A 699      26.600  51.830  60.160  1.00  0.00           H
ATOM   1793  NE1 TRP A 699      24.460  52.030  60.310  1.00  0.00           N
ATOM   1794  HE1 TRP A 699      24.270  52.460  61.160  1.00  0.00           H
ATOM   1795  CE2 TRP A 699      23.470  51.950  59.390  1.00  0.00           C
ATOM   1796  CD2 TRP A 699      24.040  51.700  58.150  1.00  0.00           C
ATOM   1797  CE3 TRP A 699      23.190  51.580  56.970  1.00  0.00           C
ATOM   1798  HE3 TRP A 699      23.660  51.500  56.000  1.00  0.00           H
ATOM   1799  CZ3 TRP A 699      21.800  51.820  57.130  1.00  0.00           C
ATOM   1800  HZ3 TRP A 699      21.210  51.840  56.230  1.00  0.00           H
ATOM   1801  CZ2 TRP A 699      22.110  52.260  59.530  1.00  0.00           C
ATOM   1802  HZ2 TRP A 699      21.740  52.680  60.460  1.00  0.00           H
ATOM   1803  CH2 TRP A 699      21.330  52.190  58.410  1.00  0.00           C
ATOM   1804  HH2 TRP A 699      20.260  52.310  58.510  1.00  0.00           H
ATOM   1805  C   TRP A 699      27.420  49.450  55.530  1.00  0.00           C
ATOM   1806  O   TRP A 699      26.960  49.680  54.430  1.00  0.00           O
ATOM   1807  N   THR A 700      28.730  49.320  55.690  1.00  0.00           N
ATOM   1808  HN  THR A 700      29.260  49.320  56.530  1.00  0.00           H
ATOM   1809  CA  THR A 700      29.540  49.290  54.450  1.00  0.00           C
ATOM   1810  HA  THR A 700      29.290  50.220  53.940  1.00  0.00           H
ATOM   1811  CB  THR A 700      31.000  49.150  54.710  1.00  0.00           C
ATOM   1812  HB  THR A 700      31.260  48.190  55.220  1.00  0.00           H
ATOM   1813  OG1 THR A 700      31.460  50.260  55.470  1.00  0.00           O
ATOM   1814  HG1 THR A 700      31.100  50.220  56.360  1.00  0.00           H
ATOM   1815  CG2 THR A 700      31.820  49.120  53.410  1.00  0.00           C
ATOM   1816 HG21 THR A 700      32.890  49.160  53.730  1.00  0.00           H
ATOM   1817 HG22 THR A 700      31.440  49.870  52.680  1.00  0.00           H
ATOM   1818 HG23 THR A 700      31.610  48.090  53.050  1.00  0.00           H
ATOM   1819  C   THR A 700      29.190  48.160  53.630  1.00  0.00           C
ATOM   1820  O   THR A 700      28.840  48.300  52.410  1.00  0.00           O
ATOM   1821  N   SER A 701      29.060  46.930  54.190  1.00  0.00           N
ATOM   1822  HN  SER A 701      29.310  46.760  55.140  1.00  0.00           H
ATOM   1823  CA  SER A 701      28.580  45.720  53.500  1.00  0.00           C
ATOM   1824  HA  SER A 701      29.220  45.500  52.670  1.00  0.00           H
ATOM   1825  CB  SER A 701      28.580  44.540  54.510  1.00  0.00           C
ATOM   1826  HB1 SER A 701      27.850  44.860  55.280  1.00  0.00           H
ATOM   1827  HB2 SER A 701      29.620  44.440  54.900  1.00  0.00           H
ATOM   1828  OG  SER A 701      28.250  43.330  53.760  1.00  0.00           O
ATOM   1829  HG1 SER A 701      29.060  42.990  53.370  1.00  0.00           H
ATOM   1830  C   SER A 701      27.190  45.900  52.860  1.00  0.00           C
ATOM   1831  O   SER A 701      26.970  45.400  51.750  1.00  0.00           O
ATOM   1832  N   PHE A 702      26.280  46.610  53.570  1.00  0.00           N
ATOM   1833  HN  PHE A 702      26.630  46.960  54.440  1.00  0.00           H
ATOM   1834  CA  PHE A 702      24.910  46.940  53.130  1.00  0.00           C
ATOM   1835  HA  PHE A 702      24.430  46.030  52.790  1.00  0.00           H
ATOM   1836  CB  PHE A 702      24.020  47.530  54.280  1.00  0.00           C
ATOM   1837  HB1 PHE A 702      24.540  48.350  54.810  1.00  0.00           H
ATOM   1838  HB2 PHE A 702      23.820  46.720  55.000  1.00  0.00           H
ATOM   1839  CG  PHE A 702      22.640  47.890  53.850  1.00  0.00           C
ATOM   1840  CD1 PHE A 702      22.070  49.080  54.220  1.00  0.00           C
ATOM   1841  HD1 PHE A 702      22.690  49.710  54.840  1.00  0.00           H
ATOM   1842  CE1 PHE A 702      20.850  49.500  53.700  1.00  0.00           C
ATOM   1843  HE1 PHE A 702      20.330  50.400  54.010  1.00  0.00           H
ATOM   1844  CZ  PHE A 702      20.070  48.540  53.020  1.00  0.00           C
ATOM   1845  HZ  PHE A 702      19.090  48.820  52.650  1.00  0.00           H
ATOM   1846  CD2 PHE A 702      21.870  46.990  53.020  1.00  0.00           C
ATOM   1847  HD2 PHE A 702      22.300  46.040  52.730  1.00  0.00           H
ATOM   1848  CE2 PHE A 702      20.600  47.320  52.590  1.00  0.00           C
ATOM   1849  HE2 PHE A 702      20.020  46.650  52.000  1.00  0.00           H
ATOM   1850  C   PHE A 702      24.900  47.960  51.920  1.00  0.00           C
ATOM   1851  O   PHE A 702      24.170  47.760  50.920  1.00  0.00           O
ATOM   1852  N   LEU A 703      25.810  48.990  51.940  1.00  0.00           N
ATOM   1853  HN  LEU A 703      26.430  49.070  52.710  1.00  0.00           H
ATOM   1854  CA  LEU A 703      26.040  49.890  50.860  1.00  0.00           C
ATOM   1855  HA  LEU A 703      25.110  50.230  50.430  1.00  0.00           H
ATOM   1856  CB  LEU A 703      26.910  51.120  51.150  1.00  0.00           C
ATOM   1857  HB1 LEU A 703      27.370  51.480  50.210  1.00  0.00           H
ATOM   1858  HB2 LEU A 703      27.780  50.860  51.810  1.00  0.00           H
ATOM   1859  CG  LEU A 703      26.170  52.270  51.940  1.00  0.00           C
ATOM   1860  HG  LEU A 703      25.680  51.730  52.780  1.00  0.00           H
ATOM   1861  CD1 LEU A 703      27.160  53.250  52.530  1.00  0.00           C
ATOM   1862 HD11 LEU A 703      27.940  52.770  53.160  1.00  0.00           H
ATOM   1863 HD12 LEU A 703      26.710  54.030  53.190  1.00  0.00           H
ATOM   1864 HD13 LEU A 703      27.630  53.660  51.610  1.00  0.00           H
ATOM   1865  CD2 LEU A 703      25.040  52.940  51.160  1.00  0.00           C
ATOM   1866 HD21 LEU A 703      25.240  53.260  50.120  1.00  0.00           H
ATOM   1867 HD22 LEU A 703      24.660  53.840  51.690  1.00  0.00           H
ATOM   1868 HD23 LEU A 703      24.120  52.330  51.120  1.00  0.00           H
ATOM   1869  C   LEU A 703      26.640  49.110  49.590  1.00  0.00           C
ATOM   1870  O   LEU A 703      26.390  49.520  48.480  1.00  0.00           O
ATOM   1871  N   CYS A 704      27.500  48.090  49.720  1.00  0.00           N
ATOM   1872  HN  CYS A 704      27.580  47.770  50.660  1.00  0.00           H
ATOM   1873  CA  CYS A 704      28.020  47.290  48.630  1.00  0.00           C
ATOM   1874  HA  CYS A 704      28.440  48.030  47.950  1.00  0.00           H
ATOM   1875  CB  CYS A 704      29.080  46.300  49.070  1.00  0.00           C
ATOM   1876  HB1 CYS A 704      29.410  45.750  48.160  1.00  0.00           H
ATOM   1877  HB2 CYS A 704      28.760  45.460  49.730  1.00  0.00           H
ATOM   1878  SG  CYS A 704      30.530  47.030  49.930  1.00  0.00           S
ATOM   1879  HG1 CYS A 704      29.760  47.330  50.950  1.00  0.00           H
ATOM   1880  C   CYS A 704      26.950  46.500  47.820  1.00  0.00           C
ATOM   1881  O   CYS A 704      26.880  46.500  46.580  1.00  0.00           O
ATOM   1882  N   ILE A 705      26.040  45.810  48.540  1.00  0.00           N
ATOM   1883  HN  ILE A 705      26.250  45.710  49.500  1.00  0.00           H
ATOM   1884  CA  ILE A 705      24.750  45.240  48.100  1.00  0.00           C
ATOM   1885  HA  ILE A 705      24.950  44.460  47.370  1.00  0.00           H
ATOM   1886  CB  ILE A 705      24.160  44.680  49.350  1.00  0.00           C
ATOM   1887  HB  ILE A 705      24.290  45.420  50.180  1.00  0.00           H
ATOM   1888  CG2 ILE A 705      22.620  44.370  49.300  1.00  0.00           C
ATOM   1889 HG21 ILE A 705      22.410  43.860  50.260  1.00  0.00           H
ATOM   1890 HG22 ILE A 705      22.330  43.790  48.410  1.00  0.00           H
ATOM   1891 HG23 ILE A 705      22.050  45.310  49.360  1.00  0.00           H
ATOM   1892  CG1 ILE A 705      24.940  43.310  49.780  1.00  0.00           C
ATOM   1893 HG11 ILE A 705      26.050  43.370  49.700  1.00  0.00           H
ATOM   1894 HG12 ILE A 705      24.670  42.550  49.020  1.00  0.00           H
ATOM   1895  CD  ILE A 705      24.740  42.890  51.220  1.00  0.00           C
ATOM   1896  HD1 ILE A 705      25.220  41.970  51.590  1.00  0.00           H
ATOM   1897  HD2 ILE A 705      23.660  42.790  51.510  1.00  0.00           H
ATOM   1898  HD3 ILE A 705      25.080  43.740  51.840  1.00  0.00           H
ATOM   1899  C   ILE A 705      23.770  46.230  47.430  1.00  0.00           C
ATOM   1900  O   ILE A 705      23.240  46.060  46.340  1.00  0.00           O
ATOM   1901  N   VAL A 706      23.610  47.380  48.040  1.00  0.00           N
ATOM   1902  HN  VAL A 706      24.050  47.500  48.930  1.00  0.00           H
ATOM   1903  CA  VAL A 706      22.750  48.530  47.490  1.00  0.00           C
ATOM   1904  HA  VAL A 706      21.810  48.060  47.280  1.00  0.00           H
ATOM   1905  CB  VAL A 706      22.550  49.700  48.400  1.00  0.00           C
ATOM   1906  HB  VAL A 706      23.540  49.940  48.840  1.00  0.00           H
ATOM   1907  CG1 VAL A 706      21.820  50.840  47.770  1.00  0.00           C
ATOM   1908 HG11 VAL A 706      21.500  51.610  48.510  1.00  0.00           H
ATOM   1909 HG12 VAL A 706      20.870  50.610  47.260  1.00  0.00           H
ATOM   1910 HG13 VAL A 706      22.430  51.350  46.980  1.00  0.00           H
ATOM   1911  CG2 VAL A 706      21.640  49.240  49.570  1.00  0.00           C
ATOM   1912 HG21 VAL A 706      21.970  48.260  49.990  1.00  0.00           H
ATOM   1913 HG22 VAL A 706      20.650  49.050  49.100  1.00  0.00           H
ATOM   1914 HG23 VAL A 706      21.770  50.000  50.370  1.00  0.00           H
ATOM   1915  C   VAL A 706      23.340  49.020  46.180  1.00  0.00           C
ATOM   1916  O   VAL A 706      22.620  49.240  45.180  1.00  0.00           O
ATOM   1917  N   LEU A 707      24.670  49.210  46.190  1.00  0.00           N
ATOM   1918  HN  LEU A 707      25.140  49.190  47.060  1.00  0.00           H
ATOM   1919  CA  LEU A 707      25.470  49.560  44.960  1.00  0.00           C
ATOM   1920  HA  LEU A 707      24.980  50.410  44.500  1.00  0.00           H
ATOM   1921  CB  LEU A 707      26.860  49.890  45.480  1.00  0.00           C
ATOM   1922  HB1 LEU A 707      27.170  49.090  46.190  1.00  0.00           H
ATOM   1923  HB2 LEU A 707      26.790  50.810  46.090  1.00  0.00           H
ATOM   1924  CG  LEU A 707      27.910  50.070  44.400  1.00  0.00           C
ATOM   1925  HG  LEU A 707      28.040  49.060  43.960  1.00  0.00           H
ATOM   1926  CD1 LEU A 707      27.740  51.010  43.240  1.00  0.00           C
ATOM   1927 HD11 LEU A 707      27.700  52.020  43.690  1.00  0.00           H
ATOM   1928 HD12 LEU A 707      26.830  50.770  42.650  1.00  0.00           H
ATOM   1929 HD13 LEU A 707      28.610  50.950  42.550  1.00  0.00           H
ATOM   1930  CD2 LEU A 707      29.230  50.320  45.200  1.00  0.00           C
ATOM   1931 HD21 LEU A 707      30.010  50.490  44.430  1.00  0.00           H
ATOM   1932 HD22 LEU A 707      29.460  49.410  45.790  1.00  0.00           H
ATOM   1933 HD23 LEU A 707      29.110  51.200  45.860  1.00  0.00           H
ATOM   1934  C   LEU A 707      25.330  48.470  43.910  1.00  0.00           C
ATOM   1935  O   LEU A 707      24.930  48.780  42.750  1.00  0.00           O
ATOM   1936  N   VAL A 708      25.560  47.220  44.260  1.00  0.00           N
ATOM   1937  HN  VAL A 708      25.850  47.070  45.210  1.00  0.00           H
ATOM   1938  CA  VAL A 708      25.530  46.170  43.300  1.00  0.00           C
ATOM   1939  HA  VAL A 708      26.160  46.420  42.450  1.00  0.00           H
ATOM   1940  CB  VAL A 708      26.250  44.900  43.890  1.00  0.00           C
ATOM   1941  HB  VAL A 708      25.800  44.810  44.900  1.00  0.00           H
ATOM   1942  CG1 VAL A 708      26.100  43.660  42.960  1.00  0.00           C
ATOM   1943 HG11 VAL A 708      26.960  42.960  43.050  1.00  0.00           H
ATOM   1944 HG12 VAL A 708      26.120  44.060  41.930  1.00  0.00           H
ATOM   1945 HG13 VAL A 708      25.160  43.090  43.070  1.00  0.00           H
ATOM   1946  CG2 VAL A 708      27.810  45.180  43.990  1.00  0.00           C
ATOM   1947 HG21 VAL A 708      28.150  45.130  42.940  1.00  0.00           H
ATOM   1948 HG22 VAL A 708      28.360  44.320  44.440  1.00  0.00           H
ATOM   1949 HG23 VAL A 708      28.130  46.160  44.380  1.00  0.00           H
ATOM   1950  C   VAL A 708      24.120  45.850  42.680  1.00  0.00           C
ATOM   1951  O   VAL A 708      23.950  45.560  41.530  1.00  0.00           O
ATOM   1952  N   ALA A 709      23.000  45.990  43.390  1.00  0.00           N
ATOM   1953  HN  ALA A 709      23.080  46.220  44.360  1.00  0.00           H
ATOM   1954  CA  ALA A 709      21.640  45.830  42.940  1.00  0.00           C
ATOM   1955  HA  ALA A 709      21.550  45.220  42.050  1.00  0.00           H
ATOM   1956  CB  ALA A 709      20.660  45.280  44.020  1.00  0.00           C
ATOM   1957  HB1 ALA A 709      20.900  44.210  44.210  1.00  0.00           H
ATOM   1958  HB2 ALA A 709      19.650  45.250  43.550  1.00  0.00           H
ATOM   1959  HB3 ALA A 709      20.720  45.780  45.010  1.00  0.00           H
ATOM   1960  C   ALA A 709      21.080  47.120  42.410  1.00  0.00           C
ATOM   1961  O   ALA A 709      20.090  47.100  41.700  1.00  0.00           O
ATOM   1962  N   THR A 710      21.740  48.290  42.690  1.00  0.00           N
ATOM   1963  HN  THR A 710      22.320  48.360  43.500  1.00  0.00           H
ATOM   1964  CA  THR A 710      21.650  49.550  41.930  1.00  0.00           C
ATOM   1965  HA  THR A 710      20.600  49.790  41.830  1.00  0.00           H
ATOM   1966  CB  THR A 710      22.280  50.720  42.630  1.00  0.00           C
ATOM   1967  HB  THR A 710      23.340  50.510  42.910  1.00  0.00           H
ATOM   1968  OG1 THR A 710      21.540  51.080  43.860  1.00  0.00           O
ATOM   1969  HG1 THR A 710      21.740  50.410  44.510  1.00  0.00           H
ATOM   1970  CG2 THR A 710      22.330  52.070  41.770  1.00  0.00           C
ATOM   1971 HG21 THR A 710      22.690  52.900  42.410  1.00  0.00           H
ATOM   1972 HG22 THR A 710      21.300  52.270  41.380  1.00  0.00           H
ATOM   1973 HG23 THR A 710      22.930  51.940  40.850  1.00  0.00           H
ATOM   1974  C   THR A 710      22.100  49.370  40.450  1.00  0.00           C
ATOM   1975  O   THR A 710      21.440  49.860  39.580  1.00  0.00           O
ATOM   1976  N   ASP A 711      23.220  48.750  40.340  1.00  0.00           N
ATOM   1977  HN  ASP A 711      23.520  48.370  41.210  1.00  0.00           H
ATOM   1978  CA  ASP A 711      24.050  48.570  39.210  1.00  0.00           C
ATOM   1979  HA  ASP A 711      24.550  47.640  39.400  1.00  0.00           H
ATOM   1980  CB  ASP A 711      23.480  48.380  37.750  1.00  0.00           C
ATOM   1981  HB1 ASP A 711      22.900  49.280  37.500  1.00  0.00           H
ATOM   1982  HB2 ASP A 711      22.790  47.510  37.730  1.00  0.00           H
ATOM   1983  CG  ASP A 711      24.490  48.180  36.650  1.00  0.00           C
ATOM   1984  OD1 ASP A 711      25.650  47.790  36.990  1.00  0.00           O
ATOM   1985  OD2 ASP A 711      24.060  48.220  35.470  1.00  0.00           O
ATOM   1986  C   ASP A 711      25.200  49.600  39.370  1.00  0.00           C
ATOM   1987  O   ASP A 711      24.870  50.760  39.620  1.00  0.00           O
ATOM   1988  N   ALA A 712      26.510  49.130  39.340  1.00  0.00           N
ATOM   1989  HN  ALA A 712      26.640  48.180  39.070  1.00  0.00           H
ATOM   1990  CA  ALA A 712      27.660  49.970  39.460  1.00  0.00           C
ATOM   1991  HA  ALA A 712      27.460  50.970  39.830  1.00  0.00           H
ATOM   1992  CB  ALA A 712      28.670  49.240  40.290  1.00  0.00           C
ATOM   1993  HB1 ALA A 712      28.230  48.950  41.280  1.00  0.00           H
ATOM   1994  HB2 ALA A 712      29.470  50.000  40.490  1.00  0.00           H
ATOM   1995  HB3 ALA A 712      29.120  48.320  39.860  1.00  0.00           H
ATOM   1996  C   ALA A 712      28.260  50.280  38.160  1.00  0.00           C
ATOM   1997  O   ALA A 712      29.250  51.080  38.130  1.00  0.00           O
ATOM   1998  N   SER A 713      27.680  49.810  37.030  1.00  0.00           N
ATOM   1999  HN  SER A 713      26.860  49.250  37.080  1.00  0.00           H
ATOM   2000  CA  SER A 713      28.250  50.050  35.740  1.00  0.00           C
ATOM   2001  HA  SER A 713      29.250  49.660  35.850  1.00  0.00           H
ATOM   2002  CB  SER A 713      27.520  49.320  34.570  1.00  0.00           C
ATOM   2003  HB1 SER A 713      28.070  49.490  33.620  1.00  0.00           H
ATOM   2004  HB2 SER A 713      26.470  49.690  34.520  1.00  0.00           H
ATOM   2005  OG  SER A 713      27.380  47.940  34.740  1.00  0.00           O
ATOM   2006  HG1 SER A 713      26.690  47.760  35.380  1.00  0.00           H
ATOM   2007  C   SER A 713      28.380  51.540  35.420  1.00  0.00           C
ATOM   2008  O   SER A 713      29.450  52.020  34.980  1.00  0.00           O
ATOM   2009  N   SER A 714      27.380  52.410  35.690  1.00  0.00           N
ATOM   2010  HN  SER A 714      26.590  51.950  36.070  1.00  0.00           H
ATOM   2011  CA  SER A 714      27.350  53.820  35.430  1.00  0.00           C
ATOM   2012  HA  SER A 714      27.680  53.970  34.420  1.00  0.00           H
ATOM   2013  CB  SER A 714      25.890  54.520  35.640  1.00  0.00           C
ATOM   2014  HB1 SER A 714      25.970  55.600  35.430  1.00  0.00           H
ATOM   2015  HB2 SER A 714      25.640  54.310  36.700  1.00  0.00           H
ATOM   2016  OG  SER A 714      25.020  53.880  34.700  1.00  0.00           O
ATOM   2017  HG1 SER A 714      24.870  53.040  35.120  1.00  0.00           H
ATOM   2018  C   SER A 714      28.380  54.660  36.270  1.00  0.00           C
ATOM   2019  O   SER A 714      29.040  55.590  35.800  1.00  0.00           O
ATOM   2020  N   LEU A 715      28.530  54.260  37.570  1.00  0.00           N
ATOM   2021  HN  LEU A 715      27.950  53.540  37.930  1.00  0.00           H
ATOM   2022  CA  LEU A 715      29.420  54.840  38.520  1.00  0.00           C
ATOM   2023  HA  LEU A 715      29.340  55.910  38.490  1.00  0.00           H
ATOM   2024  CB  LEU A 715      29.270  54.210  39.970  1.00  0.00           C
ATOM   2025  HB1 LEU A 715      29.660  53.170  40.050  1.00  0.00           H
ATOM   2026  HB2 LEU A 715      28.160  54.130  40.060  1.00  0.00           H
ATOM   2027  CG  LEU A 715      29.900  54.910  41.180  1.00  0.00           C
ATOM   2028  HG  LEU A 715      31.010  54.850  41.240  1.00  0.00           H
ATOM   2029  CD1 LEU A 715      29.740  56.420  41.210  1.00  0.00           C
ATOM   2030 HD11 LEU A 715      28.660  56.690  41.240  1.00  0.00           H
ATOM   2031 HD12 LEU A 715      30.140  56.940  40.320  1.00  0.00           H
ATOM   2032 HD13 LEU A 715      30.160  56.950  42.090  1.00  0.00           H
ATOM   2033  CD2 LEU A 715      29.540  54.330  42.500  1.00  0.00           C
ATOM   2034 HD21 LEU A 715      30.040  54.890  43.320  1.00  0.00           H
ATOM   2035 HD22 LEU A 715      29.840  53.260  42.600  1.00  0.00           H
ATOM   2036 HD23 LEU A 715      28.450  54.380  42.670  1.00  0.00           H
ATOM   2037  C   LEU A 715      30.880  54.640  38.070  1.00  0.00           C
ATOM   2038  O   LEU A 715      31.710  55.560  38.060  1.00  0.00           O
ATOM   2039  N   VAL A 716      31.230  53.400  37.650  1.00  0.00           N
ATOM   2040  HN  VAL A 716      30.500  52.720  37.620  1.00  0.00           H
ATOM   2041  CA  VAL A 716      32.490  52.970  37.180  1.00  0.00           C
ATOM   2042  HA  VAL A 716      33.300  53.260  37.830  1.00  0.00           H
ATOM   2043  CB  VAL A 716      32.460  51.450  36.970  1.00  0.00           C
ATOM   2044  HB  VAL A 716      31.560  51.130  36.400  1.00  0.00           H
ATOM   2045  CG1 VAL A 716      33.700  51.030  36.130  1.00  0.00           C
ATOM   2046 HG11 VAL A 716      34.550  51.250  36.810  1.00  0.00           H
ATOM   2047 HG12 VAL A 716      33.940  51.530  35.170  1.00  0.00           H
ATOM   2048 HG13 VAL A 716      33.590  49.950  35.920  1.00  0.00           H
ATOM   2049  CG2 VAL A 716      32.550  50.770  38.270  1.00  0.00           C
ATOM   2050 HG21 VAL A 716      32.400  49.670  38.160  1.00  0.00           H
ATOM   2051 HG22 VAL A 716      31.640  50.930  38.900  1.00  0.00           H
ATOM   2052 HG23 VAL A 716      33.540  50.920  38.750  1.00  0.00           H
ATOM   2053  C   VAL A 716      32.840  53.770  35.870  1.00  0.00           C
ATOM   2054  O   VAL A 716      33.980  54.230  35.740  1.00  0.00           O
ATOM   2055  N   CYS A 717      31.850  53.970  35.030  1.00  0.00           N
ATOM   2056  HN  CYS A 717      30.960  53.540  35.210  1.00  0.00           H
ATOM   2057  CA  CYS A 717      32.040  54.790  33.830  1.00  0.00           C
ATOM   2058  HA  CYS A 717      32.750  54.450  33.100  1.00  0.00           H
ATOM   2059  CB  CYS A 717      30.590  54.870  33.110  1.00  0.00           C
ATOM   2060  HB1 CYS A 717      29.910  55.600  33.610  1.00  0.00           H
ATOM   2061  HB2 CYS A 717      30.140  53.860  33.320  1.00  0.00           H
ATOM   2062  SG  CYS A 717      30.630  55.170  31.300  1.00  0.00           S
ATOM   2063  HG1 CYS A 717      29.380  55.620  31.210  1.00  0.00           H
ATOM   2064  C   CYS A 717      32.410  56.250  34.000  1.00  0.00           C
ATOM   2065  O   CYS A 717      33.060  56.810  33.110  1.00  0.00           O
ATOM   2066  N   TYR A 718      32.100  56.810  35.120  1.00  0.00           N
ATOM   2067  HN  TYR A 718      31.570  56.240  35.750  1.00  0.00           H
ATOM   2068  CA  TYR A 718      32.510  58.080  35.610  1.00  0.00           C
ATOM   2069  HA  TYR A 718      32.450  58.850  34.830  1.00  0.00           H
ATOM   2070  CB  TYR A 718      31.620  58.750  36.710  1.00  0.00           C
ATOM   2071  HB1 TYR A 718      31.860  59.830  36.780  1.00  0.00           H
ATOM   2072  HB2 TYR A 718      31.940  58.290  37.680  1.00  0.00           H
ATOM   2073  CG  TYR A 718      30.170  58.730  36.440  1.00  0.00           C
ATOM   2074  CD1 TYR A 718      29.670  58.790  35.140  1.00  0.00           C
ATOM   2075  HD1 TYR A 718      30.320  59.210  34.390  1.00  0.00           H
ATOM   2076  CE1 TYR A 718      28.290  58.790  34.980  1.00  0.00           C
ATOM   2077  HE1 TYR A 718      28.040  58.970  33.930  1.00  0.00           H
ATOM   2078  CZ  TYR A 718      27.390  58.550  36.020  1.00  0.00           C
ATOM   2079  OH  TYR A 718      26.030  58.500  35.770  1.00  0.00           O
ATOM   2080  HH  TYR A 718      25.660  59.110  35.130  1.00  0.00           H
ATOM   2081  CD2 TYR A 718      29.320  58.530  37.490  1.00  0.00           C
ATOM   2082  HD2 TYR A 718      29.760  58.470  38.490  1.00  0.00           H
ATOM   2083  CE2 TYR A 718      27.950  58.540  37.280  1.00  0.00           C
ATOM   2084  HE2 TYR A 718      27.300  58.560  38.140  1.00  0.00           H
ATOM   2085  C   TYR A 718      33.990  58.180  36.180  1.00  0.00           C
ATOM   2086  O   TYR A 718      34.600  59.250  36.320  1.00  0.00           O
ATOM   2087  N   ILE A 719      34.580  56.980  36.470  1.00  0.00           N
ATOM   2088  HN  ILE A 719      34.070  56.120  36.500  1.00  0.00           H
ATOM   2089  CA  ILE A 719      35.940  56.860  36.980  1.00  0.00           C
ATOM   2090  HA  ILE A 719      36.280  57.800  37.410  1.00  0.00           H
ATOM   2091  CB  ILE A 719      36.170  55.790  38.000  1.00  0.00           C
ATOM   2092  HB  ILE A 719      36.020  54.810  37.490  1.00  0.00           H
ATOM   2093  CG2 ILE A 719      37.660  55.850  38.540  1.00  0.00           C
ATOM   2094 HG21 ILE A 719      37.870  55.030  39.260  1.00  0.00           H
ATOM   2095 HG22 ILE A 719      37.620  56.770  39.160  1.00  0.00           H
ATOM   2096 HG23 ILE A 719      38.470  55.800  37.780  1.00  0.00           H
ATOM   2097  CG1 ILE A 719      35.070  55.780  39.130  1.00  0.00           C
ATOM   2098 HG11 ILE A 719      35.470  55.070  39.900  1.00  0.00           H
ATOM   2099 HG12 ILE A 719      34.130  55.370  38.720  1.00  0.00           H
ATOM   2100  CD  ILE A 719      34.820  57.110  39.810  1.00  0.00           C
ATOM   2101  HD1 ILE A 719      35.730  57.600  40.220  1.00  0.00           H
ATOM   2102  HD2 ILE A 719      34.050  57.090  40.620  1.00  0.00           H
ATOM   2103  HD3 ILE A 719      34.380  57.880  39.130  1.00  0.00           H
ATOM   2104  C   ILE A 719      36.830  56.670  35.820  1.00  0.00           C
ATOM   2105  O   ILE A 719      37.120  55.590  35.360  1.00  0.00           O
ATOM   2106  N   THR A 720      37.420  57.770  35.270  1.00  0.00           N
ATOM   2107  HN  THR A 720      37.220  58.670  35.640  1.00  0.00           H
ATOM   2108  CA  THR A 720      38.500  57.810  34.250  1.00  0.00           C
ATOM   2109  HA  THR A 720      38.620  56.800  33.870  1.00  0.00           H
ATOM   2110  CB  THR A 720      38.250  58.810  33.090  1.00  0.00           C
ATOM   2111  HB  THR A 720      38.860  58.570  32.190  1.00  0.00           H
ATOM   2112  OG1 THR A 720      38.450  60.160  33.460  1.00  0.00           O
ATOM   2113  HG1 THR A 720      38.190  60.630  32.660  1.00  0.00           H
ATOM   2114  CG2 THR A 720      36.760  58.780  32.750  1.00  0.00           C
ATOM   2115 HG21 THR A 720      36.600  59.440  31.860  1.00  0.00           H
ATOM   2116 HG22 THR A 720      36.070  59.160  33.540  1.00  0.00           H
ATOM   2117 HG23 THR A 720      36.340  57.800  32.470  1.00  0.00           H
ATOM   2118  C   THR A 720      39.830  58.030  34.810  1.00  0.00           C
ATOM   2119  O   THR A 720      40.060  58.360  35.970  1.00  0.00           O
ATOM   2120  N   ARG A 721      40.800  57.900  33.940  1.00  0.00           N
ATOM   2121  HN  ARG A 721      40.630  57.710  32.980  1.00  0.00           H
ATOM   2122  CA  ARG A 721      42.260  57.860  34.240  1.00  0.00           C
ATOM   2123  HA  ARG A 721      42.430  56.990  34.850  1.00  0.00           H
ATOM   2124  CB  ARG A 721      42.890  57.580  32.810  1.00  0.00           C
ATOM   2125  HB1 ARG A 721      44.000  57.700  32.810  1.00  0.00           H
ATOM   2126  HB2 ARG A 721      42.430  58.230  32.040  1.00  0.00           H
ATOM   2127  CG  ARG A 721      42.620  56.110  32.230  1.00  0.00           C
ATOM   2128  HG1 ARG A 721      43.300  55.940  31.370  1.00  0.00           H
ATOM   2129  HG2 ARG A 721      41.600  56.020  31.800  1.00  0.00           H
ATOM   2130  CD  ARG A 721      42.860  54.910  33.180  1.00  0.00           C
ATOM   2131  HD1 ARG A 721      42.390  53.980  32.790  1.00  0.00           H
ATOM   2132  HD2 ARG A 721      42.440  55.190  34.180  1.00  0.00           H
ATOM   2133  NE  ARG A 721      44.350  54.910  33.250  1.00  0.00           N
ATOM   2134  HE  ARG A 721      44.910  55.200  32.470  1.00  0.00           H
ATOM   2135  CZ  ARG A 721      45.050  54.730  34.290  1.00  0.00           C
ATOM   2136  NH1 ARG A 721      44.550  54.340  35.500  1.00  0.00           N
ATOM   2137 HH11 ARG A 721      43.570  54.190  35.640  1.00  0.00           H
ATOM   2138 HH12 ARG A 721      45.160  54.200  36.280  1.00  0.00           H
ATOM   2139  NH2 ARG A 721      46.360  54.860  34.200  1.00  0.00           N
ATOM   2140 HH21 ARG A 721      46.790  55.180  33.350  1.00  0.00           H
ATOM   2141 HH22 ARG A 721      46.920  54.660  35.010  1.00  0.00           H
ATOM   2142  C   ARG A 721      42.870  59.010  35.040  1.00  0.00           C
ATOM   2143  O   ARG A 721      43.670  58.820  35.990  1.00  0.00           O
ATOM   2144  N   PHE A 722      42.290  60.230  34.780  1.00  0.00           N
ATOM   2145  HN  PHE A 722      41.570  60.300  34.080  1.00  0.00           H
ATOM   2146  CA  PHE A 722      42.720  61.380  35.580  1.00  0.00           C
ATOM   2147  HA  PHE A 722      43.790  61.480  35.500  1.00  0.00           H
ATOM   2148  CB  PHE A 722      42.150  62.700  35.020  1.00  0.00           C
ATOM   2149  HB1 PHE A 722      41.100  62.570  34.680  1.00  0.00           H
ATOM   2150  HB2 PHE A 722      42.760  62.960  34.140  1.00  0.00           H
ATOM   2151  CG  PHE A 722      42.270  63.870  35.930  1.00  0.00           C
ATOM   2152  CD1 PHE A 722      43.270  64.840  35.620  1.00  0.00           C
ATOM   2153  HD1 PHE A 722      43.940  64.710  34.780  1.00  0.00           H
ATOM   2154  CE1 PHE A 722      43.350  65.950  36.480  1.00  0.00           C
ATOM   2155  HE1 PHE A 722      43.950  66.850  36.380  1.00  0.00           H
ATOM   2156  CZ  PHE A 722      42.430  66.150  37.520  1.00  0.00           C
ATOM   2157  HZ  PHE A 722      42.500  67.000  38.190  1.00  0.00           H
ATOM   2158  CD2 PHE A 722      41.360  64.100  36.960  1.00  0.00           C
ATOM   2159  HD2 PHE A 722      40.430  63.560  37.050  1.00  0.00           H
ATOM   2160  CE2 PHE A 722      41.390  65.270  37.780  1.00  0.00           C
ATOM   2161  HE2 PHE A 722      40.700  65.460  38.590  1.00  0.00           H
ATOM   2162  C   PHE A 722      42.440  61.160  37.080  1.00  0.00           C
ATOM   2163  O   PHE A 722      43.350  61.420  37.910  1.00  0.00           O
ATOM   2164  N   THR A 723      41.180  60.760  37.500  1.00  0.00           N
ATOM   2165  HN  THR A 723      40.430  60.670  36.830  1.00  0.00           H
ATOM   2166  CA  THR A 723      40.850  60.420  38.860  1.00  0.00           C
ATOM   2167  HA  THR A 723      41.090  61.260  39.500  1.00  0.00           H
ATOM   2168  CB  THR A 723      39.400  60.040  39.170  1.00  0.00           C
ATOM   2169  HB  THR A 723      38.960  59.230  38.540  1.00  0.00           H
ATOM   2170  OG1 THR A 723      38.490  61.130  38.870  1.00  0.00           O
ATOM   2171  HG1 THR A 723      38.320  61.210  37.920  1.00  0.00           H
ATOM   2172  CG2 THR A 723      39.210  59.600  40.650  1.00  0.00           C
ATOM   2173 HG21 THR A 723      40.030  59.300  41.330  1.00  0.00           H
ATOM   2174 HG22 THR A 723      38.400  58.860  40.860  1.00  0.00           H
ATOM   2175 HG23 THR A 723      38.860  60.460  41.260  1.00  0.00           H
ATOM   2176  C   THR A 723      41.710  59.370  39.350  1.00  0.00           C
ATOM   2177  O   THR A 723      42.260  59.440  40.430  1.00  0.00           O
ATOM   2178  N   GLU A 724      41.980  58.300  38.510  1.00  0.00           N
ATOM   2179  HN  GLU A 724      41.770  58.390  37.540  1.00  0.00           H
ATOM   2180  CA  GLU A 724      42.700  57.110  39.000  1.00  0.00           C
ATOM   2181  HA  GLU A 724      42.210  56.800  39.900  1.00  0.00           H
ATOM   2182  CB  GLU A 724      42.550  55.940  37.980  1.00  0.00           C
ATOM   2183  HB1 GLU A 724      43.230  55.190  38.440  1.00  0.00           H
ATOM   2184  HB2 GLU A 724      42.960  56.240  37.000  1.00  0.00           H
ATOM   2185  CG  GLU A 724      41.050  55.430  37.900  1.00  0.00           C
ATOM   2186  HG1 GLU A 724      40.510  56.060  37.170  1.00  0.00           H
ATOM   2187  HG2 GLU A 724      40.660  55.410  38.940  1.00  0.00           H
ATOM   2188  CD  GLU A 724      40.970  54.090  37.140  1.00  0.00           C
ATOM   2189  OE1 GLU A 724      39.980  53.320  37.450  1.00  0.00           O
ATOM   2190  OE2 GLU A 724      41.910  53.810  36.370  1.00  0.00           O
ATOM   2191  C   GLU A 724      44.250  57.320  39.280  1.00  0.00           C
ATOM   2192  O   GLU A 724      44.660  56.980  40.380  1.00  0.00           O
ATOM   2193  N   GLU A 725      44.950  57.970  38.380  1.00  0.00           N
ATOM   2194  HN  GLU A 725      44.560  58.060  37.460  1.00  0.00           H
ATOM   2195  CA  GLU A 725      46.290  58.420  38.580  1.00  0.00           C
ATOM   2196  HA  GLU A 725      46.940  57.570  38.700  1.00  0.00           H
ATOM   2197  CB  GLU A 725      46.810  59.200  37.310  1.00  0.00           C
ATOM   2198  HB1 GLU A 725      47.760  59.750  37.550  1.00  0.00           H
ATOM   2199  HB2 GLU A 725      46.090  59.920  36.860  1.00  0.00           H
ATOM   2200  CG  GLU A 725      47.130  58.220  36.160  1.00  0.00           C
ATOM   2201  HG1 GLU A 725      46.180  58.020  35.630  1.00  0.00           H
ATOM   2202  HG2 GLU A 725      47.640  57.310  36.570  1.00  0.00           H
ATOM   2203  CD  GLU A 725      48.110  58.820  35.170  1.00  0.00           C
ATOM   2204  OE1 GLU A 725      47.750  59.790  34.450  1.00  0.00           O
ATOM   2205  OE2 GLU A 725      49.260  58.330  34.970  1.00  0.00           O
ATOM   2206  C   GLU A 725      46.420  59.310  39.800  1.00  0.00           C
ATOM   2207  O   GLU A 725      47.360  59.110  40.620  1.00  0.00           O
ATOM   2208  N   ALA A 726      45.460  60.210  40.040  1.00  0.00           N
ATOM   2209  HN  ALA A 726      44.810  60.260  39.280  1.00  0.00           H
ATOM   2210  CA  ALA A 726      45.530  61.100  41.210  1.00  0.00           C
ATOM   2211  HA  ALA A 726      46.430  61.680  41.150  1.00  0.00           H
ATOM   2212  CB  ALA A 726      44.420  62.230  41.030  1.00  0.00           C
ATOM   2213  HB1 ALA A 726      44.790  63.050  41.680  1.00  0.00           H
ATOM   2214  HB2 ALA A 726      43.420  61.830  41.310  1.00  0.00           H
ATOM   2215  HB3 ALA A 726      44.590  62.690  40.040  1.00  0.00           H
ATOM   2216  C   ALA A 726      45.390  60.320  42.550  1.00  0.00           C
ATOM   2217  O   ALA A 726      46.030  60.670  43.500  1.00  0.00           O
ATOM   2218  N   PHE A 727      44.380  59.420  42.630  1.00  0.00           N
ATOM   2219  HN  PHE A 727      43.820  59.370  41.810  1.00  0.00           H
ATOM   2220  CA  PHE A 727      44.060  58.610  43.810  1.00  0.00           C
ATOM   2221  HA  PHE A 727      43.830  59.250  44.660  1.00  0.00           H
ATOM   2222  CB  PHE A 727      42.840  57.770  43.530  1.00  0.00           C
ATOM   2223  HB1 PHE A 727      43.030  57.060  42.690  1.00  0.00           H
ATOM   2224  HB2 PHE A 727      42.020  58.420  43.170  1.00  0.00           H
ATOM   2225  CG  PHE A 727      42.310  57.060  44.830  1.00  0.00           C
ATOM   2226  CD1 PHE A 727      42.520  55.710  44.920  1.00  0.00           C
ATOM   2227  HD1 PHE A 727      43.040  55.160  44.150  1.00  0.00           H
ATOM   2228  CE1 PHE A 727      42.130  55.050  46.090  1.00  0.00           C
ATOM   2229  HE1 PHE A 727      42.280  53.980  46.170  1.00  0.00           H
ATOM   2230  CZ  PHE A 727      41.320  55.700  46.980  1.00  0.00           C
ATOM   2231  HZ  PHE A 727      40.970  55.130  47.820  1.00  0.00           H
ATOM   2232  CD2 PHE A 727      41.500  57.770  45.740  1.00  0.00           C
ATOM   2233  HD2 PHE A 727      41.280  58.780  45.470  1.00  0.00           H
ATOM   2234  CE2 PHE A 727      40.920  57.030  46.810  1.00  0.00           C
ATOM   2235  HE2 PHE A 727      40.360  57.570  47.560  1.00  0.00           H
ATOM   2236  C   PHE A 727      45.210  57.710  44.210  1.00  0.00           C
ATOM   2237  O   PHE A 727      45.680  57.560  45.380  1.00  0.00           O
ATOM   2238  N   ALA A 728      45.720  56.980  43.250  1.00  0.00           N
ATOM   2239  HN  ALA A 728      45.380  56.900  42.310  1.00  0.00           H
ATOM   2240  CA  ALA A 728      46.810  56.110  43.590  1.00  0.00           C
ATOM   2241  HA  ALA A 728      46.620  55.640  44.550  1.00  0.00           H
ATOM   2242  CB  ALA A 728      46.680  54.930  42.580  1.00  0.00           C
ATOM   2243  HB1 ALA A 728      45.650  54.510  42.640  1.00  0.00           H
ATOM   2244  HB2 ALA A 728      47.530  54.220  42.590  1.00  0.00           H
ATOM   2245  HB3 ALA A 728      46.890  55.350  41.580  1.00  0.00           H
ATOM   2246  C   ALA A 728      48.240  56.620  43.720  1.00  0.00           C
ATOM   2247  O   ALA A 728      49.050  56.180  44.520  1.00  0.00           O
ATOM   2248  N   ALA A 729      48.560  57.790  43.060  1.00  0.00           N
ATOM   2249  HN  ALA A 729      47.940  58.200  42.380  1.00  0.00           H
ATOM   2250  CA  ALA A 729      49.730  58.620  43.310  1.00  0.00           C
ATOM   2251  HA  ALA A 729      50.610  58.040  43.050  1.00  0.00           H
ATOM   2252  CB  ALA A 729      49.720  59.900  42.420  1.00  0.00           C
ATOM   2253  HB1 ALA A 729      50.530  60.580  42.770  1.00  0.00           H
ATOM   2254  HB2 ALA A 729      48.680  60.270  42.490  1.00  0.00           H
ATOM   2255  HB3 ALA A 729      49.910  59.520  41.390  1.00  0.00           H
ATOM   2256  C   ALA A 729      49.760  59.140  44.850  1.00  0.00           C
ATOM   2257  O   ALA A 729      50.760  59.060  45.560  1.00  0.00           O
ATOM   2258  N   LEU A 730      48.590  59.610  45.390  1.00  0.00           N
ATOM   2259  HN  LEU A 730      47.750  59.670  44.850  1.00  0.00           H
ATOM   2260  CA  LEU A 730      48.380  59.900  46.790  1.00  0.00           C
ATOM   2261  HA  LEU A 730      49.050  60.690  47.080  1.00  0.00           H
ATOM   2262  CB  LEU A 730      46.970  60.420  47.050  1.00  0.00           C
ATOM   2263  HB1 LEU A 730      46.220  59.680  46.720  1.00  0.00           H
ATOM   2264  HB2 LEU A 730      46.770  61.270  46.360  1.00  0.00           H
ATOM   2265  CG  LEU A 730      46.650  60.770  48.470  1.00  0.00           C
ATOM   2266  HG  LEU A 730      46.840  59.950  49.200  1.00  0.00           H
ATOM   2267  CD1 LEU A 730      47.550  61.920  48.920  1.00  0.00           C
ATOM   2268 HD11 LEU A 730      47.430  62.610  48.050  1.00  0.00           H
ATOM   2269 HD12 LEU A 730      48.580  61.510  48.980  1.00  0.00           H
ATOM   2270 HD13 LEU A 730      47.130  62.330  49.870  1.00  0.00           H
ATOM   2271  CD2 LEU A 730      45.220  61.110  48.370  1.00  0.00           C
ATOM   2272 HD21 LEU A 730      44.970  61.930  47.650  1.00  0.00           H
ATOM   2273 HD22 LEU A 730      44.920  61.400  49.390  1.00  0.00           H
ATOM   2274 HD23 LEU A 730      44.620  60.220  48.060  1.00  0.00           H
ATOM   2275  C   LEU A 730      48.660  58.670  47.720  1.00  0.00           C
ATOM   2276  O   LEU A 730      49.310  58.770  48.730  1.00  0.00           O
ATOM   2277  N   ILE A 731      48.200  57.480  47.340  1.00  0.00           N
ATOM   2278  HN  ILE A 731      47.720  57.460  46.470  1.00  0.00           H
ATOM   2279  CA  ILE A 731      48.500  56.190  47.990  1.00  0.00           C
ATOM   2280  HA  ILE A 731      48.230  56.300  49.030  1.00  0.00           H
ATOM   2281  CB  ILE A 731      47.560  55.060  47.420  1.00  0.00           C
ATOM   2282  HB  ILE A 731      47.570  54.990  46.310  1.00  0.00           H
ATOM   2283  CG2 ILE A 731      47.980  53.600  47.900  1.00  0.00           C
ATOM   2284 HG21 ILE A 731      47.180  52.900  47.630  1.00  0.00           H
ATOM   2285 HG22 ILE A 731      48.120  53.490  48.990  1.00  0.00           H
ATOM   2286 HG23 ILE A 731      48.940  53.430  47.360  1.00  0.00           H
ATOM   2287  CG1 ILE A 731      46.160  55.280  47.960  1.00  0.00           C
ATOM   2288 HG11 ILE A 731      45.840  56.340  48.080  1.00  0.00           H
ATOM   2289 HG12 ILE A 731      46.090  55.050  49.040  1.00  0.00           H
ATOM   2290  CD  ILE A 731      45.060  54.530  47.120  1.00  0.00           C
ATOM   2291  HD1 ILE A 731      44.110  54.440  47.700  1.00  0.00           H
ATOM   2292  HD2 ILE A 731      45.480  53.560  46.770  1.00  0.00           H
ATOM   2293  HD3 ILE A 731      44.920  55.160  46.210  1.00  0.00           H
ATOM   2294  C   ILE A 731      49.950  55.700  48.000  1.00  0.00           C
ATOM   2295  O   ILE A 731      50.510  55.480  49.100  1.00  0.00           O
ATOM   2296  N   CYS A 732      50.720  55.820  46.910  1.00  0.00           N
ATOM   2297  HN  CYS A 732      50.300  56.130  46.070  1.00  0.00           H
ATOM   2298  CA  CYS A 732      52.230  55.720  46.890  1.00  0.00           C
ATOM   2299  HA  CYS A 732      52.510  54.720  47.190  1.00  0.00           H
ATOM   2300  CB  CYS A 732      52.700  55.990  45.430  1.00  0.00           C
ATOM   2301  HB1 CYS A 732      53.760  55.760  45.230  1.00  0.00           H
ATOM   2302  HB2 CYS A 732      52.440  57.060  45.300  1.00  0.00           H
ATOM   2303  SG  CYS A 732      51.920  54.780  44.200  1.00  0.00           S
ATOM   2304  HG1 CYS A 732      50.670  55.010  44.570  1.00  0.00           H
ATOM   2305  C   CYS A 732      52.890  56.630  47.860  1.00  0.00           C
ATOM   2306  O   CYS A 732      53.750  56.180  48.580  1.00  0.00           O
ATOM   2307  N   ILE A 733      52.550  57.910  47.930  1.00  0.00           N
ATOM   2308  HN  ILE A 733      51.970  58.270  47.200  1.00  0.00           H
ATOM   2309  CA  ILE A 733      52.920  58.930  48.910  1.00  0.00           C
ATOM   2310  HA  ILE A 733      54.000  59.000  48.880  1.00  0.00           H
ATOM   2311  CB  ILE A 733      52.290  60.330  48.540  1.00  0.00           C
ATOM   2312  HB  ILE A 733      51.210  60.130  48.400  1.00  0.00           H
ATOM   2313  CG2 ILE A 733      52.420  61.440  49.620  1.00  0.00           C
ATOM   2314 HG21 ILE A 733      51.950  61.130  50.580  1.00  0.00           H
ATOM   2315 HG22 ILE A 733      52.010  62.380  49.180  1.00  0.00           H
ATOM   2316 HG23 ILE A 733      53.500  61.560  49.840  1.00  0.00           H
ATOM   2317  CG1 ILE A 733      52.730  60.870  47.120  1.00  0.00           C
ATOM   2318 HG11 ILE A 733      52.020  61.560  46.620  1.00  0.00           H
ATOM   2319 HG12 ILE A 733      52.750  60.010  46.420  1.00  0.00           H
ATOM   2320  CD  ILE A 733      54.140  61.430  47.160  1.00  0.00           C
ATOM   2321  HD1 ILE A 733      54.620  61.290  46.170  1.00  0.00           H
ATOM   2322  HD2 ILE A 733      54.770  60.730  47.750  1.00  0.00           H
ATOM   2323  HD3 ILE A 733      54.210  62.440  47.620  1.00  0.00           H
ATOM   2324  C   ILE A 733      52.460  58.520  50.330  1.00  0.00           C
ATOM   2325  O   ILE A 733      53.220  58.660  51.300  1.00  0.00           O
ATOM   2326  N   ILE A 734      51.270  58.020  50.550  1.00  0.00           N
ATOM   2327  HN  ILE A 734      50.580  57.930  49.840  1.00  0.00           H
ATOM   2328  CA  ILE A 734      50.920  57.360  51.850  1.00  0.00           C
ATOM   2329  HA  ILE A 734      50.900  58.160  52.570  1.00  0.00           H
ATOM   2330  CB  ILE A 734      49.440  56.800  51.860  1.00  0.00           C
ATOM   2331  HB  ILE A 734      49.260  56.190  50.950  1.00  0.00           H
ATOM   2332  CG2 ILE A 734      49.060  55.740  53.010  1.00  0.00           C
ATOM   2333 HG21 ILE A 734      49.710  54.850  52.880  1.00  0.00           H
ATOM   2334 HG22 ILE A 734      47.990  55.460  52.940  1.00  0.00           H
ATOM   2335 HG23 ILE A 734      49.220  56.210  53.990  1.00  0.00           H
ATOM   2336  CG1 ILE A 734      48.450  58.010  52.000  1.00  0.00           C
ATOM   2337 HG11 ILE A 734      48.850  58.920  51.510  1.00  0.00           H
ATOM   2338 HG12 ILE A 734      48.360  58.220  53.080  1.00  0.00           H
ATOM   2339  CD  ILE A 734      47.070  57.790  51.330  1.00  0.00           C
ATOM   2340  HD1 ILE A 734      47.190  57.610  50.240  1.00  0.00           H
ATOM   2341  HD2 ILE A 734      46.500  58.740  51.440  1.00  0.00           H
ATOM   2342  HD3 ILE A 734      46.560  56.910  51.770  1.00  0.00           H
ATOM   2343  C   ILE A 734      51.790  56.270  52.340  1.00  0.00           C
ATOM   2344  O   ILE A 734      52.240  56.430  53.450  1.00  0.00           O
ATOM   2345  N   PHE A 735      52.240  55.380  51.430  1.00  0.00           N
ATOM   2346  HN  PHE A 735      51.820  55.240  50.540  1.00  0.00           H
ATOM   2347  CA  PHE A 735      53.220  54.320  51.790  1.00  0.00           C
ATOM   2348  HA  PHE A 735      52.800  53.800  52.640  1.00  0.00           H
ATOM   2349  CB  PHE A 735      53.500  53.380  50.570  1.00  0.00           C
ATOM   2350  HB1 PHE A 735      54.300  52.710  50.960  1.00  0.00           H
ATOM   2351  HB2 PHE A 735      53.840  54.030  49.740  1.00  0.00           H
ATOM   2352  CG  PHE A 735      52.240  52.620  50.210  1.00  0.00           C
ATOM   2353  CD1 PHE A 735      51.850  52.450  48.900  1.00  0.00           C
ATOM   2354  HD1 PHE A 735      52.430  53.080  48.230  1.00  0.00           H
ATOM   2355  CE1 PHE A 735      50.790  51.630  48.480  1.00  0.00           C
ATOM   2356  HE1 PHE A 735      50.700  51.500  47.400  1.00  0.00           H
ATOM   2357  CZ  PHE A 735      49.990  50.980  49.400  1.00  0.00           C
ATOM   2358  HZ  PHE A 735      49.280  50.230  49.070  1.00  0.00           H
ATOM   2359  CD2 PHE A 735      51.330  52.070  51.120  1.00  0.00           C
ATOM   2360  HD2 PHE A 735      51.390  52.290  52.180  1.00  0.00           H
ATOM   2361  CE2 PHE A 735      50.230  51.280  50.770  1.00  0.00           C
ATOM   2362  HE2 PHE A 735      49.640  50.900  51.590  1.00  0.00           H
ATOM   2363  C   PHE A 735      54.570  55.020  52.250  1.00  0.00           C
ATOM   2364  O   PHE A 735      55.190  54.430  53.160  1.00  0.00           O
ATOM   2365  N   ILE A 736      55.040  56.070  51.560  1.00  0.00           N
ATOM   2366  HN  ILE A 736      54.710  56.220  50.630  1.00  0.00           H
ATOM   2367  CA  ILE A 736      56.310  56.700  51.860  1.00  0.00           C
ATOM   2368  HA  ILE A 736      57.040  55.920  51.910  1.00  0.00           H
ATOM   2369  CB  ILE A 736      56.790  57.820  50.880  1.00  0.00           C
ATOM   2370  HB  ILE A 736      56.120  58.710  50.850  1.00  0.00           H
ATOM   2371  CG2 ILE A 736      58.220  58.300  51.350  1.00  0.00           C
ATOM   2372 HG21 ILE A 736      58.810  58.940  50.650  1.00  0.00           H
ATOM   2373 HG22 ILE A 736      58.830  57.390  51.480  1.00  0.00           H
ATOM   2374 HG23 ILE A 736      58.170  58.800  52.340  1.00  0.00           H
ATOM   2375  CG1 ILE A 736      56.920  57.260  49.490  1.00  0.00           C
ATOM   2376 HG11 ILE A 736      57.420  58.060  48.910  1.00  0.00           H
ATOM   2377 HG12 ILE A 736      55.930  57.030  49.040  1.00  0.00           H
ATOM   2378  CD  ILE A 736      57.850  56.010  49.200  1.00  0.00           C
ATOM   2379  HD1 ILE A 736      57.390  55.480  48.330  1.00  0.00           H
ATOM   2380  HD2 ILE A 736      57.980  55.330  50.070  1.00  0.00           H
ATOM   2381  HD3 ILE A 736      58.860  56.370  48.920  1.00  0.00           H
ATOM   2382  C   ILE A 736      56.350  57.210  53.250  1.00  0.00           C
ATOM   2383  O   ILE A 736      57.090  56.720  54.110  1.00  0.00           O
ATOM   2384  N   TYR A 737      55.330  58.090  53.570  1.00  0.00           N
ATOM   2385  HN  TYR A 737      54.860  58.370  52.730  1.00  0.00           H
ATOM   2386  CA  TYR A 737      55.000  58.720  54.800  1.00  0.00           C
ATOM   2387  HA  TYR A 737      55.830  59.370  55.070  1.00  0.00           H
ATOM   2388  CB  TYR A 737      53.530  59.310  54.690  1.00  0.00           C
ATOM   2389  HB1 TYR A 737      52.940  59.220  55.630  1.00  0.00           H
ATOM   2390  HB2 TYR A 737      53.010  58.900  53.800  1.00  0.00           H
ATOM   2391  CG  TYR A 737      53.700  60.810  54.390  1.00  0.00           C
ATOM   2392  CD1 TYR A 737      53.960  61.180  53.150  1.00  0.00           C
ATOM   2393  HD1 TYR A 737      53.920  60.500  52.300  1.00  0.00           H
ATOM   2394  CE1 TYR A 737      54.430  62.520  52.910  1.00  0.00           C
ATOM   2395  HE1 TYR A 737      54.490  62.770  51.860  1.00  0.00           H
ATOM   2396  CZ  TYR A 737      54.560  63.540  53.930  1.00  0.00           C
ATOM   2397  OH  TYR A 737      54.830  64.790  53.430  1.00  0.00           O
ATOM   2398  HH  TYR A 737      54.900  65.380  54.170  1.00  0.00           H
ATOM   2399  CD2 TYR A 737      53.880  61.750  55.440  1.00  0.00           C
ATOM   2400  HD2 TYR A 737      53.890  61.350  56.440  1.00  0.00           H
ATOM   2401  CE2 TYR A 737      54.330  63.040  55.220  1.00  0.00           C
ATOM   2402  HE2 TYR A 737      54.560  63.600  56.110  1.00  0.00           H
ATOM   2403  C   TYR A 737      54.850  57.740  55.920  1.00  0.00           C
ATOM   2404  O   TYR A 737      55.510  57.990  56.970  1.00  0.00           O
ATOM   2405  N   GLU A 738      54.060  56.690  55.800  1.00  0.00           N
ATOM   2406  HN  GLU A 738      53.680  56.470  54.900  1.00  0.00           H
ATOM   2407  CA  GLU A 738      53.840  55.810  56.850  1.00  0.00           C
ATOM   2408  HA  GLU A 738      53.620  56.420  57.730  1.00  0.00           H
ATOM   2409  CB  GLU A 738      52.720  54.740  56.530  1.00  0.00           C
ATOM   2410  HB1 GLU A 738      52.590  54.060  57.410  1.00  0.00           H
ATOM   2411  HB2 GLU A 738      52.910  54.190  55.590  1.00  0.00           H
ATOM   2412  CG  GLU A 738      51.370  55.500  56.510  1.00  0.00           C
ATOM   2413  HG1 GLU A 738      50.580  54.780  56.200  1.00  0.00           H
ATOM   2414  HG2 GLU A 738      51.360  56.290  55.740  1.00  0.00           H
ATOM   2415  CD  GLU A 738      50.870  56.040  57.900  1.00  0.00           C
ATOM   2416  OE1 GLU A 738      51.040  55.350  58.990  1.00  0.00           O
ATOM   2417  OE2 GLU A 738      50.080  57.070  57.940  1.00  0.00           O
ATOM   2418  C   GLU A 738      55.080  54.990  57.180  1.00  0.00           C
ATOM   2419  O   GLU A 738      55.340  54.630  58.330  1.00  0.00           O
ATOM   2420  N   ALA A 739      55.990  54.700  56.160  1.00  0.00           N
ATOM   2421  HN  ALA A 739      55.770  54.840  55.200  1.00  0.00           H
ATOM   2422  CA  ALA A 739      57.240  53.950  56.500  1.00  0.00           C
ATOM   2423  HA  ALA A 739      57.020  53.030  57.020  1.00  0.00           H
ATOM   2424  CB  ALA A 739      57.880  53.640  55.150  1.00  0.00           C
ATOM   2425  HB1 ALA A 739      58.110  54.580  54.600  1.00  0.00           H
ATOM   2426  HB2 ALA A 739      57.140  53.030  54.600  1.00  0.00           H
ATOM   2427  HB3 ALA A 739      58.690  52.920  55.360  1.00  0.00           H
ATOM   2428  C   ALA A 739      58.240  54.790  57.290  1.00  0.00           C
ATOM   2429  O   ALA A 739      58.960  54.440  58.190  1.00  0.00           O
ATOM   2430  N   LEU A 740      58.230  56.100  56.880  1.00  0.00           N
ATOM   2431  HN  LEU A 740      57.510  56.430  56.280  1.00  0.00           H
ATOM   2432  CA  LEU A 740      59.070  57.010  57.690  1.00  0.00           C
ATOM   2433  HA  LEU A 740      60.010  56.530  57.930  1.00  0.00           H
ATOM   2434  CB  LEU A 740      59.400  58.250  56.860  1.00  0.00           C
ATOM   2435  HB1 LEU A 740      60.160  58.830  57.420  1.00  0.00           H
ATOM   2436  HB2 LEU A 740      58.540  58.940  56.730  1.00  0.00           H
ATOM   2437  CG  LEU A 740      60.080  57.880  55.530  1.00  0.00           C
ATOM   2438  HG  LEU A 740      59.360  57.420  54.820  1.00  0.00           H
ATOM   2439  CD1 LEU A 740      60.580  59.270  54.950  1.00  0.00           C
ATOM   2440 HD11 LEU A 740      61.410  59.620  55.600  1.00  0.00           H
ATOM   2441 HD12 LEU A 740      59.830  60.090  54.880  1.00  0.00           H
ATOM   2442 HD13 LEU A 740      60.900  58.920  53.950  1.00  0.00           H
ATOM   2443  CD2 LEU A 740      61.140  56.780  55.720  1.00  0.00           C
ATOM   2444 HD21 LEU A 740      61.880  57.040  56.510  1.00  0.00           H
ATOM   2445 HD22 LEU A 740      61.700  56.590  54.780  1.00  0.00           H
ATOM   2446 HD23 LEU A 740      60.620  55.840  56.030  1.00  0.00           H
ATOM   2447  C   LEU A 740      58.380  57.370  59.040  1.00  0.00           C
ATOM   2448  O   LEU A 740      59.100  57.480  60.040  1.00  0.00           O
ATOM   2449  N   GLU A 741      57.050  57.640  59.240  1.00  0.00           N
ATOM   2450  HN  GLU A 741      56.510  57.600  58.410  1.00  0.00           H
ATOM   2451  CA  GLU A 741      56.460  57.860  60.570  1.00  0.00           C
ATOM   2452  HA  GLU A 741      56.840  58.760  61.050  1.00  0.00           H
ATOM   2453  CB  GLU A 741      55.030  58.230  60.420  1.00  0.00           C
ATOM   2454  HB1 GLU A 741      54.550  57.440  59.790  1.00  0.00           H
ATOM   2455  HB2 GLU A 741      54.850  59.170  59.860  1.00  0.00           H
ATOM   2456  CG  GLU A 741      54.310  58.470  61.840  1.00  0.00           C
ATOM   2457  HG1 GLU A 741      54.640  59.480  62.160  1.00  0.00           H
ATOM   2458  HG2 GLU A 741      54.680  57.700  62.560  1.00  0.00           H
ATOM   2459  CD  GLU A 741      52.810  58.290  61.620  1.00  0.00           C
ATOM   2460  OE1 GLU A 741      52.270  57.350  62.270  1.00  0.00           O
ATOM   2461  OE2 GLU A 741      52.260  59.170  60.950  1.00  0.00           O
ATOM   2462  C   GLU A 741      56.590  56.690  61.510  1.00  0.00           C
ATOM   2463  O   GLU A 741      56.890  56.770  62.670  1.00  0.00           O
ATOM   2464  N   LYS A 742      56.400  55.490  61.000  1.00  0.00           N
ATOM   2465  HN  LYS A 742      56.150  55.350  60.050  1.00  0.00           H
ATOM   2466  CA  LYS A 742      56.690  54.310  61.780  1.00  0.00           C
ATOM   2467  HA  LYS A 742      56.020  54.430  62.620  1.00  0.00           H
ATOM   2468  CB  LYS A 742      56.160  53.110  60.960  1.00  0.00           C
ATOM   2469  HB1 LYS A 742      56.770  52.950  60.060  1.00  0.00           H
ATOM   2470  HB2 LYS A 742      55.080  53.200  60.750  1.00  0.00           H
ATOM   2471  CG  LYS A 742      56.100  51.900  61.960  1.00  0.00           C
ATOM   2472  HG1 LYS A 742      57.070  51.780  62.470  1.00  0.00           H
ATOM   2473  HG2 LYS A 742      56.010  50.990  61.320  1.00  0.00           H
ATOM   2474  CD  LYS A 742      54.970  51.840  63.040  1.00  0.00           C
ATOM   2475  HD1 LYS A 742      53.980  51.990  62.580  1.00  0.00           H
ATOM   2476  HD2 LYS A 742      55.090  52.750  63.690  1.00  0.00           H
ATOM   2477  CE  LYS A 742      54.930  50.560  63.820  1.00  0.00           C
ATOM   2478  HE1 LYS A 742      55.890  50.320  64.320  1.00  0.00           H
ATOM   2479  HE2 LYS A 742      54.740  49.790  63.040  1.00  0.00           H
ATOM   2480  NZ  LYS A 742      53.850  50.540  64.840  1.00  0.00           N
ATOM   2481  HZ1 LYS A 742      52.900  50.640  64.440  1.00  0.00           H
ATOM   2482  HZ2 LYS A 742      54.080  51.330  65.470  1.00  0.00           H
ATOM   2483  HZ3 LYS A 742      53.950  49.700  65.440  1.00  0.00           H
ATOM   2484  C   LYS A 742      58.140  54.170  62.170  1.00  0.00           C
ATOM   2485  O   LYS A 742      58.370  53.610  63.250  1.00  0.00           O
ATOM   2486  N   LEU A 743      59.190  54.620  61.400  1.00  0.00           N
ATOM   2487  HN  LEU A 743      59.160  54.960  60.470  1.00  0.00           H
ATOM   2488  CA  LEU A 743      60.520  54.620  61.940  1.00  0.00           C
ATOM   2489  HA  LEU A 743      60.590  53.660  62.420  1.00  0.00           H
ATOM   2490  CB  LEU A 743      61.510  54.770  60.780  1.00  0.00           C
ATOM   2491  HB1 LEU A 743      61.470  55.680  60.150  1.00  0.00           H
ATOM   2492  HB2 LEU A 743      61.080  53.920  60.190  1.00  0.00           H
ATOM   2493  CG  LEU A 743      62.960  54.420  61.060  1.00  0.00           C
ATOM   2494  HG  LEU A 743      63.280  55.120  61.850  1.00  0.00           H
ATOM   2495  CD1 LEU A 743      63.180  53.060  61.750  1.00  0.00           C
ATOM   2496 HD11 LEU A 743      62.690  52.260  61.160  1.00  0.00           H
ATOM   2497 HD12 LEU A 743      62.660  53.110  62.730  1.00  0.00           H
ATOM   2498 HD13 LEU A 743      64.290  52.920  61.850  1.00  0.00           H
ATOM   2499  CD2 LEU A 743      63.880  54.450  59.840  1.00  0.00           C
ATOM   2500 HD21 LEU A 743      63.780  55.370  59.230  1.00  0.00           H
ATOM   2501 HD22 LEU A 743      63.530  53.570  59.250  1.00  0.00           H
ATOM   2502 HD23 LEU A 743      64.920  54.390  60.200  1.00  0.00           H
ATOM   2503  C   LEU A 743      60.740  55.730  62.990  1.00  0.00           C
ATOM   2504  O   LEU A 743      61.610  55.580  63.890  1.00  0.00           O
ATOM   2505  N   PHE A 744      60.020  56.910  62.920  1.00  0.00           N
ATOM   2506  HN  PHE A 744      59.360  57.060  62.180  1.00  0.00           H
ATOM   2507  CA  PHE A 744      59.900  57.910  63.980  1.00  0.00           C
ATOM   2508  HA  PHE A 744      60.930  58.160  64.200  1.00  0.00           H
ATOM   2509  CB  PHE A 744      59.090  59.100  63.340  1.00  0.00           C
ATOM   2510  HB1 PHE A 744      58.030  58.840  63.190  1.00  0.00           H
ATOM   2511  HB2 PHE A 744      59.550  59.310  62.340  1.00  0.00           H
ATOM   2512  CG  PHE A 744      59.210  60.270  64.300  1.00  0.00           C
ATOM   2513  CD1 PHE A 744      58.410  60.360  65.430  1.00  0.00           C
ATOM   2514  HD1 PHE A 744      57.540  59.760  65.610  1.00  0.00           H
ATOM   2515  CE1 PHE A 744      58.530  61.380  66.350  1.00  0.00           C
ATOM   2516  HE1 PHE A 744      57.990  61.570  67.270  1.00  0.00           H
ATOM   2517  CZ  PHE A 744      59.530  62.350  66.180  1.00  0.00           C
ATOM   2518  HZ  PHE A 744      59.520  63.150  66.890  1.00  0.00           H
ATOM   2519  CD2 PHE A 744      60.170  61.310  64.080  1.00  0.00           C
ATOM   2520  HD2 PHE A 744      60.750  61.430  63.180  1.00  0.00           H
ATOM   2521  CE2 PHE A 744      60.330  62.320  65.060  1.00  0.00           C
ATOM   2522  HE2 PHE A 744      61.100  63.070  64.910  1.00  0.00           H
ATOM   2523  C   PHE A 744      59.170  57.290  65.240  1.00  0.00           C
ATOM   2524  O   PHE A 744      59.670  57.410  66.330  1.00  0.00           O
ATOM   2525  N   ASP A 745      58.060  56.480  65.020  1.00  0.00           N
ATOM   2526  HN  ASP A 745      57.560  56.460  64.160  1.00  0.00           H
ATOM   2527  CA  ASP A 745      57.350  55.760  66.020  1.00  0.00           C
ATOM   2528  HA  ASP A 745      57.020  56.510  66.720  1.00  0.00           H
ATOM   2529  CB  ASP A 745      56.120  54.980  65.420  1.00  0.00           C
ATOM   2530  HB1 ASP A 745      56.530  54.280  64.660  1.00  0.00           H
ATOM   2531  HB2 ASP A 745      55.500  55.700  64.850  1.00  0.00           H
ATOM   2532  CG  ASP A 745      55.370  54.150  66.370  1.00  0.00           C
ATOM   2533  OD1 ASP A 745      55.070  52.950  66.020  1.00  0.00           O
ATOM   2534  OD2 ASP A 745      54.900  54.790  67.350  1.00  0.00           O
ATOM   2535  C   ASP A 745      58.180  54.750  66.860  1.00  0.00           C
ATOM   2536  O   ASP A 745      58.060  54.660  68.080  1.00  0.00           O
ATOM   2537  N   LEU A 746      59.110  54.000  66.140  1.00  0.00           N
ATOM   2538  HN  LEU A 746      59.240  54.250  65.190  1.00  0.00           H
ATOM   2539  CA  LEU A 746      60.120  53.160  66.800  1.00  0.00           C
ATOM   2540  HA  LEU A 746      59.480  52.520  67.400  1.00  0.00           H
ATOM   2541  CB  LEU A 746      61.040  52.390  65.750  1.00  0.00           C
ATOM   2542  HB1 LEU A 746      62.090  52.210  66.080  1.00  0.00           H
ATOM   2543  HB2 LEU A 746      61.130  53.050  64.870  1.00  0.00           H
ATOM   2544  CG  LEU A 746      60.380  51.120  65.120  1.00  0.00           C
ATOM   2545  HG  LEU A 746      59.370  51.460  64.780  1.00  0.00           H
ATOM   2546  CD1 LEU A 746      61.060  50.420  63.920  1.00  0.00           C
ATOM   2547 HD11 LEU A 746      61.220  51.190  63.120  1.00  0.00           H
ATOM   2548 HD12 LEU A 746      60.350  49.660  63.540  1.00  0.00           H
ATOM   2549 HD13 LEU A 746      62.010  49.960  64.270  1.00  0.00           H
ATOM   2550  CD2 LEU A 746      60.050  50.060  66.160  1.00  0.00           C
ATOM   2551 HD21 LEU A 746      59.510  49.210  65.690  1.00  0.00           H
ATOM   2552 HD22 LEU A 746      59.320  50.420  66.920  1.00  0.00           H
ATOM   2553 HD23 LEU A 746      60.970  49.580  66.530  1.00  0.00           H
ATOM   2554  C   LEU A 746      60.950  53.930  67.760  1.00  0.00           C
ATOM   2555  O   LEU A 746      61.260  53.450  68.850  1.00  0.00           O
ATOM   2556  N   GLY A 747      61.210  55.190  67.370  1.00  0.00           N
ATOM   2557  HN  GLY A 747      60.900  55.490  66.460  1.00  0.00           H
ATOM   2558  CA  GLY A 747      62.060  56.080  68.200  1.00  0.00           C
ATOM   2559  HA1 GLY A 747      62.330  56.930  67.580  1.00  0.00           H
ATOM   2560  HA2 GLY A 747      62.930  55.540  68.550  1.00  0.00           H
ATOM   2561  C   GLY A 747      61.290  56.650  69.450  1.00  0.00           C
ATOM   2562  O   GLY A 747      61.940  57.020  70.390  1.00  0.00           O
ATOM   2563  N   GLU A 748      59.960  56.550  69.580  1.00  0.00           N
ATOM   2564  HN  GLU A 748      59.490  56.300  68.730  1.00  0.00           H
ATOM   2565  CA  GLU A 748      59.140  56.890  70.770  1.00  0.00           C
ATOM   2566  HA  GLU A 748      59.620  57.690  71.320  1.00  0.00           H
ATOM   2567  CB  GLU A 748      57.730  57.240  70.300  1.00  0.00           C
ATOM   2568  HB1 GLU A 748      57.070  56.930  71.150  1.00  0.00           H
ATOM   2569  HB2 GLU A 748      57.270  56.490  69.620  1.00  0.00           H
ATOM   2570  CG  GLU A 748      57.580  58.650  69.720  1.00  0.00           C
ATOM   2571  HG1 GLU A 748      58.320  58.850  68.920  1.00  0.00           H
ATOM   2572  HG2 GLU A 748      57.760  59.410  70.510  1.00  0.00           H
ATOM   2573  CD  GLU A 748      56.140  58.920  69.190  1.00  0.00           C
ATOM   2574  OE1 GLU A 748      55.260  59.060  70.060  1.00  0.00           O
ATOM   2575  OE2 GLU A 748      55.920  59.090  67.990  1.00  0.00           O
ATOM   2576  C   GLU A 748      59.140  55.800  71.900  1.00  0.00           C
ATOM   2577  O   GLU A 748      58.670  55.980  73.010  1.00  0.00           O
ATOM   2578  N   THR A 749      59.680  54.680  71.500  1.00  0.00           N
ATOM   2579  HN  THR A 749      60.110  54.630  70.600  1.00  0.00           H
ATOM   2580  CA  THR A 749      59.940  53.510  72.330  1.00  0.00           C
ATOM   2581  HA  THR A 749      59.460  53.520  73.310  1.00  0.00           H
ATOM   2582  CB  THR A 749      59.570  52.210  71.710  1.00  0.00           C
ATOM   2583  HB  THR A 749      60.110  51.910  70.780  1.00  0.00           H
ATOM   2584  OG1 THR A 749      58.250  52.140  71.250  1.00  0.00           O
ATOM   2585  HG1 THR A 749      58.040  53.030  70.970  1.00  0.00           H
ATOM   2586  CG2 THR A 749      59.730  51.090  72.730  1.00  0.00           C
ATOM   2587 HG21 THR A 749      59.330  50.180  72.230  1.00  0.00           H
ATOM   2588 HG22 THR A 749      59.200  51.100  73.710  1.00  0.00           H
ATOM   2589 HG23 THR A 749      60.810  50.860  72.800  1.00  0.00           H
ATOM   2590  C   THR A 749      61.400  53.380  72.620  1.00  0.00           C
ATOM   2591  O   THR A 749      61.840  53.300  73.780  1.00  0.00           O
ATOM   2592  N   TYR A 750      62.250  53.440  71.590  1.00  0.00           N
ATOM   2593  HN  TYR A 750      61.880  53.500  70.670  1.00  0.00           H
ATOM   2594  CA  TYR A 750      63.650  53.070  71.750  1.00  0.00           C
ATOM   2595  HA  TYR A 750      63.880  52.650  72.730  1.00  0.00           H
ATOM   2596  CB  TYR A 750      64.140  52.110  70.670  1.00  0.00           C
ATOM   2597  HB1 TYR A 750      65.240  51.960  70.690  1.00  0.00           H
ATOM   2598  HB2 TYR A 750      63.930  52.610  69.690  1.00  0.00           H
ATOM   2599  CG  TYR A 750      63.300  50.900  70.740  1.00  0.00           C
ATOM   2600  CD1 TYR A 750      62.290  50.600  69.790  1.00  0.00           C
ATOM   2601  HD1 TYR A 750      62.110  51.260  68.960  1.00  0.00           H
ATOM   2602  CE1 TYR A 750      61.570  49.390  69.950  1.00  0.00           C
ATOM   2603  HE1 TYR A 750      60.820  49.120  69.210  1.00  0.00           H
ATOM   2604  CZ  TYR A 750      61.840  48.530  71.020  1.00  0.00           C
ATOM   2605  OH  TYR A 750      61.020  47.460  71.280  1.00  0.00           O
ATOM   2606  HH  TYR A 750      60.230  47.610  70.760  1.00  0.00           H
ATOM   2607  CD2 TYR A 750      63.470  50.110  71.840  1.00  0.00           C
ATOM   2608  HD2 TYR A 750      64.200  50.410  72.550  1.00  0.00           H
ATOM   2609  CE2 TYR A 750      62.900  48.810  71.900  1.00  0.00           C
ATOM   2610  HE2 TYR A 750      63.130  48.140  72.710  1.00  0.00           H
ATOM   2611  C   TYR A 750      64.510  54.290  71.730  1.00  0.00           C
ATOM   2612  O   TYR A 750      64.630  55.000  70.740  1.00  0.00           O
ATOM   2613  N   ALA A 751      65.200  54.580  72.870  1.00  0.00           N
ATOM   2614  HN  ALA A 751      65.070  54.020  73.680  1.00  0.00           H
ATOM   2615  CA  ALA A 751      66.200  55.660  73.080  1.00  0.00           C
ATOM   2616  HA  ALA A 751      65.790  56.570  72.680  1.00  0.00           H
ATOM   2617  CB  ALA A 751      66.350  56.040  74.540  1.00  0.00           C
ATOM   2618  HB1 ALA A 751      65.310  56.270  74.890  1.00  0.00           H
ATOM   2619  HB2 ALA A 751      67.050  56.900  74.600  1.00  0.00           H
ATOM   2620  HB3 ALA A 751      66.770  55.230  75.160  1.00  0.00           H
ATOM   2621  C   ALA A 751      67.580  55.590  72.390  1.00  0.00           C
ATOM   2622  O   ALA A 751      68.290  54.590  72.560  1.00  0.00           O
ATOM   2623  N   PHE A 752      67.960  56.670  71.630  1.00  0.00           N
ATOM   2624  HN  PHE A 752      67.260  57.360  71.460  1.00  0.00           H
ATOM   2625  CA  PHE A 752      69.170  56.640  70.840  1.00  0.00           C
ATOM   2626  HA  PHE A 752      69.120  55.720  70.250  1.00  0.00           H
ATOM   2627  CB  PHE A 752      69.050  57.940  70.030  1.00  0.00           C
ATOM   2628  HB1 PHE A 752      69.080  58.750  70.790  1.00  0.00           H
ATOM   2629  HB2 PHE A 752      68.060  57.990  69.540  1.00  0.00           H
ATOM   2630  CG  PHE A 752      70.110  58.170  69.060  1.00  0.00           C
ATOM   2631  CD1 PHE A 752      71.390  58.700  69.470  1.00  0.00           C
ATOM   2632  HD1 PHE A 752      71.650  58.890  70.490  1.00  0.00           H
ATOM   2633  CE1 PHE A 752      72.350  58.950  68.480  1.00  0.00           C
ATOM   2634  HE1 PHE A 752      73.300  59.390  68.750  1.00  0.00           H
ATOM   2635  CZ  PHE A 752      72.060  58.720  67.160  1.00  0.00           C
ATOM   2636  HZ  PHE A 752      72.840  58.890  66.440  1.00  0.00           H
ATOM   2637  CD2 PHE A 752      69.870  57.950  67.700  1.00  0.00           C
ATOM   2638  HD2 PHE A 752      68.910  57.600  67.350  1.00  0.00           H
ATOM   2639  CE2 PHE A 752      70.840  58.200  66.790  1.00  0.00           C
ATOM   2640  HE2 PHE A 752      70.630  57.990  65.750  1.00  0.00           H
ATOM   2641  C   PHE A 752      70.500  56.640  71.690  1.00  0.00           C
ATOM   2642  O   PHE A 752      70.550  57.160  72.830  1.00  0.00           O
ATOM   2643  N   PRO A 822      71.580  56.030  71.230  1.00  0.00           N
ATOM   2644  CD  PRO A 822      72.920  56.300  71.780  1.00  0.00           C
ATOM   2645  HD1 PRO A 822      72.860  55.980  72.840  1.00  0.00           H
ATOM   2646  HD2 PRO A 822      73.350  57.310  71.720  1.00  0.00           H
ATOM   2647  CA  PRO A 822      71.640  55.200  70.030  1.00  0.00           C
ATOM   2648  HA  PRO A 822      71.010  55.660  69.280  1.00  0.00           H
ATOM   2649  CB  PRO A 822      73.140  55.130  69.610  1.00  0.00           C
ATOM   2650  HB1 PRO A 822      73.380  55.920  68.880  1.00  0.00           H
ATOM   2651  HB2 PRO A 822      73.400  54.140  69.170  1.00  0.00           H
ATOM   2652  CG  PRO A 822      73.850  55.320  70.970  1.00  0.00           C
ATOM   2653  HG1 PRO A 822      73.970  54.380  71.540  1.00  0.00           H
ATOM   2654  HG2 PRO A 822      74.880  55.730  70.850  1.00  0.00           H
ATOM   2655  C   PRO A 822      70.930  53.840  70.150  1.00  0.00           C
ATOM   2656  O   PRO A 822      70.030  53.680  69.340  1.00  0.00           O
ATOM   2657  N   ASP A 823      71.400  52.950  71.090  1.00  0.00           N
ATOM   2658  HN  ASP A 823      72.100  53.270  71.740  1.00  0.00           H
ATOM   2659  CA  ASP A 823      71.000  51.560  71.270  1.00  0.00           C
ATOM   2660  HA  ASP A 823      71.970  51.090  71.150  1.00  0.00           H
ATOM   2661  CB  ASP A 823      70.460  51.290  72.670  1.00  0.00           C
ATOM   2662  HB1 ASP A 823      70.420  50.200  72.900  1.00  0.00           H
ATOM   2663  HB2 ASP A 823      69.410  51.660  72.730  1.00  0.00           H
ATOM   2664  CG  ASP A 823      71.290  51.860  73.770  1.00  0.00           C
ATOM   2665  OD1 ASP A 823      72.510  51.810  73.740  1.00  0.00           O
ATOM   2666  OD2 ASP A 823      70.620  52.200  74.820  1.00  0.00           O
ATOM   2667  C   ASP A 823      70.170  50.870  70.250  1.00  0.00           C
ATOM   2668  O   ASP A 823      70.580  50.820  69.090  1.00  0.00           O
ATOM   2669  N   VAL A 824      68.950  50.370  70.580  1.00  0.00           N
ATOM   2670  HN  VAL A 824      68.480  50.430  71.460  1.00  0.00           H
ATOM   2671  CA  VAL A 824      68.050  49.600  69.710  1.00  0.00           C
ATOM   2672  HA  VAL A 824      68.630  48.770  69.340  1.00  0.00           H
ATOM   2673  CB  VAL A 824      66.870  49.070  70.580  1.00  0.00           C
ATOM   2674  HB  VAL A 824      66.290  49.960  70.950  1.00  0.00           H
ATOM   2675  CG1 VAL A 824      65.950  48.030  69.770  1.00  0.00           C
ATOM   2676 HG11 VAL A 824      66.540  47.270  69.230  1.00  0.00           H
ATOM   2677 HG12 VAL A 824      65.350  48.520  68.980  1.00  0.00           H
ATOM   2678 HG13 VAL A 824      65.300  47.540  70.520  1.00  0.00           H
ATOM   2679  CG2 VAL A 824      67.360  48.310  71.780  1.00  0.00           C
ATOM   2680 HG21 VAL A 824      66.510  47.810  72.290  1.00  0.00           H
ATOM   2681 HG22 VAL A 824      67.780  49.050  72.500  1.00  0.00           H
ATOM   2682 HG23 VAL A 824      68.000  47.500  71.370  1.00  0.00           H
ATOM   2683  C   VAL A 824      67.650  50.380  68.480  1.00  0.00           C
ATOM   2684  O   VAL A 824      67.500  49.820  67.430  1.00  0.00           O
ATOM   2685  N   LEU A 825      67.390  51.730  68.600  1.00  0.00           N
ATOM   2686  HN  LEU A 825      67.450  52.120  69.510  1.00  0.00           H
ATOM   2687  CA  LEU A 825      66.910  52.600  67.490  1.00  0.00           C
ATOM   2688  HA  LEU A 825      65.990  52.190  67.100  1.00  0.00           H
ATOM   2689  CB  LEU A 825      66.530  54.000  68.090  1.00  0.00           C
ATOM   2690  HB1 LEU A 825      67.270  54.420  68.800  1.00  0.00           H
ATOM   2691  HB2 LEU A 825      65.550  53.900  68.620  1.00  0.00           H
ATOM   2692  CG  LEU A 825      66.280  55.120  67.020  1.00  0.00           C
ATOM   2693  HG  LEU A 825      67.160  55.200  66.350  1.00  0.00           H
ATOM   2694  CD1 LEU A 825      65.010  54.900  66.130  1.00  0.00           C
ATOM   2695 HD11 LEU A 825      65.060  55.600  65.260  1.00  0.00           H
ATOM   2696 HD12 LEU A 825      64.180  55.340  66.730  1.00  0.00           H
ATOM   2697 HD13 LEU A 825      64.800  53.870  65.800  1.00  0.00           H
ATOM   2698  CD2 LEU A 825      66.150  56.500  67.610  1.00  0.00           C
ATOM   2699 HD21 LEU A 825      67.010  56.760  68.250  1.00  0.00           H
ATOM   2700 HD22 LEU A 825      65.260  56.560  68.250  1.00  0.00           H
ATOM   2701 HD23 LEU A 825      66.160  57.320  66.850  1.00  0.00           H
ATOM   2702  C   LEU A 825      67.820  52.700  66.290  1.00  0.00           C
ATOM   2703  O   LEU A 825      67.380  52.640  65.160  1.00  0.00           O
ATOM   2704  N   PHE A 826      69.130  52.850  66.620  1.00  0.00           N
ATOM   2705  HN  PHE A 826      69.220  52.930  67.610  1.00  0.00           H
ATOM   2706  CA  PHE A 826      70.210  52.960  65.670  1.00  0.00           C
ATOM   2707  HA  PHE A 826      69.960  53.800  65.040  1.00  0.00           H
ATOM   2708  CB  PHE A 826      71.500  53.280  66.500  1.00  0.00           C
ATOM   2709  HB1 PHE A 826      71.860  52.580  67.280  1.00  0.00           H
ATOM   2710  HB2 PHE A 826      71.300  54.240  67.010  1.00  0.00           H
ATOM   2711  CG  PHE A 826      72.710  53.650  65.560  1.00  0.00           C
ATOM   2712  CD1 PHE A 826      72.750  54.860  64.930  1.00  0.00           C
ATOM   2713  HD1 PHE A 826      72.010  55.570  65.280  1.00  0.00           H
ATOM   2714  CE1 PHE A 826      73.840  55.260  64.120  1.00  0.00           C
ATOM   2715  HE1 PHE A 826      73.980  56.250  63.720  1.00  0.00           H
ATOM   2716  CZ  PHE A 826      74.800  54.340  63.820  1.00  0.00           C
ATOM   2717  HZ  PHE A 826      75.540  54.580  63.060  1.00  0.00           H
ATOM   2718  CD2 PHE A 826      73.790  52.800  65.330  1.00  0.00           C
ATOM   2719  HD2 PHE A 826      73.820  51.840  65.820  1.00  0.00           H
ATOM   2720  CE2 PHE A 826      74.850  53.070  64.460  1.00  0.00           C
ATOM   2721  HE2 PHE A 826      75.640  52.380  64.250  1.00  0.00           H
ATOM   2722  C   PHE A 826      70.310  51.710  64.810  1.00  0.00           C
ATOM   2723  O   PHE A 826      70.290  51.750  63.620  1.00  0.00           O
ATOM   2724  N   TRP A 827      70.300  50.530  65.440  1.00  0.00           N
ATOM   2725  HN  TRP A 827      70.200  50.540  66.430  1.00  0.00           H
ATOM   2726  CA  TRP A 827      70.250  49.220  64.740  1.00  0.00           C
ATOM   2727  HA  TRP A 827      70.990  49.290  63.960  1.00  0.00           H
ATOM   2728  CB  TRP A 827      70.670  48.080  65.670  1.00  0.00           C
ATOM   2729  HB1 TRP A 827      70.540  47.160  65.060  1.00  0.00           H
ATOM   2730  HB2 TRP A 827      69.920  47.990  66.470  1.00  0.00           H
ATOM   2731  CG  TRP A 827      72.090  48.360  66.150  1.00  0.00           C
ATOM   2732  CD1 TRP A 827      72.500  48.840  67.280  1.00  0.00           C
ATOM   2733  HD1 TRP A 827      71.840  49.020  68.110  1.00  0.00           H
ATOM   2734  NE1 TRP A 827      73.900  49.130  67.230  1.00  0.00           N
ATOM   2735  HE1 TRP A 827      74.420  49.480  67.970  1.00  0.00           H
ATOM   2736  CE2 TRP A 827      74.440  48.680  66.030  1.00  0.00           C
ATOM   2737  CD2 TRP A 827      73.280  48.230  65.290  1.00  0.00           C
ATOM   2738  CE3 TRP A 827      73.490  47.710  64.020  1.00  0.00           C
ATOM   2739  HE3 TRP A 827      72.720  47.280  63.380  1.00  0.00           H
ATOM   2740  CZ3 TRP A 827      74.820  47.920  63.380  1.00  0.00           C
ATOM   2741  HZ3 TRP A 827      74.940  47.560  62.360  1.00  0.00           H
ATOM   2742  CZ2 TRP A 827      75.710  48.820  65.470  1.00  0.00           C
ATOM   2743  HZ2 TRP A 827      76.580  49.200  65.980  1.00  0.00           H
ATOM   2744  CH2 TRP A 827      75.890  48.480  64.100  1.00  0.00           C
ATOM   2745  HH2 TRP A 827      76.790  48.700  63.550  1.00  0.00           H
ATOM   2746  C   TRP A 827      69.030  48.950  63.990  1.00  0.00           C
ATOM   2747  O   TRP A 827      69.030  48.230  63.040  1.00  0.00           O
ATOM   2748  N   CYS A 828      67.930  49.470  64.510  1.00  0.00           N
ATOM   2749  HN  CYS A 828      67.940  49.660  65.490  1.00  0.00           H
ATOM   2750  CA  CYS A 828      66.720  49.470  63.800  1.00  0.00           C
ATOM   2751  HA  CYS A 828      66.450  48.460  63.540  1.00  0.00           H
ATOM   2752  CB  CYS A 828      65.490  49.860  64.620  1.00  0.00           C
ATOM   2753  HB1 CYS A 828      64.700  49.700  63.840  1.00  0.00           H
ATOM   2754  HB2 CYS A 828      65.500  50.960  64.760  1.00  0.00           H
ATOM   2755  SG  CYS A 828      65.030  48.800  66.050  1.00  0.00           S
ATOM   2756  HG1 CYS A 828      66.210  48.970  66.630  1.00  0.00           H
ATOM   2757  C   CYS A 828      66.760  50.320  62.520  1.00  0.00           C
ATOM   2758  O   CYS A 828      66.290  49.850  61.520  1.00  0.00           O
ATOM   2759  N   VAL A 829      67.330  51.620  62.490  1.00  0.00           N
ATOM   2760  HN  VAL A 829      67.660  52.110  63.290  1.00  0.00           H
ATOM   2761  CA  VAL A 829      67.400  52.460  61.250  1.00  0.00           C
ATOM   2762  HA  VAL A 829      66.360  52.520  60.940  1.00  0.00           H
ATOM   2763  CB  VAL A 829      67.980  53.940  61.460  1.00  0.00           C
ATOM   2764  HB  VAL A 829      68.910  53.950  62.070  1.00  0.00           H
ATOM   2765  CG1 VAL A 829      68.190  54.730  60.220  1.00  0.00           C
ATOM   2766 HG11 VAL A 829      67.580  54.430  59.350  1.00  0.00           H
ATOM   2767 HG12 VAL A 829      69.230  54.610  59.830  1.00  0.00           H
ATOM   2768 HG13 VAL A 829      68.020  55.820  60.340  1.00  0.00           H
ATOM   2769  CG2 VAL A 829      66.950  54.590  62.350  1.00  0.00           C
ATOM   2770 HG21 VAL A 829      67.100  55.690  62.340  1.00  0.00           H
ATOM   2771 HG22 VAL A 829      66.980  54.430  63.450  1.00  0.00           H
ATOM   2772 HG23 VAL A 829      65.910  54.440  62.000  1.00  0.00           H
ATOM   2773  C   VAL A 829      68.260  51.720  60.270  1.00  0.00           C
ATOM   2774  O   VAL A 829      68.000  51.710  59.050  1.00  0.00           O
ATOM   2775  N   ILE A 830      69.420  51.160  60.760  1.00  0.00           N
ATOM   2776  HN  ILE A 830      69.670  51.150  61.720  1.00  0.00           H
ATOM   2777  CA  ILE A 830      70.310  50.330  59.920  1.00  0.00           C
ATOM   2778  HA  ILE A 830      70.640  50.850  59.030  1.00  0.00           H
ATOM   2779  CB  ILE A 830      71.630  49.940  60.700  1.00  0.00           C
ATOM   2780  HB  ILE A 830      71.350  49.440  61.660  1.00  0.00           H
ATOM   2781  CG2 ILE A 830      72.560  48.930  59.990  1.00  0.00           C
ATOM   2782 HG21 ILE A 830      71.990  48.060  59.580  1.00  0.00           H
ATOM   2783 HG22 ILE A 830      73.320  48.410  60.620  1.00  0.00           H
ATOM   2784 HG23 ILE A 830      73.170  49.420  59.200  1.00  0.00           H
ATOM   2785  CG1 ILE A 830      72.420  51.240  60.880  1.00  0.00           C
ATOM   2786 HG11 ILE A 830      71.780  52.000  61.350  1.00  0.00           H
ATOM   2787 HG12 ILE A 830      72.650  51.650  59.870  1.00  0.00           H
ATOM   2788  CD  ILE A 830      73.760  51.040  61.650  1.00  0.00           C
ATOM   2789  HD1 ILE A 830      74.270  52.030  61.760  1.00  0.00           H
ATOM   2790  HD2 ILE A 830      74.430  50.280  61.200  1.00  0.00           H
ATOM   2791  HD3 ILE A 830      73.530  50.650  62.660  1.00  0.00           H
ATOM   2792  C   ILE A 830      69.620  49.060  59.370  1.00  0.00           C
ATOM   2793  O   ILE A 830      69.790  48.620  58.230  1.00  0.00           O
ATOM   2794  N   LEU A 831      68.850  48.340  60.190  1.00  0.00           N
ATOM   2795  HN  LEU A 831      68.720  48.540  61.160  1.00  0.00           H
ATOM   2796  CA  LEU A 831      68.080  47.130  59.790  1.00  0.00           C
ATOM   2797  HA  LEU A 831      68.820  46.440  59.400  1.00  0.00           H
ATOM   2798  CB  LEU A 831      67.550  46.320  60.960  1.00  0.00           C
ATOM   2799  HB1 LEU A 831      66.830  47.020  61.440  1.00  0.00           H
ATOM   2800  HB2 LEU A 831      68.430  46.150  61.610  1.00  0.00           H
ATOM   2801  CG  LEU A 831      66.920  44.970  60.680  1.00  0.00           C
ATOM   2802  HG  LEU A 831      66.040  45.090  60.020  1.00  0.00           H
ATOM   2803  CD1 LEU A 831      67.840  43.980  59.990  1.00  0.00           C
ATOM   2804 HD11 LEU A 831      68.610  43.590  60.680  1.00  0.00           H
ATOM   2805 HD12 LEU A 831      68.310  44.430  59.090  1.00  0.00           H
ATOM   2806 HD13 LEU A 831      67.240  43.070  59.730  1.00  0.00           H
ATOM   2807  CD2 LEU A 831      66.440  44.400  61.910  1.00  0.00           C
ATOM   2808 HD21 LEU A 831      65.800  43.500  61.720  1.00  0.00           H
ATOM   2809 HD22 LEU A 831      65.720  45.140  62.350  1.00  0.00           H
ATOM   2810 HD23 LEU A 831      67.310  44.170  62.570  1.00  0.00           H
ATOM   2811  C   LEU A 831      66.990  47.360  58.670  1.00  0.00           C
ATOM   2812  O   LEU A 831      66.960  46.620  57.760  1.00  0.00           O
ATOM   2813  N   PHE A 832      66.340  48.540  58.880  1.00  0.00           N
ATOM   2814  HN  PHE A 832      66.480  48.960  59.780  1.00  0.00           H
ATOM   2815  CA  PHE A 832      65.260  49.170  58.020  1.00  0.00           C
ATOM   2816  HA  PHE A 832      64.500  48.450  57.740  1.00  0.00           H
ATOM   2817  CB  PHE A 832      64.540  50.310  58.750  1.00  0.00           C
ATOM   2818  HB1 PHE A 832      65.390  51.000  58.930  1.00  0.00           H
ATOM   2819  HB2 PHE A 832      64.140  50.060  59.750  1.00  0.00           H
ATOM   2820  CG  PHE A 832      63.550  51.010  57.870  1.00  0.00           C
ATOM   2821  CD1 PHE A 832      62.230  50.630  57.910  1.00  0.00           C
ATOM   2822  HD1 PHE A 832      61.920  49.870  58.600  1.00  0.00           H
ATOM   2823  CE1 PHE A 832      61.290  51.400  57.210  1.00  0.00           C
ATOM   2824  HE1 PHE A 832      60.260  51.080  57.310  1.00  0.00           H
ATOM   2825  CZ  PHE A 832      61.570  52.520  56.470  1.00  0.00           C
ATOM   2826  HZ  PHE A 832      60.820  53.120  55.950  1.00  0.00           H
ATOM   2827  CD2 PHE A 832      63.950  52.200  57.190  1.00  0.00           C
ATOM   2828  HD2 PHE A 832      64.990  52.490  57.270  1.00  0.00           H
ATOM   2829  CE2 PHE A 832      63.000  52.910  56.510  1.00  0.00           C
ATOM   2830  HE2 PHE A 832      63.260  53.890  56.140  1.00  0.00           H
ATOM   2831  C   PHE A 832      65.890  49.560  56.690  1.00  0.00           C
ATOM   2832  O   PHE A 832      65.510  49.070  55.640  1.00  0.00           O
ATOM   2833  N   PHE A 833      67.020  50.310  56.670  1.00  0.00           N
ATOM   2834  HN  PHE A 833      67.420  50.620  57.530  1.00  0.00           H
ATOM   2835  CA  PHE A 833      67.640  50.720  55.420  1.00  0.00           C
ATOM   2836  HA  PHE A 833      66.940  51.010  54.650  1.00  0.00           H
ATOM   2837  CB  PHE A 833      68.600  51.890  55.530  1.00  0.00           C
ATOM   2838  HB1 PHE A 833      69.210  52.030  54.610  1.00  0.00           H
ATOM   2839  HB2 PHE A 833      69.400  51.690  56.290  1.00  0.00           H
ATOM   2840  CG  PHE A 833      67.870  53.110  55.830  1.00  0.00           C
ATOM   2841  CD1 PHE A 833      68.310  54.140  56.750  1.00  0.00           C
ATOM   2842  HD1 PHE A 833      69.130  53.950  57.440  1.00  0.00           H
ATOM   2843  CE1 PHE A 833      67.600  55.350  56.920  1.00  0.00           C
ATOM   2844  HE1 PHE A 833      67.930  56.080  57.630  1.00  0.00           H
ATOM   2845  CZ  PHE A 833      66.540  55.620  56.070  1.00  0.00           C
ATOM   2846  HZ  PHE A 833      66.000  56.520  56.270  1.00  0.00           H
ATOM   2847  CD2 PHE A 833      66.870  53.490  54.930  1.00  0.00           C
ATOM   2848  HD2 PHE A 833      66.620  52.950  54.030  1.00  0.00           H
ATOM   2849  CE2 PHE A 833      66.070  54.630  55.150  1.00  0.00           C
ATOM   2850  HE2 PHE A 833      65.250  54.870  54.480  1.00  0.00           H
ATOM   2851  C   PHE A 833      68.390  49.640  54.720  1.00  0.00           C
ATOM   2852  O   PHE A 833      68.390  49.530  53.460  1.00  0.00           O
ATOM   2853  N   THR A 834      69.150  48.770  55.440  1.00  0.00           N
ATOM   2854  HN  THR A 834      69.330  48.920  56.410  1.00  0.00           H
ATOM   2855  CA  THR A 834      69.810  47.600  54.840  1.00  0.00           C
ATOM   2856  HA  THR A 834      70.430  47.920  54.020  1.00  0.00           H
ATOM   2857  CB  THR A 834      70.900  46.900  55.620  1.00  0.00           C
ATOM   2858  HB  THR A 834      71.330  46.110  54.970  1.00  0.00           H
ATOM   2859  OG1 THR A 834      70.450  46.430  56.880  1.00  0.00           O
ATOM   2860  HG1 THR A 834      70.570  47.120  57.540  1.00  0.00           H
ATOM   2861  CG2 THR A 834      72.030  47.920  55.850  1.00  0.00           C
ATOM   2862 HG21 THR A 834      71.840  48.520  56.770  1.00  0.00           H
ATOM   2863 HG22 THR A 834      72.250  48.580  54.990  1.00  0.00           H
ATOM   2864 HG23 THR A 834      73.030  47.480  56.040  1.00  0.00           H
ATOM   2865  C   THR A 834      68.770  46.620  54.220  1.00  0.00           C
ATOM   2866  O   THR A 834      69.100  46.100  53.180  1.00  0.00           O
ATOM   2867  N   THR A 835      67.570  46.370  54.810  1.00  0.00           N
ATOM   2868  HN  THR A 835      67.400  46.800  55.700  1.00  0.00           H
ATOM   2869  CA  THR A 835      66.470  45.550  54.270  1.00  0.00           C
ATOM   2870  HA  THR A 835      66.850  44.560  54.070  1.00  0.00           H
ATOM   2871  CB  THR A 835      65.390  45.340  55.260  1.00  0.00           C
ATOM   2872  HB  THR A 835      65.020  46.330  55.610  1.00  0.00           H
ATOM   2873  OG1 THR A 835      65.830  44.630  56.470  1.00  0.00           O
ATOM   2874  HG1 THR A 835      66.470  45.210  56.890  1.00  0.00           H
ATOM   2875  CG2 THR A 835      64.170  44.540  54.660  1.00  0.00           C
ATOM   2876 HG21 THR A 835      64.500  43.820  53.880  1.00  0.00           H
ATOM   2877 HG22 THR A 835      63.410  45.250  54.240  1.00  0.00           H
ATOM   2878 HG23 THR A 835      63.570  44.040  55.440  1.00  0.00           H
ATOM   2879  C   THR A 835      65.890  46.140  52.980  1.00  0.00           C
ATOM   2880  O   THR A 835      65.730  45.400  52.030  1.00  0.00           O
ATOM   2881  N   PHE A 836      65.670  47.480  52.960  1.00  0.00           N
ATOM   2882  HN  PHE A 836      65.650  47.960  53.840  1.00  0.00           H
ATOM   2883  CA  PHE A 836      65.210  48.210  51.820  1.00  0.00           C
ATOM   2884  HA  PHE A 836      64.330  47.660  51.510  1.00  0.00           H
ATOM   2885  CB  PHE A 836      64.880  49.660  52.300  1.00  0.00           C
ATOM   2886  HB1 PHE A 836      65.790  50.020  52.830  1.00  0.00           H
ATOM   2887  HB2 PHE A 836      64.000  49.750  52.980  1.00  0.00           H
ATOM   2888  CG  PHE A 836      64.730  50.680  51.220  1.00  0.00           C
ATOM   2889  CD1 PHE A 836      65.690  51.670  51.000  1.00  0.00           C
ATOM   2890  HD1 PHE A 836      66.410  51.670  51.790  1.00  0.00           H
ATOM   2891  CE1 PHE A 836      65.660  52.490  49.810  1.00  0.00           C
ATOM   2892  HE1 PHE A 836      66.470  53.180  49.610  1.00  0.00           H
ATOM   2893  CZ  PHE A 836      64.610  52.370  48.900  1.00  0.00           C
ATOM   2894  HZ  PHE A 836      64.720  52.920  47.990  1.00  0.00           H
ATOM   2895  CD2 PHE A 836      63.730  50.570  50.350  1.00  0.00           C
ATOM   2896  HD2 PHE A 836      62.980  49.810  50.500  1.00  0.00           H
ATOM   2897  CE2 PHE A 836      63.660  51.340  49.160  1.00  0.00           C
ATOM   2898  HE2 PHE A 836      62.830  51.180  48.490  1.00  0.00           H
ATOM   2899  C   PHE A 836      66.230  48.130  50.710  1.00  0.00           C
ATOM   2900  O   PHE A 836      65.920  47.810  49.570  1.00  0.00           O
ATOM   2901  N   PHE A 837      67.520  48.340  51.040  1.00  0.00           N
ATOM   2902  HN  PHE A 837      67.840  48.530  51.960  1.00  0.00           H
ATOM   2903  CA  PHE A 837      68.610  48.180  50.010  1.00  0.00           C
ATOM   2904  HA  PHE A 837      68.300  48.830  49.190  1.00  0.00           H
ATOM   2905  CB  PHE A 837      70.000  48.500  50.650  1.00  0.00           C
ATOM   2906  HB1 PHE A 837      70.670  48.370  49.770  1.00  0.00           H
ATOM   2907  HB2 PHE A 837      70.280  47.880  51.530  1.00  0.00           H
ATOM   2908  CG  PHE A 837      70.220  49.890  51.100  1.00  0.00           C
ATOM   2909  CD1 PHE A 837      71.230  50.230  52.060  1.00  0.00           C
ATOM   2910  HD1 PHE A 837      71.940  49.470  52.340  1.00  0.00           H
ATOM   2911  CE1 PHE A 837      71.410  51.550  52.560  1.00  0.00           C
ATOM   2912  HE1 PHE A 837      72.260  51.700  53.190  1.00  0.00           H
ATOM   2913  CZ  PHE A 837      70.590  52.630  52.020  1.00  0.00           C
ATOM   2914  HZ  PHE A 837      70.860  53.640  52.290  1.00  0.00           H
ATOM   2915  CD2 PHE A 837      69.400  50.960  50.730  1.00  0.00           C
ATOM   2916  HD2 PHE A 837      68.780  50.830  49.850  1.00  0.00           H
ATOM   2917  CE2 PHE A 837      69.670  52.310  51.050  1.00  0.00           C
ATOM   2918  HE2 PHE A 837      68.990  53.050  50.640  1.00  0.00           H
ATOM   2919  C   PHE A 837      68.670  46.810  49.470  1.00  0.00           C
ATOM   2920  O   PHE A 837      68.760  46.640  48.250  1.00  0.00           O
ATOM   2921  N   LEU A 838      68.650  45.770  50.250  1.00  0.00           N
ATOM   2922  HN  LEU A 838      68.670  45.860  51.240  1.00  0.00           H
ATOM   2923  CA  LEU A 838      68.730  44.370  49.680  1.00  0.00           C
ATOM   2924  HA  LEU A 838      69.560  44.460  48.980  1.00  0.00           H
ATOM   2925  CB  LEU A 838      68.940  43.340  50.760  1.00  0.00           C
ATOM   2926  HB1 LEU A 838      68.140  43.410  51.530  1.00  0.00           H
ATOM   2927  HB2 LEU A 838      69.840  43.710  51.300  1.00  0.00           H
ATOM   2928  CG  LEU A 838      69.140  41.870  50.230  1.00  0.00           C
ATOM   2929  HG  LEU A 838      68.180  41.520  49.790  1.00  0.00           H
ATOM   2930  CD1 LEU A 838      70.260  41.750  49.160  1.00  0.00           C
ATOM   2931 HD11 LEU A 838      70.620  40.710  49.010  1.00  0.00           H
ATOM   2932 HD12 LEU A 838      71.190  42.210  49.560  1.00  0.00           H
ATOM   2933 HD13 LEU A 838      69.930  42.220  48.220  1.00  0.00           H
ATOM   2934  CD2 LEU A 838      69.480  40.960  51.400  1.00  0.00           C
ATOM   2935 HD21 LEU A 838      69.800  40.010  50.910  1.00  0.00           H
ATOM   2936 HD22 LEU A 838      68.580  40.770  52.020  1.00  0.00           H
ATOM   2937 HD23 LEU A 838      70.240  41.320  52.120  1.00  0.00           H
ATOM   2938  C   LEU A 838      67.450  43.870  48.890  1.00  0.00           C
ATOM   2939  O   LEU A 838      67.570  43.310  47.760  1.00  0.00           O
ATOM   2940  N   SER A 839      66.230  44.210  49.260  1.00  0.00           N
ATOM   2941  HN  SER A 839      66.200  44.650  50.150  1.00  0.00           H
ATOM   2942  CA  SER A 839      65.000  44.120  48.490  1.00  0.00           C
ATOM   2943  HA  SER A 839      64.860  43.070  48.250  1.00  0.00           H
ATOM   2944  CB  SER A 839      63.700  44.470  49.300  1.00  0.00           C
ATOM   2945  HB1 SER A 839      63.470  43.670  50.050  1.00  0.00           H
ATOM   2946  HB2 SER A 839      62.920  44.500  48.510  1.00  0.00           H
ATOM   2947  OG  SER A 839      63.900  45.670  50.030  1.00  0.00           O
ATOM   2948  HG1 SER A 839      64.560  45.600  50.720  1.00  0.00           H
ATOM   2949  C   SER A 839      65.110  44.800  47.160  1.00  0.00           C
ATOM   2950  O   SER A 839      64.890  44.280  46.030  1.00  0.00           O
ATOM   2951  N   SER A 840      65.460  46.020  47.220  1.00  0.00           N
ATOM   2952  HN  SER A 840      65.740  46.410  48.090  1.00  0.00           H
ATOM   2953  CA  SER A 840      65.770  46.820  45.990  1.00  0.00           C
ATOM   2954  HA  SER A 840      64.930  46.810  45.320  1.00  0.00           H
ATOM   2955  CB  SER A 840      66.190  48.260  46.360  1.00  0.00           C
ATOM   2956  HB1 SER A 840      66.480  48.740  45.390  1.00  0.00           H
ATOM   2957  HB2 SER A 840      67.080  48.310  47.030  1.00  0.00           H
ATOM   2958  OG  SER A 840      65.180  49.050  47.080  1.00  0.00           O
ATOM   2959  HG1 SER A 840      65.030  48.680  47.950  1.00  0.00           H
ATOM   2960  C   SER A 840      66.850  46.170  45.050  1.00  0.00           C
ATOM   2961  O   SER A 840      66.670  46.160  43.840  1.00  0.00           O
ATOM   2962  N   PHE A 841      67.910  45.610  45.680  1.00  0.00           N
ATOM   2963  HN  PHE A 841      67.900  45.750  46.670  1.00  0.00           H
ATOM   2964  CA  PHE A 841      68.980  44.920  44.960  1.00  0.00           C
ATOM   2965  HA  PHE A 841      69.290  45.560  44.140  1.00  0.00           H
ATOM   2966  CB  PHE A 841      70.290  45.000  45.800  1.00  0.00           C
ATOM   2967  HB1 PHE A 841      70.020  44.630  46.810  1.00  0.00           H
ATOM   2968  HB2 PHE A 841      70.640  46.040  45.960  1.00  0.00           H
ATOM   2969  CG  PHE A 841      71.490  44.130  45.300  1.00  0.00           C
ATOM   2970  CD1 PHE A 841      71.410  42.730  45.490  1.00  0.00           C
ATOM   2971  HD1 PHE A 841      70.470  42.350  45.870  1.00  0.00           H
ATOM   2972  CE1 PHE A 841      72.430  41.910  45.010  1.00  0.00           C
ATOM   2973  HE1 PHE A 841      72.380  40.830  44.970  1.00  0.00           H
ATOM   2974  CZ  PHE A 841      73.630  42.510  44.580  1.00  0.00           C
ATOM   2975  HZ  PHE A 841      74.380  41.850  44.190  1.00  0.00           H
ATOM   2976  CD2 PHE A 841      72.670  44.720  44.880  1.00  0.00           C
ATOM   2977  HD2 PHE A 841      72.650  45.800  44.780  1.00  0.00           H
ATOM   2978  CE2 PHE A 841      73.730  43.950  44.480  1.00  0.00           C
ATOM   2979  HE2 PHE A 841      74.610  44.380  44.030  1.00  0.00           H
ATOM   2980  C   PHE A 841      68.730  43.640  44.310  1.00  0.00           C
ATOM   2981  O   PHE A 841      69.080  43.370  43.180  1.00  0.00           O
ATOM   2982  N   LEU A 842      68.000  42.810  45.060  1.00  0.00           N
ATOM   2983  HN  LEU A 842      67.830  43.130  45.990  1.00  0.00           H
ATOM   2984  CA  LEU A 842      67.460  41.530  44.680  1.00  0.00           C
ATOM   2985  HA  LEU A 842      68.300  40.990  44.280  1.00  0.00           H
ATOM   2986  CB  LEU A 842      66.870  40.640  45.840  1.00  0.00           C
ATOM   2987  HB1 LEU A 842      66.540  39.690  45.350  1.00  0.00           H
ATOM   2988  HB2 LEU A 842      65.920  41.090  46.210  1.00  0.00           H
ATOM   2989  CG  LEU A 842      67.790  40.230  46.910  1.00  0.00           C
ATOM   2990  HG  LEU A 842      68.350  41.120  47.260  1.00  0.00           H
ATOM   2991  CD1 LEU A 842      67.050  39.580  48.130  1.00  0.00           C
ATOM   2992 HD11 LEU A 842      66.520  38.650  47.850  1.00  0.00           H
ATOM   2993 HD12 LEU A 842      66.420  40.250  48.750  1.00  0.00           H
ATOM   2994 HD13 LEU A 842      67.850  39.200  48.790  1.00  0.00           H
ATOM   2995  CD2 LEU A 842      68.790  39.160  46.360  1.00  0.00           C
ATOM   2996 HD21 LEU A 842      69.340  39.480  45.460  1.00  0.00           H
ATOM   2997 HD22 LEU A 842      68.240  38.220  46.150  1.00  0.00           H
ATOM   2998 HD23 LEU A 842      69.640  38.930  47.050  1.00  0.00           H
ATOM   2999  C   LEU A 842      66.400  41.660  43.560  1.00  0.00           C
ATOM   3000  O   LEU A 842      66.290  40.950  42.580  1.00  0.00           O
ATOM   3001  N   LYS A 843      65.550  42.730  43.640  1.00  0.00           N
ATOM   3002  HN  LYS A 843      65.570  43.250  44.490  1.00  0.00           H
ATOM   3003  CA  LYS A 843      64.660  43.040  42.590  1.00  0.00           C
ATOM   3004  HA  LYS A 843      64.090  42.140  42.390  1.00  0.00           H
ATOM   3005  CB  LYS A 843      63.660  44.140  43.070  1.00  0.00           C
ATOM   3006  HB1 LYS A 843      64.250  44.950  43.540  1.00  0.00           H
ATOM   3007  HB2 LYS A 843      63.040  43.690  43.880  1.00  0.00           H
ATOM   3008  CG  LYS A 843      62.840  44.930  41.980  1.00  0.00           C
ATOM   3009  HG1 LYS A 843      63.500  45.370  41.200  1.00  0.00           H
ATOM   3010  HG2 LYS A 843      62.510  45.840  42.530  1.00  0.00           H
ATOM   3011  CD  LYS A 843      61.750  44.140  41.330  1.00  0.00           C
ATOM   3012  HD1 LYS A 843      60.920  43.720  41.940  1.00  0.00           H
ATOM   3013  HD2 LYS A 843      62.300  43.270  40.890  1.00  0.00           H
ATOM   3014  CE  LYS A 843      61.090  44.900  40.120  1.00  0.00           C
ATOM   3015  HE1 LYS A 843      60.200  44.460  39.620  1.00  0.00           H
ATOM   3016  HE2 LYS A 843      61.940  45.100  39.450  1.00  0.00           H
ATOM   3017  NZ  LYS A 843      60.650  46.220  40.630  1.00  0.00           N
ATOM   3018  HZ1 LYS A 843      60.680  46.100  41.660  1.00  0.00           H
ATOM   3019  HZ2 LYS A 843      59.640  46.330  40.410  1.00  0.00           H
ATOM   3020  HZ3 LYS A 843      61.220  46.970  40.180  1.00  0.00           H
ATOM   3021  C   LYS A 843      65.290  43.430  41.180  1.00  0.00           C
ATOM   3022  O   LYS A 843      64.790  43.060  40.110  1.00  0.00           O
ATOM   3023  N   GLN A 844      66.480  44.060  41.190  1.00  0.00           N
ATOM   3024  HN  GLN A 844      66.940  44.370  42.010  1.00  0.00           H
ATOM   3025  CA  GLN A 844      67.180  44.380  40.010  1.00  0.00           C
ATOM   3026  HA  GLN A 844      66.540  44.460  39.130  1.00  0.00           H
ATOM   3027  CB  GLN A 844      67.890  45.750  40.130  1.00  0.00           C
ATOM   3028  HB1 GLN A 844      68.500  45.990  39.220  1.00  0.00           H
ATOM   3029  HB2 GLN A 844      68.580  45.760  41.000  1.00  0.00           H
ATOM   3030  CG  GLN A 844      66.970  46.940  40.420  1.00  0.00           C
ATOM   3031  HG1 GLN A 844      67.580  47.870  40.500  1.00  0.00           H
ATOM   3032  HG2 GLN A 844      66.420  46.730  41.360  1.00  0.00           H
ATOM   3033  CD  GLN A 844      65.840  47.130  39.280  1.00  0.00           C
ATOM   3034  OE1 GLN A 844      64.950  47.990  39.470  1.00  0.00           O
ATOM   3035  NE2 GLN A 844      65.960  46.480  38.160  1.00  0.00           N
ATOM   3036 HE21 GLN A 844      65.210  46.520  37.510  1.00  0.00           H
ATOM   3037 HE22 GLN A 844      66.780  45.970  37.910  1.00  0.00           H
ATOM   3038  C   GLN A 844      68.230  43.400  39.690  1.00  0.00           C
ATOM   3039  O   GLN A 844      69.070  43.650  38.820  1.00  0.00           O
ATOM   3040  N   PHE A 845      68.110  42.110  40.290  1.00  0.00           N
ATOM   3041  HN  PHE A 845      67.400  41.910  40.960  1.00  0.00           H
ATOM   3042  CA  PHE A 845      69.070  40.970  40.080  1.00  0.00           C
ATOM   3043  HA  PHE A 845      70.080  41.350  40.170  1.00  0.00           H
ATOM   3044  CB  PHE A 845      68.880  39.940  41.210  1.00  0.00           C
ATOM   3045  HB1 PHE A 845      67.980  39.300  41.150  1.00  0.00           H
ATOM   3046  HB2 PHE A 845      68.780  40.490  42.170  1.00  0.00           H
ATOM   3047  CG  PHE A 845      70.100  39.040  41.470  1.00  0.00           C
ATOM   3048  CD1 PHE A 845      71.050  39.320  42.460  1.00  0.00           C
ATOM   3049  HD1 PHE A 845      71.020  40.280  42.950  1.00  0.00           H
ATOM   3050  CE1 PHE A 845      72.070  38.400  42.770  1.00  0.00           C
ATOM   3051  HE1 PHE A 845      72.810  38.690  43.500  1.00  0.00           H
ATOM   3052  CZ  PHE A 845      72.130  37.210  42.060  1.00  0.00           C
ATOM   3053  HZ  PHE A 845      72.900  36.480  42.280  1.00  0.00           H
ATOM   3054  CD2 PHE A 845      70.170  37.880  40.740  1.00  0.00           C
ATOM   3055  HD2 PHE A 845      69.510  37.790  39.900  1.00  0.00           H
ATOM   3056  CE2 PHE A 845      71.120  36.910  41.060  1.00  0.00           C
ATOM   3057  HE2 PHE A 845      71.140  35.920  40.640  1.00  0.00           H
ATOM   3058  C   PHE A 845      68.960  40.400  38.680  1.00  0.00           C
ATOM   3059  O   PHE A 845      69.990  40.050  38.060  1.00  0.00           O
ATOM   3060  N   LYS A 846      67.710  40.410  38.100  1.00  0.00           N
ATOM   3061  HN  LYS A 846      66.940  40.480  38.720  1.00  0.00           H
ATOM   3062  CA  LYS A 846      67.350  40.120  36.740  1.00  0.00           C
ATOM   3063  HA  LYS A 846      67.700  39.150  36.460  1.00  0.00           H
ATOM   3064  CB  LYS A 846      65.780  40.170  36.600  1.00  0.00           C
ATOM   3065  HB1 LYS A 846      65.560  41.040  37.250  1.00  0.00           H
ATOM   3066  HB2 LYS A 846      65.440  39.220  37.080  1.00  0.00           H
ATOM   3067  CG  LYS A 846      65.240  40.310  35.230  1.00  0.00           C
ATOM   3068  HG1 LYS A 846      65.600  39.510  34.540  1.00  0.00           H
ATOM   3069  HG2 LYS A 846      65.570  41.250  34.750  1.00  0.00           H
ATOM   3070  CD  LYS A 846      63.740  40.220  35.260  1.00  0.00           C
ATOM   3071  HD1 LYS A 846      63.370  40.910  36.050  1.00  0.00           H
ATOM   3072  HD2 LYS A 846      63.500  39.190  35.640  1.00  0.00           H
ATOM   3073  CE  LYS A 846      62.920  40.690  34.030  1.00  0.00           C
ATOM   3074  HE1 LYS A 846      63.290  40.090  33.180  1.00  0.00           H
ATOM   3075  HE2 LYS A 846      63.250  41.730  33.800  1.00  0.00           H
ATOM   3076  NZ  LYS A 846      61.510  40.350  34.140  1.00  0.00           N
ATOM   3077  HZ1 LYS A 846      60.970  40.690  34.960  1.00  0.00           H
ATOM   3078  HZ2 LYS A 846      61.400  39.320  34.100  1.00  0.00           H
ATOM   3079  HZ3 LYS A 846      60.910  40.700  33.370  1.00  0.00           H
ATOM   3080  C   LYS A 846      67.920  41.120  35.710  1.00  0.00           C
ATOM   3081  O   LYS A 846      68.030  40.820  34.510  1.00  0.00           O
ATOM   3082  N   THR A 847      68.350  42.340  36.110  1.00  0.00           N
ATOM   3083  HN  THR A 847      68.160  42.590  37.050  1.00  0.00           H
ATOM   3084  CA  THR A 847      68.900  43.350  35.290  1.00  0.00           C
ATOM   3085  HA  THR A 847      68.780  43.080  34.250  1.00  0.00           H
ATOM   3086  CB  THR A 847      68.180  44.710  35.460  1.00  0.00           C
ATOM   3087  HB  THR A 847      68.690  45.420  34.760  1.00  0.00           H
ATOM   3088  OG1 THR A 847      68.190  45.180  36.810  1.00  0.00           O
ATOM   3089  HG1 THR A 847      69.090  45.050  37.130  1.00  0.00           H
ATOM   3090  CG2 THR A 847      66.730  44.560  35.100  1.00  0.00           C
ATOM   3091 HG21 THR A 847      66.140  43.900  35.770  1.00  0.00           H
ATOM   3092 HG22 THR A 847      66.650  44.020  34.140  1.00  0.00           H
ATOM   3093 HG23 THR A 847      66.430  45.620  34.950  1.00  0.00           H
ATOM   3094  C   THR A 847      70.380  43.470  35.520  1.00  0.00           C
ATOM   3095  O   THR A 847      71.020  44.460  35.020  1.00  0.00           O
ATOM   3096  N   LYS A 848      70.990  42.430  36.160  1.00  0.00           N
ATOM   3097  HN  LYS A 848      70.530  41.610  36.500  1.00  0.00           H
ATOM   3098  CA  LYS A 848      72.430  42.350  36.430  1.00  0.00           C
ATOM   3099  HA  LYS A 848      72.840  43.320  36.180  1.00  0.00           H
ATOM   3100  CB  LYS A 848      72.720  41.920  37.900  1.00  0.00           C
ATOM   3101  HB1 LYS A 848      73.820  41.830  38.010  1.00  0.00           H
ATOM   3102  HB2 LYS A 848      72.240  40.950  38.130  1.00  0.00           H
ATOM   3103  CG  LYS A 848      72.320  43.100  38.880  1.00  0.00           C
ATOM   3104  HG1 LYS A 848      71.310  43.360  38.530  1.00  0.00           H
ATOM   3105  HG2 LYS A 848      72.920  44.040  38.770  1.00  0.00           H
ATOM   3106  CD  LYS A 848      72.260  42.670  40.350  1.00  0.00           C
ATOM   3107  HD1 LYS A 848      73.270  42.530  40.800  1.00  0.00           H
ATOM   3108  HD2 LYS A 848      71.900  41.630  40.410  1.00  0.00           H
ATOM   3109  CE  LYS A 848      71.590  43.640  41.320  1.00  0.00           C
ATOM   3110  HE1 LYS A 848      71.720  43.430  42.390  1.00  0.00           H
ATOM   3111  HE2 LYS A 848      70.510  43.560  41.080  1.00  0.00           H
ATOM   3112  NZ  LYS A 848      71.990  45.020  41.060  1.00  0.00           N
ATOM   3113  HZ1 LYS A 848      71.520  45.250  40.160  1.00  0.00           H
ATOM   3114  HZ2 LYS A 848      73.020  45.120  40.970  1.00  0.00           H
ATOM   3115  HZ3 LYS A 848      71.690  45.660  41.810  1.00  0.00           H
ATOM   3116  C   LYS A 848      73.140  41.370  35.500  1.00  0.00           C
ATOM   3117  O   LYS A 848      72.660  40.400  34.940  1.00  0.00           O
ATOM   3118  N   ARG A 849      74.450  41.610  35.360  1.00  0.00           N
ATOM   3119  HN  ARG A 849      74.880  42.180  36.050  1.00  0.00           H
ATOM   3120  CA  ARG A 849      75.350  40.650  34.740  1.00  0.00           C
ATOM   3121  HA  ARG A 849      75.110  40.800  33.690  1.00  0.00           H
ATOM   3122  CB  ARG A 849      76.800  41.110  34.790  1.00  0.00           C
ATOM   3123  HB1 ARG A 849      77.410  40.340  34.280  1.00  0.00           H
ATOM   3124  HB2 ARG A 849      77.220  41.180  35.820  1.00  0.00           H
ATOM   3125  CG  ARG A 849      76.940  42.500  34.030  1.00  0.00           C
ATOM   3126  HG1 ARG A 849      76.080  43.180  34.180  1.00  0.00           H
ATOM   3127  HG2 ARG A 849      76.950  42.450  32.920  1.00  0.00           H
ATOM   3128  CD  ARG A 849      78.180  43.330  34.430  1.00  0.00           C
ATOM   3129  HD1 ARG A 849      79.140  42.760  34.410  1.00  0.00           H
ATOM   3130  HD2 ARG A 849      77.980  43.620  35.480  1.00  0.00           H
ATOM   3131  NE  ARG A 849      78.190  44.520  33.580  1.00  0.00           N
ATOM   3132  HE  ARG A 849      77.350  45.040  33.410  1.00  0.00           H
ATOM   3133  CZ  ARG A 849      79.150  44.830  32.710  1.00  0.00           C
ATOM   3134  NH1 ARG A 849      78.980  46.010  32.070  1.00  0.00           N
ATOM   3135 HH11 ARG A 849      78.470  46.660  32.640  1.00  0.00           H
ATOM   3136 HH12 ARG A 849      79.630  46.260  31.350  1.00  0.00           H
ATOM   3137  NH2 ARG A 849      80.220  44.170  32.350  1.00  0.00           N
ATOM   3138 HH21 ARG A 849      80.340  43.320  32.880  1.00  0.00           H
ATOM   3139 HH22 ARG A 849      81.020  44.570  31.920  1.00  0.00           H
ATOM   3140  C   ARG A 849      75.320  39.190  35.130  1.00  0.00           C
ATOM   3141  O   ARG A 849      75.570  38.290  34.350  1.00  0.00           O
ATOM   3142  N   TYR A 850      74.970  38.910  36.430  1.00  0.00           N
ATOM   3143  HN  TYR A 850      74.750  39.640  37.090  1.00  0.00           H
ATOM   3144  CA  TYR A 850      75.310  37.660  37.090  1.00  0.00           C
ATOM   3145  HA  TYR A 850      76.240  37.210  36.770  1.00  0.00           H
ATOM   3146  CB  TYR A 850      75.320  37.970  38.670  1.00  0.00           C
ATOM   3147  HB1 TYR A 850      75.680  37.080  39.240  1.00  0.00           H
ATOM   3148  HB2 TYR A 850      74.300  38.100  39.090  1.00  0.00           H
ATOM   3149  CG  TYR A 850      76.180  39.100  39.120  1.00  0.00           C
ATOM   3150  CD1 TYR A 850      75.640  40.070  40.010  1.00  0.00           C
ATOM   3151  HD1 TYR A 850      74.580  40.000  40.280  1.00  0.00           H
ATOM   3152  CE1 TYR A 850      76.450  41.040  40.520  1.00  0.00           C
ATOM   3153  HE1 TYR A 850      75.990  41.770  41.170  1.00  0.00           H
ATOM   3154  CZ  TYR A 850      77.810  41.080  40.180  1.00  0.00           C
ATOM   3155  OH  TYR A 850      78.620  42.050  40.790  1.00  0.00           O
ATOM   3156  HH  TYR A 850      79.500  41.970  40.420  1.00  0.00           H
ATOM   3157  CD2 TYR A 850      77.490  39.150  38.760  1.00  0.00           C
ATOM   3158  HD2 TYR A 850      77.920  38.390  38.130  1.00  0.00           H
ATOM   3159  CE2 TYR A 850      78.340  40.170  39.310  1.00  0.00           C
ATOM   3160  HE2 TYR A 850      79.380  40.230  39.030  1.00  0.00           H
ATOM   3161  C   TYR A 850      74.360  36.520  36.820  1.00  0.00           C
ATOM   3162  O   TYR A 850      73.180  36.610  37.120  1.00  0.00           O
ATOM   3163  N   PHE A 851      74.860  35.430  36.270  1.00  0.00           N
ATOM   3164  HN  PHE A 851      75.810  35.450  35.960  1.00  0.00           H
ATOM   3165  CA  PHE A 851      74.090  34.230  35.990  1.00  0.00           C
ATOM   3166  HA  PHE A 851      74.840  33.480  35.750  1.00  0.00           H
ATOM   3167  CB  PHE A 851      73.470  33.510  37.190  1.00  0.00           C
ATOM   3168  HB1 PHE A 851      73.020  32.520  36.940  1.00  0.00           H
ATOM   3169  HB2 PHE A 851      72.590  34.130  37.490  1.00  0.00           H
ATOM   3170  CG  PHE A 851      74.550  33.450  38.240  1.00  0.00           C
ATOM   3171  CD1 PHE A 851      75.660  32.530  38.130  1.00  0.00           C
ATOM   3172  HD1 PHE A 851      75.700  32.000  37.190  1.00  0.00           H
ATOM   3173  CE1 PHE A 851      76.720  32.490  39.020  1.00  0.00           C
ATOM   3174  HE1 PHE A 851      77.450  31.730  38.820  1.00  0.00           H
ATOM   3175  CZ  PHE A 851      76.610  33.250  40.140  1.00  0.00           C
ATOM   3176  HZ  PHE A 851      77.420  33.310  40.860  1.00  0.00           H
ATOM   3177  CD2 PHE A 851      74.580  34.250  39.370  1.00  0.00           C
ATOM   3178  HD2 PHE A 851      73.780  34.960  39.490  1.00  0.00           H
ATOM   3179  CE2 PHE A 851      75.590  34.190  40.320  1.00  0.00           C
ATOM   3180  HE2 PHE A 851      75.510  34.800  41.210  1.00  0.00           H
ATOM   3181  C   PHE A 851      73.190  34.320  34.800  1.00  0.00           C
ATOM   3182  O   PHE A 851      72.840  35.440  34.370  1.00  0.00           O
ATOM   3183  N   PRO A 852      72.710  33.220  34.190  1.00  0.00           N
ATOM   3184  CD  PRO A 852      73.160  31.850  34.480  1.00  0.00           C
ATOM   3185  HD1 PRO A 852      72.370  31.470  35.170  1.00  0.00           H
ATOM   3186  HD2 PRO A 852      74.160  31.750  34.940  1.00  0.00           H
ATOM   3187  CA  PRO A 852      71.820  33.240  33.040  1.00  0.00           C
ATOM   3188  HA  PRO A 852      72.240  33.880  32.270  1.00  0.00           H
ATOM   3189  CB  PRO A 852      71.800  31.760  32.590  1.00  0.00           C
ATOM   3190  HB1 PRO A 852      71.770  31.750  31.470  1.00  0.00           H
ATOM   3191  HB2 PRO A 852      70.990  31.200  33.090  1.00  0.00           H
ATOM   3192  CG  PRO A 852      73.130  31.170  33.080  1.00  0.00           C
ATOM   3193  HG1 PRO A 852      73.070  30.070  33.240  1.00  0.00           H
ATOM   3194  HG2 PRO A 852      74.000  31.500  32.460  1.00  0.00           H
ATOM   3195  C   PRO A 852      70.490  33.920  33.210  1.00  0.00           C
ATOM   3196  O   PRO A 852      69.990  33.830  34.350  1.00  0.00           O
ATOM   3197  N   THR A 853      69.820  34.540  32.260  1.00  0.00           N
ATOM   3198  HN  THR A 853      70.310  34.680  31.400  1.00  0.00           H
ATOM   3199  CA  THR A 853      68.460  35.310  32.490  1.00  0.00           C
ATOM   3200  HA  THR A 853      68.720  36.200  33.040  1.00  0.00           H
ATOM   3201  CB  THR A 853      67.700  35.750  31.210  1.00  0.00           C
ATOM   3202  HB  THR A 853      66.650  36.040  31.410  1.00  0.00           H
ATOM   3203  OG1 THR A 853      67.710  34.830  30.110  1.00  0.00           O
ATOM   3204  HG1 THR A 853      68.550  34.380  30.120  1.00  0.00           H
ATOM   3205  CG2 THR A 853      68.420  36.970  30.570  1.00  0.00           C
ATOM   3206 HG21 THR A 853      67.820  37.380  29.720  1.00  0.00           H
ATOM   3207 HG22 THR A 853      69.380  36.590  30.140  1.00  0.00           H
ATOM   3208 HG23 THR A 853      68.590  37.740  31.350  1.00  0.00           H
ATOM   3209  C   THR A 853      67.440  34.710  33.370  1.00  0.00           C
ATOM   3210  O   THR A 853      66.950  35.360  34.280  1.00  0.00           O
ATOM   3211  N   LYS A 854      67.130  33.370  33.110  1.00  0.00           N
ATOM   3212  HN  LYS A 854      67.550  32.790  32.420  1.00  0.00           H
ATOM   3213  CA  LYS A 854      66.120  32.690  33.960  1.00  0.00           C
ATOM   3214  HA  LYS A 854      65.230  33.290  34.000  1.00  0.00           H
ATOM   3215  CB  LYS A 854      65.720  31.330  33.450  1.00  0.00           C
ATOM   3216  HB1 LYS A 854      64.850  30.900  33.990  1.00  0.00           H
ATOM   3217  HB2 LYS A 854      66.580  30.630  33.380  1.00  0.00           H
ATOM   3218  CG  LYS A 854      65.150  31.360  32.020  1.00  0.00           C
ATOM   3219  HG1 LYS A 854      65.810  31.990  31.370  1.00  0.00           H
ATOM   3220  HG2 LYS A 854      64.190  31.920  32.130  1.00  0.00           H
ATOM   3221  CD  LYS A 854      64.970  29.980  31.420  1.00  0.00           C
ATOM   3222  HD1 LYS A 854      64.520  29.300  32.180  1.00  0.00           H
ATOM   3223  HD2 LYS A 854      65.950  29.470  31.270  1.00  0.00           H
ATOM   3224  CE  LYS A 854      64.170  30.140  30.140  1.00  0.00           C
ATOM   3225  HE1 LYS A 854      64.210  29.290  29.420  1.00  0.00           H
ATOM   3226  HE2 LYS A 854      64.560  31.030  29.580  1.00  0.00           H
ATOM   3227  NZ  LYS A 854      62.680  30.340  30.320  1.00  0.00           N
ATOM   3228  HZ1 LYS A 854      62.480  30.120  31.310  1.00  0.00           H
ATOM   3229  HZ2 LYS A 854      62.160  29.650  29.730  1.00  0.00           H
ATOM   3230  HZ3 LYS A 854      62.480  31.340  30.130  1.00  0.00           H
ATOM   3231  C   LYS A 854      66.530  32.390  35.340  1.00  0.00           C
ATOM   3232  O   LYS A 854      65.680  32.540  36.190  1.00  0.00           O
ATOM   3233  N   VAL A 855      67.830  32.040  35.700  1.00  0.00           N
ATOM   3234  HN  VAL A 855      68.490  31.800  34.990  1.00  0.00           H
ATOM   3235  CA  VAL A 855      68.310  31.860  37.090  1.00  0.00           C
ATOM   3236  HA  VAL A 855      67.620  31.210  37.600  1.00  0.00           H
ATOM   3237  CB  VAL A 855      69.770  31.370  37.060  1.00  0.00           C
ATOM   3238  HB  VAL A 855      70.340  32.050  36.400  1.00  0.00           H
ATOM   3239  CG1 VAL A 855      70.400  31.480  38.430  1.00  0.00           C
ATOM   3240 HG11 VAL A 855      71.470  31.200  38.290  1.00  0.00           H
ATOM   3241 HG12 VAL A 855      69.960  30.840  39.230  1.00  0.00           H
ATOM   3242 HG13 VAL A 855      70.420  32.490  38.890  1.00  0.00           H
ATOM   3243  CG2 VAL A 855      70.070  29.980  36.510  1.00  0.00           C
ATOM   3244 HG21 VAL A 855      69.530  29.820  35.560  1.00  0.00           H
ATOM   3245 HG22 VAL A 855      69.670  29.260  37.260  1.00  0.00           H
ATOM   3246 HG23 VAL A 855      71.180  29.860  36.500  1.00  0.00           H
ATOM   3247  C   VAL A 855      68.210  33.220  37.840  1.00  0.00           C
ATOM   3248  O   VAL A 855      67.730  33.300  38.960  1.00  0.00           O
ATOM   3249  N   ARG A 856      68.650  34.320  37.160  1.00  0.00           N
ATOM   3250  HN  ARG A 856      69.110  34.250  36.270  1.00  0.00           H
ATOM   3251  CA  ARG A 856      68.530  35.630  37.710  1.00  0.00           C
ATOM   3252  HA  ARG A 856      68.810  35.580  38.750  1.00  0.00           H
ATOM   3253  CB  ARG A 856      69.500  36.680  37.040  1.00  0.00           C
ATOM   3254  HB1 ARG A 856      70.510  36.420  37.400  1.00  0.00           H
ATOM   3255  HB2 ARG A 856      69.280  37.700  37.420  1.00  0.00           H
ATOM   3256  CG  ARG A 856      69.520  36.820  35.510  1.00  0.00           C
ATOM   3257  HG1 ARG A 856      68.510  37.160  35.220  1.00  0.00           H
ATOM   3258  HG2 ARG A 856      69.880  35.950  34.910  1.00  0.00           H
ATOM   3259  CD  ARG A 856      70.410  37.950  35.080  1.00  0.00           C
ATOM   3260  HD1 ARG A 856      71.440  37.560  35.180  1.00  0.00           H
ATOM   3261  HD2 ARG A 856      70.250  38.860  35.700  1.00  0.00           H
ATOM   3262  NE  ARG A 856      70.130  38.240  33.640  1.00  0.00           N
ATOM   3263  HE  ARG A 856      69.410  38.930  33.520  1.00  0.00           H
ATOM   3264  CZ  ARG A 856      71.090  38.150  32.720  1.00  0.00           C
ATOM   3265  NH1 ARG A 856      72.120  37.270  32.710  1.00  0.00           N
ATOM   3266 HH11 ARG A 856      72.320  36.740  33.530  1.00  0.00           H
ATOM   3267 HH12 ARG A 856      72.790  37.300  31.970  1.00  0.00           H
ATOM   3268  NH2 ARG A 856      71.050  38.940  31.720  1.00  0.00           N
ATOM   3269 HH21 ARG A 856      71.860  39.050  31.150  1.00  0.00           H
ATOM   3270 HH22 ARG A 856      70.390  39.680  31.690  1.00  0.00           H
ATOM   3271  C   ARG A 856      67.050  36.220  37.870  1.00  0.00           C
ATOM   3272  O   ARG A 856      66.760  36.870  38.870  1.00  0.00           O
ATOM   3273  N   SER A 857      66.140  35.860  36.960  1.00  0.00           N
ATOM   3274  HN  SER A 857      66.510  35.490  36.110  1.00  0.00           H
ATOM   3275  CA  SER A 857      64.710  36.250  37.100  1.00  0.00           C
ATOM   3276  HA  SER A 857      64.780  37.300  37.330  1.00  0.00           H
ATOM   3277  CB  SER A 857      64.000  35.950  35.780  1.00  0.00           C
ATOM   3278  HB1 SER A 857      62.910  36.060  35.980  1.00  0.00           H
ATOM   3279  HB2 SER A 857      64.170  34.930  35.370  1.00  0.00           H
ATOM   3280  OG  SER A 857      64.350  36.850  34.790  1.00  0.00           O
ATOM   3281  HG1 SER A 857      65.220  36.560  34.490  1.00  0.00           H
ATOM   3282  C   SER A 857      64.050  35.650  38.310  1.00  0.00           C
ATOM   3283  O   SER A 857      63.270  36.300  39.000  1.00  0.00           O
ATOM   3284  N   THR A 858      64.440  34.370  38.550  1.00  0.00           N
ATOM   3285  HN  THR A 858      64.980  33.840  37.900  1.00  0.00           H
ATOM   3286  CA  THR A 858      64.140  33.610  39.750  1.00  0.00           C
ATOM   3287  HA  THR A 858      63.060  33.620  39.780  1.00  0.00           H
ATOM   3288  CB  THR A 858      64.680  32.160  39.720  1.00  0.00           C
ATOM   3289  HB  THR A 858      65.780  32.000  39.710  1.00  0.00           H
ATOM   3290  OG1 THR A 858      64.340  31.510  38.520  1.00  0.00           O
ATOM   3291  HG1 THR A 858      64.920  30.780  38.290  1.00  0.00           H
ATOM   3292  CG2 THR A 858      64.060  31.250  40.760  1.00  0.00           C
ATOM   3293 HG21 THR A 858      62.960  31.400  40.900  1.00  0.00           H
ATOM   3294 HG22 THR A 858      64.520  31.440  41.750  1.00  0.00           H
ATOM   3295 HG23 THR A 858      64.170  30.160  40.530  1.00  0.00           H
ATOM   3296  C   THR A 858      64.620  34.180  41.030  1.00  0.00           C
ATOM   3297  O   THR A 858      63.840  34.220  42.000  1.00  0.00           O
ATOM   3298  N   ILE A 859      65.850  34.650  41.100  1.00  0.00           N
ATOM   3299  HN  ILE A 859      66.490  34.440  40.370  1.00  0.00           H
ATOM   3300  CA  ILE A 859      66.280  35.430  42.270  1.00  0.00           C
ATOM   3301  HA  ILE A 859      65.940  34.870  43.120  1.00  0.00           H
ATOM   3302  CB  ILE A 859      67.820  35.650  42.290  1.00  0.00           C
ATOM   3303  HB  ILE A 859      68.020  36.420  41.520  1.00  0.00           H
ATOM   3304  CG2 ILE A 859      68.320  36.230  43.690  1.00  0.00           C
ATOM   3305 HG21 ILE A 859      68.340  35.420  44.450  1.00  0.00           H
ATOM   3306 HG22 ILE A 859      67.740  37.130  43.970  1.00  0.00           H
ATOM   3307 HG23 ILE A 859      69.390  36.530  43.630  1.00  0.00           H
ATOM   3308  CG1 ILE A 859      68.630  34.370  42.110  1.00  0.00           C
ATOM   3309 HG11 ILE A 859      69.660  34.500  42.520  1.00  0.00           H
ATOM   3310 HG12 ILE A 859      68.640  34.060  41.050  1.00  0.00           H
ATOM   3311  CD  ILE A 859      68.040  33.190  42.890  1.00  0.00           C
ATOM   3312  HD1 ILE A 859      67.870  33.470  43.950  1.00  0.00           H
ATOM   3313  HD2 ILE A 859      68.820  32.410  42.850  1.00  0.00           H
ATOM   3314  HD3 ILE A 859      67.080  32.970  42.380  1.00  0.00           H
ATOM   3315  C   ILE A 859      65.570  36.800  42.440  1.00  0.00           C
ATOM   3316  O   ILE A 859      65.330  37.230  43.590  1.00  0.00           O
ATOM   3317  N   SER A 860      65.210  37.550  41.330  1.00  0.00           N
ATOM   3318  HN  SER A 860      65.550  37.240  40.430  1.00  0.00           H
ATOM   3319  CA  SER A 860      64.240  38.640  41.360  1.00  0.00           C
ATOM   3320  HA  SER A 860      64.510  39.370  42.110  1.00  0.00           H
ATOM   3321  CB  SER A 860      64.220  39.480  40.040  1.00  0.00           C
ATOM   3322  HB1 SER A 860      63.360  40.180  40.100  1.00  0.00           H
ATOM   3323  HB2 SER A 860      64.150  38.970  39.050  1.00  0.00           H
ATOM   3324  OG  SER A 860      65.340  40.330  40.010  1.00  0.00           O
ATOM   3325  HG1 SER A 860      65.510  40.520  40.930  1.00  0.00           H
ATOM   3326  C   SER A 860      62.840  38.200  41.880  1.00  0.00           C
ATOM   3327  O   SER A 860      62.330  38.940  42.680  1.00  0.00           O
ATOM   3328  N   ASP A 861      62.210  37.120  41.400  1.00  0.00           N
ATOM   3329  HN  ASP A 861      62.650  36.630  40.650  1.00  0.00           H
ATOM   3330  CA  ASP A 861      60.870  36.620  41.810  1.00  0.00           C
ATOM   3331  HA  ASP A 861      60.170  37.420  41.600  1.00  0.00           H
ATOM   3332  CB  ASP A 861      60.550  35.340  41.110  1.00  0.00           C
ATOM   3333  HB1 ASP A 861      59.950  34.520  41.560  1.00  0.00           H
ATOM   3334  HB2 ASP A 861      61.510  34.820  40.930  1.00  0.00           H
ATOM   3335  CG  ASP A 861      59.980  35.510  39.720  1.00  0.00           C
ATOM   3336  OD1 ASP A 861      59.620  36.590  39.360  1.00  0.00           O
ATOM   3337  OD2 ASP A 861      59.990  34.510  39.030  1.00  0.00           O
ATOM   3338  C   ASP A 861      60.670  36.360  43.290  1.00  0.00           C
ATOM   3339  O   ASP A 861      59.670  36.790  43.920  1.00  0.00           O
ATOM   3340  N   PHE A 862      61.620  35.700  43.960  1.00  0.00           N
ATOM   3341  HN  PHE A 862      62.490  35.440  43.560  1.00  0.00           H
ATOM   3342  CA  PHE A 862      61.460  35.340  45.320  1.00  0.00           C
ATOM   3343  HA  PHE A 862      60.430  35.410  45.660  1.00  0.00           H
ATOM   3344  CB  PHE A 862      62.020  33.850  45.550  1.00  0.00           C
ATOM   3345  HB1 PHE A 862      62.300  33.630  46.600  1.00  0.00           H
ATOM   3346  HB2 PHE A 862      62.960  33.700  44.970  1.00  0.00           H
ATOM   3347  CG  PHE A 862      60.960  32.890  45.010  1.00  0.00           C
ATOM   3348  CD1 PHE A 862      60.820  32.800  43.660  1.00  0.00           C
ATOM   3349  HD1 PHE A 862      61.490  33.350  43.030  1.00  0.00           H
ATOM   3350  CE1 PHE A 862      59.850  31.940  43.110  1.00  0.00           C
ATOM   3351  HE1 PHE A 862      59.700  31.810  42.050  1.00  0.00           H
ATOM   3352  CZ  PHE A 862      59.050  31.160  43.970  1.00  0.00           C
ATOM   3353  HZ  PHE A 862      58.390  30.410  43.540  1.00  0.00           H
ATOM   3354  CD2 PHE A 862      60.180  32.140  45.930  1.00  0.00           C
ATOM   3355  HD2 PHE A 862      60.360  32.340  46.970  1.00  0.00           H
ATOM   3356  CE2 PHE A 862      59.270  31.260  45.340  1.00  0.00           C
ATOM   3357  HE2 PHE A 862      58.780  30.570  46.010  1.00  0.00           H
ATOM   3358  C   PHE A 862      62.220  36.270  46.290  1.00  0.00           C
ATOM   3359  O   PHE A 862      62.600  35.840  47.390  1.00  0.00           O
ATOM   3360  N   ALA A 863      62.400  37.530  45.900  1.00  0.00           N
ATOM   3361  HN  ALA A 863      62.120  37.860  44.990  1.00  0.00           H
ATOM   3362  CA  ALA A 863      63.190  38.550  46.570  1.00  0.00           C
ATOM   3363  HA  ALA A 863      64.200  38.190  46.490  1.00  0.00           H
ATOM   3364  CB  ALA A 863      63.120  39.900  45.850  1.00  0.00           C
ATOM   3365  HB1 ALA A 863      63.670  40.760  46.270  1.00  0.00           H
ATOM   3366  HB2 ALA A 863      62.070  40.240  45.670  1.00  0.00           H
ATOM   3367  HB3 ALA A 863      63.500  39.890  44.800  1.00  0.00           H
ATOM   3368  C   ALA A 863      62.860  38.890  48.000  1.00  0.00           C
ATOM   3369  O   ALA A 863      63.740  39.040  48.900  1.00  0.00           O
ATOM   3370  N   VAL A 864      61.520  38.930  48.360  1.00  0.00           N
ATOM   3371  HN  VAL A 864      60.750  38.880  47.720  1.00  0.00           H
ATOM   3372  CA  VAL A 864      61.110  39.230  49.700  1.00  0.00           C
ATOM   3373  HA  VAL A 864      61.680  40.060  50.110  1.00  0.00           H
ATOM   3374  CB  VAL A 864      59.610  39.500  49.920  1.00  0.00           C
ATOM   3375  HB  VAL A 864      58.940  38.760  49.460  1.00  0.00           H
ATOM   3376  CG1 VAL A 864      59.290  39.670  51.420  1.00  0.00           C
ATOM   3377 HG11 VAL A 864      60.120  40.270  51.810  1.00  0.00           H
ATOM   3378 HG12 VAL A 864      59.150  38.710  51.970  1.00  0.00           H
ATOM   3379 HG13 VAL A 864      58.340  40.250  51.550  1.00  0.00           H
ATOM   3380  CG2 VAL A 864      59.330  40.910  49.260  1.00  0.00           C
ATOM   3381 HG21 VAL A 864      59.040  40.800  48.200  1.00  0.00           H
ATOM   3382 HG22 VAL A 864      60.160  41.660  49.250  1.00  0.00           H
ATOM   3383 HG23 VAL A 864      58.520  41.480  49.760  1.00  0.00           H
ATOM   3384  C   VAL A 864      61.560  38.080  50.620  1.00  0.00           C
ATOM   3385  O   VAL A 864      62.130  38.300  51.650  1.00  0.00           O
ATOM   3386  N   PHE A 865      61.330  36.810  50.220  1.00  0.00           N
ATOM   3387  HN  PHE A 865      60.790  36.690  49.390  1.00  0.00           H
ATOM   3388  CA  PHE A 865      61.760  35.630  51.050  1.00  0.00           C
ATOM   3389  HA  PHE A 865      61.390  35.790  52.050  1.00  0.00           H
ATOM   3390  CB  PHE A 865      61.110  34.390  50.520  1.00  0.00           C
ATOM   3391  HB1 PHE A 865      61.560  34.180  49.530  1.00  0.00           H
ATOM   3392  HB2 PHE A 865      60.010  34.510  50.350  1.00  0.00           H
ATOM   3393  CG  PHE A 865      61.170  33.130  51.440  1.00  0.00           C
ATOM   3394  CD1 PHE A 865      61.390  31.910  50.790  1.00  0.00           C
ATOM   3395  HD1 PHE A 865      61.460  31.980  49.720  1.00  0.00           H
ATOM   3396  CE1 PHE A 865      61.500  30.690  51.460  1.00  0.00           C
ATOM   3397  HE1 PHE A 865      61.630  29.750  50.950  1.00  0.00           H
ATOM   3398  CZ  PHE A 865      61.330  30.620  52.870  1.00  0.00           C
ATOM   3399  HZ  PHE A 865      61.370  29.670  53.400  1.00  0.00           H
ATOM   3400  CD2 PHE A 865      61.110  33.060  52.840  1.00  0.00           C
ATOM   3401  HD2 PHE A 865      61.020  33.990  53.390  1.00  0.00           H
ATOM   3402  CE2 PHE A 865      61.170  31.830  53.570  1.00  0.00           C
ATOM   3403  HE2 PHE A 865      61.070  31.710  54.640  1.00  0.00           H
ATOM   3404  C   PHE A 865      63.270  35.590  51.240  1.00  0.00           C
ATOM   3405  O   PHE A 865      63.770  35.390  52.320  1.00  0.00           O
ATOM   3406  N   LEU A 866      64.000  35.760  50.120  1.00  0.00           N
ATOM   3407  HN  LEU A 866      63.460  35.800  49.280  1.00  0.00           H
ATOM   3408  CA  LEU A 866      65.410  35.840  50.170  1.00  0.00           C
ATOM   3409  HA  LEU A 866      65.770  34.930  50.640  1.00  0.00           H
ATOM   3410  CB  LEU A 866      65.950  36.130  48.720  1.00  0.00           C
ATOM   3411  HB1 LEU A 866      67.010  36.440  48.810  1.00  0.00           H
ATOM   3412  HB2 LEU A 866      65.350  36.970  48.320  1.00  0.00           H
ATOM   3413  CG  LEU A 866      65.800  34.880  47.830  1.00  0.00           C
ATOM   3414  HG  LEU A 866      64.770  34.470  47.860  1.00  0.00           H
ATOM   3415  CD1 LEU A 866      66.150  35.410  46.350  1.00  0.00           C
ATOM   3416 HD11 LEU A 866      66.080  34.620  45.570  1.00  0.00           H
ATOM   3417 HD12 LEU A 866      67.170  35.850  46.300  1.00  0.00           H
ATOM   3418 HD13 LEU A 866      65.520  36.260  45.980  1.00  0.00           H
ATOM   3419  CD2 LEU A 866      66.870  33.930  48.260  1.00  0.00           C
ATOM   3420 HD21 LEU A 866      66.780  33.600  49.320  1.00  0.00           H
ATOM   3421 HD22 LEU A 866      67.900  34.330  48.200  1.00  0.00           H
ATOM   3422 HD23 LEU A 866      66.810  33.020  47.640  1.00  0.00           H
ATOM   3423  C   LEU A 866      65.870  36.970  51.110  1.00  0.00           C
ATOM   3424  O   LEU A 866      66.750  36.760  51.960  1.00  0.00           O
ATOM   3425  N   THR A 867      65.230  38.120  51.080  1.00  0.00           N
ATOM   3426  HN  THR A 867      64.540  38.240  50.370  1.00  0.00           H
ATOM   3427  CA  THR A 867      65.540  39.200  52.040  1.00  0.00           C
ATOM   3428  HA  THR A 867      66.580  39.430  51.910  1.00  0.00           H
ATOM   3429  CB  THR A 867      64.830  40.470  51.880  1.00  0.00           C
ATOM   3430  HB  THR A 867      63.740  40.450  52.110  1.00  0.00           H
ATOM   3431  OG1 THR A 867      64.910  41.030  50.580  1.00  0.00           O
ATOM   3432  HG1 THR A 867      64.470  40.340  50.080  1.00  0.00           H
ATOM   3433  CG2 THR A 867      65.460  41.540  52.720  1.00  0.00           C
ATOM   3434 HG21 THR A 867      65.010  42.520  52.470  1.00  0.00           H
ATOM   3435 HG22 THR A 867      66.490  41.720  52.330  1.00  0.00           H
ATOM   3436 HG23 THR A 867      65.380  41.380  53.820  1.00  0.00           H
ATOM   3437  C   THR A 867      65.380  38.800  53.460  1.00  0.00           C
ATOM   3438  O   THR A 867      66.260  38.830  54.280  1.00  0.00           O
ATOM   3439  N   ILE A 868      64.210  38.340  53.770  1.00  0.00           N
ATOM   3440  HN  ILE A 868      63.510  38.230  53.060  1.00  0.00           H
ATOM   3441  CA  ILE A 868      63.930  37.870  55.130  1.00  0.00           C
ATOM   3442  HA  ILE A 868      64.210  38.730  55.710  1.00  0.00           H
ATOM   3443  CB  ILE A 868      62.390  37.570  55.200  1.00  0.00           C
ATOM   3444  HB  ILE A 868      62.210  36.740  54.480  1.00  0.00           H
ATOM   3445  CG2 ILE A 868      62.030  37.030  56.670  1.00  0.00           C
ATOM   3446 HG21 ILE A 868      62.660  36.180  56.970  1.00  0.00           H
ATOM   3447 HG22 ILE A 868      60.940  36.780  56.730  1.00  0.00           H
ATOM   3448 HG23 ILE A 868      62.150  37.840  57.410  1.00  0.00           H
ATOM   3449  CG1 ILE A 868      61.670  38.880  54.920  1.00  0.00           C
ATOM   3450 HG11 ILE A 868      61.620  39.100  53.840  1.00  0.00           H
ATOM   3451 HG12 ILE A 868      62.170  39.810  55.280  1.00  0.00           H
ATOM   3452  CD  ILE A 868      60.230  38.950  55.550  1.00  0.00           C
ATOM   3453  HD1 ILE A 868      59.550  38.300  54.940  1.00  0.00           H
ATOM   3454  HD2 ILE A 868      59.910  40.010  55.570  1.00  0.00           H
ATOM   3455  HD3 ILE A 868      60.230  38.670  56.620  1.00  0.00           H
ATOM   3456  C   ILE A 868      64.820  36.750  55.710  1.00  0.00           C
ATOM   3457  O   ILE A 868      65.340  36.900  56.820  1.00  0.00           O
ATOM   3458  N   VAL A 869      64.970  35.600  55.030  1.00  0.00           N
ATOM   3459  HN  VAL A 869      64.500  35.520  54.160  1.00  0.00           H
ATOM   3460  CA  VAL A 869      65.850  34.510  55.400  1.00  0.00           C
ATOM   3461  HA  VAL A 869      65.660  34.200  56.410  1.00  0.00           H
ATOM   3462  CB  VAL A 869      65.700  33.330  54.330  1.00  0.00           C
ATOM   3463  HB  VAL A 869      65.920  33.570  53.270  1.00  0.00           H
ATOM   3464  CG1 VAL A 869      66.650  32.100  54.770  1.00  0.00           C
ATOM   3465 HG11 VAL A 869      66.360  31.760  55.780  1.00  0.00           H
ATOM   3466 HG12 VAL A 869      67.710  32.420  54.760  1.00  0.00           H
ATOM   3467 HG13 VAL A 869      66.550  31.260  54.040  1.00  0.00           H
ATOM   3468  CG2 VAL A 869      64.280  32.840  54.260  1.00  0.00           C
ATOM   3469 HG21 VAL A 869      63.550  33.630  53.960  1.00  0.00           H
ATOM   3470 HG22 VAL A 869      63.790  32.440  55.170  1.00  0.00           H
ATOM   3471 HG23 VAL A 869      64.370  32.070  53.460  1.00  0.00           H
ATOM   3472  C   VAL A 869      67.340  34.900  55.550  1.00  0.00           C
ATOM   3473  O   VAL A 869      67.950  34.440  56.530  1.00  0.00           O
ATOM   3474  N   ILE A 870      67.850  35.810  54.650  1.00  0.00           N
ATOM   3475  HN  ILE A 870      67.390  36.050  53.790  1.00  0.00           H
ATOM   3476  CA  ILE A 870      69.160  36.370  54.820  1.00  0.00           C
ATOM   3477  HA  ILE A 870      69.790  35.510  54.950  1.00  0.00           H
ATOM   3478  CB  ILE A 870      69.680  37.100  53.500  1.00  0.00           C
ATOM   3479  HB  ILE A 870      68.810  37.690  53.110  1.00  0.00           H
ATOM   3480  CG2 ILE A 870      70.760  38.130  53.710  1.00  0.00           C
ATOM   3481 HG21 ILE A 870      71.000  38.530  52.700  1.00  0.00           H
ATOM   3482 HG22 ILE A 870      71.730  37.800  54.150  1.00  0.00           H
ATOM   3483 HG23 ILE A 870      70.390  38.970  54.340  1.00  0.00           H
ATOM   3484  CG1 ILE A 870      69.980  36.040  52.440  1.00  0.00           C
ATOM   3485 HG11 ILE A 870      70.240  36.590  51.520  1.00  0.00           H
ATOM   3486 HG12 ILE A 870      69.100  35.390  52.210  1.00  0.00           H
ATOM   3487  CD  ILE A 870      71.140  35.170  52.840  1.00  0.00           C
ATOM   3488  HD1 ILE A 870      70.710  34.310  53.390  1.00  0.00           H
ATOM   3489  HD2 ILE A 870      71.880  35.860  53.300  1.00  0.00           H
ATOM   3490  HD3 ILE A 870      71.560  34.750  51.900  1.00  0.00           H
ATOM   3491  C   ILE A 870      69.360  37.230  56.130  1.00  0.00           C
ATOM   3492  O   ILE A 870      70.340  37.080  56.840  1.00  0.00           O
ATOM   3493  N   MET A 871      68.390  38.060  56.460  1.00  0.00           N
ATOM   3494  HN  MET A 871      67.650  38.150  55.790  1.00  0.00           H
ATOM   3495  CA  MET A 871      68.330  38.940  57.640  1.00  0.00           C
ATOM   3496  HA  MET A 871      69.290  39.430  57.660  1.00  0.00           H
ATOM   3497  CB  MET A 871      67.240  39.990  57.500  1.00  0.00           C
ATOM   3498  HB1 MET A 871      66.820  40.420  58.440  1.00  0.00           H
ATOM   3499  HB2 MET A 871      66.360  39.440  57.150  1.00  0.00           H
ATOM   3500  CG  MET A 871      67.470  41.160  56.560  1.00  0.00           C
ATOM   3501  HG1 MET A 871      66.530  41.760  56.560  1.00  0.00           H
ATOM   3502  HG2 MET A 871      67.630  40.800  55.520  1.00  0.00           H
ATOM   3503  SD  MET A 871      68.920  42.160  57.050  1.00  0.00           S
ATOM   3504  CE  MET A 871      69.160  43.130  55.550  1.00  0.00           C
ATOM   3505  HE1 MET A 871      68.570  44.080  55.610  1.00  0.00           H
ATOM   3506  HE2 MET A 871      69.080  42.530  54.620  1.00  0.00           H
ATOM   3507  HE3 MET A 871      70.180  43.550  55.520  1.00  0.00           H
ATOM   3508  C   MET A 871      68.120  38.230  58.960  1.00  0.00           C
ATOM   3509  O   MET A 871      68.820  38.600  59.900  1.00  0.00           O
ATOM   3510  N   VAL A 872      67.270  37.200  58.990  1.00  0.00           N
ATOM   3511  HN  VAL A 872      66.710  36.880  58.230  1.00  0.00           H
ATOM   3512  CA  VAL A 872      67.300  36.420  60.180  1.00  0.00           C
ATOM   3513  HA  VAL A 872      67.150  37.090  61.010  1.00  0.00           H
ATOM   3514  CB  VAL A 872      66.120  35.460  60.420  1.00  0.00           C
ATOM   3515  HB  VAL A 872      66.200  34.930  61.390  1.00  0.00           H
ATOM   3516  CG1 VAL A 872      64.750  36.220  60.350  1.00  0.00           C
ATOM   3517 HG11 VAL A 872      63.890  35.530  60.390  1.00  0.00           H
ATOM   3518 HG12 VAL A 872      64.580  36.640  59.330  1.00  0.00           H
ATOM   3519 HG13 VAL A 872      64.650  37.020  61.120  1.00  0.00           H
ATOM   3520  CG2 VAL A 872      66.070  34.390  59.330  1.00  0.00           C
ATOM   3521 HG21 VAL A 872      66.000  34.800  58.310  1.00  0.00           H
ATOM   3522 HG22 VAL A 872      65.110  33.840  59.470  1.00  0.00           H
ATOM   3523 HG23 VAL A 872      66.990  33.770  59.340  1.00  0.00           H
ATOM   3524  C   VAL A 872      68.610  35.680  60.490  1.00  0.00           C
ATOM   3525  O   VAL A 872      69.010  35.390  61.640  1.00  0.00           O
ATOM   3526  N   THR A 873      69.350  35.240  59.440  1.00  0.00           N
ATOM   3527  HN  THR A 873      69.110  35.430  58.490  1.00  0.00           H
ATOM   3528  CA  THR A 873      70.670  34.540  59.400  1.00  0.00           C
ATOM   3529  HA  THR A 873      70.700  33.720  60.110  1.00  0.00           H
ATOM   3530  CB  THR A 873      71.090  34.120  58.030  1.00  0.00           C
ATOM   3531  HB  THR A 873      71.230  34.960  57.330  1.00  0.00           H
ATOM   3532  OG1 THR A 873      70.150  33.290  57.420  1.00  0.00           O
ATOM   3533  HG1 THR A 873      69.260  33.690  57.460  1.00  0.00           H
ATOM   3534  CG2 THR A 873      72.350  33.250  57.990  1.00  0.00           C
ATOM   3535 HG21 THR A 873      73.200  33.690  58.550  1.00  0.00           H
ATOM   3536 HG22 THR A 873      72.730  33.080  56.970  1.00  0.00           H
ATOM   3537 HG23 THR A 873      71.950  32.300  58.440  1.00  0.00           H
ATOM   3538  C   THR A 873      71.760  35.500  59.940  1.00  0.00           C
ATOM   3539  O   THR A 873      72.520  35.140  60.830  1.00  0.00           O
ATOM   3540  N   ILE A 874      71.630  36.790  59.630  1.00  0.00           N
ATOM   3541  HN  ILE A 874      70.810  37.020  59.110  1.00  0.00           H
ATOM   3542  CA  ILE A 874      72.460  37.800  60.280  1.00  0.00           C
ATOM   3543  HA  ILE A 874      73.470  37.400  60.230  1.00  0.00           H
ATOM   3544  CB  ILE A 874      72.550  39.150  59.560  1.00  0.00           C
ATOM   3545  HB  ILE A 874      71.500  39.510  59.500  1.00  0.00           H
ATOM   3546  CG2 ILE A 874      73.520  40.140  60.320  1.00  0.00           C
ATOM   3547 HG21 ILE A 874      73.170  40.210  61.380  1.00  0.00           H
ATOM   3548 HG22 ILE A 874      73.760  41.110  59.860  1.00  0.00           H
ATOM   3549 HG23 ILE A 874      74.530  39.730  60.540  1.00  0.00           H
ATOM   3550  CG1 ILE A 874      72.980  38.910  58.060  1.00  0.00           C
ATOM   3551 HG11 ILE A 874      72.360  38.080  57.620  1.00  0.00           H
ATOM   3552 HG12 ILE A 874      73.990  38.450  58.110  1.00  0.00           H
ATOM   3553  CD  ILE A 874      73.030  40.050  57.080  1.00  0.00           C
ATOM   3554  HD1 ILE A 874      72.010  40.420  56.930  1.00  0.00           H
ATOM   3555  HD2 ILE A 874      73.380  39.840  56.050  1.00  0.00           H
ATOM   3556  HD3 ILE A 874      73.650  40.880  57.520  1.00  0.00           H
ATOM   3557  C   ILE A 874      72.170  37.940  61.780  1.00  0.00           C
ATOM   3558  O   ILE A 874      73.090  38.000  62.570  1.00  0.00           O
ATOM   3559  N   ASP A 875      70.890  37.980  62.240  1.00  0.00           N
ATOM   3560  HN  ASP A 875      70.060  37.930  61.700  1.00  0.00           H
ATOM   3561  CA  ASP A 875      70.590  38.090  63.660  1.00  0.00           C
ATOM   3562  HA  ASP A 875      71.240  38.800  64.170  1.00  0.00           H
ATOM   3563  CB  ASP A 875      69.200  38.690  63.950  1.00  0.00           C
ATOM   3564  HB1 ASP A 875      68.490  38.060  63.370  1.00  0.00           H
ATOM   3565  HB2 ASP A 875      69.220  39.650  63.390  1.00  0.00           H
ATOM   3566  CG  ASP A 875      68.720  38.890  65.380  1.00  0.00           C
ATOM   3567  OD1 ASP A 875      67.630  38.400  65.730  1.00  0.00           O
ATOM   3568  OD2 ASP A 875      69.450  39.520  66.170  1.00  0.00           O
ATOM   3569  C   ASP A 875      70.990  36.770  64.470  1.00  0.00           C
ATOM   3570  O   ASP A 875      71.490  36.890  65.600  1.00  0.00           O
ATOM   3571  N   TYR A 876      70.870  35.550  63.890  1.00  0.00           N
ATOM   3572  HN  TYR A 876      70.350  35.600  63.040  1.00  0.00           H
ATOM   3573  CA  TYR A 876      71.470  34.300  64.330  1.00  0.00           C
ATOM   3574  HA  TYR A 876      71.150  34.160  65.350  1.00  0.00           H
ATOM   3575  CB  TYR A 876      71.010  33.140  63.380  1.00  0.00           C
ATOM   3576  HB1 TYR A 876      71.400  33.270  62.350  1.00  0.00           H
ATOM   3577  HB2 TYR A 876      69.910  33.160  63.230  1.00  0.00           H
ATOM   3578  CG  TYR A 876      71.220  31.670  63.850  1.00  0.00           C
ATOM   3579  CD1 TYR A 876      71.080  31.370  65.220  1.00  0.00           C
ATOM   3580  HD1 TYR A 876      70.690  32.030  65.960  1.00  0.00           H
ATOM   3581  CE1 TYR A 876      71.330  30.130  65.690  1.00  0.00           C
ATOM   3582  HE1 TYR A 876      71.200  29.980  66.750  1.00  0.00           H
ATOM   3583  CZ  TYR A 876      71.740  29.110  64.850  1.00  0.00           C
ATOM   3584  OH  TYR A 876      72.000  27.760  65.390  1.00  0.00           O
ATOM   3585  HH  TYR A 876      71.950  27.770  66.350  1.00  0.00           H
ATOM   3586  CD2 TYR A 876      71.510  30.640  62.960  1.00  0.00           C
ATOM   3587  HD2 TYR A 876      71.460  30.750  61.880  1.00  0.00           H
ATOM   3588  CE2 TYR A 876      71.770  29.320  63.420  1.00  0.00           C
ATOM   3589  HE2 TYR A 876      72.080  28.500  62.790  1.00  0.00           H
ATOM   3590  C   TYR A 876      72.970  34.190  64.510  1.00  0.00           C
ATOM   3591  O   TYR A 876      73.390  33.720  65.540  1.00  0.00           O
ATOM   3592  N   LEU A 877      73.810  34.690  63.520  1.00  0.00           N
ATOM   3593  HN  LEU A 877      73.440  35.020  62.650  1.00  0.00           H
ATOM   3594  CA  LEU A 877      75.250  34.650  63.730  1.00  0.00           C
ATOM   3595  HA  LEU A 877      75.520  33.750  64.270  1.00  0.00           H
ATOM   3596  CB  LEU A 877      76.000  34.570  62.380  1.00  0.00           C
ATOM   3597  HB1 LEU A 877      77.010  34.240  62.680  1.00  0.00           H
ATOM   3598  HB2 LEU A 877      76.000  35.510  61.780  1.00  0.00           H
ATOM   3599  CG  LEU A 877      75.480  33.430  61.460  1.00  0.00           C
ATOM   3600  HG  LEU A 877      74.440  33.750  61.190  1.00  0.00           H
ATOM   3601  CD1 LEU A 877      76.250  33.400  60.110  1.00  0.00           C
ATOM   3602 HD11 LEU A 877      77.280  33.020  60.280  1.00  0.00           H
ATOM   3603 HD12 LEU A 877      76.250  34.370  59.590  1.00  0.00           H
ATOM   3604 HD13 LEU A 877      75.750  32.650  59.460  1.00  0.00           H
ATOM   3605  CD2 LEU A 877      75.560  32.020  62.210  1.00  0.00           C
ATOM   3606 HD21 LEU A 877      74.830  32.010  63.040  1.00  0.00           H
ATOM   3607 HD22 LEU A 877      76.620  31.930  62.560  1.00  0.00           H
ATOM   3608 HD23 LEU A 877      75.300  31.210  61.510  1.00  0.00           H
ATOM   3609  C   LEU A 877      75.700  35.840  64.450  1.00  0.00           C
ATOM   3610  O   LEU A 877      76.200  35.730  65.540  1.00  0.00           O
ATOM   3611  N   VAL A 878      75.530  36.970  63.890  1.00  0.00           N
ATOM   3612  HN  VAL A 878      75.020  36.960  63.030  1.00  0.00           H
ATOM   3613  CA  VAL A 878      75.990  38.240  64.410  1.00  0.00           C
ATOM   3614  HA  VAL A 878      76.970  38.100  64.860  1.00  0.00           H
ATOM   3615  CB  VAL A 878      76.220  39.230  63.220  1.00  0.00           C
ATOM   3616  HB  VAL A 878      75.280  39.290  62.640  1.00  0.00           H
ATOM   3617  CG1 VAL A 878      76.600  40.630  63.740  1.00  0.00           C
ATOM   3618 HG11 VAL A 878      77.620  40.530  64.170  1.00  0.00           H
ATOM   3619 HG12 VAL A 878      75.780  41.060  64.350  1.00  0.00           H
ATOM   3620 HG13 VAL A 878      76.630  41.240  62.820  1.00  0.00           H
ATOM   3621  CG2 VAL A 878      77.350  38.660  62.350  1.00  0.00           C
ATOM   3622 HG21 VAL A 878      78.210  38.560  63.040  1.00  0.00           H
ATOM   3623 HG22 VAL A 878      77.660  39.340  61.540  1.00  0.00           H
ATOM   3624 HG23 VAL A 878      77.150  37.640  61.940  1.00  0.00           H
ATOM   3625  C   VAL A 878      75.180  38.900  65.510  1.00  0.00           C
ATOM   3626  O   VAL A 878      75.820  39.410  66.420  1.00  0.00           O
ATOM   3627  N   GLY A 879      73.810  38.860  65.410  1.00  0.00           N
ATOM   3628  HN  GLY A 879      73.440  38.470  64.570  1.00  0.00           H
ATOM   3629  CA  GLY A 879      72.950  39.520  66.430  1.00  0.00           C
ATOM   3630  HA1 GLY A 879      73.250  39.320  67.450  1.00  0.00           H
ATOM   3631  HA2 GLY A 879      71.950  39.170  66.200  1.00  0.00           H
ATOM   3632  C   GLY A 879      72.810  41.060  66.200  1.00  0.00           C
ATOM   3633  O   GLY A 879      73.750  41.830  66.250  1.00  0.00           O
ATOM   3634  N   VAL A 880      71.530  41.520  66.010  1.00  0.00           N
ATOM   3635  HN  VAL A 880      70.790  40.850  66.030  1.00  0.00           H
ATOM   3636  CA  VAL A 880      71.190  42.930  65.750  1.00  0.00           C
ATOM   3637  HA  VAL A 880      72.120  43.490  65.840  1.00  0.00           H
ATOM   3638  CB  VAL A 880      70.520  43.040  64.390  1.00  0.00           C
ATOM   3639  HB  VAL A 880      69.710  42.310  64.210  1.00  0.00           H
ATOM   3640  CG1 VAL A 880      69.850  44.400  64.160  1.00  0.00           C
ATOM   3641 HG11 VAL A 880      69.190  44.420  63.270  1.00  0.00           H
ATOM   3642 HG12 VAL A 880      70.590  45.220  64.090  1.00  0.00           H
ATOM   3643 HG13 VAL A 880      69.220  44.830  64.960  1.00  0.00           H
ATOM   3644  CG2 VAL A 880      71.610  42.730  63.280  1.00  0.00           C
ATOM   3645 HG21 VAL A 880      72.080  41.720  63.350  1.00  0.00           H
ATOM   3646 HG22 VAL A 880      72.380  43.510  63.440  1.00  0.00           H
ATOM   3647 HG23 VAL A 880      71.130  43.020  62.330  1.00  0.00           H
ATOM   3648  C   VAL A 880      70.140  43.210  66.880  1.00  0.00           C
ATOM   3649  O   VAL A 880      69.150  42.500  66.900  1.00  0.00           O
ATOM   3650  N   PRO A 881      70.190  44.210  67.770  1.00  0.00           N
ATOM   3651  CD  PRO A 881      71.520  44.770  68.110  1.00  0.00           C
ATOM   3652  HD1 PRO A 881      71.700  45.530  67.320  1.00  0.00           H
ATOM   3653  HD2 PRO A 881      72.380  44.070  68.190  1.00  0.00           H
ATOM   3654  CA  PRO A 881      69.090  44.700  68.590  1.00  0.00           C
ATOM   3655  HA  PRO A 881      68.720  43.850  69.150  1.00  0.00           H
ATOM   3656  CB  PRO A 881      69.770  45.750  69.490  1.00  0.00           C
ATOM   3657  HB1 PRO A 881      69.320  45.720  70.510  1.00  0.00           H
ATOM   3658  HB2 PRO A 881      69.720  46.780  69.070  1.00  0.00           H
ATOM   3659  CG  PRO A 881      71.340  45.380  69.480  1.00  0.00           C
ATOM   3660  HG1 PRO A 881      72.010  46.260  69.610  1.00  0.00           H
ATOM   3661  HG2 PRO A 881      71.650  44.640  70.260  1.00  0.00           H
ATOM   3662  C   PRO A 881      67.920  45.250  67.860  1.00  0.00           C
ATOM   3663  O   PRO A 881      68.060  46.120  66.960  1.00  0.00           O
ATOM   3664  N   SER A 882      66.740  44.740  68.150  1.00  0.00           N
ATOM   3665  HN  SER A 882      66.690  44.140  68.940  1.00  0.00           H
ATOM   3666  CA  SER A 882      65.510  45.120  67.440  1.00  0.00           C
ATOM   3667  HA  SER A 882      65.290  46.160  67.630  1.00  0.00           H
ATOM   3668  CB  SER A 882      65.480  44.810  65.910  1.00  0.00           C
ATOM   3669  HB1 SER A 882      64.430  44.850  65.540  1.00  0.00           H
ATOM   3670  HB2 SER A 882      65.870  43.790  65.820  1.00  0.00           H
ATOM   3671  OG  SER A 882      66.260  45.800  65.190  1.00  0.00           O
ATOM   3672  HG1 SER A 882      67.100  45.960  65.620  1.00  0.00           H
ATOM   3673  C   SER A 882      64.370  44.330  68.080  1.00  0.00           C
ATOM   3674  O   SER A 882      64.520  43.180  68.520  1.00  0.00           O
ATOM   3675  N   PRO A 883      63.190  44.830  68.170  1.00  0.00           N
ATOM   3676  CD  PRO A 883      62.840  46.220  67.720  1.00  0.00           C
ATOM   3677  HD1 PRO A 883      63.250  46.630  66.770  1.00  0.00           H
ATOM   3678  HD2 PRO A 883      63.030  46.940  68.550  1.00  0.00           H
ATOM   3679  CA  PRO A 883      62.000  44.050  68.390  1.00  0.00           C
ATOM   3680  HA  PRO A 883      62.110  43.650  69.400  1.00  0.00           H
ATOM   3681  CB  PRO A 883      60.840  45.050  68.270  1.00  0.00           C
ATOM   3682  HB1 PRO A 883      60.690  45.590  69.230  1.00  0.00           H
ATOM   3683  HB2 PRO A 883      59.800  44.680  68.090  1.00  0.00           H
ATOM   3684  CG  PRO A 883      61.370  46.140  67.350  1.00  0.00           C
ATOM   3685  HG1 PRO A 883      61.260  45.720  66.320  1.00  0.00           H
ATOM   3686  HG2 PRO A 883      60.760  47.060  67.470  1.00  0.00           H
ATOM   3687  C   PRO A 883      61.670  42.840  67.550  1.00  0.00           C
ATOM   3688  O   PRO A 883      61.910  42.900  66.370  1.00  0.00           O
ATOM   3689  N   LYS A 884      60.980  41.840  68.080  1.00  0.00           N
ATOM   3690  HN  LYS A 884      60.830  41.830  69.060  1.00  0.00           H
ATOM   3691  CA  LYS A 884      60.580  40.660  67.310  1.00  0.00           C
ATOM   3692  HA  LYS A 884      60.820  40.820  66.270  1.00  0.00           H
ATOM   3693  CB  LYS A 884      61.110  39.220  67.770  1.00  0.00           C
ATOM   3694  HB1 LYS A 884      60.660  38.430  67.140  1.00  0.00           H
ATOM   3695  HB2 LYS A 884      60.800  39.110  68.830  1.00  0.00           H
ATOM   3696  CG  LYS A 884      62.610  39.170  67.530  1.00  0.00           C
ATOM   3697  HG1 LYS A 884      63.250  39.740  68.240  1.00  0.00           H
ATOM   3698  HG2 LYS A 884      62.890  39.630  66.560  1.00  0.00           H
ATOM   3699  CD  LYS A 884      63.130  37.750  67.420  1.00  0.00           C
ATOM   3700  HD1 LYS A 884      62.420  37.070  66.900  1.00  0.00           H
ATOM   3701  HD2 LYS A 884      63.190  37.270  68.420  1.00  0.00           H
ATOM   3702  CE  LYS A 884      64.400  37.520  66.660  1.00  0.00           C
ATOM   3703  HE1 LYS A 884      64.290  38.010  65.670  1.00  0.00           H
ATOM   3704  HE2 LYS A 884      64.810  36.510  66.470  1.00  0.00           H
ATOM   3705  NZ  LYS A 884      65.460  38.330  67.310  1.00  0.00           N
ATOM   3706  HZ1 LYS A 884      66.370  38.150  66.830  1.00  0.00           H
ATOM   3707  HZ2 LYS A 884      65.630  38.240  68.330  1.00  0.00           H
ATOM   3708  HZ3 LYS A 884      65.260  39.330  67.130  1.00  0.00           H
ATOM   3709  C   LYS A 884      59.090  40.540  67.190  1.00  0.00           C
ATOM   3710  O   LYS A 884      58.410  41.210  67.900  1.00  0.00           O
ATOM   3711  N   LEU A 885      58.530  39.730  66.280  1.00  0.00           N
ATOM   3712  HN  LEU A 885      59.170  39.240  65.690  1.00  0.00           H
ATOM   3713  CA  LEU A 885      57.130  39.620  66.080  1.00  0.00           C
ATOM   3714  HA  LEU A 885      56.650  40.590  66.050  1.00  0.00           H
ATOM   3715  CB  LEU A 885      56.870  39.030  64.700  1.00  0.00           C
ATOM   3716  HB1 LEU A 885      57.330  38.020  64.720  1.00  0.00           H
ATOM   3717  HB2 LEU A 885      57.490  39.590  63.970  1.00  0.00           H
ATOM   3718  CG  LEU A 885      55.420  38.860  64.290  1.00  0.00           C
ATOM   3719  HG  LEU A 885      54.970  38.110  65.000  1.00  0.00           H
ATOM   3720  CD1 LEU A 885      54.530  40.130  64.440  1.00  0.00           C
ATOM   3721 HD11 LEU A 885      55.050  40.960  63.910  1.00  0.00           H
ATOM   3722 HD12 LEU A 885      54.380  40.400  65.510  1.00  0.00           H
ATOM   3723 HD13 LEU A 885      53.570  40.000  63.890  1.00  0.00           H
ATOM   3724  CD2 LEU A 885      55.340  38.370  62.850  1.00  0.00           C
ATOM   3725 HD21 LEU A 885      55.620  39.210  62.160  1.00  0.00           H
ATOM   3726 HD22 LEU A 885      54.270  38.290  62.560  1.00  0.00           H
ATOM   3727 HD23 LEU A 885      55.870  37.400  62.680  1.00  0.00           H
ATOM   3728  C   LEU A 885      56.400  38.800  67.170  1.00  0.00           C
ATOM   3729  O   LEU A 885      56.800  37.740  67.610  1.00  0.00           O
ATOM   3730  N   HSD A 886      55.400  39.510  67.730  1.00  0.00           N
ATOM   3731  HN  HSD A 886      55.000  40.350  67.360  1.00  0.00           H
ATOM   3732  CA  HSD A 886      54.650  38.840  68.760  1.00  0.00           C
ATOM   3733  HA  HSD A 886      55.140  37.960  69.160  1.00  0.00           H
ATOM   3734  CB  HSD A 886      54.480  39.780  69.940  1.00  0.00           C
ATOM   3735  HB1 HSD A 886      53.900  40.630  69.530  1.00  0.00           H
ATOM   3736  HB2 HSD A 886      55.450  40.270  70.180  1.00  0.00           H
ATOM   3737  ND1 HSD A 886      54.290  38.610  72.200  1.00  0.00           N
ATOM   3738  HD1 HSD A 886      55.170  38.120  72.180  1.00  0.00           H
ATOM   3739  CG  HSD A 886      53.730  39.230  71.120  1.00  0.00           C
ATOM   3740  CE1 HSD A 886      53.310  38.410  73.090  1.00  0.00           C
ATOM   3741  HE1 HSD A 886      53.400  38.070  74.120  1.00  0.00           H
ATOM   3742  NE2 HSD A 886      52.140  38.870  72.620  1.00  0.00           N
ATOM   3743  CD2 HSD A 886      52.450  39.410  71.390  1.00  0.00           C
ATOM   3744  HD2 HSD A 886      51.640  39.770  70.770  1.00  0.00           H
ATOM   3745  C   HSD A 886      53.250  38.500  68.200  1.00  0.00           C
ATOM   3746  O   HSD A 886      52.530  39.250  67.540  1.00  0.00           O
ATOM   3747  N   VAL A 887      52.870  37.250  68.400  1.00  0.00           N
ATOM   3748  HN  VAL A 887      53.270  36.770  69.180  1.00  0.00           H
ATOM   3749  CA  VAL A 887      51.640  36.750  67.890  1.00  0.00           C
ATOM   3750  HA  VAL A 887      50.960  37.520  67.530  1.00  0.00           H
ATOM   3751  CB  VAL A 887      51.810  35.690  66.770  1.00  0.00           C
ATOM   3752  HB  VAL A 887      50.940  35.010  66.800  1.00  0.00           H
ATOM   3753  CG1 VAL A 887      51.800  36.370  65.370  1.00  0.00           C
ATOM   3754 HG11 VAL A 887      50.960  37.100  65.300  1.00  0.00           H
ATOM   3755 HG12 VAL A 887      51.700  35.620  64.550  1.00  0.00           H
ATOM   3756 HG13 VAL A 887      52.690  36.970  65.080  1.00  0.00           H
ATOM   3757  CG2 VAL A 887      53.100  34.930  66.940  1.00  0.00           C
ATOM   3758 HG21 VAL A 887      53.240  34.080  66.250  1.00  0.00           H
ATOM   3759 HG22 VAL A 887      53.210  34.570  67.990  1.00  0.00           H
ATOM   3760 HG23 VAL A 887      53.940  35.650  66.820  1.00  0.00           H
ATOM   3761  C   VAL A 887      50.830  36.180  69.030  1.00  0.00           C
ATOM   3762  O   VAL A 887      51.510  35.620  69.870  1.00  0.00           O
ATOM   3763  N   PRO A 888      49.500  36.310  69.320  1.00  0.00           N
ATOM   3764  CD  PRO A 888      48.630  37.410  68.690  1.00  0.00           C
ATOM   3765  HD1 PRO A 888      48.930  37.620  67.630  1.00  0.00           H
ATOM   3766  HD2 PRO A 888      48.710  38.340  69.280  1.00  0.00           H
ATOM   3767  CA  PRO A 888      48.730  35.440  70.200  1.00  0.00           C
ATOM   3768  HA  PRO A 888      48.960  35.550  71.250  1.00  0.00           H
ATOM   3769  CB  PRO A 888      47.340  35.890  70.000  1.00  0.00           C
ATOM   3770  HB1 PRO A 888      47.030  36.540  70.840  1.00  0.00           H
ATOM   3771  HB2 PRO A 888      46.640  35.030  69.880  1.00  0.00           H
ATOM   3772  CG  PRO A 888      47.220  36.790  68.740  1.00  0.00           C
ATOM   3773  HG1 PRO A 888      47.040  36.210  67.810  1.00  0.00           H
ATOM   3774  HG2 PRO A 888      46.470  37.570  68.960  1.00  0.00           H
ATOM   3775  C   PRO A 888      49.010  33.970  69.950  1.00  0.00           C
ATOM   3776  O   PRO A 888      49.290  33.580  68.800  1.00  0.00           O
ATOM   3777  N   GLU A 889      49.160  33.100  70.980  1.00  0.00           N
ATOM   3778  HN  GLU A 889      48.860  33.310  71.910  1.00  0.00           H
ATOM   3779  CA  GLU A 889      49.660  31.760  70.680  1.00  0.00           C
ATOM   3780  HA  GLU A 889      49.790  31.570  69.620  1.00  0.00           H
ATOM   3781  CB  GLU A 889      51.060  31.420  71.330  1.00  0.00           C
ATOM   3782  HB1 GLU A 889      51.420  30.390  71.110  1.00  0.00           H
ATOM   3783  HB2 GLU A 889      50.970  31.520  72.430  1.00  0.00           H
ATOM   3784  CG  GLU A 889      52.100  32.410  70.820  1.00  0.00           C
ATOM   3785  HG1 GLU A 889      51.820  33.460  71.000  1.00  0.00           H
ATOM   3786  HG2 GLU A 889      52.170  32.200  69.720  1.00  0.00           H
ATOM   3787  CD  GLU A 889      53.460  32.000  71.300  1.00  0.00           C
ATOM   3788  OE1 GLU A 889      54.360  32.860  71.650  1.00  0.00           O
ATOM   3789  OE2 GLU A 889      53.770  30.740  71.290  1.00  0.00           O
ATOM   3790  C   GLU A 889      48.580  30.760  71.140  1.00  0.00           C
ATOM   3791  O   GLU A 889      48.150  30.750  72.260  1.00  0.00           O
ATOM   3792  N   LYS A 890      48.240  29.780  70.230  1.00  0.00           N
ATOM   3793  HN  LYS A 890      48.700  29.720  69.350  1.00  0.00           H
ATOM   3794  CA  LYS A 890      47.250  28.720  70.300  1.00  0.00           C
ATOM   3795  HA  LYS A 890      47.660  28.060  69.540  1.00  0.00           H
ATOM   3796  CB  LYS A 890      47.360  27.920  71.690  1.00  0.00           C
ATOM   3797  HB1 LYS A 890      46.680  27.040  71.770  1.00  0.00           H
ATOM   3798  HB2 LYS A 890      47.090  28.620  72.500  1.00  0.00           H
ATOM   3799  CG  LYS A 890      48.720  27.200  71.850  1.00  0.00           C
ATOM   3800  HG1 LYS A 890      48.960  26.900  72.890  1.00  0.00           H
ATOM   3801  HG2 LYS A 890      49.500  27.920  71.490  1.00  0.00           H
ATOM   3802  CD  LYS A 890      49.040  25.980  71.030  1.00  0.00           C
ATOM   3803  HD1 LYS A 890      48.390  26.160  70.140  1.00  0.00           H
ATOM   3804  HD2 LYS A 890      48.680  25.050  71.530  1.00  0.00           H
ATOM   3805  CE  LYS A 890      50.520  25.760  70.600  1.00  0.00           C
ATOM   3806  HE1 LYS A 890      50.810  26.620  69.970  1.00  0.00           H
ATOM   3807  HE2 LYS A 890      50.670  24.790  70.050  1.00  0.00           H
ATOM   3808  NZ  LYS A 890      51.470  25.590  71.770  1.00  0.00           N
ATOM   3809  HZ1 LYS A 890      51.040  25.280  72.650  1.00  0.00           H
ATOM   3810  HZ2 LYS A 890      51.710  26.550  72.090  1.00  0.00           H
ATOM   3811  HZ3 LYS A 890      52.300  25.020  71.530  1.00  0.00           H
ATOM   3812  C   LYS A 890      45.870  29.010  69.920  1.00  0.00           C
ATOM   3813  O   LYS A 890      44.990  28.280  70.410  1.00  0.00           O
ATOM   3814  N   PHE A 891      45.640  29.950  69.020  1.00  0.00           N
ATOM   3815  HN  PHE A 891      46.400  30.510  68.700  1.00  0.00           H
ATOM   3816  CA  PHE A 891      44.310  30.220  68.360  1.00  0.00           C
ATOM   3817  HA  PHE A 891      44.450  31.190  67.900  1.00  0.00           H
ATOM   3818  CB  PHE A 891      43.990  29.070  67.320  1.00  0.00           C
ATOM   3819  HB1 PHE A 891      43.840  28.090  67.830  1.00  0.00           H
ATOM   3820  HB2 PHE A 891      44.830  28.960  66.600  1.00  0.00           H
ATOM   3821  CG  PHE A 891      42.850  29.500  66.440  1.00  0.00           C
ATOM   3822  CD1 PHE A 891      41.720  28.650  66.070  1.00  0.00           C
ATOM   3823  HD1 PHE A 891      41.550  27.660  66.460  1.00  0.00           H
ATOM   3824  CE1 PHE A 891      40.850  29.080  65.110  1.00  0.00           C
ATOM   3825  HE1 PHE A 891      40.050  28.460  64.710  1.00  0.00           H
ATOM   3826  CZ  PHE A 891      40.980  30.320  64.490  1.00  0.00           C
ATOM   3827  HZ  PHE A 891      40.290  30.680  63.740  1.00  0.00           H
ATOM   3828  CD2 PHE A 891      43.010  30.700  65.750  1.00  0.00           C
ATOM   3829  HD2 PHE A 891      43.820  31.400  65.910  1.00  0.00           H
ATOM   3830  CE2 PHE A 891      42.020  31.170  64.800  1.00  0.00           C
ATOM   3831  HE2 PHE A 891      42.000  32.150  64.350  1.00  0.00           H
ATOM   3832  C   PHE A 891      43.130  30.270  69.420  1.00  0.00           C
ATOM   3833  O   PHE A 891      42.110  29.510  69.290  1.00  0.00           O
ATOM   3834  N   GLU A 892      43.170  31.250  70.350  1.00  0.00           N
ATOM   3835  HN  GLU A 892      43.910  31.920  70.360  1.00  0.00           H
ATOM   3836  CA  GLU A 892      42.090  31.410  71.290  1.00  0.00           C
ATOM   3837  HA  GLU A 892      41.320  30.680  71.130  1.00  0.00           H
ATOM   3838  CB  GLU A 892      42.510  31.350  72.790  1.00  0.00           C
ATOM   3839  HB1 GLU A 892      41.550  31.550  73.310  1.00  0.00           H
ATOM   3840  HB2 GLU A 892      43.240  32.110  73.180  1.00  0.00           H
ATOM   3841  CG  GLU A 892      43.230  29.970  73.090  1.00  0.00           C
ATOM   3842  HG1 GLU A 892      44.110  29.850  72.420  1.00  0.00           H
ATOM   3843  HG2 GLU A 892      42.520  29.190  72.730  1.00  0.00           H
ATOM   3844  CD  GLU A 892      43.520  29.670  74.510  1.00  0.00           C
ATOM   3845  OE1 GLU A 892      42.630  29.960  75.350  1.00  0.00           O
ATOM   3846  OE2 GLU A 892      44.590  29.150  74.860  1.00  0.00           O
ATOM   3847  C   GLU A 892      41.470  32.820  70.970  1.00  0.00           C
ATOM   3848  O   GLU A 892      42.260  33.720  70.770  1.00  0.00           O
ATOM   3849  N   PRO A 893      40.120  33.050  71.010  1.00  0.00           N
ATOM   3850  CD  PRO A 893      39.090  32.080  71.460  1.00  0.00           C
ATOM   3851  HD1 PRO A 893      39.460  31.280  72.140  1.00  0.00           H
ATOM   3852  HD2 PRO A 893      38.640  31.720  70.510  1.00  0.00           H
ATOM   3853  CA  PRO A 893      39.640  34.440  71.150  1.00  0.00           C
ATOM   3854  HA  PRO A 893      39.990  34.960  70.270  1.00  0.00           H
ATOM   3855  CB  PRO A 893      38.150  34.280  71.340  1.00  0.00           C
ATOM   3856  HB1 PRO A 893      37.640  34.320  70.350  1.00  0.00           H
ATOM   3857  HB2 PRO A 893      37.790  35.170  71.900  1.00  0.00           H
ATOM   3858  CG  PRO A 893      38.010  32.940  72.070  1.00  0.00           C
ATOM   3859  HG1 PRO A 893      38.300  33.020  73.140  1.00  0.00           H
ATOM   3860  HG2 PRO A 893      36.980  32.570  71.930  1.00  0.00           H
ATOM   3861  C   PRO A 893      40.260  35.260  72.230  1.00  0.00           C
ATOM   3862  O   PRO A 893      40.850  34.720  73.200  1.00  0.00           O
ATOM   3863  N   THR A 894      40.250  36.600  72.020  1.00  0.00           N
ATOM   3864  HN  THR A 894      39.910  36.900  71.130  1.00  0.00           H
ATOM   3865  CA  THR A 894      40.550  37.630  72.920  1.00  0.00           C
ATOM   3866  HA  THR A 894      41.400  37.390  73.550  1.00  0.00           H
ATOM   3867  CB  THR A 894      40.600  38.960  72.190  1.00  0.00           C
ATOM   3868  HB  THR A 894      39.630  39.150  71.680  1.00  0.00           H
ATOM   3869  OG1 THR A 894      41.580  38.880  71.220  1.00  0.00           O
ATOM   3870  HG1 THR A 894      41.450  39.600  70.600  1.00  0.00           H
ATOM   3871  CG2 THR A 894      41.010  40.130  73.110  1.00  0.00           C
ATOM   3872 HG21 THR A 894      41.790  39.740  73.810  1.00  0.00           H
ATOM   3873 HG22 THR A 894      40.190  40.500  73.760  1.00  0.00           H
ATOM   3874 HG23 THR A 894      41.450  40.970  72.520  1.00  0.00           H
ATOM   3875  C   THR A 894      39.480  37.810  74.000  1.00  0.00           C
ATOM   3876  O   THR A 894      39.620  38.380  75.080  1.00  0.00           O
ATOM   3877  N   HSD A 895      38.220  37.390  73.730  1.00  0.00           N
ATOM   3878  HN  HSD A 895      37.990  37.130  72.800  1.00  0.00           H
ATOM   3879  CA  HSD A 895      37.200  37.430  74.760  1.00  0.00           C
ATOM   3880  HA  HSD A 895      37.560  37.800  75.700  1.00  0.00           H
ATOM   3881  CB  HSD A 895      36.200  38.390  74.170  1.00  0.00           C
ATOM   3882  HB1 HSD A 895      35.350  38.530  74.870  1.00  0.00           H
ATOM   3883  HB2 HSD A 895      35.770  38.040  73.210  1.00  0.00           H
ATOM   3884  ND1 HSD A 895      37.320  40.560  75.090  1.00  0.00           N
ATOM   3885  HD1 HSD A 895      37.430  40.240  76.040  1.00  0.00           H
ATOM   3886  CG  HSD A 895      36.740  39.810  74.050  1.00  0.00           C
ATOM   3887  CE1 HSD A 895      37.670  41.750  74.570  1.00  0.00           C
ATOM   3888  HE1 HSD A 895      38.150  42.530  75.170  1.00  0.00           H
ATOM   3889  NE2 HSD A 895      37.400  41.800  73.310  1.00  0.00           N
ATOM   3890  CD2 HSD A 895      36.820  40.570  72.960  1.00  0.00           C
ATOM   3891  HD2 HSD A 895      36.760  40.320  71.910  1.00  0.00           H
ATOM   3892  C   HSD A 895      36.560  36.070  75.020  1.00  0.00           C
ATOM   3893  O   HSD A 895      35.490  35.810  74.420  1.00  0.00           O
ATOM   3894  N   PRO A 896      37.010  35.100  75.850  1.00  0.00           N
ATOM   3895  CD  PRO A 896      38.270  35.210  76.520  1.00  0.00           C
ATOM   3896  HD1 PRO A 896      38.460  36.120  77.140  1.00  0.00           H
ATOM   3897  HD2 PRO A 896      38.980  35.270  75.680  1.00  0.00           H
ATOM   3898  CA  PRO A 896      36.510  33.770  75.880  1.00  0.00           C
ATOM   3899  HA  PRO A 896      36.350  33.390  74.880  1.00  0.00           H
ATOM   3900  CB  PRO A 896      37.680  33.030  76.480  1.00  0.00           C
ATOM   3901  HB1 PRO A 896      38.370  32.710  75.650  1.00  0.00           H
ATOM   3902  HB2 PRO A 896      37.310  32.120  77.010  1.00  0.00           H
ATOM   3903  CG  PRO A 896      38.410  33.990  77.380  1.00  0.00           C
ATOM   3904  HG1 PRO A 896      37.800  34.150  78.300  1.00  0.00           H
ATOM   3905  HG2 PRO A 896      39.420  33.670  77.740  1.00  0.00           H
ATOM   3906  C   PRO A 896      35.190  33.680  76.650  1.00  0.00           C
ATOM   3907  O   PRO A 896      34.650  32.580  76.810  1.00  0.00           O
ATOM   3908  N   GLU A 897      34.740  34.800  77.180  1.00  0.00           N
ATOM   3909  HN  GLU A 897      35.340  35.590  77.210  1.00  0.00           H
ATOM   3910  CA  GLU A 897      33.400  34.940  77.770  1.00  0.00           C
ATOM   3911  HA  GLU A 897      33.190  34.040  78.340  1.00  0.00           H
ATOM   3912  CB  GLU A 897      33.410  36.080  78.840  1.00  0.00           C
ATOM   3913  HB1 GLU A 897      32.490  36.260  79.450  1.00  0.00           H
ATOM   3914  HB2 GLU A 897      33.580  37.030  78.300  1.00  0.00           H
ATOM   3915  CG  GLU A 897      34.580  35.800  79.860  1.00  0.00           C
ATOM   3916  HG1 GLU A 897      35.580  35.670  79.420  1.00  0.00           H
ATOM   3917  HG2 GLU A 897      34.350  34.860  80.400  1.00  0.00           H
ATOM   3918  CD  GLU A 897      34.800  37.120  80.700  1.00  0.00           C
ATOM   3919  OE1 GLU A 897      35.090  38.150  80.020  1.00  0.00           O
ATOM   3920  OE2 GLU A 897      34.390  37.220  81.880  1.00  0.00           O
ATOM   3921  C   GLU A 897      32.300  34.950  76.660  1.00  0.00           C
ATOM   3922  O   GLU A 897      31.130  34.720  76.960  1.00  0.00           O
ATOM   3923  N   ARG A 898      32.600  35.230  75.390  1.00  0.00           N
ATOM   3924  HN  ARG A 898      33.520  35.540  75.160  1.00  0.00           H
ATOM   3925  CA  ARG A 898      31.620  35.270  74.380  1.00  0.00           C
ATOM   3926  HA  ARG A 898      30.860  34.520  74.600  1.00  0.00           H
ATOM   3927  CB  ARG A 898      30.920  36.610  74.400  1.00  0.00           C
ATOM   3928  HB1 ARG A 898      30.530  36.700  75.430  1.00  0.00           H
ATOM   3929  HB2 ARG A 898      30.020  36.460  73.760  1.00  0.00           H
ATOM   3930  CG  ARG A 898      31.790  37.920  74.040  1.00  0.00           C
ATOM   3931  HG1 ARG A 898      32.720  37.880  74.640  1.00  0.00           H
ATOM   3932  HG2 ARG A 898      31.080  38.730  74.330  1.00  0.00           H
ATOM   3933  CD  ARG A 898      32.230  38.090  72.560  1.00  0.00           C
ATOM   3934  HD1 ARG A 898      31.380  38.320  71.870  1.00  0.00           H
ATOM   3935  HD2 ARG A 898      32.810  37.220  72.180  1.00  0.00           H
ATOM   3936  NE  ARG A 898      33.100  39.300  72.390  1.00  0.00           N
ATOM   3937  HE  ARG A 898      32.750  40.110  72.870  1.00  0.00           H
ATOM   3938  CZ  ARG A 898      33.760  39.540  71.310  1.00  0.00           C
ATOM   3939  NH1 ARG A 898      34.110  38.630  70.450  1.00  0.00           N
ATOM   3940 HH11 ARG A 898      34.920  38.800  69.880  1.00  0.00           H
ATOM   3941 HH12 ARG A 898      34.000  37.710  70.800  1.00  0.00           H
ATOM   3942  NH2 ARG A 898      34.100  40.770  71.110  1.00  0.00           N
ATOM   3943 HH21 ARG A 898      34.690  40.890  70.320  1.00  0.00           H
ATOM   3944 HH22 ARG A 898      34.190  41.410  71.880  1.00  0.00           H
ATOM   3945  C   ARG A 898      32.210  34.810  73.080  1.00  0.00           C
ATOM   3946  O   ARG A 898      31.530  34.840  72.060  1.00  0.00           O
ATOM   3947  N   GLY A 899      33.480  34.400  73.110  1.00  0.00           N
ATOM   3948  HN  GLY A 899      33.830  34.600  74.020  1.00  0.00           H
ATOM   3949  CA  GLY A 899      34.240  33.860  71.980  1.00  0.00           C
ATOM   3950  HA1 GLY A 899      33.740  32.970  71.630  1.00  0.00           H
ATOM   3951  HA2 GLY A 899      35.180  33.510  72.390  1.00  0.00           H
ATOM   3952  C   GLY A 899      34.500  34.840  70.810  1.00  0.00           C
ATOM   3953  O   GLY A 899      34.640  36.070  70.950  1.00  0.00           O
ATOM   3954  N   TRP A 900      34.640  34.220  69.670  1.00  0.00           N
ATOM   3955  HN  TRP A 900      34.620  33.230  69.590  1.00  0.00           H
ATOM   3956  CA  TRP A 900      34.850  34.830  68.400  1.00  0.00           C
ATOM   3957  HA  TRP A 900      35.770  35.380  68.460  1.00  0.00           H
ATOM   3958  CB  TRP A 900      35.070  33.750  67.320  1.00  0.00           C
ATOM   3959  HB1 TRP A 900      34.860  34.110  66.300  1.00  0.00           H
ATOM   3960  HB2 TRP A 900      34.260  32.990  67.320  1.00  0.00           H
ATOM   3961  CG  TRP A 900      36.460  33.150  67.480  1.00  0.00           C
ATOM   3962  CD1 TRP A 900      36.890  31.870  67.900  1.00  0.00           C
ATOM   3963  HD1 TRP A 900      36.260  31.070  68.230  1.00  0.00           H
ATOM   3964  NE1 TRP A 900      38.270  31.780  67.780  1.00  0.00           N
ATOM   3965  HE1 TRP A 900      38.930  31.180  68.190  1.00  0.00           H
ATOM   3966  CE2 TRP A 900      38.760  32.870  67.130  1.00  0.00           C
ATOM   3967  CD2 TRP A 900      37.640  33.780  66.990  1.00  0.00           C
ATOM   3968  CE3 TRP A 900      37.880  35.040  66.410  1.00  0.00           C
ATOM   3969  HE3 TRP A 900      37.120  35.770  66.180  1.00  0.00           H
ATOM   3970  CZ3 TRP A 900      39.180  35.390  66.080  1.00  0.00           C
ATOM   3971  HZ3 TRP A 900      39.340  36.320  65.540  1.00  0.00           H
ATOM   3972  CZ2 TRP A 900      40.040  33.290  66.930  1.00  0.00           C
ATOM   3973  HZ2 TRP A 900      40.900  32.720  67.230  1.00  0.00           H
ATOM   3974  CH2 TRP A 900      40.290  34.550  66.320  1.00  0.00           C
ATOM   3975  HH2 TRP A 900      41.330  34.850  66.270  1.00  0.00           H
ATOM   3976  C   TRP A 900      33.810  35.850  67.910  1.00  0.00           C
ATOM   3977  O   TRP A 900      34.150  36.900  67.340  1.00  0.00           O
ATOM   3978  N   ILE A 901      32.500  35.610  68.140  1.00  0.00           N
ATOM   3979  HN  ILE A 901      32.220  34.910  68.800  1.00  0.00           H
ATOM   3980  CA  ILE A 901      31.530  36.430  67.570  1.00  0.00           C
ATOM   3981  HA  ILE A 901      31.820  36.710  66.570  1.00  0.00           H
ATOM   3982  CB  ILE A 901      30.290  35.620  67.320  1.00  0.00           C
ATOM   3983  HB  ILE A 901      30.200  35.160  68.330  1.00  0.00           H
ATOM   3984  CG2 ILE A 901      28.950  36.410  67.150  1.00  0.00           C
ATOM   3985 HG21 ILE A 901      28.740  36.990  68.070  1.00  0.00           H
ATOM   3986 HG22 ILE A 901      28.110  35.670  67.120  1.00  0.00           H
ATOM   3987 HG23 ILE A 901      28.940  36.950  66.180  1.00  0.00           H
ATOM   3988  CG1 ILE A 901      30.450  34.500  66.240  1.00  0.00           C
ATOM   3989 HG11 ILE A 901      31.420  34.010  66.440  1.00  0.00           H
ATOM   3990 HG12 ILE A 901      30.490  34.870  65.190  1.00  0.00           H
ATOM   3991  CD  ILE A 901      29.330  33.430  66.360  1.00  0.00           C
ATOM   3992  HD1 ILE A 901      28.360  33.800  65.960  1.00  0.00           H
ATOM   3993  HD2 ILE A 901      29.320  33.020  67.390  1.00  0.00           H
ATOM   3994  HD3 ILE A 901      29.580  32.710  65.560  1.00  0.00           H
ATOM   3995  C   ILE A 901      31.100  37.670  68.380  1.00  0.00           C
ATOM   3996  O   ILE A 901      30.770  37.720  69.550  1.00  0.00           O
ATOM   3997  N   ILE A 902      31.010  38.690  67.500  1.00  0.00           N
ATOM   3998  HN  ILE A 902      31.150  38.430  66.540  1.00  0.00           H
ATOM   3999  CA  ILE A 902      30.550  40.040  67.780  1.00  0.00           C
ATOM   4000  HA  ILE A 902      30.520  40.210  68.850  1.00  0.00           H
ATOM   4001  CB  ILE A 902      31.320  41.250  67.180  1.00  0.00           C
ATOM   4002  HB  ILE A 902      31.420  41.150  66.080  1.00  0.00           H
ATOM   4003  CG2 ILE A 902      30.660  42.590  67.500  1.00  0.00           C
ATOM   4004 HG21 ILE A 902      29.730  42.770  66.910  1.00  0.00           H
ATOM   4005 HG22 ILE A 902      31.350  43.470  67.580  1.00  0.00           H
ATOM   4006 HG23 ILE A 902      30.190  42.540  68.500  1.00  0.00           H
ATOM   4007  CG1 ILE A 902      32.680  41.300  67.840  1.00  0.00           C
ATOM   4008 HG11 ILE A 902      33.080  40.270  67.870  1.00  0.00           H
ATOM   4009 HG12 ILE A 902      32.590  41.770  68.850  1.00  0.00           H
ATOM   4010  CD  ILE A 902      33.770  42.150  67.150  1.00  0.00           C
ATOM   4011  HD1 ILE A 902      33.850  41.970  66.050  1.00  0.00           H
ATOM   4012  HD2 ILE A 902      34.820  42.130  67.510  1.00  0.00           H
ATOM   4013  HD3 ILE A 902      33.520  43.240  67.200  1.00  0.00           H
ATOM   4014  C   ILE A 902      29.150  40.030  67.380  1.00  0.00           C
ATOM   4015  O   ILE A 902      28.900  40.030  66.160  1.00  0.00           O
ATOM   4016  N   SER A 903      28.180  40.060  68.290  1.00  0.00           N
ATOM   4017  HN  SER A 903      28.350  40.140  69.270  1.00  0.00           H
ATOM   4018  CA  SER A 903      26.810  40.280  67.890  1.00  0.00           C
ATOM   4019  HA  SER A 903      26.430  39.420  67.360  1.00  0.00           H
ATOM   4020  CB  SER A 903      25.960  40.310  69.160  1.00  0.00           C
ATOM   4021  HB1 SER A 903      26.260  41.140  69.850  1.00  0.00           H
ATOM   4022  HB2 SER A 903      25.970  39.320  69.650  1.00  0.00           H
ATOM   4023  OG  SER A 903      24.550  40.420  68.880  1.00  0.00           O
ATOM   4024  HG1 SER A 903      24.450  41.280  68.460  1.00  0.00           H
ATOM   4025  C   SER A 903      26.570  41.490  66.980  1.00  0.00           C
ATOM   4026  O   SER A 903      27.140  42.500  67.220  1.00  0.00           O
ATOM   4027  N   PRO A 904      25.760  41.470  65.890  1.00  0.00           N
ATOM   4028  CD  PRO A 904      25.470  40.230  65.220  1.00  0.00           C
ATOM   4029  HD1 PRO A 904      24.800  39.630  65.870  1.00  0.00           H
ATOM   4030  HD2 PRO A 904      26.410  39.660  65.070  1.00  0.00           H
ATOM   4031  CA  PRO A 904      25.020  42.630  65.320  1.00  0.00           C
ATOM   4032  HA  PRO A 904      25.670  43.350  64.860  1.00  0.00           H
ATOM   4033  CB  PRO A 904      24.140  41.990  64.260  1.00  0.00           C
ATOM   4034  HB1 PRO A 904      24.000  42.710  63.440  1.00  0.00           H
ATOM   4035  HB2 PRO A 904      23.120  41.770  64.640  1.00  0.00           H
ATOM   4036  CG  PRO A 904      24.780  40.620  63.950  1.00  0.00           C
ATOM   4037  HG1 PRO A 904      24.090  39.800  63.610  1.00  0.00           H
ATOM   4038  HG2 PRO A 904      25.570  40.760  63.180  1.00  0.00           H
ATOM   4039  C   PRO A 904      24.310  43.410  66.410  1.00  0.00           C
ATOM   4040  O   PRO A 904      23.710  42.710  67.200  1.00  0.00           O
ATOM   4041  N   LEU A 905      24.380  44.750  66.420  1.00  0.00           N
ATOM   4042  HN  LEU A 905      24.830  45.260  65.690  1.00  0.00           H
ATOM   4043  CA  LEU A 905      23.540  45.510  67.320  1.00  0.00           C
ATOM   4044  HA  LEU A 905      23.580  46.530  66.960  1.00  0.00           H
ATOM   4045  CB  LEU A 905      21.990  45.240  67.280  1.00  0.00           C
ATOM   4046  HB1 LEU A 905      21.490  45.990  67.940  1.00  0.00           H
ATOM   4047  HB2 LEU A 905      21.790  44.220  67.700  1.00  0.00           H
ATOM   4048  CG  LEU A 905      21.420  45.380  65.870  1.00  0.00           C
ATOM   4049  HG  LEU A 905      21.980  44.780  65.130  1.00  0.00           H
ATOM   4050  CD1 LEU A 905      19.950  44.980  65.810  1.00  0.00           C
ATOM   4051 HD11 LEU A 905      19.270  45.660  66.360  1.00  0.00           H
ATOM   4052 HD12 LEU A 905      19.830  43.980  66.280  1.00  0.00           H
ATOM   4053 HD13 LEU A 905      19.490  44.790  64.820  1.00  0.00           H
ATOM   4054  CD2 LEU A 905      21.490  46.730  65.280  1.00  0.00           C
ATOM   4055 HD21 LEU A 905      21.240  47.450  66.080  1.00  0.00           H
ATOM   4056 HD22 LEU A 905      20.890  46.910  64.370  1.00  0.00           H
ATOM   4057 HD23 LEU A 905      22.530  46.900  64.910  1.00  0.00           H
ATOM   4058  C   LEU A 905      24.090  45.670  68.760  1.00  0.00           C
ATOM   4059  O   LEU A 905      24.230  44.760  69.560  1.00  0.00           O
ATOM   4060  N   GLY A 906      24.260  46.930  69.140  1.00  0.00           N
ATOM   4061  HN  GLY A 906      24.110  47.620  68.430  1.00  0.00           H
ATOM   4062  CA  GLY A 906      24.300  47.380  70.440  1.00  0.00           C
ATOM   4063  HA1 GLY A 906      24.860  48.300  70.450  1.00  0.00           H
ATOM   4064  HA2 GLY A 906      24.630  46.630  71.150  1.00  0.00           H
ATOM   4065  C   GLY A 906      22.900  47.650  70.980  1.00  0.00           C
ATOM   4066  O   GLY A 906      21.970  47.090  70.450  1.00  0.00           O
ATOM   4067  N   ASP A 907      22.760  48.440  72.100  1.00  0.00           N
ATOM   4068  HN  ASP A 907      23.490  48.790  72.690  1.00  0.00           H
ATOM   4069  CA  ASP A 907      21.530  48.850  72.760  1.00  0.00           C
ATOM   4070  HA  ASP A 907      20.710  48.360  72.270  1.00  0.00           H
ATOM   4071  CB  ASP A 907      21.510  48.400  74.220  1.00  0.00           C
ATOM   4072  HB1 ASP A 907      21.710  47.310  74.140  1.00  0.00           H
ATOM   4073  HB2 ASP A 907      20.510  48.490  74.710  1.00  0.00           H
ATOM   4074  CG  ASP A 907      22.570  49.100  75.080  1.00  0.00           C
ATOM   4075  OD1 ASP A 907      22.340  49.330  76.310  1.00  0.00           O
ATOM   4076  OD2 ASP A 907      23.610  49.470  74.510  1.00  0.00           O
ATOM   4077  C   ASP A 907      21.410  50.410  72.600  1.00  0.00           C
ATOM   4078  O   ASP A 907      20.560  51.030  73.210  1.00  0.00           O
ATOM   4079  N   ASN A 908      22.260  51.010  71.780  1.00  0.00           N
ATOM   4080  HN  ASN A 908      22.910  50.410  71.330  1.00  0.00           H
ATOM   4081  CA  ASN A 908      22.080  52.430  71.330  1.00  0.00           C
ATOM   4082  HA  ASN A 908      22.030  53.050  72.210  1.00  0.00           H
ATOM   4083  CB  ASN A 908      23.350  53.070  70.650  1.00  0.00           C
ATOM   4084  HB1 ASN A 908      23.320  54.180  70.590  1.00  0.00           H
ATOM   4085  HB2 ASN A 908      23.350  52.840  69.550  1.00  0.00           H
ATOM   4086  CG  ASN A 908      24.750  52.490  71.100  1.00  0.00           C
ATOM   4087  OD1 ASN A 908      25.130  51.430  70.700  1.00  0.00           O
ATOM   4088  ND2 ASN A 908      25.450  53.220  72.000  1.00  0.00           N
ATOM   4089 HD21 ASN A 908      26.210  52.820  72.520  1.00  0.00           H
ATOM   4090 HD22 ASN A 908      25.140  54.120  72.290  1.00  0.00           H
ATOM   4091  C   ASN A 908      20.830  52.790  70.510  1.00  0.00           C
ATOM   4092  O   ASN A 908      20.350  51.930  69.800  1.00  0.00           O
ATOM   4093  N   PRO A 909      20.310  54.030  70.600  1.00  0.00           N
ATOM   4094  CD  PRO A 909      20.600  55.050  71.650  1.00  0.00           C
ATOM   4095  HD1 PRO A 909      21.620  55.470  71.470  1.00  0.00           H
ATOM   4096  HD2 PRO A 909      20.720  54.680  72.680  1.00  0.00           H
ATOM   4097  CA  PRO A 909      19.210  54.470  69.780  1.00  0.00           C
ATOM   4098  HA  PRO A 909      18.440  53.780  70.100  1.00  0.00           H
ATOM   4099  CB  PRO A 909      18.970  55.960  70.130  1.00  0.00           C
ATOM   4100  HB1 PRO A 909      17.920  56.340  70.090  1.00  0.00           H
ATOM   4101  HB2 PRO A 909      19.520  56.600  69.410  1.00  0.00           H
ATOM   4102  CG  PRO A 909      19.500  56.100  71.530  1.00  0.00           C
ATOM   4103  HG1 PRO A 909      20.010  57.080  71.530  1.00  0.00           H
ATOM   4104  HG2 PRO A 909      18.590  55.870  72.130  1.00  0.00           H
ATOM   4105  C   PRO A 909      19.410  54.130  68.260  1.00  0.00           C
ATOM   4106  O   PRO A 909      20.560  54.010  67.760  1.00  0.00           O
ATOM   4107  N   TRP A 910      18.290  53.970  67.490  1.00  0.00           N
ATOM   4108  HN  TRP A 910      17.370  54.020  67.880  1.00  0.00           H
ATOM   4109  CA  TRP A 910      18.300  53.760  66.050  1.00  0.00           C
ATOM   4110  HA  TRP A 910      18.970  52.950  65.810  1.00  0.00           H
ATOM   4111  CB  TRP A 910      16.960  53.280  65.540  1.00  0.00           C
ATOM   4112  HB1 TRP A 910      17.030  53.200  64.440  1.00  0.00           H
ATOM   4113  HB2 TRP A 910      16.240  54.030  65.920  1.00  0.00           H
ATOM   4114  CG  TRP A 910      16.410  51.960  66.060  1.00  0.00           C
ATOM   4115  CD1 TRP A 910      15.050  51.700  66.110  1.00  0.00           C
ATOM   4116  HD1 TRP A 910      14.230  52.380  65.980  1.00  0.00           H
ATOM   4117  NE1 TRP A 910      14.800  50.430  66.670  1.00  0.00           N
ATOM   4118  HE1 TRP A 910      13.950  50.030  66.930  1.00  0.00           H
ATOM   4119  CE2 TRP A 910      15.990  49.850  66.850  1.00  0.00           C
ATOM   4120  CD2 TRP A 910      17.070  50.760  66.500  1.00  0.00           C
ATOM   4121  CE3 TRP A 910      18.380  50.430  66.790  1.00  0.00           C
ATOM   4122  HE3 TRP A 910      19.250  51.070  66.890  1.00  0.00           H
ATOM   4123  CZ3 TRP A 910      18.610  49.140  67.260  1.00  0.00           C
ATOM   4124  HZ3 TRP A 910      19.620  48.780  67.370  1.00  0.00           H
ATOM   4125  CZ2 TRP A 910      16.240  48.570  67.270  1.00  0.00           C
ATOM   4126  HZ2 TRP A 910      15.570  47.780  67.590  1.00  0.00           H
ATOM   4127  CH2 TRP A 910      17.590  48.210  67.400  1.00  0.00           C
ATOM   4128  HH2 TRP A 910      17.830  47.190  67.660  1.00  0.00           H
ATOM   4129  C   TRP A 910      18.820  54.900  65.200  1.00  0.00           C
ATOM   4130  O   TRP A 910      19.450  54.740  64.160  1.00  0.00           O
ATOM   4131  N   TRP A 911      18.560  56.200  65.620  1.00  0.00           N
ATOM   4132  HN  TRP A 911      18.010  56.340  66.440  1.00  0.00           H
ATOM   4133  CA  TRP A 911      19.160  57.400  64.960  1.00  0.00           C
ATOM   4134  HA  TRP A 911      18.780  57.450  63.960  1.00  0.00           H
ATOM   4135  CB  TRP A 911      18.550  58.660  65.640  1.00  0.00           C
ATOM   4136  HB1 TRP A 911      18.810  58.570  66.710  1.00  0.00           H
ATOM   4137  HB2 TRP A 911      17.440  58.590  65.640  1.00  0.00           H
ATOM   4138  CG  TRP A 911      19.100  59.920  64.950  1.00  0.00           C
ATOM   4139  CD1 TRP A 911      20.020  60.850  65.520  1.00  0.00           C
ATOM   4140  HD1 TRP A 911      20.700  60.700  66.350  1.00  0.00           H
ATOM   4141  NE1 TRP A 911      20.150  61.900  64.580  1.00  0.00           N
ATOM   4142  HE1 TRP A 911      20.740  62.690  64.640  1.00  0.00           H
ATOM   4143  CE2 TRP A 911      19.360  61.670  63.490  1.00  0.00           C
ATOM   4144  CD2 TRP A 911      18.710  60.430  63.700  1.00  0.00           C
ATOM   4145  CE3 TRP A 911      17.900  59.940  62.640  1.00  0.00           C
ATOM   4146  HE3 TRP A 911      17.380  59.000  62.690  1.00  0.00           H
ATOM   4147  CZ3 TRP A 911      17.870  60.570  61.430  1.00  0.00           C
ATOM   4148  HZ3 TRP A 911      17.380  60.090  60.600  1.00  0.00           H
ATOM   4149  CZ2 TRP A 911      19.210  62.370  62.260  1.00  0.00           C
ATOM   4150  HZ2 TRP A 911      19.660  63.330  62.070  1.00  0.00           H
ATOM   4151  CH2 TRP A 911      18.480  61.760  61.240  1.00  0.00           C
ATOM   4152  HH2 TRP A 911      18.440  62.180  60.250  1.00  0.00           H
ATOM   4153  C   TRP A 911      20.710  57.360  65.130  1.00  0.00           C
ATOM   4154  O   TRP A 911      21.470  57.680  64.190  1.00  0.00           O
ATOM   4155  N   THR A 912      21.200  57.010  66.340  1.00  0.00           N
ATOM   4156  HN  THR A 912      20.530  56.950  67.090  1.00  0.00           H
ATOM   4157  CA  THR A 912      22.620  56.870  66.670  1.00  0.00           C
ATOM   4158  HA  THR A 912      23.140  57.800  66.470  1.00  0.00           H
ATOM   4159  CB  THR A 912      22.690  56.670  68.160  1.00  0.00           C
ATOM   4160  HB  THR A 912      22.430  55.620  68.420  1.00  0.00           H
ATOM   4161  OG1 THR A 912      21.940  57.650  68.890  1.00  0.00           O
ATOM   4162  HG1 THR A 912      22.030  57.520  69.840  1.00  0.00           H
ATOM   4163  CG2 THR A 912      24.110  56.910  68.600  1.00  0.00           C
ATOM   4164 HG21 THR A 912      24.320  56.710  69.680  1.00  0.00           H
ATOM   4165 HG22 THR A 912      24.360  57.980  68.430  1.00  0.00           H
ATOM   4166 HG23 THR A 912      24.810  56.290  68.000  1.00  0.00           H
ATOM   4167  C   THR A 912      23.250  55.780  65.810  1.00  0.00           C
ATOM   4168  O   THR A 912      24.280  55.930  65.180  1.00  0.00           O
ATOM   4169  N   LEU A 913      22.570  54.640  65.670  1.00  0.00           N
ATOM   4170  HN  LEU A 913      21.760  54.470  66.220  1.00  0.00           H
ATOM   4171  CA  LEU A 913      22.920  53.650  64.680  1.00  0.00           C
ATOM   4172  HA  LEU A 913      23.950  53.420  64.930  1.00  0.00           H
ATOM   4173  CB  LEU A 913      22.120  52.350  64.990  1.00  0.00           C
ATOM   4174  HB1 LEU A 913      21.060  52.680  64.870  1.00  0.00           H
ATOM   4175  HB2 LEU A 913      22.230  52.130  66.060  1.00  0.00           H
ATOM   4176  CG  LEU A 913      22.490  51.140  64.180  1.00  0.00           C
ATOM   4177  HG  LEU A 913      22.340  51.380  63.100  1.00  0.00           H
ATOM   4178  CD1 LEU A 913      23.980  50.740  64.290  1.00  0.00           C
ATOM   4179 HD11 LEU A 913      24.180  49.700  63.960  1.00  0.00           H
ATOM   4180 HD12 LEU A 913      24.440  50.980  65.270  1.00  0.00           H
ATOM   4181 HD13 LEU A 913      24.580  51.340  63.570  1.00  0.00           H
ATOM   4182  CD2 LEU A 913      21.560  50.020  64.530  1.00  0.00           C
ATOM   4183 HD21 LEU A 913      21.710  49.250  63.740  1.00  0.00           H
ATOM   4184 HD22 LEU A 913      20.480  50.300  64.580  1.00  0.00           H
ATOM   4185 HD23 LEU A 913      21.890  49.670  65.540  1.00  0.00           H
ATOM   4186  C   LEU A 913      22.810  54.090  63.190  1.00  0.00           C
ATOM   4187  O   LEU A 913      23.710  53.740  62.470  1.00  0.00           O
ATOM   4188  N   LEU A 914      21.780  54.810  62.810  1.00  0.00           N
ATOM   4189  HN  LEU A 914      21.050  54.960  63.480  1.00  0.00           H
ATOM   4190  CA  LEU A 914      21.590  55.400  61.480  1.00  0.00           C
ATOM   4191  HA  LEU A 914      21.640  54.550  60.820  1.00  0.00           H
ATOM   4192  CB  LEU A 914      20.100  55.980  61.320  1.00  0.00           C
ATOM   4193  HB1 LEU A 914      20.080  56.950  61.860  1.00  0.00           H
ATOM   4194  HB2 LEU A 914      19.430  55.200  61.740  1.00  0.00           H
ATOM   4195  CG  LEU A 914      19.800  56.410  59.820  1.00  0.00           C
ATOM   4196  HG  LEU A 914      20.640  57.100  59.550  1.00  0.00           H
ATOM   4197  CD1 LEU A 914      19.580  55.310  58.770  1.00  0.00           C
ATOM   4198 HD11 LEU A 914      20.580  54.990  58.370  1.00  0.00           H
ATOM   4199 HD12 LEU A 914      19.060  55.780  57.910  1.00  0.00           H
ATOM   4200 HD13 LEU A 914      18.960  54.470  59.170  1.00  0.00           H
ATOM   4201  CD2 LEU A 914      18.410  57.240  59.900  1.00  0.00           C
ATOM   4202 HD21 LEU A 914      18.030  57.450  58.890  1.00  0.00           H
ATOM   4203 HD22 LEU A 914      18.550  58.160  60.490  1.00  0.00           H
ATOM   4204 HD23 LEU A 914      17.700  56.610  60.480  1.00  0.00           H
ATOM   4205  C   LEU A 914      22.740  56.260  60.950  1.00  0.00           C
ATOM   4206  O   LEU A 914      23.210  56.130  59.830  1.00  0.00           O
ATOM   4207  N   ILE A 915      23.260  57.160  61.770  1.00  0.00           N
ATOM   4208  HN  ILE A 915      22.780  57.390  62.610  1.00  0.00           H
ATOM   4209  CA  ILE A 915      24.350  58.050  61.400  1.00  0.00           C
ATOM   4210  HA  ILE A 915      24.040  58.260  60.400  1.00  0.00           H
ATOM   4211  CB  ILE A 915      24.410  59.320  62.230  1.00  0.00           C
ATOM   4212  HB  ILE A 915      25.100  60.090  61.810  1.00  0.00           H
ATOM   4213  CG2 ILE A 915      23.000  60.100  62.170  1.00  0.00           C
ATOM   4214 HG21 ILE A 915      22.200  59.500  62.660  1.00  0.00           H
ATOM   4215 HG22 ILE A 915      22.660  60.190  61.120  1.00  0.00           H
ATOM   4216 HG23 ILE A 915      23.150  61.100  62.620  1.00  0.00           H
ATOM   4217  CG1 ILE A 915      24.980  58.970  63.650  1.00  0.00           C
ATOM   4218 HG11 ILE A 915      26.010  58.570  63.540  1.00  0.00           H
ATOM   4219 HG12 ILE A 915      24.370  58.230  64.190  1.00  0.00           H
ATOM   4220  CD  ILE A 915      25.160  60.200  64.560  1.00  0.00           C
ATOM   4221  HD1 ILE A 915      24.260  60.830  64.750  1.00  0.00           H
ATOM   4222  HD2 ILE A 915      25.880  60.840  64.020  1.00  0.00           H
ATOM   4223  HD3 ILE A 915      25.660  59.920  65.520  1.00  0.00           H
ATOM   4224  C   ILE A 915      25.670  57.350  61.280  1.00  0.00           C
ATOM   4225  O   ILE A 915      26.570  57.840  60.670  1.00  0.00           O
ATOM   4226  N   ALA A 916      25.850  56.130  61.790  1.00  0.00           N
ATOM   4227  HN  ALA A 916      25.120  55.720  62.340  1.00  0.00           H
ATOM   4228  CA  ALA A 916      27.030  55.430  61.480  1.00  0.00           C
ATOM   4229  HA  ALA A 916      27.890  56.090  61.630  1.00  0.00           H
ATOM   4230  CB  ALA A 916      27.180  54.260  62.430  1.00  0.00           C
ATOM   4231  HB1 ALA A 916      26.940  54.470  63.490  1.00  0.00           H
ATOM   4232  HB2 ALA A 916      28.150  53.730  62.390  1.00  0.00           H
ATOM   4233  HB3 ALA A 916      26.400  53.550  62.120  1.00  0.00           H
ATOM   4234  C   ALA A 916      27.060  54.950  60.000  1.00  0.00           C
ATOM   4235  O   ALA A 916      28.090  54.640  59.460  1.00  0.00           O
ATOM   4236  N   ALA A 917      25.950  55.130  59.240  1.00  0.00           N
ATOM   4237  HN  ALA A 917      25.160  55.360  59.800  1.00  0.00           H
ATOM   4238  CA  ALA A 917      25.800  54.990  57.790  1.00  0.00           C
ATOM   4239  HA  ALA A 917      26.470  54.220  57.410  1.00  0.00           H
ATOM   4240  CB  ALA A 917      24.320  54.860  57.320  1.00  0.00           C
ATOM   4241  HB1 ALA A 917      24.150  54.700  56.240  1.00  0.00           H
ATOM   4242  HB2 ALA A 917      23.850  55.850  57.460  1.00  0.00           H
ATOM   4243  HB3 ALA A 917      23.730  54.140  57.930  1.00  0.00           H
ATOM   4244  C   ALA A 917      26.560  56.150  57.140  1.00  0.00           C
ATOM   4245  O   ALA A 917      26.760  56.130  55.930  1.00  0.00           O
ATOM   4246  N   ILE A 918      27.040  57.200  57.910  1.00  0.00           N
ATOM   4247  HN  ILE A 918      26.880  57.380  58.880  1.00  0.00           H
ATOM   4248  CA  ILE A 918      27.870  58.240  57.220  1.00  0.00           C
ATOM   4249  HA  ILE A 918      27.480  58.540  56.270  1.00  0.00           H
ATOM   4250  CB  ILE A 918      27.630  59.580  57.950  1.00  0.00           C
ATOM   4251  HB  ILE A 918      27.850  59.340  59.000  1.00  0.00           H
ATOM   4252  CG2 ILE A 918      28.520  60.750  57.480  1.00  0.00           C
ATOM   4253 HG21 ILE A 918      29.620  60.650  57.600  1.00  0.00           H
ATOM   4254 HG22 ILE A 918      28.350  61.740  57.960  1.00  0.00           H
ATOM   4255 HG23 ILE A 918      28.250  60.980  56.420  1.00  0.00           H
ATOM   4256  CG1 ILE A 918      26.140  60.030  57.850  1.00  0.00           C
ATOM   4257 HG11 ILE A 918      25.540  59.130  58.140  1.00  0.00           H
ATOM   4258 HG12 ILE A 918      26.010  60.330  56.790  1.00  0.00           H
ATOM   4259  CD  ILE A 918      25.570  61.190  58.680  1.00  0.00           C
ATOM   4260  HD1 ILE A 918      26.070  62.170  58.550  1.00  0.00           H
ATOM   4261  HD2 ILE A 918      25.480  60.980  59.770  1.00  0.00           H
ATOM   4262  HD3 ILE A 918      24.530  61.310  58.320  1.00  0.00           H
ATOM   4263  C   ILE A 918      29.360  58.060  57.120  1.00  0.00           C
ATOM   4264  O   ILE A 918      29.860  58.530  56.080  1.00  0.00           O
ATOM   4265  N   PRO A 919      30.200  57.480  58.000  1.00  0.00           N
ATOM   4266  CD  PRO A 919      30.010  57.380  59.470  1.00  0.00           C
ATOM   4267  HD1 PRO A 919      29.530  56.400  59.720  1.00  0.00           H
ATOM   4268  HD2 PRO A 919      29.350  58.190  59.840  1.00  0.00           H
ATOM   4269  CA  PRO A 919      31.550  57.160  57.620  1.00  0.00           C
ATOM   4270  HA  PRO A 919      31.990  57.990  57.100  1.00  0.00           H
ATOM   4271  CB  PRO A 919      32.320  56.880  58.950  1.00  0.00           C
ATOM   4272  HB1 PRO A 919      33.240  57.490  58.960  1.00  0.00           H
ATOM   4273  HB2 PRO A 919      32.590  55.830  59.140  1.00  0.00           H
ATOM   4274  CG  PRO A 919      31.430  57.380  60.070  1.00  0.00           C
ATOM   4275  HG1 PRO A 919      31.460  56.670  60.920  1.00  0.00           H
ATOM   4276  HG2 PRO A 919      31.790  58.380  60.390  1.00  0.00           H
ATOM   4277  C   PRO A 919      31.540  55.930  56.760  1.00  0.00           C
ATOM   4278  O   PRO A 919      32.490  55.720  56.010  1.00  0.00           O
ATOM   4279  N   ALA A 920      30.550  55.060  56.890  1.00  0.00           N
ATOM   4280  HN  ALA A 920      29.870  55.160  57.610  1.00  0.00           H
ATOM   4281  CA  ALA A 920      30.220  53.990  55.970  1.00  0.00           C
ATOM   4282  HA  ALA A 920      31.140  53.430  55.870  1.00  0.00           H
ATOM   4283  CB  ALA A 920      29.110  53.090  56.380  1.00  0.00           C
ATOM   4284  HB1 ALA A 920      29.370  52.560  57.330  1.00  0.00           H
ATOM   4285  HB2 ALA A 920      28.970  52.230  55.700  1.00  0.00           H
ATOM   4286  HB3 ALA A 920      28.160  53.660  56.440  1.00  0.00           H
ATOM   4287  C   ALA A 920      30.020  54.470  54.470  1.00  0.00           C
ATOM   4288  O   ALA A 920      30.550  53.870  53.540  1.00  0.00           O
ATOM   4289  N   LEU A 921      29.420  55.620  54.250  1.00  0.00           N
ATOM   4290  HN  LEU A 921      28.970  56.040  55.040  1.00  0.00           H
ATOM   4291  CA  LEU A 921      29.460  56.210  52.970  1.00  0.00           C
ATOM   4292  HA  LEU A 921      29.040  55.540  52.230  1.00  0.00           H
ATOM   4293  CB  LEU A 921      28.550  57.460  52.990  1.00  0.00           C
ATOM   4294  HB1 LEU A 921      28.860  58.200  53.750  1.00  0.00           H
ATOM   4295  HB2 LEU A 921      27.500  57.150  53.180  1.00  0.00           H
ATOM   4296  CG  LEU A 921      28.500  58.170  51.650  1.00  0.00           C
ATOM   4297  HG  LEU A 921      29.540  58.330  51.280  1.00  0.00           H
ATOM   4298  CD1 LEU A 921      27.650  57.420  50.580  1.00  0.00           C
ATOM   4299 HD11 LEU A 921      27.460  58.150  49.750  1.00  0.00           H
ATOM   4300 HD12 LEU A 921      26.650  57.230  51.000  1.00  0.00           H
ATOM   4301 HD13 LEU A 921      28.120  56.520  50.110  1.00  0.00           H
ATOM   4302  CD2 LEU A 921      28.020  59.610  51.830  1.00  0.00           C
ATOM   4303 HD21 LEU A 921      28.560  60.220  52.580  1.00  0.00           H
ATOM   4304 HD22 LEU A 921      27.010  59.420  52.250  1.00  0.00           H
ATOM   4305 HD23 LEU A 921      28.020  60.280  50.940  1.00  0.00           H
ATOM   4306  C   LEU A 921      30.890  56.630  52.550  1.00  0.00           C
ATOM   4307  O   LEU A 921      31.320  56.370  51.430  1.00  0.00           O
ATOM   4308  N   LEU A 922      31.740  57.230  53.390  1.00  0.00           N
ATOM   4309  HN  LEU A 922      31.440  57.360  54.330  1.00  0.00           H
ATOM   4310  CA  LEU A 922      33.130  57.390  53.020  1.00  0.00           C
ATOM   4311  HA  LEU A 922      33.140  58.010  52.140  1.00  0.00           H
ATOM   4312  CB  LEU A 922      33.770  58.280  54.130  1.00  0.00           C
ATOM   4313  HB1 LEU A 922      34.760  58.700  53.850  1.00  0.00           H
ATOM   4314  HB2 LEU A 922      33.930  57.650  55.020  1.00  0.00           H
ATOM   4315  CG  LEU A 922      32.930  59.530  54.550  1.00  0.00           C
ATOM   4316  HG  LEU A 922      32.110  59.080  55.160  1.00  0.00           H
ATOM   4317  CD1 LEU A 922      33.790  60.310  55.510  1.00  0.00           C
ATOM   4318 HD11 LEU A 922      33.150  61.090  55.980  1.00  0.00           H
ATOM   4319 HD12 LEU A 922      34.620  60.790  54.960  1.00  0.00           H
ATOM   4320 HD13 LEU A 922      34.210  59.710  56.350  1.00  0.00           H
ATOM   4321  CD2 LEU A 922      32.220  60.380  53.490  1.00  0.00           C
ATOM   4322 HD21 LEU A 922      31.500  59.740  52.930  1.00  0.00           H
ATOM   4323 HD22 LEU A 922      32.990  60.860  52.850  1.00  0.00           H
ATOM   4324 HD23 LEU A 922      31.670  61.200  54.000  1.00  0.00           H
ATOM   4325  C   LEU A 922      33.970  56.110  52.820  1.00  0.00           C
ATOM   4326  O   LEU A 922      34.700  55.910  51.900  1.00  0.00           O
ATOM   4327  N   CYS A 923      33.860  55.090  53.770  1.00  0.00           N
ATOM   4328  HN  CYS A 923      33.270  55.270  54.560  1.00  0.00           H
ATOM   4329  CA  CYS A 923      34.530  53.820  53.720  1.00  0.00           C
ATOM   4330  HA  CYS A 923      35.580  53.970  53.850  1.00  0.00           H
ATOM   4331  CB  CYS A 923      34.080  52.930  54.970  1.00  0.00           C
ATOM   4332  HB1 CYS A 923      32.970  52.860  54.920  1.00  0.00           H
ATOM   4333  HB2 CYS A 923      34.300  53.500  55.890  1.00  0.00           H
ATOM   4334  SG  CYS A 923      34.910  51.280  55.060  1.00  0.00           S
ATOM   4335  HG1 CYS A 923      34.080  50.610  54.280  1.00  0.00           H
ATOM   4336  C   CYS A 923      34.400  53.030  52.460  1.00  0.00           C
ATOM   4337  O   CYS A 923      35.350  52.470  51.880  1.00  0.00           O
ATOM   4338  N   THR A 924      33.140  53.100  51.990  1.00  0.00           N
ATOM   4339  HN  THR A 924      32.400  53.490  52.510  1.00  0.00           H
ATOM   4340  CA  THR A 924      32.810  52.350  50.740  1.00  0.00           C
ATOM   4341  HA  THR A 924      33.160  51.340  50.770  1.00  0.00           H
ATOM   4342  CB  THR A 924      31.360  52.370  50.420  1.00  0.00           C
ATOM   4343  HB  THR A 924      31.120  53.430  50.250  1.00  0.00           H
ATOM   4344  OG1 THR A 924      30.670  51.980  51.590  1.00  0.00           O
ATOM   4345  HG1 THR A 924      30.610  52.770  52.130  1.00  0.00           H
ATOM   4346  CG2 THR A 924      30.940  51.400  49.250  1.00  0.00           C
ATOM   4347 HG21 THR A 924      31.140  50.340  49.510  1.00  0.00           H
ATOM   4348 HG22 THR A 924      31.370  51.510  48.230  1.00  0.00           H
ATOM   4349 HG23 THR A 924      29.830  51.440  49.120  1.00  0.00           H
ATOM   4350  C   THR A 924      33.470  52.970  49.510  1.00  0.00           C
ATOM   4351  O   THR A 924      33.860  52.230  48.620  1.00  0.00           O
ATOM   4352  N   ILE A 925      33.780  54.350  49.510  1.00  0.00           N
ATOM   4353  HN  ILE A 925      33.630  54.960  50.290  1.00  0.00           H
ATOM   4354  CA  ILE A 925      34.490  54.980  48.430  1.00  0.00           C
ATOM   4355  HA  ILE A 925      34.010  54.690  47.500  1.00  0.00           H
ATOM   4356  CB  ILE A 925      34.390  56.540  48.410  1.00  0.00           C
ATOM   4357  HB  ILE A 925      34.930  57.040  49.230  1.00  0.00           H
ATOM   4358  CG2 ILE A 925      35.070  57.110  47.060  1.00  0.00           C
ATOM   4359 HG21 ILE A 925      36.160  56.950  47.240  1.00  0.00           H
ATOM   4360 HG22 ILE A 925      34.940  58.210  46.980  1.00  0.00           H
ATOM   4361 HG23 ILE A 925      34.860  56.680  46.060  1.00  0.00           H
ATOM   4362  CG1 ILE A 925      32.940  57.070  48.530  1.00  0.00           C
ATOM   4363 HG11 ILE A 925      32.390  56.360  49.200  1.00  0.00           H
ATOM   4364 HG12 ILE A 925      32.290  57.040  47.640  1.00  0.00           H
ATOM   4365  CD  ILE A 925      32.940  58.520  49.140  1.00  0.00           C
ATOM   4366  HD1 ILE A 925      33.510  59.210  48.490  1.00  0.00           H
ATOM   4367  HD2 ILE A 925      33.500  58.390  50.080  1.00  0.00           H
ATOM   4368  HD3 ILE A 925      31.960  59.000  49.390  1.00  0.00           H
ATOM   4369  C   ILE A 925      35.900  54.500  48.300  1.00  0.00           C
ATOM   4370  O   ILE A 925      36.430  54.300  47.190  1.00  0.00           O
ATOM   4371  N   LEU A 926      36.530  54.220  49.480  1.00  0.00           N
ATOM   4372  HN  LEU A 926      36.030  54.240  50.350  1.00  0.00           H
ATOM   4373  CA  LEU A 926      37.850  53.590  49.500  1.00  0.00           C
ATOM   4374  HA  LEU A 926      38.480  54.110  48.780  1.00  0.00           H
ATOM   4375  CB  LEU A 926      38.520  53.620  50.850  1.00  0.00           C
ATOM   4376  HB1 LEU A 926      39.580  53.310  50.820  1.00  0.00           H
ATOM   4377  HB2 LEU A 926      38.040  53.000  51.640  1.00  0.00           H
ATOM   4378  CG  LEU A 926      38.640  55.120  51.320  1.00  0.00           C
ATOM   4379  HG  LEU A 926      37.600  55.520  51.330  1.00  0.00           H
ATOM   4380  CD1 LEU A 926      39.150  55.180  52.780  1.00  0.00           C
ATOM   4381 HD11 LEU A 926      38.570  54.440  53.370  1.00  0.00           H
ATOM   4382 HD12 LEU A 926      38.990  56.190  53.180  1.00  0.00           H
ATOM   4383 HD13 LEU A 926      40.230  54.960  52.930  1.00  0.00           H
ATOM   4384  CD2 LEU A 926      39.470  55.950  50.340  1.00  0.00           C
ATOM   4385 HD21 LEU A 926      40.250  55.240  50.010  1.00  0.00           H
ATOM   4386 HD22 LEU A 926      39.980  56.850  50.750  1.00  0.00           H
ATOM   4387 HD23 LEU A 926      38.880  56.190  49.420  1.00  0.00           H
ATOM   4388  C   LEU A 926      37.850  52.170  48.920  1.00  0.00           C
ATOM   4389  O   LEU A 926      38.760  51.850  48.170  1.00  0.00           O
ATOM   4390  N   ILE A 927      36.850  51.380  49.320  1.00  0.00           N
ATOM   4391  HN  ILE A 927      36.220  51.670  50.040  1.00  0.00           H
ATOM   4392  CA  ILE A 927      36.690  50.010  48.910  1.00  0.00           C
ATOM   4393  HA  ILE A 927      37.590  49.430  49.080  1.00  0.00           H
ATOM   4394  CB  ILE A 927      35.570  49.390  49.760  1.00  0.00           C
ATOM   4395  HB  ILE A 927      34.640  50.000  49.700  1.00  0.00           H
ATOM   4396  CG2 ILE A 927      35.170  48.050  49.190  1.00  0.00           C
ATOM   4397 HG21 ILE A 927      34.270  47.690  49.730  1.00  0.00           H
ATOM   4398 HG22 ILE A 927      35.970  47.280  49.280  1.00  0.00           H
ATOM   4399 HG23 ILE A 927      34.940  48.020  48.100  1.00  0.00           H
ATOM   4400  CG1 ILE A 927      36.010  49.150  51.240  1.00  0.00           C
ATOM   4401 HG11 ILE A 927      35.200  48.690  51.850  1.00  0.00           H
ATOM   4402 HG12 ILE A 927      36.250  50.110  51.760  1.00  0.00           H
ATOM   4403  CD  ILE A 927      37.160  48.150  51.340  1.00  0.00           C
ATOM   4404  HD1 ILE A 927      36.840  47.110  51.120  1.00  0.00           H
ATOM   4405  HD2 ILE A 927      37.490  48.090  52.410  1.00  0.00           H
ATOM   4406  HD3 ILE A 927      38.000  48.400  50.670  1.00  0.00           H
ATOM   4407  C   ILE A 927      36.430  49.810  47.420  1.00  0.00           C
ATOM   4408  O   ILE A 927      37.040  49.040  46.640  1.00  0.00           O
ATOM   4409  N   PHE A 928      35.530  50.670  46.930  1.00  0.00           N
ATOM   4410  HN  PHE A 928      35.040  51.270  47.560  1.00  0.00           H
ATOM   4411  CA  PHE A 928      35.360  50.910  45.530  1.00  0.00           C
ATOM   4412  HA  PHE A 928      35.100  49.970  45.060  1.00  0.00           H
ATOM   4413  CB  PHE A 928      34.200  51.910  45.350  1.00  0.00           C
ATOM   4414  HB1 PHE A 928      34.460  52.700  46.070  1.00  0.00           H
ATOM   4415  HB2 PHE A 928      33.250  51.400  45.630  1.00  0.00           H
ATOM   4416  CG  PHE A 928      34.170  52.520  43.990  1.00  0.00           C
ATOM   4417  CD1 PHE A 928      33.820  51.690  42.920  1.00  0.00           C
ATOM   4418  HD1 PHE A 928      33.550  50.680  43.190  1.00  0.00           H
ATOM   4419  CE1 PHE A 928      33.740  52.220  41.630  1.00  0.00           C
ATOM   4420  HE1 PHE A 928      33.510  51.590  40.790  1.00  0.00           H
ATOM   4421  CZ  PHE A 928      33.800  53.640  41.480  1.00  0.00           C
ATOM   4422  HZ  PHE A 928      33.480  54.010  40.510  1.00  0.00           H
ATOM   4423  CD2 PHE A 928      34.220  53.890  43.850  1.00  0.00           C
ATOM   4424  HD2 PHE A 928      34.320  54.460  44.760  1.00  0.00           H
ATOM   4425  CE2 PHE A 928      34.070  54.450  42.570  1.00  0.00           C
ATOM   4426  HE2 PHE A 928      33.990  55.520  42.440  1.00  0.00           H
ATOM   4427  C   PHE A 928      36.640  51.270  44.740  1.00  0.00           C
ATOM   4428  O   PHE A 928      36.930  50.560  43.790  1.00  0.00           O
ATOM   4429  N   MET A 929      37.390  52.320  45.150  1.00  0.00           N
ATOM   4430  HN  MET A 929      37.080  52.860  45.940  1.00  0.00           H
ATOM   4431  CA  MET A 929      38.610  52.620  44.540  1.00  0.00           C
ATOM   4432  HA  MET A 929      38.380  52.730  43.500  1.00  0.00           H
ATOM   4433  CB  MET A 929      39.160  54.080  44.900  1.00  0.00           C
ATOM   4434  HB1 MET A 929      40.140  54.310  44.430  1.00  0.00           H
ATOM   4435  HB2 MET A 929      39.090  54.240  45.990  1.00  0.00           H
ATOM   4436  CG  MET A 929      38.300  55.230  44.190  1.00  0.00           C
ATOM   4437  HG1 MET A 929      38.590  56.130  44.760  1.00  0.00           H
ATOM   4438  HG2 MET A 929      37.240  55.010  44.490  1.00  0.00           H
ATOM   4439  SD  MET A 929      38.340  55.450  42.330  1.00  0.00           S
ATOM   4440  CE  MET A 929      40.050  56.020  42.070  1.00  0.00           C
ATOM   4441  HE1 MET A 929      40.760  55.210  41.790  1.00  0.00           H
ATOM   4442  HE2 MET A 929      40.490  56.470  42.990  1.00  0.00           H
ATOM   4443  HE3 MET A 929      40.150  56.700  41.190  1.00  0.00           H
ATOM   4444  C   MET A 929      39.740  51.640  44.550  1.00  0.00           C
ATOM   4445  O   MET A 929      40.450  51.510  43.540  1.00  0.00           O
ATOM   4446  N   ASP A 930      39.980  50.880  45.620  1.00  0.00           N
ATOM   4447  HN  ASP A 930      39.570  51.110  46.500  1.00  0.00           H
ATOM   4448  CA  ASP A 930      40.960  49.790  45.710  1.00  0.00           C
ATOM   4449  HA  ASP A 930      41.880  50.300  45.480  1.00  0.00           H
ATOM   4450  CB  ASP A 930      41.170  49.300  47.140  1.00  0.00           C
ATOM   4451  HB1 ASP A 930      41.250  48.190  47.130  1.00  0.00           H
ATOM   4452  HB2 ASP A 930      40.240  49.490  47.710  1.00  0.00           H
ATOM   4453  CG  ASP A 930      42.540  49.670  47.880  1.00  0.00           C
ATOM   4454  OD1 ASP A 930      43.540  49.720  47.120  1.00  0.00           O
ATOM   4455  OD2 ASP A 930      42.600  49.720  49.150  1.00  0.00           O
ATOM   4456  C   ASP A 930      40.700  48.640  44.720  1.00  0.00           C
ATOM   4457  O   ASP A 930      41.640  48.080  44.090  1.00  0.00           O
ATOM   4458  N   GLN A 931      39.440  48.340  44.520  1.00  0.00           N
ATOM   4459  HN  GLN A 931      38.710  48.770  45.050  1.00  0.00           H
ATOM   4460  CA  GLN A 931      39.020  47.560  43.410  1.00  0.00           C
ATOM   4461  HA  GLN A 931      39.670  46.720  43.250  1.00  0.00           H
ATOM   4462  CB  GLN A 931      37.520  47.090  43.490  1.00  0.00           C
ATOM   4463  HB1 GLN A 931      37.210  46.640  42.520  1.00  0.00           H
ATOM   4464  HB2 GLN A 931      36.920  47.980  43.780  1.00  0.00           H
ATOM   4465  CG  GLN A 931      37.150  45.980  44.590  1.00  0.00           C
ATOM   4466  HG1 GLN A 931      36.070  45.690  44.570  1.00  0.00           H
ATOM   4467  HG2 GLN A 931      37.490  46.450  45.540  1.00  0.00           H
ATOM   4468  CD  GLN A 931      37.930  44.600  44.530  1.00  0.00           C
ATOM   4469  OE1 GLN A 931      38.480  44.130  45.520  1.00  0.00           O
ATOM   4470  NE2 GLN A 931      37.840  43.910  43.370  1.00  0.00           N
ATOM   4471 HE21 GLN A 931      38.420  43.100  43.220  1.00  0.00           H
ATOM   4472 HE22 GLN A 931      37.330  44.300  42.600  1.00  0.00           H
ATOM   4473  C   GLN A 931      39.220  48.260  42.030  1.00  0.00           C
ATOM   4474  O   GLN A 931      39.690  47.560  41.070  1.00  0.00           O
ATOM   4475  N   GLN A 932      38.930  49.550  41.880  1.00  0.00           N
ATOM   4476  HN  GLN A 932      38.410  49.980  42.620  1.00  0.00           H
ATOM   4477  CA  GLN A 932      39.210  50.340  40.660  1.00  0.00           C
ATOM   4478  HA  GLN A 932      38.650  49.940  39.820  1.00  0.00           H
ATOM   4479  CB  GLN A 932      38.680  51.780  40.760  1.00  0.00           C
ATOM   4480  HB1 GLN A 932      39.170  52.510  40.080  1.00  0.00           H
ATOM   4481  HB2 GLN A 932      38.900  52.030  41.820  1.00  0.00           H
ATOM   4482  CG  GLN A 932      37.130  51.900  40.520  1.00  0.00           C
ATOM   4483  HG1 GLN A 932      36.770  52.950  40.460  1.00  0.00           H
ATOM   4484  HG2 GLN A 932      36.600  51.390  41.350  1.00  0.00           H
ATOM   4485  CD  GLN A 932      36.720  51.330  39.160  1.00  0.00           C
ATOM   4486  OE1 GLN A 932      35.930  50.400  38.940  1.00  0.00           O
ATOM   4487  NE2 GLN A 932      37.340  51.940  38.150  1.00  0.00           N
ATOM   4488 HE21 GLN A 932      38.000  52.670  38.340  1.00  0.00           H
ATOM   4489 HE22 GLN A 932      37.130  51.810  37.190  1.00  0.00           H
ATOM   4490  C   GLN A 932      40.670  50.380  40.180  1.00  0.00           C
ATOM   4491  O   GLN A 932      40.950  50.000  39.070  1.00  0.00           O
ATOM   4492  N   ILE A 933      41.710  50.720  41.050  1.00  0.00           N
ATOM   4493  HN  ILE A 933      41.460  50.960  41.980  1.00  0.00           H
ATOM   4494  CA  ILE A 933      43.110  50.660  40.720  1.00  0.00           C
ATOM   4495  HA  ILE A 933      43.230  51.170  39.780  1.00  0.00           H
ATOM   4496  CB  ILE A 933      43.780  51.470  41.870  1.00  0.00           C
ATOM   4497  HB  ILE A 933      43.660  50.820  42.770  1.00  0.00           H
ATOM   4498  CG2 ILE A 933      45.310  51.610  41.640  1.00  0.00           C
ATOM   4499 HG21 ILE A 933      45.810  50.620  41.700  1.00  0.00           H
ATOM   4500 HG22 ILE A 933      45.800  52.320  42.350  1.00  0.00           H
ATOM   4501 HG23 ILE A 933      45.590  51.850  40.600  1.00  0.00           H
ATOM   4502  CG1 ILE A 933      43.270  52.830  42.220  1.00  0.00           C
ATOM   4503 HG11 ILE A 933      43.790  53.160  43.150  1.00  0.00           H
ATOM   4504 HG12 ILE A 933      42.220  52.800  42.570  1.00  0.00           H
ATOM   4505  CD  ILE A 933      43.420  53.940  41.170  1.00  0.00           C
ATOM   4506  HD1 ILE A 933      42.800  53.740  40.270  1.00  0.00           H
ATOM   4507  HD2 ILE A 933      44.470  54.040  40.800  1.00  0.00           H
ATOM   4508  HD3 ILE A 933      43.020  54.880  41.620  1.00  0.00           H
ATOM   4509  C   ILE A 933      43.680  49.300  40.420  1.00  0.00           C
ATOM   4510  O   ILE A 933      44.600  49.110  39.610  1.00  0.00           O
ATOM   4511  N   THR A 934      42.930  48.230  40.820  1.00  0.00           N
ATOM   4512  HN  THR A 934      42.140  48.290  41.430  1.00  0.00           H
ATOM   4513  CA  THR A 934      43.200  46.850  40.370  1.00  0.00           C
ATOM   4514  HA  THR A 934      44.250  46.610  40.410  1.00  0.00           H
ATOM   4515  CB  THR A 934      42.510  45.830  41.270  1.00  0.00           C
ATOM   4516  HB  THR A 934      41.420  46.080  41.300  1.00  0.00           H
ATOM   4517  OG1 THR A 934      43.010  45.900  42.540  1.00  0.00           O
ATOM   4518  HG1 THR A 934      42.410  46.320  43.160  1.00  0.00           H
ATOM   4519  CG2 THR A 934      42.790  44.380  40.810  1.00  0.00           C
ATOM   4520 HG21 THR A 934      42.390  44.170  39.800  1.00  0.00           H
ATOM   4521 HG22 THR A 934      42.430  43.640  41.550  1.00  0.00           H
ATOM   4522 HG23 THR A 934      43.870  44.110  40.760  1.00  0.00           H
ATOM   4523  C   THR A 934      42.740  46.660  38.920  1.00  0.00           C
ATOM   4524  O   THR A 934      43.270  45.730  38.270  1.00  0.00           O
ATOM   4525  N   ALA A 935      41.930  47.500  38.240  1.00  0.00           N
ATOM   4526  HN  ALA A 935      41.720  48.430  38.530  1.00  0.00           H
ATOM   4527  CA  ALA A 935      41.300  46.990  37.020  1.00  0.00           C
ATOM   4528  HA  ALA A 935      41.060  45.950  37.150  1.00  0.00           H
ATOM   4529  CB  ALA A 935      39.970  47.760  36.850  1.00  0.00           C
ATOM   4530  HB1 ALA A 935      39.380  47.470  35.960  1.00  0.00           H
ATOM   4531  HB2 ALA A 935      40.240  48.840  36.880  1.00  0.00           H
ATOM   4532  HB3 ALA A 935      39.480  47.470  37.800  1.00  0.00           H
ATOM   4533  C   ALA A 935      42.100  47.110  35.790  1.00  0.00           C
ATOM   4534  O   ALA A 935      41.710  46.520  34.760  1.00  0.00           O
ATOM   4535  N   VAL A 936      43.280  47.720  35.870  1.00  0.00           N
ATOM   4536  HN  VAL A 936      43.570  48.190  36.690  1.00  0.00           H
ATOM   4537  CA  VAL A 936      44.140  47.940  34.700  1.00  0.00           C
ATOM   4538  HA  VAL A 936      43.480  48.480  34.030  1.00  0.00           H
ATOM   4539  CB  VAL A 936      45.290  48.920  34.860  1.00  0.00           C
ATOM   4540  HB  VAL A 936      45.740  49.260  33.900  1.00  0.00           H
ATOM   4541  CG1 VAL A 936      44.680  50.230  35.440  1.00  0.00           C
ATOM   4542 HG11 VAL A 936      44.320  50.060  36.480  1.00  0.00           H
ATOM   4543 HG12 VAL A 936      43.790  50.560  34.840  1.00  0.00           H
ATOM   4544 HG13 VAL A 936      45.460  51.030  35.470  1.00  0.00           H
ATOM   4545  CG2 VAL A 936      46.450  48.410  35.730  1.00  0.00           C
ATOM   4546 HG21 VAL A 936      47.290  49.090  35.960  1.00  0.00           H
ATOM   4547 HG22 VAL A 936      46.770  47.430  35.310  1.00  0.00           H
ATOM   4548 HG23 VAL A 936      46.010  48.100  36.710  1.00  0.00           H
ATOM   4549  C   VAL A 936      44.480  46.710  33.950  1.00  0.00           C
ATOM   4550  O   VAL A 936      44.510  46.630  32.720  1.00  0.00           O
ATOM   4551  N   ILE A 937      44.720  45.550  34.660  1.00  0.00           N
ATOM   4552  HN  ILE A 937      44.650  45.520  35.660  1.00  0.00           H
ATOM   4553  CA  ILE A 937      45.040  44.200  34.100  1.00  0.00           C
ATOM   4554  HA  ILE A 937      45.990  44.270  33.610  1.00  0.00           H
ATOM   4555  CB  ILE A 937      45.290  43.200  35.180  1.00  0.00           C
ATOM   4556  HB  ILE A 937      45.630  42.220  34.780  1.00  0.00           H
ATOM   4557  CG2 ILE A 937      46.500  43.820  35.980  1.00  0.00           C
ATOM   4558 HG21 ILE A 937      46.150  44.530  36.770  1.00  0.00           H
ATOM   4559 HG22 ILE A 937      47.320  44.270  35.380  1.00  0.00           H
ATOM   4560 HG23 ILE A 937      46.960  43.000  36.570  1.00  0.00           H
ATOM   4561  CG1 ILE A 937      44.130  42.900  36.100  1.00  0.00           C
ATOM   4562 HG11 ILE A 937      43.140  42.890  35.610  1.00  0.00           H
ATOM   4563 HG12 ILE A 937      44.170  43.700  36.860  1.00  0.00           H
ATOM   4564  CD  ILE A 937      44.190  41.570  36.920  1.00  0.00           C
ATOM   4565  HD1 ILE A 937      43.320  41.350  37.580  1.00  0.00           H
ATOM   4566  HD2 ILE A 937      45.120  41.500  37.530  1.00  0.00           H
ATOM   4567  HD3 ILE A 937      44.170  40.750  36.170  1.00  0.00           H
ATOM   4568  C   ILE A 937      43.910  43.700  33.180  1.00  0.00           C
ATOM   4569  O   ILE A 937      44.250  43.080  32.200  1.00  0.00           O
ATOM   4570  N   ILE A 938      42.700  43.880  33.560  1.00  0.00           N
ATOM   4571  HN  ILE A 938      42.560  44.450  34.370  1.00  0.00           H
ATOM   4572  CA  ILE A 938      41.430  43.610  32.760  1.00  0.00           C
ATOM   4573  HA  ILE A 938      41.480  42.560  32.530  1.00  0.00           H
ATOM   4574  CB  ILE A 938      40.140  43.730  33.710  1.00  0.00           C
ATOM   4575  HB  ILE A 938      40.100  44.790  34.040  1.00  0.00           H
ATOM   4576  CG2 ILE A 938      38.800  43.460  33.100  1.00  0.00           C
ATOM   4577 HG21 ILE A 938      38.570  44.140  32.240  1.00  0.00           H
ATOM   4578 HG22 ILE A 938      37.970  43.670  33.800  1.00  0.00           H
ATOM   4579 HG23 ILE A 938      38.810  42.400  32.800  1.00  0.00           H
ATOM   4580  CG1 ILE A 938      40.260  42.920  35.050  1.00  0.00           C
ATOM   4581 HG11 ILE A 938      39.280  42.860  35.570  1.00  0.00           H
ATOM   4582 HG12 ILE A 938      40.910  43.480  35.760  1.00  0.00           H
ATOM   4583  CD  ILE A 938      40.710  41.450  34.860  1.00  0.00           C
ATOM   4584  HD1 ILE A 938      39.970  40.690  34.520  1.00  0.00           H
ATOM   4585  HD2 ILE A 938      41.020  40.930  35.790  1.00  0.00           H
ATOM   4586  HD3 ILE A 938      41.560  41.440  34.150  1.00  0.00           H
ATOM   4587  C   ILE A 938      41.250  44.510  31.490  1.00  0.00           C
ATOM   4588  O   ILE A 938      40.910  44.030  30.450  1.00  0.00           O
ATOM   4589  N   ASN A 939      41.500  45.790  31.790  1.00  0.00           N
ATOM   4590  HN  ASN A 939      41.680  46.040  32.740  1.00  0.00           H
ATOM   4591  CA  ASN A 939      41.320  46.820  30.770  1.00  0.00           C
ATOM   4592  HA  ASN A 939      40.400  46.670  30.230  1.00  0.00           H
ATOM   4593  CB  ASN A 939      41.300  48.180  31.480  1.00  0.00           C
ATOM   4594  HB1 ASN A 939      41.310  49.010  30.750  1.00  0.00           H
ATOM   4595  HB2 ASN A 939      42.280  48.240  32.000  1.00  0.00           H
ATOM   4596  CG  ASN A 939      40.010  48.300  32.320  1.00  0.00           C
ATOM   4597  OD1 ASN A 939      39.020  47.550  32.260  1.00  0.00           O
ATOM   4598  ND2 ASN A 939      39.980  49.340  33.180  1.00  0.00           N
ATOM   4599 HD21 ASN A 939      40.770  49.960  33.170  1.00  0.00           H
ATOM   4600 HD22 ASN A 939      39.100  49.530  33.590  1.00  0.00           H
ATOM   4601  C   ASN A 939      42.410  46.870  29.630  1.00  0.00           C
ATOM   4602  O   ASN A 939      42.160  47.300  28.510  1.00  0.00           O
ATOM   4603  N   ARG A 940      43.620  46.200  29.860  1.00  0.00           N
ATOM   4604  HN  ARG A 940      43.850  45.880  30.770  1.00  0.00           H
ATOM   4605  CA  ARG A 940      44.660  46.040  28.790  1.00  0.00           C
ATOM   4606  HA  ARG A 940      45.110  47.030  28.780  1.00  0.00           H
ATOM   4607  CB  ARG A 940      45.720  45.010  29.240  1.00  0.00           C
ATOM   4608  HB1 ARG A 940      46.380  44.920  28.370  1.00  0.00           H
ATOM   4609  HB2 ARG A 940      45.300  44.040  29.590  1.00  0.00           H
ATOM   4610  CG  ARG A 940      46.610  45.420  30.430  1.00  0.00           C
ATOM   4611  HG1 ARG A 940      47.420  44.660  30.470  1.00  0.00           H
ATOM   4612  HG2 ARG A 940      45.980  45.390  31.330  1.00  0.00           H
ATOM   4613  CD  ARG A 940      47.220  46.850  30.200  1.00  0.00           C
ATOM   4614  HD1 ARG A 940      46.440  47.640  30.170  1.00  0.00           H
ATOM   4615  HD2 ARG A 940      47.890  46.840  29.310  1.00  0.00           H
ATOM   4616  NE  ARG A 940      48.020  47.060  31.440  1.00  0.00           N
ATOM   4617  HE  ARG A 940      48.810  46.440  31.530  1.00  0.00           H
ATOM   4618  CZ  ARG A 940      47.960  48.100  32.290  1.00  0.00           C
ATOM   4619  NH1 ARG A 940      48.780  48.140  33.330  1.00  0.00           N
ATOM   4620 HH11 ARG A 940      49.370  47.350  33.500  1.00  0.00           H
ATOM   4621 HH12 ARG A 940      48.820  49.020  33.810  1.00  0.00           H
ATOM   4622  NH2 ARG A 940      47.270  49.130  32.030  1.00  0.00           N
ATOM   4623 HH21 ARG A 940      47.280  49.280  31.050  1.00  0.00           H
ATOM   4624 HH22 ARG A 940      47.570  49.980  32.460  1.00  0.00           H
ATOM   4625  C   ARG A 940      44.310  45.700  27.320  1.00  0.00           C
ATOM   4626  O   ARG A 940      43.520  44.830  27.030  1.00  0.00           O
ATOM   4627  N   LYS A 941      44.740  46.520  26.400  1.00  0.00           N
ATOM   4628  HN  LYS A 941      45.120  47.390  26.720  1.00  0.00           H
ATOM   4629  CA  LYS A 941      44.550  46.220  24.960  1.00  0.00           C
ATOM   4630  HA  LYS A 941      43.480  46.110  24.900  1.00  0.00           H
ATOM   4631  CB  LYS A 941      45.010  47.430  24.090  1.00  0.00           C
ATOM   4632  HB1 LYS A 941      45.240  47.100  23.050  1.00  0.00           H
ATOM   4633  HB2 LYS A 941      45.890  47.920  24.560  1.00  0.00           H
ATOM   4634  CG  LYS A 941      43.890  48.410  23.910  1.00  0.00           C
ATOM   4635  HG1 LYS A 941      43.110  47.910  23.310  1.00  0.00           H
ATOM   4636  HG2 LYS A 941      44.250  49.320  23.380  1.00  0.00           H
ATOM   4637  CD  LYS A 941      43.260  48.910  25.290  1.00  0.00           C
ATOM   4638  HD1 LYS A 941      44.100  49.200  25.970  1.00  0.00           H
ATOM   4639  HD2 LYS A 941      42.670  48.150  25.870  1.00  0.00           H
ATOM   4640  CE  LYS A 941      42.380  50.180  25.230  1.00  0.00           C
ATOM   4641  HE1 LYS A 941      41.820  50.300  26.200  1.00  0.00           H
ATOM   4642  HE2 LYS A 941      41.640  50.180  24.410  1.00  0.00           H
ATOM   4643  NZ  LYS A 941      43.250  51.350  25.150  1.00  0.00           N
ATOM   4644  HZ1 LYS A 941      42.610  52.160  25.210  1.00  0.00           H
ATOM   4645  HZ2 LYS A 941      43.700  51.460  24.220  1.00  0.00           H
ATOM   4646  HZ3 LYS A 941      44.010  51.400  25.850  1.00  0.00           H
ATOM   4647  C   LYS A 941      45.120  44.830  24.410  1.00  0.00           C
ATOM   4648  O   LYS A 941      44.400  44.180  23.550  1.00  0.00           O
ATOM   4649  N   GLU A 942      46.340  44.410  24.830  1.00  0.00           N
ATOM   4650  HN  GLU A 942      46.940  44.960  25.420  1.00  0.00           H
ATOM   4651  CA  GLU A 942      46.960  43.200  24.240  1.00  0.00           C
ATOM   4652  HA  GLU A 942      46.680  43.110  23.200  1.00  0.00           H
ATOM   4653  CB  GLU A 942      48.440  43.350  24.310  1.00  0.00           C
ATOM   4654  HB1 GLU A 942      48.950  42.500  23.810  1.00  0.00           H
ATOM   4655  HB2 GLU A 942      48.640  43.500  25.390  1.00  0.00           H
ATOM   4656  CG  GLU A 942      49.040  44.710  23.690  1.00  0.00           C
ATOM   4657  HG1 GLU A 942      48.770  45.630  24.250  1.00  0.00           H
ATOM   4658  HG2 GLU A 942      48.570  44.860  22.700  1.00  0.00           H
ATOM   4659  CD  GLU A 942      50.540  44.530  23.420  1.00  0.00           C
ATOM   4660  OE1 GLU A 942      50.930  44.480  22.210  1.00  0.00           O
ATOM   4661  OE2 GLU A 942      51.430  44.480  24.330  1.00  0.00           O
ATOM   4662  C   GLU A 942      46.530  41.960  25.030  1.00  0.00           C
ATOM   4663  O   GLU A 942      46.700  41.860  26.260  1.00  0.00           O
ATOM   4664  N   HSD A 943      45.930  41.020  24.320  1.00  0.00           N
ATOM   4665  HN  HSD A 943      45.750  41.200  23.350  1.00  0.00           H
ATOM   4666  CA  HSD A 943      45.380  39.750  24.850  1.00  0.00           C
ATOM   4667  HA  HSD A 943      44.700  39.470  24.050  1.00  0.00           H
ATOM   4668  CB  HSD A 943      46.570  38.660  24.940  1.00  0.00           C
ATOM   4669  HB1 HSD A 943      46.140  37.660  25.160  1.00  0.00           H
ATOM   4670  HB2 HSD A 943      47.250  38.960  25.760  1.00  0.00           H
ATOM   4671  ND1 HSD A 943      48.680  38.500  23.500  1.00  0.00           N
ATOM   4672  HD1 HSD A 943      49.430  38.700  24.130  1.00  0.00           H
ATOM   4673  CG  HSD A 943      47.320  38.500  23.670  1.00  0.00           C
ATOM   4674  CE1 HSD A 943      48.940  37.980  22.280  1.00  0.00           C
ATOM   4675  HE1 HSD A 943      49.930  37.870  21.850  1.00  0.00           H
ATOM   4676  NE2 HSD A 943      47.810  37.810  21.630  1.00  0.00           N
ATOM   4677  CD2 HSD A 943      46.790  38.170  22.460  1.00  0.00           C
ATOM   4678  HD2 HSD A 943      45.780  38.050  22.080  1.00  0.00           H
ATOM   4679  C   HSD A 943      44.540  39.850  26.110  1.00  0.00           C
ATOM   4680  O   HSD A 943      45.070  39.350  27.150  1.00  0.00           O
ATOM   4681  N   LYS A 944      43.390  40.500  26.090  1.00  0.00           N
ATOM   4682  HN  LYS A 944      43.210  40.790  25.160  1.00  0.00           H
ATOM   4683  CA  LYS A 944      42.420  40.630  27.140  1.00  0.00           C
ATOM   4684  HA  LYS A 944      42.970  41.080  27.950  1.00  0.00           H
ATOM   4685  CB  LYS A 944      41.100  41.370  26.770  1.00  0.00           C
ATOM   4686  HB1 LYS A 944      40.410  41.160  27.620  1.00  0.00           H
ATOM   4687  HB2 LYS A 944      40.750  40.980  25.800  1.00  0.00           H
ATOM   4688  CG  LYS A 944      41.360  42.850  26.660  1.00  0.00           C
ATOM   4689  HG1 LYS A 944      42.070  43.050  25.830  1.00  0.00           H
ATOM   4690  HG2 LYS A 944      41.760  43.230  27.630  1.00  0.00           H
ATOM   4691  CD  LYS A 944      40.090  43.510  26.390  1.00  0.00           C
ATOM   4692  HD1 LYS A 944      39.270  43.020  26.970  1.00  0.00           H
ATOM   4693  HD2 LYS A 944      39.890  43.410  25.300  1.00  0.00           H
ATOM   4694  CE  LYS A 944      40.120  45.040  26.620  1.00  0.00           C
ATOM   4695  HE1 LYS A 944      41.010  45.440  26.120  1.00  0.00           H
ATOM   4696  HE2 LYS A 944      40.090  45.280  27.700  1.00  0.00           H
ATOM   4697  NZ  LYS A 944      38.890  45.570  26.070  1.00  0.00           N
ATOM   4698  HZ1 LYS A 944      38.080  45.280  26.640  1.00  0.00           H
ATOM   4699  HZ2 LYS A 944      38.770  45.310  25.070  1.00  0.00           H
ATOM   4700  HZ3 LYS A 944      38.880  46.610  26.060  1.00  0.00           H
ATOM   4701  C   LYS A 944      41.960  39.340  27.860  1.00  0.00           C
ATOM   4702  O   LYS A 944      41.660  38.380  27.130  1.00  0.00           O
ATOM   4703  N   LEU A 945      41.800  39.320  29.200  1.00  0.00           N
ATOM   4704  HN  LEU A 945      42.360  39.980  29.690  1.00  0.00           H
ATOM   4705  CA  LEU A 945      41.190  38.210  29.930  1.00  0.00           C
ATOM   4706  HA  LEU A 945      41.690  37.300  29.620  1.00  0.00           H
ATOM   4707  CB  LEU A 945      41.230  38.560  31.490  1.00  0.00           C
ATOM   4708  HB1 LEU A 945      40.770  37.710  32.040  1.00  0.00           H
ATOM   4709  HB2 LEU A 945      40.680  39.510  31.690  1.00  0.00           H
ATOM   4710  CG  LEU A 945      42.580  38.740  32.100  1.00  0.00           C
ATOM   4711  HG  LEU A 945      42.860  39.810  32.010  1.00  0.00           H
ATOM   4712  CD1 LEU A 945      42.540  38.460  33.550  1.00  0.00           C
ATOM   4713 HD11 LEU A 945      42.370  37.390  33.790  1.00  0.00           H
ATOM   4714 HD12 LEU A 945      41.710  38.940  34.110  1.00  0.00           H
ATOM   4715 HD13 LEU A 945      43.500  38.730  34.060  1.00  0.00           H
ATOM   4716  CD2 LEU A 945      43.750  37.980  31.530  1.00  0.00           C
ATOM   4717 HD21 LEU A 945      43.740  37.870  30.420  1.00  0.00           H
ATOM   4718 HD22 LEU A 945      43.780  36.990  32.020  1.00  0.00           H
ATOM   4719 HD23 LEU A 945      44.650  38.540  31.850  1.00  0.00           H
ATOM   4720  C   LEU A 945      39.700  38.080  29.650  1.00  0.00           C
ATOM   4721  O   LEU A 945      39.030  38.950  29.060  1.00  0.00           O
ATOM   4722  N   LYS A 946      39.050  36.970  30.020  1.00  0.00           N
ATOM   4723  HN  LYS A 946      39.590  36.320  30.550  1.00  0.00           H
ATOM   4724  CA  LYS A 946      37.610  36.740  29.620  1.00  0.00           C
ATOM   4725  HA  LYS A 946      37.120  37.690  29.510  1.00  0.00           H
ATOM   4726  CB  LYS A 946      37.700  36.070  28.240  1.00  0.00           C
ATOM   4727  HB1 LYS A 946      38.420  36.720  27.710  1.00  0.00           H
ATOM   4728  HB2 LYS A 946      36.770  36.170  27.640  1.00  0.00           H
ATOM   4729  CG  LYS A 946      38.130  34.630  28.290  1.00  0.00           C
ATOM   4730  HG1 LYS A 946      37.220  34.070  28.580  1.00  0.00           H
ATOM   4731  HG2 LYS A 946      38.830  34.500  29.130  1.00  0.00           H
ATOM   4732  CD  LYS A 946      38.800  34.010  27.010  1.00  0.00           C
ATOM   4733  HD1 LYS A 946      37.980  33.950  26.270  1.00  0.00           H
ATOM   4734  HD2 LYS A 946      39.180  32.990  27.270  1.00  0.00           H
ATOM   4735  CE  LYS A 946      39.870  34.850  26.220  1.00  0.00           C
ATOM   4736  HE1 LYS A 946      39.580  35.920  26.140  1.00  0.00           H
ATOM   4737  HE2 LYS A 946      40.140  34.380  25.250  1.00  0.00           H
ATOM   4738  NZ  LYS A 946      41.160  34.740  27.020  1.00  0.00           N
ATOM   4739  HZ1 LYS A 946      41.120  34.770  28.060  1.00  0.00           H
ATOM   4740  HZ2 LYS A 946      41.930  35.360  26.660  1.00  0.00           H
ATOM   4741  HZ3 LYS A 946      41.630  33.820  26.850  1.00  0.00           H
ATOM   4742  C   LYS A 946      36.900  35.790  30.580  1.00  0.00           C
ATOM   4743  O   LYS A 946      35.670  35.690  30.460  1.00  0.00           O
ATOM   4744  N   LYS A 947      37.560  35.070  31.550  1.00  0.00           N
ATOM   4745  HN  LYS A 947      38.540  35.170  31.600  1.00  0.00           H
ATOM   4746  CA  LYS A 947      36.790  34.060  32.300  1.00  0.00           C
ATOM   4747  HA  LYS A 947      36.060  33.560  31.680  1.00  0.00           H
ATOM   4748  CB  LYS A 947      37.720  33.030  33.020  1.00  0.00           C
ATOM   4749  HB1 LYS A 947      37.050  32.610  33.790  1.00  0.00           H
ATOM   4750  HB2 LYS A 947      38.460  33.480  33.720  1.00  0.00           H
ATOM   4751  CG  LYS A 947      38.390  32.030  32.090  1.00  0.00           C
ATOM   4752  HG1 LYS A 947      39.160  32.520  31.450  1.00  0.00           H
ATOM   4753  HG2 LYS A 947      37.720  31.710  31.260  1.00  0.00           H
ATOM   4754  CD  LYS A 947      38.970  30.780  32.840  1.00  0.00           C
ATOM   4755  HD1 LYS A 947      38.140  30.150  33.220  1.00  0.00           H
ATOM   4756  HD2 LYS A 947      39.530  31.160  33.720  1.00  0.00           H
ATOM   4757  CE  LYS A 947      39.780  29.800  31.970  1.00  0.00           C
ATOM   4758  HE1 LYS A 947      40.750  30.250  31.690  1.00  0.00           H
ATOM   4759  HE2 LYS A 947      39.250  29.290  31.130  1.00  0.00           H
ATOM   4760  NZ  LYS A 947      40.120  28.700  32.900  1.00  0.00           N
ATOM   4761  HZ1 LYS A 947      40.920  29.090  33.430  1.00  0.00           H
ATOM   4762  HZ2 LYS A 947      40.500  27.910  32.350  1.00  0.00           H
ATOM   4763  HZ3 LYS A 947      39.280  28.440  33.460  1.00  0.00           H
ATOM   4764  C   LYS A 947      35.880  34.730  33.350  1.00  0.00           C
ATOM   4765  O   LYS A 947      34.700  34.420  33.510  1.00  0.00           O
ATOM   4766  N   GLY A 948      36.370  35.770  34.060  1.00  0.00           N
ATOM   4767  HN  GLY A 948      37.330  35.990  33.880  1.00  0.00           H
ATOM   4768  CA  GLY A 948      35.490  36.690  34.840  1.00  0.00           C
ATOM   4769  HA1 GLY A 948      36.060  37.420  35.390  1.00  0.00           H
ATOM   4770  HA2 GLY A 948      34.900  36.090  35.520  1.00  0.00           H
ATOM   4771  C   GLY A 948      34.650  37.540  33.960  1.00  0.00           C
ATOM   4772  O   GLY A 948      35.080  38.330  33.110  1.00  0.00           O
ATOM   4773  N   ALA A 949      33.340  37.440  34.120  1.00  0.00           N
ATOM   4774  HN  ALA A 949      32.990  36.710  34.710  1.00  0.00           H
ATOM   4775  CA  ALA A 949      32.310  38.220  33.490  1.00  0.00           C
ATOM   4776  HA  ALA A 949      32.620  38.480  32.480  1.00  0.00           H
ATOM   4777  CB  ALA A 949      31.010  37.480  33.280  1.00  0.00           C
ATOM   4778  HB1 ALA A 949      30.230  38.150  32.870  1.00  0.00           H
ATOM   4779  HB2 ALA A 949      30.660  37.080  34.260  1.00  0.00           H
ATOM   4780  HB3 ALA A 949      31.090  36.550  32.660  1.00  0.00           H
ATOM   4781  C   ALA A 949      32.130  39.520  34.290  1.00  0.00           C
ATOM   4782  O   ALA A 949      32.180  39.470  35.520  1.00  0.00           O
ATOM   4783  N   GLY A 950      31.890  40.680  33.720  1.00  0.00           N
ATOM   4784  HN  GLY A 950      31.990  40.780  32.730  1.00  0.00           H
ATOM   4785  CA  GLY A 950      31.780  41.970  34.470  1.00  0.00           C
ATOM   4786  HA1 GLY A 950      30.950  41.880  35.160  1.00  0.00           H
ATOM   4787  HA2 GLY A 950      31.710  42.780  33.760  1.00  0.00           H
ATOM   4788  C   GLY A 950      33.020  42.300  35.380  1.00  0.00           C
ATOM   4789  O   GLY A 950      34.180  41.800  35.290  1.00  0.00           O
ATOM   4790  N   TYR A 951      32.750  43.180  36.430  1.00  0.00           N
ATOM   4791  HN  TYR A 951      31.920  43.720  36.520  1.00  0.00           H
ATOM   4792  CA  TYR A 951      33.910  43.450  37.290  1.00  0.00           C
ATOM   4793  HA  TYR A 951      34.490  42.570  37.500  1.00  0.00           H
ATOM   4794  CB  TYR A 951      34.560  44.740  36.680  1.00  0.00           C
ATOM   4795  HB1 TYR A 951      33.920  45.650  36.770  1.00  0.00           H
ATOM   4796  HB2 TYR A 951      34.640  44.590  35.590  1.00  0.00           H
ATOM   4797  CG  TYR A 951      35.870  45.020  37.310  1.00  0.00           C
ATOM   4798  CD1 TYR A 951      36.970  44.270  36.940  1.00  0.00           C
ATOM   4799  HD1 TYR A 951      36.870  43.490  36.200  1.00  0.00           H
ATOM   4800  CE1 TYR A 951      38.190  44.380  37.640  1.00  0.00           C
ATOM   4801  HE1 TYR A 951      39.010  43.690  37.510  1.00  0.00           H
ATOM   4802  CZ  TYR A 951      38.220  45.270  38.700  1.00  0.00           C
ATOM   4803  OH  TYR A 951      39.400  45.450  39.460  1.00  0.00           O
ATOM   4804  HH  TYR A 951      39.410  46.340  39.830  1.00  0.00           H
ATOM   4805  CD2 TYR A 951      35.930  45.920  38.340  1.00  0.00           C
ATOM   4806  HD2 TYR A 951      35.080  46.540  38.590  1.00  0.00           H
ATOM   4807  CE2 TYR A 951      37.110  46.100  38.980  1.00  0.00           C
ATOM   4808  HE2 TYR A 951      37.050  46.790  39.790  1.00  0.00           H
ATOM   4809  C   TYR A 951      33.260  43.880  38.620  1.00  0.00           C
ATOM   4810  O   TYR A 951      33.830  44.530  39.520  1.00  0.00           O
ATOM   4811  N   HSD A 952      32.000  43.380  38.900  1.00  0.00           N
ATOM   4812  HN  HSD A 952      31.640  42.930  38.080  1.00  0.00           H
ATOM   4813  CA  HSD A 952      31.150  43.750  39.980  1.00  0.00           C
ATOM   4814  HA  HSD A 952      31.620  44.540  40.530  1.00  0.00           H
ATOM   4815  CB  HSD A 952      29.770  44.470  39.560  1.00  0.00           C
ATOM   4816  HB1 HSD A 952      29.190  44.970  40.370  1.00  0.00           H
ATOM   4817  HB2 HSD A 952      29.190  43.720  38.980  1.00  0.00           H
ATOM   4818  ND1 HSD A 952      29.090  46.060  37.700  1.00  0.00           N
ATOM   4819  HD1 HSD A 952      28.120  45.800  37.600  1.00  0.00           H
ATOM   4820  CG  HSD A 952      29.970  45.690  38.690  1.00  0.00           C
ATOM   4821  CE1 HSD A 952      29.700  47.080  36.970  1.00  0.00           C
ATOM   4822  HE1 HSD A 952      29.160  47.580  36.160  1.00  0.00           H
ATOM   4823  NE2 HSD A 952      30.920  47.360  37.430  1.00  0.00           N
ATOM   4824  CD2 HSD A 952      31.050  46.560  38.560  1.00  0.00           C
ATOM   4825  HD2 HSD A 952      31.870  46.690  39.270  1.00  0.00           H
ATOM   4826  C   HSD A 952      30.960  42.550  40.920  1.00  0.00           C
ATOM   4827  O   HSD A 952      30.600  42.800  42.030  1.00  0.00           O
ATOM   4828  N   LEU A 953      31.270  41.350  40.540  1.00  0.00           N
ATOM   4829  HN  LEU A 953      31.550  41.260  39.590  1.00  0.00           H
ATOM   4830  CA  LEU A 953      31.050  40.270  41.480  1.00  0.00           C
ATOM   4831  HA  LEU A 953      30.120  40.440  42.000  1.00  0.00           H
ATOM   4832  CB  LEU A 953      30.890  38.940  40.620  1.00  0.00           C
ATOM   4833  HB1 LEU A 953      31.860  38.620  40.200  1.00  0.00           H
ATOM   4834  HB2 LEU A 953      30.130  39.090  39.830  1.00  0.00           H
ATOM   4835  CG  LEU A 953      30.340  37.630  41.440  1.00  0.00           C
ATOM   4836  HG  LEU A 953      31.050  37.680  42.290  1.00  0.00           H
ATOM   4837  CD1 LEU A 953      28.940  37.910  42.010  1.00  0.00           C
ATOM   4838 HD11 LEU A 953      28.220  37.930  41.170  1.00  0.00           H
ATOM   4839 HD12 LEU A 953      28.910  38.940  42.450  1.00  0.00           H
ATOM   4840 HD13 LEU A 953      28.670  37.090  42.720  1.00  0.00           H
ATOM   4841  CD2 LEU A 953      30.490  36.350  40.660  1.00  0.00           C
ATOM   4842 HD21 LEU A 953      29.850  36.400  39.750  1.00  0.00           H
ATOM   4843 HD22 LEU A 953      30.230  35.430  41.220  1.00  0.00           H
ATOM   4844 HD23 LEU A 953      31.530  36.260  40.260  1.00  0.00           H
ATOM   4845  C   LEU A 953      32.110  40.170  42.530  1.00  0.00           C
ATOM   4846  O   LEU A 953      31.930  39.860  43.720  1.00  0.00           O
ATOM   4847  N   ASP A 954      33.320  40.570  42.200  1.00  0.00           N
ATOM   4848  HN  ASP A 954      33.470  40.780  41.240  1.00  0.00           H
ATOM   4849  CA  ASP A 954      34.310  40.940  43.220  1.00  0.00           C
ATOM   4850  HA  ASP A 954      34.560  40.010  43.720  1.00  0.00           H
ATOM   4851  CB  ASP A 954      35.590  41.500  42.630  1.00  0.00           C
ATOM   4852  HB1 ASP A 954      36.030  40.610  42.130  1.00  0.00           H
ATOM   4853  HB2 ASP A 954      36.270  41.980  43.370  1.00  0.00           H
ATOM   4854  CG  ASP A 954      35.430  42.390  41.470  1.00  0.00           C
ATOM   4855  OD1 ASP A 954      35.490  41.990  40.370  1.00  0.00           O
ATOM   4856  OD2 ASP A 954      35.160  43.740  41.760  1.00  0.00           O
ATOM   4857  HD2 ASP A 954      34.750  44.100  40.970  1.00  0.00           H
ATOM   4858  C   ASP A 954      33.910  41.930  44.300  1.00  0.00           C
ATOM   4859  O   ASP A 954      34.200  41.730  45.510  1.00  0.00           O
ATOM   4860  N   LEU A 955      33.220  43.050  43.960  1.00  0.00           N
ATOM   4861  HN  LEU A 955      33.150  43.190  42.970  1.00  0.00           H
ATOM   4862  CA  LEU A 955      32.750  44.040  44.870  1.00  0.00           C
ATOM   4863  HA  LEU A 955      33.570  44.220  45.550  1.00  0.00           H
ATOM   4864  CB  LEU A 955      32.290  45.380  44.260  1.00  0.00           C
ATOM   4865  HB1 LEU A 955      31.620  46.050  44.840  1.00  0.00           H
ATOM   4866  HB2 LEU A 955      31.770  45.150  43.310  1.00  0.00           H
ATOM   4867  CG  LEU A 955      33.420  46.320  43.740  1.00  0.00           C
ATOM   4868  HG  LEU A 955      34.320  45.750  43.440  1.00  0.00           H
ATOM   4869  CD1 LEU A 955      32.860  47.120  42.600  1.00  0.00           C
ATOM   4870 HD11 LEU A 955      31.810  47.390  42.860  1.00  0.00           H
ATOM   4871 HD12 LEU A 955      32.830  46.600  41.630  1.00  0.00           H
ATOM   4872 HD13 LEU A 955      33.400  48.090  42.520  1.00  0.00           H
ATOM   4873  CD2 LEU A 955      33.850  47.120  44.920  1.00  0.00           C
ATOM   4874 HD21 LEU A 955      33.010  47.680  45.410  1.00  0.00           H
ATOM   4875 HD22 LEU A 955      34.600  47.890  44.650  1.00  0.00           H
ATOM   4876 HD23 LEU A 955      34.280  46.500  45.740  1.00  0.00           H
ATOM   4877  C   LEU A 955      31.570  43.410  45.780  1.00  0.00           C
ATOM   4878  O   LEU A 955      31.430  43.710  46.960  1.00  0.00           O
ATOM   4879  N   LEU A 956      30.750  42.490  45.210  1.00  0.00           N
ATOM   4880  HN  LEU A 956      31.060  42.090  44.360  1.00  0.00           H
ATOM   4881  CA  LEU A 956      29.820  41.710  45.960  1.00  0.00           C
ATOM   4882  HA  LEU A 956      29.240  42.440  46.500  1.00  0.00           H
ATOM   4883  CB  LEU A 956      28.760  41.000  45.130  1.00  0.00           C
ATOM   4884  HB1 LEU A 956      29.320  40.370  44.400  1.00  0.00           H
ATOM   4885  HB2 LEU A 956      28.200  41.850  44.670  1.00  0.00           H
ATOM   4886  CG  LEU A 956      27.690  40.240  45.960  1.00  0.00           C
ATOM   4887  HG  LEU A 956      28.280  39.540  46.590  1.00  0.00           H
ATOM   4888  CD1 LEU A 956      26.850  41.260  46.740  1.00  0.00           C
ATOM   4889 HD11 LEU A 956      27.470  41.640  47.570  1.00  0.00           H
ATOM   4890 HD12 LEU A 956      25.960  40.730  47.140  1.00  0.00           H
ATOM   4891 HD13 LEU A 956      26.530  42.000  45.980  1.00  0.00           H
ATOM   4892  CD2 LEU A 956      26.830  39.350  45.000  1.00  0.00           C
ATOM   4893 HD21 LEU A 956      25.920  38.910  45.460  1.00  0.00           H
ATOM   4894 HD22 LEU A 956      27.420  38.530  44.540  1.00  0.00           H
ATOM   4895 HD23 LEU A 956      26.520  39.910  44.090  1.00  0.00           H
ATOM   4896  C   LEU A 956      30.490  40.730  46.980  1.00  0.00           C
ATOM   4897  O   LEU A 956      30.110  40.660  48.140  1.00  0.00           O
ATOM   4898  N   MET A 957      31.580  40.000  46.510  1.00  0.00           N
ATOM   4899  HN  MET A 957      31.740  40.060  45.530  1.00  0.00           H
ATOM   4900  CA  MET A 957      32.370  39.020  47.290  1.00  0.00           C
ATOM   4901  HA  MET A 957      31.760  38.320  47.850  1.00  0.00           H
ATOM   4902  CB  MET A 957      33.280  38.210  46.390  1.00  0.00           C
ATOM   4903  HB1 MET A 957      33.990  37.550  46.940  1.00  0.00           H
ATOM   4904  HB2 MET A 957      33.850  38.980  45.830  1.00  0.00           H
ATOM   4905  CG  MET A 957      32.510  37.330  45.300  1.00  0.00           C
ATOM   4906  HG1 MET A 957      33.180  37.080  44.450  1.00  0.00           H
ATOM   4907  HG2 MET A 957      31.700  37.990  44.930  1.00  0.00           H
ATOM   4908  SD  MET A 957      31.770  35.760  45.890  1.00  0.00           S
ATOM   4909  CE  MET A 957      30.660  35.540  44.470  1.00  0.00           C
ATOM   4910  HE1 MET A 957      31.190  35.660  43.510  1.00  0.00           H
ATOM   4911  HE2 MET A 957      29.780  36.210  44.570  1.00  0.00           H
ATOM   4912  HE3 MET A 957      30.300  34.490  44.480  1.00  0.00           H
ATOM   4913  C   MET A 957      33.110  39.720  48.450  1.00  0.00           C
ATOM   4914  O   MET A 957      33.020  39.320  49.640  1.00  0.00           O
ATOM   4915  N   VAL A 958      33.700  40.840  48.060  1.00  0.00           N
ATOM   4916  HN  VAL A 958      33.730  40.970  47.070  1.00  0.00           H
ATOM   4917  CA  VAL A 958      34.340  41.840  49.020  1.00  0.00           C
ATOM   4918  HA  VAL A 958      35.110  41.300  49.530  1.00  0.00           H
ATOM   4919  CB  VAL A 958      35.230  42.880  48.270  1.00  0.00           C
ATOM   4920  HB  VAL A 958      34.810  43.160  47.280  1.00  0.00           H
ATOM   4921  CG1 VAL A 958      35.340  44.270  49.040  1.00  0.00           C
ATOM   4922 HG11 VAL A 958      35.730  44.220  50.090  1.00  0.00           H
ATOM   4923 HG12 VAL A 958      34.400  44.850  48.980  1.00  0.00           H
ATOM   4924 HG13 VAL A 958      35.880  45.000  48.410  1.00  0.00           H
ATOM   4925  CG2 VAL A 958      36.560  42.130  47.930  1.00  0.00           C
ATOM   4926 HG21 VAL A 958      37.100  42.000  48.890  1.00  0.00           H
ATOM   4927 HG22 VAL A 958      37.150  42.830  47.300  1.00  0.00           H
ATOM   4928 HG23 VAL A 958      36.500  41.210  47.320  1.00  0.00           H
ATOM   4929  C   VAL A 958      33.390  42.470  50.010  1.00  0.00           C
ATOM   4930  O   VAL A 958      33.720  42.400  51.190  1.00  0.00           O
ATOM   4931  N   GLY A 959      32.310  43.130  49.610  1.00  0.00           N
ATOM   4932  HN  GLY A 959      32.130  43.300  48.640  1.00  0.00           H
ATOM   4933  CA  GLY A 959      31.270  43.660  50.540  1.00  0.00           C
ATOM   4934  HA1 GLY A 959      30.470  43.890  49.850  1.00  0.00           H
ATOM   4935  HA2 GLY A 959      31.770  44.490  50.990  1.00  0.00           H
ATOM   4936  C   GLY A 959      30.780  42.600  51.520  1.00  0.00           C
ATOM   4937  O   GLY A 959      30.780  42.860  52.720  1.00  0.00           O
ATOM   4938  N   VAL A 960      30.340  41.420  51.000  1.00  0.00           N
ATOM   4939  HN  VAL A 960      30.410  41.240  50.020  1.00  0.00           H
ATOM   4940  CA  VAL A 960      29.930  40.280  51.830  1.00  0.00           C
ATOM   4941  HA  VAL A 960      29.100  40.600  52.440  1.00  0.00           H
ATOM   4942  CB  VAL A 960      29.460  39.180  51.050  1.00  0.00           C
ATOM   4943  HB  VAL A 960      30.240  38.900  50.320  1.00  0.00           H
ATOM   4944  CG1 VAL A 960      29.160  37.850  51.790  1.00  0.00           C
ATOM   4945 HG11 VAL A 960      28.430  38.070  52.610  1.00  0.00           H
ATOM   4946 HG12 VAL A 960      30.070  37.430  52.250  1.00  0.00           H
ATOM   4947 HG13 VAL A 960      28.740  37.080  51.120  1.00  0.00           H
ATOM   4948  CG2 VAL A 960      28.220  39.510  50.290  1.00  0.00           C
ATOM   4949 HG21 VAL A 960      27.580  40.000  51.050  1.00  0.00           H
ATOM   4950 HG22 VAL A 960      27.780  38.580  49.870  1.00  0.00           H
ATOM   4951 HG23 VAL A 960      28.310  40.260  49.470  1.00  0.00           H
ATOM   4952  C   VAL A 960      30.950  39.820  52.840  1.00  0.00           C
ATOM   4953  O   VAL A 960      30.640  39.790  54.040  1.00  0.00           O
ATOM   4954  N   MET A 961      32.220  39.650  52.460  1.00  0.00           N
ATOM   4955  HN  MET A 961      32.440  39.640  51.490  1.00  0.00           H
ATOM   4956  CA  MET A 961      33.180  39.150  53.410  1.00  0.00           C
ATOM   4957  HA  MET A 961      32.610  38.480  54.040  1.00  0.00           H
ATOM   4958  CB  MET A 961      34.360  38.390  52.830  1.00  0.00           C
ATOM   4959  HB1 MET A 961      35.040  38.020  53.620  1.00  0.00           H
ATOM   4960  HB2 MET A 961      34.920  39.090  52.160  1.00  0.00           H
ATOM   4961  CG  MET A 961      33.890  37.200  51.940  1.00  0.00           C
ATOM   4962  HG1 MET A 961      34.750  36.870  51.340  1.00  0.00           H
ATOM   4963  HG2 MET A 961      33.310  37.620  51.080  1.00  0.00           H
ATOM   4964  SD  MET A 961      32.980  35.760  52.790  1.00  0.00           S
ATOM   4965  CE  MET A 961      34.330  35.490  54.050  1.00  0.00           C
ATOM   4966  HE1 MET A 961      35.300  35.240  53.580  1.00  0.00           H
ATOM   4967  HE2 MET A 961      34.140  34.610  54.700  1.00  0.00           H
ATOM   4968  HE3 MET A 961      34.580  36.310  54.750  1.00  0.00           H
ATOM   4969  C   MET A 961      33.650  40.210  54.370  1.00  0.00           C
ATOM   4970  O   MET A 961      34.100  39.920  55.450  1.00  0.00           O
ATOM   4971  N   LEU A 962      33.610  41.450  54.030  1.00  0.00           N
ATOM   4972  HN  LEU A 962      33.440  41.650  53.070  1.00  0.00           H
ATOM   4973  CA  LEU A 962      33.890  42.640  54.870  1.00  0.00           C
ATOM   4974  HA  LEU A 962      34.870  42.510  55.310  1.00  0.00           H
ATOM   4975  CB  LEU A 962      33.870  43.910  53.910  1.00  0.00           C
ATOM   4976  HB1 LEU A 962      33.010  43.970  53.220  1.00  0.00           H
ATOM   4977  HB2 LEU A 962      34.730  43.720  53.230  1.00  0.00           H
ATOM   4978  CG  LEU A 962      34.040  45.150  54.670  1.00  0.00           C
ATOM   4979  HG  LEU A 962      34.660  44.880  55.550  1.00  0.00           H
ATOM   4980  CD1 LEU A 962      34.740  46.240  53.850  1.00  0.00           C
ATOM   4981 HD11 LEU A 962      35.690  45.960  53.350  1.00  0.00           H
ATOM   4982 HD12 LEU A 962      34.950  47.100  54.500  1.00  0.00           H
ATOM   4983 HD13 LEU A 962      34.050  46.680  53.090  1.00  0.00           H
ATOM   4984  CD2 LEU A 962      32.800  45.780  55.130  1.00  0.00           C
ATOM   4985 HD21 LEU A 962      33.050  46.660  55.770  1.00  0.00           H
ATOM   4986 HD22 LEU A 962      32.170  45.270  55.880  1.00  0.00           H
ATOM   4987 HD23 LEU A 962      32.220  45.930  54.200  1.00  0.00           H
ATOM   4988  C   LEU A 962      32.870  42.670  56.040  1.00  0.00           C
ATOM   4989  O   LEU A 962      33.220  42.890  57.220  1.00  0.00           O
ATOM   4990  N   GLY A 963      31.590  42.340  55.710  1.00  0.00           N
ATOM   4991  HN  GLY A 963      31.440  42.200  54.730  1.00  0.00           H
ATOM   4992  CA  GLY A 963      30.470  42.150  56.650  1.00  0.00           C
ATOM   4993  HA1 GLY A 963      29.550  41.820  56.180  1.00  0.00           H
ATOM   4994  HA2 GLY A 963      30.320  43.090  57.170  1.00  0.00           H
ATOM   4995  C   GLY A 963      30.610  40.980  57.650  1.00  0.00           C
ATOM   4996  O   GLY A 963      30.310  41.180  58.860  1.00  0.00           O
ATOM   4997  N   VAL A 964      31.080  39.750  57.160  1.00  0.00           N
ATOM   4998  HN  VAL A 964      31.050  39.700  56.160  1.00  0.00           H
ATOM   4999  CA  VAL A 964      31.460  38.610  57.900  1.00  0.00           C
ATOM   5000  HA  VAL A 964      30.690  38.290  58.580  1.00  0.00           H
ATOM   5001  CB  VAL A 964      31.800  37.490  57.000  1.00  0.00           C
ATOM   5002  HB  VAL A 964      32.670  37.800  56.400  1.00  0.00           H
ATOM   5003  CG1 VAL A 964      32.290  36.280  57.810  1.00  0.00           C
ATOM   5004 HG11 VAL A 964      32.390  35.390  57.170  1.00  0.00           H
ATOM   5005 HG12 VAL A 964      31.690  35.930  58.680  1.00  0.00           H
ATOM   5006 HG13 VAL A 964      33.330  36.480  58.140  1.00  0.00           H
ATOM   5007  CG2 VAL A 964      30.580  37.170  56.180  1.00  0.00           C
ATOM   5008 HG21 VAL A 964      30.250  37.990  55.510  1.00  0.00           H
ATOM   5009 HG22 VAL A 964      29.730  36.750  56.780  1.00  0.00           H
ATOM   5010 HG23 VAL A 964      30.920  36.330  55.540  1.00  0.00           H
ATOM   5011  C   VAL A 964      32.700  38.860  58.840  1.00  0.00           C
ATOM   5012  O   VAL A 964      32.590  38.590  60.040  1.00  0.00           O
ATOM   5013  N   CYS A 965      33.830  39.380  58.280  1.00  0.00           N
ATOM   5014  HN  CYS A 965      33.900  39.490  57.290  1.00  0.00           H
ATOM   5015  CA  CYS A 965      35.010  39.720  59.040  1.00  0.00           C
ATOM   5016  HA  CYS A 965      35.400  38.840  59.520  1.00  0.00           H
ATOM   5017  CB  CYS A 965      36.120  40.390  58.210  1.00  0.00           C
ATOM   5018  HB1 CYS A 965      36.810  40.930  58.880  1.00  0.00           H
ATOM   5019  HB2 CYS A 965      35.600  41.130  57.560  1.00  0.00           H
ATOM   5020  SG  CYS A 965      37.020  39.100  57.300  1.00  0.00           S
ATOM   5021  HG1 CYS A 965      36.630  39.620  56.140  1.00  0.00           H
ATOM   5022  C   CYS A 965      34.620  40.720  60.150  1.00  0.00           C
ATOM   5023  O   CYS A 965      35.180  40.600  61.240  1.00  0.00           O
ATOM   5024  N   SER A 966      33.740  41.740  59.910  1.00  0.00           N
ATOM   5025  HN  SER A 966      33.380  41.740  58.980  1.00  0.00           H
ATOM   5026  CA  SER A 966      33.230  42.670  60.870  1.00  0.00           C
ATOM   5027  HA  SER A 966      34.130  43.100  61.290  1.00  0.00           H
ATOM   5028  CB  SER A 966      32.230  43.750  60.410  1.00  0.00           C
ATOM   5029  HB1 SER A 966      32.000  44.350  61.320  1.00  0.00           H
ATOM   5030  HB2 SER A 966      31.300  43.230  60.120  1.00  0.00           H
ATOM   5031  OG  SER A 966      32.870  44.570  59.420  1.00  0.00           O
ATOM   5032  HG1 SER A 966      33.030  43.900  58.740  1.00  0.00           H
ATOM   5033  C   SER A 966      32.730  41.930  62.070  1.00  0.00           C
ATOM   5034  O   SER A 966      33.180  42.090  63.250  1.00  0.00           O
ATOM   5035  N   VAL A 967      31.830  40.960  61.900  1.00  0.00           N
ATOM   5036  HN  VAL A 967      31.660  40.520  61.020  1.00  0.00           H
ATOM   5037  CA  VAL A 967      31.030  40.330  62.960  1.00  0.00           C
ATOM   5038  HA  VAL A 967      30.820  41.090  63.710  1.00  0.00           H
ATOM   5039  CB  VAL A 967      29.690  39.710  62.540  1.00  0.00           C
ATOM   5040  HB  VAL A 967      29.230  39.150  63.380  1.00  0.00           H
ATOM   5041  CG1 VAL A 967      28.630  40.750  62.200  1.00  0.00           C
ATOM   5042 HG11 VAL A 967      28.850  41.570  61.480  1.00  0.00           H
ATOM   5043 HG12 VAL A 967      28.500  41.190  63.210  1.00  0.00           H
ATOM   5044 HG13 VAL A 967      27.670  40.320  61.840  1.00  0.00           H
ATOM   5045  CG2 VAL A 967      29.980  38.680  61.440  1.00  0.00           C
ATOM   5046 HG21 VAL A 967      29.030  38.140  61.220  1.00  0.00           H
ATOM   5047 HG22 VAL A 967      30.760  37.900  61.610  1.00  0.00           H
ATOM   5048 HG23 VAL A 967      30.180  39.250  60.500  1.00  0.00           H
ATOM   5049  C   VAL A 967      31.900  39.330  63.620  1.00  0.00           C
ATOM   5050  O   VAL A 967      31.660  38.900  64.720  1.00  0.00           O
ATOM   5051  N   MET A 968      33.060  38.940  62.990  1.00  0.00           N
ATOM   5052  HN  MET A 968      33.360  39.230  62.090  1.00  0.00           H
ATOM   5053  CA  MET A 968      34.010  38.070  63.650  1.00  0.00           C
ATOM   5054  HA  MET A 968      33.670  37.540  64.530  1.00  0.00           H
ATOM   5055  CB  MET A 968      34.520  36.960  62.680  1.00  0.00           C
ATOM   5056  HB1 MET A 968      35.340  36.360  63.120  1.00  0.00           H
ATOM   5057  HB2 MET A 968      34.750  37.380  61.680  1.00  0.00           H
ATOM   5058  CG  MET A 968      33.370  35.870  62.500  1.00  0.00           C
ATOM   5059  HG1 MET A 968      32.350  36.290  62.570  1.00  0.00           H
ATOM   5060  HG2 MET A 968      33.400  35.140  63.340  1.00  0.00           H
[truncated: 6,873,249 more chars]
