# Supplementary material for: CryoEM and computational modeling structural insights into the pH regulator NBCn1
Source: Nat Commun. 2025 Nov 11;16:9932. doi: 10.1038/s41467-025-64868-z (PMC12606367; doi:10.1038/s41467-025-64868-z)
Supplement: Supplementary file 7 — Supplementary Data 5 [file 41467_2025_64868_MOESM7_ESM.zip › 100ns_z_restr_MD_NBCn1_2NaCO3/hNBCn1_IF/z-restr_hNBCn1_IF_2NaCO3_last_step_60.pdb]

REMARK    GENERATED BY TRJCONV
TITLE     Title t= 101000.00000 step= 50500000
REMARK    THIS IS A SIMULATION BOX
CRYST1   93.081   93.081  103.101  90.00  90.00  90.00 P 1           1
MODEL        1
ATOM      1  N   LEU A 585      22.820  36.480  38.930  1.00  0.00           N
ATOM      2  HT1 LEU A 585      23.360  36.180  38.090  1.00  0.00           H
ATOM      3  HT2 LEU A 585      22.750  37.510  38.890  1.00  0.00           H
ATOM      4  HT3 LEU A 585      21.900  36.010  38.840  1.00  0.00           H
ATOM      5  CA  LEU A 585      23.520  36.120  40.210  1.00  0.00           C
ATOM      6  HA  LEU A 585      24.550  36.380  40.090  1.00  0.00           H
ATOM      7  CB  LEU A 585      23.020  36.930  41.480  1.00  0.00           C
ATOM      8  HB1 LEU A 585      21.930  36.790  41.620  1.00  0.00           H
ATOM      9  HB2 LEU A 585      23.190  37.980  41.150  1.00  0.00           H
ATOM     10  CG  LEU A 585      23.850  36.680  42.740  1.00  0.00           C
ATOM     11  HG  LEU A 585      23.650  35.640  43.090  1.00  0.00           H
ATOM     12  CD1 LEU A 585      25.350  36.870  42.590  1.00  0.00           C
ATOM     13 HD11 LEU A 585      25.510  37.800  42.000  1.00  0.00           H
ATOM     14 HD12 LEU A 585      25.720  36.060  41.920  1.00  0.00           H
ATOM     15 HD13 LEU A 585      25.910  36.890  43.550  1.00  0.00           H
ATOM     16  CD2 LEU A 585      23.270  37.610  43.820  1.00  0.00           C
ATOM     17 HD21 LEU A 585      23.420  38.630  43.380  1.00  0.00           H
ATOM     18 HD22 LEU A 585      23.740  37.620  44.830  1.00  0.00           H
ATOM     19 HD23 LEU A 585      22.170  37.580  43.870  1.00  0.00           H
ATOM     20  C   LEU A 585      23.560  34.620  40.390  1.00  0.00           C
ATOM     21  O   LEU A 585      24.620  34.060  40.170  1.00  0.00           O
ATOM     22  N   ILE A 586      22.460  33.980  40.880  1.00  0.00           N
ATOM     23  HN  ILE A 586      21.560  34.390  40.900  1.00  0.00           H
ATOM     24  CA  ILE A 586      22.480  32.610  41.420  1.00  0.00           C
ATOM     25  HA  ILE A 586      23.370  32.630  42.030  1.00  0.00           H
ATOM     26  CB  ILE A 586      21.210  32.220  42.270  1.00  0.00           C
ATOM     27  HB  ILE A 586      20.350  32.180  41.560  1.00  0.00           H
ATOM     28  CG2 ILE A 586      21.330  30.730  42.780  1.00  0.00           C
ATOM     29 HG21 ILE A 586      21.470  30.020  41.930  1.00  0.00           H
ATOM     30 HG22 ILE A 586      20.380  30.370  43.250  1.00  0.00           H
ATOM     31 HG23 ILE A 586      22.200  30.530  43.440  1.00  0.00           H
ATOM     32  CG1 ILE A 586      20.990  33.280  43.340  1.00  0.00           C
ATOM     33 HG11 ILE A 586      19.970  33.160  43.750  1.00  0.00           H
ATOM     34 HG12 ILE A 586      20.910  34.280  42.870  1.00  0.00           H
ATOM     35  CD  ILE A 586      22.150  33.330  44.340  1.00  0.00           C
ATOM     36  HD1 ILE A 586      21.850  33.880  45.250  1.00  0.00           H
ATOM     37  HD2 ILE A 586      23.010  33.820  43.820  1.00  0.00           H
ATOM     38  HD3 ILE A 586      22.480  32.340  44.720  1.00  0.00           H
ATOM     39  C   ILE A 586      22.800  31.590  40.320  1.00  0.00           C
ATOM     40  O   ILE A 586      23.570  30.660  40.590  1.00  0.00           O
ATOM     41  N   LEU A 587      22.270  31.880  39.080  1.00  0.00           N
ATOM     42  HN  LEU A 587      21.690  32.680  39.030  1.00  0.00           H
ATOM     43  CA  LEU A 587      22.360  31.000  37.970  1.00  0.00           C
ATOM     44  HA  LEU A 587      22.120  29.970  38.230  1.00  0.00           H
ATOM     45  CB  LEU A 587      21.210  31.340  37.060  1.00  0.00           C
ATOM     46  HB1 LEU A 587      21.420  30.920  36.060  1.00  0.00           H
ATOM     47  HB2 LEU A 587      21.320  32.430  36.830  1.00  0.00           H
ATOM     48  CG  LEU A 587      19.800  31.090  37.540  1.00  0.00           C
ATOM     49  HG  LEU A 587      19.400  31.890  38.210  1.00  0.00           H
ATOM     50  CD1 LEU A 587      18.860  31.100  36.310  1.00  0.00           C
ATOM     51 HD11 LEU A 587      19.130  32.050  35.800  1.00  0.00           H
ATOM     52 HD12 LEU A 587      17.770  31.150  36.510  1.00  0.00           H
ATOM     53 HD13 LEU A 587      19.030  30.220  35.660  1.00  0.00           H
ATOM     54  CD2 LEU A 587      19.560  29.740  38.310  1.00  0.00           C
ATOM     55 HD21 LEU A 587      19.790  29.720  39.400  1.00  0.00           H
ATOM     56 HD22 LEU A 587      20.070  28.850  37.890  1.00  0.00           H
ATOM     57 HD23 LEU A 587      18.460  29.610  38.330  1.00  0.00           H
ATOM     58  C   LEU A 587      23.780  31.050  37.360  1.00  0.00           C
ATOM     59  O   LEU A 587      24.300  30.100  36.890  1.00  0.00           O
ATOM     60  N   ASP A 588      24.390  32.230  37.380  1.00  0.00           N
ATOM     61  HN  ASP A 588      24.000  33.030  37.840  1.00  0.00           H
ATOM     62  CA  ASP A 588      25.640  32.610  36.790  1.00  0.00           C
ATOM     63  HA  ASP A 588      25.620  32.430  35.730  1.00  0.00           H
ATOM     64  CB  ASP A 588      26.090  34.110  36.900  1.00  0.00           C
ATOM     65  HB1 ASP A 588      27.090  34.180  36.430  1.00  0.00           H
ATOM     66  HB2 ASP A 588      26.300  34.300  37.970  1.00  0.00           H
ATOM     67  CG  ASP A 588      25.100  35.120  36.390  1.00  0.00           C
ATOM     68  OD1 ASP A 588      24.000  35.150  36.950  1.00  0.00           O
ATOM     69  OD2 ASP A 588      25.520  36.030  35.600  1.00  0.00           O
ATOM     70  C   ASP A 588      26.720  31.720  37.400  1.00  0.00           C
ATOM     71  O   ASP A 588      27.590  31.170  36.740  1.00  0.00           O
ATOM     72  N   ILE A 589      26.580  31.550  38.800  1.00  0.00           N
ATOM     73  HN  ILE A 589      25.790  32.040  39.160  1.00  0.00           H
ATOM     74  CA  ILE A 589      27.490  30.800  39.600  1.00  0.00           C
ATOM     75  HA  ILE A 589      28.500  31.120  39.420  1.00  0.00           H
ATOM     76  CB  ILE A 589      27.220  30.980  41.110  1.00  0.00           C
ATOM     77  HB  ILE A 589      26.210  30.580  41.360  1.00  0.00           H
ATOM     78  CG2 ILE A 589      28.280  30.220  41.900  1.00  0.00           C
ATOM     79 HG21 ILE A 589      29.290  30.510  41.530  1.00  0.00           H
ATOM     80 HG22 ILE A 589      28.050  29.140  41.800  1.00  0.00           H
ATOM     81 HG23 ILE A 589      28.320  30.630  42.930  1.00  0.00           H
ATOM     82  CG1 ILE A 589      27.320  32.510  41.480  1.00  0.00           C
ATOM     83 HG11 ILE A 589      26.940  33.110  40.620  1.00  0.00           H
ATOM     84 HG12 ILE A 589      28.410  32.690  41.650  1.00  0.00           H
ATOM     85  CD  ILE A 589      26.490  32.920  42.730  1.00  0.00           C
ATOM     86  HD1 ILE A 589      25.450  33.300  42.590  1.00  0.00           H
ATOM     87  HD2 ILE A 589      27.080  33.800  43.050  1.00  0.00           H
ATOM     88  HD3 ILE A 589      26.480  32.210  43.580  1.00  0.00           H
ATOM     89  C   ILE A 589      27.360  29.330  39.130  1.00  0.00           C
ATOM     90  O   ILE A 589      28.390  28.670  38.960  1.00  0.00           O
ATOM     91  N   LYS A 590      26.120  28.850  38.950  1.00  0.00           N
ATOM     92  HN  LYS A 590      25.280  29.390  38.980  1.00  0.00           H
ATOM     93  CA  LYS A 590      25.920  27.490  38.480  1.00  0.00           C
ATOM     94  HA  LYS A 590      26.480  26.830  39.130  1.00  0.00           H
ATOM     95  CB  LYS A 590      24.410  27.140  38.680  1.00  0.00           C
ATOM     96  HB1 LYS A 590      24.250  26.090  38.380  1.00  0.00           H
ATOM     97  HB2 LYS A 590      23.760  27.710  37.990  1.00  0.00           H
ATOM     98  CG  LYS A 590      24.010  27.150  40.120  1.00  0.00           C
ATOM     99  HG1 LYS A 590      23.980  28.210  40.460  1.00  0.00           H
ATOM    100  HG2 LYS A 590      24.730  26.620  40.770  1.00  0.00           H
ATOM    101  CD  LYS A 590      22.690  26.460  40.390  1.00  0.00           C
ATOM    102  HD1 LYS A 590      22.520  26.290  41.470  1.00  0.00           H
ATOM    103  HD2 LYS A 590      22.790  25.440  39.990  1.00  0.00           H
ATOM    104  CE  LYS A 590      21.480  27.080  39.700  1.00  0.00           C
ATOM    105  HE1 LYS A 590      21.730  27.270  38.630  1.00  0.00           H
ATOM    106  HE2 LYS A 590      21.150  28.050  40.120  1.00  0.00           H
ATOM    107  NZ  LYS A 590      20.330  26.080  39.740  1.00  0.00           N
ATOM    108  HZ1 LYS A 590      20.600  25.180  39.300  1.00  0.00           H
ATOM    109  HZ2 LYS A 590      19.460  26.500  39.360  1.00  0.00           H
ATOM    110  HZ3 LYS A 590      20.150  25.890  40.750  1.00  0.00           H
ATOM    111  C   LYS A 590      26.280  27.260  37.030  1.00  0.00           C
ATOM    112  O   LYS A 590      26.520  26.160  36.590  1.00  0.00           O
ATOM    113  N   ARG A 591      26.230  28.250  36.120  1.00  0.00           N
ATOM    114  HN  ARG A 591      25.800  29.130  36.350  1.00  0.00           H
ATOM    115  CA  ARG A 591      26.760  28.110  34.740  1.00  0.00           C
ATOM    116  HA  ARG A 591      26.330  27.290  34.190  1.00  0.00           H
ATOM    117  CB  ARG A 591      26.380  29.310  33.820  1.00  0.00           C
ATOM    118  HB1 ARG A 591      26.870  29.140  32.840  1.00  0.00           H
ATOM    119  HB2 ARG A 591      26.950  30.170  34.250  1.00  0.00           H
ATOM    120  CG  ARG A 591      24.930  29.680  33.730  1.00  0.00           C
ATOM    121  HG1 ARG A 591      24.840  30.340  32.840  1.00  0.00           H
ATOM    122  HG2 ARG A 591      24.610  30.210  34.650  1.00  0.00           H
ATOM    123  CD  ARG A 591      23.930  28.480  33.500  1.00  0.00           C
ATOM    124  HD1 ARG A 591      22.890  28.860  33.370  1.00  0.00           H
ATOM    125  HD2 ARG A 591      23.920  27.730  34.320  1.00  0.00           H
ATOM    126  NE  ARG A 591      24.400  27.980  32.170  1.00  0.00           N
ATOM    127  HE  ARG A 591      25.140  28.490  31.730  1.00  0.00           H
ATOM    128  CZ  ARG A 591      23.670  27.160  31.490  1.00  0.00           C
ATOM    129  NH1 ARG A 591      22.590  26.550  31.980  1.00  0.00           N
ATOM    130 HH11 ARG A 591      22.500  26.410  32.960  1.00  0.00           H
ATOM    131 HH12 ARG A 591      22.090  25.870  31.450  1.00  0.00           H
ATOM    132  NH2 ARG A 591      24.000  26.950  30.230  1.00  0.00           N
ATOM    133 HH21 ARG A 591      23.180  26.780  29.690  1.00  0.00           H
ATOM    134 HH22 ARG A 591      24.730  27.480  29.800  1.00  0.00           H
ATOM    135  C   ARG A 591      28.190  27.880  34.760  1.00  0.00           C
ATOM    136  O   ARG A 591      28.710  27.310  33.850  1.00  0.00           O
ATOM    137  N   LYS A 592      28.890  28.450  35.720  1.00  0.00           N
ATOM    138  HN  LYS A 592      28.330  28.990  36.350  1.00  0.00           H
ATOM    139  CA  LYS A 592      30.360  28.370  35.830  1.00  0.00           C
ATOM    140  HA  LYS A 592      30.860  28.210  34.870  1.00  0.00           H
ATOM    141  CB  LYS A 592      30.910  29.740  36.210  1.00  0.00           C
ATOM    142  HB1 LYS A 592      31.970  29.780  36.520  1.00  0.00           H
ATOM    143  HB2 LYS A 592      30.150  30.180  36.880  1.00  0.00           H
ATOM    144  CG  LYS A 592      30.990  30.630  34.960  1.00  0.00           C
ATOM    145  HG1 LYS A 592      31.200  31.590  35.470  1.00  0.00           H
ATOM    146  HG2 LYS A 592      30.010  30.590  34.440  1.00  0.00           H
ATOM    147  CD  LYS A 592      32.110  30.390  33.930  1.00  0.00           C
ATOM    148  HD1 LYS A 592      31.970  29.370  33.500  1.00  0.00           H
ATOM    149  HD2 LYS A 592      33.080  30.430  34.470  1.00  0.00           H
ATOM    150  CE  LYS A 592      32.190  31.510  32.780  1.00  0.00           C
ATOM    151  HE1 LYS A 592      32.590  32.450  33.240  1.00  0.00           H
ATOM    152  HE2 LYS A 592      31.300  31.740  32.180  1.00  0.00           H
ATOM    153  NZ  LYS A 592      33.190  30.980  31.810  1.00  0.00           N
ATOM    154  HZ1 LYS A 592      32.770  30.130  31.360  1.00  0.00           H
ATOM    155  HZ2 LYS A 592      34.080  30.740  32.300  1.00  0.00           H
ATOM    156  HZ3 LYS A 592      33.380  31.700  31.090  1.00  0.00           H
ATOM    157  C   LYS A 592      30.800  27.190  36.760  1.00  0.00           C
ATOM    158  O   LYS A 592      31.870  26.660  36.810  1.00  0.00           O
ATOM    159  N   ALA A 593      29.810  26.660  37.550  1.00  0.00           N
ATOM    160  HN  ALA A 593      28.920  27.110  37.570  1.00  0.00           H
ATOM    161  CA  ALA A 593      29.970  25.480  38.350  1.00  0.00           C
ATOM    162  HA  ALA A 593      30.790  25.630  39.040  1.00  0.00           H
ATOM    163  CB  ALA A 593      28.620  25.070  39.130  1.00  0.00           C
ATOM    164  HB1 ALA A 593      28.620  24.080  39.610  1.00  0.00           H
ATOM    165  HB2 ALA A 593      27.740  25.300  38.470  1.00  0.00           H
ATOM    166  HB3 ALA A 593      28.450  25.820  39.930  1.00  0.00           H
ATOM    167  C   ALA A 593      30.390  24.200  37.650  1.00  0.00           C
ATOM    168  O   ALA A 593      31.360  23.680  38.170  1.00  0.00           O
ATOM    169  N   PRO A 594      29.940  23.560  36.530  1.00  0.00           N
ATOM    170  CD  PRO A 594      28.860  24.050  35.620  1.00  0.00           C
ATOM    171  HD1 PRO A 594      29.170  24.990  35.130  1.00  0.00           H
ATOM    172  HD2 PRO A 594      27.950  24.350  36.210  1.00  0.00           H
ATOM    173  CA  PRO A 594      30.380  22.190  36.200  1.00  0.00           C
ATOM    174  HA  PRO A 594      30.480  21.580  37.090  1.00  0.00           H
ATOM    175  CB  PRO A 594      29.220  21.710  35.260  1.00  0.00           C
ATOM    176  HB1 PRO A 594      28.470  21.210  35.900  1.00  0.00           H
ATOM    177  HB2 PRO A 594      29.530  20.960  34.490  1.00  0.00           H
ATOM    178  CG  PRO A 594      28.680  22.900  34.610  1.00  0.00           C
ATOM    179  HG1 PRO A 594      29.310  23.130  33.720  1.00  0.00           H
ATOM    180  HG2 PRO A 594      27.630  22.850  34.270  1.00  0.00           H
ATOM    181  C   PRO A 594      31.710  22.290  35.450  1.00  0.00           C
ATOM    182  O   PRO A 594      31.840  21.610  34.400  1.00  0.00           O
ATOM    183  N   PHE A 595      32.600  23.130  35.860  1.00  0.00           N
ATOM    184  HN  PHE A 595      32.180  23.590  36.620  1.00  0.00           H
ATOM    185  CA  PHE A 595      33.900  23.430  35.220  1.00  0.00           C
ATOM    186  HA  PHE A 595      34.090  22.570  34.600  1.00  0.00           H
ATOM    187  CB  PHE A 595      33.890  24.690  34.380  1.00  0.00           C
ATOM    188  HB1 PHE A 595      34.860  25.030  33.950  1.00  0.00           H
ATOM    189  HB2 PHE A 595      33.550  25.530  35.020  1.00  0.00           H
ATOM    190  CG  PHE A 595      32.970  24.490  33.170  1.00  0.00           C
ATOM    191  CD1 PHE A 595      31.610  24.930  33.280  1.00  0.00           C
ATOM    192  HD1 PHE A 595      31.350  25.400  34.230  1.00  0.00           H
ATOM    193  CE1 PHE A 595      30.790  24.930  32.130  1.00  0.00           C
ATOM    194  HE1 PHE A 595      29.780  25.280  32.270  1.00  0.00           H
ATOM    195  CZ  PHE A 595      31.210  24.310  31.010  1.00  0.00           C
ATOM    196  HZ  PHE A 595      30.620  24.210  30.110  1.00  0.00           H
ATOM    197  CD2 PHE A 595      33.350  23.970  31.940  1.00  0.00           C
ATOM    198  HD2 PHE A 595      34.390  23.660  31.850  1.00  0.00           H
ATOM    199  CE2 PHE A 595      32.530  23.890  30.870  1.00  0.00           C
ATOM    200  HE2 PHE A 595      32.910  23.440  29.980  1.00  0.00           H
ATOM    201  C   PHE A 595      35.000  23.470  36.270  1.00  0.00           C
ATOM    202  O   PHE A 595      36.140  23.790  36.020  1.00  0.00           O
ATOM    203  N   PHE A 596      34.680  23.180  37.480  1.00  0.00           N
ATOM    204  HN  PHE A 596      33.740  22.950  37.730  1.00  0.00           H
ATOM    205  CA  PHE A 596      35.590  23.100  38.570  1.00  0.00           C
ATOM    206  HA  PHE A 596      36.140  24.000  38.840  1.00  0.00           H
ATOM    207  CB  PHE A 596      34.720  22.740  39.820  1.00  0.00           C
ATOM    208  HB1 PHE A 596      34.190  21.780  39.670  1.00  0.00           H
ATOM    209  HB2 PHE A 596      34.010  23.570  40.040  1.00  0.00           H
ATOM    210  CG  PHE A 596      35.650  22.670  41.000  1.00  0.00           C
ATOM    211  CD1 PHE A 596      36.000  23.850  41.680  1.00  0.00           C
ATOM    212  HD1 PHE A 596      35.690  24.810  41.330  1.00  0.00           H
ATOM    213  CE1 PHE A 596      36.940  23.780  42.720  1.00  0.00           C
ATOM    214  HE1 PHE A 596      37.040  24.690  43.290  1.00  0.00           H
ATOM    215  CZ  PHE A 596      37.280  22.520  43.280  1.00  0.00           C
ATOM    216  HZ  PHE A 596      37.720  22.410  44.260  1.00  0.00           H
ATOM    217  CD2 PHE A 596      36.070  21.390  41.530  1.00  0.00           C
ATOM    218  HD2 PHE A 596      35.680  20.490  41.060  1.00  0.00           H
ATOM    219  CE2 PHE A 596      36.860  21.340  42.700  1.00  0.00           C
ATOM    220  HE2 PHE A 596      37.240  20.430  43.140  1.00  0.00           H
ATOM    221  C   PHE A 596      36.610  22.010  38.310  1.00  0.00           C
ATOM    222  O   PHE A 596      37.780  22.270  38.540  1.00  0.00           O
ATOM    223  N   LEU A 597      36.150  20.820  37.840  1.00  0.00           N
ATOM    224  HN  LEU A 597      35.190  20.540  37.890  1.00  0.00           H
ATOM    225  CA  LEU A 597      37.090  19.780  37.460  1.00  0.00           C
ATOM    226  HA  LEU A 597      37.930  19.630  38.120  1.00  0.00           H
ATOM    227  CB  LEU A 597      36.490  18.380  37.460  1.00  0.00           C
ATOM    228  HB1 LEU A 597      37.290  17.690  37.120  1.00  0.00           H
ATOM    229  HB2 LEU A 597      35.560  18.340  36.860  1.00  0.00           H
ATOM    230  CG  LEU A 597      35.990  17.850  38.830  1.00  0.00           C
ATOM    231  HG  LEU A 597      35.280  18.590  39.240  1.00  0.00           H
ATOM    232  CD1 LEU A 597      35.250  16.510  38.760  1.00  0.00           C
ATOM    233 HD11 LEU A 597      35.850  15.740  38.220  1.00  0.00           H
ATOM    234 HD12 LEU A 597      34.380  16.520  38.080  1.00  0.00           H
ATOM    235 HD13 LEU A 597      35.060  16.090  39.770  1.00  0.00           H
ATOM    236  CD2 LEU A 597      37.110  17.830  39.890  1.00  0.00           C
ATOM    237 HD21 LEU A 597      38.000  17.370  39.410  1.00  0.00           H
ATOM    238 HD22 LEU A 597      36.890  17.390  40.880  1.00  0.00           H
ATOM    239 HD23 LEU A 597      37.380  18.860  40.190  1.00  0.00           H
ATOM    240  C   LEU A 597      37.730  20.130  36.170  1.00  0.00           C
ATOM    241  O   LEU A 597      38.890  19.740  35.970  1.00  0.00           O
ATOM    242  N   SER A 598      37.060  20.830  35.200  1.00  0.00           N
ATOM    243  HN  SER A 598      36.080  20.910  35.380  1.00  0.00           H
ATOM    244  CA  SER A 598      37.760  21.300  33.980  1.00  0.00           C
ATOM    245  HA  SER A 598      38.140  20.510  33.350  1.00  0.00           H
ATOM    246  CB  SER A 598      36.840  21.960  32.910  1.00  0.00           C
ATOM    247  HB1 SER A 598      37.460  22.330  32.060  1.00  0.00           H
ATOM    248  HB2 SER A 598      36.300  22.790  33.400  1.00  0.00           H
ATOM    249  OG  SER A 598      35.980  20.960  32.460  1.00  0.00           O
ATOM    250  HG1 SER A 598      35.580  20.640  33.270  1.00  0.00           H
ATOM    251  C   SER A 598      38.890  22.180  34.280  1.00  0.00           C
ATOM    252  O   SER A 598      39.990  22.030  33.810  1.00  0.00           O
ATOM    253  N   ASP A 599      38.610  23.180  35.180  1.00  0.00           N
ATOM    254  HN  ASP A 599      37.660  23.130  35.480  1.00  0.00           H
ATOM    255  CA  ASP A 599      39.520  24.260  35.600  1.00  0.00           C
ATOM    256  HA  ASP A 599      39.940  24.710  34.720  1.00  0.00           H
ATOM    257  CB  ASP A 599      38.880  25.280  36.600  1.00  0.00           C
ATOM    258  HB1 ASP A 599      39.590  25.890  37.200  1.00  0.00           H
ATOM    259  HB2 ASP A 599      38.210  24.760  37.320  1.00  0.00           H
ATOM    260  CG  ASP A 599      38.060  26.360  35.940  1.00  0.00           C
ATOM    261  OD1 ASP A 599      37.780  26.310  34.720  1.00  0.00           O
ATOM    262  OD2 ASP A 599      37.690  27.340  36.700  1.00  0.00           O
ATOM    263  C   ASP A 599      40.720  23.560  36.200  1.00  0.00           C
ATOM    264  O   ASP A 599      41.870  23.930  35.890  1.00  0.00           O
ATOM    265  N   PHE A 600      40.510  22.510  37.090  1.00  0.00           N
ATOM    266  HN  PHE A 600      39.580  22.330  37.380  1.00  0.00           H
ATOM    267  CA  PHE A 600      41.560  21.820  37.850  1.00  0.00           C
ATOM    268  HA  PHE A 600      42.180  22.500  38.410  1.00  0.00           H
ATOM    269  CB  PHE A 600      40.900  20.690  38.780  1.00  0.00           C
ATOM    270  HB1 PHE A 600      40.440  19.810  38.310  1.00  0.00           H
ATOM    271  HB2 PHE A 600      39.960  21.170  39.130  1.00  0.00           H
ATOM    272  CG  PHE A 600      41.730  20.230  40.000  1.00  0.00           C
ATOM    273  CD1 PHE A 600      42.870  19.330  39.900  1.00  0.00           C
ATOM    274  HD1 PHE A 600      43.200  18.880  38.970  1.00  0.00           H
ATOM    275  CE1 PHE A 600      43.570  18.900  41.090  1.00  0.00           C
ATOM    276  HE1 PHE A 600      44.400  18.200  41.090  1.00  0.00           H
ATOM    277  CZ  PHE A 600      43.120  19.320  42.340  1.00  0.00           C
ATOM    278  HZ  PHE A 600      43.580  18.930  43.230  1.00  0.00           H
ATOM    279  CD2 PHE A 600      41.310  20.630  41.270  1.00  0.00           C
ATOM    280  HD2 PHE A 600      40.480  21.330  41.360  1.00  0.00           H
ATOM    281  CE2 PHE A 600      41.990  20.150  42.410  1.00  0.00           C
ATOM    282  HE2 PHE A 600      41.720  20.630  43.350  1.00  0.00           H
ATOM    283  C   PHE A 600      42.450  20.980  36.890  1.00  0.00           C
ATOM    284  O   PHE A 600      43.650  20.990  36.970  1.00  0.00           O
ATOM    285  N   LYS A 601      41.940  20.330  35.820  1.00  0.00           N
ATOM    286  HN  LYS A 601      40.960  20.200  35.770  1.00  0.00           H
ATOM    287  CA  LYS A 601      42.700  19.730  34.710  1.00  0.00           C
ATOM    288  HA  LYS A 601      43.270  18.940  35.180  1.00  0.00           H
ATOM    289  CB  LYS A 601      41.760  18.900  33.790  1.00  0.00           C
ATOM    290  HB1 LYS A 601      42.320  18.760  32.840  1.00  0.00           H
ATOM    291  HB2 LYS A 601      40.920  19.600  33.590  1.00  0.00           H
ATOM    292  CG  LYS A 601      41.370  17.480  34.180  1.00  0.00           C
ATOM    293  HG1 LYS A 601      41.030  17.250  35.220  1.00  0.00           H
ATOM    294  HG2 LYS A 601      42.240  16.800  34.000  1.00  0.00           H
ATOM    295  CD  LYS A 601      40.290  16.930  33.160  1.00  0.00           C
ATOM    296  HD1 LYS A 601      40.330  15.820  33.110  1.00  0.00           H
ATOM    297  HD2 LYS A 601      40.540  17.390  32.180  1.00  0.00           H
ATOM    298  CE  LYS A 601      38.840  17.360  33.500  1.00  0.00           C
ATOM    299  HE1 LYS A 601      38.880  18.470  33.450  1.00  0.00           H
ATOM    300  HE2 LYS A 601      38.440  16.890  34.430  1.00  0.00           H
ATOM    301  NZ  LYS A 601      37.890  16.890  32.440  1.00  0.00           N
ATOM    302  HZ1 LYS A 601      38.100  17.270  31.500  1.00  0.00           H
ATOM    303  HZ2 LYS A 601      36.980  17.280  32.760  1.00  0.00           H
ATOM    304  HZ3 LYS A 601      37.830  15.850  32.420  1.00  0.00           H
ATOM    305  C   LYS A 601      43.650  20.750  33.990  1.00  0.00           C
ATOM    306  O   LYS A 601      44.780  20.350  33.590  1.00  0.00           O
ATOM    307  N   ASP A 602      43.310  22.070  33.830  1.00  0.00           N
ATOM    308  HN  ASP A 602      42.460  22.330  34.300  1.00  0.00           H
ATOM    309  CA  ASP A 602      44.140  23.240  33.360  1.00  0.00           C
ATOM    310  HA  ASP A 602      44.740  22.890  32.530  1.00  0.00           H
ATOM    311  CB  ASP A 602      43.300  24.480  32.860  1.00  0.00           C
ATOM    312  HB1 ASP A 602      43.970  25.270  32.480  1.00  0.00           H
ATOM    313  HB2 ASP A 602      42.730  24.920  33.710  1.00  0.00           H
ATOM    314  CG  ASP A 602      42.460  24.050  31.670  1.00  0.00           C
ATOM    315  OD1 ASP A 602      42.910  23.280  30.780  1.00  0.00           O
ATOM    316  OD2 ASP A 602      41.350  24.560  31.540  1.00  0.00           O
ATOM    317  C   ASP A 602      45.120  23.730  34.420  1.00  0.00           C
ATOM    318  O   ASP A 602      46.120  24.400  34.110  1.00  0.00           O
ATOM    319  N   ALA A 603      45.010  23.370  35.710  1.00  0.00           N
ATOM    320  HN  ALA A 603      44.250  22.870  36.110  1.00  0.00           H
ATOM    321  CA  ALA A 603      45.950  23.650  36.790  1.00  0.00           C
ATOM    322  HA  ALA A 603      46.470  24.580  36.650  1.00  0.00           H
ATOM    323  CB  ALA A 603      45.180  23.870  38.100  1.00  0.00           C
ATOM    324  HB1 ALA A 603      44.330  24.590  38.040  1.00  0.00           H
ATOM    325  HB2 ALA A 603      45.800  24.250  38.940  1.00  0.00           H
ATOM    326  HB3 ALA A 603      44.890  22.890  38.530  1.00  0.00           H
ATOM    327  C   ALA A 603      46.930  22.610  37.010  1.00  0.00           C
ATOM    328  O   ALA A 603      47.970  22.730  37.560  1.00  0.00           O
ATOM    329  N   LEU A 604      46.740  21.350  36.450  1.00  0.00           N
ATOM    330  HN  LEU A 604      45.900  21.170  35.960  1.00  0.00           H
ATOM    331  CA  LEU A 604      47.690  20.280  36.590  1.00  0.00           C
ATOM    332  HA  LEU A 604      48.140  20.240  37.560  1.00  0.00           H
ATOM    333  CB  LEU A 604      47.080  18.840  36.440  1.00  0.00           C
ATOM    334  HB1 LEU A 604      47.920  18.120  36.360  1.00  0.00           H
ATOM    335  HB2 LEU A 604      46.600  18.820  35.440  1.00  0.00           H
ATOM    336  CG  LEU A 604      46.220  18.380  37.560  1.00  0.00           C
ATOM    337  HG  LEU A 604      45.580  19.130  38.080  1.00  0.00           H
ATOM    338  CD1 LEU A 604      45.250  17.260  37.070  1.00  0.00           C
ATOM    339 HD11 LEU A 604      44.820  16.750  37.960  1.00  0.00           H
ATOM    340 HD12 LEU A 604      45.780  16.640  36.330  1.00  0.00           H
ATOM    341 HD13 LEU A 604      44.400  17.690  36.510  1.00  0.00           H
ATOM    342  CD2 LEU A 604      47.060  17.760  38.710  1.00  0.00           C
ATOM    343 HD21 LEU A 604      46.420  17.210  39.430  1.00  0.00           H
ATOM    344 HD22 LEU A 604      47.550  18.500  39.390  1.00  0.00           H
ATOM    345 HD23 LEU A 604      47.850  17.060  38.370  1.00  0.00           H
ATOM    346  C   LEU A 604      48.830  20.480  35.610  1.00  0.00           C
ATOM    347  O   LEU A 604      48.770  20.050  34.420  1.00  0.00           O
ATOM    348  N   SER A 605      49.910  21.110  36.150  1.00  0.00           N
ATOM    349  HN  SER A 605      49.740  21.620  36.990  1.00  0.00           H
ATOM    350  CA  SER A 605      51.210  21.250  35.490  1.00  0.00           C
ATOM    351  HA  SER A 605      51.560  20.240  35.340  1.00  0.00           H
ATOM    352  CB  SER A 605      51.310  22.170  34.230  1.00  0.00           C
ATOM    353  HB1 SER A 605      50.630  21.750  33.460  1.00  0.00           H
ATOM    354  HB2 SER A 605      52.330  22.280  33.840  1.00  0.00           H
ATOM    355  OG  SER A 605      50.850  23.510  34.510  1.00  0.00           O
ATOM    356  HG1 SER A 605      50.020  23.590  34.070  1.00  0.00           H
ATOM    357  C   SER A 605      52.300  21.780  36.440  1.00  0.00           C
ATOM    358  O   SER A 605      51.940  22.410  37.470  1.00  0.00           O
ATOM    359  N   LEU A 606      53.580  21.570  36.070  1.00  0.00           N
ATOM    360  HN  LEU A 606      53.750  21.110  35.210  1.00  0.00           H
ATOM    361  CA  LEU A 606      54.690  22.220  36.780  1.00  0.00           C
ATOM    362  HA  LEU A 606      54.600  22.060  37.840  1.00  0.00           H
ATOM    363  CB  LEU A 606      56.030  21.510  36.450  1.00  0.00           C
ATOM    364  HB1 LEU A 606      56.910  21.930  36.980  1.00  0.00           H
ATOM    365  HB2 LEU A 606      56.140  21.610  35.350  1.00  0.00           H
ATOM    366  CG  LEU A 606      56.040  20.040  36.850  1.00  0.00           C
ATOM    367  HG  LEU A 606      55.380  19.450  36.180  1.00  0.00           H
ATOM    368  CD1 LEU A 606      57.450  19.470  36.600  1.00  0.00           C
ATOM    369 HD11 LEU A 606      57.600  18.440  37.000  1.00  0.00           H
ATOM    370 HD12 LEU A 606      58.150  20.030  37.250  1.00  0.00           H
ATOM    371 HD13 LEU A 606      57.730  19.490  35.530  1.00  0.00           H
ATOM    372  CD2 LEU A 606      55.610  19.780  38.360  1.00  0.00           C
ATOM    373 HD21 LEU A 606      55.770  18.740  38.700  1.00  0.00           H
ATOM    374 HD22 LEU A 606      54.540  20.070  38.350  1.00  0.00           H
ATOM    375 HD23 LEU A 606      56.310  20.340  39.030  1.00  0.00           H
ATOM    376  C   LEU A 606      54.760  23.730  36.570  1.00  0.00           C
ATOM    377  O   LEU A 606      55.140  24.550  37.470  1.00  0.00           O
ATOM    378  N   GLN A 607      54.410  24.250  35.390  1.00  0.00           N
ATOM    379  HN  GLN A 607      54.210  23.620  34.640  1.00  0.00           H
ATOM    380  CA  GLN A 607      54.310  25.700  35.310  1.00  0.00           C
ATOM    381  HA  GLN A 607      55.340  25.960  35.490  1.00  0.00           H
ATOM    382  CB  GLN A 607      53.950  26.160  33.830  1.00  0.00           C
ATOM    383  HB1 GLN A 607      53.300  25.330  33.470  1.00  0.00           H
ATOM    384  HB2 GLN A 607      54.860  26.070  33.200  1.00  0.00           H
ATOM    385  CG  GLN A 607      53.190  27.480  33.750  1.00  0.00           C
ATOM    386  HG1 GLN A 607      53.660  28.310  34.320  1.00  0.00           H
ATOM    387  HG2 GLN A 607      52.120  27.410  34.030  1.00  0.00           H
ATOM    388  CD  GLN A 607      53.210  28.020  32.300  1.00  0.00           C
ATOM    389  OE1 GLN A 607      53.020  27.240  31.350  1.00  0.00           O
ATOM    390  NE2 GLN A 607      53.360  29.340  32.150  1.00  0.00           N
ATOM    391 HE21 GLN A 607      53.350  29.770  31.250  1.00  0.00           H
ATOM    392 HE22 GLN A 607      53.320  30.020  32.880  1.00  0.00           H
ATOM    393  C   GLN A 607      53.340  26.380  36.300  1.00  0.00           C
ATOM    394  O   GLN A 607      53.690  27.360  36.980  1.00  0.00           O
ATOM    395  N   CYS A 608      52.140  25.730  36.520  1.00  0.00           N
ATOM    396  HN  CYS A 608      51.970  24.860  36.060  1.00  0.00           H
ATOM    397  CA  CYS A 608      51.110  26.050  37.480  1.00  0.00           C
ATOM    398  HA  CYS A 608      50.870  27.100  37.450  1.00  0.00           H
ATOM    399  CB  CYS A 608      49.820  25.250  37.310  1.00  0.00           C
ATOM    400  HB1 CYS A 608      49.140  25.400  38.170  1.00  0.00           H
ATOM    401  HB2 CYS A 608      49.920  24.140  37.210  1.00  0.00           H
ATOM    402  SG  CYS A 608      48.960  25.900  35.880  1.00  0.00           S
ATOM    403  HG1 CYS A 608      49.750  25.330  34.990  1.00  0.00           H
ATOM    404  C   CYS A 608      51.580  25.820  38.910  1.00  0.00           C
ATOM    405  O   CYS A 608      51.330  26.680  39.730  1.00  0.00           O
ATOM    406  N   LEU A 609      52.280  24.770  39.190  1.00  0.00           N
ATOM    407  HN  LEU A 609      52.340  24.100  38.460  1.00  0.00           H
ATOM    408  CA  LEU A 609      52.880  24.420  40.490  1.00  0.00           C
ATOM    409  HA  LEU A 609      52.060  24.450  41.190  1.00  0.00           H
ATOM    410  CB  LEU A 609      53.600  23.080  40.480  1.00  0.00           C
ATOM    411  HB1 LEU A 609      54.490  23.050  39.810  1.00  0.00           H
ATOM    412  HB2 LEU A 609      52.920  22.430  39.910  1.00  0.00           H
ATOM    413  CG  LEU A 609      54.140  22.470  41.810  1.00  0.00           C
ATOM    414  HG  LEU A 609      54.930  23.130  42.220  1.00  0.00           H
ATOM    415  CD1 LEU A 609      53.110  22.220  42.930  1.00  0.00           C
ATOM    416 HD11 LEU A 609      52.600  23.100  43.390  1.00  0.00           H
ATOM    417 HD12 LEU A 609      53.570  21.620  43.740  1.00  0.00           H
ATOM    418 HD13 LEU A 609      52.220  21.720  42.500  1.00  0.00           H
ATOM    419  CD2 LEU A 609      54.780  21.140  41.520  1.00  0.00           C
ATOM    420 HD21 LEU A 609      55.480  21.280  40.670  1.00  0.00           H
ATOM    421 HD22 LEU A 609      54.070  20.360  41.160  1.00  0.00           H
ATOM    422 HD23 LEU A 609      55.410  20.770  42.350  1.00  0.00           H
ATOM    423  C   LEU A 609      53.910  25.440  40.950  1.00  0.00           C
ATOM    424  O   LEU A 609      54.020  25.870  42.070  1.00  0.00           O
ATOM    425  N   ALA A 610      54.740  25.900  40.040  1.00  0.00           N
ATOM    426  HN  ALA A 610      54.730  25.440  39.160  1.00  0.00           H
ATOM    427  CA  ALA A 610      55.550  27.090  40.160  1.00  0.00           C
ATOM    428  HA  ALA A 610      56.110  26.920  41.070  1.00  0.00           H
ATOM    429  CB  ALA A 610      56.500  27.230  39.020  1.00  0.00           C
ATOM    430  HB1 ALA A 610      56.820  26.210  38.740  1.00  0.00           H
ATOM    431  HB2 ALA A 610      57.390  27.830  39.300  1.00  0.00           H
ATOM    432  HB3 ALA A 610      56.060  27.660  38.100  1.00  0.00           H
ATOM    433  C   ALA A 610      54.910  28.380  40.380  1.00  0.00           C
ATOM    434  O   ALA A 610      55.330  29.290  41.170  1.00  0.00           O
ATOM    435  N   SER A 611      53.770  28.610  39.630  1.00  0.00           N
ATOM    436  HN  SER A 611      53.510  27.910  38.960  1.00  0.00           H
ATOM    437  CA  SER A 611      53.070  29.890  39.700  1.00  0.00           C
ATOM    438  HA  SER A 611      53.780  30.700  39.530  1.00  0.00           H
ATOM    439  CB  SER A 611      52.020  30.060  38.610  1.00  0.00           C
ATOM    440  HB1 SER A 611      51.700  31.120  38.530  1.00  0.00           H
ATOM    441  HB2 SER A 611      51.200  29.330  38.790  1.00  0.00           H
ATOM    442  OG  SER A 611      52.630  29.830  37.340  1.00  0.00           O
ATOM    443  HG1 SER A 611      52.700  28.880  37.180  1.00  0.00           H
ATOM    444  C   SER A 611      52.440  30.150  41.050  1.00  0.00           C
ATOM    445  O   SER A 611      52.420  31.260  41.540  1.00  0.00           O
ATOM    446  N   ILE A 612      51.790  29.060  41.610  1.00  0.00           N
ATOM    447  HN  ILE A 612      51.710  28.190  41.150  1.00  0.00           H
ATOM    448  CA  ILE A 612      51.230  29.060  42.970  1.00  0.00           C
ATOM    449  HA  ILE A 612      50.350  29.690  42.890  1.00  0.00           H
ATOM    450  CB  ILE A 612      50.690  27.650  43.360  1.00  0.00           C
ATOM    451  HB  ILE A 612      51.520  26.910  43.300  1.00  0.00           H
ATOM    452  CG2 ILE A 612      50.090  27.520  44.760  1.00  0.00           C
ATOM    453 HG21 ILE A 612      49.300  28.270  44.920  1.00  0.00           H
ATOM    454 HG22 ILE A 612      50.900  27.670  45.490  1.00  0.00           H
ATOM    455 HG23 ILE A 612      49.580  26.570  44.980  1.00  0.00           H
ATOM    456  CG1 ILE A 612      49.540  27.310  42.380  1.00  0.00           C
ATOM    457 HG11 ILE A 612      49.690  27.640  41.330  1.00  0.00           H
ATOM    458 HG12 ILE A 612      48.610  27.880  42.630  1.00  0.00           H
ATOM    459  CD  ILE A 612      49.180  25.850  42.250  1.00  0.00           C
ATOM    460  HD1 ILE A 612      49.930  25.240  41.710  1.00  0.00           H
ATOM    461  HD2 ILE A 612      48.270  25.710  41.640  1.00  0.00           H
ATOM    462  HD3 ILE A 612      49.010  25.500  43.290  1.00  0.00           H
ATOM    463  C   ILE A 612      52.160  29.630  44.010  1.00  0.00           C
ATOM    464  O   ILE A 612      51.960  30.630  44.680  1.00  0.00           O
ATOM    465  N   LEU A 613      53.400  29.000  44.120  1.00  0.00           N
ATOM    466  HN  LEU A 613      53.730  28.300  43.490  1.00  0.00           H
ATOM    467  CA  LEU A 613      54.440  29.530  45.050  1.00  0.00           C
ATOM    468  HA  LEU A 613      54.060  29.550  46.070  1.00  0.00           H
ATOM    469  CB  LEU A 613      55.830  28.680  44.910  1.00  0.00           C
ATOM    470  HB1 LEU A 613      56.090  28.660  43.820  1.00  0.00           H
ATOM    471  HB2 LEU A 613      55.630  27.640  45.230  1.00  0.00           H
ATOM    472  CG  LEU A 613      57.110  29.180  45.690  1.00  0.00           C
ATOM    473  HG  LEU A 613      57.170  30.290  45.620  1.00  0.00           H
ATOM    474  CD1 LEU A 613      57.030  28.800  47.190  1.00  0.00           C
ATOM    475 HD11 LEU A 613      56.610  29.630  47.770  1.00  0.00           H
ATOM    476 HD12 LEU A 613      58.040  28.510  47.570  1.00  0.00           H
ATOM    477 HD13 LEU A 613      56.350  27.930  47.370  1.00  0.00           H
ATOM    478  CD2 LEU A 613      58.400  28.580  45.020  1.00  0.00           C
ATOM    479 HD21 LEU A 613      58.430  29.020  44.000  1.00  0.00           H
ATOM    480 HD22 LEU A 613      58.350  27.470  44.990  1.00  0.00           H
ATOM    481 HD23 LEU A 613      59.310  28.890  45.590  1.00  0.00           H
ATOM    482  C   LEU A 613      54.820  30.970  44.820  1.00  0.00           C
ATOM    483  O   LEU A 613      54.810  31.800  45.730  1.00  0.00           O
ATOM    484  N   PHE A 614      55.060  31.410  43.580  1.00  0.00           N
ATOM    485  HN  PHE A 614      55.120  30.810  42.790  1.00  0.00           H
ATOM    486  CA  PHE A 614      55.520  32.780  43.310  1.00  0.00           C
ATOM    487  HA  PHE A 614      56.320  33.100  43.970  1.00  0.00           H
ATOM    488  CB  PHE A 614      55.990  32.890  41.790  1.00  0.00           C
ATOM    489  HB1 PHE A 614      55.100  32.400  41.350  1.00  0.00           H
ATOM    490  HB2 PHE A 614      56.840  32.210  41.530  1.00  0.00           H
ATOM    491  CG  PHE A 614      56.140  34.280  41.070  1.00  0.00           C
ATOM    492  CD1 PHE A 614      57.130  35.200  41.490  1.00  0.00           C
ATOM    493  HD1 PHE A 614      57.750  34.940  42.340  1.00  0.00           H
ATOM    494  CE1 PHE A 614      57.240  36.410  40.860  1.00  0.00           C
ATOM    495  HE1 PHE A 614      57.970  37.130  41.200  1.00  0.00           H
ATOM    496  CZ  PHE A 614      56.430  36.720  39.730  1.00  0.00           C
ATOM    497  HZ  PHE A 614      56.640  37.640  39.210  1.00  0.00           H
ATOM    498  CD2 PHE A 614      55.370  34.550  39.920  1.00  0.00           C
ATOM    499  HD2 PHE A 614      54.640  33.800  39.660  1.00  0.00           H
ATOM    500  CE2 PHE A 614      55.480  35.800  39.290  1.00  0.00           C
ATOM    501  HE2 PHE A 614      54.890  36.170  38.460  1.00  0.00           H
ATOM    502  C   PHE A 614      54.540  33.860  43.680  1.00  0.00           C
ATOM    503  O   PHE A 614      54.940  34.830  44.390  1.00  0.00           O
ATOM    504  N   LEU A 615      53.230  33.590  43.350  1.00  0.00           N
ATOM    505  HN  LEU A 615      52.970  32.830  42.770  1.00  0.00           H
ATOM    506  CA  LEU A 615      52.180  34.470  43.720  1.00  0.00           C
ATOM    507  HA  LEU A 615      52.610  35.450  43.550  1.00  0.00           H
ATOM    508  CB  LEU A 615      50.880  34.330  42.860  1.00  0.00           C
ATOM    509  HB1 LEU A 615      49.890  34.570  43.300  1.00  0.00           H
ATOM    510  HB2 LEU A 615      50.750  33.260  42.570  1.00  0.00           H
ATOM    511  CG  LEU A 615      50.910  35.050  41.490  1.00  0.00           C
ATOM    512  HG  LEU A 615      49.900  34.890  41.050  1.00  0.00           H
ATOM    513  CD1 LEU A 615      51.090  36.500  41.790  1.00  0.00           C
ATOM    514 HD11 LEU A 615      50.790  37.080  40.890  1.00  0.00           H
ATOM    515 HD12 LEU A 615      52.080  36.760  42.220  1.00  0.00           H
ATOM    516 HD13 LEU A 615      50.340  36.840  42.540  1.00  0.00           H
ATOM    517  CD2 LEU A 615      52.140  34.760  40.600  1.00  0.00           C
ATOM    518 HD21 LEU A 615      52.130  35.470  39.760  1.00  0.00           H
ATOM    519 HD22 LEU A 615      52.020  33.720  40.210  1.00  0.00           H
ATOM    520 HD23 LEU A 615      53.030  34.900  41.240  1.00  0.00           H
ATOM    521  C   LEU A 615      51.820  34.380  45.130  1.00  0.00           C
ATOM    522  O   LEU A 615      51.680  35.480  45.730  1.00  0.00           O
ATOM    523  N   TYR A 616      51.800  33.240  45.810  1.00  0.00           N
ATOM    524  HN  TYR A 616      51.920  32.370  45.330  1.00  0.00           H
ATOM    525  CA  TYR A 616      51.800  33.150  47.310  1.00  0.00           C
ATOM    526  HA  TYR A 616      50.830  33.450  47.690  1.00  0.00           H
ATOM    527  CB  TYR A 616      51.880  31.670  47.690  1.00  0.00           C
ATOM    528  HB1 TYR A 616      52.590  31.200  46.990  1.00  0.00           H
ATOM    529  HB2 TYR A 616      50.900  31.140  47.630  1.00  0.00           H
ATOM    530  CG  TYR A 616      52.310  31.450  49.170  1.00  0.00           C
ATOM    531  CD1 TYR A 616      53.610  31.190  49.440  1.00  0.00           C
ATOM    532  HD1 TYR A 616      54.360  31.050  48.680  1.00  0.00           H
ATOM    533  CE1 TYR A 616      54.060  31.040  50.780  1.00  0.00           C
ATOM    534  HE1 TYR A 616      55.110  30.840  50.990  1.00  0.00           H
ATOM    535  CZ  TYR A 616      53.200  31.380  51.840  1.00  0.00           C
ATOM    536  OH  TYR A 616      53.590  31.270  53.210  1.00  0.00           O
ATOM    537  HH  TYR A 616      52.740  31.230  53.650  1.00  0.00           H
ATOM    538  CD2 TYR A 616      51.470  31.870  50.250  1.00  0.00           C
ATOM    539  HD2 TYR A 616      50.510  32.330  50.060  1.00  0.00           H
ATOM    540  CE2 TYR A 616      51.920  31.850  51.650  1.00  0.00           C
ATOM    541  HE2 TYR A 616      51.310  32.210  52.470  1.00  0.00           H
ATOM    542  C   TYR A 616      52.770  34.120  48.020  1.00  0.00           C
ATOM    543  O   TYR A 616      52.440  34.890  48.890  1.00  0.00           O
ATOM    544  N   CYS A 617      54.100  33.970  47.710  1.00  0.00           N
ATOM    545  HN  CYS A 617      54.310  33.400  46.910  1.00  0.00           H
ATOM    546  CA  CYS A 617      55.080  34.810  48.370  1.00  0.00           C
ATOM    547  HA  CYS A 617      55.000  34.690  49.440  1.00  0.00           H
ATOM    548  CB  CYS A 617      56.530  34.420  47.970  1.00  0.00           C
ATOM    549  HB1 CYS A 617      57.210  35.270  48.200  1.00  0.00           H
ATOM    550  HB2 CYS A 617      56.540  34.450  46.860  1.00  0.00           H
ATOM    551  SG  CYS A 617      56.940  32.800  48.590  1.00  0.00           S
ATOM    552  HG1 CYS A 617      57.100  33.300  49.800  1.00  0.00           H
ATOM    553  C   CYS A 617      54.840  36.290  48.110  1.00  0.00           C
ATOM    554  O   CYS A 617      54.970  37.110  49.010  1.00  0.00           O
ATOM    555  N   ALA A 618      54.400  36.600  46.830  1.00  0.00           N
ATOM    556  HN  ALA A 618      54.260  35.930  46.110  1.00  0.00           H
ATOM    557  CA  ALA A 618      54.120  37.970  46.380  1.00  0.00           C
ATOM    558  HA  ALA A 618      55.080  38.410  46.620  1.00  0.00           H
ATOM    559  CB  ALA A 618      53.780  38.010  44.840  1.00  0.00           C
ATOM    560  HB1 ALA A 618      53.650  39.050  44.470  1.00  0.00           H
ATOM    561  HB2 ALA A 618      52.890  37.390  44.620  1.00  0.00           H
ATOM    562  HB3 ALA A 618      54.640  37.670  44.240  1.00  0.00           H
ATOM    563  C   ALA A 618      53.170  38.740  47.190  1.00  0.00           C
ATOM    564  O   ALA A 618      53.350  39.900  47.470  1.00  0.00           O
ATOM    565  N   CYS A 619      52.050  38.070  47.510  1.00  0.00           N
ATOM    566  HN  CYS A 619      51.990  37.160  47.100  1.00  0.00           H
ATOM    567  CA  CYS A 619      50.950  38.420  48.380  1.00  0.00           C
ATOM    568  HA  CYS A 619      50.750  39.450  48.180  1.00  0.00           H
ATOM    569  CB  CYS A 619      49.820  37.500  48.050  1.00  0.00           C
ATOM    570  HB1 CYS A 619      50.130  36.450  48.210  1.00  0.00           H
ATOM    571  HB2 CYS A 619      49.600  37.700  46.980  1.00  0.00           H
ATOM    572  SG  CYS A 619      48.260  37.670  48.990  1.00  0.00           S
ATOM    573  HG1 CYS A 619      47.260  37.560  48.130  1.00  0.00           H
ATOM    574  C   CYS A 619      51.290  38.370  49.860  1.00  0.00           C
ATOM    575  O   CYS A 619      50.760  39.130  50.620  1.00  0.00           O
ATOM    576  N   MET A 620      52.160  37.380  50.220  1.00  0.00           N
ATOM    577  HN  MET A 620      52.440  36.750  49.500  1.00  0.00           H
ATOM    578  CA  MET A 620      52.600  37.050  51.630  1.00  0.00           C
ATOM    579  HA  MET A 620      51.760  36.900  52.290  1.00  0.00           H
ATOM    580  CB  MET A 620      53.320  35.680  51.730  1.00  0.00           C
ATOM    581  HB1 MET A 620      54.260  35.690  51.130  1.00  0.00           H
ATOM    582  HB2 MET A 620      52.770  34.810  51.310  1.00  0.00           H
ATOM    583  CG  MET A 620      53.750  35.250  53.130  1.00  0.00           C
ATOM    584  HG1 MET A 620      54.500  35.900  53.620  1.00  0.00           H
ATOM    585  HG2 MET A 620      54.250  34.250  53.040  1.00  0.00           H
ATOM    586  SD  MET A 620      52.310  35.260  54.300  1.00  0.00           S
ATOM    587  CE  MET A 620      53.170  34.100  55.490  1.00  0.00           C
ATOM    588  HE1 MET A 620      52.860  34.350  56.520  1.00  0.00           H
ATOM    589  HE2 MET A 620      54.250  34.360  55.420  1.00  0.00           H
ATOM    590  HE3 MET A 620      52.980  33.030  55.240  1.00  0.00           H
ATOM    591  C   MET A 620      53.380  38.190  52.270  1.00  0.00           C
ATOM    592  O   MET A 620      53.130  38.660  53.380  1.00  0.00           O
ATOM    593  N   SER A 621      54.310  38.870  51.530  1.00  0.00           N
ATOM    594  HN  SER A 621      54.430  38.450  50.640  1.00  0.00           H
ATOM    595  CA  SER A 621      55.030  40.110  51.970  1.00  0.00           C
ATOM    596  HA  SER A 621      55.410  39.860  52.950  1.00  0.00           H
ATOM    597  CB  SER A 621      56.220  40.440  50.990  1.00  0.00           C
ATOM    598  HB1 SER A 621      56.740  41.310  51.460  1.00  0.00           H
ATOM    599  HB2 SER A 621      55.830  40.780  50.010  1.00  0.00           H
ATOM    600  OG  SER A 621      57.120  39.370  50.800  1.00  0.00           O
ATOM    601  HG1 SER A 621      56.800  38.840  50.070  1.00  0.00           H
ATOM    602  C   SER A 621      54.150  41.320  52.200  1.00  0.00           C
ATOM    603  O   SER A 621      54.370  41.850  53.320  1.00  0.00           O
ATOM    604  N   PRO A 622      53.190  41.750  51.450  1.00  0.00           N
ATOM    605  CD  PRO A 622      53.020  41.560  49.960  1.00  0.00           C
ATOM    606  HD1 PRO A 622      53.070  40.490  49.680  1.00  0.00           H
ATOM    607  HD2 PRO A 622      53.800  42.090  49.370  1.00  0.00           H
ATOM    608  CA  PRO A 622      52.300  42.840  51.830  1.00  0.00           C
ATOM    609  HA  PRO A 622      52.990  43.570  52.240  1.00  0.00           H
ATOM    610  CB  PRO A 622      51.670  43.380  50.560  1.00  0.00           C
ATOM    611  HB1 PRO A 622      52.240  44.280  50.270  1.00  0.00           H
ATOM    612  HB2 PRO A 622      50.650  43.810  50.640  1.00  0.00           H
ATOM    613  CG  PRO A 622      51.790  42.290  49.560  1.00  0.00           C
ATOM    614  HG1 PRO A 622      50.920  41.600  49.560  1.00  0.00           H
ATOM    615  HG2 PRO A 622      51.880  42.670  48.510  1.00  0.00           H
ATOM    616  C   PRO A 622      51.260  42.410  52.860  1.00  0.00           C
ATOM    617  O   PRO A 622      50.970  43.330  53.660  1.00  0.00           O
ATOM    618  N   VAL A 623      50.670  41.160  52.890  1.00  0.00           N
ATOM    619  HN  VAL A 623      50.660  40.510  52.130  1.00  0.00           H
ATOM    620  CA  VAL A 623      49.850  40.730  53.970  1.00  0.00           C
ATOM    621  HA  VAL A 623      49.100  41.490  54.140  1.00  0.00           H
ATOM    622  CB  VAL A 623      49.160  39.370  53.750  1.00  0.00           C
ATOM    623  HB  VAL A 623      49.930  38.590  53.550  1.00  0.00           H
ATOM    624  CG1 VAL A 623      48.320  38.920  54.900  1.00  0.00           C
ATOM    625 HG11 VAL A 623      47.760  37.980  54.670  1.00  0.00           H
ATOM    626 HG12 VAL A 623      47.520  39.670  55.030  1.00  0.00           H
ATOM    627 HG13 VAL A 623      48.860  38.690  55.840  1.00  0.00           H
ATOM    628  CG2 VAL A 623      48.090  39.540  52.660  1.00  0.00           C
ATOM    629 HG21 VAL A 623      47.220  40.050  53.120  1.00  0.00           H
ATOM    630 HG22 VAL A 623      47.840  38.470  52.520  1.00  0.00           H
ATOM    631 HG23 VAL A 623      48.290  39.960  51.650  1.00  0.00           H
ATOM    632  C   VAL A 623      50.420  40.720  55.320  1.00  0.00           C
ATOM    633  O   VAL A 623      49.830  41.280  56.240  1.00  0.00           O
ATOM    634  N   ILE A 624      51.740  40.260  55.510  1.00  0.00           N
ATOM    635  HN  ILE A 624      52.140  39.760  54.760  1.00  0.00           H
ATOM    636  CA  ILE A 624      52.410  40.370  56.860  1.00  0.00           C
ATOM    637  HA  ILE A 624      51.670  39.980  57.530  1.00  0.00           H
ATOM    638  CB  ILE A 624      53.760  39.680  56.840  1.00  0.00           C
ATOM    639  HB  ILE A 624      54.410  40.150  56.070  1.00  0.00           H
ATOM    640  CG2 ILE A 624      54.530  39.840  58.180  1.00  0.00           C
ATOM    641 HG21 ILE A 624      53.950  39.530  59.070  1.00  0.00           H
ATOM    642 HG22 ILE A 624      54.780  40.920  58.170  1.00  0.00           H
ATOM    643 HG23 ILE A 624      55.500  39.300  58.100  1.00  0.00           H
ATOM    644  CG1 ILE A 624      53.670  38.200  56.540  1.00  0.00           C
ATOM    645 HG11 ILE A 624      54.680  37.770  56.710  1.00  0.00           H
ATOM    646 HG12 ILE A 624      53.470  38.010  55.470  1.00  0.00           H
ATOM    647  CD  ILE A 624      52.720  37.430  57.390  1.00  0.00           C
ATOM    648  HD1 ILE A 624      52.950  37.680  58.440  1.00  0.00           H
ATOM    649  HD2 ILE A 624      52.970  36.360  57.230  1.00  0.00           H
ATOM    650  HD3 ILE A 624      51.690  37.620  57.020  1.00  0.00           H
ATOM    651  C   ILE A 624      52.610  41.770  57.150  1.00  0.00           C
ATOM    652  O   ILE A 624      52.450  42.190  58.320  1.00  0.00           O
ATOM    653  N   THR A 625      53.050  42.580  56.210  1.00  0.00           N
ATOM    654  HN  THR A 625      53.150  42.240  55.280  1.00  0.00           H
ATOM    655  CA  THR A 625      53.420  44.020  56.430  1.00  0.00           C
ATOM    656  HA  THR A 625      54.120  44.080  57.250  1.00  0.00           H
ATOM    657  CB  THR A 625      54.080  44.510  55.150  1.00  0.00           C
ATOM    658  HB  THR A 625      53.440  44.280  54.270  1.00  0.00           H
ATOM    659  OG1 THR A 625      55.260  43.780  54.940  1.00  0.00           O
ATOM    660  HG1 THR A 625      54.840  43.010  54.530  1.00  0.00           H
ATOM    661  CG2 THR A 625      54.520  45.970  55.170  1.00  0.00           C
ATOM    662 HG21 THR A 625      53.660  46.640  55.390  1.00  0.00           H
ATOM    663 HG22 THR A 625      55.040  46.120  54.210  1.00  0.00           H
ATOM    664 HG23 THR A 625      55.320  46.050  55.930  1.00  0.00           H
ATOM    665  C   THR A 625      52.270  44.930  56.740  1.00  0.00           C
ATOM    666  O   THR A 625      52.300  45.710  57.670  1.00  0.00           O
ATOM    667  N   PHE A 626      51.100  44.750  56.000  1.00  0.00           N
ATOM    668  HN  PHE A 626      51.020  44.210  55.160  1.00  0.00           H
ATOM    669  CA  PHE A 626      49.750  45.270  56.370  1.00  0.00           C
ATOM    670  HA  PHE A 626      49.900  46.340  56.390  1.00  0.00           H
ATOM    671  CB  PHE A 626      48.640  44.890  55.290  1.00  0.00           C
ATOM    672  HB1 PHE A 626      48.600  43.780  55.310  1.00  0.00           H
ATOM    673  HB2 PHE A 626      49.000  45.280  54.310  1.00  0.00           H
ATOM    674  CG  PHE A 626      47.170  45.500  55.480  1.00  0.00           C
ATOM    675  CD1 PHE A 626      46.080  44.550  55.510  1.00  0.00           C
ATOM    676  HD1 PHE A 626      46.160  43.470  55.440  1.00  0.00           H
ATOM    677  CE1 PHE A 626      44.790  44.990  55.630  1.00  0.00           C
ATOM    678  HE1 PHE A 626      43.960  44.330  55.460  1.00  0.00           H
ATOM    679  CZ  PHE A 626      44.560  46.340  55.710  1.00  0.00           C
ATOM    680  HZ  PHE A 626      43.510  46.620  55.650  1.00  0.00           H
ATOM    681  CD2 PHE A 626      46.920  46.870  55.500  1.00  0.00           C
ATOM    682  HD2 PHE A 626      47.730  47.580  55.550  1.00  0.00           H
ATOM    683  CE2 PHE A 626      45.580  47.300  55.570  1.00  0.00           C
ATOM    684  HE2 PHE A 626      45.230  48.310  55.430  1.00  0.00           H
ATOM    685  C   PHE A 626      49.310  45.010  57.810  1.00  0.00           C
ATOM    686  O   PHE A 626      49.070  45.960  58.560  1.00  0.00           O
ATOM    687  N   GLY A 627      49.370  43.680  58.260  1.00  0.00           N
ATOM    688  HN  GLY A 627      49.460  42.970  57.560  1.00  0.00           H
ATOM    689  CA  GLY A 627      48.890  43.270  59.590  1.00  0.00           C
ATOM    690  HA1 GLY A 627      48.670  42.200  59.630  1.00  0.00           H
ATOM    691  HA2 GLY A 627      48.020  43.880  59.770  1.00  0.00           H
ATOM    692  C   GLY A 627      49.870  43.590  60.720  1.00  0.00           C
ATOM    693  O   GLY A 627      49.600  43.420  61.890  1.00  0.00           O
ATOM    694  N   GLY A 628      51.050  44.060  60.310  1.00  0.00           N
ATOM    695  HN  GLY A 628      51.360  44.120  59.370  1.00  0.00           H
ATOM    696  CA  GLY A 628      52.090  44.540  61.280  1.00  0.00           C
ATOM    697  HA1 GLY A 628      53.040  44.560  60.780  1.00  0.00           H
ATOM    698  HA2 GLY A 628      51.880  44.060  62.230  1.00  0.00           H
ATOM    699  C   GLY A 628      51.840  46.000  61.550  1.00  0.00           C
ATOM    700  O   GLY A 628      51.570  46.450  62.700  1.00  0.00           O
ATOM    701  N   LEU A 629      51.740  46.850  60.430  1.00  0.00           N
ATOM    702  HN  LEU A 629      52.130  46.560  59.560  1.00  0.00           H
ATOM    703  CA  LEU A 629      51.380  48.240  60.480  1.00  0.00           C
ATOM    704  HA  LEU A 629      52.150  48.730  61.040  1.00  0.00           H
ATOM    705  CB  LEU A 629      51.490  48.740  59.020  1.00  0.00           C
ATOM    706  HB1 LEU A 629      50.670  49.490  58.930  1.00  0.00           H
ATOM    707  HB2 LEU A 629      51.240  47.870  58.380  1.00  0.00           H
ATOM    708  CG  LEU A 629      52.900  49.290  58.540  1.00  0.00           C
ATOM    709  HG  LEU A 629      52.820  49.510  57.450  1.00  0.00           H
ATOM    710  CD1 LEU A 629      53.280  50.590  59.240  1.00  0.00           C
ATOM    711 HD11 LEU A 629      52.420  51.290  59.100  1.00  0.00           H
ATOM    712 HD12 LEU A 629      54.280  50.920  58.890  1.00  0.00           H
ATOM    713 HD13 LEU A 629      53.370  50.320  60.320  1.00  0.00           H
ATOM    714  CD2 LEU A 629      53.990  48.290  58.680  1.00  0.00           C
ATOM    715 HD21 LEU A 629      53.860  47.450  57.970  1.00  0.00           H
ATOM    716 HD22 LEU A 629      54.030  47.870  59.710  1.00  0.00           H
ATOM    717 HD23 LEU A 629      54.940  48.790  58.410  1.00  0.00           H
ATOM    718  C   LEU A 629      50.040  48.560  61.070  1.00  0.00           C
ATOM    719  O   LEU A 629      49.940  49.480  61.840  1.00  0.00           O
ATOM    720  N   LEU A 630      48.930  47.820  60.730  1.00  0.00           N
ATOM    721  HN  LEU A 630      48.930  47.090  60.050  1.00  0.00           H
ATOM    722  CA  LEU A 630      47.640  47.950  61.310  1.00  0.00           C
ATOM    723  HA  LEU A 630      47.250  48.910  61.010  1.00  0.00           H
ATOM    724  CB  LEU A 630      46.630  46.900  60.710  1.00  0.00           C
ATOM    725  HB1 LEU A 630      46.040  46.500  61.570  1.00  0.00           H
ATOM    726  HB2 LEU A 630      47.110  46.070  60.140  1.00  0.00           H
ATOM    727  CG  LEU A 630      45.590  47.270  59.630  1.00  0.00           C
ATOM    728  HG  LEU A 630      46.120  47.660  58.740  1.00  0.00           H
ATOM    729  CD1 LEU A 630      44.830  45.960  59.230  1.00  0.00           C
ATOM    730 HD11 LEU A 630      43.900  46.240  58.680  1.00  0.00           H
ATOM    731 HD12 LEU A 630      44.460  45.400  60.110  1.00  0.00           H
ATOM    732 HD13 LEU A 630      45.480  45.320  58.600  1.00  0.00           H
ATOM    733  CD2 LEU A 630      44.580  48.250  60.330  1.00  0.00           C
ATOM    734 HD21 LEU A 630      44.140  47.780  61.240  1.00  0.00           H
ATOM    735 HD22 LEU A 630      43.770  48.450  59.610  1.00  0.00           H
ATOM    736 HD23 LEU A 630      45.090  49.190  60.630  1.00  0.00           H
ATOM    737  C   LEU A 630      47.550  47.820  62.840  1.00  0.00           C
ATOM    738  O   LEU A 630      46.900  48.640  63.520  1.00  0.00           O
ATOM    739  N   GLY A 631      48.390  46.850  63.370  1.00  0.00           N
ATOM    740  HN  GLY A 631      48.790  46.220  62.710  1.00  0.00           H
ATOM    741  CA  GLY A 631      48.690  46.710  64.860  1.00  0.00           C
ATOM    742  HA1 GLY A 631      49.450  45.950  64.870  1.00  0.00           H
ATOM    743  HA2 GLY A 631      47.740  46.430  65.290  1.00  0.00           H
ATOM    744  C   GLY A 631      49.180  48.010  65.470  1.00  0.00           C
ATOM    745  O   GLY A 631      48.580  48.440  66.420  1.00  0.00           O
ATOM    746  N   GLU A 632      50.220  48.560  64.930  1.00  0.00           N
ATOM    747  HN  GLU A 632      50.750  48.040  64.270  1.00  0.00           H
ATOM    748  CA  GLU A 632      50.750  49.880  65.250  1.00  0.00           C
ATOM    749  HA  GLU A 632      51.120  49.770  66.260  1.00  0.00           H
ATOM    750  CB  GLU A 632      52.000  50.140  64.320  1.00  0.00           C
ATOM    751  HB1 GLU A 632      52.300  51.200  64.510  1.00  0.00           H
ATOM    752  HB2 GLU A 632      51.940  50.040  63.220  1.00  0.00           H
ATOM    753  CG  GLU A 632      53.240  49.320  64.750  1.00  0.00           C
ATOM    754  HG1 GLU A 632      54.080  49.250  64.030  1.00  0.00           H
ATOM    755  HG2 GLU A 632      52.860  48.280  64.890  1.00  0.00           H
ATOM    756  CD  GLU A 632      53.890  49.680  66.060  1.00  0.00           C
ATOM    757  OE1 GLU A 632      53.970  48.780  66.940  1.00  0.00           O
ATOM    758  OE2 GLU A 632      54.380  50.810  66.270  1.00  0.00           O
ATOM    759  C   GLU A 632      49.760  51.030  65.120  1.00  0.00           C
ATOM    760  O   GLU A 632      49.680  51.880  66.000  1.00  0.00           O
ATOM    761  N   ALA A 633      48.920  51.020  64.070  1.00  0.00           N
ATOM    762  HN  ALA A 633      48.890  50.280  63.400  1.00  0.00           H
ATOM    763  CA  ALA A 633      47.920  52.080  63.730  1.00  0.00           C
ATOM    764  HA  ALA A 633      48.290  53.090  63.630  1.00  0.00           H
ATOM    765  CB  ALA A 633      47.070  51.720  62.490  1.00  0.00           C
ATOM    766  HB1 ALA A 633      46.420  50.840  62.670  1.00  0.00           H
ATOM    767  HB2 ALA A 633      47.770  51.500  61.670  1.00  0.00           H
ATOM    768  HB3 ALA A 633      46.570  52.700  62.290  1.00  0.00           H
ATOM    769  C   ALA A 633      46.880  52.220  64.840  1.00  0.00           C
ATOM    770  O   ALA A 633      46.440  53.250  65.300  1.00  0.00           O
ATOM    771  N   THR A 634      46.460  51.050  65.260  1.00  0.00           N
ATOM    772  HN  THR A 634      47.000  50.230  65.060  1.00  0.00           H
ATOM    773  CA  THR A 634      45.350  50.780  66.230  1.00  0.00           C
ATOM    774  HA  THR A 634      44.650  51.610  66.190  1.00  0.00           H
ATOM    775  CB  THR A 634      44.560  49.450  65.960  1.00  0.00           C
ATOM    776  HB  THR A 634      43.770  49.400  66.730  1.00  0.00           H
ATOM    777  OG1 THR A 634      45.320  48.230  65.890  1.00  0.00           O
ATOM    778  HG1 THR A 634      45.950  48.250  65.160  1.00  0.00           H
ATOM    779  CG2 THR A 634      43.760  49.590  64.660  1.00  0.00           C
ATOM    780 HG21 THR A 634      44.400  49.580  63.760  1.00  0.00           H
ATOM    781 HG22 THR A 634      43.040  50.440  64.620  1.00  0.00           H
ATOM    782 HG23 THR A 634      43.110  48.680  64.560  1.00  0.00           H
ATOM    783  C   THR A 634      45.890  50.570  67.600  1.00  0.00           C
ATOM    784  O   THR A 634      45.170  50.160  68.520  1.00  0.00           O
ATOM    785  N   GLU A 635      47.150  50.880  67.870  1.00  0.00           N
ATOM    786  HN  GLU A 635      47.620  51.310  67.110  1.00  0.00           H
ATOM    787  CA  GLU A 635      47.870  50.700  69.120  1.00  0.00           C
ATOM    788  HA  GLU A 635      48.900  50.750  68.810  1.00  0.00           H
ATOM    789  CB  GLU A 635      47.620  51.910  70.080  1.00  0.00           C
ATOM    790  HB1 GLU A 635      48.150  51.790  71.060  1.00  0.00           H
ATOM    791  HB2 GLU A 635      46.550  51.780  70.370  1.00  0.00           H
ATOM    792  CG  GLU A 635      47.900  53.310  69.500  1.00  0.00           C
ATOM    793  HG1 GLU A 635      47.480  53.400  68.470  1.00  0.00           H
ATOM    794  HG2 GLU A 635      48.990  53.300  69.270  1.00  0.00           H
ATOM    795  CD  GLU A 635      47.650  54.530  70.410  1.00  0.00           C
ATOM    796  OE1 GLU A 635      48.610  54.910  71.120  1.00  0.00           O
ATOM    797  OE2 GLU A 635      46.560  55.120  70.440  1.00  0.00           O
ATOM    798  C   GLU A 635      47.790  49.330  69.760  1.00  0.00           C
ATOM    799  O   GLU A 635      47.700  49.250  70.950  1.00  0.00           O
ATOM    800  N   GLY A 636      47.810  48.190  69.090  1.00  0.00           N
ATOM    801  HN  GLY A 636      47.660  48.140  68.100  1.00  0.00           H
ATOM    802  CA  GLY A 636      47.920  46.840  69.590  1.00  0.00           C
ATOM    803  HA1 GLY A 636      48.300  46.820  70.610  1.00  0.00           H
ATOM    804  HA2 GLY A 636      48.650  46.320  69.000  1.00  0.00           H
ATOM    805  C   GLY A 636      46.700  45.970  69.540  1.00  0.00           C
ATOM    806  O   GLY A 636      46.660  44.880  70.100  1.00  0.00           O
ATOM    807  N   ARG A 637      45.580  46.410  68.940  1.00  0.00           N
ATOM    808  HN  ARG A 637      45.670  47.300  68.490  1.00  0.00           H
ATOM    809  CA  ARG A 637      44.360  45.680  68.800  1.00  0.00           C
ATOM    810  HA  ARG A 637      44.260  45.190  69.760  1.00  0.00           H
ATOM    811  CB  ARG A 637      43.070  46.470  68.750  1.00  0.00           C
ATOM    812  HB1 ARG A 637      42.190  45.850  68.480  1.00  0.00           H
ATOM    813  HB2 ARG A 637      43.250  47.140  67.880  1.00  0.00           H
ATOM    814  CG  ARG A 637      42.920  47.440  69.920  1.00  0.00           C
ATOM    815  HG1 ARG A 637      43.790  48.100  69.810  1.00  0.00           H
ATOM    816  HG2 ARG A 637      42.990  46.770  70.810  1.00  0.00           H
ATOM    817  CD  ARG A 637      41.680  48.320  70.000  1.00  0.00           C
ATOM    818  HD1 ARG A 637      40.720  47.760  70.020  1.00  0.00           H
ATOM    819  HD2 ARG A 637      41.600  49.020  69.130  1.00  0.00           H
ATOM    820  NE  ARG A 637      41.860  49.110  71.230  1.00  0.00           N
ATOM    821  HE  ARG A 637      42.660  49.690  71.310  1.00  0.00           H
ATOM    822  CZ  ARG A 637      41.370  48.810  72.370  1.00  0.00           C
ATOM    823  NH1 ARG A 637      41.870  49.490  73.430  1.00  0.00           N
ATOM    824 HH11 ARG A 637      42.270  50.380  73.210  1.00  0.00           H
ATOM    825 HH12 ARG A 637      41.400  49.350  74.300  1.00  0.00           H
ATOM    826  NH2 ARG A 637      40.540  47.790  72.610  1.00  0.00           N
ATOM    827 HH21 ARG A 637      40.270  47.110  71.930  1.00  0.00           H
ATOM    828 HH22 ARG A 637      40.390  47.650  73.590  1.00  0.00           H
ATOM    829  C   ARG A 637      44.350  44.530  67.840  1.00  0.00           C
ATOM    830  O   ARG A 637      43.710  43.520  68.170  1.00  0.00           O
ATOM    831  N   ILE A 638      45.110  44.670  66.670  1.00  0.00           N
ATOM    832  HN  ILE A 638      45.690  45.450  66.490  1.00  0.00           H
ATOM    833  CA  ILE A 638      45.080  43.700  65.600  1.00  0.00           C
ATOM    834  HA  ILE A 638      44.750  42.720  65.940  1.00  0.00           H
ATOM    835  CB  ILE A 638      44.240  44.200  64.440  1.00  0.00           C
ATOM    836  HB  ILE A 638      43.230  44.490  64.800  1.00  0.00           H
ATOM    837  CG2 ILE A 638      44.880  45.420  63.770  1.00  0.00           C
ATOM    838 HG21 ILE A 638      45.230  46.110  64.580  1.00  0.00           H
ATOM    839 HG22 ILE A 638      44.170  46.020  63.170  1.00  0.00           H
ATOM    840 HG23 ILE A 638      45.690  44.980  63.150  1.00  0.00           H
ATOM    841  CG1 ILE A 638      43.970  43.030  63.540  1.00  0.00           C
ATOM    842 HG11 ILE A 638      43.660  42.140  64.100  1.00  0.00           H
ATOM    843 HG12 ILE A 638      44.860  42.790  62.930  1.00  0.00           H
ATOM    844  CD  ILE A 638      42.890  43.320  62.500  1.00  0.00           C
ATOM    845  HD1 ILE A 638      42.650  42.420  61.910  1.00  0.00           H
ATOM    846  HD2 ILE A 638      43.170  44.150  61.800  1.00  0.00           H
ATOM    847  HD3 ILE A 638      41.900  43.690  62.810  1.00  0.00           H
ATOM    848  C   ILE A 638      46.490  43.280  65.140  1.00  0.00           C
ATOM    849  O   ILE A 638      47.360  44.070  65.540  1.00  0.00           O
ATOM    850  N   SER A 639      46.760  42.040  64.500  1.00  0.00           N
ATOM    851  HN  SER A 639      45.920  41.580  64.250  1.00  0.00           H
ATOM    852  CA  SER A 639      48.040  41.560  64.050  1.00  0.00           C
ATOM    853  HA  SER A 639      48.510  42.420  63.600  1.00  0.00           H
ATOM    854  CB  SER A 639      48.860  40.870  65.240  1.00  0.00           C
ATOM    855  HB1 SER A 639      48.490  39.880  65.590  1.00  0.00           H
ATOM    856  HB2 SER A 639      48.640  41.560  66.080  1.00  0.00           H
ATOM    857  OG  SER A 639      50.260  40.950  64.970  1.00  0.00           O
ATOM    858  HG1 SER A 639      50.680  40.780  65.820  1.00  0.00           H
ATOM    859  C   SER A 639      47.970  40.570  62.940  1.00  0.00           C
ATOM    860  O   SER A 639      46.930  40.390  62.250  1.00  0.00           O
ATOM    861  N   ALA A 640      49.070  39.870  62.690  1.00  0.00           N
ATOM    862  HN  ALA A 640      49.800  40.110  63.350  1.00  0.00           H
ATOM    863  CA  ALA A 640      49.350  39.040  61.480  1.00  0.00           C
ATOM    864  HA  ALA A 640      49.190  39.540  60.540  1.00  0.00           H
ATOM    865  CB  ALA A 640      50.830  38.450  61.810  1.00  0.00           C
ATOM    866  HB1 ALA A 640      51.100  37.610  61.130  1.00  0.00           H
ATOM    867  HB2 ALA A 640      50.770  38.070  62.860  1.00  0.00           H
ATOM    868  HB3 ALA A 640      51.590  39.270  61.780  1.00  0.00           H
ATOM    869  C   ALA A 640      48.340  37.920  61.270  1.00  0.00           C
ATOM    870  O   ALA A 640      47.950  37.650  60.140  1.00  0.00           O
ATOM    871  N   ILE A 641      48.050  37.120  62.280  1.00  0.00           N
ATOM    872  HN  ILE A 641      48.190  37.450  63.210  1.00  0.00           H
ATOM    873  CA  ILE A 641      47.200  35.920  62.220  1.00  0.00           C
ATOM    874  HA  ILE A 641      47.630  35.200  61.550  1.00  0.00           H
ATOM    875  CB  ILE A 641      47.150  35.260  63.610  1.00  0.00           C
ATOM    876  HB  ILE A 641      47.340  36.060  64.350  1.00  0.00           H
ATOM    877  CG2 ILE A 641      45.860  34.470  64.010  1.00  0.00           C
ATOM    878 HG21 ILE A 641      46.050  33.840  64.900  1.00  0.00           H
ATOM    879 HG22 ILE A 641      45.530  33.830  63.160  1.00  0.00           H
ATOM    880 HG23 ILE A 641      44.980  35.110  64.190  1.00  0.00           H
ATOM    881  CG1 ILE A 641      48.350  34.390  63.820  1.00  0.00           C
ATOM    882 HG11 ILE A 641      48.440  34.090  64.880  1.00  0.00           H
ATOM    883 HG12 ILE A 641      49.180  35.020  63.430  1.00  0.00           H
ATOM    884  CD  ILE A 641      48.470  33.190  62.880  1.00  0.00           C
ATOM    885  HD1 ILE A 641      47.910  33.360  61.930  1.00  0.00           H
ATOM    886  HD2 ILE A 641      48.080  32.290  63.410  1.00  0.00           H
ATOM    887  HD3 ILE A 641      49.550  33.000  62.770  1.00  0.00           H
ATOM    888  C   ILE A 641      45.780  36.210  61.800  1.00  0.00           C
ATOM    889  O   ILE A 641      45.190  35.520  61.000  1.00  0.00           O
ATOM    890  N   GLU A 642      45.230  37.250  62.340  1.00  0.00           N
ATOM    891  HN  GLU A 642      45.780  37.730  63.030  1.00  0.00           H
ATOM    892  CA  GLU A 642      43.850  37.780  61.960  1.00  0.00           C
ATOM    893  HA  GLU A 642      43.180  36.940  62.100  1.00  0.00           H
ATOM    894  CB  GLU A 642      43.460  38.980  62.820  1.00  0.00           C
ATOM    895  HB1 GLU A 642      42.560  39.440  62.370  1.00  0.00           H
ATOM    896  HB2 GLU A 642      44.220  39.780  62.720  1.00  0.00           H
ATOM    897  CG  GLU A 642      43.310  38.520  64.300  1.00  0.00           C
ATOM    898  HG1 GLU A 642      44.110  37.800  64.570  1.00  0.00           H
ATOM    899  HG2 GLU A 642      42.330  38.020  64.430  1.00  0.00           H
ATOM    900  CD  GLU A 642      43.300  39.690  65.310  1.00  0.00           C
ATOM    901  OE1 GLU A 642      42.240  40.110  65.910  1.00  0.00           O
ATOM    902  OE2 GLU A 642      44.410  40.120  65.560  1.00  0.00           O
ATOM    903  C   GLU A 642      43.830  38.260  60.480  1.00  0.00           C
ATOM    904  O   GLU A 642      42.870  38.270  59.720  1.00  0.00           O
ATOM    905  N   SER A 643      45.010  38.750  60.070  1.00  0.00           N
ATOM    906  HN  SER A 643      45.780  38.810  60.700  1.00  0.00           H
ATOM    907  CA  SER A 643      45.350  39.150  58.690  1.00  0.00           C
ATOM    908  HA  SER A 643      44.460  39.650  58.310  1.00  0.00           H
ATOM    909  CB  SER A 643      46.570  40.010  58.500  1.00  0.00           C
ATOM    910  HB1 SER A 643      46.430  40.520  57.540  1.00  0.00           H
ATOM    911  HB2 SER A 643      47.490  39.380  58.490  1.00  0.00           H
ATOM    912  OG  SER A 643      46.690  40.930  59.580  1.00  0.00           O
ATOM    913  HG1 SER A 643      46.620  40.580  60.480  1.00  0.00           H
ATOM    914  C   SER A 643      45.450  37.910  57.770  1.00  0.00           C
ATOM    915  O   SER A 643      44.850  37.920  56.720  1.00  0.00           O
ATOM    916  N   LEU A 644      46.120  36.840  58.210  1.00  0.00           N
ATOM    917  HN  LEU A 644      46.710  37.030  58.980  1.00  0.00           H
ATOM    918  CA  LEU A 644      46.190  35.600  57.460  1.00  0.00           C
ATOM    919  HA  LEU A 644      46.420  35.820  56.430  1.00  0.00           H
ATOM    920  CB  LEU A 644      47.170  34.550  58.090  1.00  0.00           C
ATOM    921  HB1 LEU A 644      46.840  33.530  57.800  1.00  0.00           H
ATOM    922  HB2 LEU A 644      46.970  34.600  59.170  1.00  0.00           H
ATOM    923  CG  LEU A 644      48.620  34.810  57.930  1.00  0.00           C
ATOM    924  HG  LEU A 644      48.820  35.850  58.240  1.00  0.00           H
ATOM    925  CD1 LEU A 644      49.540  33.930  58.830  1.00  0.00           C
ATOM    926 HD11 LEU A 644      49.050  32.930  58.840  1.00  0.00           H
ATOM    927 HD12 LEU A 644      49.640  34.390  59.830  1.00  0.00           H
ATOM    928 HD13 LEU A 644      50.550  33.880  58.390  1.00  0.00           H
ATOM    929  CD2 LEU A 644      49.030  34.820  56.470  1.00  0.00           C
ATOM    930 HD21 LEU A 644      48.590  33.960  55.910  1.00  0.00           H
ATOM    931 HD22 LEU A 644      50.130  34.940  56.420  1.00  0.00           H
ATOM    932 HD23 LEU A 644      48.610  35.750  56.040  1.00  0.00           H
ATOM    933  C   LEU A 644      44.860  34.950  57.330  1.00  0.00           C
ATOM    934  O   LEU A 644      44.410  34.490  56.260  1.00  0.00           O
ATOM    935  N   PHE A 645      44.080  35.050  58.360  1.00  0.00           N
ATOM    936  HN  PHE A 645      44.520  35.600  59.070  1.00  0.00           H
ATOM    937  CA  PHE A 645      42.670  34.610  58.450  1.00  0.00           C
ATOM    938  HA  PHE A 645      42.680  33.610  58.040  1.00  0.00           H
ATOM    939  CB  PHE A 645      42.180  34.630  59.970  1.00  0.00           C
ATOM    940  HB1 PHE A 645      42.450  35.590  60.440  1.00  0.00           H
ATOM    941  HB2 PHE A 645      42.760  33.810  60.420  1.00  0.00           H
ATOM    942  CG  PHE A 645      40.800  34.270  60.400  1.00  0.00           C
ATOM    943  CD1 PHE A 645      40.470  34.550  61.760  1.00  0.00           C
ATOM    944  HD1 PHE A 645      41.130  35.050  62.450  1.00  0.00           H
ATOM    945  CE1 PHE A 645      39.180  34.180  62.200  1.00  0.00           C
ATOM    946  HE1 PHE A 645      38.810  34.400  63.190  1.00  0.00           H
ATOM    947  CZ  PHE A 645      38.270  33.590  61.380  1.00  0.00           C
ATOM    948  HZ  PHE A 645      37.240  33.470  61.700  1.00  0.00           H
ATOM    949  CD2 PHE A 645      39.900  33.640  59.550  1.00  0.00           C
ATOM    950  HD2 PHE A 645      40.160  33.330  58.550  1.00  0.00           H
ATOM    951  CE2 PHE A 645      38.700  33.190  60.100  1.00  0.00           C
ATOM    952  HE2 PHE A 645      37.980  32.580  59.550  1.00  0.00           H
ATOM    953  C   PHE A 645      41.820  35.430  57.530  1.00  0.00           C
ATOM    954  O   PHE A 645      41.100  34.880  56.690  1.00  0.00           O
ATOM    955  N   GLY A 646      41.880  36.710  57.700  1.00  0.00           N
ATOM    956  HN  GLY A 646      42.560  36.900  58.410  1.00  0.00           H
ATOM    957  CA  GLY A 646      41.130  37.650  56.850  1.00  0.00           C
ATOM    958  HA1 GLY A 646      41.440  38.640  57.180  1.00  0.00           H
ATOM    959  HA2 GLY A 646      40.060  37.440  56.950  1.00  0.00           H
ATOM    960  C   GLY A 646      41.380  37.500  55.400  1.00  0.00           C
ATOM    961  O   GLY A 646      40.430  37.500  54.620  1.00  0.00           O
ATOM    962  N   ALA A 647      42.640  37.420  54.920  1.00  0.00           N
ATOM    963  HN  ALA A 647      43.390  37.580  55.550  1.00  0.00           H
ATOM    964  CA  ALA A 647      42.980  37.220  53.520  1.00  0.00           C
ATOM    965  HA  ALA A 647      42.580  37.990  52.860  1.00  0.00           H
ATOM    966  CB  ALA A 647      44.520  37.410  53.430  1.00  0.00           C
ATOM    967  HB1 ALA A 647      44.620  38.490  53.660  1.00  0.00           H
ATOM    968  HB2 ALA A 647      45.020  37.430  52.440  1.00  0.00           H
ATOM    969  HB3 ALA A 647      45.060  36.830  54.210  1.00  0.00           H
ATOM    970  C   ALA A 647      42.490  35.940  53.020  1.00  0.00           C
ATOM    971  O   ALA A 647      41.910  35.940  51.960  1.00  0.00           O
ATOM    972  N   SER A 648      42.780  34.820  53.670  1.00  0.00           N
ATOM    973  HN  SER A 648      43.170  34.820  54.590  1.00  0.00           H
ATOM    974  CA  SER A 648      42.410  33.510  53.200  1.00  0.00           C
ATOM    975  HA  SER A 648      42.710  33.340  52.180  1.00  0.00           H
ATOM    976  CB  SER A 648      43.270  32.310  53.890  1.00  0.00           C
ATOM    977  HB1 SER A 648      44.360  32.490  53.750  1.00  0.00           H
ATOM    978  HB2 SER A 648      43.100  31.290  53.490  1.00  0.00           H
ATOM    979  OG  SER A 648      43.010  32.150  55.290  1.00  0.00           O
ATOM    980  HG1 SER A 648      43.470  32.830  55.790  1.00  0.00           H
ATOM    981  C   SER A 648      40.970  33.290  53.130  1.00  0.00           C
ATOM    982  O   SER A 648      40.500  32.640  52.180  1.00  0.00           O
ATOM    983  N   LEU A 649      40.190  33.770  54.240  1.00  0.00           N
ATOM    984  HN  LEU A 649      40.690  34.190  54.990  1.00  0.00           H
ATOM    985  CA  LEU A 649      38.760  33.600  54.380  1.00  0.00           C
ATOM    986  HA  LEU A 649      38.430  32.570  54.400  1.00  0.00           H
ATOM    987  CB  LEU A 649      38.330  34.230  55.690  1.00  0.00           C
ATOM    988  HB1 LEU A 649      38.820  35.230  55.790  1.00  0.00           H
ATOM    989  HB2 LEU A 649      38.780  33.530  56.410  1.00  0.00           H
ATOM    990  CG  LEU A 649      36.810  34.400  56.000  1.00  0.00           C
ATOM    991  HG  LEU A 649      36.340  34.830  55.100  1.00  0.00           H
ATOM    992  CD1 LEU A 649      36.060  33.080  56.340  1.00  0.00           C
ATOM    993 HD11 LEU A 649      36.100  32.290  55.570  1.00  0.00           H
ATOM    994 HD12 LEU A 649      35.010  33.370  56.580  1.00  0.00           H
ATOM    995 HD13 LEU A 649      36.530  32.600  57.230  1.00  0.00           H
ATOM    996  CD2 LEU A 649      36.540  35.490  57.060  1.00  0.00           C
ATOM    997 HD21 LEU A 649      37.030  36.400  56.670  1.00  0.00           H
ATOM    998 HD22 LEU A 649      37.020  35.260  58.030  1.00  0.00           H
ATOM    999 HD23 LEU A 649      35.450  35.720  57.180  1.00  0.00           H
ATOM   1000  C   LEU A 649      38.020  34.210  53.140  1.00  0.00           C
ATOM   1001  O   LEU A 649      37.240  33.560  52.460  1.00  0.00           O
ATOM   1002  N   THR A 650      38.460  35.500  52.880  1.00  0.00           N
ATOM   1003  HN  THR A 650      39.300  35.920  53.210  1.00  0.00           H
ATOM   1004  CA  THR A 650      37.960  36.310  51.790  1.00  0.00           C
ATOM   1005  HA  THR A 650      36.890  36.450  51.870  1.00  0.00           H
ATOM   1006  CB  THR A 650      38.460  37.740  51.790  1.00  0.00           C
ATOM   1007  HB  THR A 650      39.570  37.680  51.780  1.00  0.00           H
ATOM   1008  OG1 THR A 650      38.250  38.310  53.080  1.00  0.00           O
ATOM   1009  HG1 THR A 650      38.670  37.790  53.760  1.00  0.00           H
ATOM   1010  CG2 THR A 650      37.890  38.650  50.680  1.00  0.00           C
ATOM   1011 HG21 THR A 650      36.900  39.050  50.970  1.00  0.00           H
ATOM   1012 HG22 THR A 650      37.860  38.130  49.700  1.00  0.00           H
ATOM   1013 HG23 THR A 650      38.490  39.570  50.540  1.00  0.00           H
ATOM   1014  C   THR A 650      38.220  35.680  50.390  1.00  0.00           C
ATOM   1015  O   THR A 650      37.400  35.820  49.540  1.00  0.00           O
ATOM   1016  N   GLY A 651      39.380  35.030  50.260  1.00  0.00           N
ATOM   1017  HN  GLY A 651      40.010  34.960  51.030  1.00  0.00           H
ATOM   1018  CA  GLY A 651      39.800  34.520  48.940  1.00  0.00           C
ATOM   1019  HA1 GLY A 651      40.880  34.500  48.970  1.00  0.00           H
ATOM   1020  HA2 GLY A 651      39.490  35.250  48.220  1.00  0.00           H
ATOM   1021  C   GLY A 651      39.290  33.160  48.540  1.00  0.00           C
ATOM   1022  O   GLY A 651      38.950  32.900  47.380  1.00  0.00           O
ATOM   1023  N   ILE A 652      39.180  32.190  49.520  1.00  0.00           N
ATOM   1024  HN  ILE A 652      39.660  32.370  50.380  1.00  0.00           H
ATOM   1025  CA  ILE A 652      38.690  30.860  49.210  1.00  0.00           C
ATOM   1026  HA  ILE A 652      39.260  30.460  48.380  1.00  0.00           H
ATOM   1027  CB  ILE A 652      38.950  30.030  50.430  1.00  0.00           C
ATOM   1028  HB  ILE A 652      38.860  30.520  51.410  1.00  0.00           H
ATOM   1029  CG2 ILE A 652      38.080  28.690  50.420  1.00  0.00           C
ATOM   1030 HG21 ILE A 652      37.090  28.860  50.890  1.00  0.00           H
ATOM   1031 HG22 ILE A 652      38.570  27.810  50.900  1.00  0.00           H
ATOM   1032 HG23 ILE A 652      38.010  28.380  49.350  1.00  0.00           H
ATOM   1033  CG1 ILE A 652      40.510  29.680  50.400  1.00  0.00           C
ATOM   1034 HG11 ILE A 652      41.120  30.620  50.360  1.00  0.00           H
ATOM   1035 HG12 ILE A 652      40.840  29.010  49.580  1.00  0.00           H
ATOM   1036  CD  ILE A 652      40.900  28.990  51.680  1.00  0.00           C
ATOM   1037  HD1 ILE A 652      41.950  28.630  51.560  1.00  0.00           H
ATOM   1038  HD2 ILE A 652      40.380  28.040  51.850  1.00  0.00           H
ATOM   1039  HD3 ILE A 652      40.750  29.630  52.570  1.00  0.00           H
ATOM   1040  C   ILE A 652      37.230  30.870  48.800  1.00  0.00           C
ATOM   1041  O   ILE A 652      36.910  30.260  47.800  1.00  0.00           O
ATOM   1042  N   ALA A 653      36.340  31.730  49.380  1.00  0.00           N
ATOM   1043  HN  ALA A 653      36.670  32.430  50.000  1.00  0.00           H
ATOM   1044  CA  ALA A 653      35.060  31.880  48.710  1.00  0.00           C
ATOM   1045  HA  ALA A 653      34.590  30.910  48.620  1.00  0.00           H
ATOM   1046  CB  ALA A 653      34.260  32.740  49.740  1.00  0.00           C
ATOM   1047  HB1 ALA A 653      34.440  33.830  49.660  1.00  0.00           H
ATOM   1048  HB2 ALA A 653      34.280  32.310  50.760  1.00  0.00           H
ATOM   1049  HB3 ALA A 653      33.260  32.580  49.280  1.00  0.00           H
ATOM   1050  C   ALA A 653      35.040  32.540  47.380  1.00  0.00           C
ATOM   1051  O   ALA A 653      34.330  32.090  46.520  1.00  0.00           O
ATOM   1052  N   TYR A 654      35.860  33.560  47.110  1.00  0.00           N
ATOM   1053  HN  TYR A 654      36.580  33.760  47.770  1.00  0.00           H
ATOM   1054  CA  TYR A 654      35.890  34.340  45.870  1.00  0.00           C
ATOM   1055  HA  TYR A 654      34.880  34.690  45.680  1.00  0.00           H
ATOM   1056  CB  TYR A 654      36.810  35.580  46.200  1.00  0.00           C
ATOM   1057  HB1 TYR A 654      37.770  35.370  46.700  1.00  0.00           H
ATOM   1058  HB2 TYR A 654      36.270  36.010  47.060  1.00  0.00           H
ATOM   1059  CG  TYR A 654      37.040  36.550  45.040  1.00  0.00           C
ATOM   1060  CD1 TYR A 654      38.260  36.420  44.280  1.00  0.00           C
ATOM   1061  HD1 TYR A 654      38.830  35.520  44.410  1.00  0.00           H
ATOM   1062  CE1 TYR A 654      38.660  37.470  43.510  1.00  0.00           C
ATOM   1063  HE1 TYR A 654      39.570  37.390  42.930  1.00  0.00           H
ATOM   1064  CZ  TYR A 654      37.870  38.680  43.430  1.00  0.00           C
ATOM   1065  OH  TYR A 654      38.280  39.740  42.690  1.00  0.00           O
ATOM   1066  HH  TYR A 654      39.090  39.480  42.240  1.00  0.00           H
ATOM   1067  CD2 TYR A 654      36.230  37.690  44.930  1.00  0.00           C
ATOM   1068  HD2 TYR A 654      35.460  37.860  45.670  1.00  0.00           H
ATOM   1069  CE2 TYR A 654      36.670  38.790  44.170  1.00  0.00           C
ATOM   1070  HE2 TYR A 654      36.140  39.720  44.240  1.00  0.00           H
ATOM   1071  C   TYR A 654      36.450  33.520  44.650  1.00  0.00           C
ATOM   1072  O   TYR A 654      35.770  33.410  43.580  1.00  0.00           O
ATOM   1073  N   SER A 655      37.560  32.890  44.880  1.00  0.00           N
ATOM   1074  HN  SER A 655      38.070  33.080  45.710  1.00  0.00           H
ATOM   1075  CA  SER A 655      38.120  31.960  43.880  1.00  0.00           C
ATOM   1076  HA  SER A 655      38.370  32.560  43.030  1.00  0.00           H
ATOM   1077  CB  SER A 655      39.510  31.420  44.380  1.00  0.00           C
ATOM   1078  HB1 SER A 655      40.270  32.220  44.500  1.00  0.00           H
ATOM   1079  HB2 SER A 655      39.960  30.750  43.630  1.00  0.00           H
ATOM   1080  OG  SER A 655      39.280  30.760  45.600  1.00  0.00           O
ATOM   1081  HG1 SER A 655      39.110  31.410  46.290  1.00  0.00           H
ATOM   1082  C   SER A 655      37.340  30.740  43.410  1.00  0.00           C
ATOM   1083  O   SER A 655      37.140  30.480  42.200  1.00  0.00           O
ATOM   1084  N   LEU A 656      36.730  29.980  44.360  1.00  0.00           N
ATOM   1085  HN  LEU A 656      36.880  30.130  45.340  1.00  0.00           H
ATOM   1086  CA  LEU A 656      35.750  28.900  44.290  1.00  0.00           C
ATOM   1087  HA  LEU A 656      36.240  28.070  43.810  1.00  0.00           H
ATOM   1088  CB  LEU A 656      35.440  28.420  45.820  1.00  0.00           C
ATOM   1089  HB1 LEU A 656      34.830  29.230  46.260  1.00  0.00           H
ATOM   1090  HB2 LEU A 656      36.480  28.450  46.210  1.00  0.00           H
ATOM   1091  CG  LEU A 656      34.760  27.060  45.960  1.00  0.00           C
ATOM   1092  HG  LEU A 656      33.980  26.840  45.200  1.00  0.00           H
ATOM   1093  CD1 LEU A 656      35.830  25.970  45.890  1.00  0.00           C
ATOM   1094 HD11 LEU A 656      35.450  24.950  46.170  1.00  0.00           H
ATOM   1095 HD12 LEU A 656      36.680  26.240  46.570  1.00  0.00           H
ATOM   1096 HD13 LEU A 656      36.210  25.930  44.850  1.00  0.00           H
ATOM   1097  CD2 LEU A 656      34.160  27.040  47.390  1.00  0.00           C
ATOM   1098 HD21 LEU A 656      33.700  26.060  47.650  1.00  0.00           H
ATOM   1099 HD22 LEU A 656      33.430  27.880  47.510  1.00  0.00           H
ATOM   1100 HD23 LEU A 656      34.910  27.150  48.200  1.00  0.00           H
ATOM   1101  C   LEU A 656      34.480  29.200  43.520  1.00  0.00           C
ATOM   1102  O   LEU A 656      34.360  28.710  42.380  1.00  0.00           O
ATOM   1103  N   PHE A 657      33.580  30.100  43.920  1.00  0.00           N
ATOM   1104  HN  PHE A 657      33.740  30.630  44.750  1.00  0.00           H
ATOM   1105  CA  PHE A 657      32.380  30.530  43.280  1.00  0.00           C
ATOM   1106  HA  PHE A 657      32.050  29.670  42.710  1.00  0.00           H
ATOM   1107  CB  PHE A 657      31.270  30.960  44.260  1.00  0.00           C
ATOM   1108  HB1 PHE A 657      30.410  31.280  43.650  1.00  0.00           H
ATOM   1109  HB2 PHE A 657      31.550  31.880  44.830  1.00  0.00           H
ATOM   1110  CG  PHE A 657      30.960  29.950  45.320  1.00  0.00           C
ATOM   1111  CD1 PHE A 657      30.740  28.620  44.950  1.00  0.00           C
ATOM   1112  HD1 PHE A 657      30.710  28.380  43.910  1.00  0.00           H
ATOM   1113  CE1 PHE A 657      30.470  27.680  45.970  1.00  0.00           C
ATOM   1114  HE1 PHE A 657      30.220  26.680  45.620  1.00  0.00           H
ATOM   1115  CZ  PHE A 657      30.320  28.030  47.300  1.00  0.00           C
ATOM   1116  HZ  PHE A 657      30.060  27.260  48.020  1.00  0.00           H
ATOM   1117  CD2 PHE A 657      30.960  30.290  46.660  1.00  0.00           C
ATOM   1118  HD2 PHE A 657      31.270  31.280  46.950  1.00  0.00           H
ATOM   1119  CE2 PHE A 657      30.730  29.330  47.680  1.00  0.00           C
ATOM   1120  HE2 PHE A 657      30.720  29.530  48.750  1.00  0.00           H
ATOM   1121  C   PHE A 657      32.630  31.530  42.160  1.00  0.00           C
ATOM   1122  O   PHE A 657      31.730  31.900  41.470  1.00  0.00           O
ATOM   1123  N   ALA A 658      33.930  31.860  41.910  1.00  0.00           N
ATOM   1124  HN  ALA A 658      34.650  31.630  42.570  1.00  0.00           H
ATOM   1125  CA  ALA A 658      34.370  32.320  40.650  1.00  0.00           C
ATOM   1126  HA  ALA A 658      35.450  32.310  40.680  1.00  0.00           H
ATOM   1127  CB  ALA A 658      34.070  31.430  39.360  1.00  0.00           C
ATOM   1128  HB1 ALA A 658      32.970  31.290  39.310  1.00  0.00           H
ATOM   1129  HB2 ALA A 658      34.510  30.420  39.540  1.00  0.00           H
ATOM   1130  HB3 ALA A 658      34.540  31.800  38.420  1.00  0.00           H
ATOM   1131  C   ALA A 658      34.110  33.830  40.410  1.00  0.00           C
ATOM   1132  O   ALA A 658      33.460  34.220  39.440  1.00  0.00           O
ATOM   1133  N   GLY A 659      34.510  34.740  41.330  1.00  0.00           N
ATOM   1134  HN  GLY A 659      34.930  34.360  42.170  1.00  0.00           H
ATOM   1135  CA  GLY A 659      34.470  36.180  41.230  1.00  0.00           C
ATOM   1136  HA1 GLY A 659      34.410  36.530  42.250  1.00  0.00           H
ATOM   1137  HA2 GLY A 659      33.690  36.580  40.620  1.00  0.00           H
ATOM   1138  C   GLY A 659      35.770  36.620  40.660  1.00  0.00           C
ATOM   1139  O   GLY A 659      36.780  36.530  41.330  1.00  0.00           O
ATOM   1140  N   GLN A 660      35.880  37.130  39.350  1.00  0.00           N
ATOM   1141  HN  GLN A 660      35.030  37.410  38.930  1.00  0.00           H
ATOM   1142  CA  GLN A 660      37.110  37.390  38.570  1.00  0.00           C
ATOM   1143  HA  GLN A 660      36.880  37.200  37.520  1.00  0.00           H
ATOM   1144  CB  GLN A 660      37.470  38.930  38.530  1.00  0.00           C
ATOM   1145  HB1 GLN A 660      38.470  39.250  38.170  1.00  0.00           H
ATOM   1146  HB2 GLN A 660      37.420  39.190  39.610  1.00  0.00           H
ATOM   1147  CG  GLN A 660      36.500  39.690  37.670  1.00  0.00           C
ATOM   1148  HG1 GLN A 660      36.610  40.710  38.070  1.00  0.00           H
ATOM   1149  HG2 GLN A 660      35.480  39.280  37.900  1.00  0.00           H
ATOM   1150  CD  GLN A 660      36.930  39.760  36.230  1.00  0.00           C
ATOM   1151  OE1 GLN A 660      38.050  39.290  35.860  1.00  0.00           O
ATOM   1152  NE2 GLN A 660      36.080  40.210  35.230  1.00  0.00           N
ATOM   1153 HE21 GLN A 660      36.350  40.100  34.270  1.00  0.00           H
ATOM   1154 HE22 GLN A 660      35.160  40.450  35.540  1.00  0.00           H
ATOM   1155  C   GLN A 660      38.320  36.520  38.970  1.00  0.00           C
ATOM   1156  O   GLN A 660      39.240  36.960  39.640  1.00  0.00           O
ATOM   1157  N   PRO A 661      38.300  35.190  38.600  1.00  0.00           N
ATOM   1158  CD  PRO A 661      37.400  34.570  37.600  1.00  0.00           C
ATOM   1159  HD1 PRO A 661      37.540  35.110  36.650  1.00  0.00           H
ATOM   1160  HD2 PRO A 661      36.380  34.570  38.040  1.00  0.00           H
ATOM   1161  CA  PRO A 661      39.110  34.230  39.370  1.00  0.00           C
ATOM   1162  HA  PRO A 661      39.090  34.460  40.420  1.00  0.00           H
ATOM   1163  CB  PRO A 661      38.470  32.840  38.990  1.00  0.00           C
ATOM   1164  HB1 PRO A 661      37.620  32.420  39.580  1.00  0.00           H
ATOM   1165  HB2 PRO A 661      39.150  31.980  38.790  1.00  0.00           H
ATOM   1166  CG  PRO A 661      37.880  33.140  37.600  1.00  0.00           C
ATOM   1167  HG1 PRO A 661      38.750  33.010  36.910  1.00  0.00           H
ATOM   1168  HG2 PRO A 661      37.050  32.470  37.280  1.00  0.00           H
ATOM   1169  C   PRO A 661      40.590  34.150  39.090  1.00  0.00           C
ATOM   1170  O   PRO A 661      41.280  33.580  39.920  1.00  0.00           O
ATOM   1171  N   LEU A 662      41.180  34.760  38.040  1.00  0.00           N
ATOM   1172  HN  LEU A 662      40.640  35.440  37.540  1.00  0.00           H
ATOM   1173  CA  LEU A 662      42.610  34.900  37.910  1.00  0.00           C
ATOM   1174  HA  LEU A 662      43.100  34.010  38.280  1.00  0.00           H
ATOM   1175  CB  LEU A 662      43.010  35.070  36.390  1.00  0.00           C
ATOM   1176  HB1 LEU A 662      44.040  35.490  36.370  1.00  0.00           H
ATOM   1177  HB2 LEU A 662      42.300  35.860  36.080  1.00  0.00           H
ATOM   1178  CG  LEU A 662      42.850  33.840  35.480  1.00  0.00           C
ATOM   1179  HG  LEU A 662      41.810  33.430  35.530  1.00  0.00           H
ATOM   1180  CD1 LEU A 662      43.130  34.170  34.020  1.00  0.00           C
ATOM   1181 HD11 LEU A 662      42.490  35.000  33.630  1.00  0.00           H
ATOM   1182 HD12 LEU A 662      43.030  33.280  33.370  1.00  0.00           H
ATOM   1183 HD13 LEU A 662      44.130  34.650  33.920  1.00  0.00           H
ATOM   1184  CD2 LEU A 662      43.800  32.740  36.020  1.00  0.00           C
ATOM   1185 HD21 LEU A 662      44.050  31.980  35.230  1.00  0.00           H
ATOM   1186 HD22 LEU A 662      43.420  32.180  36.900  1.00  0.00           H
ATOM   1187 HD23 LEU A 662      44.780  33.080  36.420  1.00  0.00           H
ATOM   1188  C   LEU A 662      43.010  36.150  38.640  1.00  0.00           C
ATOM   1189  O   LEU A 662      44.230  36.420  38.720  1.00  0.00           O
ATOM   1190  N   THR A 663      42.140  36.950  39.260  1.00  0.00           N
ATOM   1191  HN  THR A 663      41.190  36.610  39.280  1.00  0.00           H
ATOM   1192  CA  THR A 663      42.580  38.140  40.070  1.00  0.00           C
ATOM   1193  HA  THR A 663      43.500  38.480  39.620  1.00  0.00           H
ATOM   1194  CB  THR A 663      41.600  39.410  40.150  1.00  0.00           C
ATOM   1195  HB  THR A 663      42.030  40.250  40.730  1.00  0.00           H
ATOM   1196  OG1 THR A 663      40.340  39.170  40.740  1.00  0.00           O
ATOM   1197  HG1 THR A 663      40.000  38.410  40.260  1.00  0.00           H
ATOM   1198  CG2 THR A 663      41.310  39.960  38.790  1.00  0.00           C
ATOM   1199 HG21 THR A 663      42.180  40.440  38.280  1.00  0.00           H
ATOM   1200 HG22 THR A 663      40.430  40.620  38.940  1.00  0.00           H
ATOM   1201 HG23 THR A 663      41.000  39.100  38.150  1.00  0.00           H
ATOM   1202  C   THR A 663      42.970  37.750  41.420  1.00  0.00           C
ATOM   1203  O   THR A 663      42.360  36.810  41.950  1.00  0.00           O
ATOM   1204  N   ILE A 664      44.020  38.410  42.020  1.00  0.00           N
ATOM   1205  HN  ILE A 664      44.370  39.170  41.490  1.00  0.00           H
ATOM   1206  CA  ILE A 664      44.580  38.050  43.250  1.00  0.00           C
ATOM   1207  HA  ILE A 664      44.110  37.150  43.590  1.00  0.00           H
ATOM   1208  CB  ILE A 664      46.160  37.740  43.190  1.00  0.00           C
ATOM   1209  HB  ILE A 664      46.690  38.640  42.810  1.00  0.00           H
ATOM   1210  CG2 ILE A 664      46.830  37.360  44.570  1.00  0.00           C
ATOM   1211 HG21 ILE A 664      47.870  37.030  44.430  1.00  0.00           H
ATOM   1212 HG22 ILE A 664      46.110  36.720  45.140  1.00  0.00           H
ATOM   1213 HG23 ILE A 664      46.850  38.280  45.200  1.00  0.00           H
ATOM   1214  CG1 ILE A 664      46.400  36.580  42.190  1.00  0.00           C
ATOM   1215 HG11 ILE A 664      47.480  36.380  42.100  1.00  0.00           H
ATOM   1216 HG12 ILE A 664      46.010  36.820  41.180  1.00  0.00           H
ATOM   1217  CD  ILE A 664      45.790  35.140  42.440  1.00  0.00           C
ATOM   1218  HD1 ILE A 664      46.130  34.760  43.420  1.00  0.00           H
ATOM   1219  HD2 ILE A 664      46.070  34.450  41.610  1.00  0.00           H
ATOM   1220  HD3 ILE A 664      44.690  35.190  42.560  1.00  0.00           H
ATOM   1221  C   ILE A 664      44.370  39.160  44.260  1.00  0.00           C
ATOM   1222  O   ILE A 664      44.670  40.350  44.050  1.00  0.00           O
ATOM   1223  N   LEU A 665      43.750  38.790  45.370  1.00  0.00           N
ATOM   1224  HN  LEU A 665      43.400  37.880  45.530  1.00  0.00           H
ATOM   1225  CA  LEU A 665      43.600  39.640  46.570  1.00  0.00           C
ATOM   1226  HA  LEU A 665      43.060  40.520  46.250  1.00  0.00           H
ATOM   1227  CB  LEU A 665      42.830  39.050  47.700  1.00  0.00           C
ATOM   1228  HB1 LEU A 665      42.790  39.700  48.610  1.00  0.00           H
ATOM   1229  HB2 LEU A 665      43.310  38.070  47.880  1.00  0.00           H
ATOM   1230  CG  LEU A 665      41.390  38.580  47.230  1.00  0.00           C
ATOM   1231  HG  LEU A 665      41.340  38.000  46.290  1.00  0.00           H
ATOM   1232  CD1 LEU A 665      40.820  37.650  48.430  1.00  0.00           C
ATOM   1233 HD11 LEU A 665      40.790  38.230  49.380  1.00  0.00           H
ATOM   1234 HD12 LEU A 665      41.460  36.750  48.550  1.00  0.00           H
ATOM   1235 HD13 LEU A 665      39.790  37.340  48.180  1.00  0.00           H
ATOM   1236  CD2 LEU A 665      40.370  39.670  46.980  1.00  0.00           C
ATOM   1237 HD21 LEU A 665      39.400  39.180  46.730  1.00  0.00           H
ATOM   1238 HD22 LEU A 665      40.690  40.310  46.130  1.00  0.00           H
ATOM   1239 HD23 LEU A 665      40.290  40.500  47.690  1.00  0.00           H
ATOM   1240  C   LEU A 665      44.930  40.060  47.240  1.00  0.00           C
ATOM   1241  O   LEU A 665      45.910  39.310  47.390  1.00  0.00           O
ATOM   1242  N   GLY A 666      44.950  41.300  47.800  1.00  0.00           N
ATOM   1243  HN  GLY A 666      44.270  41.970  47.500  1.00  0.00           H
ATOM   1244  CA  GLY A 666      45.990  41.850  48.630  1.00  0.00           C
ATOM   1245  HA1 GLY A 666      46.700  42.300  47.960  1.00  0.00           H
ATOM   1246  HA2 GLY A 666      46.360  41.130  49.340  1.00  0.00           H
ATOM   1247  C   GLY A 666      45.430  42.980  49.570  1.00  0.00           C
ATOM   1248  O   GLY A 666      44.260  43.200  49.690  1.00  0.00           O
ATOM   1249  N   SER A 667      46.370  43.660  50.270  1.00  0.00           N
ATOM   1250  HN  SER A 667      47.360  43.520  50.160  1.00  0.00           H
ATOM   1251  CA  SER A 667      46.090  44.930  50.990  1.00  0.00           C
ATOM   1252  HA  SER A 667      45.170  44.770  51.520  1.00  0.00           H
ATOM   1253  CB  SER A 667      47.210  45.330  51.930  1.00  0.00           C
ATOM   1254  HB1 SER A 667      47.220  44.510  52.680  1.00  0.00           H
ATOM   1255  HB2 SER A 667      47.110  46.290  52.480  1.00  0.00           H
ATOM   1256  OG  SER A 667      48.420  45.360  51.200  1.00  0.00           O
ATOM   1257  HG1 SER A 667      48.460  46.260  50.850  1.00  0.00           H
ATOM   1258  C   SER A 667      45.950  46.010  49.980  1.00  0.00           C
ATOM   1259  O   SER A 667      46.620  46.000  48.950  1.00  0.00           O
ATOM   1260  N   THR A 668      45.060  47.040  50.300  1.00  0.00           N
ATOM   1261  HN  THR A 668      44.570  46.970  51.180  1.00  0.00           H
ATOM   1262  CA  THR A 668      44.980  48.330  49.590  1.00  0.00           C
ATOM   1263  HA  THR A 668      45.860  48.320  48.970  1.00  0.00           H
ATOM   1264  CB  THR A 668      43.820  48.520  48.640  1.00  0.00           C
ATOM   1265  HB  THR A 668      43.680  47.580  48.070  1.00  0.00           H
ATOM   1266  OG1 THR A 668      43.900  49.660  47.740  1.00  0.00           O
ATOM   1267  HG1 THR A 668      43.190  49.460  47.130  1.00  0.00           H
ATOM   1268  CG2 THR A 668      42.450  48.750  49.430  1.00  0.00           C
ATOM   1269 HG21 THR A 668      42.480  49.710  49.980  1.00  0.00           H
ATOM   1270 HG22 THR A 668      42.220  47.980  50.190  1.00  0.00           H
ATOM   1271 HG23 THR A 668      41.580  48.720  48.740  1.00  0.00           H
ATOM   1272  C   THR A 668      45.220  49.540  50.470  1.00  0.00           C
ATOM   1273  O   THR A 668      45.070  49.510  51.680  1.00  0.00           O
ATOM   1274  N   GLY A 669      45.740  50.580  49.850  1.00  0.00           N
ATOM   1275  HN  GLY A 669      45.820  50.540  48.860  1.00  0.00           H
ATOM   1276  CA  GLY A 669      46.050  51.790  50.620  1.00  0.00           C
ATOM   1277  HA1 GLY A 669      46.610  52.380  49.920  1.00  0.00           H
ATOM   1278  HA2 GLY A 669      46.580  51.410  51.490  1.00  0.00           H
ATOM   1279  C   GLY A 669      45.000  52.770  51.120  1.00  0.00           C
ATOM   1280  O   GLY A 669      45.150  53.220  52.200  1.00  0.00           O
ATOM   1281  N   PRO A 670      43.880  53.040  50.450  1.00  0.00           N
ATOM   1282  CD  PRO A 670      43.790  52.840  49.030  1.00  0.00           C
ATOM   1283  HD1 PRO A 670      43.270  51.890  48.790  1.00  0.00           H
ATOM   1284  HD2 PRO A 670      44.800  53.000  48.590  1.00  0.00           H
ATOM   1285  CA  PRO A 670      42.850  54.020  50.940  1.00  0.00           C
ATOM   1286  HA  PRO A 670      43.240  55.010  51.200  1.00  0.00           H
ATOM   1287  CB  PRO A 670      41.930  54.060  49.700  1.00  0.00           C
ATOM   1288  HB1 PRO A 670      41.400  55.040  49.670  1.00  0.00           H
ATOM   1289  HB2 PRO A 670      41.180  53.230  49.630  1.00  0.00           H
ATOM   1290  CG  PRO A 670      42.930  53.960  48.560  1.00  0.00           C
ATOM   1291  HG1 PRO A 670      42.500  53.680  47.570  1.00  0.00           H
ATOM   1292  HG2 PRO A 670      43.470  54.920  48.470  1.00  0.00           H
ATOM   1293  C   PRO A 670      42.220  53.520  52.170  1.00  0.00           C
ATOM   1294  O   PRO A 670      41.850  54.380  52.930  1.00  0.00           O
ATOM   1295  N   VAL A 671      41.950  52.200  52.300  1.00  0.00           N
ATOM   1296  HN  VAL A 671      41.940  51.640  51.460  1.00  0.00           H
ATOM   1297  CA  VAL A 671      41.570  51.510  53.460  1.00  0.00           C
ATOM   1298  HA  VAL A 671      40.630  51.960  53.690  1.00  0.00           H
ATOM   1299  CB  VAL A 671      41.240  50.090  53.010  1.00  0.00           C
ATOM   1300  HB  VAL A 671      42.200  49.540  52.900  1.00  0.00           H
ATOM   1301  CG1 VAL A 671      40.410  49.450  54.140  1.00  0.00           C
ATOM   1302 HG11 VAL A 671      39.610  50.170  54.410  1.00  0.00           H
ATOM   1303 HG12 VAL A 671      41.040  49.130  55.000  1.00  0.00           H
ATOM   1304 HG13 VAL A 671      39.850  48.570  53.760  1.00  0.00           H
ATOM   1305  CG2 VAL A 671      40.400  50.050  51.730  1.00  0.00           C
ATOM   1306 HG21 VAL A 671      40.490  49.030  51.300  1.00  0.00           H
ATOM   1307 HG22 VAL A 671      40.870  50.720  50.960  1.00  0.00           H
ATOM   1308 HG23 VAL A 671      39.400  50.460  51.930  1.00  0.00           H
ATOM   1309  C   VAL A 671      42.580  51.580  54.620  1.00  0.00           C
ATOM   1310  O   VAL A 671      42.190  51.710  55.770  1.00  0.00           O
ATOM   1311  N   LEU A 672      43.900  51.370  54.330  1.00  0.00           N
ATOM   1312  HN  LEU A 672      44.350  51.290  53.440  1.00  0.00           H
ATOM   1313  CA  LEU A 672      44.910  51.600  55.390  1.00  0.00           C
ATOM   1314  HA  LEU A 672      44.720  50.970  56.250  1.00  0.00           H
ATOM   1315  CB  LEU A 672      46.350  51.140  54.970  1.00  0.00           C
ATOM   1316  HB1 LEU A 672      46.760  51.810  54.180  1.00  0.00           H
ATOM   1317  HB2 LEU A 672      46.350  50.100  54.590  1.00  0.00           H
ATOM   1318  CG  LEU A 672      47.380  51.270  56.180  1.00  0.00           C
ATOM   1319  HG  LEU A 672      47.450  52.340  56.490  1.00  0.00           H
ATOM   1320  CD1 LEU A 672      46.860  50.570  57.480  1.00  0.00           C
ATOM   1321 HD11 LEU A 672      46.600  49.550  57.100  1.00  0.00           H
ATOM   1322 HD12 LEU A 672      45.980  51.120  57.870  1.00  0.00           H
ATOM   1323 HD13 LEU A 672      47.580  50.600  58.330  1.00  0.00           H
ATOM   1324  CD2 LEU A 672      48.810  50.860  55.890  1.00  0.00           C
ATOM   1325 HD21 LEU A 672      48.850  49.800  55.520  1.00  0.00           H
ATOM   1326 HD22 LEU A 672      49.460  51.120  56.750  1.00  0.00           H
ATOM   1327 HD23 LEU A 672      49.060  51.460  54.990  1.00  0.00           H
ATOM   1328  C   LEU A 672      44.960  53.050  55.960  1.00  0.00           C
ATOM   1329  O   LEU A 672      44.970  53.270  57.160  1.00  0.00           O
ATOM   1330  N   VAL A 673      44.850  54.110  55.130  1.00  0.00           N
ATOM   1331  HN  VAL A 673      45.070  54.030  54.160  1.00  0.00           H
ATOM   1332  CA  VAL A 673      44.580  55.440  55.600  1.00  0.00           C
ATOM   1333  HA  VAL A 673      45.330  55.670  56.340  1.00  0.00           H
ATOM   1334  CB  VAL A 673      44.720  56.470  54.460  1.00  0.00           C
ATOM   1335  HB  VAL A 673      43.930  56.250  53.730  1.00  0.00           H
ATOM   1336  CG1 VAL A 673      44.470  57.980  54.910  1.00  0.00           C
ATOM   1337 HG11 VAL A 673      45.120  58.160  55.780  1.00  0.00           H
ATOM   1338 HG12 VAL A 673      43.400  58.120  55.210  1.00  0.00           H
ATOM   1339 HG13 VAL A 673      44.820  58.630  54.080  1.00  0.00           H
ATOM   1340  CG2 VAL A 673      46.100  56.420  53.850  1.00  0.00           C
ATOM   1341 HG21 VAL A 673      46.880  56.610  54.610  1.00  0.00           H
ATOM   1342 HG22 VAL A 673      46.120  57.160  53.020  1.00  0.00           H
ATOM   1343 HG23 VAL A 673      46.320  55.410  53.450  1.00  0.00           H
ATOM   1344  C   VAL A 673      43.130  55.580  56.280  1.00  0.00           C
ATOM   1345  O   VAL A 673      42.910  56.250  57.320  1.00  0.00           O
ATOM   1346  N   PHE A 674      42.100  54.920  55.770  1.00  0.00           N
ATOM   1347  HN  PHE A 674      42.140  54.350  54.950  1.00  0.00           H
ATOM   1348  CA  PHE A 674      40.760  54.990  56.350  1.00  0.00           C
ATOM   1349  HA  PHE A 674      40.400  56.010  56.310  1.00  0.00           H
ATOM   1350  CB  PHE A 674      39.870  54.120  55.460  1.00  0.00           C
ATOM   1351  HB1 PHE A 674      40.220  53.080  55.530  1.00  0.00           H
ATOM   1352  HB2 PHE A 674      39.920  54.470  54.410  1.00  0.00           H
ATOM   1353  CG  PHE A 674      38.310  53.970  55.840  1.00  0.00           C
ATOM   1354  CD1 PHE A 674      37.450  54.980  55.470  1.00  0.00           C
ATOM   1355  HD1 PHE A 674      37.740  55.850  54.890  1.00  0.00           H
ATOM   1356  CE1 PHE A 674      36.150  55.020  55.890  1.00  0.00           C
ATOM   1357  HE1 PHE A 674      35.520  55.770  55.430  1.00  0.00           H
ATOM   1358  CZ  PHE A 674      35.640  54.000  56.610  1.00  0.00           C
ATOM   1359  HZ  PHE A 674      34.610  53.940  56.940  1.00  0.00           H
ATOM   1360  CD2 PHE A 674      37.880  52.990  56.680  1.00  0.00           C
ATOM   1361  HD2 PHE A 674      38.490  52.180  57.060  1.00  0.00           H
ATOM   1362  CE2 PHE A 674      36.500  52.970  56.990  1.00  0.00           C
ATOM   1363  HE2 PHE A 674      36.040  52.060  57.350  1.00  0.00           H
ATOM   1364  C   PHE A 674      40.680  54.380  57.750  1.00  0.00           C
ATOM   1365  O   PHE A 674      40.030  54.880  58.660  1.00  0.00           O
ATOM   1366  N   GLU A 675      41.330  53.240  58.110  1.00  0.00           N
ATOM   1367  HN  GLU A 675      41.760  52.740  57.350  1.00  0.00           H
ATOM   1368  CA  GLU A 675      41.360  52.620  59.400  1.00  0.00           C
ATOM   1369  HA  GLU A 675      40.360  52.420  59.740  1.00  0.00           H
ATOM   1370  CB  GLU A 675      42.040  51.180  59.330  1.00  0.00           C
ATOM   1371  HB1 GLU A 675      42.270  50.700  60.320  1.00  0.00           H
ATOM   1372  HB2 GLU A 675      43.060  51.420  58.980  1.00  0.00           H
ATOM   1373  CG  GLU A 675      41.370  50.140  58.430  1.00  0.00           C
ATOM   1374  HG1 GLU A 675      42.000  49.670  57.660  1.00  0.00           H
ATOM   1375  HG2 GLU A 675      40.470  50.480  57.880  1.00  0.00           H
ATOM   1376  CD  GLU A 675      40.930  48.970  59.350  1.00  0.00           C
ATOM   1377  OE1 GLU A 675      40.100  49.190  60.250  1.00  0.00           O
ATOM   1378  OE2 GLU A 675      41.280  47.780  59.130  1.00  0.00           O
ATOM   1379  C   GLU A 675      41.990  53.410  60.570  1.00  0.00           C
ATOM   1380  O   GLU A 675      41.440  53.600  61.640  1.00  0.00           O
ATOM   1381  N   LYS A 676      43.140  53.960  60.330  1.00  0.00           N
ATOM   1382  HN  LYS A 676      43.580  53.960  59.430  1.00  0.00           H
ATOM   1383  CA  LYS A 676      43.920  54.790  61.210  1.00  0.00           C
ATOM   1384  HA  LYS A 676      43.830  54.300  62.160  1.00  0.00           H
ATOM   1385  CB  LYS A 676      45.440  54.870  60.810  1.00  0.00           C
ATOM   1386  HB1 LYS A 676      45.550  55.250  59.770  1.00  0.00           H
ATOM   1387  HB2 LYS A 676      45.800  53.840  60.730  1.00  0.00           H
ATOM   1388  CG  LYS A 676      46.280  55.650  61.810  1.00  0.00           C
ATOM   1389  HG1 LYS A 676      46.000  55.450  62.870  1.00  0.00           H
ATOM   1390  HG2 LYS A 676      46.130  56.740  61.690  1.00  0.00           H
ATOM   1391  CD  LYS A 676      47.780  55.510  61.640  1.00  0.00           C
ATOM   1392  HD1 LYS A 676      48.070  55.870  60.630  1.00  0.00           H
ATOM   1393  HD2 LYS A 676      48.050  54.430  61.610  1.00  0.00           H
ATOM   1394  CE  LYS A 676      48.610  56.180  62.760  1.00  0.00           C
ATOM   1395  HE1 LYS A 676      48.490  55.720  63.770  1.00  0.00           H
ATOM   1396  HE2 LYS A 676      48.200  57.210  62.800  1.00  0.00           H
ATOM   1397  NZ  LYS A 676      50.020  56.200  62.580  1.00  0.00           N
ATOM   1398  HZ1 LYS A 676      50.430  56.970  63.140  1.00  0.00           H
ATOM   1399  HZ2 LYS A 676      50.210  56.420  61.590  1.00  0.00           H
ATOM   1400  HZ3 LYS A 676      50.480  55.270  62.710  1.00  0.00           H
ATOM   1401  C   LYS A 676      43.280  56.210  61.420  1.00  0.00           C
ATOM   1402  O   LYS A 676      43.290  56.750  62.450  1.00  0.00           O
ATOM   1403  N   ILE A 677      42.610  56.760  60.340  1.00  0.00           N
ATOM   1404  HN  ILE A 677      42.610  56.310  59.460  1.00  0.00           H
ATOM   1405  CA  ILE A 677      41.700  57.900  60.510  1.00  0.00           C
ATOM   1406  HA  ILE A 677      42.260  58.650  61.050  1.00  0.00           H
ATOM   1407  CB  ILE A 677      41.240  58.540  59.140  1.00  0.00           C
ATOM   1408  HB  ILE A 677      40.830  57.690  58.540  1.00  0.00           H
ATOM   1409  CG2 ILE A 677      40.110  59.570  59.490  1.00  0.00           C
ATOM   1410 HG21 ILE A 677      39.150  59.020  59.550  1.00  0.00           H
ATOM   1411 HG22 ILE A 677      39.840  60.320  58.710  1.00  0.00           H
ATOM   1412 HG23 ILE A 677      40.320  60.060  60.470  1.00  0.00           H
ATOM   1413  CG1 ILE A 677      42.510  59.100  58.490  1.00  0.00           C
ATOM   1414 HG11 ILE A 677      43.260  58.350  58.150  1.00  0.00           H
ATOM   1415 HG12 ILE A 677      43.070  59.640  59.280  1.00  0.00           H
ATOM   1416  CD  ILE A 677      42.170  60.030  57.300  1.00  0.00           C
ATOM   1417  HD1 ILE A 677      41.520  59.560  56.540  1.00  0.00           H
ATOM   1418  HD2 ILE A 677      43.170  60.400  57.030  1.00  0.00           H
ATOM   1419  HD3 ILE A 677      41.530  60.880  57.620  1.00  0.00           H
ATOM   1420  C   ILE A 677      40.480  57.520  61.400  1.00  0.00           C
ATOM   1421  O   ILE A 677      40.130  58.180  62.390  1.00  0.00           O
ATOM   1422  N   LEU A 678      39.760  56.350  61.120  1.00  0.00           N
ATOM   1423  HN  LEU A 678      39.990  55.790  60.330  1.00  0.00           H
ATOM   1424  CA  LEU A 678      38.610  55.930  61.920  1.00  0.00           C
ATOM   1425  HA  LEU A 678      37.950  56.770  61.990  1.00  0.00           H
ATOM   1426  CB  LEU A 678      37.840  54.760  61.250  1.00  0.00           C
ATOM   1427  HB1 LEU A 678      38.650  54.070  60.990  1.00  0.00           H
ATOM   1428  HB2 LEU A 678      37.190  54.970  60.360  1.00  0.00           H
ATOM   1429  CG  LEU A 678      36.930  53.890  62.100  1.00  0.00           C
ATOM   1430  HG  LEU A 678      37.530  53.480  62.940  1.00  0.00           H
ATOM   1431  CD1 LEU A 678      35.720  54.680  62.750  1.00  0.00           C
ATOM   1432 HD11 LEU A 678      35.380  55.490  62.070  1.00  0.00           H
ATOM   1433 HD12 LEU A 678      36.050  55.180  63.690  1.00  0.00           H
ATOM   1434 HD13 LEU A 678      34.920  54.010  63.130  1.00  0.00           H
ATOM   1435  CD2 LEU A 678      36.540  52.620  61.350  1.00  0.00           C
ATOM   1436 HD21 LEU A 678      37.380  51.910  61.140  1.00  0.00           H
ATOM   1437 HD22 LEU A 678      36.070  52.910  60.380  1.00  0.00           H
ATOM   1438 HD23 LEU A 678      35.770  52.120  61.960  1.00  0.00           H
ATOM   1439  C   LEU A 678      38.980  55.600  63.410  1.00  0.00           C
ATOM   1440  O   LEU A 678      38.310  56.120  64.360  1.00  0.00           O
ATOM   1441  N   TYR A 679      40.070  54.830  63.700  1.00  0.00           N
ATOM   1442  HN  TYR A 679      40.480  54.460  62.860  1.00  0.00           H
ATOM   1443  CA  TYR A 679      40.610  54.570  65.070  1.00  0.00           C
ATOM   1444  HA  TYR A 679      39.970  53.960  65.690  1.00  0.00           H
ATOM   1445  CB  TYR A 679      41.970  53.820  64.970  1.00  0.00           C
ATOM   1446  HB1 TYR A 679      42.700  54.280  64.260  1.00  0.00           H
ATOM   1447  HB2 TYR A 679      41.740  52.820  64.570  1.00  0.00           H
ATOM   1448  CG  TYR A 679      42.620  53.620  66.330  1.00  0.00           C
ATOM   1449  CD1 TYR A 679      41.950  52.890  67.350  1.00  0.00           C
ATOM   1450  HD1 TYR A 679      40.960  52.500  67.190  1.00  0.00           H
ATOM   1451  CE1 TYR A 679      42.600  52.770  68.570  1.00  0.00           C
ATOM   1452  HE1 TYR A 679      42.070  52.150  69.290  1.00  0.00           H
ATOM   1453  CZ  TYR A 679      43.720  53.560  68.950  1.00  0.00           C
ATOM   1454  OH  TYR A 679      44.320  53.490  70.250  1.00  0.00           O
ATOM   1455  HH  TYR A 679      45.120  54.010  70.240  1.00  0.00           H
ATOM   1456  CD2 TYR A 679      43.710  54.420  66.680  1.00  0.00           C
ATOM   1457  HD2 TYR A 679      44.020  55.140  65.940  1.00  0.00           H
ATOM   1458  CE2 TYR A 679      44.280  54.320  67.990  1.00  0.00           C
ATOM   1459  HE2 TYR A 679      45.020  55.040  68.300  1.00  0.00           H
ATOM   1460  C   TYR A 679      40.790  55.870  65.830  1.00  0.00           C
ATOM   1461  O   TYR A 679      40.300  56.070  66.960  1.00  0.00           O
ATOM   1462  N   LYS A 680      41.460  56.840  65.220  1.00  0.00           N
ATOM   1463  HN  LYS A 680      41.860  56.590  64.340  1.00  0.00           H
ATOM   1464  CA  LYS A 680      41.930  58.080  65.880  1.00  0.00           C
ATOM   1465  HA  LYS A 680      42.060  57.760  66.910  1.00  0.00           H
ATOM   1466  CB  LYS A 680      43.150  58.900  65.420  1.00  0.00           C
ATOM   1467  HB1 LYS A 680      43.010  59.990  65.440  1.00  0.00           H
ATOM   1468  HB2 LYS A 680      43.290  58.660  64.340  1.00  0.00           H
ATOM   1469  CG  LYS A 680      44.450  58.570  66.090  1.00  0.00           C
ATOM   1470  HG1 LYS A 680      44.680  57.490  66.020  1.00  0.00           H
ATOM   1471  HG2 LYS A 680      44.390  58.810  67.180  1.00  0.00           H
ATOM   1472  CD  LYS A 680      45.600  59.280  65.550  1.00  0.00           C
ATOM   1473  HD1 LYS A 680      46.460  59.020  66.180  1.00  0.00           H
ATOM   1474  HD2 LYS A 680      45.540  60.370  65.700  1.00  0.00           H
ATOM   1475  CE  LYS A 680      45.930  58.950  64.090  1.00  0.00           C
ATOM   1476  HE1 LYS A 680      45.090  58.970  63.380  1.00  0.00           H
ATOM   1477  HE2 LYS A 680      46.150  57.850  64.140  1.00  0.00           H
ATOM   1478  NZ  LYS A 680      47.100  59.720  63.520  1.00  0.00           N
ATOM   1479  HZ1 LYS A 680      48.010  59.400  63.900  1.00  0.00           H
ATOM   1480  HZ2 LYS A 680      46.980  60.670  63.910  1.00  0.00           H
ATOM   1481  HZ3 LYS A 680      47.120  59.730  62.480  1.00  0.00           H
ATOM   1482  C   LYS A 680      40.730  59.080  66.160  1.00  0.00           C
ATOM   1483  O   LYS A 680      40.730  59.810  67.120  1.00  0.00           O
ATOM   1484  N   PHE A 681      39.730  59.010  65.230  1.00  0.00           N
ATOM   1485  HN  PHE A 681      39.720  58.330  64.510  1.00  0.00           H
ATOM   1486  CA  PHE A 681      38.560  59.790  65.400  1.00  0.00           C
ATOM   1487  HA  PHE A 681      38.790  60.820  65.600  1.00  0.00           H
ATOM   1488  CB  PHE A 681      37.720  59.750  64.060  1.00  0.00           C
ATOM   1489  HB1 PHE A 681      37.270  58.740  63.990  1.00  0.00           H
ATOM   1490  HB2 PHE A 681      38.430  59.930  63.220  1.00  0.00           H
ATOM   1491  CG  PHE A 681      36.580  60.710  64.020  1.00  0.00           C
ATOM   1492  CD1 PHE A 681      36.580  61.880  63.300  1.00  0.00           C
ATOM   1493  HD1 PHE A 681      37.400  62.150  62.660  1.00  0.00           H
ATOM   1494  CE1 PHE A 681      35.360  62.700  63.220  1.00  0.00           C
ATOM   1495  HE1 PHE A 681      35.450  63.620  62.670  1.00  0.00           H
ATOM   1496  CZ  PHE A 681      34.130  62.210  63.670  1.00  0.00           C
ATOM   1497  HZ  PHE A 681      33.180  62.680  63.490  1.00  0.00           H
ATOM   1498  CD2 PHE A 681      35.390  60.360  64.660  1.00  0.00           C
ATOM   1499  HD2 PHE A 681      35.340  59.380  65.120  1.00  0.00           H
ATOM   1500  CE2 PHE A 681      34.140  61.040  64.480  1.00  0.00           C
ATOM   1501  HE2 PHE A 681      33.200  60.690  64.880  1.00  0.00           H
ATOM   1502  C   PHE A 681      37.770  59.310  66.650  1.00  0.00           C
ATOM   1503  O   PHE A 681      37.340  60.060  67.510  1.00  0.00           O
ATOM   1504  N   CYS A 682      37.650  57.950  66.870  1.00  0.00           N
ATOM   1505  HN  CYS A 682      37.880  57.280  66.180  1.00  0.00           H
ATOM   1506  CA  CYS A 682      37.160  57.360  68.070  1.00  0.00           C
ATOM   1507  HA  CYS A 682      36.160  57.750  68.270  1.00  0.00           H
ATOM   1508  CB  CYS A 682      36.980  55.860  67.840  1.00  0.00           C
ATOM   1509  HB1 CYS A 682      36.690  55.480  68.840  1.00  0.00           H
ATOM   1510  HB2 CYS A 682      37.970  55.430  67.590  1.00  0.00           H
ATOM   1511  SG  CYS A 682      35.670  55.280  66.680  1.00  0.00           S
ATOM   1512  HG1 CYS A 682      36.450  54.780  65.740  1.00  0.00           H
ATOM   1513  C   CYS A 682      38.010  57.650  69.310  1.00  0.00           C
ATOM   1514  O   CYS A 682      37.440  57.770  70.390  1.00  0.00           O
ATOM   1515  N   ARG A 683      39.370  57.720  69.290  1.00  0.00           N
ATOM   1516  HN  ARG A 683      39.790  57.550  68.410  1.00  0.00           H
ATOM   1517  CA  ARG A 683      40.190  58.020  70.430  1.00  0.00           C
ATOM   1518  HA  ARG A 683      39.910  57.420  71.300  1.00  0.00           H
ATOM   1519  CB  ARG A 683      41.690  57.730  70.320  1.00  0.00           C
ATOM   1520  HB1 ARG A 683      42.140  58.030  71.290  1.00  0.00           H
ATOM   1521  HB2 ARG A 683      42.100  58.310  69.470  1.00  0.00           H
ATOM   1522  CG  ARG A 683      42.100  56.260  70.090  1.00  0.00           C
ATOM   1523  HG1 ARG A 683      43.180  56.060  70.000  1.00  0.00           H
ATOM   1524  HG2 ARG A 683      41.520  55.850  69.230  1.00  0.00           H
ATOM   1525  CD  ARG A 683      41.610  55.380  71.280  1.00  0.00           C
ATOM   1526  HD1 ARG A 683      41.980  54.350  71.090  1.00  0.00           H
ATOM   1527  HD2 ARG A 683      40.520  55.350  71.460  1.00  0.00           H
ATOM   1528  NE  ARG A 683      42.280  55.890  72.520  1.00  0.00           N
ATOM   1529  HE  ARG A 683      43.270  56.060  72.450  1.00  0.00           H
ATOM   1530  CZ  ARG A 683      41.570  56.350  73.560  1.00  0.00           C
ATOM   1531  NH1 ARG A 683      42.240  57.020  74.490  1.00  0.00           N
ATOM   1532 HH11 ARG A 683      41.730  57.340  75.300  1.00  0.00           H
ATOM   1533 HH12 ARG A 683      43.240  57.080  74.440  1.00  0.00           H
ATOM   1534  NH2 ARG A 683      40.320  56.180  73.810  1.00  0.00           N
ATOM   1535 HH21 ARG A 683      39.620  55.980  73.120  1.00  0.00           H
ATOM   1536 HH22 ARG A 683      40.040  56.540  74.700  1.00  0.00           H
ATOM   1537  C   ARG A 683      39.920  59.490  70.820  1.00  0.00           C
ATOM   1538  O   ARG A 683      39.800  59.770  72.020  1.00  0.00           O
ATOM   1539  N   ASP A 684      39.790  60.500  69.930  1.00  0.00           N
ATOM   1540  HN  ASP A 684      40.000  60.360  68.970  1.00  0.00           H
ATOM   1541  CA  ASP A 684      39.580  61.870  70.390  1.00  0.00           C
ATOM   1542  HA  ASP A 684      40.200  62.010  71.270  1.00  0.00           H
ATOM   1543  CB  ASP A 684      40.110  62.920  69.400  1.00  0.00           C
ATOM   1544  HB1 ASP A 684      39.710  63.920  69.630  1.00  0.00           H
ATOM   1545  HB2 ASP A 684      39.670  62.630  68.430  1.00  0.00           H
ATOM   1546  CG  ASP A 684      41.580  63.010  69.270  1.00  0.00           C
ATOM   1547  OD1 ASP A 684      42.000  63.440  68.190  1.00  0.00           O
ATOM   1548  OD2 ASP A 684      42.330  62.540  70.190  1.00  0.00           O
ATOM   1549  C   ASP A 684      38.110  62.300  70.740  1.00  0.00           C
ATOM   1550  O   ASP A 684      37.960  62.980  71.780  1.00  0.00           O
ATOM   1551  N   TYR A 685      37.030  61.620  70.200  1.00  0.00           N
ATOM   1552  HN  TYR A 685      37.110  61.040  69.390  1.00  0.00           H
ATOM   1553  CA  TYR A 685      35.650  61.910  70.650  1.00  0.00           C
ATOM   1554  HA  TYR A 685      35.680  62.900  71.080  1.00  0.00           H
ATOM   1555  CB  TYR A 685      34.650  62.140  69.500  1.00  0.00           C
ATOM   1556  HB1 TYR A 685      33.620  62.460  69.790  1.00  0.00           H
ATOM   1557  HB2 TYR A 685      34.470  61.220  68.890  1.00  0.00           H
ATOM   1558  CG  TYR A 685      35.220  63.280  68.680  1.00  0.00           C
ATOM   1559  CD1 TYR A 685      35.470  64.570  69.180  1.00  0.00           C
ATOM   1560  HD1 TYR A 685      35.050  64.730  70.160  1.00  0.00           H
ATOM   1561  CE1 TYR A 685      36.360  65.410  68.630  1.00  0.00           C
ATOM   1562  HE1 TYR A 685      36.680  66.330  69.080  1.00  0.00           H
ATOM   1563  CZ  TYR A 685      36.950  65.100  67.350  1.00  0.00           C
ATOM   1564  OH  TYR A 685      37.610  66.110  66.580  1.00  0.00           O
ATOM   1565  HH  TYR A 685      38.180  65.640  65.960  1.00  0.00           H
ATOM   1566  CD2 TYR A 685      35.860  62.870  67.500  1.00  0.00           C
ATOM   1567  HD2 TYR A 685      35.500  61.970  67.030  1.00  0.00           H
ATOM   1568  CE2 TYR A 685      36.650  63.830  66.830  1.00  0.00           C
ATOM   1569  HE2 TYR A 685      37.020  63.680  65.820  1.00  0.00           H
ATOM   1570  C   TYR A 685      35.180  61.000  71.740  1.00  0.00           C
ATOM   1571  O   TYR A 685      34.080  61.150  72.280  1.00  0.00           O
ATOM   1572  N   GLN A 686      36.030  59.950  72.100  1.00  0.00           N
ATOM   1573  HN  GLN A 686      36.880  59.900  71.570  1.00  0.00           H
ATOM   1574  CA  GLN A 686      35.930  58.950  73.140  1.00  0.00           C
ATOM   1575  HA  GLN A 686      36.880  58.460  73.100  1.00  0.00           H
ATOM   1576  CB  GLN A 686      35.770  59.650  74.480  1.00  0.00           C
ATOM   1577  HB1 GLN A 686      35.760  58.890  75.300  1.00  0.00           H
ATOM   1578  HB2 GLN A 686      34.780  60.160  74.510  1.00  0.00           H
ATOM   1579  CG  GLN A 686      36.830  60.650  74.940  1.00  0.00           C
ATOM   1580  HG1 GLN A 686      36.680  60.960  76.000  1.00  0.00           H
ATOM   1581  HG2 GLN A 686      36.760  61.510  74.250  1.00  0.00           H
ATOM   1582  CD  GLN A 686      38.280  60.150  74.800  1.00  0.00           C
ATOM   1583  OE1 GLN A 686      38.530  58.990  74.920  1.00  0.00           O
ATOM   1584  NE2 GLN A 686      39.220  61.060  74.590  1.00  0.00           N
ATOM   1585 HE21 GLN A 686      40.190  60.840  74.440  1.00  0.00           H
ATOM   1586 HE22 GLN A 686      38.990  62.030  74.550  1.00  0.00           H
ATOM   1587  C   GLN A 686      34.930  57.840  72.900  1.00  0.00           C
ATOM   1588  O   GLN A 686      34.500  57.060  73.740  1.00  0.00           O
ATOM   1589  N   LEU A 687      34.590  57.690  71.630  1.00  0.00           N
ATOM   1590  HN  LEU A 687      35.120  58.210  70.960  1.00  0.00           H
ATOM   1591  CA  LEU A 687      33.630  56.760  70.990  1.00  0.00           C
ATOM   1592  HA  LEU A 687      32.720  56.720  71.570  1.00  0.00           H
ATOM   1593  CB  LEU A 687      33.350  57.070  69.530  1.00  0.00           C
ATOM   1594  HB1 LEU A 687      32.360  56.710  69.150  1.00  0.00           H
ATOM   1595  HB2 LEU A 687      34.070  56.590  68.830  1.00  0.00           H
ATOM   1596  CG  LEU A 687      33.460  58.590  69.160  1.00  0.00           C
ATOM   1597  HG  LEU A 687      34.410  59.110  69.430  1.00  0.00           H
ATOM   1598  CD1 LEU A 687      33.440  58.740  67.560  1.00  0.00           C
ATOM   1599 HD11 LEU A 687      32.580  58.140  67.180  1.00  0.00           H
ATOM   1600 HD12 LEU A 687      34.380  58.290  67.140  1.00  0.00           H
ATOM   1601 HD13 LEU A 687      33.530  59.790  67.210  1.00  0.00           H
ATOM   1602  CD2 LEU A 687      32.260  59.360  69.740  1.00  0.00           C
ATOM   1603 HD21 LEU A 687      32.300  60.450  69.540  1.00  0.00           H
ATOM   1604 HD22 LEU A 687      32.230  59.270  70.840  1.00  0.00           H
ATOM   1605 HD23 LEU A 687      31.320  58.990  69.260  1.00  0.00           H
ATOM   1606  C   LEU A 687      34.080  55.300  71.160  1.00  0.00           C
ATOM   1607  O   LEU A 687      35.290  54.980  71.310  1.00  0.00           O
ATOM   1608  N   SER A 688      33.060  54.370  71.220  1.00  0.00           N
ATOM   1609  HN  SER A 688      32.080  54.570  71.150  1.00  0.00           H
ATOM   1610  CA  SER A 688      33.450  52.960  71.340  1.00  0.00           C
ATOM   1611  HA  SER A 688      34.340  52.990  71.950  1.00  0.00           H
ATOM   1612  CB  SER A 688      32.400  52.140  72.010  1.00  0.00           C
ATOM   1613  HB1 SER A 688      31.550  52.060  71.290  1.00  0.00           H
ATOM   1614  HB2 SER A 688      32.020  52.660  72.910  1.00  0.00           H
ATOM   1615  OG  SER A 688      32.920  50.840  72.470  1.00  0.00           O
ATOM   1616  HG1 SER A 688      33.490  50.980  73.230  1.00  0.00           H
ATOM   1617  C   SER A 688      33.940  52.260  70.050  1.00  0.00           C
ATOM   1618  O   SER A 688      33.170  51.780  69.270  1.00  0.00           O
ATOM   1619  N   TYR A 689      35.250  52.250  69.880  1.00  0.00           N
ATOM   1620  HN  TYR A 689      35.670  52.740  70.650  1.00  0.00           H
ATOM   1621  CA  TYR A 689      35.970  51.970  68.720  1.00  0.00           C
ATOM   1622  HA  TYR A 689      35.820  52.800  68.060  1.00  0.00           H
ATOM   1623  CB  TYR A 689      37.510  51.850  69.010  1.00  0.00           C
ATOM   1624  HB1 TYR A 689      37.780  51.300  69.950  1.00  0.00           H
ATOM   1625  HB2 TYR A 689      37.960  52.830  69.270  1.00  0.00           H
ATOM   1626  CG  TYR A 689      38.440  51.340  67.830  1.00  0.00           C
ATOM   1627  CD1 TYR A 689      39.090  50.100  67.930  1.00  0.00           C
ATOM   1628  HD1 TYR A 689      39.100  49.720  68.940  1.00  0.00           H
ATOM   1629  CE1 TYR A 689      39.730  49.570  66.790  1.00  0.00           C
ATOM   1630  HE1 TYR A 689      40.430  48.750  66.850  1.00  0.00           H
ATOM   1631  CZ  TYR A 689      39.430  50.050  65.520  1.00  0.00           C
ATOM   1632  OH  TYR A 689      39.760  49.370  64.320  1.00  0.00           O
ATOM   1633  HH  TYR A 689      39.750  49.950  63.580  1.00  0.00           H
ATOM   1634  CD2 TYR A 689      38.410  52.000  66.620  1.00  0.00           C
ATOM   1635  HD2 TYR A 689      37.900  52.970  66.620  1.00  0.00           H
ATOM   1636  CE2 TYR A 689      38.860  51.300  65.490  1.00  0.00           C
ATOM   1637  HE2 TYR A 689      38.670  51.690  64.500  1.00  0.00           H
ATOM   1638  C   TYR A 689      35.570  50.620  68.040  1.00  0.00           C
ATOM   1639  O   TYR A 689      35.200  50.620  66.910  1.00  0.00           O
ATOM   1640  N   LEU A 690      35.560  49.480  68.780  1.00  0.00           N
ATOM   1641  HN  LEU A 690      35.580  49.490  69.780  1.00  0.00           H
ATOM   1642  CA  LEU A 690      35.380  48.120  68.240  1.00  0.00           C
ATOM   1643  HA  LEU A 690      35.930  48.050  67.310  1.00  0.00           H
ATOM   1644  CB  LEU A 690      35.830  47.040  69.240  1.00  0.00           C
ATOM   1645  HB1 LEU A 690      35.000  46.900  69.950  1.00  0.00           H
ATOM   1646  HB2 LEU A 690      36.820  47.280  69.700  1.00  0.00           H
ATOM   1647  CG  LEU A 690      36.050  45.710  68.680  1.00  0.00           C
ATOM   1648  HG  LEU A 690      35.160  45.230  68.220  1.00  0.00           H
ATOM   1649  CD1 LEU A 690      37.200  45.630  67.630  1.00  0.00           C
ATOM   1650 HD11 LEU A 690      38.060  46.270  67.920  1.00  0.00           H
ATOM   1651 HD12 LEU A 690      36.700  45.970  66.700  1.00  0.00           H
ATOM   1652 HD13 LEU A 690      37.660  44.620  67.540  1.00  0.00           H
ATOM   1653  CD2 LEU A 690      36.380  44.900  69.880  1.00  0.00           C
ATOM   1654 HD21 LEU A 690      36.170  43.830  69.690  1.00  0.00           H
ATOM   1655 HD22 LEU A 690      35.670  45.150  70.700  1.00  0.00           H
ATOM   1656 HD23 LEU A 690      37.440  45.090  70.110  1.00  0.00           H
ATOM   1657  C   LEU A 690      33.960  47.870  67.720  1.00  0.00           C
ATOM   1658  O   LEU A 690      33.750  47.300  66.690  1.00  0.00           O
ATOM   1659  N   SER A 691      33.000  48.380  68.480  1.00  0.00           N
ATOM   1660  HN  SER A 691      33.170  48.740  69.390  1.00  0.00           H
ATOM   1661  CA  SER A 691      31.630  48.430  68.080  1.00  0.00           C
ATOM   1662  HA  SER A 691      31.230  47.450  67.860  1.00  0.00           H
ATOM   1663  CB  SER A 691      30.790  48.960  69.280  1.00  0.00           C
ATOM   1664  HB1 SER A 691      31.060  49.990  69.610  1.00  0.00           H
ATOM   1665  HB2 SER A 691      31.020  48.350  70.170  1.00  0.00           H
ATOM   1666  OG  SER A 691      29.380  48.950  69.040  1.00  0.00           O
ATOM   1667  HG1 SER A 691      29.010  49.050  69.920  1.00  0.00           H
ATOM   1668  C   SER A 691      31.380  49.270  66.910  1.00  0.00           C
ATOM   1669  O   SER A 691      30.560  49.010  65.970  1.00  0.00           O
ATOM   1670  N   LEU A 692      32.100  50.450  66.820  1.00  0.00           N
ATOM   1671  HN  LEU A 692      32.560  50.760  67.640  1.00  0.00           H
ATOM   1672  CA  LEU A 692      32.070  51.260  65.640  1.00  0.00           C
ATOM   1673  HA  LEU A 692      31.030  51.320  65.420  1.00  0.00           H
ATOM   1674  CB  LEU A 692      32.560  52.680  66.040  1.00  0.00           C
ATOM   1675  HB1 LEU A 692      32.740  53.250  65.110  1.00  0.00           H
ATOM   1676  HB2 LEU A 692      33.540  52.600  66.550  1.00  0.00           H
ATOM   1677  CG  LEU A 692      31.520  53.410  66.850  1.00  0.00           C
ATOM   1678  HG  LEU A 692      31.450  52.790  67.770  1.00  0.00           H
ATOM   1679  CD1 LEU A 692      31.930  54.760  67.260  1.00  0.00           C
ATOM   1680 HD11 LEU A 692      32.110  55.500  66.440  1.00  0.00           H
ATOM   1681 HD12 LEU A 692      32.940  54.700  67.720  1.00  0.00           H
ATOM   1682 HD13 LEU A 692      31.240  55.250  67.990  1.00  0.00           H
ATOM   1683  CD2 LEU A 692      29.940  53.350  66.380  1.00  0.00           C
ATOM   1684 HD21 LEU A 692      29.410  54.320  66.550  1.00  0.00           H
ATOM   1685 HD22 LEU A 692      29.340  52.690  67.040  1.00  0.00           H
ATOM   1686 HD23 LEU A 692      29.860  53.010  65.330  1.00  0.00           H
ATOM   1687  C   LEU A 692      32.700  50.770  64.340  1.00  0.00           C
ATOM   1688  O   LEU A 692      32.120  50.930  63.290  1.00  0.00           O
ATOM   1689  N   ARG A 693      33.930  50.170  64.390  1.00  0.00           N
ATOM   1690  HN  ARG A 693      34.490  50.020  65.200  1.00  0.00           H
ATOM   1691  CA  ARG A 693      34.540  49.730  63.100  1.00  0.00           C
ATOM   1692  HA  ARG A 693      34.430  50.540  62.400  1.00  0.00           H
ATOM   1693  CB  ARG A 693      36.040  49.430  63.380  1.00  0.00           C
ATOM   1694  HB1 ARG A 693      36.180  48.690  64.190  1.00  0.00           H
ATOM   1695  HB2 ARG A 693      36.430  50.410  63.730  1.00  0.00           H
ATOM   1696  CG  ARG A 693      36.900  49.040  62.160  1.00  0.00           C
ATOM   1697  HG1 ARG A 693      37.910  49.400  62.470  1.00  0.00           H
ATOM   1698  HG2 ARG A 693      36.340  49.470  61.290  1.00  0.00           H
ATOM   1699  CD  ARG A 693      36.940  47.530  61.780  1.00  0.00           C
ATOM   1700  HD1 ARG A 693      35.990  47.290  61.240  1.00  0.00           H
ATOM   1701  HD2 ARG A 693      37.040  46.980  62.740  1.00  0.00           H
ATOM   1702  NE  ARG A 693      38.120  47.280  60.900  1.00  0.00           N
ATOM   1703  HE  ARG A 693      38.870  47.950  60.830  1.00  0.00           H
ATOM   1704  CZ  ARG A 693      38.200  46.090  60.230  1.00  0.00           C
ATOM   1705  NH1 ARG A 693      37.420  45.070  60.440  1.00  0.00           N
ATOM   1706 HH11 ARG A 693      36.690  45.220  61.110  1.00  0.00           H
ATOM   1707 HH12 ARG A 693      37.520  44.210  59.930  1.00  0.00           H
ATOM   1708  NH2 ARG A 693      39.180  45.970  59.360  1.00  0.00           N
ATOM   1709 HH21 ARG A 693      39.750  46.770  59.190  1.00  0.00           H
ATOM   1710 HH22 ARG A 693      39.110  45.170  58.770  1.00  0.00           H
ATOM   1711  C   ARG A 693      33.850  48.520  62.530  1.00  0.00           C
ATOM   1712  O   ARG A 693      33.690  48.340  61.320  1.00  0.00           O
ATOM   1713  N   THR A 694      33.370  47.580  63.390  1.00  0.00           N
ATOM   1714  HN  THR A 694      33.530  47.700  64.370  1.00  0.00           H
ATOM   1715  CA  THR A 694      32.490  46.520  62.990  1.00  0.00           C
ATOM   1716  HA  THR A 694      32.930  45.980  62.160  1.00  0.00           H
ATOM   1717  CB  THR A 694      32.280  45.480  64.070  1.00  0.00           C
ATOM   1718  HB  THR A 694      31.810  45.970  64.950  1.00  0.00           H
ATOM   1719  OG1 THR A 694      33.510  44.770  64.340  1.00  0.00           O
ATOM   1720  HG1 THR A 694      33.370  44.060  64.970  1.00  0.00           H
ATOM   1721  CG2 THR A 694      31.260  44.410  63.630  1.00  0.00           C
ATOM   1722 HG21 THR A 694      31.670  43.920  62.740  1.00  0.00           H
ATOM   1723 HG22 THR A 694      30.280  44.900  63.420  1.00  0.00           H
ATOM   1724 HG23 THR A 694      31.240  43.580  64.380  1.00  0.00           H
ATOM   1725  C   THR A 694      31.140  47.030  62.470  1.00  0.00           C
ATOM   1726  O   THR A 694      30.730  46.510  61.470  1.00  0.00           O
ATOM   1727  N   SER A 695      30.580  48.140  63.020  1.00  0.00           N
ATOM   1728  HN  SER A 695      30.840  48.650  63.830  1.00  0.00           H
ATOM   1729  CA  SER A 695      29.300  48.700  62.490  1.00  0.00           C
ATOM   1730  HA  SER A 695      28.560  47.920  62.330  1.00  0.00           H
ATOM   1731  CB  SER A 695      28.740  49.860  63.240  1.00  0.00           C
ATOM   1732  HB1 SER A 695      27.890  50.340  62.720  1.00  0.00           H
ATOM   1733  HB2 SER A 695      29.530  50.650  63.260  1.00  0.00           H
ATOM   1734  OG  SER A 695      28.260  49.490  64.460  1.00  0.00           O
ATOM   1735  HG1 SER A 695      28.970  49.500  65.080  1.00  0.00           H
ATOM   1736  C   SER A 695      29.570  49.350  61.060  1.00  0.00           C
ATOM   1737  O   SER A 695      28.770  49.130  60.140  1.00  0.00           O
ATOM   1738  N   ILE A 696      30.630  50.050  60.800  1.00  0.00           N
ATOM   1739  HN  ILE A 696      31.270  50.250  61.530  1.00  0.00           H
ATOM   1740  CA  ILE A 696      30.980  50.620  59.490  1.00  0.00           C
ATOM   1741  HA  ILE A 696      30.100  51.170  59.200  1.00  0.00           H
ATOM   1742  CB  ILE A 696      32.150  51.610  59.610  1.00  0.00           C
ATOM   1743  HB  ILE A 696      32.990  51.190  60.200  1.00  0.00           H
ATOM   1744  CG2 ILE A 696      32.660  52.100  58.230  1.00  0.00           C
ATOM   1745 HG21 ILE A 696      31.760  52.130  57.580  1.00  0.00           H
ATOM   1746 HG22 ILE A 696      33.340  51.300  57.870  1.00  0.00           H
ATOM   1747 HG23 ILE A 696      33.010  53.160  58.310  1.00  0.00           H
ATOM   1748  CG1 ILE A 696      31.610  52.830  60.390  1.00  0.00           C
ATOM   1749 HG11 ILE A 696      30.820  52.540  61.100  1.00  0.00           H
ATOM   1750 HG12 ILE A 696      31.140  53.570  59.710  1.00  0.00           H
ATOM   1751  CD  ILE A 696      32.720  53.630  61.120  1.00  0.00           C
ATOM   1752  HD1 ILE A 696      32.250  54.330  61.850  1.00  0.00           H
ATOM   1753  HD2 ILE A 696      33.430  54.120  60.430  1.00  0.00           H
ATOM   1754  HD3 ILE A 696      33.320  53.010  61.810  1.00  0.00           H
ATOM   1755  C   ILE A 696      31.330  49.450  58.490  1.00  0.00           C
ATOM   1756  O   ILE A 696      30.910  49.480  57.330  1.00  0.00           O
ATOM   1757  N   GLY A 697      32.000  48.410  58.950  1.00  0.00           N
ATOM   1758  HN  GLY A 697      32.410  48.510  59.850  1.00  0.00           H
ATOM   1759  CA  GLY A 697      32.270  47.180  58.210  1.00  0.00           C
ATOM   1760  HA1 GLY A 697      32.720  46.460  58.870  1.00  0.00           H
ATOM   1761  HA2 GLY A 697      32.850  47.490  57.350  1.00  0.00           H
ATOM   1762  C   GLY A 697      30.910  46.560  57.790  1.00  0.00           C
ATOM   1763  O   GLY A 697      30.820  46.180  56.670  1.00  0.00           O
ATOM   1764  N   LEU A 698      29.930  46.370  58.690  1.00  0.00           N
ATOM   1765  HN  LEU A 698      30.060  46.620  59.640  1.00  0.00           H
ATOM   1766  CA  LEU A 698      28.680  45.780  58.260  1.00  0.00           C
ATOM   1767  HA  LEU A 698      28.860  44.850  57.750  1.00  0.00           H
ATOM   1768  CB  LEU A 698      27.850  45.430  59.480  1.00  0.00           C
ATOM   1769  HB1 LEU A 698      26.800  45.250  59.180  1.00  0.00           H
ATOM   1770  HB2 LEU A 698      27.840  46.320  60.150  1.00  0.00           H
ATOM   1771  CG  LEU A 698      28.430  44.150  60.260  1.00  0.00           C
ATOM   1772  HG  LEU A 698      29.530  44.270  60.160  1.00  0.00           H
ATOM   1773  CD1 LEU A 698      28.060  44.160  61.780  1.00  0.00           C
ATOM   1774 HD11 LEU A 698      28.250  45.180  62.190  1.00  0.00           H
ATOM   1775 HD12 LEU A 698      28.600  43.390  62.370  1.00  0.00           H
ATOM   1776 HD13 LEU A 698      26.990  44.050  62.060  1.00  0.00           H
ATOM   1777  CD2 LEU A 698      27.810  42.900  59.630  1.00  0.00           C
ATOM   1778 HD21 LEU A 698      28.000  42.940  58.540  1.00  0.00           H
ATOM   1779 HD22 LEU A 698      26.730  42.680  59.760  1.00  0.00           H
ATOM   1780 HD23 LEU A 698      28.260  41.960  60.040  1.00  0.00           H
ATOM   1781  C   LEU A 698      27.810  46.650  57.410  1.00  0.00           C
ATOM   1782  O   LEU A 698      27.250  46.210  56.420  1.00  0.00           O
ATOM   1783  N   TRP A 699      27.780  47.970  57.660  1.00  0.00           N
ATOM   1784  HN  TRP A 699      28.290  48.290  58.450  1.00  0.00           H
ATOM   1785  CA  TRP A 699      27.240  48.980  56.760  1.00  0.00           C
ATOM   1786  HA  TRP A 699      26.230  48.720  56.510  1.00  0.00           H
ATOM   1787  CB  TRP A 699      27.220  50.400  57.370  1.00  0.00           C
ATOM   1788  HB1 TRP A 699      26.980  51.150  56.590  1.00  0.00           H
ATOM   1789  HB2 TRP A 699      28.260  50.690  57.640  1.00  0.00           H
ATOM   1790  CG  TRP A 699      26.170  50.670  58.360  1.00  0.00           C
ATOM   1791  CD1 TRP A 699      26.320  51.090  59.720  1.00  0.00           C
ATOM   1792  HD1 TRP A 699      27.240  51.440  60.160  1.00  0.00           H
ATOM   1793  NE1 TRP A 699      25.070  51.140  60.280  1.00  0.00           N
ATOM   1794  HE1 TRP A 699      24.920  51.880  60.900  1.00  0.00           H
ATOM   1795  CE2 TRP A 699      24.110  50.570  59.460  1.00  0.00           C
ATOM   1796  CD2 TRP A 699      24.800  50.310  58.230  1.00  0.00           C
ATOM   1797  CE3 TRP A 699      24.020  49.930  57.110  1.00  0.00           C
ATOM   1798  HE3 TRP A 699      24.470  49.830  56.130  1.00  0.00           H
ATOM   1799  CZ3 TRP A 699      22.640  49.640  57.320  1.00  0.00           C
ATOM   1800  HZ3 TRP A 699      22.080  49.360  56.440  1.00  0.00           H
ATOM   1801  CZ2 TRP A 699      22.800  50.230  59.620  1.00  0.00           C
ATOM   1802  HZ2 TRP A 699      22.260  50.300  60.560  1.00  0.00           H
ATOM   1803  CH2 TRP A 699      22.050  49.850  58.510  1.00  0.00           C
ATOM   1804  HH2 TRP A 699      20.990  49.820  58.690  1.00  0.00           H
ATOM   1805  C   TRP A 699      27.950  49.080  55.350  1.00  0.00           C
ATOM   1806  O   TRP A 699      27.160  49.160  54.340  1.00  0.00           O
ATOM   1807  N   THR A 700      29.300  49.080  55.260  1.00  0.00           N
ATOM   1808  HN  THR A 700      29.840  49.110  56.100  1.00  0.00           H
ATOM   1809  CA  THR A 700      30.100  49.020  54.070  1.00  0.00           C
ATOM   1810  HA  THR A 700      29.910  49.910  53.490  1.00  0.00           H
ATOM   1811  CB  THR A 700      31.560  48.940  54.270  1.00  0.00           C
ATOM   1812  HB  THR A 700      31.880  48.030  54.840  1.00  0.00           H
ATOM   1813  OG1 THR A 700      32.020  50.000  55.050  1.00  0.00           O
ATOM   1814  HG1 THR A 700      31.620  49.870  55.900  1.00  0.00           H
ATOM   1815  CG2 THR A 700      32.300  49.130  52.950  1.00  0.00           C
ATOM   1816 HG21 THR A 700      33.380  48.990  53.180  1.00  0.00           H
ATOM   1817 HG22 THR A 700      32.070  50.100  52.460  1.00  0.00           H
ATOM   1818 HG23 THR A 700      32.090  48.290  52.250  1.00  0.00           H
ATOM   1819  C   THR A 700      29.690  47.770  53.280  1.00  0.00           C
ATOM   1820  O   THR A 700      29.550  47.820  52.050  1.00  0.00           O
ATOM   1821  N   SER A 701      29.620  46.590  53.920  1.00  0.00           N
ATOM   1822  HN  SER A 701      29.780  46.490  54.890  1.00  0.00           H
ATOM   1823  CA  SER A 701      29.230  45.360  53.290  1.00  0.00           C
ATOM   1824  HA  SER A 701      30.010  45.120  52.590  1.00  0.00           H
ATOM   1825  CB  SER A 701      29.150  44.200  54.330  1.00  0.00           C
ATOM   1826  HB1 SER A 701      28.220  44.370  54.920  1.00  0.00           H
ATOM   1827  HB2 SER A 701      29.990  44.270  55.060  1.00  0.00           H
ATOM   1828  OG  SER A 701      29.020  42.810  53.800  1.00  0.00           O
ATOM   1829  HG1 SER A 701      29.740  42.690  53.170  1.00  0.00           H
ATOM   1830  C   SER A 701      27.850  45.300  52.690  1.00  0.00           C
ATOM   1831  O   SER A 701      27.570  44.780  51.630  1.00  0.00           O
ATOM   1832  N   PHE A 702      26.810  45.850  53.420  1.00  0.00           N
ATOM   1833  HN  PHE A 702      27.060  46.070  54.360  1.00  0.00           H
ATOM   1834  CA  PHE A 702      25.480  46.010  52.930  1.00  0.00           C
ATOM   1835  HA  PHE A 702      25.240  45.010  52.620  1.00  0.00           H
ATOM   1836  CB  PHE A 702      24.530  46.530  54.050  1.00  0.00           C
ATOM   1837  HB1 PHE A 702      25.070  47.370  54.560  1.00  0.00           H
ATOM   1838  HB2 PHE A 702      24.520  45.760  54.860  1.00  0.00           H
ATOM   1839  CG  PHE A 702      23.100  46.910  53.710  1.00  0.00           C
ATOM   1840  CD1 PHE A 702      22.160  45.890  53.780  1.00  0.00           C
ATOM   1841  HD1 PHE A 702      22.440  45.010  54.360  1.00  0.00           H
ATOM   1842  CE1 PHE A 702      20.810  46.210  53.440  1.00  0.00           C
ATOM   1843  HE1 PHE A 702      20.010  45.560  53.740  1.00  0.00           H
ATOM   1844  CZ  PHE A 702      20.470  47.450  52.920  1.00  0.00           C
ATOM   1845  HZ  PHE A 702      19.480  47.780  52.660  1.00  0.00           H
ATOM   1846  CD2 PHE A 702      22.710  48.190  53.310  1.00  0.00           C
ATOM   1847  HD2 PHE A 702      23.470  48.960  53.380  1.00  0.00           H
ATOM   1848  CE2 PHE A 702      21.440  48.410  52.780  1.00  0.00           C
ATOM   1849  HE2 PHE A 702      21.180  49.370  52.350  1.00  0.00           H
ATOM   1850  C   PHE A 702      25.380  46.910  51.720  1.00  0.00           C
ATOM   1851  O   PHE A 702      24.770  46.500  50.690  1.00  0.00           O
ATOM   1852  N   LEU A 703      26.050  48.100  51.730  1.00  0.00           N
ATOM   1853  HN  LEU A 703      26.480  48.480  52.550  1.00  0.00           H
ATOM   1854  CA  LEU A 703      26.170  48.960  50.570  1.00  0.00           C
ATOM   1855  HA  LEU A 703      25.130  49.200  50.390  1.00  0.00           H
ATOM   1856  CB  LEU A 703      26.730  50.340  50.870  1.00  0.00           C
ATOM   1857  HB1 LEU A 703      26.890  50.940  49.940  1.00  0.00           H
ATOM   1858  HB2 LEU A 703      27.680  50.180  51.420  1.00  0.00           H
ATOM   1859  CG  LEU A 703      25.850  51.220  51.770  1.00  0.00           C
ATOM   1860  HG  LEU A 703      25.530  50.660  52.670  1.00  0.00           H
ATOM   1861  CD1 LEU A 703      26.590  52.420  52.340  1.00  0.00           C
ATOM   1862 HD11 LEU A 703      27.370  52.130  53.080  1.00  0.00           H
ATOM   1863 HD12 LEU A 703      25.900  53.020  52.980  1.00  0.00           H
ATOM   1864 HD13 LEU A 703      27.060  53.100  51.600  1.00  0.00           H
ATOM   1865  CD2 LEU A 703      24.580  51.730  50.950  1.00  0.00           C
ATOM   1866 HD21 LEU A 703      23.890  52.330  51.580  1.00  0.00           H
ATOM   1867 HD22 LEU A 703      24.060  50.920  50.390  1.00  0.00           H
ATOM   1868 HD23 LEU A 703      24.980  52.450  50.210  1.00  0.00           H
ATOM   1869  C   LEU A 703      26.850  48.420  49.330  1.00  0.00           C
ATOM   1870  O   LEU A 703      26.420  48.720  48.270  1.00  0.00           O
ATOM   1871  N   CYS A 704      27.860  47.590  49.530  1.00  0.00           N
ATOM   1872  HN  CYS A 704      28.140  47.310  50.450  1.00  0.00           H
ATOM   1873  CA  CYS A 704      28.410  46.830  48.400  1.00  0.00           C
ATOM   1874  HA  CYS A 704      28.580  47.580  47.640  1.00  0.00           H
ATOM   1875  CB  CYS A 704      29.760  46.080  48.880  1.00  0.00           C
ATOM   1876  HB1 CYS A 704      30.060  45.420  48.040  1.00  0.00           H
ATOM   1877  HB2 CYS A 704      29.540  45.520  49.820  1.00  0.00           H
ATOM   1878  SG  CYS A 704      31.240  46.960  49.270  1.00  0.00           S
ATOM   1879  HG1 CYS A 704      30.850  47.440  50.430  1.00  0.00           H
ATOM   1880  C   CYS A 704      27.600  45.840  47.680  1.00  0.00           C
ATOM   1881  O   CYS A 704      27.570  45.730  46.440  1.00  0.00           O
ATOM   1882  N   ILE A 705      26.710  45.050  48.420  1.00  0.00           N
ATOM   1883  HN  ILE A 705      26.870  45.070  49.400  1.00  0.00           H
ATOM   1884  CA  ILE A 705      25.730  44.200  47.880  1.00  0.00           C
ATOM   1885  HA  ILE A 705      26.180  43.510  47.180  1.00  0.00           H
ATOM   1886  CB  ILE A 705      25.090  43.400  49.030  1.00  0.00           C
ATOM   1887  HB  ILE A 705      24.910  44.140  49.840  1.00  0.00           H
ATOM   1888  CG2 ILE A 705      23.730  42.830  48.650  1.00  0.00           C
ATOM   1889 HG21 ILE A 705      23.820  42.090  47.830  1.00  0.00           H
ATOM   1890 HG22 ILE A 705      22.950  43.560  48.320  1.00  0.00           H
ATOM   1891 HG23 ILE A 705      23.370  42.350  49.580  1.00  0.00           H
ATOM   1892  CG1 ILE A 705      26.060  42.330  49.620  1.00  0.00           C
ATOM   1893 HG11 ILE A 705      26.970  42.900  49.890  1.00  0.00           H
ATOM   1894 HG12 ILE A 705      26.370  41.620  48.820  1.00  0.00           H
ATOM   1895  CD  ILE A 705      25.560  41.480  50.710  1.00  0.00           C
ATOM   1896  HD1 ILE A 705      24.970  40.630  50.320  1.00  0.00           H
ATOM   1897  HD2 ILE A 705      24.820  42.080  51.290  1.00  0.00           H
ATOM   1898  HD3 ILE A 705      26.390  41.280  51.430  1.00  0.00           H
ATOM   1899  C   ILE A 705      24.670  44.950  47.110  1.00  0.00           C
ATOM   1900  O   ILE A 705      24.380  44.740  45.930  1.00  0.00           O
ATOM   1901  N   VAL A 706      24.190  46.030  47.710  1.00  0.00           N
ATOM   1902  HN  VAL A 706      24.470  46.230  48.650  1.00  0.00           H
ATOM   1903  CA  VAL A 706      23.150  46.930  47.200  1.00  0.00           C
ATOM   1904  HA  VAL A 706      22.330  46.290  46.910  1.00  0.00           H
ATOM   1905  CB  VAL A 706      22.810  48.050  48.130  1.00  0.00           C
ATOM   1906  HB  VAL A 706      23.760  48.590  48.320  1.00  0.00           H
ATOM   1907  CG1 VAL A 706      21.820  49.100  47.560  1.00  0.00           C
ATOM   1908 HG11 VAL A 706      20.930  48.590  47.110  1.00  0.00           H
ATOM   1909 HG12 VAL A 706      22.300  49.780  46.830  1.00  0.00           H
ATOM   1910 HG13 VAL A 706      21.450  49.710  48.400  1.00  0.00           H
ATOM   1911  CG2 VAL A 706      22.260  47.590  49.450  1.00  0.00           C
ATOM   1912 HG21 VAL A 706      22.630  46.590  49.760  1.00  0.00           H
ATOM   1913 HG22 VAL A 706      21.160  47.490  49.420  1.00  0.00           H
ATOM   1914 HG23 VAL A 706      22.430  48.380  50.210  1.00  0.00           H
ATOM   1915  C   VAL A 706      23.770  47.530  45.970  1.00  0.00           C
ATOM   1916  O   VAL A 706      23.150  47.660  44.910  1.00  0.00           O
ATOM   1917  N   LEU A 707      25.040  47.930  46.000  1.00  0.00           N
ATOM   1918  HN  LEU A 707      25.550  47.860  46.850  1.00  0.00           H
ATOM   1919  CA  LEU A 707      25.810  48.600  44.870  1.00  0.00           C
ATOM   1920  HA  LEU A 707      25.270  49.500  44.610  1.00  0.00           H
ATOM   1921  CB  LEU A 707      27.200  49.030  45.220  1.00  0.00           C
ATOM   1922  HB1 LEU A 707      27.820  48.130  45.420  1.00  0.00           H
ATOM   1923  HB2 LEU A 707      27.190  49.630  46.160  1.00  0.00           H
ATOM   1924  CG  LEU A 707      27.990  49.850  44.110  1.00  0.00           C
ATOM   1925  HG  LEU A 707      28.050  49.270  43.180  1.00  0.00           H
ATOM   1926  CD1 LEU A 707      27.340  51.240  43.830  1.00  0.00           C
ATOM   1927 HD11 LEU A 707      26.430  51.120  43.210  1.00  0.00           H
ATOM   1928 HD12 LEU A 707      27.920  51.970  43.240  1.00  0.00           H
ATOM   1929 HD13 LEU A 707      27.190  51.750  44.810  1.00  0.00           H
ATOM   1930  CD2 LEU A 707      29.470  50.240  44.570  1.00  0.00           C
ATOM   1931 HD21 LEU A 707      29.930  50.900  43.810  1.00  0.00           H
ATOM   1932 HD22 LEU A 707      30.160  49.400  44.700  1.00  0.00           H
ATOM   1933 HD23 LEU A 707      29.360  50.850  45.510  1.00  0.00           H
ATOM   1934  C   LEU A 707      25.660  47.840  43.540  1.00  0.00           C
ATOM   1935  O   LEU A 707      25.380  48.400  42.500  1.00  0.00           O
ATOM   1936  N   VAL A 708      25.850  46.490  43.590  1.00  0.00           N
ATOM   1937  HN  VAL A 708      26.100  46.070  44.460  1.00  0.00           H
ATOM   1938  CA  VAL A 708      25.790  45.570  42.500  1.00  0.00           C
ATOM   1939  HA  VAL A 708      26.390  45.990  41.710  1.00  0.00           H
ATOM   1940  CB  VAL A 708      26.350  44.250  42.910  1.00  0.00           C
ATOM   1941  HB  VAL A 708      26.090  43.880  43.930  1.00  0.00           H
ATOM   1942  CG1 VAL A 708      25.920  43.130  41.890  1.00  0.00           C
ATOM   1943 HG11 VAL A 708      26.290  42.120  42.140  1.00  0.00           H
ATOM   1944 HG12 VAL A 708      26.200  43.630  40.940  1.00  0.00           H
ATOM   1945 HG13 VAL A 708      24.840  43.000  41.710  1.00  0.00           H
ATOM   1946  CG2 VAL A 708      27.870  44.260  42.790  1.00  0.00           C
ATOM   1947 HG21 VAL A 708      28.210  44.960  43.570  1.00  0.00           H
ATOM   1948 HG22 VAL A 708      28.230  44.760  41.870  1.00  0.00           H
ATOM   1949 HG23 VAL A 708      28.420  43.290  42.800  1.00  0.00           H
ATOM   1950  C   VAL A 708      24.370  45.540  41.920  1.00  0.00           C
ATOM   1951  O   VAL A 708      24.220  45.450  40.710  1.00  0.00           O
ATOM   1952  N   ALA A 709      23.310  45.520  42.790  1.00  0.00           N
ATOM   1953  HN  ALA A 709      23.420  45.810  43.730  1.00  0.00           H
ATOM   1954  CA  ALA A 709      21.900  45.500  42.320  1.00  0.00           C
ATOM   1955  HA  ALA A 709      21.770  44.650  41.670  1.00  0.00           H
ATOM   1956  CB  ALA A 709      21.020  45.440  43.560  1.00  0.00           C
ATOM   1957  HB1 ALA A 709      20.950  46.400  44.120  1.00  0.00           H
ATOM   1958  HB2 ALA A 709      21.420  44.580  44.130  1.00  0.00           H
ATOM   1959  HB3 ALA A 709      19.980  45.240  43.260  1.00  0.00           H
ATOM   1960  C   ALA A 709      21.510  46.730  41.430  1.00  0.00           C
ATOM   1961  O   ALA A 709      20.740  46.570  40.460  1.00  0.00           O
ATOM   1962  N   THR A 710      21.940  47.940  41.780  1.00  0.00           N
ATOM   1963  HN  THR A 710      22.530  48.080  42.580  1.00  0.00           H
ATOM   1964  CA  THR A 710      21.590  49.240  41.020  1.00  0.00           C
ATOM   1965  HA  THR A 710      20.570  49.140  40.640  1.00  0.00           H
ATOM   1966  CB  THR A 710      21.570  50.450  42.040  1.00  0.00           C
ATOM   1967  HB  THR A 710      20.980  49.990  42.850  1.00  0.00           H
ATOM   1968  OG1 THR A 710      20.960  51.700  41.630  1.00  0.00           O
ATOM   1969  HG1 THR A 710      20.150  51.380  41.210  1.00  0.00           H
ATOM   1970  CG2 THR A 710      22.970  50.640  42.640  1.00  0.00           C
ATOM   1971 HG21 THR A 710      23.360  49.660  42.980  1.00  0.00           H
ATOM   1972 HG22 THR A 710      22.920  51.430  43.440  1.00  0.00           H
ATOM   1973 HG23 THR A 710      23.590  51.020  41.800  1.00  0.00           H
ATOM   1974  C   THR A 710      22.450  49.580  39.860  1.00  0.00           C
ATOM   1975  O   THR A 710      22.040  50.440  39.050  1.00  0.00           O
ATOM   1976  N   ASP A 711      23.560  48.850  39.720  1.00  0.00           N
ATOM   1977  HN  ASP A 711      23.880  48.240  40.430  1.00  0.00           H
ATOM   1978  CA  ASP A 711      24.560  49.130  38.710  1.00  0.00           C
ATOM   1979  HA  ASP A 711      25.180  48.260  38.790  1.00  0.00           H
ATOM   1980  CB  ASP A 711      23.980  49.100  37.300  1.00  0.00           C
ATOM   1981  HB1 ASP A 711      23.360  50.010  37.140  1.00  0.00           H
ATOM   1982  HB2 ASP A 711      23.330  48.220  37.400  1.00  0.00           H
ATOM   1983  CG  ASP A 711      24.940  49.020  36.140  1.00  0.00           C
ATOM   1984  OD1 ASP A 711      26.220  48.940  36.390  1.00  0.00           O
ATOM   1985  OD2 ASP A 711      24.540  49.000  34.940  1.00  0.00           O
ATOM   1986  C   ASP A 711      25.440  50.300  39.030  1.00  0.00           C
ATOM   1987  O   ASP A 711      24.970  51.470  39.220  1.00  0.00           O
ATOM   1988  N   ALA A 712      26.810  50.040  39.090  1.00  0.00           N
ATOM   1989  HN  ALA A 712      27.180  49.130  38.940  1.00  0.00           H
ATOM   1990  CA  ALA A 712      27.800  51.020  39.400  1.00  0.00           C
ATOM   1991  HA  ALA A 712      27.330  51.920  39.760  1.00  0.00           H
ATOM   1992  CB  ALA A 712      28.650  50.400  40.570  1.00  0.00           C
ATOM   1993  HB1 ALA A 712      29.380  51.090  41.040  1.00  0.00           H
ATOM   1994  HB2 ALA A 712      29.140  49.450  40.260  1.00  0.00           H
ATOM   1995  HB3 ALA A 712      27.980  49.970  41.350  1.00  0.00           H
ATOM   1996  C   ALA A 712      28.610  51.520  38.160  1.00  0.00           C
ATOM   1997  O   ALA A 712      29.440  52.470  38.290  1.00  0.00           O
ATOM   1998  N   SER A 713      28.240  51.060  36.960  1.00  0.00           N
ATOM   1999  HN  SER A 713      27.570  50.320  36.890  1.00  0.00           H
ATOM   2000  CA  SER A 713      28.900  51.510  35.730  1.00  0.00           C
ATOM   2001  HA  SER A 713      29.950  51.370  35.920  1.00  0.00           H
ATOM   2002  CB  SER A 713      28.470  50.600  34.600  1.00  0.00           C
ATOM   2003  HB1 SER A 713      28.790  49.560  34.780  1.00  0.00           H
ATOM   2004  HB2 SER A 713      28.970  50.880  33.640  1.00  0.00           H
ATOM   2005  OG  SER A 713      27.030  50.510  34.410  1.00  0.00           O
ATOM   2006  HG1 SER A 713      26.690  49.890  35.040  1.00  0.00           H
ATOM   2007  C   SER A 713      28.700  52.950  35.380  1.00  0.00           C
ATOM   2008  O   SER A 713      29.610  53.490  34.740  1.00  0.00           O
ATOM   2009  N   SER A 714      27.590  53.560  35.680  1.00  0.00           N
ATOM   2010  HN  SER A 714      26.900  52.950  36.060  1.00  0.00           H
ATOM   2011  CA  SER A 714      27.410  54.980  35.540  1.00  0.00           C
ATOM   2012  HA  SER A 714      27.540  55.310  34.520  1.00  0.00           H
ATOM   2013  CB  SER A 714      25.890  55.360  35.790  1.00  0.00           C
ATOM   2014  HB1 SER A 714      25.190  54.840  35.130  1.00  0.00           H
ATOM   2015  HB2 SER A 714      25.800  56.440  35.540  1.00  0.00           H
ATOM   2016  OG  SER A 714      25.470  55.190  37.110  1.00  0.00           O
ATOM   2017  HG1 SER A 714      25.360  54.260  37.320  1.00  0.00           H
ATOM   2018  C   SER A 714      28.330  55.740  36.490  1.00  0.00           C
ATOM   2019  O   SER A 714      29.020  56.630  36.150  1.00  0.00           O
ATOM   2020  N   LEU A 715      28.370  55.350  37.780  1.00  0.00           N
ATOM   2021  HN  LEU A 715      27.760  54.590  37.960  1.00  0.00           H
ATOM   2022  CA  LEU A 715      29.030  55.990  38.910  1.00  0.00           C
ATOM   2023  HA  LEU A 715      28.570  56.960  38.900  1.00  0.00           H
ATOM   2024  CB  LEU A 715      28.560  55.230  40.200  1.00  0.00           C
ATOM   2025  HB1 LEU A 715      28.640  55.910  41.080  1.00  0.00           H
ATOM   2026  HB2 LEU A 715      29.180  54.330  40.390  1.00  0.00           H
ATOM   2027  CG  LEU A 715      27.100  54.810  40.170  1.00  0.00           C
ATOM   2028  HG  LEU A 715      26.960  54.080  39.340  1.00  0.00           H
ATOM   2029  CD1 LEU A 715      26.730  54.110  41.430  1.00  0.00           C
ATOM   2030 HD11 LEU A 715      25.630  54.040  41.500  1.00  0.00           H
ATOM   2031 HD12 LEU A 715      27.060  54.770  42.260  1.00  0.00           H
ATOM   2032 HD13 LEU A 715      27.230  53.140  41.580  1.00  0.00           H
ATOM   2033  CD2 LEU A 715      26.160  56.100  40.020  1.00  0.00           C
ATOM   2034 HD21 LEU A 715      25.130  55.690  40.070  1.00  0.00           H
ATOM   2035 HD22 LEU A 715      26.370  56.540  39.020  1.00  0.00           H
ATOM   2036 HD23 LEU A 715      26.360  56.910  40.760  1.00  0.00           H
ATOM   2037  C   LEU A 715      30.570  56.060  38.840  1.00  0.00           C
ATOM   2038  O   LEU A 715      31.200  56.930  39.400  1.00  0.00           O
ATOM   2039  N   VAL A 716      31.210  55.020  38.110  1.00  0.00           N
ATOM   2040  HN  VAL A 716      30.700  54.310  37.650  1.00  0.00           H
ATOM   2041  CA  VAL A 716      32.660  54.890  38.000  1.00  0.00           C
ATOM   2042  HA  VAL A 716      33.030  55.240  38.960  1.00  0.00           H
ATOM   2043  CB  VAL A 716      32.890  53.420  37.650  1.00  0.00           C
ATOM   2044  HB  VAL A 716      32.220  52.780  38.270  1.00  0.00           H
ATOM   2045  CG1 VAL A 716      32.590  53.200  36.180  1.00  0.00           C
ATOM   2046 HG11 VAL A 716      33.340  53.750  35.560  1.00  0.00           H
ATOM   2047 HG12 VAL A 716      31.630  53.590  35.740  1.00  0.00           H
ATOM   2048 HG13 VAL A 716      32.800  52.160  35.880  1.00  0.00           H
ATOM   2049  CG2 VAL A 716      34.390  53.140  38.100  1.00  0.00           C
ATOM   2050 HG21 VAL A 716      34.450  52.040  38.260  1.00  0.00           H
ATOM   2051 HG22 VAL A 716      34.650  53.620  39.070  1.00  0.00           H
ATOM   2052 HG23 VAL A 716      35.160  53.330  37.320  1.00  0.00           H
ATOM   2053  C   VAL A 716      33.190  55.840  36.950  1.00  0.00           C
ATOM   2054  O   VAL A 716      34.360  56.040  36.740  1.00  0.00           O
ATOM   2055  N   CYS A 717      32.260  56.560  36.270  1.00  0.00           N
ATOM   2056  HN  CYS A 717      31.270  56.440  36.280  1.00  0.00           H
ATOM   2057  CA  CYS A 717      32.680  57.420  35.220  1.00  0.00           C
ATOM   2058  HA  CYS A 717      33.680  57.110  34.950  1.00  0.00           H
ATOM   2059  CB  CYS A 717      31.650  57.410  34.080  1.00  0.00           C
ATOM   2060  HB1 CYS A 717      32.180  57.910  33.240  1.00  0.00           H
ATOM   2061  HB2 CYS A 717      30.850  58.110  34.370  1.00  0.00           H
ATOM   2062  SG  CYS A 717      31.190  55.690  33.590  1.00  0.00           S
ATOM   2063  HG1 CYS A 717      30.330  55.540  34.590  1.00  0.00           H
ATOM   2064  C   CYS A 717      32.890  58.860  35.730  1.00  0.00           C
ATOM   2065  O   CYS A 717      33.560  59.680  35.060  1.00  0.00           O
ATOM   2066  N   TYR A 718      32.300  59.150  36.950  1.00  0.00           N
ATOM   2067  HN  TYR A 718      31.730  58.440  37.360  1.00  0.00           H
ATOM   2068  CA  TYR A 718      32.570  60.350  37.770  1.00  0.00           C
ATOM   2069  HA  TYR A 718      32.710  61.190  37.110  1.00  0.00           H
ATOM   2070  CB  TYR A 718      31.470  60.410  38.920  1.00  0.00           C
ATOM   2071  HB1 TYR A 718      31.510  61.400  39.420  1.00  0.00           H
ATOM   2072  HB2 TYR A 718      31.540  59.510  39.580  1.00  0.00           H
ATOM   2073  CG  TYR A 718      30.190  60.500  38.220  1.00  0.00           C
ATOM   2074  CD1 TYR A 718      29.960  61.300  37.060  1.00  0.00           C
ATOM   2075  HD1 TYR A 718      30.780  61.890  36.680  1.00  0.00           H
ATOM   2076  CE1 TYR A 718      28.700  61.370  36.500  1.00  0.00           C
ATOM   2077  HE1 TYR A 718      28.530  62.010  35.650  1.00  0.00           H
ATOM   2078  CZ  TYR A 718      27.640  60.540  36.970  1.00  0.00           C
ATOM   2079  OH  TYR A 718      26.320  60.630  36.450  1.00  0.00           O
ATOM   2080  HH  TYR A 718      25.710  60.030  36.900  1.00  0.00           H
ATOM   2081  CD2 TYR A 718      29.110  59.760  38.750  1.00  0.00           C
ATOM   2082  HD2 TYR A 718      29.140  59.150  39.620  1.00  0.00           H
ATOM   2083  CE2 TYR A 718      27.900  59.700  38.010  1.00  0.00           C
ATOM   2084  HE2 TYR A 718      27.100  59.090  38.410  1.00  0.00           H
ATOM   2085  C   TYR A 718      33.930  60.380  38.340  1.00  0.00           C
ATOM   2086  O   TYR A 718      34.360  61.410  38.920  1.00  0.00           O
ATOM   2087  N   ILE A 719      34.640  59.210  38.280  1.00  0.00           N
ATOM   2088  HN  ILE A 719      34.290  58.450  37.740  1.00  0.00           H
ATOM   2089  CA  ILE A 719      35.980  59.090  38.810  1.00  0.00           C
ATOM   2090  HA  ILE A 719      36.190  59.900  39.500  1.00  0.00           H
ATOM   2091  CB  ILE A 719      36.190  57.770  39.600  1.00  0.00           C
ATOM   2092  HB  ILE A 719      36.260  56.970  38.830  1.00  0.00           H
ATOM   2093  CG2 ILE A 719      37.560  57.980  40.320  1.00  0.00           C
ATOM   2094 HG21 ILE A 719      37.980  56.990  40.590  1.00  0.00           H
ATOM   2095 HG22 ILE A 719      37.550  58.690  41.180  1.00  0.00           H
ATOM   2096 HG23 ILE A 719      38.350  58.420  39.670  1.00  0.00           H
ATOM   2097  CG1 ILE A 719      35.030  57.380  40.590  1.00  0.00           C
ATOM   2098 HG11 ILE A 719      35.150  56.310  40.830  1.00  0.00           H
ATOM   2099 HG12 ILE A 719      34.090  57.370  39.990  1.00  0.00           H
ATOM   2100  CD  ILE A 719      34.860  58.160  41.910  1.00  0.00           C
ATOM   2101  HD1 ILE A 719      33.990  57.710  42.450  1.00  0.00           H
ATOM   2102  HD2 ILE A 719      34.630  59.240  41.830  1.00  0.00           H
ATOM   2103  HD3 ILE A 719      35.730  58.010  42.590  1.00  0.00           H
ATOM   2104  C   ILE A 719      37.030  59.380  37.700  1.00  0.00           C
ATOM   2105  O   ILE A 719      37.250  58.500  36.870  1.00  0.00           O
ATOM   2106  N   THR A 720      37.610  60.660  37.600  1.00  0.00           N
ATOM   2107  HN  THR A 720      37.360  61.420  38.170  1.00  0.00           H
ATOM   2108  CA  THR A 720      38.540  60.970  36.470  1.00  0.00           C
ATOM   2109  HA  THR A 720      38.140  60.400  35.640  1.00  0.00           H
ATOM   2110  CB  THR A 720      38.490  62.410  35.970  1.00  0.00           C
ATOM   2111  HB  THR A 720      39.290  62.620  35.230  1.00  0.00           H
ATOM   2112  OG1 THR A 720      38.620  63.210  37.080  1.00  0.00           O
ATOM   2113  HG1 THR A 720      37.750  63.190  37.480  1.00  0.00           H
ATOM   2114  CG2 THR A 720      37.150  62.770  35.390  1.00  0.00           C
ATOM   2115 HG21 THR A 720      36.910  62.090  34.540  1.00  0.00           H
ATOM   2116 HG22 THR A 720      37.090  63.790  34.970  1.00  0.00           H
ATOM   2117 HG23 THR A 720      36.340  62.600  36.140  1.00  0.00           H
ATOM   2118  C   THR A 720      39.950  60.430  36.750  1.00  0.00           C
ATOM   2119  O   THR A 720      40.370  60.270  37.890  1.00  0.00           O
ATOM   2120  N   ARG A 721      40.750  60.180  35.690  1.00  0.00           N
ATOM   2121  HN  ARG A 721      40.510  60.320  34.730  1.00  0.00           H
ATOM   2122  CA  ARG A 721      42.190  59.740  35.750  1.00  0.00           C
ATOM   2123  HA  ARG A 721      42.280  58.900  36.430  1.00  0.00           H
ATOM   2124  CB  ARG A 721      42.580  59.270  34.370  1.00  0.00           C
ATOM   2125  HB1 ARG A 721      43.680  59.170  34.360  1.00  0.00           H
ATOM   2126  HB2 ARG A 721      42.250  60.070  33.650  1.00  0.00           H
ATOM   2127  CG  ARG A 721      41.910  57.920  33.920  1.00  0.00           C
ATOM   2128  HG1 ARG A 721      42.160  57.770  32.840  1.00  0.00           H
ATOM   2129  HG2 ARG A 721      40.800  57.960  33.960  1.00  0.00           H
ATOM   2130  CD  ARG A 721      42.140  56.630  34.790  1.00  0.00           C
ATOM   2131  HD1 ARG A 721      41.580  55.860  34.230  1.00  0.00           H
ATOM   2132  HD2 ARG A 721      41.730  56.760  35.810  1.00  0.00           H
ATOM   2133  NE  ARG A 721      43.600  56.170  34.840  1.00  0.00           N
ATOM   2134  HE  ARG A 721      44.070  56.140  33.960  1.00  0.00           H
ATOM   2135  CZ  ARG A 721      44.230  55.790  35.950  1.00  0.00           C
ATOM   2136  NH1 ARG A 721      43.800  55.940  37.230  1.00  0.00           N
ATOM   2137 HH11 ARG A 721      42.830  55.850  37.430  1.00  0.00           H
ATOM   2138 HH12 ARG A 721      44.360  55.640  38.000  1.00  0.00           H
ATOM   2139  NH2 ARG A 721      45.480  55.300  35.880  1.00  0.00           N
ATOM   2140 HH21 ARG A 721      45.790  55.210  34.930  1.00  0.00           H
ATOM   2141 HH22 ARG A 721      45.970  55.030  36.700  1.00  0.00           H
ATOM   2142  C   ARG A 721      43.090  60.820  36.370  1.00  0.00           C
ATOM   2143  O   ARG A 721      44.040  60.460  37.100  1.00  0.00           O
ATOM   2144  N   PHE A 722      42.700  62.090  36.210  1.00  0.00           N
ATOM   2145  HN  PHE A 722      41.850  62.190  35.710  1.00  0.00           H
ATOM   2146  CA  PHE A 722      43.080  63.310  37.010  1.00  0.00           C
ATOM   2147  HA  PHE A 722      44.150  63.420  36.880  1.00  0.00           H
ATOM   2148  CB  PHE A 722      42.270  64.530  36.440  1.00  0.00           C
ATOM   2149  HB1 PHE A 722      41.180  64.430  36.540  1.00  0.00           H
ATOM   2150  HB2 PHE A 722      42.460  64.640  35.350  1.00  0.00           H
ATOM   2151  CG  PHE A 722      42.690  65.860  37.160  1.00  0.00           C
ATOM   2152  CD1 PHE A 722      42.040  66.390  38.290  1.00  0.00           C
ATOM   2153  HD1 PHE A 722      41.170  65.830  38.590  1.00  0.00           H
ATOM   2154  CE1 PHE A 722      42.310  67.710  38.750  1.00  0.00           C
ATOM   2155  HE1 PHE A 722      41.680  68.130  39.520  1.00  0.00           H
ATOM   2156  CZ  PHE A 722      43.350  68.400  38.190  1.00  0.00           C
ATOM   2157  HZ  PHE A 722      43.560  69.400  38.550  1.00  0.00           H
ATOM   2158  CD2 PHE A 722      43.680  66.680  36.560  1.00  0.00           C
ATOM   2159  HD2 PHE A 722      44.260  66.340  35.720  1.00  0.00           H
ATOM   2160  CE2 PHE A 722      44.010  67.980  37.060  1.00  0.00           C
ATOM   2161  HE2 PHE A 722      44.840  68.450  36.560  1.00  0.00           H
ATOM   2162  C   PHE A 722      42.940  63.180  38.500  1.00  0.00           C
ATOM   2163  O   PHE A 722      43.850  63.290  39.260  1.00  0.00           O
ATOM   2164  N   THR A 723      41.680  62.760  38.840  1.00  0.00           N
ATOM   2165  HN  THR A 723      41.070  62.550  38.090  1.00  0.00           H
ATOM   2166  CA  THR A 723      41.340  62.450  40.260  1.00  0.00           C
ATOM   2167  HA  THR A 723      41.530  63.330  40.860  1.00  0.00           H
ATOM   2168  CB  THR A 723      39.900  62.020  40.490  1.00  0.00           C
ATOM   2169  HB  THR A 723      39.660  61.160  39.830  1.00  0.00           H
ATOM   2170  OG1 THR A 723      39.070  63.160  40.370  1.00  0.00           O
ATOM   2171  HG1 THR A 723      39.070  63.240  39.410  1.00  0.00           H
ATOM   2172  CG2 THR A 723      39.640  61.490  41.940  1.00  0.00           C
ATOM   2173 HG21 THR A 723      40.080  60.520  42.230  1.00  0.00           H
ATOM   2174 HG22 THR A 723      38.540  61.460  42.110  1.00  0.00           H
ATOM   2175 HG23 THR A 723      39.940  62.180  42.750  1.00  0.00           H
ATOM   2176  C   THR A 723      42.260  61.350  40.820  1.00  0.00           C
ATOM   2177  O   THR A 723      42.930  61.500  41.880  1.00  0.00           O
ATOM   2178  N   GLU A 724      42.190  60.160  40.150  1.00  0.00           N
ATOM   2179  HN  GLU A 724      41.650  60.050  39.320  1.00  0.00           H
ATOM   2180  CA  GLU A 724      42.800  59.030  40.820  1.00  0.00           C
ATOM   2181  HA  GLU A 724      42.390  58.860  41.800  1.00  0.00           H
ATOM   2182  CB  GLU A 724      42.470  57.750  39.900  1.00  0.00           C
ATOM   2183  HB1 GLU A 724      42.970  56.940  40.480  1.00  0.00           H
ATOM   2184  HB2 GLU A 724      43.100  57.690  38.990  1.00  0.00           H
ATOM   2185  CG  GLU A 724      41.020  57.460  39.710  1.00  0.00           C
ATOM   2186  HG1 GLU A 724      40.600  58.220  39.020  1.00  0.00           H
ATOM   2187  HG2 GLU A 724      40.520  57.600  40.690  1.00  0.00           H
ATOM   2188  CD  GLU A 724      40.750  56.090  39.180  1.00  0.00           C
ATOM   2189  OE1 GLU A 724      40.960  55.820  37.950  1.00  0.00           O
ATOM   2190  OE2 GLU A 724      40.150  55.300  39.980  1.00  0.00           O
ATOM   2191  C   GLU A 724      44.380  59.150  41.130  1.00  0.00           C
ATOM   2192  O   GLU A 724      44.910  58.760  42.160  1.00  0.00           O
ATOM   2193  N   GLU A 725      45.160  59.640  40.140  1.00  0.00           N
ATOM   2194  HN  GLU A 725      44.800  59.830  39.240  1.00  0.00           H
ATOM   2195  CA  GLU A 725      46.580  59.850  40.410  1.00  0.00           C
ATOM   2196  HA  GLU A 725      46.920  58.900  40.780  1.00  0.00           H
ATOM   2197  CB  GLU A 725      47.270  60.120  39.060  1.00  0.00           C
ATOM   2198  HB1 GLU A 725      48.350  60.350  39.230  1.00  0.00           H
ATOM   2199  HB2 GLU A 725      46.710  60.980  38.630  1.00  0.00           H
ATOM   2200  CG  GLU A 725      47.280  58.890  38.180  1.00  0.00           C
ATOM   2201  HG1 GLU A 725      46.270  58.540  37.900  1.00  0.00           H
ATOM   2202  HG2 GLU A 725      47.680  57.960  38.660  1.00  0.00           H
ATOM   2203  CD  GLU A 725      48.060  59.200  36.950  1.00  0.00           C
ATOM   2204  OE1 GLU A 725      47.550  60.070  36.170  1.00  0.00           O
ATOM   2205  OE2 GLU A 725      49.230  58.730  36.640  1.00  0.00           O
ATOM   2206  C   GLU A 725      46.960  60.840  41.480  1.00  0.00           C
ATOM   2207  O   GLU A 725      47.950  60.650  42.200  1.00  0.00           O
ATOM   2208  N   ALA A 726      46.200  61.900  41.660  1.00  0.00           N
ATOM   2209  HN  ALA A 726      45.490  62.080  40.980  1.00  0.00           H
ATOM   2210  CA  ALA A 726      46.280  62.860  42.740  1.00  0.00           C
ATOM   2211  HA  ALA A 726      47.270  63.290  42.780  1.00  0.00           H
ATOM   2212  CB  ALA A 726      45.310  64.070  42.360  1.00  0.00           C
ATOM   2213  HB1 ALA A 726      45.710  64.440  41.390  1.00  0.00           H
ATOM   2214  HB2 ALA A 726      45.290  64.940  43.050  1.00  0.00           H
ATOM   2215  HB3 ALA A 726      44.230  63.900  42.150  1.00  0.00           H
ATOM   2216  C   ALA A 726      45.970  62.230  44.150  1.00  0.00           C
ATOM   2217  O   ALA A 726      46.790  62.370  45.050  1.00  0.00           O
ATOM   2218  N   PHE A 727      44.920  61.430  44.250  1.00  0.00           N
ATOM   2219  HN  PHE A 727      44.250  61.260  43.520  1.00  0.00           H
ATOM   2220  CA  PHE A 727      44.570  60.610  45.410  1.00  0.00           C
ATOM   2221  HA  PHE A 727      44.670  61.350  46.190  1.00  0.00           H
ATOM   2222  CB  PHE A 727      43.160  60.040  45.330  1.00  0.00           C
ATOM   2223  HB1 PHE A 727      42.940  59.540  44.360  1.00  0.00           H
ATOM   2224  HB2 PHE A 727      42.490  60.930  45.270  1.00  0.00           H
ATOM   2225  CG  PHE A 727      42.660  59.120  46.400  1.00  0.00           C
ATOM   2226  CD1 PHE A 727      42.350  57.780  46.090  1.00  0.00           C
ATOM   2227  HD1 PHE A 727      42.570  57.390  45.120  1.00  0.00           H
ATOM   2228  CE1 PHE A 727      41.700  56.900  47.010  1.00  0.00           C
ATOM   2229  HE1 PHE A 727      41.580  55.870  46.700  1.00  0.00           H
ATOM   2230  CZ  PHE A 727      41.210  57.380  48.160  1.00  0.00           C
ATOM   2231  HZ  PHE A 727      40.610  56.750  48.810  1.00  0.00           H
ATOM   2232  CD2 PHE A 727      42.260  59.610  47.690  1.00  0.00           C
ATOM   2233  HD2 PHE A 727      42.520  60.620  47.960  1.00  0.00           H
ATOM   2234  CE2 PHE A 727      41.530  58.780  48.560  1.00  0.00           C
ATOM   2235  HE2 PHE A 727      41.090  59.100  49.490  1.00  0.00           H
ATOM   2236  C   PHE A 727      45.630  59.550  45.720  1.00  0.00           C
ATOM   2237  O   PHE A 727      46.050  59.400  46.840  1.00  0.00           O
ATOM   2238  N   ALA A 728      46.090  58.810  44.690  1.00  0.00           N
ATOM   2239  HN  ALA A 728      45.650  58.930  43.800  1.00  0.00           H
ATOM   2240  CA  ALA A 728      47.070  57.750  44.840  1.00  0.00           C
ATOM   2241  HA  ALA A 728      46.790  57.180  45.720  1.00  0.00           H
ATOM   2242  CB  ALA A 728      46.990  56.840  43.660  1.00  0.00           C
ATOM   2243  HB1 ALA A 728      47.780  56.070  43.590  1.00  0.00           H
ATOM   2244  HB2 ALA A 728      46.900  57.430  42.720  1.00  0.00           H
ATOM   2245  HB3 ALA A 728      45.990  56.370  43.740  1.00  0.00           H
ATOM   2246  C   ALA A 728      48.430  58.300  45.300  1.00  0.00           C
ATOM   2247  O   ALA A 728      49.110  57.820  46.220  1.00  0.00           O
ATOM   2248  N   ALA A 729      48.930  59.420  44.780  1.00  0.00           N
ATOM   2249  HN  ALA A 729      48.510  59.860  43.990  1.00  0.00           H
ATOM   2250  CA  ALA A 729      50.150  60.040  45.330  1.00  0.00           C
ATOM   2251  HA  ALA A 729      50.940  59.300  45.380  1.00  0.00           H
ATOM   2252  CB  ALA A 729      50.770  61.080  44.440  1.00  0.00           C
ATOM   2253  HB1 ALA A 729      50.150  62.000  44.410  1.00  0.00           H
ATOM   2254  HB2 ALA A 729      51.010  60.750  43.410  1.00  0.00           H
ATOM   2255  HB3 ALA A 729      51.680  61.500  44.930  1.00  0.00           H
ATOM   2256  C   ALA A 729      50.070  60.620  46.720  1.00  0.00           C
ATOM   2257  O   ALA A 729      51.030  60.680  47.450  1.00  0.00           O
ATOM   2258  N   LEU A 730      48.850  61.140  47.060  1.00  0.00           N
ATOM   2259  HN  LEU A 730      48.180  61.170  46.310  1.00  0.00           H
ATOM   2260  CA  LEU A 730      48.390  61.610  48.370  1.00  0.00           C
ATOM   2261  HA  LEU A 730      48.930  62.500  48.710  1.00  0.00           H
ATOM   2262  CB  LEU A 730      46.970  62.180  48.450  1.00  0.00           C
ATOM   2263  HB1 LEU A 730      46.270  61.430  48.030  1.00  0.00           H
ATOM   2264  HB2 LEU A 730      46.880  62.890  47.610  1.00  0.00           H
ATOM   2265  CG  LEU A 730      46.500  62.790  49.770  1.00  0.00           C
ATOM   2266  HG  LEU A 730      46.610  62.060  50.610  1.00  0.00           H
ATOM   2267  CD1 LEU A 730      47.280  64.110  50.140  1.00  0.00           C
ATOM   2268 HD11 LEU A 730      46.750  64.570  50.990  1.00  0.00           H
ATOM   2269 HD12 LEU A 730      47.360  64.820  49.280  1.00  0.00           H
ATOM   2270 HD13 LEU A 730      48.280  63.710  50.410  1.00  0.00           H
ATOM   2271  CD2 LEU A 730      45.010  63.190  49.640  1.00  0.00           C
ATOM   2272 HD21 LEU A 730      44.480  62.220  49.500  1.00  0.00           H
ATOM   2273 HD22 LEU A 730      44.850  63.840  48.760  1.00  0.00           H
ATOM   2274 HD23 LEU A 730      44.710  63.730  50.570  1.00  0.00           H
ATOM   2275  C   LEU A 730      48.510  60.540  49.440  1.00  0.00           C
ATOM   2276  O   LEU A 730      49.110  60.780  50.530  1.00  0.00           O
ATOM   2277  N   ILE A 731      47.990  59.360  49.120  1.00  0.00           N
ATOM   2278  HN  ILE A 731      47.450  59.280  48.280  1.00  0.00           H
ATOM   2279  CA  ILE A 731      48.140  58.190  49.970  1.00  0.00           C
ATOM   2280  HA  ILE A 731      47.670  58.420  50.920  1.00  0.00           H
ATOM   2281  CB  ILE A 731      47.500  56.960  49.410  1.00  0.00           C
ATOM   2282  HB  ILE A 731      47.910  56.710  48.410  1.00  0.00           H
ATOM   2283  CG2 ILE A 731      47.760  55.750  50.280  1.00  0.00           C
ATOM   2284 HG21 ILE A 731      47.330  54.820  49.830  1.00  0.00           H
ATOM   2285 HG22 ILE A 731      47.270  55.850  51.260  1.00  0.00           H
ATOM   2286 HG23 ILE A 731      48.830  55.550  50.440  1.00  0.00           H
ATOM   2287  CG1 ILE A 731      45.980  57.210  49.330  1.00  0.00           C
ATOM   2288 HG11 ILE A 731      45.670  56.160  49.140  1.00  0.00           H
ATOM   2289 HG12 ILE A 731      45.670  57.810  48.450  1.00  0.00           H
ATOM   2290  CD  ILE A 731      45.230  57.700  50.570  1.00  0.00           C
ATOM   2291  HD1 ILE A 731      45.000  56.860  51.240  1.00  0.00           H
ATOM   2292  HD2 ILE A 731      44.250  58.160  50.340  1.00  0.00           H
ATOM   2293  HD3 ILE A 731      45.820  58.420  51.170  1.00  0.00           H
ATOM   2294  C   ILE A 731      49.660  57.900  50.180  1.00  0.00           C
ATOM   2295  O   ILE A 731      50.170  57.760  51.310  1.00  0.00           O
ATOM   2296  N   CYS A 732      50.520  57.860  49.090  1.00  0.00           N
ATOM   2297  HN  CYS A 732      50.210  58.160  48.190  1.00  0.00           H
ATOM   2298  CA  CYS A 732      51.910  57.570  49.280  1.00  0.00           C
ATOM   2299  HA  CYS A 732      52.080  56.650  49.820  1.00  0.00           H
ATOM   2300  CB  CYS A 732      52.640  57.580  47.930  1.00  0.00           C
ATOM   2301  HB1 CYS A 732      53.730  57.470  48.110  1.00  0.00           H
ATOM   2302  HB2 CYS A 732      52.580  58.600  47.490  1.00  0.00           H
ATOM   2303  SG  CYS A 732      52.050  56.300  46.770  1.00  0.00           S
ATOM   2304  HG1 CYS A 732      50.890  56.850  46.430  1.00  0.00           H
ATOM   2305  C   CYS A 732      52.650  58.590  50.170  1.00  0.00           C
ATOM   2306  O   CYS A 732      53.450  58.210  51.010  1.00  0.00           O
ATOM   2307  N   ILE A 733      52.390  59.930  50.000  1.00  0.00           N
ATOM   2308  HN  ILE A 733      51.800  60.240  49.260  1.00  0.00           H
ATOM   2309  CA  ILE A 733      52.960  60.920  50.880  1.00  0.00           C
ATOM   2310  HA  ILE A 733      54.000  60.630  50.880  1.00  0.00           H
ATOM   2311  CB  ILE A 733      52.930  62.370  50.370  1.00  0.00           C
ATOM   2312  HB  ILE A 733      53.490  63.020  51.080  1.00  0.00           H
ATOM   2313  CG2 ILE A 733      53.750  62.450  49.080  1.00  0.00           C
ATOM   2314 HG21 ILE A 733      54.820  62.280  49.280  1.00  0.00           H
ATOM   2315 HG22 ILE A 733      53.560  63.430  48.570  1.00  0.00           H
ATOM   2316 HG23 ILE A 733      53.400  61.700  48.350  1.00  0.00           H
ATOM   2317  CG1 ILE A 733      51.530  63.040  50.380  1.00  0.00           C
ATOM   2318 HG11 ILE A 733      51.080  62.870  51.380  1.00  0.00           H
ATOM   2319 HG12 ILE A 733      50.970  62.480  49.610  1.00  0.00           H
ATOM   2320  CD  ILE A 733      51.470  64.530  49.940  1.00  0.00           C
ATOM   2321  HD1 ILE A 733      50.450  64.940  50.000  1.00  0.00           H
ATOM   2322  HD2 ILE A 733      51.840  64.670  48.890  1.00  0.00           H
ATOM   2323  HD3 ILE A 733      52.140  65.160  50.560  1.00  0.00           H
ATOM   2324  C   ILE A 733      52.520  60.860  52.340  1.00  0.00           C
ATOM   2325  O   ILE A 733      53.280  61.060  53.260  1.00  0.00           O
ATOM   2326  N   ILE A 734      51.230  60.420  52.480  1.00  0.00           N
ATOM   2327  HN  ILE A 734      50.520  60.330  51.790  1.00  0.00           H
ATOM   2328  CA  ILE A 734      50.810  59.940  53.830  1.00  0.00           C
ATOM   2329  HA  ILE A 734      51.100  60.730  54.510  1.00  0.00           H
ATOM   2330  CB  ILE A 734      49.260  59.770  53.980  1.00  0.00           C
ATOM   2331  HB  ILE A 734      48.910  59.010  53.250  1.00  0.00           H
ATOM   2332  CG2 ILE A 734      48.930  59.380  55.460  1.00  0.00           C
ATOM   2333 HG21 ILE A 734      49.370  58.490  55.960  1.00  0.00           H
ATOM   2334 HG22 ILE A 734      47.870  59.040  55.480  1.00  0.00           H
ATOM   2335 HG23 ILE A 734      49.020  60.220  56.180  1.00  0.00           H
ATOM   2336  CG1 ILE A 734      48.410  61.000  53.770  1.00  0.00           C
ATOM   2337 HG11 ILE A 734      48.770  61.430  52.820  1.00  0.00           H
ATOM   2338 HG12 ILE A 734      48.510  61.750  54.590  1.00  0.00           H
ATOM   2339  CD  ILE A 734      46.970  60.740  53.530  1.00  0.00           C
ATOM   2340  HD1 ILE A 734      46.400  61.680  53.320  1.00  0.00           H
ATOM   2341  HD2 ILE A 734      46.610  60.280  54.460  1.00  0.00           H
ATOM   2342  HD3 ILE A 734      46.770  59.940  52.780  1.00  0.00           H
ATOM   2343  C   ILE A 734      51.530  58.700  54.420  1.00  0.00           C
ATOM   2344  O   ILE A 734      51.980  58.660  55.600  1.00  0.00           O
ATOM   2345  N   PHE A 735      51.780  57.650  53.600  1.00  0.00           N
ATOM   2346  HN  PHE A 735      51.400  57.700  52.680  1.00  0.00           H
ATOM   2347  CA  PHE A 735      52.720  56.540  53.840  1.00  0.00           C
ATOM   2348  HA  PHE A 735      52.380  55.970  54.700  1.00  0.00           H
ATOM   2349  CB  PHE A 735      52.870  55.520  52.650  1.00  0.00           C
ATOM   2350  HB1 PHE A 735      53.820  54.980  52.820  1.00  0.00           H
ATOM   2351  HB2 PHE A 735      52.880  55.960  51.630  1.00  0.00           H
ATOM   2352  CG  PHE A 735      51.710  54.510  52.660  1.00  0.00           C
ATOM   2353  CD1 PHE A 735      50.380  54.740  53.110  1.00  0.00           C
ATOM   2354  HD1 PHE A 735      50.180  55.680  53.620  1.00  0.00           H
ATOM   2355  CE1 PHE A 735      49.370  53.840  52.860  1.00  0.00           C
ATOM   2356  HE1 PHE A 735      48.380  54.100  53.220  1.00  0.00           H
ATOM   2357  CZ  PHE A 735      49.640  52.590  52.340  1.00  0.00           C
ATOM   2358  HZ  PHE A 735      48.780  51.970  52.080  1.00  0.00           H
ATOM   2359  CD2 PHE A 735      51.920  53.250  52.020  1.00  0.00           C
ATOM   2360  HD2 PHE A 735      52.890  52.890  51.700  1.00  0.00           H
ATOM   2361  CE2 PHE A 735      50.880  52.310  51.850  1.00  0.00           C
ATOM   2362  HE2 PHE A 735      51.130  51.370  51.380  1.00  0.00           H
ATOM   2363  C   PHE A 735      54.150  57.040  54.200  1.00  0.00           C
ATOM   2364  O   PHE A 735      54.780  56.570  55.120  1.00  0.00           O
ATOM   2365  N   ILE A 736      54.740  58.000  53.490  1.00  0.00           N
ATOM   2366  HN  ILE A 736      54.340  58.410  52.670  1.00  0.00           H
ATOM   2367  CA  ILE A 736      55.950  58.630  53.920  1.00  0.00           C
ATOM   2368  HA  ILE A 736      56.790  57.960  54.000  1.00  0.00           H
ATOM   2369  CB  ILE A 736      56.570  59.680  52.960  1.00  0.00           C
ATOM   2370  HB  ILE A 736      55.700  60.360  52.820  1.00  0.00           H
ATOM   2371  CG2 ILE A 736      57.950  60.160  53.460  1.00  0.00           C
ATOM   2372 HG21 ILE A 736      58.680  59.330  53.380  1.00  0.00           H
ATOM   2373 HG22 ILE A 736      57.920  60.470  54.530  1.00  0.00           H
ATOM   2374 HG23 ILE A 736      58.230  60.980  52.790  1.00  0.00           H
ATOM   2375  CG1 ILE A 736      56.800  59.040  51.530  1.00  0.00           C
ATOM   2376 HG11 ILE A 736      57.630  59.600  51.070  1.00  0.00           H
ATOM   2377 HG12 ILE A 736      55.900  58.980  50.880  1.00  0.00           H
ATOM   2378  CD  ILE A 736      57.300  57.570  51.440  1.00  0.00           C
ATOM   2379  HD1 ILE A 736      58.240  57.490  52.010  1.00  0.00           H
ATOM   2380  HD2 ILE A 736      57.480  57.260  50.390  1.00  0.00           H
ATOM   2381  HD3 ILE A 736      56.490  56.910  51.830  1.00  0.00           H
ATOM   2382  C   ILE A 736      55.850  59.230  55.350  1.00  0.00           C
ATOM   2383  O   ILE A 736      56.730  59.080  56.200  1.00  0.00           O
ATOM   2384  N   TYR A 737      54.740  59.920  55.780  1.00  0.00           N
ATOM   2385  HN  TYR A 737      53.960  60.000  55.160  1.00  0.00           H
ATOM   2386  CA  TYR A 737      54.510  60.520  57.100  1.00  0.00           C
ATOM   2387  HA  TYR A 737      55.380  61.100  57.360  1.00  0.00           H
ATOM   2388  CB  TYR A 737      53.260  61.540  57.090  1.00  0.00           C
ATOM   2389  HB1 TYR A 737      52.360  60.960  56.780  1.00  0.00           H
ATOM   2390  HB2 TYR A 737      53.440  62.290  56.300  1.00  0.00           H
ATOM   2391  CG  TYR A 737      53.030  62.270  58.350  1.00  0.00           C
ATOM   2392  CD1 TYR A 737      54.100  62.860  59.060  1.00  0.00           C
ATOM   2393  HD1 TYR A 737      55.110  62.900  58.670  1.00  0.00           H
ATOM   2394  CE1 TYR A 737      53.800  63.600  60.240  1.00  0.00           C
ATOM   2395  HE1 TYR A 737      54.550  64.280  60.660  1.00  0.00           H
ATOM   2396  CZ  TYR A 737      52.560  63.780  60.680  1.00  0.00           C
ATOM   2397  OH  TYR A 737      52.360  64.640  61.740  1.00  0.00           O
ATOM   2398  HH  TYR A 737      53.120  64.500  62.320  1.00  0.00           H
ATOM   2399  CD2 TYR A 737      51.690  62.500  58.750  1.00  0.00           C
ATOM   2400  HD2 TYR A 737      50.850  62.100  58.210  1.00  0.00           H
ATOM   2401  CE2 TYR A 737      51.500  63.220  59.930  1.00  0.00           C
ATOM   2402  HE2 TYR A 737      50.480  63.320  60.290  1.00  0.00           H
ATOM   2403  C   TYR A 737      54.440  59.430  58.190  1.00  0.00           C
ATOM   2404  O   TYR A 737      54.900  59.630  59.290  1.00  0.00           O
ATOM   2405  N   GLU A 738      53.870  58.230  57.800  1.00  0.00           N
ATOM   2406  HN  GLU A 738      53.580  58.080  56.860  1.00  0.00           H
ATOM   2407  CA  GLU A 738      53.810  57.050  58.660  1.00  0.00           C
ATOM   2408  HA  GLU A 738      53.320  57.310  59.590  1.00  0.00           H
ATOM   2409  CB  GLU A 738      52.850  55.980  58.140  1.00  0.00           C
ATOM   2410  HB1 GLU A 738      52.950  54.970  58.610  1.00  0.00           H
ATOM   2411  HB2 GLU A 738      53.080  55.750  57.080  1.00  0.00           H
ATOM   2412  CG  GLU A 738      51.390  56.380  58.140  1.00  0.00           C
ATOM   2413  HG1 GLU A 738      50.840  55.770  57.390  1.00  0.00           H
ATOM   2414  HG2 GLU A 738      51.360  57.470  57.900  1.00  0.00           H
ATOM   2415  CD  GLU A 738      50.740  56.100  59.450  1.00  0.00           C
ATOM   2416  OE1 GLU A 738      50.020  57.060  59.940  1.00  0.00           O
ATOM   2417  OE2 GLU A 738      50.900  54.960  60.010  1.00  0.00           O
ATOM   2418  C   GLU A 738      55.090  56.460  59.100  1.00  0.00           C
ATOM   2419  O   GLU A 738      55.270  56.110  60.230  1.00  0.00           O
ATOM   2420  N   ALA A 739      56.000  56.300  58.170  1.00  0.00           N
ATOM   2421  HN  ALA A 739      55.800  56.540  57.220  1.00  0.00           H
ATOM   2422  CA  ALA A 739      57.370  55.920  58.380  1.00  0.00           C
ATOM   2423  HA  ALA A 739      57.560  54.930  58.770  1.00  0.00           H
ATOM   2424  CB  ALA A 739      57.910  55.870  56.890  1.00  0.00           C
ATOM   2425  HB1 ALA A 739      58.920  55.410  56.800  1.00  0.00           H
ATOM   2426  HB2 ALA A 739      57.890  56.900  56.470  1.00  0.00           H
ATOM   2427  HB3 ALA A 739      57.180  55.290  56.280  1.00  0.00           H
ATOM   2428  C   ALA A 739      58.170  56.900  59.210  1.00  0.00           C
ATOM   2429  O   ALA A 739      58.860  56.490  60.140  1.00  0.00           O
ATOM   2430  N   LEU A 740      57.990  58.250  58.950  1.00  0.00           N
ATOM   2431  HN  LEU A 740      57.380  58.540  58.220  1.00  0.00           H
ATOM   2432  CA  LEU A 740      58.470  59.430  59.730  1.00  0.00           C
ATOM   2433  HA  LEU A 740      59.550  59.370  59.700  1.00  0.00           H
ATOM   2434  CB  LEU A 740      58.000  60.660  58.900  1.00  0.00           C
ATOM   2435  HB1 LEU A 740      56.900  60.780  58.990  1.00  0.00           H
ATOM   2436  HB2 LEU A 740      58.240  60.460  57.830  1.00  0.00           H
ATOM   2437  CG  LEU A 740      58.830  61.990  59.100  1.00  0.00           C
ATOM   2438  HG  LEU A 740      59.320  61.920  60.090  1.00  0.00           H
ATOM   2439  CD1 LEU A 740      59.950  62.100  58.000  1.00  0.00           C
ATOM   2440 HD11 LEU A 740      60.490  61.140  57.820  1.00  0.00           H
ATOM   2441 HD12 LEU A 740      60.680  62.860  58.370  1.00  0.00           H
ATOM   2442 HD13 LEU A 740      59.540  62.430  57.020  1.00  0.00           H
ATOM   2443  CD2 LEU A 740      57.900  63.200  59.130  1.00  0.00           C
ATOM   2444 HD21 LEU A 740      58.620  64.030  59.030  1.00  0.00           H
ATOM   2445 HD22 LEU A 740      57.380  63.110  60.100  1.00  0.00           H
ATOM   2446 HD23 LEU A 740      57.280  63.350  58.220  1.00  0.00           H
ATOM   2447  C   LEU A 740      57.950  59.420  61.220  1.00  0.00           C
ATOM   2448  O   LEU A 740      58.710  59.620  62.190  1.00  0.00           O
ATOM   2449  N   GLU A 741      56.660  59.090  61.350  1.00  0.00           N
ATOM   2450  HN  GLU A 741      56.080  58.820  60.580  1.00  0.00           H
ATOM   2451  CA  GLU A 741      56.090  58.820  62.630  1.00  0.00           C
ATOM   2452  HA  GLU A 741      56.080  59.710  63.240  1.00  0.00           H
ATOM   2453  CB  GLU A 741      54.580  58.500  62.600  1.00  0.00           C
ATOM   2454  HB1 GLU A 741      54.330  57.730  61.830  1.00  0.00           H
ATOM   2455  HB2 GLU A 741      54.130  59.420  62.170  1.00  0.00           H
ATOM   2456  CG  GLU A 741      53.920  58.150  63.940  1.00  0.00           C
ATOM   2457  HG1 GLU A 741      54.470  58.560  64.820  1.00  0.00           H
ATOM   2458  HG2 GLU A 741      53.980  57.070  64.150  1.00  0.00           H
ATOM   2459  CD  GLU A 741      52.440  58.600  63.950  1.00  0.00           C
ATOM   2460  OE1 GLU A 741      51.590  57.720  63.910  1.00  0.00           O
ATOM   2461  OE2 GLU A 741      52.110  59.800  63.940  1.00  0.00           O
ATOM   2462  C   GLU A 741      56.680  57.740  63.480  1.00  0.00           C
ATOM   2463  O   GLU A 741      56.990  57.960  64.660  1.00  0.00           O
ATOM   2464  N   LYS A 742      57.060  56.610  62.860  1.00  0.00           N
ATOM   2465  HN  LYS A 742      56.910  56.420  61.900  1.00  0.00           H
ATOM   2466  CA  LYS A 742      57.740  55.520  63.550  1.00  0.00           C
ATOM   2467  HA  LYS A 742      57.300  55.300  64.510  1.00  0.00           H
ATOM   2468  CB  LYS A 742      57.870  54.290  62.770  1.00  0.00           C
ATOM   2469  HB1 LYS A 742      58.560  54.400  61.910  1.00  0.00           H
ATOM   2470  HB2 LYS A 742      56.860  54.000  62.400  1.00  0.00           H
ATOM   2471  CG  LYS A 742      58.260  53.070  63.650  1.00  0.00           C
ATOM   2472  HG1 LYS A 742      59.320  53.160  64.000  1.00  0.00           H
ATOM   2473  HG2 LYS A 742      58.220  52.170  62.990  1.00  0.00           H
ATOM   2474  CD  LYS A 742      57.310  52.770  64.800  1.00  0.00           C
ATOM   2475  HD1 LYS A 742      56.260  52.700  64.450  1.00  0.00           H
ATOM   2476  HD2 LYS A 742      57.520  53.620  65.480  1.00  0.00           H
ATOM   2477  CE  LYS A 742      57.720  51.550  65.700  1.00  0.00           C
ATOM   2478  HE1 LYS A 742      58.830  51.660  65.830  1.00  0.00           H
ATOM   2479  HE2 LYS A 742      57.370  50.630  65.190  1.00  0.00           H
ATOM   2480  NZ  LYS A 742      57.000  51.580  67.050  1.00  0.00           N
ATOM   2481  HZ1 LYS A 742      56.000  51.300  66.980  1.00  0.00           H
ATOM   2482  HZ2 LYS A 742      56.940  52.510  67.490  1.00  0.00           H
ATOM   2483  HZ3 LYS A 742      57.490  50.970  67.740  1.00  0.00           H
ATOM   2484  C   LYS A 742      59.160  55.980  63.910  1.00  0.00           C
ATOM   2485  O   LYS A 742      59.570  55.780  65.040  1.00  0.00           O
ATOM   2486  N   LEU A 743      59.840  56.780  63.040  1.00  0.00           N
ATOM   2487  HN  LEU A 743      59.520  56.830  62.100  1.00  0.00           H
ATOM   2488  CA  LEU A 743      61.150  57.390  63.360  1.00  0.00           C
ATOM   2489  HA  LEU A 743      61.860  56.620  63.650  1.00  0.00           H
ATOM   2490  CB  LEU A 743      61.730  58.100  62.100  1.00  0.00           C
ATOM   2491  HB1 LEU A 743      62.290  58.980  62.490  1.00  0.00           H
ATOM   2492  HB2 LEU A 743      60.880  58.500  61.490  1.00  0.00           H
ATOM   2493  CG  LEU A 743      62.660  57.330  61.270  1.00  0.00           C
ATOM   2494  HG  LEU A 743      62.270  56.290  61.140  1.00  0.00           H
ATOM   2495  CD1 LEU A 743      62.550  57.840  59.790  1.00  0.00           C
ATOM   2496 HD11 LEU A 743      62.920  58.880  59.860  1.00  0.00           H
ATOM   2497 HD12 LEU A 743      61.460  57.730  59.530  1.00  0.00           H
ATOM   2498 HD13 LEU A 743      63.150  57.210  59.090  1.00  0.00           H
ATOM   2499  CD2 LEU A 743      64.120  57.360  61.770  1.00  0.00           C
ATOM   2500 HD21 LEU A 743      64.890  57.060  61.020  1.00  0.00           H
ATOM   2501 HD22 LEU A 743      64.170  56.750  62.700  1.00  0.00           H
ATOM   2502 HD23 LEU A 743      64.380  58.440  61.870  1.00  0.00           H
ATOM   2503  C   LEU A 743      61.150  58.280  64.600  1.00  0.00           C
ATOM   2504  O   LEU A 743      61.970  58.140  65.480  1.00  0.00           O
ATOM   2505  N   PHE A 744      60.120  59.170  64.740  1.00  0.00           N
ATOM   2506  HN  PHE A 744      59.450  59.340  64.020  1.00  0.00           H
ATOM   2507  CA  PHE A 744      59.980  59.850  66.060  1.00  0.00           C
ATOM   2508  HA  PHE A 744      60.890  60.420  66.180  1.00  0.00           H
ATOM   2509  CB  PHE A 744      58.730  60.840  65.960  1.00  0.00           C
ATOM   2510  HB1 PHE A 744      58.580  61.430  66.890  1.00  0.00           H
ATOM   2511  HB2 PHE A 744      57.800  60.290  65.730  1.00  0.00           H
ATOM   2512  CG  PHE A 744      58.860  61.930  64.940  1.00  0.00           C
ATOM   2513  CD1 PHE A 744      57.790  62.180  64.130  1.00  0.00           C
ATOM   2514  HD1 PHE A 744      56.870  61.650  64.350  1.00  0.00           H
ATOM   2515  CE1 PHE A 744      57.890  62.950  62.980  1.00  0.00           C
ATOM   2516  HE1 PHE A 744      57.030  63.000  62.320  1.00  0.00           H
ATOM   2517  CZ  PHE A 744      59.090  63.660  62.710  1.00  0.00           C
ATOM   2518  HZ  PHE A 744      59.100  64.400  61.940  1.00  0.00           H
ATOM   2519  CD2 PHE A 744      60.100  62.510  64.610  1.00  0.00           C
ATOM   2520  HD2 PHE A 744      61.010  62.260  65.120  1.00  0.00           H
ATOM   2521  CE2 PHE A 744      60.210  63.340  63.480  1.00  0.00           C
ATOM   2522  HE2 PHE A 744      61.140  63.810  63.180  1.00  0.00           H
ATOM   2523  C   PHE A 744      59.780  58.980  67.250  1.00  0.00           C
ATOM   2524  O   PHE A 744      60.330  59.300  68.330  1.00  0.00           O
ATOM   2525  N   ASP A 745      58.890  57.930  67.160  1.00  0.00           N
ATOM   2526  HN  ASP A 745      58.290  57.880  66.370  1.00  0.00           H
ATOM   2527  CA  ASP A 745      58.680  56.970  68.230  1.00  0.00           C
ATOM   2528  HA  ASP A 745      58.340  57.440  69.140  1.00  0.00           H
ATOM   2529  CB  ASP A 745      57.470  56.040  67.700  1.00  0.00           C
ATOM   2530  HB1 ASP A 745      57.780  55.680  66.700  1.00  0.00           H
ATOM   2531  HB2 ASP A 745      56.580  56.690  67.550  1.00  0.00           H
ATOM   2532  CG  ASP A 745      56.960  54.780  68.480  1.00  0.00           C
ATOM   2533  OD1 ASP A 745      56.190  54.000  67.900  1.00  0.00           O
ATOM   2534  OD2 ASP A 745      57.350  54.570  69.610  1.00  0.00           O
ATOM   2535  C   ASP A 745      59.980  56.310  68.640  1.00  0.00           C
ATOM   2536  O   ASP A 745      60.340  56.230  69.810  1.00  0.00           O
ATOM   2537  N   LEU A 746      60.700  55.790  67.660  1.00  0.00           N
ATOM   2538  HN  LEU A 746      60.260  55.810  66.780  1.00  0.00           H
ATOM   2539  CA  LEU A 746      62.020  55.160  67.910  1.00  0.00           C
ATOM   2540  HA  LEU A 746      61.910  54.280  68.530  1.00  0.00           H
ATOM   2541  CB  LEU A 746      62.570  54.720  66.550  1.00  0.00           C
ATOM   2542  HB1 LEU A 746      63.650  54.480  66.640  1.00  0.00           H
ATOM   2543  HB2 LEU A 746      62.380  55.570  65.870  1.00  0.00           H
ATOM   2544  CG  LEU A 746      61.910  53.560  65.960  1.00  0.00           C
ATOM   2545  HG  LEU A 746      60.810  53.730  65.860  1.00  0.00           H
ATOM   2546  CD1 LEU A 746      62.440  53.290  64.520  1.00  0.00           C
ATOM   2547 HD11 LEU A 746      63.450  52.820  64.540  1.00  0.00           H
ATOM   2548 HD12 LEU A 746      62.500  54.270  64.000  1.00  0.00           H
ATOM   2549 HD13 LEU A 746      61.700  52.610  64.040  1.00  0.00           H
ATOM   2550  CD2 LEU A 746      62.120  52.220  66.720  1.00  0.00           C
ATOM   2551 HD21 LEU A 746      63.210  51.990  66.810  1.00  0.00           H
ATOM   2552 HD22 LEU A 746      61.770  51.370  66.090  1.00  0.00           H
ATOM   2553 HD23 LEU A 746      61.510  52.200  67.650  1.00  0.00           H
ATOM   2554  C   LEU A 746      63.030  56.070  68.530  1.00  0.00           C
ATOM   2555  O   LEU A 746      63.670  55.620  69.460  1.00  0.00           O
ATOM   2556  N   GLY A 747      63.150  57.340  68.040  1.00  0.00           N
ATOM   2557  HN  GLY A 747      62.660  57.640  67.230  1.00  0.00           H
ATOM   2558  CA  GLY A 747      64.040  58.370  68.540  1.00  0.00           C
ATOM   2559  HA1 GLY A 747      63.920  59.210  67.870  1.00  0.00           H
ATOM   2560  HA2 GLY A 747      65.040  57.970  68.510  1.00  0.00           H
ATOM   2561  C   GLY A 747      63.770  58.810  69.970  1.00  0.00           C
ATOM   2562  O   GLY A 747      64.810  58.820  70.650  1.00  0.00           O
ATOM   2563  N   GLU A 748      62.490  58.940  70.430  1.00  0.00           N
ATOM   2564  HN  GLU A 748      61.730  58.830  69.790  1.00  0.00           H
ATOM   2565  CA  GLU A 748      62.210  59.120  71.840  1.00  0.00           C
ATOM   2566  HA  GLU A 748      62.830  59.880  72.300  1.00  0.00           H
ATOM   2567  CB  GLU A 748      60.660  59.470  71.870  1.00  0.00           C
ATOM   2568  HB1 GLU A 748      60.210  58.540  71.460  1.00  0.00           H
ATOM   2569  HB2 GLU A 748      60.430  60.300  71.170  1.00  0.00           H
ATOM   2570  CG  GLU A 748      60.110  59.640  73.310  1.00  0.00           C
ATOM   2571  HG1 GLU A 748      60.460  58.880  74.030  1.00  0.00           H
ATOM   2572  HG2 GLU A 748      59.010  59.580  73.230  1.00  0.00           H
ATOM   2573  CD  GLU A 748      60.520  60.920  73.930  1.00  0.00           C
ATOM   2574  OE1 GLU A 748      60.210  61.970  73.380  1.00  0.00           O
ATOM   2575  OE2 GLU A 748      61.010  60.950  75.100  1.00  0.00           O
ATOM   2576  C   GLU A 748      62.580  57.850  72.670  1.00  0.00           C
ATOM   2577  O   GLU A 748      63.150  58.020  73.720  1.00  0.00           O
ATOM   2578  N   THR A 749      62.260  56.640  72.170  1.00  0.00           N
ATOM   2579  HN  THR A 749      62.040  56.600  71.200  1.00  0.00           H
ATOM   2580  CA  THR A 749      62.260  55.440  73.020  1.00  0.00           C
ATOM   2581  HA  THR A 749      61.760  55.780  73.920  1.00  0.00           H
ATOM   2582  CB  THR A 749      61.570  54.280  72.330  1.00  0.00           C
ATOM   2583  HB  THR A 749      61.920  54.090  71.300  1.00  0.00           H
ATOM   2584  OG1 THR A 749      60.180  54.560  72.190  1.00  0.00           O
ATOM   2585  HG1 THR A 749      60.160  55.490  71.970  1.00  0.00           H
ATOM   2586  CG2 THR A 749      61.570  52.950  73.120  1.00  0.00           C
ATOM   2587 HG21 THR A 749      61.350  53.040  74.210  1.00  0.00           H
ATOM   2588 HG22 THR A 749      62.580  52.450  73.140  1.00  0.00           H
ATOM   2589 HG23 THR A 749      60.870  52.220  72.670  1.00  0.00           H
ATOM   2590  C   THR A 749      63.710  54.970  73.380  1.00  0.00           C
ATOM   2591  O   THR A 749      63.960  54.380  74.450  1.00  0.00           O
ATOM   2592  N   TYR A 750      64.700  55.220  72.500  1.00  0.00           N
ATOM   2593  HN  TYR A 750      64.500  55.770  71.690  1.00  0.00           H
ATOM   2594  CA  TYR A 750      66.070  54.640  72.550  1.00  0.00           C
ATOM   2595  HA  TYR A 750      66.210  54.180  73.510  1.00  0.00           H
ATOM   2596  CB  TYR A 750      66.230  53.560  71.410  1.00  0.00           C
ATOM   2597  HB1 TYR A 750      67.270  53.210  71.270  1.00  0.00           H
ATOM   2598  HB2 TYR A 750      65.980  54.000  70.420  1.00  0.00           H
ATOM   2599  CG  TYR A 750      65.440  52.360  71.540  1.00  0.00           C
ATOM   2600  CD1 TYR A 750      65.930  51.400  72.430  1.00  0.00           C
ATOM   2601  HD1 TYR A 750      66.840  51.620  72.960  1.00  0.00           H
ATOM   2602  CE1 TYR A 750      65.240  50.220  72.680  1.00  0.00           C
ATOM   2603  HE1 TYR A 750      65.620  49.630  73.510  1.00  0.00           H
ATOM   2604  CZ  TYR A 750      64.030  49.950  72.020  1.00  0.00           C
ATOM   2605  OH  TYR A 750      63.430  48.690  72.190  1.00  0.00           O
ATOM   2606  HH  TYR A 750      63.940  48.110  72.770  1.00  0.00           H
ATOM   2607  CD2 TYR A 750      64.210  52.130  70.890  1.00  0.00           C
ATOM   2608  HD2 TYR A 750      63.780  52.780  70.140  1.00  0.00           H
ATOM   2609  CE2 TYR A 750      63.540  50.870  71.110  1.00  0.00           C
ATOM   2610  HE2 TYR A 750      62.710  50.620  70.470  1.00  0.00           H
ATOM   2611  C   TYR A 750      67.090  55.680  72.320  1.00  0.00           C
ATOM   2612  O   TYR A 750      67.070  56.440  71.320  1.00  0.00           O
ATOM   2613  N   ALA A 751      68.200  55.860  73.180  1.00  0.00           N
ATOM   2614  HN  ALA A 751      68.380  55.310  74.000  1.00  0.00           H
ATOM   2615  CA  ALA A 751      69.160  56.890  73.020  1.00  0.00           C
ATOM   2616  HA  ALA A 751      68.650  57.800  72.780  1.00  0.00           H
ATOM   2617  CB  ALA A 751      69.750  56.980  74.430  1.00  0.00           C
ATOM   2618  HB1 ALA A 751      68.930  57.020  75.170  1.00  0.00           H
ATOM   2619  HB2 ALA A 751      70.420  57.860  74.550  1.00  0.00           H
ATOM   2620  HB3 ALA A 751      70.370  56.170  74.890  1.00  0.00           H
ATOM   2621  C   ALA A 751      70.290  56.630  72.100  1.00  0.00           C
ATOM   2622  O   ALA A 751      70.890  55.620  72.170  1.00  0.00           O
ATOM   2623  N   PHE A 752      70.480  57.470  71.070  1.00  0.00           N
ATOM   2624  HN  PHE A 752      69.840  58.250  71.050  1.00  0.00           H
ATOM   2625  CA  PHE A 752      71.470  57.370  70.060  1.00  0.00           C
ATOM   2626  HA  PHE A 752      71.220  56.450  69.550  1.00  0.00           H
ATOM   2627  CB  PHE A 752      71.460  58.570  69.140  1.00  0.00           C
ATOM   2628  HB1 PHE A 752      71.810  59.500  69.650  1.00  0.00           H
ATOM   2629  HB2 PHE A 752      70.420  58.920  68.980  1.00  0.00           H
ATOM   2630  CG  PHE A 752      72.250  58.460  67.910  1.00  0.00           C
ATOM   2631  CD1 PHE A 752      71.680  57.740  66.840  1.00  0.00           C
ATOM   2632  HD1 PHE A 752      70.700  57.290  66.960  1.00  0.00           H
ATOM   2633  CE1 PHE A 752      72.380  57.630  65.620  1.00  0.00           C
ATOM   2634  HE1 PHE A 752      71.880  57.090  64.820  1.00  0.00           H
ATOM   2635  CZ  PHE A 752      73.600  58.240  65.450  1.00  0.00           C
ATOM   2636  HZ  PHE A 752      74.190  58.250  64.540  1.00  0.00           H
ATOM   2637  CD2 PHE A 752      73.520  59.060  67.680  1.00  0.00           C
ATOM   2638  HD2 PHE A 752      73.960  59.640  68.490  1.00  0.00           H
ATOM   2639  CE2 PHE A 752      74.170  59.050  66.450  1.00  0.00           C
ATOM   2640  HE2 PHE A 752      75.060  59.640  66.300  1.00  0.00           H
ATOM   2641  C   PHE A 752      72.960  57.230  70.680  1.00  0.00           C
ATOM   2642  O   PHE A 752      73.300  57.980  71.590  1.00  0.00           O
ATOM   2643  N   PRO A 822      73.880  56.440  70.200  1.00  0.00           N
ATOM   2644  CD  PRO A 822      75.290  56.500  70.530  1.00  0.00           C
ATOM   2645  HD1 PRO A 822      75.520  56.480  71.620  1.00  0.00           H
ATOM   2646  HD2 PRO A 822      75.680  57.500  70.230  1.00  0.00           H
ATOM   2647  CA  PRO A 822      73.750  55.650  68.970  1.00  0.00           C
ATOM   2648  HA  PRO A 822      73.320  56.170  68.120  1.00  0.00           H
ATOM   2649  CB  PRO A 822      75.190  55.330  68.520  1.00  0.00           C
ATOM   2650  HB1 PRO A 822      75.500  56.160  67.840  1.00  0.00           H
ATOM   2651  HB2 PRO A 822      75.380  54.350  68.050  1.00  0.00           H
ATOM   2652  CG  PRO A 822      76.000  55.460  69.780  1.00  0.00           C
ATOM   2653  HG1 PRO A 822      75.930  54.520  70.360  1.00  0.00           H
ATOM   2654  HG2 PRO A 822      77.030  55.730  69.520  1.00  0.00           H
ATOM   2655  C   PRO A 822      72.890  54.380  69.230  1.00  0.00           C
ATOM   2656  O   PRO A 822      71.890  54.250  68.570  1.00  0.00           O
ATOM   2657  N   ASP A 823      73.270  53.550  70.210  1.00  0.00           N
ATOM   2658  HN  ASP A 823      74.040  53.850  70.770  1.00  0.00           H
ATOM   2659  CA  ASP A 823      72.730  52.290  70.670  1.00  0.00           C
ATOM   2660  HA  ASP A 823      73.640  51.710  70.570  1.00  0.00           H
ATOM   2661  CB  ASP A 823      72.520  52.280  72.240  1.00  0.00           C
ATOM   2662  HB1 ASP A 823      72.090  51.310  72.560  1.00  0.00           H
ATOM   2663  HB2 ASP A 823      71.790  53.130  72.330  1.00  0.00           H
ATOM   2664  CG  ASP A 823      73.840  52.500  73.060  1.00  0.00           C
ATOM   2665  OD1 ASP A 823      74.670  53.370  72.610  1.00  0.00           O
ATOM   2666  OD2 ASP A 823      73.910  52.070  74.200  1.00  0.00           O
ATOM   2667  C   ASP A 823      71.660  51.540  69.800  1.00  0.00           C
ATOM   2668  O   ASP A 823      71.910  51.150  68.660  1.00  0.00           O
ATOM   2669  N   VAL A 824      70.510  51.210  70.330  1.00  0.00           N
ATOM   2670  HN  VAL A 824      70.310  51.390  71.290  1.00  0.00           H
ATOM   2671  CA  VAL A 824      69.510  50.440  69.640  1.00  0.00           C
ATOM   2672  HA  VAL A 824      69.900  49.590  69.090  1.00  0.00           H
ATOM   2673  CB  VAL A 824      68.590  49.810  70.580  1.00  0.00           C
ATOM   2674  HB  VAL A 824      67.980  50.540  71.160  1.00  0.00           H
ATOM   2675  CG1 VAL A 824      67.710  48.770  69.820  1.00  0.00           C
ATOM   2676 HG11 VAL A 824      67.370  48.040  70.600  1.00  0.00           H
ATOM   2677 HG12 VAL A 824      68.260  48.190  69.060  1.00  0.00           H
ATOM   2678 HG13 VAL A 824      66.810  49.220  69.360  1.00  0.00           H
ATOM   2679  CG2 VAL A 824      69.280  48.900  71.560  1.00  0.00           C
ATOM   2680 HG21 VAL A 824      68.630  48.490  72.370  1.00  0.00           H
ATOM   2681 HG22 VAL A 824      70.120  49.440  72.050  1.00  0.00           H
ATOM   2682 HG23 VAL A 824      69.890  48.080  71.130  1.00  0.00           H
ATOM   2683  C   VAL A 824      68.720  51.280  68.630  1.00  0.00           C
ATOM   2684  O   VAL A 824      68.440  50.770  67.540  1.00  0.00           O
ATOM   2685  N   LEU A 825      68.710  52.590  68.800  1.00  0.00           N
ATOM   2686  HN  LEU A 825      69.080  53.020  69.620  1.00  0.00           H
ATOM   2687  CA  LEU A 825      68.230  53.500  67.740  1.00  0.00           C
ATOM   2688  HA  LEU A 825      67.170  53.330  67.550  1.00  0.00           H
ATOM   2689  CB  LEU A 825      68.240  55.000  68.270  1.00  0.00           C
ATOM   2690  HB1 LEU A 825      69.230  55.230  68.700  1.00  0.00           H
ATOM   2691  HB2 LEU A 825      67.570  55.190  69.140  1.00  0.00           H
ATOM   2692  CG  LEU A 825      67.740  56.170  67.300  1.00  0.00           C
ATOM   2693  HG  LEU A 825      68.550  56.110  66.550  1.00  0.00           H
ATOM   2694  CD1 LEU A 825      66.310  55.990  66.750  1.00  0.00           C
ATOM   2695 HD11 LEU A 825      65.560  55.730  67.540  1.00  0.00           H
ATOM   2696 HD12 LEU A 825      66.390  55.120  66.060  1.00  0.00           H
ATOM   2697 HD13 LEU A 825      66.060  56.880  66.150  1.00  0.00           H
ATOM   2698  CD2 LEU A 825      67.830  57.590  67.990  1.00  0.00           C
ATOM   2699 HD21 LEU A 825      67.060  57.640  68.790  1.00  0.00           H
ATOM   2700 HD22 LEU A 825      67.820  58.490  67.330  1.00  0.00           H
ATOM   2701 HD23 LEU A 825      68.780  57.520  68.530  1.00  0.00           H
ATOM   2702  C   LEU A 825      68.970  53.400  66.420  1.00  0.00           C
ATOM   2703  O   LEU A 825      68.320  53.520  65.400  1.00  0.00           O
ATOM   2704  N   PHE A 826      70.330  53.320  66.470  1.00  0.00           N
ATOM   2705  HN  PHE A 826      70.750  53.400  67.370  1.00  0.00           H
ATOM   2706  CA  PHE A 826      71.230  53.130  65.340  1.00  0.00           C
ATOM   2707  HA  PHE A 826      71.160  53.970  64.660  1.00  0.00           H
ATOM   2708  CB  PHE A 826      72.650  53.310  65.920  1.00  0.00           C
ATOM   2709  HB1 PHE A 826      72.930  52.600  66.720  1.00  0.00           H
ATOM   2710  HB2 PHE A 826      72.810  54.380  66.150  1.00  0.00           H
ATOM   2711  CG  PHE A 826      73.770  53.100  64.910  1.00  0.00           C
ATOM   2712  CD1 PHE A 826      74.660  52.020  65.020  1.00  0.00           C
ATOM   2713  HD1 PHE A 826      74.530  51.370  65.880  1.00  0.00           H
ATOM   2714  CE1 PHE A 826      75.570  51.740  63.960  1.00  0.00           C
ATOM   2715  HE1 PHE A 826      76.260  50.920  64.070  1.00  0.00           H
ATOM   2716  CZ  PHE A 826      75.580  52.560  62.810  1.00  0.00           C
ATOM   2717  HZ  PHE A 826      76.230  52.400  61.960  1.00  0.00           H
ATOM   2718  CD2 PHE A 826      73.790  53.880  63.740  1.00  0.00           C
ATOM   2719  HD2 PHE A 826      73.010  54.630  63.660  1.00  0.00           H
ATOM   2720  CE2 PHE A 826      74.700  53.660  62.710  1.00  0.00           C
ATOM   2721  HE2 PHE A 826      74.670  54.240  61.820  1.00  0.00           H
ATOM   2722  C   PHE A 826      70.940  51.850  64.610  1.00  0.00           C
ATOM   2723  O   PHE A 826      70.710  51.920  63.480  1.00  0.00           O
ATOM   2724  N   TRP A 827      70.830  50.670  65.320  1.00  0.00           N
ATOM   2725  HN  TRP A 827      70.900  50.710  66.310  1.00  0.00           H
ATOM   2726  CA  TRP A 827      70.480  49.420  64.650  1.00  0.00           C
ATOM   2727  HA  TRP A 827      71.070  49.340  63.750  1.00  0.00           H
ATOM   2728  CB  TRP A 827      70.740  48.240  65.580  1.00  0.00           C
ATOM   2729  HB1 TRP A 827      70.310  47.370  65.030  1.00  0.00           H
ATOM   2730  HB2 TRP A 827      70.170  48.410  66.520  1.00  0.00           H
ATOM   2731  CG  TRP A 827      72.210  47.980  65.860  1.00  0.00           C
ATOM   2732  CD1 TRP A 827      72.930  48.410  66.990  1.00  0.00           C
ATOM   2733  HD1 TRP A 827      72.590  48.710  67.970  1.00  0.00           H
ATOM   2734  NE1 TRP A 827      74.260  48.230  66.770  1.00  0.00           N
ATOM   2735  HE1 TRP A 827      74.980  48.180  67.420  1.00  0.00           H
ATOM   2736  CE2 TRP A 827      74.500  47.830  65.470  1.00  0.00           C
ATOM   2737  CD2 TRP A 827      73.220  47.680  64.900  1.00  0.00           C
ATOM   2738  CE3 TRP A 827      73.110  47.320  63.560  1.00  0.00           C
ATOM   2739  HE3 TRP A 827      72.190  47.280  62.990  1.00  0.00           H
ATOM   2740  CZ3 TRP A 827      74.290  47.050  62.840  1.00  0.00           C
ATOM   2741  HZ3 TRP A 827      74.220  46.810  61.790  1.00  0.00           H
ATOM   2742  CZ2 TRP A 827      75.670  47.500  64.780  1.00  0.00           C
ATOM   2743  HZ2 TRP A 827      76.620  47.540  65.300  1.00  0.00           H
ATOM   2744  CH2 TRP A 827      75.510  47.140  63.420  1.00  0.00           C
ATOM   2745  HH2 TRP A 827      76.380  46.850  62.850  1.00  0.00           H
ATOM   2746  C   TRP A 827      69.050  49.360  64.150  1.00  0.00           C
ATOM   2747  O   TRP A 827      68.800  48.640  63.210  1.00  0.00           O
ATOM   2748  N   CYS A 828      68.160  50.020  64.770  1.00  0.00           N
ATOM   2749  HN  CYS A 828      68.410  50.430  65.650  1.00  0.00           H
ATOM   2750  CA  CYS A 828      66.830  50.320  64.360  1.00  0.00           C
ATOM   2751  HA  CYS A 828      66.360  49.380  64.110  1.00  0.00           H
ATOM   2752  CB  CYS A 828      65.890  51.000  65.400  1.00  0.00           C
ATOM   2753  HB1 CYS A 828      64.990  51.260  64.810  1.00  0.00           H
ATOM   2754  HB2 CYS A 828      66.310  51.910  65.890  1.00  0.00           H
ATOM   2755  SG  CYS A 828      65.370  49.740  66.570  1.00  0.00           S
ATOM   2756  HG1 CYS A 828      66.550  49.780  67.190  1.00  0.00           H
ATOM   2757  C   CYS A 828      66.710  51.130  63.050  1.00  0.00           C
ATOM   2758  O   CYS A 828      66.060  50.720  62.100  1.00  0.00           O
ATOM   2759  N   VAL A 829      67.440  52.250  62.970  1.00  0.00           N
ATOM   2760  HN  VAL A 829      67.920  52.690  63.730  1.00  0.00           H
ATOM   2761  CA  VAL A 829      67.650  52.960  61.660  1.00  0.00           C
ATOM   2762  HA  VAL A 829      66.680  53.070  61.210  1.00  0.00           H
ATOM   2763  CB  VAL A 829      68.230  54.370  61.880  1.00  0.00           C
ATOM   2764  HB  VAL A 829      69.130  54.320  62.550  1.00  0.00           H
ATOM   2765  CG1 VAL A 829      68.600  55.130  60.620  1.00  0.00           C
ATOM   2766 HG11 VAL A 829      68.800  56.190  60.920  1.00  0.00           H
ATOM   2767 HG12 VAL A 829      67.720  55.190  59.950  1.00  0.00           H
ATOM   2768 HG13 VAL A 829      69.480  54.630  60.180  1.00  0.00           H
ATOM   2769  CG2 VAL A 829      67.170  55.200  62.510  1.00  0.00           C
ATOM   2770 HG21 VAL A 829      66.830  54.650  63.400  1.00  0.00           H
ATOM   2771 HG22 VAL A 829      66.230  55.300  61.910  1.00  0.00           H
ATOM   2772 HG23 VAL A 829      67.540  56.220  62.710  1.00  0.00           H
ATOM   2773  C   VAL A 829      68.390  52.230  60.630  1.00  0.00           C
ATOM   2774  O   VAL A 829      67.920  52.100  59.450  1.00  0.00           O
ATOM   2775  N   ILE A 830      69.570  51.680  60.930  1.00  0.00           N
ATOM   2776  HN  ILE A 830      70.010  51.720  61.830  1.00  0.00           H
ATOM   2777  CA  ILE A 830      70.320  50.880  60.000  1.00  0.00           C
ATOM   2778  HA  ILE A 830      70.530  51.440  59.100  1.00  0.00           H
ATOM   2779  CB  ILE A 830      71.720  50.510  60.500  1.00  0.00           C
ATOM   2780  HB  ILE A 830      71.660  50.120  61.540  1.00  0.00           H
ATOM   2781  CG2 ILE A 830      72.450  49.500  59.540  1.00  0.00           C
ATOM   2782 HG21 ILE A 830      73.530  49.600  59.790  1.00  0.00           H
ATOM   2783 HG22 ILE A 830      72.280  49.680  58.460  1.00  0.00           H
ATOM   2784 HG23 ILE A 830      72.070  48.500  59.840  1.00  0.00           H
ATOM   2785  CG1 ILE A 830      72.560  51.800  60.780  1.00  0.00           C
ATOM   2786 HG11 ILE A 830      73.520  51.370  61.120  1.00  0.00           H
ATOM   2787 HG12 ILE A 830      72.110  52.450  61.560  1.00  0.00           H
ATOM   2788  CD  ILE A 830      72.980  52.570  59.550  1.00  0.00           C
ATOM   2789  HD1 ILE A 830      72.130  52.700  58.840  1.00  0.00           H
ATOM   2790  HD2 ILE A 830      73.800  52.040  59.020  1.00  0.00           H
ATOM   2791  HD3 ILE A 830      73.460  53.520  59.870  1.00  0.00           H
ATOM   2792  C   ILE A 830      69.470  49.710  59.580  1.00  0.00           C
ATOM   2793  O   ILE A 830      69.520  49.450  58.400  1.00  0.00           O
ATOM   2794  N   LEU A 831      68.720  48.980  60.470  1.00  0.00           N
ATOM   2795  HN  LEU A 831      68.670  49.280  61.430  1.00  0.00           H
ATOM   2796  CA  LEU A 831      67.790  47.880  60.060  1.00  0.00           C
ATOM   2797  HA  LEU A 831      68.390  47.180  59.480  1.00  0.00           H
ATOM   2798  CB  LEU A 831      67.290  47.190  61.330  1.00  0.00           C
ATOM   2799  HB1 LEU A 831      66.920  47.860  62.130  1.00  0.00           H
ATOM   2800  HB2 LEU A 831      68.190  46.810  61.840  1.00  0.00           H
ATOM   2801  CG  LEU A 831      66.410  45.880  61.150  1.00  0.00           C
ATOM   2802  HG  LEU A 831      65.400  46.270  60.910  1.00  0.00           H
ATOM   2803  CD1 LEU A 831      66.950  44.940  60.130  1.00  0.00           C
ATOM   2804 HD11 LEU A 831      66.930  45.490  59.180  1.00  0.00           H
ATOM   2805 HD12 LEU A 831      66.280  44.110  59.850  1.00  0.00           H
ATOM   2806 HD13 LEU A 831      68.000  44.620  60.300  1.00  0.00           H
ATOM   2807  CD2 LEU A 831      66.450  45.150  62.510  1.00  0.00           C
ATOM   2808 HD21 LEU A 831      65.870  45.710  63.280  1.00  0.00           H
ATOM   2809 HD22 LEU A 831      67.440  44.830  62.900  1.00  0.00           H
ATOM   2810 HD23 LEU A 831      65.910  44.200  62.370  1.00  0.00           H
ATOM   2811  C   LEU A 831      66.650  48.390  59.100  1.00  0.00           C
ATOM   2812  O   LEU A 831      66.410  47.760  58.110  1.00  0.00           O
ATOM   2813  N   PHE A 832      66.010  49.510  59.400  1.00  0.00           N
ATOM   2814  HN  PHE A 832      66.290  49.970  60.250  1.00  0.00           H
ATOM   2815  CA  PHE A 832      64.930  50.070  58.580  1.00  0.00           C
ATOM   2816  HA  PHE A 832      64.170  49.330  58.410  1.00  0.00           H
ATOM   2817  CB  PHE A 832      64.190  51.070  59.350  1.00  0.00           C
ATOM   2818  HB1 PHE A 832      64.840  51.690  60.020  1.00  0.00           H
ATOM   2819  HB2 PHE A 832      63.420  50.620  60.010  1.00  0.00           H
ATOM   2820  CG  PHE A 832      63.460  52.060  58.570  1.00  0.00           C
ATOM   2821  CD1 PHE A 832      62.550  51.590  57.560  1.00  0.00           C
ATOM   2822  HD1 PHE A 832      62.540  50.530  57.320  1.00  0.00           H
ATOM   2823  CE1 PHE A 832      61.570  52.440  57.010  1.00  0.00           C
ATOM   2824  HE1 PHE A 832      60.980  52.050  56.190  1.00  0.00           H
ATOM   2825  CZ  PHE A 832      61.650  53.800  57.260  1.00  0.00           C
ATOM   2826  HZ  PHE A 832      60.940  54.470  56.810  1.00  0.00           H
ATOM   2827  CD2 PHE A 832      63.390  53.500  58.900  1.00  0.00           C
ATOM   2828  HD2 PHE A 832      64.050  53.890  59.670  1.00  0.00           H
ATOM   2829  CE2 PHE A 832      62.490  54.360  58.250  1.00  0.00           C
ATOM   2830  HE2 PHE A 832      62.400  55.400  58.510  1.00  0.00           H
ATOM   2831  C   PHE A 832      65.420  50.490  57.150  1.00  0.00           C
ATOM   2832  O   PHE A 832      64.900  50.110  56.130  1.00  0.00           O
ATOM   2833  N   PHE A 833      66.510  51.220  57.010  1.00  0.00           N
ATOM   2834  HN  PHE A 833      66.980  51.600  57.800  1.00  0.00           H
ATOM   2835  CA  PHE A 833      67.040  51.710  55.850  1.00  0.00           C
ATOM   2836  HA  PHE A 833      66.290  52.010  55.120  1.00  0.00           H
ATOM   2837  CB  PHE A 833      67.910  53.030  56.050  1.00  0.00           C
ATOM   2838  HB1 PHE A 833      68.570  53.100  55.160  1.00  0.00           H
ATOM   2839  HB2 PHE A 833      68.450  52.950  57.020  1.00  0.00           H
ATOM   2840  CG  PHE A 833      67.090  54.260  56.230  1.00  0.00           C
ATOM   2841  CD1 PHE A 833      66.540  54.650  57.450  1.00  0.00           C
ATOM   2842  HD1 PHE A 833      66.550  54.020  58.320  1.00  0.00           H
ATOM   2843  CE1 PHE A 833      65.790  55.870  57.550  1.00  0.00           C
ATOM   2844  HE1 PHE A 833      65.300  56.230  58.450  1.00  0.00           H
ATOM   2845  CZ  PHE A 833      65.570  56.650  56.460  1.00  0.00           C
ATOM   2846  HZ  PHE A 833      65.040  57.580  56.450  1.00  0.00           H
ATOM   2847  CD2 PHE A 833      66.900  55.040  55.080  1.00  0.00           C
ATOM   2848  HD2 PHE A 833      67.200  54.850  54.060  1.00  0.00           H
ATOM   2849  CE2 PHE A 833      66.110  56.230  55.240  1.00  0.00           C
ATOM   2850  HE2 PHE A 833      65.810  56.800  54.370  1.00  0.00           H
ATOM   2851  C   PHE A 833      67.710  50.600  55.060  1.00  0.00           C
ATOM   2852  O   PHE A 833      67.540  50.600  53.850  1.00  0.00           O
ATOM   2853  N   THR A 834      68.460  49.650  55.670  1.00  0.00           N
ATOM   2854  HN  THR A 834      68.750  49.780  56.620  1.00  0.00           H
ATOM   2855  CA  THR A 834      69.080  48.420  55.020  1.00  0.00           C
ATOM   2856  HA  THR A 834      69.730  48.790  54.230  1.00  0.00           H
ATOM   2857  CB  THR A 834      69.870  47.470  55.930  1.00  0.00           C
ATOM   2858  HB  THR A 834      69.230  47.210  56.810  1.00  0.00           H
ATOM   2859  OG1 THR A 834      71.070  48.110  56.370  1.00  0.00           O
ATOM   2860  HG1 THR A 834      70.750  48.640  57.110  1.00  0.00           H
ATOM   2861  CG2 THR A 834      70.430  46.270  55.140  1.00  0.00           C
ATOM   2862 HG21 THR A 834      71.070  46.620  54.300  1.00  0.00           H
ATOM   2863 HG22 THR A 834      69.670  45.540  54.790  1.00  0.00           H
ATOM   2864 HG23 THR A 834      71.020  45.640  55.840  1.00  0.00           H
ATOM   2865  C   THR A 834      68.040  47.630  54.330  1.00  0.00           C
ATOM   2866  O   THR A 834      68.110  47.320  53.140  1.00  0.00           O
ATOM   2867  N   THR A 835      66.910  47.380  55.070  1.00  0.00           N
ATOM   2868  HN  THR A 835      66.940  47.690  56.010  1.00  0.00           H
ATOM   2869  CA  THR A 835      65.730  46.720  54.490  1.00  0.00           C
ATOM   2870  HA  THR A 835      66.000  45.710  54.230  1.00  0.00           H
ATOM   2871  CB  THR A 835      64.630  46.670  55.470  1.00  0.00           C
ATOM   2872  HB  THR A 835      64.170  47.630  55.800  1.00  0.00           H
ATOM   2873  OG1 THR A 835      65.040  45.990  56.580  1.00  0.00           O
ATOM   2874  HG1 THR A 835      65.540  46.650  57.060  1.00  0.00           H
ATOM   2875  CG2 THR A 835      63.500  45.880  54.920  1.00  0.00           C
ATOM   2876 HG21 THR A 835      63.760  44.820  54.730  1.00  0.00           H
ATOM   2877 HG22 THR A 835      63.190  46.400  53.990  1.00  0.00           H
ATOM   2878 HG23 THR A 835      62.610  45.870  55.570  1.00  0.00           H
ATOM   2879  C   THR A 835      65.300  47.310  53.140  1.00  0.00           C
ATOM   2880  O   THR A 835      65.240  46.660  52.070  1.00  0.00           O
ATOM   2881  N   PHE A 836      65.040  48.640  53.050  1.00  0.00           N
ATOM   2882  HN  PHE A 836      65.050  49.200  53.870  1.00  0.00           H
ATOM   2883  CA  PHE A 836      64.430  49.240  51.830  1.00  0.00           C
ATOM   2884  HA  PHE A 836      63.610  48.600  51.520  1.00  0.00           H
ATOM   2885  CB  PHE A 836      63.840  50.570  52.170  1.00  0.00           C
ATOM   2886  HB1 PHE A 836      64.600  51.090  52.790  1.00  0.00           H
ATOM   2887  HB2 PHE A 836      62.910  50.460  52.770  1.00  0.00           H
ATOM   2888  CG  PHE A 836      63.580  51.560  51.080  1.00  0.00           C
ATOM   2889  CD1 PHE A 836      64.370  52.700  50.860  1.00  0.00           C
ATOM   2890  HD1 PHE A 836      65.160  52.920  51.570  1.00  0.00           H
ATOM   2891  CE1 PHE A 836      64.190  53.490  49.720  1.00  0.00           C
ATOM   2892  HE1 PHE A 836      64.920  54.230  49.410  1.00  0.00           H
ATOM   2893  CZ  PHE A 836      63.140  53.240  48.850  1.00  0.00           C
ATOM   2894  HZ  PHE A 836      62.910  53.800  47.970  1.00  0.00           H
ATOM   2895  CD2 PHE A 836      62.510  51.260  50.210  1.00  0.00           C
ATOM   2896  HD2 PHE A 836      61.760  50.490  50.390  1.00  0.00           H
ATOM   2897  CE2 PHE A 836      62.300  52.070  49.070  1.00  0.00           C
ATOM   2898  HE2 PHE A 836      61.470  51.870  48.400  1.00  0.00           H
ATOM   2899  C   PHE A 836      65.270  49.200  50.530  1.00  0.00           C
ATOM   2900  O   PHE A 836      64.830  48.730  49.450  1.00  0.00           O
ATOM   2901  N   PHE A 837      66.560  49.500  50.720  1.00  0.00           N
ATOM   2902  HN  PHE A 837      66.720  49.720  51.690  1.00  0.00           H
ATOM   2903  CA  PHE A 837      67.710  49.460  49.800  1.00  0.00           C
ATOM   2904  HA  PHE A 837      67.360  49.990  48.930  1.00  0.00           H
ATOM   2905  CB  PHE A 837      68.910  50.130  50.440  1.00  0.00           C
ATOM   2906  HB1 PHE A 837      69.850  50.220  49.840  1.00  0.00           H
ATOM   2907  HB2 PHE A 837      69.170  49.630  51.400  1.00  0.00           H
ATOM   2908  CG  PHE A 837      68.740  51.610  50.780  1.00  0.00           C
ATOM   2909  CD1 PHE A 837      67.850  52.450  50.040  1.00  0.00           C
ATOM   2910  HD1 PHE A 837      67.340  52.020  49.210  1.00  0.00           H
ATOM   2911  CE1 PHE A 837      67.800  53.880  50.290  1.00  0.00           C
ATOM   2912  HE1 PHE A 837      67.140  54.520  49.720  1.00  0.00           H
ATOM   2913  CZ  PHE A 837      68.570  54.440  51.360  1.00  0.00           C
ATOM   2914  HZ  PHE A 837      68.510  55.510  51.470  1.00  0.00           H
ATOM   2915  CD2 PHE A 837      69.550  52.280  51.740  1.00  0.00           C
ATOM   2916  HD2 PHE A 837      70.240  51.600  52.210  1.00  0.00           H
ATOM   2917  CE2 PHE A 837      69.470  53.620  52.100  1.00  0.00           C
ATOM   2918  HE2 PHE A 837      70.070  54.120  52.840  1.00  0.00           H
ATOM   2919  C   PHE A 837      68.220  48.070  49.420  1.00  0.00           C
ATOM   2920  O   PHE A 837      68.530  47.860  48.240  1.00  0.00           O
ATOM   2921  N   LEU A 838      68.200  47.140  50.410  1.00  0.00           N
ATOM   2922  HN  LEU A 838      68.010  47.350  51.370  1.00  0.00           H
ATOM   2923  CA  LEU A 838      68.430  45.700  50.180  1.00  0.00           C
ATOM   2924  HA  LEU A 838      69.380  45.500  49.700  1.00  0.00           H
ATOM   2925  CB  LEU A 838      68.450  44.910  51.560  1.00  0.00           C
ATOM   2926  HB1 LEU A 838      67.540  45.230  52.110  1.00  0.00           H
ATOM   2927  HB2 LEU A 838      69.290  45.400  52.080  1.00  0.00           H
ATOM   2928  CG  LEU A 838      68.620  43.370  51.470  1.00  0.00           C
ATOM   2929  HG  LEU A 838      67.690  42.950  51.040  1.00  0.00           H
ATOM   2930  CD1 LEU A 838      69.790  43.000  50.530  1.00  0.00           C
ATOM   2931 HD11 LEU A 838      69.640  43.270  49.460  1.00  0.00           H
ATOM   2932 HD12 LEU A 838      69.960  41.910  50.500  1.00  0.00           H
ATOM   2933 HD13 LEU A 838      70.610  43.660  50.910  1.00  0.00           H
ATOM   2934  CD2 LEU A 838      68.790  42.750  52.920  1.00  0.00           C
ATOM   2935 HD21 LEU A 838      67.870  42.920  53.530  1.00  0.00           H
ATOM   2936 HD22 LEU A 838      69.590  43.190  53.540  1.00  0.00           H
ATOM   2937 HD23 LEU A 838      69.000  41.680  52.690  1.00  0.00           H
ATOM   2938  C   LEU A 838      67.450  45.040  49.200  1.00  0.00           C
ATOM   2939  O   LEU A 838      67.860  44.370  48.260  1.00  0.00           O
ATOM   2940  N   SER A 839      66.160  45.260  49.430  1.00  0.00           N
ATOM   2941  HN  SER A 839      65.840  45.840  50.170  1.00  0.00           H
ATOM   2942  CA  SER A 839      65.070  44.690  48.600  1.00  0.00           C
ATOM   2943  HA  SER A 839      65.090  43.620  48.550  1.00  0.00           H
ATOM   2944  CB  SER A 839      63.650  44.930  49.220  1.00  0.00           C
ATOM   2945  HB1 SER A 839      63.350  44.190  49.990  1.00  0.00           H
ATOM   2946  HB2 SER A 839      62.870  44.820  48.440  1.00  0.00           H
ATOM   2947  OG  SER A 839      63.450  46.250  49.710  1.00  0.00           O
ATOM   2948  HG1 SER A 839      64.130  46.360  50.380  1.00  0.00           H
ATOM   2949  C   SER A 839      65.110  45.310  47.220  1.00  0.00           C
ATOM   2950  O   SER A 839      65.050  44.540  46.240  1.00  0.00           O
ATOM   2951  N   SER A 840      65.280  46.650  47.180  1.00  0.00           N
ATOM   2952  HN  SER A 840      65.000  47.240  47.950  1.00  0.00           H
ATOM   2953  CA  SER A 840      65.530  47.390  45.990  1.00  0.00           C
ATOM   2954  HA  SER A 840      64.780  47.160  45.250  1.00  0.00           H
ATOM   2955  CB  SER A 840      65.590  48.940  46.120  1.00  0.00           C
ATOM   2956  HB1 SER A 840      65.610  49.350  45.090  1.00  0.00           H
ATOM   2957  HB2 SER A 840      66.560  49.340  46.480  1.00  0.00           H
ATOM   2958  OG  SER A 840      64.440  49.420  46.820  1.00  0.00           O
ATOM   2959  HG1 SER A 840      64.400  49.240  47.750  1.00  0.00           H
ATOM   2960  C   SER A 840      66.790  46.710  45.300  1.00  0.00           C
ATOM   2961  O   SER A 840      66.710  46.510  44.120  1.00  0.00           O
ATOM   2962  N   PHE A 841      67.880  46.420  45.970  1.00  0.00           N
ATOM   2963  HN  PHE A 841      67.950  46.440  46.970  1.00  0.00           H
ATOM   2964  CA  PHE A 841      69.090  45.860  45.380  1.00  0.00           C
ATOM   2965  HA  PHE A 841      69.330  46.500  44.540  1.00  0.00           H
ATOM   2966  CB  PHE A 841      70.340  45.800  46.270  1.00  0.00           C
ATOM   2967  HB1 PHE A 841      70.110  45.140  47.130  1.00  0.00           H
ATOM   2968  HB2 PHE A 841      70.600  46.780  46.730  1.00  0.00           H
ATOM   2969  CG  PHE A 841      71.580  45.150  45.630  1.00  0.00           C
ATOM   2970  CD1 PHE A 841      71.930  43.820  45.950  1.00  0.00           C
ATOM   2971  HD1 PHE A 841      71.320  43.320  46.680  1.00  0.00           H
ATOM   2972  CE1 PHE A 841      73.120  43.300  45.420  1.00  0.00           C
ATOM   2973  HE1 PHE A 841      73.520  42.420  45.890  1.00  0.00           H
ATOM   2974  CZ  PHE A 841      73.940  44.020  44.600  1.00  0.00           C
ATOM   2975  HZ  PHE A 841      74.840  43.530  44.280  1.00  0.00           H
ATOM   2976  CD2 PHE A 841      72.440  45.850  44.770  1.00  0.00           C
ATOM   2977  HD2 PHE A 841      72.090  46.810  44.420  1.00  0.00           H
ATOM   2978  CE2 PHE A 841      73.520  45.270  44.190  1.00  0.00           C
ATOM   2979  HE2 PHE A 841      74.030  45.760  43.370  1.00  0.00           H
ATOM   2980  C   PHE A 841      68.870  44.510  44.740  1.00  0.00           C
ATOM   2981  O   PHE A 841      69.320  44.240  43.640  1.00  0.00           O
ATOM   2982  N   LEU A 842      68.120  43.570  45.440  1.00  0.00           N
ATOM   2983  HN  LEU A 842      67.780  43.760  46.350  1.00  0.00           H
ATOM   2984  CA  LEU A 842      67.660  42.260  44.970  1.00  0.00           C
ATOM   2985  HA  LEU A 842      68.570  41.790  44.620  1.00  0.00           H
ATOM   2986  CB  LEU A 842      66.990  41.560  46.110  1.00  0.00           C
ATOM   2987  HB1 LEU A 842      66.550  40.570  45.860  1.00  0.00           H
ATOM   2988  HB2 LEU A 842      66.160  42.180  46.510  1.00  0.00           H
ATOM   2989  CG  LEU A 842      67.950  41.170  47.330  1.00  0.00           C
ATOM   2990  HG  LEU A 842      68.410  42.140  47.620  1.00  0.00           H
ATOM   2991  CD1 LEU A 842      67.230  40.660  48.570  1.00  0.00           C
ATOM   2992 HD11 LEU A 842      67.950  40.260  49.300  1.00  0.00           H
ATOM   2993 HD12 LEU A 842      66.460  39.900  48.280  1.00  0.00           H
ATOM   2994 HD13 LEU A 842      66.680  41.490  49.060  1.00  0.00           H
ATOM   2995  CD2 LEU A 842      69.140  40.220  46.950  1.00  0.00           C
ATOM   2996 HD21 LEU A 842      69.750  40.610  46.100  1.00  0.00           H
ATOM   2997 HD22 LEU A 842      68.750  39.220  46.640  1.00  0.00           H
ATOM   2998 HD23 LEU A 842      69.740  40.060  47.870  1.00  0.00           H
ATOM   2999  C   LEU A 842      66.710  42.430  43.730  1.00  0.00           C
ATOM   3000  O   LEU A 842      66.970  41.840  42.690  1.00  0.00           O
ATOM   3001  N   LYS A 843      65.670  43.310  43.810  1.00  0.00           N
ATOM   3002  HN  LYS A 843      65.540  43.850  44.640  1.00  0.00           H
ATOM   3003  CA  LYS A 843      64.770  43.570  42.710  1.00  0.00           C
ATOM   3004  HA  LYS A 843      64.240  42.690  42.400  1.00  0.00           H
ATOM   3005  CB  LYS A 843      63.620  44.470  43.100  1.00  0.00           C
ATOM   3006  HB1 LYS A 843      64.020  45.400  43.560  1.00  0.00           H
ATOM   3007  HB2 LYS A 843      63.100  43.890  43.900  1.00  0.00           H
ATOM   3008  CG  LYS A 843      62.620  44.860  41.980  1.00  0.00           C
ATOM   3009  HG1 LYS A 843      63.120  45.530  41.230  1.00  0.00           H
ATOM   3010  HG2 LYS A 843      61.870  45.550  42.430  1.00  0.00           H
ATOM   3011  CD  LYS A 843      61.870  43.770  41.200  1.00  0.00           C
ATOM   3012  HD1 LYS A 843      61.290  43.210  41.970  1.00  0.00           H
ATOM   3013  HD2 LYS A 843      62.520  43.030  40.700  1.00  0.00           H
ATOM   3014  CE  LYS A 843      60.900  44.340  40.270  1.00  0.00           C
ATOM   3015  HE1 LYS A 843      61.430  44.830  39.430  1.00  0.00           H
ATOM   3016  HE2 LYS A 843      60.300  45.060  40.880  1.00  0.00           H
ATOM   3017  NZ  LYS A 843      60.000  43.330  39.660  1.00  0.00           N
ATOM   3018  HZ1 LYS A 843      59.600  43.720  38.780  1.00  0.00           H
ATOM   3019  HZ2 LYS A 843      59.190  43.020  40.230  1.00  0.00           H
ATOM   3020  HZ3 LYS A 843      60.560  42.480  39.440  1.00  0.00           H
ATOM   3021  C   LYS A 843      65.450  44.130  41.410  1.00  0.00           C
ATOM   3022  O   LYS A 843      65.130  43.730  40.270  1.00  0.00           O
ATOM   3023  N   GLN A 844      66.500  45.030  41.430  1.00  0.00           N
ATOM   3024  HN  GLN A 844      66.740  45.330  42.340  1.00  0.00           H
ATOM   3025  CA  GLN A 844      67.230  45.520  40.250  1.00  0.00           C
ATOM   3026  HA  GLN A 844      66.560  45.420  39.410  1.00  0.00           H
ATOM   3027  CB  GLN A 844      67.750  46.980  40.510  1.00  0.00           C
ATOM   3028  HB1 GLN A 844      68.080  47.280  39.480  1.00  0.00           H
ATOM   3029  HB2 GLN A 844      68.620  47.010  41.200  1.00  0.00           H
ATOM   3030  CG  GLN A 844      66.650  48.000  40.860  1.00  0.00           C
ATOM   3031  HG1 GLN A 844      67.100  48.970  40.560  1.00  0.00           H
ATOM   3032  HG2 GLN A 844      66.520  48.140  41.960  1.00  0.00           H
ATOM   3033  CD  GLN A 844      65.290  47.770  40.250  1.00  0.00           C
ATOM   3034  OE1 GLN A 844      64.280  47.680  40.920  1.00  0.00           O
ATOM   3035  NE2 GLN A 844      65.180  47.810  38.900  1.00  0.00           N
ATOM   3036 HE21 GLN A 844      64.240  47.840  38.550  1.00  0.00           H
ATOM   3037 HE22 GLN A 844      65.980  47.890  38.310  1.00  0.00           H
ATOM   3038  C   GLN A 844      68.500  44.660  40.000  1.00  0.00           C
ATOM   3039  O   GLN A 844      69.370  45.060  39.280  1.00  0.00           O
ATOM   3040  N   PHE A 845      68.620  43.440  40.570  1.00  0.00           N
ATOM   3041  HN  PHE A 845      67.910  43.050  41.150  1.00  0.00           H
ATOM   3042  CA  PHE A 845      69.850  42.550  40.470  1.00  0.00           C
ATOM   3043  HA  PHE A 845      70.660  43.250  40.570  1.00  0.00           H
ATOM   3044  CB  PHE A 845      69.760  41.500  41.570  1.00  0.00           C
ATOM   3045  HB1 PHE A 845      69.060  40.690  41.260  1.00  0.00           H
ATOM   3046  HB2 PHE A 845      69.570  42.030  42.530  1.00  0.00           H
ATOM   3047  CG  PHE A 845      71.050  40.780  41.850  1.00  0.00           C
ATOM   3048  CD1 PHE A 845      72.050  41.510  42.580  1.00  0.00           C
ATOM   3049  HD1 PHE A 845      71.920  42.570  42.770  1.00  0.00           H
ATOM   3050  CE1 PHE A 845      73.120  40.880  43.020  1.00  0.00           C
ATOM   3051  HE1 PHE A 845      73.890  41.430  43.550  1.00  0.00           H
ATOM   3052  CZ  PHE A 845      73.390  39.540  42.680  1.00  0.00           C
ATOM   3053  HZ  PHE A 845      74.340  39.130  42.990  1.00  0.00           H
ATOM   3054  CD2 PHE A 845      71.260  39.470  41.480  1.00  0.00           C
ATOM   3055  HD2 PHE A 845      70.500  38.930  40.940  1.00  0.00           H
ATOM   3056  CE2 PHE A 845      72.450  38.780  41.970  1.00  0.00           C
ATOM   3057  HE2 PHE A 845      72.450  37.690  41.880  1.00  0.00           H
ATOM   3058  C   PHE A 845      70.070  41.890  39.170  1.00  0.00           C
ATOM   3059  O   PHE A 845      71.190  41.500  38.800  1.00  0.00           O
ATOM   3060  N   LYS A 846      68.970  41.770  38.330  1.00  0.00           N
ATOM   3061  HN  LYS A 846      68.120  42.080  38.770  1.00  0.00           H
ATOM   3062  CA  LYS A 846      68.800  41.180  37.080  1.00  0.00           C
ATOM   3063  HA  LYS A 846      69.190  40.180  37.290  1.00  0.00           H
ATOM   3064  CB  LYS A 846      67.390  41.080  36.630  1.00  0.00           C
ATOM   3065  HB1 LYS A 846      66.800  41.980  36.910  1.00  0.00           H
ATOM   3066  HB2 LYS A 846      66.940  40.210  37.170  1.00  0.00           H
ATOM   3067  CG  LYS A 846      67.210  40.680  35.090  1.00  0.00           C
ATOM   3068  HG1 LYS A 846      67.900  41.330  34.510  1.00  0.00           H
ATOM   3069  HG2 LYS A 846      66.200  40.870  34.690  1.00  0.00           H
ATOM   3070  CD  LYS A 846      67.520  39.220  34.820  1.00  0.00           C
ATOM   3071  HD1 LYS A 846      66.860  38.570  35.430  1.00  0.00           H
ATOM   3072  HD2 LYS A 846      68.510  38.930  35.250  1.00  0.00           H
ATOM   3073  CE  LYS A 846      67.310  38.670  33.370  1.00  0.00           C
ATOM   3074  HE1 LYS A 846      66.290  38.990  33.080  1.00  0.00           H
ATOM   3075  HE2 LYS A 846      67.440  37.570  33.260  1.00  0.00           H
ATOM   3076  NZ  LYS A 846      68.330  39.300  32.440  1.00  0.00           N
ATOM   3077  HZ1 LYS A 846      68.630  40.230  32.810  1.00  0.00           H
ATOM   3078  HZ2 LYS A 846      67.980  39.480  31.470  1.00  0.00           H
ATOM   3079  HZ3 LYS A 846      69.150  38.680  32.290  1.00  0.00           H
ATOM   3080  C   LYS A 846      69.740  41.620  36.030  1.00  0.00           C
ATOM   3081  O   LYS A 846      70.350  40.880  35.280  1.00  0.00           O
ATOM   3082  N   THR A 847      69.990  43.010  36.080  1.00  0.00           N
ATOM   3083  HN  THR A 847      69.580  43.600  36.770  1.00  0.00           H
ATOM   3084  CA  THR A 847      70.960  43.700  35.300  1.00  0.00           C
ATOM   3085  HA  THR A 847      70.880  43.300  34.310  1.00  0.00           H
ATOM   3086  CB  THR A 847      70.600  45.210  35.230  1.00  0.00           C
ATOM   3087  HB  THR A 847      71.550  45.770  35.070  1.00  0.00           H
ATOM   3088  OG1 THR A 847      70.050  45.610  36.480  1.00  0.00           O
ATOM   3089  HG1 THR A 847      70.010  46.550  36.290  1.00  0.00           H
ATOM   3090  CG2 THR A 847      69.630  45.430  34.080  1.00  0.00           C
ATOM   3091 HG21 THR A 847      69.410  46.520  33.980  1.00  0.00           H
ATOM   3092 HG22 THR A 847      68.630  44.950  34.140  1.00  0.00           H
ATOM   3093 HG23 THR A 847      70.040  45.170  33.090  1.00  0.00           H
ATOM   3094  C   THR A 847      72.430  43.430  35.650  1.00  0.00           C
ATOM   3095  O   THR A 847      73.340  43.680  34.850  1.00  0.00           O
ATOM   3096  N   LYS A 848      72.800  42.890  36.790  1.00  0.00           N
ATOM   3097  HN  LYS A 848      72.200  42.670  37.560  1.00  0.00           H
ATOM   3098  CA  LYS A 848      74.200  42.540  37.060  1.00  0.00           C
ATOM   3099  HA  LYS A 848      74.860  43.370  36.870  1.00  0.00           H
ATOM   3100  CB  LYS A 848      74.400  42.150  38.570  1.00  0.00           C
ATOM   3101  HB1 LYS A 848      75.440  41.790  38.730  1.00  0.00           H
ATOM   3102  HB2 LYS A 848      73.760  41.290  38.850  1.00  0.00           H
ATOM   3103  CG  LYS A 848      74.150  43.220  39.680  1.00  0.00           C
ATOM   3104  HG1 LYS A 848      74.710  42.810  40.540  1.00  0.00           H
ATOM   3105  HG2 LYS A 848      73.070  43.260  39.930  1.00  0.00           H
ATOM   3106  CD  LYS A 848      74.670  44.610  39.340  1.00  0.00           C
ATOM   3107  HD1 LYS A 848      73.980  44.940  38.530  1.00  0.00           H
ATOM   3108  HD2 LYS A 848      75.750  44.740  39.130  1.00  0.00           H
ATOM   3109  CE  LYS A 848      74.370  45.560  40.550  1.00  0.00           C
ATOM   3110  HE1 LYS A 848      75.090  45.470  41.390  1.00  0.00           H
ATOM   3111  HE2 LYS A 848      73.360  45.480  41.000  1.00  0.00           H
ATOM   3112  NZ  LYS A 848      74.450  46.980  40.040  1.00  0.00           N
ATOM   3113  HZ1 LYS A 848      74.460  47.600  40.880  1.00  0.00           H
ATOM   3114  HZ2 LYS A 848      73.550  47.190  39.570  1.00  0.00           H
ATOM   3115  HZ3 LYS A 848      75.370  47.150  39.590  1.00  0.00           H
ATOM   3116  C   LYS A 848      74.740  41.500  36.170  1.00  0.00           C
ATOM   3117  O   LYS A 848      73.970  40.740  35.590  1.00  0.00           O
ATOM   3118  N   ARG A 849      76.120  41.350  36.050  1.00  0.00           N
ATOM   3119  HN  ARG A 849      76.730  42.080  36.350  1.00  0.00           H
ATOM   3120  CA  ARG A 849      76.550  40.320  35.130  1.00  0.00           C
ATOM   3121  HA  ARG A 849      75.760  40.000  34.490  1.00  0.00           H
ATOM   3122  CB  ARG A 849      77.640  40.930  34.160  1.00  0.00           C
ATOM   3123  HB1 ARG A 849      78.190  40.110  33.660  1.00  0.00           H
ATOM   3124  HB2 ARG A 849      78.320  41.490  34.840  1.00  0.00           H
ATOM   3125  CG  ARG A 849      77.110  41.990  33.160  1.00  0.00           C
ATOM   3126  HG1 ARG A 849      77.870  42.410  32.470  1.00  0.00           H
ATOM   3127  HG2 ARG A 849      76.870  42.890  33.790  1.00  0.00           H
ATOM   3128  CD  ARG A 849      75.860  41.640  32.380  1.00  0.00           C
ATOM   3129  HD1 ARG A 849      75.470  42.430  31.710  1.00  0.00           H
ATOM   3130  HD2 ARG A 849      75.080  41.430  33.150  1.00  0.00           H
ATOM   3131  NE  ARG A 849      76.170  40.350  31.650  1.00  0.00           N
ATOM   3132  HE  ARG A 849      77.060  40.330  31.210  1.00  0.00           H
ATOM   3133  CZ  ARG A 849      75.290  39.400  31.350  1.00  0.00           C
ATOM   3134  NH1 ARG A 849      75.550  38.350  30.620  1.00  0.00           N
ATOM   3135 HH11 ARG A 849      76.450  38.140  30.230  1.00  0.00           H
ATOM   3136 HH12 ARG A 849      74.730  37.790  30.500  1.00  0.00           H
ATOM   3137  NH2 ARG A 849      74.050  39.480  31.800  1.00  0.00           N
ATOM   3138 HH21 ARG A 849      73.710  40.250  32.350  1.00  0.00           H
ATOM   3139 HH22 ARG A 849      73.330  38.830  31.600  1.00  0.00           H
ATOM   3140  C   ARG A 849      77.170  39.080  35.720  1.00  0.00           C
ATOM   3141  O   ARG A 849      77.850  38.300  35.060  1.00  0.00           O
ATOM   3142  N   TYR A 850      76.930  39.030  37.060  1.00  0.00           N
ATOM   3143  HN  TYR A 850      76.410  39.730  37.550  1.00  0.00           H
ATOM   3144  CA  TYR A 850      77.350  37.930  37.890  1.00  0.00           C
ATOM   3145  HA  TYR A 850      77.880  37.200  37.280  1.00  0.00           H
ATOM   3146  CB  TYR A 850      78.350  38.310  38.990  1.00  0.00           C
ATOM   3147  HB1 TYR A 850      79.180  38.640  38.340  1.00  0.00           H
ATOM   3148  HB2 TYR A 850      78.690  37.540  39.700  1.00  0.00           H
ATOM   3149  CG  TYR A 850      77.920  39.550  39.800  1.00  0.00           C
ATOM   3150  CD1 TYR A 850      76.960  39.490  40.840  1.00  0.00           C
ATOM   3151  HD1 TYR A 850      76.500  38.550  41.060  1.00  0.00           H
ATOM   3152  CE1 TYR A 850      76.580  40.610  41.610  1.00  0.00           C
ATOM   3153  HE1 TYR A 850      75.760  40.610  42.310  1.00  0.00           H
ATOM   3154  CZ  TYR A 850      77.170  41.810  41.280  1.00  0.00           C
ATOM   3155  OH  TYR A 850      76.860  43.000  41.990  1.00  0.00           O
ATOM   3156  HH  TYR A 850      77.590  43.610  41.930  1.00  0.00           H
ATOM   3157  CD2 TYR A 850      78.510  40.810  39.510  1.00  0.00           C
ATOM   3158  HD2 TYR A 850      79.170  40.860  38.660  1.00  0.00           H
ATOM   3159  CE2 TYR A 850      78.230  41.940  40.320  1.00  0.00           C
ATOM   3160  HE2 TYR A 850      78.640  42.920  40.110  1.00  0.00           H
ATOM   3161  C   TYR A 850      76.150  37.130  38.400  1.00  0.00           C
ATOM   3162  O   TYR A 850      75.120  37.610  38.970  1.00  0.00           O
ATOM   3163  N   PHE A 851      76.210  35.770  38.220  1.00  0.00           N
ATOM   3164  HN  PHE A 851      77.050  35.380  37.820  1.00  0.00           H
ATOM   3165  CA  PHE A 851      75.270  34.740  38.450  1.00  0.00           C
ATOM   3166  HA  PHE A 851      75.880  33.900  38.720  1.00  0.00           H
ATOM   3167  CB  PHE A 851      74.220  34.840  39.670  1.00  0.00           C
ATOM   3168  HB1 PHE A 851      73.410  34.090  39.800  1.00  0.00           H
ATOM   3169  HB2 PHE A 851      73.640  35.790  39.550  1.00  0.00           H
ATOM   3170  CG  PHE A 851      74.930  34.900  41.070  1.00  0.00           C
ATOM   3171  CD1 PHE A 851      75.190  36.060  41.840  1.00  0.00           C
ATOM   3172  HD1 PHE A 851      74.860  37.010  41.430  1.00  0.00           H
ATOM   3173  CE1 PHE A 851      75.680  35.970  43.180  1.00  0.00           C
ATOM   3174  HE1 PHE A 851      75.880  36.900  43.700  1.00  0.00           H
ATOM   3175  CZ  PHE A 851      75.860  34.720  43.770  1.00  0.00           C
ATOM   3176  HZ  PHE A 851      76.080  34.490  44.800  1.00  0.00           H
ATOM   3177  CD2 PHE A 851      75.150  33.680  41.670  1.00  0.00           C
ATOM   3178  HD2 PHE A 851      75.000  32.750  41.150  1.00  0.00           H
ATOM   3179  CE2 PHE A 851      75.620  33.590  43.010  1.00  0.00           C
ATOM   3180  HE2 PHE A 851      76.000  32.600  43.250  1.00  0.00           H
ATOM   3181  C   PHE A 851      74.560  34.370  37.200  1.00  0.00           C
ATOM   3182  O   PHE A 851      74.390  35.280  36.340  1.00  0.00           O
ATOM   3183  N   PRO A 852      74.080  33.190  37.100  1.00  0.00           N
ATOM   3184  CD  PRO A 852      74.740  32.050  37.650  1.00  0.00           C
ATOM   3185  HD1 PRO A 852      74.790  32.080  38.760  1.00  0.00           H
ATOM   3186  HD2 PRO A 852      75.810  32.100  37.360  1.00  0.00           H
ATOM   3187  CA  PRO A 852      73.170  32.770  36.060  1.00  0.00           C
ATOM   3188  HA  PRO A 852      73.710  32.990  35.150  1.00  0.00           H
ATOM   3189  CB  PRO A 852      72.880  31.330  36.410  1.00  0.00           C
ATOM   3190  HB1 PRO A 852      72.630  30.790  35.470  1.00  0.00           H
ATOM   3191  HB2 PRO A 852      72.110  31.270  37.200  1.00  0.00           H
ATOM   3192  CG  PRO A 852      74.150  30.800  37.060  1.00  0.00           C
ATOM   3193  HG1 PRO A 852      73.910  29.980  37.760  1.00  0.00           H
ATOM   3194  HG2 PRO A 852      74.820  30.310  36.320  1.00  0.00           H
ATOM   3195  C   PRO A 852      71.930  33.610  35.840  1.00  0.00           C
ATOM   3196  O   PRO A 852      71.390  34.220  36.780  1.00  0.00           O
ATOM   3197  N   THR A 853      71.480  33.710  34.590  1.00  0.00           N
ATOM   3198  HN  THR A 853      72.030  33.380  33.840  1.00  0.00           H
ATOM   3199  CA  THR A 853      70.330  34.620  34.250  1.00  0.00           C
ATOM   3200  HA  THR A 853      70.450  35.590  34.700  1.00  0.00           H
ATOM   3201  CB  THR A 853      70.170  34.860  32.720  1.00  0.00           C
ATOM   3202  HB  THR A 853      71.090  35.190  32.200  1.00  0.00           H
ATOM   3203  OG1 THR A 853      69.180  35.840  32.450  1.00  0.00           O
ATOM   3204  HG1 THR A 853      69.680  36.660  32.400  1.00  0.00           H
ATOM   3205  CG2 THR A 853      69.710  33.640  32.040  1.00  0.00           C
ATOM   3206 HG21 THR A 853      68.820  33.110  32.430  1.00  0.00           H
ATOM   3207 HG22 THR A 853      70.550  32.910  32.050  1.00  0.00           H
ATOM   3208 HG23 THR A 853      69.430  33.820  30.980  1.00  0.00           H
ATOM   3209  C   THR A 853      69.000  34.220  34.980  1.00  0.00           C
ATOM   3210  O   THR A 853      68.200  35.060  35.410  1.00  0.00           O
ATOM   3211  N   LYS A 854      68.710  32.910  35.200  1.00  0.00           N
ATOM   3212  HN  LYS A 854      69.340  32.200  34.900  1.00  0.00           H
ATOM   3213  CA  LYS A 854      67.470  32.520  35.830  1.00  0.00           C
ATOM   3214  HA  LYS A 854      66.720  33.230  35.500  1.00  0.00           H
ATOM   3215  CB  LYS A 854      67.010  31.090  35.380  1.00  0.00           C
ATOM   3216  HB1 LYS A 854      66.300  30.620  36.080  1.00  0.00           H
ATOM   3217  HB2 LYS A 854      67.780  30.290  35.320  1.00  0.00           H
ATOM   3218  CG  LYS A 854      66.300  31.110  34.050  1.00  0.00           C
ATOM   3219  HG1 LYS A 854      66.970  31.540  33.260  1.00  0.00           H
ATOM   3220  HG2 LYS A 854      65.470  31.860  34.150  1.00  0.00           H
ATOM   3221  CD  LYS A 854      65.810  29.790  33.550  1.00  0.00           C
ATOM   3222  HD1 LYS A 854      65.330  29.130  34.300  1.00  0.00           H
ATOM   3223  HD2 LYS A 854      66.790  29.310  33.350  1.00  0.00           H
ATOM   3224  CE  LYS A 854      65.070  29.750  32.220  1.00  0.00           C
ATOM   3225  HE1 LYS A 854      64.700  28.760  31.870  1.00  0.00           H
ATOM   3226  HE2 LYS A 854      65.610  30.310  31.430  1.00  0.00           H
ATOM   3227  NZ  LYS A 854      63.850  30.580  32.460  1.00  0.00           N
ATOM   3228  HZ1 LYS A 854      62.940  30.260  32.090  1.00  0.00           H
ATOM   3229  HZ2 LYS A 854      64.050  31.510  32.060  1.00  0.00           H
ATOM   3230  HZ3 LYS A 854      63.810  30.740  33.480  1.00  0.00           H
ATOM   3231  C   LYS A 854      67.560  32.710  37.320  1.00  0.00           C
ATOM   3232  O   LYS A 854      66.650  33.210  37.990  1.00  0.00           O
ATOM   3233  N   VAL A 855      68.730  32.370  37.920  1.00  0.00           N
ATOM   3234  HN  VAL A 855      69.490  31.910  37.450  1.00  0.00           H
ATOM   3235  CA  VAL A 855      69.120  32.810  39.260  1.00  0.00           C
ATOM   3236  HA  VAL A 855      68.430  32.320  39.920  1.00  0.00           H
ATOM   3237  CB  VAL A 855      70.520  32.310  39.620  1.00  0.00           C
ATOM   3238  HB  VAL A 855      71.230  32.740  38.890  1.00  0.00           H
ATOM   3239  CG1 VAL A 855      71.150  32.670  40.940  1.00  0.00           C
ATOM   3240 HG11 VAL A 855      72.110  32.160  41.150  1.00  0.00           H
ATOM   3241 HG12 VAL A 855      70.420  32.280  41.670  1.00  0.00           H
ATOM   3242 HG13 VAL A 855      71.300  33.760  41.100  1.00  0.00           H
ATOM   3243  CG2 VAL A 855      70.480  30.740  39.590  1.00  0.00           C
ATOM   3244 HG21 VAL A 855      71.510  30.330  39.700  1.00  0.00           H
ATOM   3245 HG22 VAL A 855      70.090  30.220  38.700  1.00  0.00           H
ATOM   3246 HG23 VAL A 855      69.840  30.400  40.430  1.00  0.00           H
ATOM   3247  C   VAL A 855      69.160  34.290  39.550  1.00  0.00           C
ATOM   3248  O   VAL A 855      68.510  34.680  40.520  1.00  0.00           O
ATOM   3249  N   ARG A 856      69.720  35.160  38.690  1.00  0.00           N
ATOM   3250  HN  ARG A 856      70.330  34.800  37.980  1.00  0.00           H
ATOM   3251  CA  ARG A 856      69.600  36.610  38.800  1.00  0.00           C
ATOM   3252  HA  ARG A 856      70.110  36.840  39.730  1.00  0.00           H
ATOM   3253  CB  ARG A 856      70.340  37.420  37.690  1.00  0.00           C
ATOM   3254  HB1 ARG A 856      69.970  38.460  37.880  1.00  0.00           H
ATOM   3255  HB2 ARG A 856      70.020  37.120  36.670  1.00  0.00           H
ATOM   3256  CG  ARG A 856      71.900  37.410  37.830  1.00  0.00           C
ATOM   3257  HG1 ARG A 856      72.330  36.400  37.650  1.00  0.00           H
ATOM   3258  HG2 ARG A 856      72.060  37.650  38.900  1.00  0.00           H
ATOM   3259  CD  ARG A 856      72.620  38.510  37.040  1.00  0.00           C
ATOM   3260  HD1 ARG A 856      73.500  38.890  37.610  1.00  0.00           H
ATOM   3261  HD2 ARG A 856      72.070  39.410  36.690  1.00  0.00           H
ATOM   3262  NE  ARG A 856      73.130  37.840  35.770  1.00  0.00           N
ATOM   3263  HE  ARG A 856      73.880  37.190  35.880  1.00  0.00           H
ATOM   3264  CZ  ARG A 856      72.510  37.820  34.660  1.00  0.00           C
ATOM   3265  NH1 ARG A 856      71.500  38.610  34.430  1.00  0.00           N
ATOM   3266 HH11 ARG A 856      71.440  39.450  34.940  1.00  0.00           H
ATOM   3267 HH12 ARG A 856      71.140  38.640  33.490  1.00  0.00           H
ATOM   3268  NH2 ARG A 856      72.960  37.050  33.750  1.00  0.00           N
ATOM   3269 HH21 ARG A 856      72.700  37.420  32.850  1.00  0.00           H
ATOM   3270 HH22 ARG A 856      73.880  36.710  33.990  1.00  0.00           H
ATOM   3271  C   ARG A 856      68.140  37.050  38.830  1.00  0.00           C
ATOM   3272  O   ARG A 856      67.700  37.850  39.650  1.00  0.00           O
ATOM   3273  N   SER A 857      67.400  36.500  37.870  1.00  0.00           N
ATOM   3274  HN  SER A 857      67.840  35.840  37.260  1.00  0.00           H
ATOM   3275  CA  SER A 857      66.020  36.890  37.660  1.00  0.00           C
ATOM   3276  HA  SER A 857      65.930  37.960  37.580  1.00  0.00           H
ATOM   3277  CB  SER A 857      65.420  36.300  36.390  1.00  0.00           C
ATOM   3278  HB1 SER A 857      65.380  35.190  36.390  1.00  0.00           H
ATOM   3279  HB2 SER A 857      66.050  36.580  35.520  1.00  0.00           H
ATOM   3280  OG  SER A 857      64.120  36.840  36.020  1.00  0.00           O
ATOM   3281  HG1 SER A 857      63.510  36.330  36.560  1.00  0.00           H
ATOM   3282  C   SER A 857      65.170  36.400  38.800  1.00  0.00           C
ATOM   3283  O   SER A 857      64.190  37.050  39.200  1.00  0.00           O
ATOM   3284  N   THR A 858      65.440  35.270  39.360  1.00  0.00           N
ATOM   3285  HN  THR A 858      66.180  34.660  39.100  1.00  0.00           H
ATOM   3286  CA  THR A 858      64.650  34.780  40.480  1.00  0.00           C
ATOM   3287  HA  THR A 858      63.620  34.670  40.190  1.00  0.00           H
ATOM   3288  CB  THR A 858      64.980  33.300  40.750  1.00  0.00           C
ATOM   3289  HB  THR A 858      66.080  33.230  40.890  1.00  0.00           H
ATOM   3290  OG1 THR A 858      64.530  32.540  39.650  1.00  0.00           O
ATOM   3291  HG1 THR A 858      65.090  32.850  38.920  1.00  0.00           H
ATOM   3292  CG2 THR A 858      64.150  32.770  41.930  1.00  0.00           C
ATOM   3293 HG21 THR A 858      63.070  33.040  41.940  1.00  0.00           H
ATOM   3294 HG22 THR A 858      64.580  33.160  42.880  1.00  0.00           H
ATOM   3295 HG23 THR A 858      64.180  31.650  41.890  1.00  0.00           H
ATOM   3296  C   THR A 858      64.800  35.610  41.740  1.00  0.00           C
ATOM   3297  O   THR A 858      63.880  35.840  42.470  1.00  0.00           O
ATOM   3298  N   ILE A 859      66.020  36.090  41.990  1.00  0.00           N
ATOM   3299  HN  ILE A 859      66.800  35.750  41.460  1.00  0.00           H
ATOM   3300  CA  ILE A 859      66.310  37.020  43.070  1.00  0.00           C
ATOM   3301  HA  ILE A 859      66.120  36.620  44.050  1.00  0.00           H
ATOM   3302  CB  ILE A 859      67.810  37.330  43.060  1.00  0.00           C
ATOM   3303  HB  ILE A 859      68.290  37.420  42.070  1.00  0.00           H
ATOM   3304  CG2 ILE A 859      68.220  38.480  44.040  1.00  0.00           C
ATOM   3305 HG21 ILE A 859      69.050  38.270  44.740  1.00  0.00           H
ATOM   3306 HG22 ILE A 859      67.430  38.790  44.760  1.00  0.00           H
ATOM   3307 HG23 ILE A 859      68.370  39.340  43.350  1.00  0.00           H
ATOM   3308  CG1 ILE A 859      68.610  36.090  43.620  1.00  0.00           C
ATOM   3309 HG11 ILE A 859      68.080  35.200  43.210  1.00  0.00           H
ATOM   3310 HG12 ILE A 859      68.320  36.010  44.700  1.00  0.00           H
ATOM   3311  CD  ILE A 859      70.130  35.940  43.360  1.00  0.00           C
ATOM   3312  HD1 ILE A 859      70.720  36.790  43.760  1.00  0.00           H
ATOM   3313  HD2 ILE A 859      70.190  36.180  42.270  1.00  0.00           H
ATOM   3314  HD3 ILE A 859      70.500  34.940  43.670  1.00  0.00           H
ATOM   3315  C   ILE A 859      65.560  38.350  42.920  1.00  0.00           C
ATOM   3316  O   ILE A 859      65.090  38.900  43.890  1.00  0.00           O
ATOM   3317  N   SER A 860      65.420  38.880  41.700  1.00  0.00           N
ATOM   3318  HN  SER A 860      65.920  38.390  41.000  1.00  0.00           H
ATOM   3319  CA  SER A 860      64.540  39.960  41.520  1.00  0.00           C
ATOM   3320  HA  SER A 860      64.700  40.790  42.200  1.00  0.00           H
ATOM   3321  CB  SER A 860      64.780  40.440  40.050  1.00  0.00           C
ATOM   3322  HB1 SER A 860      64.130  41.290  39.730  1.00  0.00           H
ATOM   3323  HB2 SER A 860      64.720  39.640  39.290  1.00  0.00           H
ATOM   3324  OG  SER A 860      66.070  41.040  39.870  1.00  0.00           O
ATOM   3325  HG1 SER A 860      66.560  40.930  40.690  1.00  0.00           H
ATOM   3326  C   SER A 860      63.090  39.700  41.750  1.00  0.00           C
ATOM   3327  O   SER A 860      62.440  40.570  42.230  1.00  0.00           O
ATOM   3328  N   ASP A 861      62.550  38.560  41.240  1.00  0.00           N
ATOM   3329  HN  ASP A 861      63.190  37.850  40.950  1.00  0.00           H
ATOM   3330  CA  ASP A 861      61.170  38.170  41.370  1.00  0.00           C
ATOM   3331  HA  ASP A 861      60.560  38.980  40.970  1.00  0.00           H
ATOM   3332  CB  ASP A 861      60.870  36.820  40.660  1.00  0.00           C
ATOM   3333  HB1 ASP A 861      59.950  36.430  41.160  1.00  0.00           H
ATOM   3334  HB2 ASP A 861      61.730  36.130  40.650  1.00  0.00           H
ATOM   3335  CG  ASP A 861      60.410  37.110  39.240  1.00  0.00           C
ATOM   3336  OD1 ASP A 861      59.930  36.170  38.490  1.00  0.00           O
ATOM   3337  OD2 ASP A 861      60.640  38.230  38.710  1.00  0.00           O
ATOM   3338  C   ASP A 861      60.720  38.020  42.800  1.00  0.00           C
ATOM   3339  O   ASP A 861      59.640  38.380  43.220  1.00  0.00           O
ATOM   3340  N   PHE A 862      61.570  37.410  43.690  1.00  0.00           N
ATOM   3341  HN  PHE A 862      62.410  37.060  43.300  1.00  0.00           H
ATOM   3342  CA  PHE A 862      61.220  37.030  45.070  1.00  0.00           C
ATOM   3343  HA  PHE A 862      60.160  36.950  45.210  1.00  0.00           H
ATOM   3344  CB  PHE A 862      61.720  35.520  45.390  1.00  0.00           C
ATOM   3345  HB1 PHE A 862      61.570  35.340  46.480  1.00  0.00           H
ATOM   3346  HB2 PHE A 862      62.790  35.480  45.100  1.00  0.00           H
ATOM   3347  CG  PHE A 862      60.820  34.500  44.650  1.00  0.00           C
ATOM   3348  CD1 PHE A 862      61.070  34.160  43.300  1.00  0.00           C
ATOM   3349  HD1 PHE A 862      61.920  34.590  42.790  1.00  0.00           H
ATOM   3350  CE1 PHE A 862      60.290  33.210  42.700  1.00  0.00           C
ATOM   3351  HE1 PHE A 862      60.460  33.060  41.630  1.00  0.00           H
ATOM   3352  CZ  PHE A 862      59.240  32.510  43.390  1.00  0.00           C
ATOM   3353  HZ  PHE A 862      58.590  31.740  43.010  1.00  0.00           H
ATOM   3354  CD2 PHE A 862      59.830  33.780  45.350  1.00  0.00           C
ATOM   3355  HD2 PHE A 862      59.560  33.990  46.370  1.00  0.00           H
ATOM   3356  CE2 PHE A 862      58.940  32.900  44.710  1.00  0.00           C
ATOM   3357  HE2 PHE A 862      58.230  32.280  45.220  1.00  0.00           H
ATOM   3358  C   PHE A 862      61.960  37.970  46.070  1.00  0.00           C
ATOM   3359  O   PHE A 862      61.980  37.720  47.240  1.00  0.00           O
ATOM   3360  N   ALA A 863      62.440  39.130  45.640  1.00  0.00           N
ATOM   3361  HN  ALA A 863      62.120  39.490  44.760  1.00  0.00           H
ATOM   3362  CA  ALA A 863      63.170  40.090  46.430  1.00  0.00           C
ATOM   3363  HA  ALA A 863      64.160  39.720  46.690  1.00  0.00           H
ATOM   3364  CB  ALA A 863      63.360  41.390  45.650  1.00  0.00           C
ATOM   3365  HB1 ALA A 863      63.970  42.090  46.270  1.00  0.00           H
ATOM   3366  HB2 ALA A 863      62.340  41.740  45.370  1.00  0.00           H
ATOM   3367  HB3 ALA A 863      63.960  41.310  44.720  1.00  0.00           H
ATOM   3368  C   ALA A 863      62.540  40.580  47.760  1.00  0.00           C
ATOM   3369  O   ALA A 863      63.340  40.730  48.710  1.00  0.00           O
ATOM   3370  N   VAL A 864      61.230  40.900  47.900  1.00  0.00           N
ATOM   3371  HN  VAL A 864      60.590  40.820  47.140  1.00  0.00           H
ATOM   3372  CA  VAL A 864      60.600  41.250  49.140  1.00  0.00           C
ATOM   3373  HA  VAL A 864      61.140  42.090  49.560  1.00  0.00           H
ATOM   3374  CB  VAL A 864      59.240  41.800  48.960  1.00  0.00           C
ATOM   3375  HB  VAL A 864      58.380  41.130  48.720  1.00  0.00           H
ATOM   3376  CG1 VAL A 864      58.820  42.450  50.270  1.00  0.00           C
ATOM   3377 HG11 VAL A 864      58.910  41.730  51.120  1.00  0.00           H
ATOM   3378 HG12 VAL A 864      57.800  42.860  50.180  1.00  0.00           H
ATOM   3379 HG13 VAL A 864      59.610  43.180  50.580  1.00  0.00           H
ATOM   3380  CG2 VAL A 864      59.240  42.990  47.910  1.00  0.00           C
ATOM   3381 HG21 VAL A 864      58.200  43.330  47.780  1.00  0.00           H
ATOM   3382 HG22 VAL A 864      59.600  42.490  46.970  1.00  0.00           H
ATOM   3383 HG23 VAL A 864      59.780  43.840  48.350  1.00  0.00           H
ATOM   3384  C   VAL A 864      60.630  40.060  50.160  1.00  0.00           C
ATOM   3385  O   VAL A 864      61.210  40.120  51.280  1.00  0.00           O
ATOM   3386  N   PHE A 865      60.180  38.860  49.670  1.00  0.00           N
ATOM   3387  HN  PHE A 865      59.560  38.740  48.900  1.00  0.00           H
ATOM   3388  CA  PHE A 865      60.200  37.700  50.530  1.00  0.00           C
ATOM   3389  HA  PHE A 865      59.610  37.890  51.410  1.00  0.00           H
ATOM   3390  CB  PHE A 865      59.350  36.520  49.840  1.00  0.00           C
ATOM   3391  HB1 PHE A 865      59.740  36.240  48.840  1.00  0.00           H
ATOM   3392  HB2 PHE A 865      58.310  36.850  49.680  1.00  0.00           H
ATOM   3393  CG  PHE A 865      59.370  35.160  50.550  1.00  0.00           C
ATOM   3394  CD1 PHE A 865      60.200  34.080  50.200  1.00  0.00           C
ATOM   3395  HD1 PHE A 865      60.830  34.180  49.330  1.00  0.00           H
ATOM   3396  CE1 PHE A 865      60.060  32.890  50.860  1.00  0.00           C
ATOM   3397  HE1 PHE A 865      60.570  31.990  50.560  1.00  0.00           H
ATOM   3398  CZ  PHE A 865      59.080  32.720  51.890  1.00  0.00           C
ATOM   3399  HZ  PHE A 865      58.900  31.800  52.430  1.00  0.00           H
ATOM   3400  CD2 PHE A 865      58.520  35.070  51.610  1.00  0.00           C
ATOM   3401  HD2 PHE A 865      57.920  35.920  51.900  1.00  0.00           H
ATOM   3402  CE2 PHE A 865      58.260  33.780  52.220  1.00  0.00           C
ATOM   3403  HE2 PHE A 865      57.640  33.690  53.100  1.00  0.00           H
ATOM   3404  C   PHE A 865      61.580  37.220  50.940  1.00  0.00           C
ATOM   3405  O   PHE A 865      61.850  37.000  52.120  1.00  0.00           O
ATOM   3406  N   LEU A 866      62.560  37.150  49.970  1.00  0.00           N
ATOM   3407  HN  LEU A 866      62.340  37.150  49.000  1.00  0.00           H
ATOM   3408  CA  LEU A 866      63.950  36.980  50.290  1.00  0.00           C
ATOM   3409  HA  LEU A 866      64.080  36.070  50.830  1.00  0.00           H
ATOM   3410  CB  LEU A 866      64.770  37.020  49.040  1.00  0.00           C
ATOM   3411  HB1 LEU A 866      64.650  37.970  48.460  1.00  0.00           H
ATOM   3412  HB2 LEU A 866      64.510  36.110  48.480  1.00  0.00           H
ATOM   3413  CG  LEU A 866      66.300  36.940  49.160  1.00  0.00           C
ATOM   3414  HG  LEU A 866      66.730  37.710  49.820  1.00  0.00           H
ATOM   3415  CD1 LEU A 866      66.820  35.560  49.710  1.00  0.00           C
ATOM   3416 HD11 LEU A 866      66.250  34.820  49.110  1.00  0.00           H
ATOM   3417 HD12 LEU A 866      66.420  35.580  50.750  1.00  0.00           H
ATOM   3418 HD13 LEU A 866      67.900  35.340  49.600  1.00  0.00           H
ATOM   3419  CD2 LEU A 866      66.850  37.130  47.650  1.00  0.00           C
ATOM   3420 HD21 LEU A 866      66.350  38.060  47.300  1.00  0.00           H
ATOM   3421 HD22 LEU A 866      66.480  36.330  46.990  1.00  0.00           H
ATOM   3422 HD23 LEU A 866      67.960  37.160  47.650  1.00  0.00           H
ATOM   3423  C   LEU A 866      64.490  38.000  51.260  1.00  0.00           C
ATOM   3424  O   LEU A 866      65.270  37.670  52.190  1.00  0.00           O
ATOM   3425  N   THR A 867      64.040  39.290  51.130  1.00  0.00           N
ATOM   3426  HN  THR A 867      63.580  39.610  50.310  1.00  0.00           H
ATOM   3427  CA  THR A 867      64.480  40.250  52.170  1.00  0.00           C
ATOM   3428  HA  THR A 867      65.560  40.170  52.270  1.00  0.00           H
ATOM   3429  CB  THR A 867      64.080  41.710  51.810  1.00  0.00           C
ATOM   3430  HB  THR A 867      63.030  41.670  51.460  1.00  0.00           H
ATOM   3431  OG1 THR A 867      64.870  42.090  50.730  1.00  0.00           O
ATOM   3432  HG1 THR A 867      64.560  41.550  50.010  1.00  0.00           H
ATOM   3433  CG2 THR A 867      64.240  42.730  52.950  1.00  0.00           C
ATOM   3434 HG21 THR A 867      63.610  42.400  53.810  1.00  0.00           H
ATOM   3435 HG22 THR A 867      64.120  43.780  52.620  1.00  0.00           H
ATOM   3436 HG23 THR A 867      65.220  42.610  53.440  1.00  0.00           H
ATOM   3437  C   THR A 867      64.080  39.900  53.560  1.00  0.00           C
ATOM   3438  O   THR A 867      64.940  40.040  54.380  1.00  0.00           O
ATOM   3439  N   ILE A 868      62.870  39.400  53.880  1.00  0.00           N
ATOM   3440  HN  ILE A 868      62.190  39.410  53.160  1.00  0.00           H
ATOM   3441  CA  ILE A 868      62.480  38.950  55.210  1.00  0.00           C
ATOM   3442  HA  ILE A 868      62.710  39.770  55.870  1.00  0.00           H
ATOM   3443  CB  ILE A 868      61.020  38.600  55.390  1.00  0.00           C
ATOM   3444  HB  ILE A 868      60.790  37.610  54.930  1.00  0.00           H
ATOM   3445  CG2 ILE A 868      60.610  38.600  56.890  1.00  0.00           C
ATOM   3446 HG21 ILE A 868      61.180  37.800  57.400  1.00  0.00           H
ATOM   3447 HG22 ILE A 868      59.560  38.240  56.900  1.00  0.00           H
ATOM   3448 HG23 ILE A 868      60.760  39.560  57.450  1.00  0.00           H
ATOM   3449  CG1 ILE A 868      60.120  39.720  54.660  1.00  0.00           C
ATOM   3450 HG11 ILE A 868      60.160  39.480  53.570  1.00  0.00           H
ATOM   3451 HG12 ILE A 868      60.540  40.740  54.770  1.00  0.00           H
ATOM   3452  CD  ILE A 868      58.640  39.850  55.150  1.00  0.00           C
ATOM   3453  HD1 ILE A 868      58.640  40.170  56.210  1.00  0.00           H
ATOM   3454  HD2 ILE A 868      58.250  38.820  55.290  1.00  0.00           H
ATOM   3455  HD3 ILE A 868      57.970  40.440  54.460  1.00  0.00           H
ATOM   3456  C   ILE A 868      63.320  37.810  55.770  1.00  0.00           C
ATOM   3457  O   ILE A 868      63.710  37.810  56.920  1.00  0.00           O
ATOM   3458  N   VAL A 869      63.620  36.830  54.880  1.00  0.00           N
ATOM   3459  HN  VAL A 869      63.110  36.890  54.030  1.00  0.00           H
ATOM   3460  CA  VAL A 869      64.390  35.600  55.060  1.00  0.00           C
ATOM   3461  HA  VAL A 869      63.840  35.040  55.790  1.00  0.00           H
ATOM   3462  CB  VAL A 869      64.400  34.800  53.710  1.00  0.00           C
ATOM   3463  HB  VAL A 869      64.770  35.310  52.800  1.00  0.00           H
ATOM   3464  CG1 VAL A 869      65.410  33.630  53.860  1.00  0.00           C
ATOM   3465 HG11 VAL A 869      66.400  34.070  53.590  1.00  0.00           H
ATOM   3466 HG12 VAL A 869      65.220  32.950  53.000  1.00  0.00           H
ATOM   3467 HG13 VAL A 869      65.500  33.070  54.810  1.00  0.00           H
ATOM   3468  CG2 VAL A 869      63.030  34.170  53.500  1.00  0.00           C
ATOM   3469 HG21 VAL A 869      63.100  33.890  52.430  1.00  0.00           H
ATOM   3470 HG22 VAL A 869      62.270  34.970  53.590  1.00  0.00           H
ATOM   3471 HG23 VAL A 869      62.870  33.210  54.030  1.00  0.00           H
ATOM   3472  C   VAL A 869      65.810  35.850  55.490  1.00  0.00           C
ATOM   3473  O   VAL A 869      66.410  35.240  56.400  1.00  0.00           O
ATOM   3474  N   ILE A 870      66.430  36.900  54.850  1.00  0.00           N
ATOM   3475  HN  ILE A 870      65.910  37.280  54.110  1.00  0.00           H
ATOM   3476  CA  ILE A 870      67.770  37.370  55.170  1.00  0.00           C
ATOM   3477  HA  ILE A 870      68.520  36.610  55.170  1.00  0.00           H
ATOM   3478  CB  ILE A 870      68.180  38.310  54.050  1.00  0.00           C
ATOM   3479  HB  ILE A 870      67.340  38.970  53.750  1.00  0.00           H
ATOM   3480  CG2 ILE A 870      69.300  39.230  54.490  1.00  0.00           C
ATOM   3481 HG21 ILE A 870      69.790  39.730  53.630  1.00  0.00           H
ATOM   3482 HG22 ILE A 870      70.120  38.730  55.050  1.00  0.00           H
ATOM   3483 HG23 ILE A 870      68.970  40.110  55.080  1.00  0.00           H
ATOM   3484  CG1 ILE A 870      68.610  37.400  52.820  1.00  0.00           C
ATOM   3485 HG11 ILE A 870      67.760  36.750  52.510  1.00  0.00           H
ATOM   3486 HG12 ILE A 870      69.430  36.700  53.110  1.00  0.00           H
ATOM   3487  CD  ILE A 870      69.040  38.140  51.610  1.00  0.00           C
ATOM   3488  HD1 ILE A 870      68.180  38.710  51.190  1.00  0.00           H
ATOM   3489  HD2 ILE A 870      69.470  37.490  50.810  1.00  0.00           H
ATOM   3490  HD3 ILE A 870      69.840  38.840  51.920  1.00  0.00           H
ATOM   3491  C   ILE A 870      67.750  37.960  56.590  1.00  0.00           C
ATOM   3492  O   ILE A 870      68.520  37.520  57.460  1.00  0.00           O
ATOM   3493  N   MET A 871      66.740  38.800  56.910  1.00  0.00           N
ATOM   3494  HN  MET A 871      66.060  39.100  56.240  1.00  0.00           H
ATOM   3495  CA  MET A 871      66.560  39.440  58.130  1.00  0.00           C
ATOM   3496  HA  MET A 871      67.530  39.890  58.290  1.00  0.00           H
ATOM   3497  CB  MET A 871      65.450  40.560  57.930  1.00  0.00           C
ATOM   3498  HB1 MET A 871      65.140  41.040  58.890  1.00  0.00           H
ATOM   3499  HB2 MET A 871      64.580  40.180  57.360  1.00  0.00           H
ATOM   3500  CG  MET A 871      65.930  41.840  57.080  1.00  0.00           C
ATOM   3501  HG1 MET A 871      65.060  42.470  56.810  1.00  0.00           H
ATOM   3502  HG2 MET A 871      66.320  41.440  56.130  1.00  0.00           H
ATOM   3503  SD  MET A 871      67.380  42.750  57.800  1.00  0.00           S
ATOM   3504  CE  MET A 871      67.730  43.700  56.260  1.00  0.00           C
ATOM   3505  HE1 MET A 871      68.240  44.680  56.420  1.00  0.00           H
ATOM   3506  HE2 MET A 871      66.750  43.890  55.760  1.00  0.00           H
ATOM   3507  HE3 MET A 871      68.510  43.220  55.630  1.00  0.00           H
ATOM   3508  C   MET A 871      66.250  38.620  59.400  1.00  0.00           C
ATOM   3509  O   MET A 871      66.730  38.910  60.480  1.00  0.00           O
ATOM   3510  N   VAL A 872      65.540  37.500  59.270  1.00  0.00           N
ATOM   3511  HN  VAL A 872      65.070  37.370  58.410  1.00  0.00           H
ATOM   3512  CA  VAL A 872      65.610  36.480  60.320  1.00  0.00           C
ATOM   3513  HA  VAL A 872      65.470  36.900  61.290  1.00  0.00           H
ATOM   3514  CB  VAL A 872      64.330  35.660  60.310  1.00  0.00           C
ATOM   3515  HB  VAL A 872      64.370  34.980  61.190  1.00  0.00           H
ATOM   3516  CG1 VAL A 872      63.010  36.400  60.450  1.00  0.00           C
ATOM   3517 HG11 VAL A 872      62.850  37.080  59.580  1.00  0.00           H
ATOM   3518 HG12 VAL A 872      63.170  37.010  61.380  1.00  0.00           H
ATOM   3519 HG13 VAL A 872      62.110  35.770  60.590  1.00  0.00           H
ATOM   3520  CG2 VAL A 872      64.390  34.790  58.940  1.00  0.00           C
ATOM   3521 HG21 VAL A 872      64.340  35.430  58.030  1.00  0.00           H
ATOM   3522 HG22 VAL A 872      63.480  34.140  58.930  1.00  0.00           H
ATOM   3523 HG23 VAL A 872      65.290  34.170  58.840  1.00  0.00           H
ATOM   3524  C   VAL A 872      66.870  35.650  60.430  1.00  0.00           C
ATOM   3525  O   VAL A 872      67.320  35.260  61.520  1.00  0.00           O
ATOM   3526  N   THR A 873      67.540  35.350  59.320  1.00  0.00           N
ATOM   3527  HN  THR A 873      67.200  35.830  58.520  1.00  0.00           H
ATOM   3528  CA  THR A 873      68.810  34.700  59.230  1.00  0.00           C
ATOM   3529  HA  THR A 873      68.780  33.760  59.780  1.00  0.00           H
ATOM   3530  CB  THR A 873      69.360  34.430  57.880  1.00  0.00           C
ATOM   3531  HB  THR A 873      69.650  35.310  57.280  1.00  0.00           H
ATOM   3532  OG1 THR A 873      68.420  33.640  57.110  1.00  0.00           O
ATOM   3533  HG1 THR A 873      67.780  34.210  56.690  1.00  0.00           H
ATOM   3534  CG2 THR A 873      70.610  33.510  58.020  1.00  0.00           C
ATOM   3535 HG21 THR A 873      71.520  33.870  58.530  1.00  0.00           H
ATOM   3536 HG22 THR A 873      70.910  33.160  57.010  1.00  0.00           H
ATOM   3537 HG23 THR A 873      70.320  32.570  58.550  1.00  0.00           H
ATOM   3538  C   THR A 873      69.880  35.420  60.070  1.00  0.00           C
ATOM   3539  O   THR A 873      70.540  34.820  60.870  1.00  0.00           O
ATOM   3540  N   ILE A 874      70.050  36.720  59.880  1.00  0.00           N
ATOM   3541  HN  ILE A 874      69.450  37.260  59.290  1.00  0.00           H
ATOM   3542  CA  ILE A 874      71.070  37.500  60.430  1.00  0.00           C
ATOM   3543  HA  ILE A 874      72.030  37.040  60.280  1.00  0.00           H
ATOM   3544  CB  ILE A 874      71.090  38.800  59.760  1.00  0.00           C
ATOM   3545  HB  ILE A 874      71.060  38.640  58.670  1.00  0.00           H
ATOM   3546  CG2 ILE A 874      69.810  39.660  60.030  1.00  0.00           C
ATOM   3547 HG21 ILE A 874      68.950  39.000  59.800  1.00  0.00           H
ATOM   3548 HG22 ILE A 874      69.750  40.580  59.390  1.00  0.00           H
ATOM   3549 HG23 ILE A 874      69.710  40.170  61.010  1.00  0.00           H
ATOM   3550  CG1 ILE A 874      72.450  39.620  59.930  1.00  0.00           C
ATOM   3551 HG11 ILE A 874      73.340  39.010  59.640  1.00  0.00           H
ATOM   3552 HG12 ILE A 874      72.570  39.680  61.030  1.00  0.00           H
ATOM   3553  CD  ILE A 874      72.380  40.960  59.300  1.00  0.00           C
ATOM   3554  HD1 ILE A 874      71.960  40.970  58.280  1.00  0.00           H
ATOM   3555  HD2 ILE A 874      73.430  41.320  59.130  1.00  0.00           H
ATOM   3556  HD3 ILE A 874      71.790  41.670  59.910  1.00  0.00           H
ATOM   3557  C   ILE A 874      70.890  37.530  61.980  1.00  0.00           C
ATOM   3558  O   ILE A 874      71.860  37.560  62.750  1.00  0.00           O
ATOM   3559  N   ASP A 875      69.620  37.730  62.420  1.00  0.00           N
ATOM   3560  HN  ASP A 875      68.920  38.060  61.790  1.00  0.00           H
ATOM   3561  CA  ASP A 875      69.320  37.710  63.870  1.00  0.00           C
ATOM   3562  HA  ASP A 875      69.900  38.430  64.410  1.00  0.00           H
ATOM   3563  CB  ASP A 875      67.780  38.010  63.980  1.00  0.00           C
ATOM   3564  HB1 ASP A 875      67.100  37.250  63.560  1.00  0.00           H
ATOM   3565  HB2 ASP A 875      67.720  38.940  63.380  1.00  0.00           H
ATOM   3566  CG  ASP A 875      67.510  38.360  65.400  1.00  0.00           C
ATOM   3567  OD1 ASP A 875      66.360  38.010  65.870  1.00  0.00           O
ATOM   3568  OD2 ASP A 875      68.270  39.050  66.110  1.00  0.00           O
ATOM   3569  C   ASP A 875      69.660  36.410  64.520  1.00  0.00           C
ATOM   3570  O   ASP A 875      70.220  36.330  65.600  1.00  0.00           O
ATOM   3571  N   TYR A 876      69.210  35.290  64.020  1.00  0.00           N
ATOM   3572  HN  TYR A 876      68.590  35.400  63.250  1.00  0.00           H
ATOM   3573  CA  TYR A 876      69.370  34.070  64.760  1.00  0.00           C
ATOM   3574  HA  TYR A 876      68.930  34.150  65.750  1.00  0.00           H
ATOM   3575  CB  TYR A 876      68.620  32.970  63.950  1.00  0.00           C
ATOM   3576  HB1 TYR A 876      69.060  32.880  62.930  1.00  0.00           H
ATOM   3577  HB2 TYR A 876      67.550  33.180  63.810  1.00  0.00           H
ATOM   3578  CG  TYR A 876      68.590  31.640  64.660  1.00  0.00           C
ATOM   3579  CD1 TYR A 876      69.430  30.660  64.200  1.00  0.00           C
ATOM   3580  HD1 TYR A 876      70.190  30.910  63.460  1.00  0.00           H
ATOM   3581  CE1 TYR A 876      69.290  29.330  64.650  1.00  0.00           C
ATOM   3582  HE1 TYR A 876      69.900  28.550  64.210  1.00  0.00           H
ATOM   3583  CZ  TYR A 876      68.270  29.020  65.570  1.00  0.00           C
ATOM   3584  OH  TYR A 876      68.170  27.740  66.140  1.00  0.00           O
ATOM   3585  HH  TYR A 876      67.890  27.930  67.040  1.00  0.00           H
ATOM   3586  CD2 TYR A 876      67.570  31.310  65.480  1.00  0.00           C
ATOM   3587  HD2 TYR A 876      66.890  32.110  65.740  1.00  0.00           H
ATOM   3588  CE2 TYR A 876      67.450  30.010  66.070  1.00  0.00           C
ATOM   3589  HE2 TYR A 876      66.670  29.800  66.790  1.00  0.00           H
ATOM   3590  C   TYR A 876      70.890  33.740  64.830  1.00  0.00           C
ATOM   3591  O   TYR A 876      71.430  33.300  65.820  1.00  0.00           O
ATOM   3592  N   LEU A 877      71.700  33.970  63.760  1.00  0.00           N
ATOM   3593  HN  LEU A 877      71.360  34.350  62.900  1.00  0.00           H
ATOM   3594  CA  LEU A 877      73.150  33.720  63.840  1.00  0.00           C
ATOM   3595  HA  LEU A 877      73.290  32.710  64.200  1.00  0.00           H
ATOM   3596  CB  LEU A 877      73.690  33.970  62.450  1.00  0.00           C
ATOM   3597  HB1 LEU A 877      74.740  34.320  62.410  1.00  0.00           H
ATOM   3598  HB2 LEU A 877      73.080  34.760  61.990  1.00  0.00           H
ATOM   3599  CG  LEU A 877      73.410  32.800  61.510  1.00  0.00           C
ATOM   3600  HG  LEU A 877      72.320  32.770  61.300  1.00  0.00           H
ATOM   3601  CD1 LEU A 877      74.180  33.070  60.230  1.00  0.00           C
ATOM   3602 HD11 LEU A 877      73.880  33.990  59.680  1.00  0.00           H
ATOM   3603 HD12 LEU A 877      74.160  32.170  59.580  1.00  0.00           H
ATOM   3604 HD13 LEU A 877      75.280  33.240  60.380  1.00  0.00           H
ATOM   3605  CD2 LEU A 877      73.900  31.590  62.070  1.00  0.00           C
ATOM   3606 HD21 LEU A 877      74.650  31.740  62.890  1.00  0.00           H
ATOM   3607 HD22 LEU A 877      74.260  30.940  61.250  1.00  0.00           H
ATOM   3608 HD23 LEU A 877      73.130  30.980  62.580  1.00  0.00           H
ATOM   3609  C   LEU A 877      73.920  34.660  64.800  1.00  0.00           C
ATOM   3610  O   LEU A 877      74.690  34.280  65.680  1.00  0.00           O
ATOM   3611  N   VAL A 878      73.690  35.940  64.560  1.00  0.00           N
ATOM   3612  HN  VAL A 878      73.050  36.200  63.840  1.00  0.00           H
ATOM   3613  CA  VAL A 878      74.530  36.990  65.170  1.00  0.00           C
ATOM   3614  HA  VAL A 878      75.420  36.560  65.600  1.00  0.00           H
ATOM   3615  CB  VAL A 878      75.100  37.940  64.160  1.00  0.00           C
ATOM   3616  HB  VAL A 878      74.300  38.590  63.750  1.00  0.00           H
ATOM   3617  CG1 VAL A 878      76.220  38.800  64.780  1.00  0.00           C
ATOM   3618 HG11 VAL A 878      77.000  38.130  65.180  1.00  0.00           H
ATOM   3619 HG12 VAL A 878      75.760  39.510  65.500  1.00  0.00           H
ATOM   3620 HG13 VAL A 878      76.750  39.380  64.000  1.00  0.00           H
ATOM   3621  CG2 VAL A 878      75.750  37.120  63.000  1.00  0.00           C
ATOM   3622 HG21 VAL A 878      74.910  36.720  62.380  1.00  0.00           H
ATOM   3623 HG22 VAL A 878      76.370  36.250  63.300  1.00  0.00           H
ATOM   3624 HG23 VAL A 878      76.430  37.770  62.410  1.00  0.00           H
ATOM   3625  C   VAL A 878      73.750  37.620  66.300  1.00  0.00           C
ATOM   3626  O   VAL A 878      74.260  37.710  67.420  1.00  0.00           O
ATOM   3627  N   GLY A 879      72.530  37.990  66.100  1.00  0.00           N
ATOM   3628  HN  GLY A 879      72.260  37.780  65.160  1.00  0.00           H
ATOM   3629  CA  GLY A 879      71.730  38.770  67.010  1.00  0.00           C
ATOM   3630  HA1 GLY A 879      71.980  38.620  68.040  1.00  0.00           H
ATOM   3631  HA2 GLY A 879      70.730  38.350  67.050  1.00  0.00           H
ATOM   3632  C   GLY A 879      71.770  40.260  66.770  1.00  0.00           C
ATOM   3633  O   GLY A 879      72.830  40.900  67.000  1.00  0.00           O
ATOM   3634  N   VAL A 880      70.620  40.840  66.410  1.00  0.00           N
ATOM   3635  HN  VAL A 880      69.860  40.250  66.190  1.00  0.00           H
ATOM   3636  CA  VAL A 880      70.450  42.230  66.070  1.00  0.00           C
ATOM   3637  HA  VAL A 880      71.340  42.810  66.260  1.00  0.00           H
ATOM   3638  CB  VAL A 880      70.140  42.310  64.640  1.00  0.00           C
ATOM   3639  HB  VAL A 880      69.160  41.840  64.400  1.00  0.00           H
ATOM   3640  CG1 VAL A 880      69.900  43.820  64.280  1.00  0.00           C
ATOM   3641 HG11 VAL A 880      70.800  44.470  64.300  1.00  0.00           H
ATOM   3642 HG12 VAL A 880      69.080  44.310  64.850  1.00  0.00           H
ATOM   3643 HG13 VAL A 880      69.430  43.750  63.270  1.00  0.00           H
ATOM   3644  CG2 VAL A 880      71.190  41.700  63.660  1.00  0.00           C
ATOM   3645 HG21 VAL A 880      71.480  40.670  63.950  1.00  0.00           H
ATOM   3646 HG22 VAL A 880      72.120  42.320  63.730  1.00  0.00           H
ATOM   3647 HG23 VAL A 880      70.840  41.720  62.610  1.00  0.00           H
ATOM   3648  C   VAL A 880      69.370  42.820  66.920  1.00  0.00           C
ATOM   3649  O   VAL A 880      68.240  42.270  66.950  1.00  0.00           O
ATOM   3650  N   PRO A 881      69.560  43.910  67.720  1.00  0.00           N
ATOM   3651  CD  PRO A 881      70.790  44.620  67.920  1.00  0.00           C
ATOM   3652  HD1 PRO A 881      71.240  45.030  67.000  1.00  0.00           H
ATOM   3653  HD2 PRO A 881      71.530  43.910  68.330  1.00  0.00           H
ATOM   3654  CA  PRO A 881      68.530  44.280  68.710  1.00  0.00           C
ATOM   3655  HA  PRO A 881      68.040  43.380  69.060  1.00  0.00           H
ATOM   3656  CB  PRO A 881      69.290  45.080  69.750  1.00  0.00           C
ATOM   3657  HB1 PRO A 881      69.630  44.270  70.430  1.00  0.00           H
ATOM   3658  HB2 PRO A 881      68.680  45.840  70.270  1.00  0.00           H
ATOM   3659  CG  PRO A 881      70.440  45.750  68.930  1.00  0.00           C
ATOM   3660  HG1 PRO A 881      70.010  46.680  68.500  1.00  0.00           H
ATOM   3661  HG2 PRO A 881      71.190  46.030  69.690  1.00  0.00           H
ATOM   3662  C   PRO A 881      67.520  45.020  67.970  1.00  0.00           C
ATOM   3663  O   PRO A 881      67.950  45.810  67.150  1.00  0.00           O
ATOM   3664  N   SER A 882      66.240  44.820  68.270  1.00  0.00           N
ATOM   3665  HN  SER A 882      65.970  44.200  69.000  1.00  0.00           H
ATOM   3666  CA  SER A 882      65.080  45.410  67.510  1.00  0.00           C
ATOM   3667  HA  SER A 882      64.980  46.450  67.720  1.00  0.00           H
ATOM   3668  CB  SER A 882      65.160  45.430  65.910  1.00  0.00           C
ATOM   3669  HB1 SER A 882      64.150  45.570  65.470  1.00  0.00           H
ATOM   3670  HB2 SER A 882      65.530  44.450  65.550  1.00  0.00           H
ATOM   3671  OG  SER A 882      65.940  46.580  65.540  1.00  0.00           O
ATOM   3672  HG1 SER A 882      66.830  46.370  65.810  1.00  0.00           H
ATOM   3673  C   SER A 882      63.830  44.800  67.960  1.00  0.00           C
ATOM   3674  O   SER A 882      63.800  43.570  68.020  1.00  0.00           O
ATOM   3675  N   PRO A 883      62.750  45.600  68.250  1.00  0.00           N
ATOM   3676  CD  PRO A 883      62.810  47.030  68.450  1.00  0.00           C
ATOM   3677  HD1 PRO A 883      63.190  47.610  67.580  1.00  0.00           H
ATOM   3678  HD2 PRO A 883      63.520  47.240  69.280  1.00  0.00           H
ATOM   3679  CA  PRO A 883      61.360  45.180  68.370  1.00  0.00           C
ATOM   3680  HA  PRO A 883      61.150  44.710  69.320  1.00  0.00           H
ATOM   3681  CB  PRO A 883      60.480  46.380  68.360  1.00  0.00           C
ATOM   3682  HB1 PRO A 883      59.690  46.260  69.130  1.00  0.00           H
ATOM   3683  HB2 PRO A 883      60.010  46.660  67.400  1.00  0.00           H
ATOM   3684  CG  PRO A 883      61.410  47.520  68.780  1.00  0.00           C
ATOM   3685  HG1 PRO A 883      61.170  48.420  68.160  1.00  0.00           H
ATOM   3686  HG2 PRO A 883      61.270  47.700  69.870  1.00  0.00           H
ATOM   3687  C   PRO A 883      60.910  44.150  67.410  1.00  0.00           C
ATOM   3688  O   PRO A 883      61.100  44.220  66.220  1.00  0.00           O
ATOM   3689  N   LYS A 884      60.170  43.150  67.910  1.00  0.00           N
ATOM   3690  HN  LYS A 884      59.890  43.070  68.860  1.00  0.00           H
ATOM   3691  CA  LYS A 884      59.680  42.000  67.050  1.00  0.00           C
ATOM   3692  HA  LYS A 884      59.980  42.150  66.030  1.00  0.00           H
ATOM   3693  CB  LYS A 884      60.140  40.660  67.660  1.00  0.00           C
ATOM   3694  HB1 LYS A 884      59.910  39.800  67.000  1.00  0.00           H
ATOM   3695  HB2 LYS A 884      59.720  40.630  68.680  1.00  0.00           H
ATOM   3696  CG  LYS A 884      61.670  40.490  67.980  1.00  0.00           C
ATOM   3697  HG1 LYS A 884      61.830  39.420  68.280  1.00  0.00           H
ATOM   3698  HG2 LYS A 884      61.880  41.130  68.850  1.00  0.00           H
ATOM   3699  CD  LYS A 884      62.590  40.770  66.820  1.00  0.00           C
ATOM   3700  HD1 LYS A 884      62.760  41.860  66.690  1.00  0.00           H
ATOM   3701  HD2 LYS A 884      62.090  40.430  65.880  1.00  0.00           H
ATOM   3702  CE  LYS A 884      64.010  40.060  66.850  1.00  0.00           C
ATOM   3703  HE1 LYS A 884      64.690  40.320  67.680  1.00  0.00           H
ATOM   3704  HE2 LYS A 884      64.390  40.430  65.880  1.00  0.00           H
ATOM   3705  NZ  LYS A 884      63.860  38.580  66.720  1.00  0.00           N
ATOM   3706  HZ1 LYS A 884      63.090  38.240  66.100  1.00  0.00           H
ATOM   3707  HZ2 LYS A 884      63.680  38.140  67.650  1.00  0.00           H
ATOM   3708  HZ3 LYS A 884      64.750  38.140  66.390  1.00  0.00           H
ATOM   3709  C   LYS A 884      58.150  42.010  66.960  1.00  0.00           C
ATOM   3710  O   LYS A 884      57.490  42.610  67.780  1.00  0.00           O
ATOM   3711  N   LEU A 885      57.710  41.410  65.900  1.00  0.00           N
ATOM   3712  HN  LEU A 885      58.320  40.980  65.240  1.00  0.00           H
ATOM   3713  CA  LEU A 885      56.290  41.420  65.560  1.00  0.00           C
ATOM   3714  HA  LEU A 885      55.930  42.430  65.450  1.00  0.00           H
ATOM   3715  CB  LEU A 885      55.960  40.860  64.090  1.00  0.00           C
ATOM   3716  HB1 LEU A 885      56.630  39.990  63.920  1.00  0.00           H
ATOM   3717  HB2 LEU A 885      56.300  41.700  63.450  1.00  0.00           H
ATOM   3718  CG  LEU A 885      54.520  40.330  63.820  1.00  0.00           C
ATOM   3719  HG  LEU A 885      54.230  39.680  64.670  1.00  0.00           H
ATOM   3720  CD1 LEU A 885      53.540  41.560  63.700  1.00  0.00           C
ATOM   3721 HD11 LEU A 885      53.720  42.070  62.730  1.00  0.00           H
ATOM   3722 HD12 LEU A 885      53.740  42.330  64.460  1.00  0.00           H
ATOM   3723 HD13 LEU A 885      52.440  41.380  63.790  1.00  0.00           H
ATOM   3724  CD2 LEU A 885      54.450  39.550  62.470  1.00  0.00           C
ATOM   3725 HD21 LEU A 885      53.470  39.050  62.280  1.00  0.00           H
ATOM   3726 HD22 LEU A 885      55.240  38.760  62.470  1.00  0.00           H
ATOM   3727 HD23 LEU A 885      54.580  40.230  61.600  1.00  0.00           H
ATOM   3728  C   LEU A 885      55.460  40.810  66.740  1.00  0.00           C
ATOM   3729  O   LEU A 885      55.850  39.770  67.390  1.00  0.00           O
ATOM   3730  N   HSD A 886      54.470  41.560  67.310  1.00  0.00           N
ATOM   3731  HN  HSD A 886      54.300  42.500  67.010  1.00  0.00           H
ATOM   3732  CA  HSD A 886      53.520  41.140  68.370  1.00  0.00           C
ATOM   3733  HA  HSD A 886      54.020  40.530  69.110  1.00  0.00           H
ATOM   3734  CB  HSD A 886      52.990  42.310  69.200  1.00  0.00           C
ATOM   3735  HB1 HSD A 886      52.540  43.090  68.550  1.00  0.00           H
ATOM   3736  HB2 HSD A 886      53.810  42.780  69.790  1.00  0.00           H
ATOM   3737  ND1 HSD A 886      52.280  41.270  71.350  1.00  0.00           N
ATOM   3738  HD1 HSD A 886      53.230  41.180  71.670  1.00  0.00           H
ATOM   3739  CG  HSD A 886      51.960  41.930  70.180  1.00  0.00           C
ATOM   3740  CE1 HSD A 886      51.080  41.060  72.000  1.00  0.00           C
ATOM   3741  HE1 HSD A 886      51.170  40.880  73.070  1.00  0.00           H
ATOM   3742  NE2 HSD A 886      50.080  41.580  71.290  1.00  0.00           N
ATOM   3743  CD2 HSD A 886      50.620  42.140  70.150  1.00  0.00           C
ATOM   3744  HD2 HSD A 886      49.960  42.560  69.390  1.00  0.00           H
ATOM   3745  C   HSD A 886      52.360  40.240  67.850  1.00  0.00           C
ATOM   3746  O   HSD A 886      51.230  40.690  67.510  1.00  0.00           O
ATOM   3747  N   VAL A 887      52.560  38.910  67.750  1.00  0.00           N
ATOM   3748  HN  VAL A 887      53.450  38.590  68.050  1.00  0.00           H
ATOM   3749  CA  VAL A 887      51.510  38.060  67.280  1.00  0.00           C
ATOM   3750  HA  VAL A 887      50.550  38.560  67.240  1.00  0.00           H
ATOM   3751  CB  VAL A 887      51.730  37.530  65.880  1.00  0.00           C
ATOM   3752  HB  VAL A 887      51.750  38.340  65.130  1.00  0.00           H
ATOM   3753  CG1 VAL A 887      53.210  37.040  65.810  1.00  0.00           C
ATOM   3754 HG11 VAL A 887      53.930  37.800  66.160  1.00  0.00           H
ATOM   3755 HG12 VAL A 887      53.460  36.870  64.740  1.00  0.00           H
ATOM   3756 HG13 VAL A 887      53.190  36.030  66.290  1.00  0.00           H
ATOM   3757  CG2 VAL A 887      50.650  36.500  65.460  1.00  0.00           C
ATOM   3758 HG21 VAL A 887      50.920  36.050  64.480  1.00  0.00           H
ATOM   3759 HG22 VAL A 887      49.770  37.170  65.440  1.00  0.00           H
ATOM   3760 HG23 VAL A 887      50.610  35.650  66.180  1.00  0.00           H
ATOM   3761  C   VAL A 887      51.390  37.070  68.360  1.00  0.00           C
ATOM   3762  O   VAL A 887      52.380  36.450  68.690  1.00  0.00           O
ATOM   3763  N   PRO A 888      50.290  36.920  69.100  1.00  0.00           N
ATOM   3764  CD  PRO A 888      49.450  38.090  69.420  1.00  0.00           C
ATOM   3765  HD1 PRO A 888      48.530  38.160  68.800  1.00  0.00           H
ATOM   3766  HD2 PRO A 888      50.110  38.980  69.500  1.00  0.00           H
ATOM   3767  CA  PRO A 888      50.180  35.890  70.050  1.00  0.00           C
ATOM   3768  HA  PRO A 888      50.990  36.000  70.740  1.00  0.00           H
ATOM   3769  CB  PRO A 888      48.870  36.150  70.710  1.00  0.00           C
ATOM   3770  HB1 PRO A 888      48.760  35.830  71.770  1.00  0.00           H
ATOM   3771  HB2 PRO A 888      47.980  35.860  70.100  1.00  0.00           H
ATOM   3772  CG  PRO A 888      48.850  37.650  70.810  1.00  0.00           C
ATOM   3773  HG1 PRO A 888      47.780  37.970  70.950  1.00  0.00           H
ATOM   3774  HG2 PRO A 888      49.530  38.060  71.600  1.00  0.00           H
ATOM   3775  C   PRO A 888      50.180  34.530  69.440  1.00  0.00           C
ATOM   3776  O   PRO A 888      49.550  34.370  68.400  1.00  0.00           O
ATOM   3777  N   GLU A 889      50.860  33.520  70.020  1.00  0.00           N
ATOM   3778  HN  GLU A 889      51.470  33.680  70.780  1.00  0.00           H
ATOM   3779  CA  GLU A 889      50.900  32.200  69.460  1.00  0.00           C
ATOM   3780  HA  GLU A 889      51.170  32.210  68.420  1.00  0.00           H
ATOM   3781  CB  GLU A 889      52.120  31.420  70.050  1.00  0.00           C
ATOM   3782  HB1 GLU A 889      52.180  30.350  69.760  1.00  0.00           H
ATOM   3783  HB2 GLU A 889      52.050  31.510  71.160  1.00  0.00           H
ATOM   3784  CG  GLU A 889      53.480  31.970  69.620  1.00  0.00           C
ATOM   3785  HG1 GLU A 889      53.550  33.080  69.680  1.00  0.00           H
ATOM   3786  HG2 GLU A 889      53.590  31.710  68.540  1.00  0.00           H
ATOM   3787  CD  GLU A 889      54.590  31.280  70.360  1.00  0.00           C
ATOM   3788  OE1 GLU A 889      55.270  30.400  69.710  1.00  0.00           O
ATOM   3789  OE2 GLU A 889      54.820  31.510  71.620  1.00  0.00           O
ATOM   3790  C   GLU A 889      49.610  31.330  69.580  1.00  0.00           C
ATOM   3791  O   GLU A 889      48.790  31.380  70.460  1.00  0.00           O
ATOM   3792  N   LYS A 890      49.450  30.500  68.630  1.00  0.00           N
ATOM   3793  HN  LYS A 890      50.040  30.520  67.820  1.00  0.00           H
ATOM   3794  CA  LYS A 890      48.410  29.420  68.630  1.00  0.00           C
ATOM   3795  HA  LYS A 890      48.740  28.920  67.730  1.00  0.00           H
ATOM   3796  CB  LYS A 890      48.640  28.340  69.810  1.00  0.00           C
ATOM   3797  HB1 LYS A 890      47.830  27.580  69.800  1.00  0.00           H
ATOM   3798  HB2 LYS A 890      48.600  28.970  70.720  1.00  0.00           H
ATOM   3799  CG  LYS A 890      49.990  27.680  69.830  1.00  0.00           C
ATOM   3800  HG1 LYS A 890      50.830  28.400  69.750  1.00  0.00           H
ATOM   3801  HG2 LYS A 890      50.170  26.940  69.020  1.00  0.00           H
ATOM   3802  CD  LYS A 890      50.000  26.940  71.210  1.00  0.00           C
ATOM   3803  HD1 LYS A 890      50.860  26.240  71.260  1.00  0.00           H
ATOM   3804  HD2 LYS A 890      49.100  26.290  71.270  1.00  0.00           H
ATOM   3805  CE  LYS A 890      50.140  27.860  72.460  1.00  0.00           C
ATOM   3806  HE1 LYS A 890      49.330  28.600  72.590  1.00  0.00           H
ATOM   3807  HE2 LYS A 890      51.060  28.450  72.270  1.00  0.00           H
ATOM   3808  NZ  LYS A 890      50.310  27.100  73.680  1.00  0.00           N
ATOM   3809  HZ1 LYS A 890      49.620  26.320  73.710  1.00  0.00           H
ATOM   3810  HZ2 LYS A 890      50.110  27.670  74.530  1.00  0.00           H
ATOM   3811  HZ3 LYS A 890      51.250  26.660  73.760  1.00  0.00           H
ATOM   3812  C   LYS A 890      47.000  29.670  68.290  1.00  0.00           C
ATOM   3813  O   LYS A 890      46.020  29.230  68.950  1.00  0.00           O
ATOM   3814  N   PHE A 891      46.860  30.500  67.240  1.00  0.00           N
ATOM   3815  HN  PHE A 891      47.630  30.680  66.630  1.00  0.00           H
ATOM   3816  CA  PHE A 891      45.550  30.980  66.790  1.00  0.00           C
ATOM   3817  HA  PHE A 891      45.640  31.750  66.040  1.00  0.00           H
ATOM   3818  CB  PHE A 891      44.950  29.910  65.840  1.00  0.00           C
ATOM   3819  HB1 PHE A 891      44.650  29.040  66.460  1.00  0.00           H
ATOM   3820  HB2 PHE A 891      45.680  29.450  65.120  1.00  0.00           H
ATOM   3821  CG  PHE A 891      43.720  30.380  64.980  1.00  0.00           C
ATOM   3822  CD1 PHE A 891      42.420  29.920  65.220  1.00  0.00           C
ATOM   3823  HD1 PHE A 891      42.100  29.260  66.010  1.00  0.00           H
ATOM   3824  CE1 PHE A 891      41.350  30.520  64.610  1.00  0.00           C
ATOM   3825  HE1 PHE A 891      40.330  30.210  64.810  1.00  0.00           H
ATOM   3826  CZ  PHE A 891      41.560  31.480  63.640  1.00  0.00           C
ATOM   3827  HZ  PHE A 891      40.720  31.960  63.200  1.00  0.00           H
ATOM   3828  CD2 PHE A 891      43.980  31.360  64.010  1.00  0.00           C
ATOM   3829  HD2 PHE A 891      45.010  31.650  63.790  1.00  0.00           H
ATOM   3830  CE2 PHE A 891      42.890  31.960  63.390  1.00  0.00           C
ATOM   3831  HE2 PHE A 891      43.040  32.740  62.650  1.00  0.00           H
ATOM   3832  C   PHE A 891      44.560  31.630  67.760  1.00  0.00           C
ATOM   3833  O   PHE A 891      43.600  31.010  68.100  1.00  0.00           O
ATOM   3834  N   GLU A 892      44.710  32.910  68.260  1.00  0.00           N
ATOM   3835  HN  GLU A 892      45.540  33.420  68.070  1.00  0.00           H
ATOM   3836  CA  GLU A 892      43.720  33.570  69.130  1.00  0.00           C
ATOM   3837  HA  GLU A 892      42.800  33.070  68.850  1.00  0.00           H
ATOM   3838  CB  GLU A 892      43.940  33.310  70.670  1.00  0.00           C
ATOM   3839  HB1 GLU A 892      43.900  32.210  70.780  1.00  0.00           H
ATOM   3840  HB2 GLU A 892      43.050  33.730  71.200  1.00  0.00           H
ATOM   3841  CG  GLU A 892      45.100  34.120  71.220  1.00  0.00           C
ATOM   3842  HG1 GLU A 892      44.930  35.210  71.260  1.00  0.00           H
ATOM   3843  HG2 GLU A 892      46.020  33.970  70.610  1.00  0.00           H
ATOM   3844  CD  GLU A 892      45.460  33.930  72.680  1.00  0.00           C
ATOM   3845  OE1 GLU A 892      44.770  34.470  73.530  1.00  0.00           O
ATOM   3846  OE2 GLU A 892      46.580  33.370  72.920  1.00  0.00           O
ATOM   3847  C   GLU A 892      43.730  35.120  68.950  1.00  0.00           C
ATOM   3848  O   GLU A 892      44.770  35.600  68.470  1.00  0.00           O
ATOM   3849  N   PRO A 893      42.630  35.900  69.240  1.00  0.00           N
ATOM   3850  CD  PRO A 893      41.370  35.240  69.660  1.00  0.00           C
ATOM   3851  HD1 PRO A 893      41.520  34.870  70.690  1.00  0.00           H
ATOM   3852  HD2 PRO A 893      41.130  34.420  68.950  1.00  0.00           H
ATOM   3853  CA  PRO A 893      42.540  37.340  69.170  1.00  0.00           C
ATOM   3854  HA  PRO A 893      42.380  37.670  68.150  1.00  0.00           H
ATOM   3855  CB  PRO A 893      41.250  37.640  69.990  1.00  0.00           C
ATOM   3856  HB1 PRO A 893      40.800  38.600  69.630  1.00  0.00           H
ATOM   3857  HB2 PRO A 893      41.400  37.550  71.080  1.00  0.00           H
ATOM   3858  CG  PRO A 893      40.380  36.400  69.560  1.00  0.00           C
ATOM   3859  HG1 PRO A 893      39.440  36.220  70.120  1.00  0.00           H
ATOM   3860  HG2 PRO A 893      40.150  36.570  68.480  1.00  0.00           H
ATOM   3861  C   PRO A 893      43.690  38.100  69.720  1.00  0.00           C
ATOM   3862  O   PRO A 893      44.220  37.840  70.820  1.00  0.00           O
ATOM   3863  N   THR A 894      44.260  39.060  68.980  1.00  0.00           N
ATOM   3864  HN  THR A 894      43.830  39.290  68.110  1.00  0.00           H
ATOM   3865  CA  THR A 894      45.370  39.950  69.440  1.00  0.00           C
ATOM   3866  HA  THR A 894      46.090  39.230  69.820  1.00  0.00           H
ATOM   3867  CB  THR A 894      46.100  40.840  68.380  1.00  0.00           C
ATOM   3868  HB  THR A 894      45.410  41.610  67.980  1.00  0.00           H
ATOM   3869  OG1 THR A 894      46.400  40.140  67.230  1.00  0.00           O
ATOM   3870  HG1 THR A 894      45.590  40.110  66.710  1.00  0.00           H
ATOM   3871  CG2 THR A 894      47.430  41.400  68.800  1.00  0.00           C
ATOM   3872 HG21 THR A 894      47.270  41.930  69.760  1.00  0.00           H
ATOM   3873 HG22 THR A 894      47.770  42.090  67.990  1.00  0.00           H
ATOM   3874 HG23 THR A 894      48.220  40.650  69.020  1.00  0.00           H
ATOM   3875  C   THR A 894      45.100  40.830  70.660  1.00  0.00           C
ATOM   3876  O   THR A 894      45.880  41.010  71.620  1.00  0.00           O
ATOM   3877  N   HSD A 895      43.910  41.490  70.700  1.00  0.00           N
ATOM   3878  HN  HSD A 895      43.200  41.430  70.010  1.00  0.00           H
ATOM   3879  CA  HSD A 895      43.470  42.020  72.000  1.00  0.00           C
ATOM   3880  HA  HSD A 895      44.420  42.380  72.360  1.00  0.00           H
ATOM   3881  CB  HSD A 895      42.480  43.100  71.790  1.00  0.00           C
ATOM   3882  HB1 HSD A 895      41.540  42.720  71.350  1.00  0.00           H
ATOM   3883  HB2 HSD A 895      42.880  43.800  71.020  1.00  0.00           H
ATOM   3884  ND1 HSD A 895      43.020  44.560  73.680  1.00  0.00           N
ATOM   3885  HD1 HSD A 895      43.970  44.720  73.370  1.00  0.00           H
ATOM   3886  CG  HSD A 895      42.090  43.860  72.970  1.00  0.00           C
ATOM   3887  CE1 HSD A 895      42.330  45.260  74.610  1.00  0.00           C
ATOM   3888  HE1 HSD A 895      42.700  46.020  75.280  1.00  0.00           H
ATOM   3889  NE2 HSD A 895      41.040  44.980  74.530  1.00  0.00           N
ATOM   3890  CD2 HSD A 895      40.880  44.040  73.520  1.00  0.00           C
ATOM   3891  HD2 HSD A 895      39.860  43.790  73.300  1.00  0.00           H
ATOM   3892  C   HSD A 895      42.990  40.910  72.910  1.00  0.00           C
ATOM   3893  O   HSD A 895      42.040  40.250  72.440  1.00  0.00           O
ATOM   3894  N   PRO A 896      43.450  40.650  74.140  1.00  0.00           N
ATOM   3895  CD  PRO A 896      44.690  41.220  74.780  1.00  0.00           C
ATOM   3896  HD1 PRO A 896      44.450  42.160  75.320  1.00  0.00           H
ATOM   3897  HD2 PRO A 896      45.550  41.440  74.100  1.00  0.00           H
ATOM   3898  CA  PRO A 896      43.070  39.400  74.780  1.00  0.00           C
ATOM   3899  HA  PRO A 896      43.290  38.510  74.190  1.00  0.00           H
ATOM   3900  CB  PRO A 896      43.950  39.260  76.050  1.00  0.00           C
ATOM   3901  HB1 PRO A 896      44.220  38.180  76.140  1.00  0.00           H
ATOM   3902  HB2 PRO A 896      43.460  39.660  76.970  1.00  0.00           H
ATOM   3903  CG  PRO A 896      45.180  40.120  75.790  1.00  0.00           C
ATOM   3904  HG1 PRO A 896      45.640  40.480  76.740  1.00  0.00           H
ATOM   3905  HG2 PRO A 896      45.910  39.490  75.230  1.00  0.00           H
ATOM   3906  C   PRO A 896      41.650  39.340  75.250  1.00  0.00           C
ATOM   3907  O   PRO A 896      41.140  38.290  75.360  1.00  0.00           O
ATOM   3908  N   GLU A 897      41.020  40.460  75.660  1.00  0.00           N
ATOM   3909  HN  GLU A 897      41.560  41.290  75.710  1.00  0.00           H
ATOM   3910  CA  GLU A 897      39.710  40.540  76.250  1.00  0.00           C
ATOM   3911  HA  GLU A 897      39.530  39.710  76.930  1.00  0.00           H
ATOM   3912  CB  GLU A 897      39.590  41.760  77.110  1.00  0.00           C
ATOM   3913  HB1 GLU A 897      38.550  42.130  77.260  1.00  0.00           H
ATOM   3914  HB2 GLU A 897      40.010  42.670  76.630  1.00  0.00           H
ATOM   3915  CG  GLU A 897      40.220  41.650  78.550  1.00  0.00           C
ATOM   3916  HG1 GLU A 897      40.440  42.560  79.140  1.00  0.00           H
ATOM   3917  HG2 GLU A 897      41.270  41.280  78.430  1.00  0.00           H
ATOM   3918  CD  GLU A 897      39.520  40.680  79.520  1.00  0.00           C
ATOM   3919  OE1 GLU A 897      38.330  40.290  79.180  1.00  0.00           O
ATOM   3920  OE2 GLU A 897      40.020  40.480  80.680  1.00  0.00           O
ATOM   3921  C   GLU A 897      38.520  40.420  75.260  1.00  0.00           C
ATOM   3922  O   GLU A 897      37.430  39.960  75.630  1.00  0.00           O
ATOM   3923  N   ARG A 898      38.680  40.740  73.940  1.00  0.00           N
ATOM   3924  HN  ARG A 898      39.540  41.080  73.570  1.00  0.00           H
ATOM   3925  CA  ARG A 898      37.690  40.500  72.830  1.00  0.00           C
ATOM   3926  HA  ARG A 898      36.730  40.900  73.130  1.00  0.00           H
ATOM   3927  CB  ARG A 898      38.070  41.320  71.630  1.00  0.00           C
ATOM   3928  HB1 ARG A 898      38.570  42.210  72.080  1.00  0.00           H
ATOM   3929  HB2 ARG A 898      37.190  41.710  71.080  1.00  0.00           H
ATOM   3930  CG  ARG A 898      39.100  40.880  70.530  1.00  0.00           C
ATOM   3931  HG1 ARG A 898      39.940  40.290  70.930  1.00  0.00           H
ATOM   3932  HG2 ARG A 898      39.600  41.780  70.120  1.00  0.00           H
ATOM   3933  CD  ARG A 898      38.560  39.960  69.460  1.00  0.00           C
ATOM   3934  HD1 ARG A 898      37.530  40.310  69.280  1.00  0.00           H
ATOM   3935  HD2 ARG A 898      38.630  38.880  69.750  1.00  0.00           H
ATOM   3936  NE  ARG A 898      39.260  40.050  68.170  1.00  0.00           N
ATOM   3937  HE  ARG A 898      40.140  40.510  68.060  1.00  0.00           H
ATOM   3938  CZ  ARG A 898      38.900  39.390  67.090  1.00  0.00           C
ATOM   3939  NH1 ARG A 898      37.720  38.840  66.880  1.00  0.00           N
ATOM   3940 HH11 ARG A 898      37.450  38.790  65.920  1.00  0.00           H
ATOM   3941 HH12 ARG A 898      37.080  38.820  67.650  1.00  0.00           H
ATOM   3942  NH2 ARG A 898      39.760  39.270  66.060  1.00  0.00           N
ATOM   3943 HH21 ARG A 898      39.480  38.720  65.270  1.00  0.00           H
ATOM   3944 HH22 ARG A 898      40.650  39.700  66.080  1.00  0.00           H
ATOM   3945  C   ARG A 898      37.390  39.060  72.460  1.00  0.00           C
ATOM   3946  O   ARG A 898      38.260  38.210  72.410  1.00  0.00           O
ATOM   3947  N   GLY A 899      36.080  38.740  72.110  1.00  0.00           N
ATOM   3948  HN  GLY A 899      35.410  39.470  72.200  1.00  0.00           H
ATOM   3949  CA  GLY A 899      35.690  37.430  71.560  1.00  0.00           C
ATOM   3950  HA1 GLY A 899      34.610  37.370  71.500  1.00  0.00           H
ATOM   3951  HA2 GLY A 899      36.100  36.620  72.130  1.00  0.00           H
ATOM   3952  C   GLY A 899      36.050  37.270  70.080  1.00  0.00           C
ATOM   3953  O   GLY A 899      36.200  38.270  69.370  1.00  0.00           O
ATOM   3954  N   TRP A 900      36.220  36.020  69.550  1.00  0.00           N
ATOM   3955  HN  TRP A 900      36.040  35.220  70.110  1.00  0.00           H
ATOM   3956  CA  TRP A 900      36.380  35.710  68.150  1.00  0.00           C
ATOM   3957  HA  TRP A 900      37.330  36.150  67.860  1.00  0.00           H
ATOM   3958  CB  TRP A 900      36.560  34.160  67.820  1.00  0.00           C
ATOM   3959  HB1 TRP A 900      36.170  33.810  66.840  1.00  0.00           H
ATOM   3960  HB2 TRP A 900      36.010  33.590  68.590  1.00  0.00           H
ATOM   3961  CG  TRP A 900      38.000  33.770  67.760  1.00  0.00           C
ATOM   3962  CD1 TRP A 900      38.560  32.720  68.390  1.00  0.00           C
ATOM   3963  HD1 TRP A 900      38.050  31.970  68.990  1.00  0.00           H
ATOM   3964  NE1 TRP A 900      39.840  32.440  67.960  1.00  0.00           N
ATOM   3965  HE1 TRP A 900      40.600  31.980  68.380  1.00  0.00           H
ATOM   3966  CE2 TRP A 900      40.120  33.350  66.980  1.00  0.00           C
ATOM   3967  CD2 TRP A 900      39.000  34.260  66.870  1.00  0.00           C
ATOM   3968  CE3 TRP A 900      39.110  35.230  65.930  1.00  0.00           C
ATOM   3969  HE3 TRP A 900      38.340  35.980  65.840  1.00  0.00           H
ATOM   3970  CZ3 TRP A 900      40.250  35.410  65.170  1.00  0.00           C
ATOM   3971  HZ3 TRP A 900      40.310  36.210  64.460  1.00  0.00           H
ATOM   3972  CZ2 TRP A 900      41.290  33.510  66.240  1.00  0.00           C
ATOM   3973  HZ2 TRP A 900      42.180  32.890  66.280  1.00  0.00           H
ATOM   3974  CH2 TRP A 900      41.340  34.590  65.400  1.00  0.00           C
ATOM   3975  HH2 TRP A 900      42.230  34.860  64.850  1.00  0.00           H
ATOM   3976  C   TRP A 900      35.300  36.170  67.220  1.00  0.00           C
ATOM   3977  O   TRP A 900      35.600  36.790  66.220  1.00  0.00           O
ATOM   3978  N   ILE A 901      34.000  35.990  67.530  1.00  0.00           N
ATOM   3979  HN  ILE A 901      33.790  35.470  68.350  1.00  0.00           H
ATOM   3980  CA  ILE A 901      32.850  36.600  66.830  1.00  0.00           C
ATOM   3981  HA  ILE A 901      33.260  37.170  66.010  1.00  0.00           H
ATOM   3982  CB  ILE A 901      31.880  35.480  66.400  1.00  0.00           C
ATOM   3983  HB  ILE A 901      32.550  34.790  65.840  1.00  0.00           H
ATOM   3984  CG2 ILE A 901      31.200  34.700  67.570  1.00  0.00           C
ATOM   3985 HG21 ILE A 901      31.960  34.360  68.300  1.00  0.00           H
ATOM   3986 HG22 ILE A 901      30.630  33.780  67.360  1.00  0.00           H
ATOM   3987 HG23 ILE A 901      30.560  35.440  68.100  1.00  0.00           H
ATOM   3988  CG1 ILE A 901      30.820  36.140  65.340  1.00  0.00           C
ATOM   3989 HG11 ILE A 901      31.260  36.970  64.750  1.00  0.00           H
ATOM   3990 HG12 ILE A 901      29.930  36.590  65.810  1.00  0.00           H
ATOM   3991  CD  ILE A 901      30.270  35.090  64.320  1.00  0.00           C
ATOM   3992  HD1 ILE A 901      31.080  34.800  63.620  1.00  0.00           H
ATOM   3993  HD2 ILE A 901      29.380  35.470  63.780  1.00  0.00           H
ATOM   3994  HD3 ILE A 901      29.910  34.200  64.870  1.00  0.00           H
ATOM   3995  C   ILE A 901      32.300  37.800  67.500  1.00  0.00           C
ATOM   3996  O   ILE A 901      31.950  37.670  68.700  1.00  0.00           O
ATOM   3997  N   ILE A 902      32.150  38.970  66.850  1.00  0.00           N
ATOM   3998  HN  ILE A 902      32.230  38.820  65.860  1.00  0.00           H
ATOM   3999  CA  ILE A 902      31.850  40.190  67.370  1.00  0.00           C
ATOM   4000  HA  ILE A 902      31.940  40.300  68.440  1.00  0.00           H
ATOM   4001  CB  ILE A 902      32.810  41.240  66.840  1.00  0.00           C
ATOM   4002  HB  ILE A 902      32.810  41.050  65.740  1.00  0.00           H
ATOM   4003  CG2 ILE A 902      32.350  42.650  67.100  1.00  0.00           C
ATOM   4004 HG21 ILE A 902      33.080  43.290  66.560  1.00  0.00           H
ATOM   4005 HG22 ILE A 902      32.370  42.900  68.180  1.00  0.00           H
ATOM   4006 HG23 ILE A 902      31.350  42.980  66.730  1.00  0.00           H
ATOM   4007  CG1 ILE A 902      34.270  40.830  67.250  1.00  0.00           C
ATOM   4008 HG11 ILE A 902      34.540  39.770  67.120  1.00  0.00           H
ATOM   4009 HG12 ILE A 902      34.520  41.120  68.300  1.00  0.00           H
ATOM   4010  CD  ILE A 902      35.240  41.760  66.460  1.00  0.00           C
ATOM   4011  HD1 ILE A 902      35.200  42.820  66.780  1.00  0.00           H
ATOM   4012  HD2 ILE A 902      34.930  41.690  65.390  1.00  0.00           H
ATOM   4013  HD3 ILE A 902      36.250  41.430  66.770  1.00  0.00           H
ATOM   4014  C   ILE A 902      30.390  40.560  66.950  1.00  0.00           C
ATOM   4015  O   ILE A 902      30.050  40.340  65.810  1.00  0.00           O
ATOM   4016  N   SER A 903      29.610  41.080  67.890  1.00  0.00           N
ATOM   4017  HN  SER A 903      30.060  41.500  68.680  1.00  0.00           H
ATOM   4018  CA  SER A 903      28.210  41.270  67.790  1.00  0.00           C
ATOM   4019  HA  SER A 903      27.690  40.330  67.820  1.00  0.00           H
ATOM   4020  CB  SER A 903      27.700  42.060  69.010  1.00  0.00           C
ATOM   4021  HB1 SER A 903      28.310  42.980  69.170  1.00  0.00           H
ATOM   4022  HB2 SER A 903      27.860  41.490  69.950  1.00  0.00           H
ATOM   4023  OG  SER A 903      26.310  42.360  69.080  1.00  0.00           O
ATOM   4024  HG1 SER A 903      26.160  42.880  69.870  1.00  0.00           H
ATOM   4025  C   SER A 903      27.740  42.090  66.550  1.00  0.00           C
ATOM   4026  O   SER A 903      28.350  43.120  66.310  1.00  0.00           O
ATOM   4027  N   PRO A 904      26.720  41.770  65.740  1.00  0.00           N
ATOM   4028  CD  PRO A 904      26.210  40.380  65.610  1.00  0.00           C
ATOM   4029  HD1 PRO A 904      25.770  40.040  66.570  1.00  0.00           H
ATOM   4030  HD2 PRO A 904      27.010  39.650  65.350  1.00  0.00           H
ATOM   4031  CA  PRO A 904      26.520  42.500  64.560  1.00  0.00           C
ATOM   4032  HA  PRO A 904      27.460  42.860  64.160  1.00  0.00           H
ATOM   4033  CB  PRO A 904      25.830  41.450  63.600  1.00  0.00           C
ATOM   4034  HB1 PRO A 904      26.660  41.190  62.920  1.00  0.00           H
ATOM   4035  HB2 PRO A 904      24.970  41.760  62.950  1.00  0.00           H
ATOM   4036  CG  PRO A 904      25.290  40.310  64.480  1.00  0.00           C
ATOM   4037  HG1 PRO A 904      24.260  40.620  64.760  1.00  0.00           H
ATOM   4038  HG2 PRO A 904      25.150  39.360  63.920  1.00  0.00           H
ATOM   4039  C   PRO A 904      25.660  43.730  64.790  1.00  0.00           C
ATOM   4040  O   PRO A 904      24.480  43.520  65.030  1.00  0.00           O
ATOM   4041  N   LEU A 905      26.180  44.970  64.650  1.00  0.00           N
ATOM   4042  HN  LEU A 905      27.170  45.080  64.570  1.00  0.00           H
ATOM   4043  CA  LEU A 905      25.410  46.220  64.780  1.00  0.00           C
ATOM   4044  HA  LEU A 905      25.980  46.930  64.210  1.00  0.00           H
ATOM   4045  CB  LEU A 905      23.990  46.300  64.130  1.00  0.00           C
ATOM   4046  HB1 LEU A 905      23.590  47.340  64.210  1.00  0.00           H
ATOM   4047  HB2 LEU A 905      23.170  45.850  64.730  1.00  0.00           H
ATOM   4048  CG  LEU A 905      23.870  45.850  62.640  1.00  0.00           C
ATOM   4049  HG  LEU A 905      24.230  44.810  62.520  1.00  0.00           H
ATOM   4050  CD1 LEU A 905      22.430  45.970  62.230  1.00  0.00           C
ATOM   4051 HD11 LEU A 905      22.020  46.990  62.250  1.00  0.00           H
ATOM   4052 HD12 LEU A 905      21.860  45.390  62.970  1.00  0.00           H
ATOM   4053 HD13 LEU A 905      22.260  45.490  61.240  1.00  0.00           H
ATOM   4054  CD2 LEU A 905      24.690  46.620  61.660  1.00  0.00           C
ATOM   4055 HD21 LEU A 905      24.410  46.550  60.580  1.00  0.00           H
ATOM   4056 HD22 LEU A 905      25.780  46.470  61.850  1.00  0.00           H
ATOM   4057 HD23 LEU A 905      24.490  47.680  61.930  1.00  0.00           H
ATOM   4058  C   LEU A 905      25.270  46.690  66.210  1.00  0.00           C
ATOM   4059  O   LEU A 905      24.860  47.840  66.540  1.00  0.00           O
ATOM   4060  N   GLY A 906      25.430  45.730  67.100  1.00  0.00           N
ATOM   4061  HN  GLY A 906      25.610  44.800  66.770  1.00  0.00           H
ATOM   4062  CA  GLY A 906      25.470  45.890  68.520  1.00  0.00           C
ATOM   4063  HA1 GLY A 906      26.350  46.510  68.680  1.00  0.00           H
ATOM   4064  HA2 GLY A 906      25.540  44.900  68.960  1.00  0.00           H
ATOM   4065  C   GLY A 906      24.270  46.580  69.140  1.00  0.00           C
ATOM   4066  O   GLY A 906      23.100  46.420  68.770  1.00  0.00           O
ATOM   4067  N   ASP A 907      24.490  47.380  70.190  1.00  0.00           N
ATOM   4068  HN  ASP A 907      25.400  47.510  70.570  1.00  0.00           H
ATOM   4069  CA  ASP A 907      23.520  47.960  71.070  1.00  0.00           C
ATOM   4070  HA  ASP A 907      22.610  47.440  70.790  1.00  0.00           H
ATOM   4071  CB  ASP A 907      23.950  47.740  72.600  1.00  0.00           C
ATOM   4072  HB1 ASP A 907      23.950  46.640  72.720  1.00  0.00           H
ATOM   4073  HB2 ASP A 907      23.110  48.160  73.210  1.00  0.00           H
ATOM   4074  CG  ASP A 907      25.290  48.240  72.970  1.00  0.00           C
ATOM   4075  OD1 ASP A 907      26.220  48.250  72.130  1.00  0.00           O
ATOM   4076  OD2 ASP A 907      25.580  48.400  74.200  1.00  0.00           O
ATOM   4077  C   ASP A 907      23.340  49.380  70.650  1.00  0.00           C
ATOM   4078  O   ASP A 907      22.630  50.200  71.320  1.00  0.00           O
ATOM   4079  N   ASN A 908      23.850  49.790  69.470  1.00  0.00           N
ATOM   4080  HN  ASN A 908      24.430  49.120  69.000  1.00  0.00           H
ATOM   4081  CA  ASN A 908      23.960  51.170  69.060  1.00  0.00           C
ATOM   4082  HA  ASN A 908      24.430  51.530  69.960  1.00  0.00           H
ATOM   4083  CB  ASN A 908      24.880  51.190  67.810  1.00  0.00           C
ATOM   4084  HB1 ASN A 908      24.750  52.210  67.400  1.00  0.00           H
ATOM   4085  HB2 ASN A 908      24.570  50.430  67.070  1.00  0.00           H
ATOM   4086  CG  ASN A 908      26.340  50.930  68.180  1.00  0.00           C
ATOM   4087  OD1 ASN A 908      27.040  51.640  68.860  1.00  0.00           O
ATOM   4088  ND2 ASN A 908      26.870  49.710  67.690  1.00  0.00           N
ATOM   4089 HD21 ASN A 908      27.840  49.530  67.860  1.00  0.00           H
ATOM   4090 HD22 ASN A 908      26.340  49.240  66.990  1.00  0.00           H
ATOM   4091  C   ASN A 908      22.560  51.890  68.750  1.00  0.00           C
ATOM   4092  O   ASN A 908      21.780  51.270  68.010  1.00  0.00           O
ATOM   4093  N   PRO A 909      22.320  53.140  69.140  1.00  0.00           N
ATOM   4094  CD  PRO A 909      23.230  53.830  70.010  1.00  0.00           C
ATOM   4095  HD1 PRO A 909      24.080  54.220  69.410  1.00  0.00           H
ATOM   4096  HD2 PRO A 909      23.630  53.120  70.770  1.00  0.00           H
ATOM   4097  CA  PRO A 909      21.170  53.960  68.700  1.00  0.00           C
ATOM   4098  HA  PRO A 909      20.260  53.410  68.920  1.00  0.00           H
ATOM   4099  CB  PRO A 909      21.320  55.270  69.500  1.00  0.00           C
ATOM   4100  HB1 PRO A 909      20.270  55.360  69.850  1.00  0.00           H
ATOM   4101  HB2 PRO A 909      21.730  56.080  68.880  1.00  0.00           H
ATOM   4102  CG  PRO A 909      22.370  54.940  70.580  1.00  0.00           C
ATOM   4103  HG1 PRO A 909      22.990  55.790  70.920  1.00  0.00           H
ATOM   4104  HG2 PRO A 909      21.740  54.570  71.420  1.00  0.00           H
ATOM   4105  C   PRO A 909      21.140  54.180  67.180  1.00  0.00           C
ATOM   4106  O   PRO A 909      22.170  54.140  66.560  1.00  0.00           O
ATOM   4107  N   TRP A 910      19.910  54.420  66.650  1.00  0.00           N
ATOM   4108  HN  TRP A 910      19.140  54.520  67.270  1.00  0.00           H
ATOM   4109  CA  TRP A 910      19.660  54.700  65.190  1.00  0.00           C
ATOM   4110  HA  TRP A 910      20.010  53.850  64.610  1.00  0.00           H
ATOM   4111  CB  TRP A 910      18.140  54.790  65.080  1.00  0.00           C
ATOM   4112  HB1 TRP A 910      17.720  55.640  65.670  1.00  0.00           H
ATOM   4113  HB2 TRP A 910      17.690  53.860  65.470  1.00  0.00           H
ATOM   4114  CG  TRP A 910      17.640  54.920  63.680  1.00  0.00           C
ATOM   4115  CD1 TRP A 910      17.370  53.800  62.940  1.00  0.00           C
ATOM   4116  HD1 TRP A 910      17.130  52.840  63.390  1.00  0.00           H
ATOM   4117  NE1 TRP A 910      17.170  54.110  61.580  1.00  0.00           N
ATOM   4118  HE1 TRP A 910      17.520  53.530  60.880  1.00  0.00           H
ATOM   4119  CE2 TRP A 910      17.360  55.520  61.470  1.00  0.00           C
ATOM   4120  CD2 TRP A 910      17.610  56.070  62.790  1.00  0.00           C
ATOM   4121  CE3 TRP A 910      17.780  57.460  62.920  1.00  0.00           C
ATOM   4122  HE3 TRP A 910      17.970  57.970  63.850  1.00  0.00           H
ATOM   4123  CZ3 TRP A 910      17.900  58.200  61.730  1.00  0.00           C
ATOM   4124  HZ3 TRP A 910      18.280  59.210  61.780  1.00  0.00           H
ATOM   4125  CZ2 TRP A 910      17.610  56.270  60.330  1.00  0.00           C
ATOM   4126  HZ2 TRP A 910      17.630  55.930  59.310  1.00  0.00           H
ATOM   4127  CH2 TRP A 910      17.790  57.610  60.500  1.00  0.00           C
ATOM   4128  HH2 TRP A 910      18.030  58.170  59.610  1.00  0.00           H
ATOM   4129  C   TRP A 910      20.420  55.910  64.560  1.00  0.00           C
ATOM   4130  O   TRP A 910      21.050  55.860  63.520  1.00  0.00           O
ATOM   4131  N   TRP A 911      20.450  57.060  65.260  1.00  0.00           N
ATOM   4132  HN  TRP A 911      19.930  57.200  66.100  1.00  0.00           H
ATOM   4133  CA  TRP A 911      21.330  58.110  64.870  1.00  0.00           C
ATOM   4134  HA  TRP A 911      21.010  58.370  63.870  1.00  0.00           H
ATOM   4135  CB  TRP A 911      21.240  59.360  65.870  1.00  0.00           C
ATOM   4136  HB1 TRP A 911      21.650  59.070  66.860  1.00  0.00           H
ATOM   4137  HB2 TRP A 911      20.180  59.580  66.080  1.00  0.00           H
ATOM   4138  CG  TRP A 911      21.870  60.640  65.310  1.00  0.00           C
ATOM   4139  CD1 TRP A 911      23.160  60.970  65.430  1.00  0.00           C
ATOM   4140  HD1 TRP A 911      23.860  60.370  66.000  1.00  0.00           H
ATOM   4141  NE1 TRP A 911      23.340  62.200  64.820  1.00  0.00           N
ATOM   4142  HE1 TRP A 911      24.200  62.540  64.510  1.00  0.00           H
ATOM   4143  CE2 TRP A 911      22.270  62.590  64.150  1.00  0.00           C
ATOM   4144  CD2 TRP A 911      21.270  61.580  64.460  1.00  0.00           C
ATOM   4145  CE3 TRP A 911      19.970  61.790  63.980  1.00  0.00           C
ATOM   4146  HE3 TRP A 911      19.210  61.040  64.110  1.00  0.00           H
ATOM   4147  CZ3 TRP A 911      19.750  62.860  63.180  1.00  0.00           C
ATOM   4148  HZ3 TRP A 911      18.760  62.960  62.750  1.00  0.00           H
ATOM   4149  CZ2 TRP A 911      22.070  63.700  63.350  1.00  0.00           C
ATOM   4150  HZ2 TRP A 911      22.780  64.490  63.160  1.00  0.00           H
ATOM   4151  CH2 TRP A 911      20.710  63.930  62.990  1.00  0.00           C
ATOM   4152  HH2 TRP A 911      20.430  64.720  62.310  1.00  0.00           H
ATOM   4153  C   TRP A 911      22.790  57.700  64.840  1.00  0.00           C
ATOM   4154  O   TRP A 911      23.420  58.000  63.820  1.00  0.00           O
ATOM   4155  N   THR A 912      23.270  57.040  65.900  1.00  0.00           N
ATOM   4156  HN  THR A 912      22.720  56.770  66.690  1.00  0.00           H
ATOM   4157  CA  THR A 912      24.650  56.590  65.850  1.00  0.00           C
ATOM   4158  HA  THR A 912      25.170  57.520  65.690  1.00  0.00           H
ATOM   4159  CB  THR A 912      25.110  55.950  67.170  1.00  0.00           C
ATOM   4160  HB  THR A 912      24.650  54.950  67.280  1.00  0.00           H
ATOM   4161  OG1 THR A 912      24.820  56.630  68.430  1.00  0.00           O
ATOM   4162  HG1 THR A 912      25.220  56.090  69.110  1.00  0.00           H
ATOM   4163  CG2 THR A 912      26.680  55.880  67.150  1.00  0.00           C
ATOM   4164 HG21 THR A 912      27.130  55.310  66.320  1.00  0.00           H
ATOM   4165 HG22 THR A 912      27.130  55.470  68.070  1.00  0.00           H
ATOM   4166 HG23 THR A 912      27.020  56.940  67.040  1.00  0.00           H
ATOM   4167  C   THR A 912      25.010  55.640  64.740  1.00  0.00           C
ATOM   4168  O   THR A 912      26.070  55.780  64.130  1.00  0.00           O
ATOM   4169  N   LEU A 913      24.100  54.690  64.540  1.00  0.00           N
ATOM   4170  HN  LEU A 913      23.290  54.690  65.120  1.00  0.00           H
ATOM   4171  CA  LEU A 913      24.040  53.820  63.390  1.00  0.00           C
ATOM   4172  HA  LEU A 913      25.030  53.370  63.320  1.00  0.00           H
ATOM   4173  CB  LEU A 913      23.190  52.560  63.560  1.00  0.00           C
ATOM   4174  HB1 LEU A 913      23.150  51.980  62.610  1.00  0.00           H
ATOM   4175  HB2 LEU A 913      22.120  52.740  63.800  1.00  0.00           H
ATOM   4176  CG  LEU A 913      23.860  51.510  64.510  1.00  0.00           C
ATOM   4177  HG  LEU A 913      23.980  51.940  65.520  1.00  0.00           H
ATOM   4178  CD1 LEU A 913      22.830  50.360  64.620  1.00  0.00           C
ATOM   4179 HD11 LEU A 913      22.590  50.010  63.600  1.00  0.00           H
ATOM   4180 HD12 LEU A 913      21.950  50.720  65.210  1.00  0.00           H
ATOM   4181 HD13 LEU A 913      23.310  49.480  65.080  1.00  0.00           H
ATOM   4182  CD2 LEU A 913      25.210  50.950  64.270  1.00  0.00           C
ATOM   4183 HD21 LEU A 913      26.030  51.600  64.620  1.00  0.00           H
ATOM   4184 HD22 LEU A 913      25.510  50.820  63.210  1.00  0.00           H
ATOM   4185 HD23 LEU A 913      25.350  50.000  64.820  1.00  0.00           H
ATOM   4186  C   LEU A 913      23.950  54.510  62.040  1.00  0.00           C
ATOM   4187  O   LEU A 913      24.640  54.020  61.150  1.00  0.00           O
ATOM   4188  N   LEU A 914      23.220  55.590  61.940  1.00  0.00           N
ATOM   4189  HN  LEU A 914      22.830  55.970  62.770  1.00  0.00           H
ATOM   4190  CA  LEU A 914      23.230  56.450  60.730  1.00  0.00           C
ATOM   4191  HA  LEU A 914      23.040  55.760  59.920  1.00  0.00           H
ATOM   4192  CB  LEU A 914      22.120  57.570  60.790  1.00  0.00           C
ATOM   4193  HB1 LEU A 914      22.310  58.330  61.590  1.00  0.00           H
ATOM   4194  HB2 LEU A 914      21.190  57.040  61.080  1.00  0.00           H
ATOM   4195  CG  LEU A 914      21.930  58.440  59.550  1.00  0.00           C
ATOM   4196  HG  LEU A 914      22.920  58.920  59.360  1.00  0.00           H
ATOM   4197  CD1 LEU A 914      21.710  57.690  58.280  1.00  0.00           C
ATOM   4198 HD11 LEU A 914      21.600  58.440  57.470  1.00  0.00           H
ATOM   4199 HD12 LEU A 914      20.760  57.140  58.460  1.00  0.00           H
ATOM   4200 HD13 LEU A 914      22.490  56.950  57.990  1.00  0.00           H
ATOM   4201  CD2 LEU A 914      20.870  59.580  59.820  1.00  0.00           C
ATOM   4202 HD21 LEU A 914      20.740  60.180  58.890  1.00  0.00           H
ATOM   4203 HD22 LEU A 914      21.060  60.130  60.760  1.00  0.00           H
ATOM   4204 HD23 LEU A 914      19.880  59.160  60.110  1.00  0.00           H
ATOM   4205  C   LEU A 914      24.590  57.180  60.440  1.00  0.00           C
ATOM   4206  O   LEU A 914      25.200  57.220  59.380  1.00  0.00           O
ATOM   4207  N   ILE A 915      25.150  57.700  61.490  1.00  0.00           N
ATOM   4208  HN  ILE A 915      24.810  57.690  62.430  1.00  0.00           H
ATOM   4209  CA  ILE A 915      26.450  58.250  61.410  1.00  0.00           C
ATOM   4210  HA  ILE A 915      26.490  58.900  60.550  1.00  0.00           H
ATOM   4211  CB  ILE A 915      26.840  59.130  62.610  1.00  0.00           C
ATOM   4212  HB  ILE A 915      26.880  58.450  63.490  1.00  0.00           H
ATOM   4213  CG2 ILE A 915      28.230  59.670  62.520  1.00  0.00           C
ATOM   4214 HG21 ILE A 915      29.050  58.980  62.260  1.00  0.00           H
ATOM   4215 HG22 ILE A 915      28.480  60.220  63.440  1.00  0.00           H
ATOM   4216 HG23 ILE A 915      28.290  60.410  61.690  1.00  0.00           H
ATOM   4217  CG1 ILE A 915      25.700  60.240  62.860  1.00  0.00           C
ATOM   4218 HG11 ILE A 915      25.980  60.720  63.810  1.00  0.00           H
ATOM   4219 HG12 ILE A 915      24.710  59.790  63.110  1.00  0.00           H
ATOM   4220  CD  ILE A 915      25.410  61.170  61.700  1.00  0.00           C
ATOM   4221  HD1 ILE A 915      26.240  61.850  61.420  1.00  0.00           H
ATOM   4222  HD2 ILE A 915      24.590  61.850  62.020  1.00  0.00           H
ATOM   4223  HD3 ILE A 915      25.040  60.590  60.830  1.00  0.00           H
ATOM   4224  C   ILE A 915      27.550  57.200  61.040  1.00  0.00           C
ATOM   4225  O   ILE A 915      28.680  57.370  60.560  1.00  0.00           O
ATOM   4226  N   ALA A 916      27.210  55.940  61.380  1.00  0.00           N
ATOM   4227  HN  ALA A 916      26.410  55.760  61.940  1.00  0.00           H
ATOM   4228  CA  ALA A 916      28.090  54.880  60.930  1.00  0.00           C
ATOM   4229  HA  ALA A 916      29.130  55.050  61.160  1.00  0.00           H
ATOM   4230  CB  ALA A 916      28.010  53.640  61.880  1.00  0.00           C
ATOM   4231  HB1 ALA A 916      28.850  52.910  61.890  1.00  0.00           H
ATOM   4232  HB2 ALA A 916      27.120  52.990  61.730  1.00  0.00           H
ATOM   4233  HB3 ALA A 916      27.890  53.940  62.950  1.00  0.00           H
ATOM   4234  C   ALA A 916      27.920  54.360  59.460  1.00  0.00           C
ATOM   4235  O   ALA A 916      28.910  53.790  58.940  1.00  0.00           O
ATOM   4236  N   ALA A 917      26.690  54.610  58.930  1.00  0.00           N
ATOM   4237  HN  ALA A 917      26.030  55.040  59.540  1.00  0.00           H
ATOM   4238  CA  ALA A 917      26.370  54.480  57.540  1.00  0.00           C
ATOM   4239  HA  ALA A 917      26.530  53.500  57.120  1.00  0.00           H
ATOM   4240  CB  ALA A 917      24.810  54.850  57.370  1.00  0.00           C
ATOM   4241  HB1 ALA A 917      24.610  55.870  56.970  1.00  0.00           H
ATOM   4242  HB2 ALA A 917      24.330  54.690  58.360  1.00  0.00           H
ATOM   4243  HB3 ALA A 917      24.330  54.150  56.660  1.00  0.00           H
ATOM   4244  C   ALA A 917      27.160  55.380  56.570  1.00  0.00           C
ATOM   4245  O   ALA A 917      27.680  54.980  55.510  1.00  0.00           O
ATOM   4246  N   ILE A 918      27.310  56.710  56.920  1.00  0.00           N
ATOM   4247  HN  ILE A 918      26.920  57.120  57.750  1.00  0.00           H
ATOM   4248  CA  ILE A 918      28.050  57.700  56.130  1.00  0.00           C
ATOM   4249  HA  ILE A 918      27.580  57.580  55.170  1.00  0.00           H
ATOM   4250  CB  ILE A 918      27.770  59.100  56.630  1.00  0.00           C
ATOM   4251  HB  ILE A 918      28.430  59.310  57.510  1.00  0.00           H
ATOM   4252  CG2 ILE A 918      28.060  60.280  55.670  1.00  0.00           C
ATOM   4253 HG21 ILE A 918      27.380  60.160  54.800  1.00  0.00           H
ATOM   4254 HG22 ILE A 918      29.100  60.260  55.280  1.00  0.00           H
ATOM   4255 HG23 ILE A 918      27.930  61.230  56.240  1.00  0.00           H
ATOM   4256  CG1 ILE A 918      26.320  59.240  57.210  1.00  0.00           C
ATOM   4257 HG11 ILE A 918      26.440  58.900  58.260  1.00  0.00           H
ATOM   4258 HG12 ILE A 918      25.660  58.500  56.720  1.00  0.00           H
ATOM   4259  CD  ILE A 918      25.640  60.600  57.160  1.00  0.00           C
ATOM   4260  HD1 ILE A 918      26.280  61.260  57.770  1.00  0.00           H
ATOM   4261  HD2 ILE A 918      24.650  60.510  57.660  1.00  0.00           H
ATOM   4262  HD3 ILE A 918      25.520  60.970  56.120  1.00  0.00           H
ATOM   4263  C   ILE A 918      29.560  57.390  55.800  1.00  0.00           C
ATOM   4264  O   ILE A 918      29.890  57.610  54.670  1.00  0.00           O
ATOM   4265  N   PRO A 919      30.450  56.930  56.700  1.00  0.00           N
ATOM   4266  CD  PRO A 919      30.360  57.090  58.170  1.00  0.00           C
ATOM   4267  HD1 PRO A 919      29.950  56.230  58.740  1.00  0.00           H
ATOM   4268  HD2 PRO A 919      29.880  58.060  58.430  1.00  0.00           H
ATOM   4269  CA  PRO A 919      31.770  56.680  56.220  1.00  0.00           C
ATOM   4270  HA  PRO A 919      32.060  57.530  55.630  1.00  0.00           H
ATOM   4271  CB  PRO A 919      32.620  56.610  57.490  1.00  0.00           C
ATOM   4272  HB1 PRO A 919      33.580  57.150  57.350  1.00  0.00           H
ATOM   4273  HB2 PRO A 919      32.760  55.600  57.920  1.00  0.00           H
ATOM   4274  CG  PRO A 919      31.860  57.380  58.570  1.00  0.00           C
ATOM   4275  HG1 PRO A 919      31.890  57.100  59.640  1.00  0.00           H
ATOM   4276  HG2 PRO A 919      32.200  58.430  58.550  1.00  0.00           H
ATOM   4277  C   PRO A 919      31.880  55.380  55.420  1.00  0.00           C
ATOM   4278  O   PRO A 919      32.760  55.170  54.640  1.00  0.00           O
ATOM   4279  N   ALA A 920      31.040  54.380  55.730  1.00  0.00           N
ATOM   4280  HN  ALA A 920      30.250  54.660  56.290  1.00  0.00           H
ATOM   4281  CA  ALA A 920      30.980  53.200  54.990  1.00  0.00           C
ATOM   4282  HA  ALA A 920      31.930  52.700  54.950  1.00  0.00           H
ATOM   4283  CB  ALA A 920      29.980  52.370  55.640  1.00  0.00           C
ATOM   4284  HB1 ALA A 920      30.320  52.030  56.650  1.00  0.00           H
ATOM   4285  HB2 ALA A 920      29.890  51.480  54.970  1.00  0.00           H
ATOM   4286  HB3 ALA A 920      28.970  52.810  55.730  1.00  0.00           H
ATOM   4287  C   ALA A 920      30.570  53.460  53.570  1.00  0.00           C
ATOM   4288  O   ALA A 920      30.960  52.760  52.670  1.00  0.00           O
ATOM   4289  N   LEU A 921      29.770  54.520  53.300  1.00  0.00           N
ATOM   4290  HN  LEU A 921      29.180  54.940  54.000  1.00  0.00           H
ATOM   4291  CA  LEU A 921      29.460  55.040  51.980  1.00  0.00           C
ATOM   4292  HA  LEU A 921      29.070  54.230  51.380  1.00  0.00           H
ATOM   4293  CB  LEU A 921      28.400  56.180  52.090  1.00  0.00           C
ATOM   4294  HB1 LEU A 921      28.700  57.100  52.630  1.00  0.00           H
ATOM   4295  HB2 LEU A 921      27.630  55.760  52.770  1.00  0.00           H
ATOM   4296  CG  LEU A 921      27.670  56.640  50.800  1.00  0.00           C
ATOM   4297  HG  LEU A 921      28.430  57.060  50.100  1.00  0.00           H
ATOM   4298  CD1 LEU A 921      27.080  55.400  50.020  1.00  0.00           C
ATOM   4299 HD11 LEU A 921      26.330  55.780  49.280  1.00  0.00           H
ATOM   4300 HD12 LEU A 921      26.500  54.850  50.780  1.00  0.00           H
ATOM   4301 HD13 LEU A 921      27.920  54.890  49.510  1.00  0.00           H
ATOM   4302  CD2 LEU A 921      26.590  57.690  51.170  1.00  0.00           C
ATOM   4303 HD21 LEU A 921      25.850  57.290  51.890  1.00  0.00           H
ATOM   4304 HD22 LEU A 921      26.060  57.980  50.240  1.00  0.00           H
ATOM   4305 HD23 LEU A 921      27.080  58.590  51.580  1.00  0.00           H
ATOM   4306  C   LEU A 921      30.710  55.470  51.240  1.00  0.00           C
ATOM   4307  O   LEU A 921      30.940  55.000  50.130  1.00  0.00           O
ATOM   4308  N   LEU A 922      31.670  56.300  51.850  1.00  0.00           N
ATOM   4309  HN  LEU A 922      31.550  56.590  52.800  1.00  0.00           H
ATOM   4310  CA  LEU A 922      32.970  56.570  51.410  1.00  0.00           C
ATOM   4311  HA  LEU A 922      32.820  57.030  50.440  1.00  0.00           H
ATOM   4312  CB  LEU A 922      33.690  57.530  52.350  1.00  0.00           C
ATOM   4313  HB1 LEU A 922      33.610  57.040  53.340  1.00  0.00           H
ATOM   4314  HB2 LEU A 922      33.140  58.470  52.590  1.00  0.00           H
ATOM   4315  CG  LEU A 922      35.110  58.030  51.950  1.00  0.00           C
ATOM   4316  HG  LEU A 922      35.620  57.180  51.440  1.00  0.00           H
ATOM   4317  CD1 LEU A 922      35.090  59.110  50.930  1.00  0.00           C
ATOM   4318 HD11 LEU A 922      34.590  60.000  51.350  1.00  0.00           H
ATOM   4319 HD12 LEU A 922      34.710  58.790  49.940  1.00  0.00           H
ATOM   4320 HD13 LEU A 922      36.060  59.560  50.610  1.00  0.00           H
ATOM   4321  CD2 LEU A 922      35.960  58.470  53.100  1.00  0.00           C
ATOM   4322 HD21 LEU A 922      36.330  57.600  53.690  1.00  0.00           H
ATOM   4323 HD22 LEU A 922      35.330  59.210  53.640  1.00  0.00           H
ATOM   4324 HD23 LEU A 922      36.850  59.040  52.730  1.00  0.00           H
ATOM   4325  C   LEU A 922      33.810  55.280  51.160  1.00  0.00           C
ATOM   4326  O   LEU A 922      34.430  55.150  50.100  1.00  0.00           O
ATOM   4327  N   CYS A 923      33.840  54.330  52.120  1.00  0.00           N
ATOM   4328  HN  CYS A 923      33.380  54.420  53.010  1.00  0.00           H
ATOM   4329  CA  CYS A 923      34.680  53.160  52.030  1.00  0.00           C
ATOM   4330  HA  CYS A 923      35.700  53.380  51.760  1.00  0.00           H
ATOM   4331  CB  CYS A 923      34.690  52.390  53.410  1.00  0.00           C
ATOM   4332  HB1 CYS A 923      33.630  52.090  53.550  1.00  0.00           H
ATOM   4333  HB2 CYS A 923      34.900  53.190  54.160  1.00  0.00           H
ATOM   4334  SG  CYS A 923      35.680  50.870  53.620  1.00  0.00           S
ATOM   4335  HG1 CYS A 923      34.850  49.950  53.140  1.00  0.00           H
ATOM   4336  C   CYS A 923      34.220  52.240  50.950  1.00  0.00           C
ATOM   4337  O   CYS A 923      35.120  51.650  50.340  1.00  0.00           O
ATOM   4338  N   THR A 924      32.870  52.170  50.690  1.00  0.00           N
ATOM   4339  HN  THR A 924      32.260  52.550  51.370  1.00  0.00           H
ATOM   4340  CA  THR A 924      32.260  51.440  49.580  1.00  0.00           C
ATOM   4341  HA  THR A 924      32.450  50.380  49.670  1.00  0.00           H
ATOM   4342  CB  THR A 924      30.790  51.570  49.530  1.00  0.00           C
ATOM   4343  HB  THR A 924      30.580  52.670  49.600  1.00  0.00           H
ATOM   4344  OG1 THR A 924      30.160  50.980  50.620  1.00  0.00           O
ATOM   4345  HG1 THR A 924      30.660  51.300  51.370  1.00  0.00           H
ATOM   4346  CG2 THR A 924      30.130  51.070  48.220  1.00  0.00           C
ATOM   4347 HG21 THR A 924      30.380  50.000  48.120  1.00  0.00           H
ATOM   4348 HG22 THR A 924      30.410  51.640  47.300  1.00  0.00           H
ATOM   4349 HG23 THR A 924      29.030  51.240  48.250  1.00  0.00           H
ATOM   4350  C   THR A 924      32.950  51.870  48.260  1.00  0.00           C
ATOM   4351  O   THR A 924      33.200  51.020  47.430  1.00  0.00           O
ATOM   4352  N   ILE A 925      33.330  53.130  48.140  1.00  0.00           N
ATOM   4353  HN  ILE A 925      33.300  53.790  48.890  1.00  0.00           H
ATOM   4354  CA  ILE A 925      33.890  53.650  46.910  1.00  0.00           C
ATOM   4355  HA  ILE A 925      33.290  53.290  46.090  1.00  0.00           H
ATOM   4356  CB  ILE A 925      33.970  55.220  46.870  1.00  0.00           C
ATOM   4357  HB  ILE A 925      34.680  55.530  47.660  1.00  0.00           H
ATOM   4358  CG2 ILE A 925      34.350  55.670  45.450  1.00  0.00           C
ATOM   4359 HG21 ILE A 925      34.410  56.760  45.330  1.00  0.00           H
ATOM   4360 HG22 ILE A 925      33.590  55.370  44.700  1.00  0.00           H
ATOM   4361 HG23 ILE A 925      35.330  55.260  45.130  1.00  0.00           H
ATOM   4362  CG1 ILE A 925      32.580  55.820  47.280  1.00  0.00           C
ATOM   4363 HG11 ILE A 925      32.390  55.350  48.270  1.00  0.00           H
ATOM   4364 HG12 ILE A 925      31.930  55.510  46.440  1.00  0.00           H
ATOM   4365  CD  ILE A 925      32.620  57.400  47.420  1.00  0.00           C
ATOM   4366  HD1 ILE A 925      31.660  57.850  47.790  1.00  0.00           H
ATOM   4367  HD2 ILE A 925      32.900  57.750  46.410  1.00  0.00           H
ATOM   4368  HD3 ILE A 925      33.450  57.680  48.110  1.00  0.00           H
ATOM   4369  C   ILE A 925      35.300  53.090  46.730  1.00  0.00           C
ATOM   4370  O   ILE A 925      35.710  52.820  45.630  1.00  0.00           O
ATOM   4371  N   LEU A 926      36.040  52.920  47.790  1.00  0.00           N
ATOM   4372  HN  LEU A 926      35.700  53.170  48.700  1.00  0.00           H
ATOM   4373  CA  LEU A 926      37.390  52.360  47.780  1.00  0.00           C
ATOM   4374  HA  LEU A 926      38.010  52.950  47.120  1.00  0.00           H
ATOM   4375  CB  LEU A 926      38.030  52.500  49.220  1.00  0.00           C
ATOM   4376  HB1 LEU A 926      39.030  52.040  49.080  1.00  0.00           H
ATOM   4377  HB2 LEU A 926      37.540  51.810  49.930  1.00  0.00           H
ATOM   4378  CG  LEU A 926      37.880  53.990  49.770  1.00  0.00           C
ATOM   4379  HG  LEU A 926      36.810  54.170  49.960  1.00  0.00           H
ATOM   4380  CD1 LEU A 926      38.560  54.020  51.150  1.00  0.00           C
ATOM   4381 HD11 LEU A 926      38.160  53.180  51.740  1.00  0.00           H
ATOM   4382 HD12 LEU A 926      38.360  55.050  51.520  1.00  0.00           H
ATOM   4383 HD13 LEU A 926      39.670  53.900  51.150  1.00  0.00           H
ATOM   4384  CD2 LEU A 926      38.350  55.140  48.800  1.00  0.00           C
ATOM   4385 HD21 LEU A 926      39.230  54.740  48.270  1.00  0.00           H
ATOM   4386 HD22 LEU A 926      38.640  56.030  49.400  1.00  0.00           H
ATOM   4387 HD23 LEU A 926      37.620  55.550  48.060  1.00  0.00           H
ATOM   4388  C   LEU A 926      37.360  50.850  47.460  1.00  0.00           C
ATOM   4389  O   LEU A 926      38.240  50.280  46.850  1.00  0.00           O
ATOM   4390  N   ILE A 927      36.300  50.090  47.940  1.00  0.00           N
ATOM   4391  HN  ILE A 927      35.650  50.590  48.510  1.00  0.00           H
ATOM   4392  CA  ILE A 927      36.120  48.660  47.700  1.00  0.00           C
ATOM   4393  HA  ILE A 927      37.090  48.160  47.730  1.00  0.00           H
ATOM   4394  CB  ILE A 927      34.900  48.000  48.450  1.00  0.00           C
ATOM   4395  HB  ILE A 927      33.890  48.430  48.280  1.00  0.00           H
ATOM   4396  CG2 ILE A 927      34.720  46.540  47.930  1.00  0.00           C
ATOM   4397 HG21 ILE A 927      35.740  46.120  47.990  1.00  0.00           H
ATOM   4398 HG22 ILE A 927      34.310  46.530  46.890  1.00  0.00           H
ATOM   4399 HG23 ILE A 927      34.030  45.980  48.600  1.00  0.00           H
ATOM   4400  CG1 ILE A 927      35.010  48.170  49.930  1.00  0.00           C
ATOM   4401 HG11 ILE A 927      34.310  47.450  50.400  1.00  0.00           H
ATOM   4402 HG12 ILE A 927      34.630  49.170  50.190  1.00  0.00           H
ATOM   4403  CD  ILE A 927      36.390  47.880  50.550  1.00  0.00           C
ATOM   4404  HD1 ILE A 927      36.660  46.820  50.350  1.00  0.00           H
ATOM   4405  HD2 ILE A 927      36.500  48.070  51.640  1.00  0.00           H
ATOM   4406  HD3 ILE A 927      37.150  48.520  50.050  1.00  0.00           H
ATOM   4407  C   ILE A 927      35.790  48.490  46.210  1.00  0.00           C
ATOM   4408  O   ILE A 927      36.400  47.720  45.490  1.00  0.00           O
ATOM   4409  N   PHE A 928      34.850  49.350  45.750  1.00  0.00           N
ATOM   4410  HN  PHE A 928      34.340  49.920  46.370  1.00  0.00           H
ATOM   4411  CA  PHE A 928      34.470  49.410  44.360  1.00  0.00           C
ATOM   4412  HA  PHE A 928      34.080  48.410  44.230  1.00  0.00           H
ATOM   4413  CB  PHE A 928      33.330  50.460  44.360  1.00  0.00           C
ATOM   4414  HB1 PHE A 928      33.790  51.310  44.920  1.00  0.00           H
ATOM   4415  HB2 PHE A 928      32.370  50.120  44.790  1.00  0.00           H
ATOM   4416  CG  PHE A 928      32.940  51.140  43.080  1.00  0.00           C
ATOM   4417  CD1 PHE A 928      32.420  50.360  42.030  1.00  0.00           C
ATOM   4418  HD1 PHE A 928      32.280  49.290  42.040  1.00  0.00           H
ATOM   4419  CE1 PHE A 928      31.950  51.060  40.870  1.00  0.00           C
ATOM   4420  HE1 PHE A 928      31.550  50.500  40.030  1.00  0.00           H
ATOM   4421  CZ  PHE A 928      31.860  52.510  40.860  1.00  0.00           C
ATOM   4422  HZ  PHE A 928      31.330  53.060  40.090  1.00  0.00           H
ATOM   4423  CD2 PHE A 928      33.020  52.550  42.960  1.00  0.00           C
ATOM   4424  HD2 PHE A 928      33.510  53.120  43.730  1.00  0.00           H
ATOM   4425  CE2 PHE A 928      32.400  53.210  41.880  1.00  0.00           C
ATOM   4426  HE2 PHE A 928      32.390  54.290  41.830  1.00  0.00           H
ATOM   4427  C   PHE A 928      35.520  49.640  43.260  1.00  0.00           C
ATOM   4428  O   PHE A 928      35.690  48.900  42.290  1.00  0.00           O
ATOM   4429  N   MET A 929      36.250  50.760  43.410  1.00  0.00           N
ATOM   4430  HN  MET A 929      36.290  51.240  44.280  1.00  0.00           H
ATOM   4431  CA  MET A 929      37.160  51.230  42.370  1.00  0.00           C
ATOM   4432  HA  MET A 929      36.630  51.310  41.430  1.00  0.00           H
ATOM   4433  CB  MET A 929      37.840  52.590  42.640  1.00  0.00           C
ATOM   4434  HB1 MET A 929      38.680  52.820  41.950  1.00  0.00           H
ATOM   4435  HB2 MET A 929      38.260  52.440  43.660  1.00  0.00           H
ATOM   4436  CG  MET A 929      36.780  53.670  42.510  1.00  0.00           C
ATOM   4437  HG1 MET A 929      35.870  53.460  43.100  1.00  0.00           H
ATOM   4438  HG2 MET A 929      36.330  53.610  41.490  1.00  0.00           H
ATOM   4439  SD  MET A 929      37.340  55.440  42.690  1.00  0.00           S
ATOM   4440  CE  MET A 929      38.140  55.310  44.240  1.00  0.00           C
ATOM   4441  HE1 MET A 929      38.330  56.350  44.550  1.00  0.00           H
ATOM   4442  HE2 MET A 929      39.100  54.760  44.330  1.00  0.00           H
ATOM   4443  HE3 MET A 929      37.490  54.820  45.010  1.00  0.00           H
ATOM   4444  C   MET A 929      38.270  50.330  42.020  1.00  0.00           C
ATOM   4445  O   MET A 929      38.580  50.160  40.800  1.00  0.00           O
ATOM   4446  N   ASP A 930      38.810  49.680  43.080  1.00  0.00           N
ATOM   4447  HN  ASP A 930      38.510  49.870  44.020  1.00  0.00           H
ATOM   4448  CA  ASP A 930      39.890  48.690  42.880  1.00  0.00           C
ATOM   4449  HA  ASP A 930      40.610  49.220  42.290  1.00  0.00           H
ATOM   4450  CB  ASP A 930      40.620  48.290  44.190  1.00  0.00           C
ATOM   4451  HB1 ASP A 930      41.220  47.360  44.040  1.00  0.00           H
ATOM   4452  HB2 ASP A 930      39.830  48.240  44.970  1.00  0.00           H
ATOM   4453  CG  ASP A 930      41.650  49.340  44.630  1.00  0.00           C
ATOM   4454  OD1 ASP A 930      42.280  49.240  45.730  1.00  0.00           O
ATOM   4455  OD2 ASP A 930      41.860  50.330  43.880  1.00  0.00           O
ATOM   4456  C   ASP A 930      39.280  47.440  42.210  1.00  0.00           C
ATOM   4457  O   ASP A 930      39.890  46.860  41.290  1.00  0.00           O
ATOM   4458  N   GLN A 931      38.060  46.950  42.550  1.00  0.00           N
ATOM   4459  HN  GLN A 931      37.450  47.420  43.200  1.00  0.00           H
ATOM   4460  CA  GLN A 931      37.460  45.790  41.890  1.00  0.00           C
ATOM   4461  HA  GLN A 931      38.230  45.040  41.860  1.00  0.00           H
ATOM   4462  CB  GLN A 931      36.160  45.230  42.640  1.00  0.00           C
ATOM   4463  HB1 GLN A 931      35.590  44.470  42.060  1.00  0.00           H
ATOM   4464  HB2 GLN A 931      35.410  46.020  42.860  1.00  0.00           H
ATOM   4465  CG  GLN A 931      36.430  44.550  43.980  1.00  0.00           C
ATOM   4466  HG1 GLN A 931      35.470  44.260  44.460  1.00  0.00           H
ATOM   4467  HG2 GLN A 931      36.920  45.360  44.580  1.00  0.00           H
ATOM   4468  CD  GLN A 931      37.460  43.370  43.970  1.00  0.00           C
ATOM   4469  OE1 GLN A 931      38.270  43.190  44.870  1.00  0.00           O
ATOM   4470  NE2 GLN A 931      37.400  42.470  42.930  1.00  0.00           N
ATOM   4471 HE21 GLN A 931      38.170  41.830  42.880  1.00  0.00           H
ATOM   4472 HE22 GLN A 931      36.850  42.620  42.100  1.00  0.00           H
ATOM   4473  C   GLN A 931      37.170  46.030  40.430  1.00  0.00           C
ATOM   4474  O   GLN A 931      37.500  45.180  39.590  1.00  0.00           O
ATOM   4475  N   GLN A 932      36.630  47.230  40.070  1.00  0.00           N
ATOM   4476  HN  GLN A 932      36.320  47.890  40.760  1.00  0.00           H
ATOM   4477  CA  GLN A 932      36.470  47.600  38.700  1.00  0.00           C
ATOM   4478  HA  GLN A 932      35.830  46.900  38.190  1.00  0.00           H
ATOM   4479  CB  GLN A 932      35.760  48.970  38.600  1.00  0.00           C
ATOM   4480  HB1 GLN A 932      35.780  49.610  37.680  1.00  0.00           H
ATOM   4481  HB2 GLN A 932      36.340  49.610  39.300  1.00  0.00           H
ATOM   4482  CG  GLN A 932      34.330  48.990  39.190  1.00  0.00           C
ATOM   4483  HG1 GLN A 932      33.990  50.030  38.980  1.00  0.00           H
ATOM   4484  HG2 GLN A 932      34.310  48.870  40.290  1.00  0.00           H
ATOM   4485  CD  GLN A 932      33.420  47.900  38.760  1.00  0.00           C
ATOM   4486  OE1 GLN A 932      32.950  47.090  39.540  1.00  0.00           O
ATOM   4487  NE2 GLN A 932      33.170  47.870  37.430  1.00  0.00           N
ATOM   4488 HE21 GLN A 932      33.480  48.590  36.810  1.00  0.00           H
ATOM   4489 HE22 GLN A 932      32.520  47.200  37.120  1.00  0.00           H
ATOM   4490  C   GLN A 932      37.710  47.610  37.880  1.00  0.00           C
ATOM   4491  O   GLN A 932      37.720  46.820  36.910  1.00  0.00           O
ATOM   4492  N   ILE A 933      38.810  48.310  38.260  1.00  0.00           N
ATOM   4493  HN  ILE A 933      38.810  48.900  39.080  1.00  0.00           H
ATOM   4494  CA  ILE A 933      40.020  48.280  37.340  1.00  0.00           C
ATOM   4495  HA  ILE A 933      39.710  48.560  36.360  1.00  0.00           H
ATOM   4496  CB  ILE A 933      40.970  49.360  37.750  1.00  0.00           C
ATOM   4497  HB  ILE A 933      40.380  50.300  37.790  1.00  0.00           H
ATOM   4498  CG2 ILE A 933      41.580  49.030  39.160  1.00  0.00           C
ATOM   4499 HG21 ILE A 933      40.790  48.660  39.850  1.00  0.00           H
ATOM   4500 HG22 ILE A 933      41.970  49.990  39.550  1.00  0.00           H
ATOM   4501 HG23 ILE A 933      42.370  48.240  39.110  1.00  0.00           H
ATOM   4502  CG1 ILE A 933      42.150  49.510  36.770  1.00  0.00           C
ATOM   4503 HG11 ILE A 933      42.740  48.570  36.630  1.00  0.00           H
ATOM   4504 HG12 ILE A 933      42.830  50.250  37.230  1.00  0.00           H
ATOM   4505  CD  ILE A 933      41.900  50.200  35.450  1.00  0.00           C
ATOM   4506  HD1 ILE A 933      41.340  51.140  35.680  1.00  0.00           H
ATOM   4507  HD2 ILE A 933      41.380  49.510  34.750  1.00  0.00           H
ATOM   4508  HD3 ILE A 933      42.840  50.620  35.050  1.00  0.00           H
ATOM   4509  C   ILE A 933      40.650  46.890  37.270  1.00  0.00           C
ATOM   4510  O   ILE A 933      41.050  46.450  36.200  1.00  0.00           O
ATOM   4511  N   THR A 934      40.780  46.170  38.450  1.00  0.00           N
ATOM   4512  HN  THR A 934      40.260  46.460  39.250  1.00  0.00           H
ATOM   4513  CA  THR A 934      41.370  44.880  38.460  1.00  0.00           C
ATOM   4514  HA  THR A 934      42.290  45.050  37.920  1.00  0.00           H
ATOM   4515  CB  THR A 934      41.580  44.330  39.910  1.00  0.00           C
ATOM   4516  HB  THR A 934      40.660  43.820  40.250  1.00  0.00           H
ATOM   4517  OG1 THR A 934      41.980  45.300  40.890  1.00  0.00           O
ATOM   4518  HG1 THR A 934      41.140  45.540  41.300  1.00  0.00           H
ATOM   4519  CG2 THR A 934      42.710  43.360  39.880  1.00  0.00           C
ATOM   4520 HG21 THR A 934      42.790  42.820  40.850  1.00  0.00           H
ATOM   4521 HG22 THR A 934      43.660  43.890  39.670  1.00  0.00           H
ATOM   4522 HG23 THR A 934      42.500  42.560  39.130  1.00  0.00           H
ATOM   4523  C   THR A 934      40.590  43.900  37.520  1.00  0.00           C
ATOM   4524  O   THR A 934      41.190  43.030  36.890  1.00  0.00           O
ATOM   4525  N   ALA A 935      39.250  43.930  37.540  1.00  0.00           N
ATOM   4526  HN  ALA A 935      38.780  44.610  38.090  1.00  0.00           H
ATOM   4527  CA  ALA A 935      38.450  43.210  36.580  1.00  0.00           C
ATOM   4528  HA  ALA A 935      38.680  42.160  36.570  1.00  0.00           H
ATOM   4529  CB  ALA A 935      36.930  43.400  36.820  1.00  0.00           C
ATOM   4530  HB1 ALA A 935      36.790  43.260  37.910  1.00  0.00           H
ATOM   4531  HB2 ALA A 935      36.280  42.730  36.220  1.00  0.00           H
ATOM   4532  HB3 ALA A 935      36.730  44.480  36.720  1.00  0.00           H
ATOM   4533  C   ALA A 935      38.760  43.680  35.150  1.00  0.00           C
ATOM   4534  O   ALA A 935      39.060  42.840  34.300  1.00  0.00           O
ATOM   4535  N   VAL A 936      38.780  45.020  34.830  1.00  0.00           N
ATOM   4536  HN  VAL A 936      38.580  45.610  35.600  1.00  0.00           H
ATOM   4537  CA  VAL A 936      38.890  45.620  33.550  1.00  0.00           C
ATOM   4538  HA  VAL A 936      38.140  45.230  32.860  1.00  0.00           H
ATOM   4539  CB  VAL A 936      38.750  47.090  33.640  1.00  0.00           C
ATOM   4540  HB  VAL A 936      39.150  47.320  34.650  1.00  0.00           H
ATOM   4541  CG1 VAL A 936      39.550  47.980  32.690  1.00  0.00           C
ATOM   4542 HG11 VAL A 936      40.650  47.910  32.840  1.00  0.00           H
ATOM   4543 HG12 VAL A 936      39.150  49.010  32.760  1.00  0.00           H
ATOM   4544 HG13 VAL A 936      39.440  47.740  31.610  1.00  0.00           H
ATOM   4545  CG2 VAL A 936      37.260  47.330  33.540  1.00  0.00           C
ATOM   4546 HG21 VAL A 936      36.890  47.120  32.510  1.00  0.00           H
ATOM   4547 HG22 VAL A 936      36.900  48.370  33.720  1.00  0.00           H
ATOM   4548 HG23 VAL A 936      36.640  46.670  34.180  1.00  0.00           H
ATOM   4549  C   VAL A 936      40.300  45.280  32.880  1.00  0.00           C
ATOM   4550  O   VAL A 936      40.390  44.840  31.730  1.00  0.00           O
ATOM   4551  N   ILE A 937      41.380  45.430  33.700  1.00  0.00           N
ATOM   4552  HN  ILE A 937      41.190  45.790  34.610  1.00  0.00           H
ATOM   4553  CA  ILE A 937      42.720  45.010  33.230  1.00  0.00           C
ATOM   4554  HA  ILE A 937      42.870  45.600  32.350  1.00  0.00           H
ATOM   4555  CB  ILE A 937      43.730  45.610  34.230  1.00  0.00           C
ATOM   4556  HB  ILE A 937      43.380  46.650  34.350  1.00  0.00           H
ATOM   4557  CG2 ILE A 937      43.590  44.890  35.540  1.00  0.00           C
ATOM   4558 HG21 ILE A 937      42.530  44.710  35.810  1.00  0.00           H
ATOM   4559 HG22 ILE A 937      44.100  45.430  36.370  1.00  0.00           H
ATOM   4560 HG23 ILE A 937      44.080  43.910  35.400  1.00  0.00           H
ATOM   4561  CG1 ILE A 937      45.160  45.590  33.560  1.00  0.00           C
ATOM   4562 HG11 ILE A 937      45.350  44.660  32.990  1.00  0.00           H
ATOM   4563 HG12 ILE A 937      45.950  45.660  34.340  1.00  0.00           H
ATOM   4564  CD  ILE A 937      45.380  46.700  32.600  1.00  0.00           C
ATOM   4565  HD1 ILE A 937      45.200  47.670  33.090  1.00  0.00           H
ATOM   4566  HD2 ILE A 937      44.730  46.750  31.690  1.00  0.00           H
ATOM   4567  HD3 ILE A 937      46.450  46.730  32.300  1.00  0.00           H
ATOM   4568  C   ILE A 937      42.860  43.480  32.980  1.00  0.00           C
ATOM   4569  O   ILE A 937      43.440  43.110  31.950  1.00  0.00           O
ATOM   4570  N   ILE A 938      42.310  42.510  33.700  1.00  0.00           N
ATOM   4571  HN  ILE A 938      41.900  42.700  34.580  1.00  0.00           H
ATOM   4572  CA  ILE A 938      42.260  41.190  33.160  1.00  0.00           C
ATOM   4573  HA  ILE A 938      43.280  40.940  32.890  1.00  0.00           H
ATOM   4574  CB  ILE A 938      42.120  40.110  34.260  1.00  0.00           C
ATOM   4575  HB  ILE A 938      41.090  40.090  34.680  1.00  0.00           H
ATOM   4576  CG2 ILE A 938      42.330  38.690  33.590  1.00  0.00           C
ATOM   4577 HG21 ILE A 938      42.580  37.910  34.340  1.00  0.00           H
ATOM   4578 HG22 ILE A 938      43.120  38.660  32.830  1.00  0.00           H
ATOM   4579 HG23 ILE A 938      41.420  38.390  33.020  1.00  0.00           H
ATOM   4580  CG1 ILE A 938      43.090  40.330  35.430  1.00  0.00           C
ATOM   4581 HG11 ILE A 938      42.820  39.470  36.070  1.00  0.00           H
ATOM   4582 HG12 ILE A 938      42.970  41.200  36.100  1.00  0.00           H
ATOM   4583  CD  ILE A 938      44.580  40.320  34.990  1.00  0.00           C
ATOM   4584  HD1 ILE A 938      45.250  40.240  35.860  1.00  0.00           H
ATOM   4585  HD2 ILE A 938      44.980  41.220  34.480  1.00  0.00           H
ATOM   4586  HD3 ILE A 938      44.730  39.480  34.270  1.00  0.00           H
ATOM   4587  C   ILE A 938      41.350  40.950  31.910  1.00  0.00           C
ATOM   4588  O   ILE A 938      41.720  40.230  30.970  1.00  0.00           O
ATOM   4589  N   ASN A 939      40.190  41.590  31.850  1.00  0.00           N
ATOM   4590  HN  ASN A 939      39.810  42.070  32.640  1.00  0.00           H
ATOM   4591  CA  ASN A 939      39.300  41.520  30.710  1.00  0.00           C
ATOM   4592  HA  ASN A 939      39.170  40.490  30.410  1.00  0.00           H
ATOM   4593  CB  ASN A 939      37.950  42.220  31.040  1.00  0.00           C
ATOM   4594  HB1 ASN A 939      37.390  42.690  30.220  1.00  0.00           H
ATOM   4595  HB2 ASN A 939      37.980  42.980  31.850  1.00  0.00           H
ATOM   4596  CG  ASN A 939      37.000  41.100  31.660  1.00  0.00           C
ATOM   4597  OD1 ASN A 939      37.300  39.900  31.600  1.00  0.00           O
ATOM   4598  ND2 ASN A 939      35.780  41.420  32.100  1.00  0.00           N
ATOM   4599 HD21 ASN A 939      35.610  42.340  32.460  1.00  0.00           H
ATOM   4600 HD22 ASN A 939      35.080  40.700  32.140  1.00  0.00           H
ATOM   4601  C   ASN A 939      39.930  42.310  29.530  1.00  0.00           C
ATOM   4602  O   ASN A 939      39.560  43.470  29.290  1.00  0.00           O
ATOM   4603  N   ARG A 940      40.840  41.820  28.690  1.00  0.00           N
ATOM   4604  HN  ARG A 940      41.190  40.900  28.870  1.00  0.00           H
ATOM   4605  CA  ARG A 940      41.280  42.520  27.440  1.00  0.00           C
ATOM   4606  HA  ARG A 940      40.420  43.050  27.060  1.00  0.00           H
ATOM   4607  CB  ARG A 940      42.420  43.430  27.770  1.00  0.00           C
ATOM   4608  HB1 ARG A 940      41.980  44.090  28.540  1.00  0.00           H
ATOM   4609  HB2 ARG A 940      42.670  44.080  26.900  1.00  0.00           H
ATOM   4610  CG  ARG A 940      43.630  42.770  28.380  1.00  0.00           C
ATOM   4611  HG1 ARG A 940      44.210  42.280  27.580  1.00  0.00           H
ATOM   4612  HG2 ARG A 940      43.350  41.930  29.080  1.00  0.00           H
ATOM   4613  CD  ARG A 940      44.540  43.800  29.020  1.00  0.00           C
ATOM   4614  HD1 ARG A 940      44.130  44.330  29.910  1.00  0.00           H
ATOM   4615  HD2 ARG A 940      44.750  44.610  28.290  1.00  0.00           H
ATOM   4616  NE  ARG A 940      45.770  43.100  29.440  1.00  0.00           N
ATOM   4617  HE  ARG A 940      45.750  42.100  29.460  1.00  0.00           H
ATOM   4618  CZ  ARG A 940      46.870  43.610  30.050  1.00  0.00           C
ATOM   4619  NH1 ARG A 940      47.840  42.950  30.530  1.00  0.00           N
ATOM   4620 HH11 ARG A 940      47.870  41.970  30.330  1.00  0.00           H
ATOM   4621 HH12 ARG A 940      48.550  43.400  31.060  1.00  0.00           H
ATOM   4622  NH2 ARG A 940      46.990  44.910  30.130  1.00  0.00           N
ATOM   4623 HH21 ARG A 940      46.280  45.480  29.720  1.00  0.00           H
ATOM   4624 HH22 ARG A 940      47.880  45.280  30.360  1.00  0.00           H
ATOM   4625  C   ARG A 940      41.710  41.620  26.280  1.00  0.00           C
ATOM   4626  O   ARG A 940      41.920  40.440  26.470  1.00  0.00           O
ATOM   4627  N   LYS A 941      41.860  42.110  25.140  1.00  0.00           N
ATOM   4628  HN  LYS A 941      41.860  43.060  24.850  1.00  0.00           H
ATOM   4629  CA  LYS A 941      42.100  41.290  23.960  1.00  0.00           C
ATOM   4630  HA  LYS A 941      41.280  40.590  23.870  1.00  0.00           H
ATOM   4631  CB  LYS A 941      42.060  42.170  22.620  1.00  0.00           C
ATOM   4632  HB1 LYS A 941      40.970  42.260  22.420  1.00  0.00           H
ATOM   4633  HB2 LYS A 941      42.390  41.580  21.740  1.00  0.00           H
ATOM   4634  CG  LYS A 941      42.750  43.540  22.650  1.00  0.00           C
ATOM   4635  HG1 LYS A 941      43.690  43.490  23.250  1.00  0.00           H
ATOM   4636  HG2 LYS A 941      42.210  44.300  23.240  1.00  0.00           H
ATOM   4637  CD  LYS A 941      42.940  44.120  21.270  1.00  0.00           C
ATOM   4638  HD1 LYS A 941      43.660  43.620  20.590  1.00  0.00           H
ATOM   4639  HD2 LYS A 941      43.440  45.090  21.470  1.00  0.00           H
ATOM   4640  CE  LYS A 941      41.640  44.170  20.410  1.00  0.00           C
ATOM   4641  HE1 LYS A 941      40.770  44.260  21.100  1.00  0.00           H
ATOM   4642  HE2 LYS A 941      41.450  43.200  19.910  1.00  0.00           H
ATOM   4643  NZ  LYS A 941      41.680  45.270  19.470  1.00  0.00           N
ATOM   4644  HZ1 LYS A 941      42.330  46.030  19.740  1.00  0.00           H
ATOM   4645  HZ2 LYS A 941      40.750  45.700  19.300  1.00  0.00           H
ATOM   4646  HZ3 LYS A 941      41.850  44.910  18.500  1.00  0.00           H
ATOM   4647  C   LYS A 941      43.380  40.490  24.050  1.00  0.00           C
ATOM   4648  O   LYS A 941      43.350  39.370  23.550  1.00  0.00           O
ATOM   4649  N   GLU A 942      44.480  40.940  24.630  1.00  0.00           N
ATOM   4650  HN  GLU A 942      44.500  41.850  25.010  1.00  0.00           H
ATOM   4651  CA  GLU A 942      45.810  40.430  24.430  1.00  0.00           C
ATOM   4652  HA  GLU A 942      45.950  40.040  23.430  1.00  0.00           H
ATOM   4653  CB  GLU A 942      46.830  41.600  24.730  1.00  0.00           C
ATOM   4654  HB1 GLU A 942      47.880  41.300  24.860  1.00  0.00           H
ATOM   4655  HB2 GLU A 942      46.500  42.050  25.700  1.00  0.00           H
ATOM   4656  CG  GLU A 942      46.710  42.710  23.560  1.00  0.00           C
ATOM   4657  HG1 GLU A 942      47.290  43.640  23.700  1.00  0.00           H
ATOM   4658  HG2 GLU A 942      45.610  42.900  23.510  1.00  0.00           H
ATOM   4659  CD  GLU A 942      46.880  42.090  22.260  1.00  0.00           C
ATOM   4660  OE1 GLU A 942      46.510  42.710  21.260  1.00  0.00           O
ATOM   4661  OE2 GLU A 942      47.470  41.000  22.140  1.00  0.00           O
ATOM   4662  C   GLU A 942      46.070  39.210  25.300  1.00  0.00           C
ATOM   4663  O   GLU A 942      46.900  38.360  25.010  1.00  0.00           O
ATOM   4664  N   HSD A 943      45.230  38.990  26.340  1.00  0.00           N
ATOM   4665  HN  HSD A 943      44.400  39.490  26.550  1.00  0.00           H
ATOM   4666  CA  HSD A 943      45.280  37.680  27.020  1.00  0.00           C
ATOM   4667  HA  HSD A 943      46.330  37.420  27.010  1.00  0.00           H
ATOM   4668  CB  HSD A 943      44.530  37.790  28.400  1.00  0.00           C
ATOM   4669  HB1 HSD A 943      44.730  36.820  28.910  1.00  0.00           H
ATOM   4670  HB2 HSD A 943      43.460  37.870  28.150  1.00  0.00           H
ATOM   4671  ND1 HSD A 943      44.300  39.610  30.110  1.00  0.00           N
ATOM   4672  HD1 HSD A 943      43.310  39.530  30.210  1.00  0.00           H
ATOM   4673  CG  HSD A 943      45.080  38.900  29.280  1.00  0.00           C
ATOM   4674  CE1 HSD A 943      45.100  40.520  30.800  1.00  0.00           C
ATOM   4675  HE1 HSD A 943      44.800  41.230  31.560  1.00  0.00           H
ATOM   4676  NE2 HSD A 943      46.390  40.370  30.320  1.00  0.00           N
ATOM   4677  CD2 HSD A 943      46.350  39.400  29.340  1.00  0.00           C
ATOM   4678  HD2 HSD A 943      47.240  39.140  28.770  1.00  0.00           H
ATOM   4679  C   HSD A 943      44.570  36.580  26.290  1.00  0.00           C
ATOM   4680  O   HSD A 943      44.800  35.430  26.630  1.00  0.00           O
ATOM   4681  N   LYS A 944      43.650  36.910  25.320  1.00  0.00           N
ATOM   4682  HN  LYS A 944      43.380  37.820  25.020  1.00  0.00           H
ATOM   4683  CA  LYS A 944      43.030  35.910  24.480  1.00  0.00           C
ATOM   4684  HA  LYS A 944      42.370  36.480  23.860  1.00  0.00           H
ATOM   4685  CB  LYS A 944      44.040  35.130  23.520  1.00  0.00           C
ATOM   4686  HB1 LYS A 944      43.460  34.370  22.940  1.00  0.00           H
ATOM   4687  HB2 LYS A 944      44.700  34.560  24.210  1.00  0.00           H
ATOM   4688  CG  LYS A 944      44.890  35.960  22.510  1.00  0.00           C
ATOM   4689  HG1 LYS A 944      45.410  36.730  23.120  1.00  0.00           H
ATOM   4690  HG2 LYS A 944      44.290  36.480  21.740  1.00  0.00           H
ATOM   4691  CD  LYS A 944      45.920  35.180  21.700  1.00  0.00           C
ATOM   4692  HD1 LYS A 944      45.440  34.400  21.080  1.00  0.00           H
ATOM   4693  HD2 LYS A 944      46.480  34.600  22.470  1.00  0.00           H
ATOM   4694  CE  LYS A 944      46.930  36.040  20.860  1.00  0.00           C
ATOM   4695  HE1 LYS A 944      47.720  35.380  20.440  1.00  0.00           H
ATOM   4696  HE2 LYS A 944      47.430  36.780  21.530  1.00  0.00           H
ATOM   4697  NZ  LYS A 944      46.220  36.750  19.710  1.00  0.00           N
ATOM   4698  HZ1 LYS A 944      46.750  37.640  19.580  1.00  0.00           H
ATOM   4699  HZ2 LYS A 944      45.270  36.960  20.040  1.00  0.00           H
ATOM   4700  HZ3 LYS A 944      46.240  36.090  18.900  1.00  0.00           H
ATOM   4701  C   LYS A 944      42.100  34.950  25.170  1.00  0.00           C
ATOM   4702  O   LYS A 944      42.180  33.750  24.880  1.00  0.00           O
ATOM   4703  N   LEU A 945      41.270  35.450  26.090  1.00  0.00           N
ATOM   4704  HN  LEU A 945      41.280  36.440  26.230  1.00  0.00           H
ATOM   4705  CA  LEU A 945      40.480  34.660  27.080  1.00  0.00           C
ATOM   4706  HA  LEU A 945      41.120  33.870  27.440  1.00  0.00           H
ATOM   4707  CB  LEU A 945      39.910  35.640  28.180  1.00  0.00           C
ATOM   4708  HB1 LEU A 945      39.360  35.030  28.930  1.00  0.00           H
ATOM   4709  HB2 LEU A 945      39.220  36.400  27.750  1.00  0.00           H
ATOM   4710  CG  LEU A 945      40.990  36.460  28.870  1.00  0.00           C
ATOM   4711  HG  LEU A 945      41.340  37.230  28.140  1.00  0.00           H
ATOM   4712  CD1 LEU A 945      40.320  37.250  30.120  1.00  0.00           C
ATOM   4713 HD11 LEU A 945      41.080  37.550  30.870  1.00  0.00           H
ATOM   4714 HD12 LEU A 945      39.660  36.540  30.660  1.00  0.00           H
ATOM   4715 HD13 LEU A 945      39.760  38.100  29.680  1.00  0.00           H
ATOM   4716  CD2 LEU A 945      42.170  35.580  29.440  1.00  0.00           C
ATOM   4717 HD21 LEU A 945      41.790  34.820  30.150  1.00  0.00           H
ATOM   4718 HD22 LEU A 945      42.860  36.250  29.990  1.00  0.00           H
ATOM   4719 HD23 LEU A 945      42.770  35.030  28.670  1.00  0.00           H
ATOM   4720  C   LEU A 945      39.270  33.990  26.490  1.00  0.00           C
ATOM   4721  O   LEU A 945      38.560  34.560  25.670  1.00  0.00           O
ATOM   4722  N   LYS A 946      39.010  32.790  26.870  1.00  0.00           N
ATOM   4723  HN  LYS A 946      39.610  32.410  27.570  1.00  0.00           H
ATOM   4724  CA  LYS A 946      37.890  32.030  26.380  1.00  0.00           C
ATOM   4725  HA  LYS A 946      37.350  32.650  25.670  1.00  0.00           H
ATOM   4726  CB  LYS A 946      38.220  30.730  25.640  1.00  0.00           C
ATOM   4727  HB1 LYS A 946      37.280  30.220  25.380  1.00  0.00           H
ATOM   4728  HB2 LYS A 946      38.790  30.160  26.410  1.00  0.00           H
ATOM   4729  CG  LYS A 946      39.110  30.740  24.380  1.00  0.00           C
ATOM   4730  HG1 LYS A 946      39.920  31.450  24.650  1.00  0.00           H
ATOM   4731  HG2 LYS A 946      38.550  31.300  23.600  1.00  0.00           H
ATOM   4732  CD  LYS A 946      39.640  29.320  23.920  1.00  0.00           C
ATOM   4733  HD1 LYS A 946      38.670  28.850  23.750  1.00  0.00           H
ATOM   4734  HD2 LYS A 946      40.090  28.770  24.760  1.00  0.00           H
ATOM   4735  CE  LYS A 946      40.620  29.430  22.850  1.00  0.00           C
ATOM   4736  HE1 LYS A 946      40.690  28.420  22.370  1.00  0.00           H
ATOM   4737  HE2 LYS A 946      41.690  29.630  23.090  1.00  0.00           H
ATOM   4738  NZ  LYS A 946      40.250  30.300  21.740  1.00  0.00           N
ATOM   4739  HZ1 LYS A 946      40.730  31.220  21.740  1.00  0.00           H
ATOM   4740  HZ2 LYS A 946      39.220  30.390  21.810  1.00  0.00           H
ATOM   4741  HZ3 LYS A 946      40.540  29.940  20.810  1.00  0.00           H
ATOM   4742  C   LYS A 946      36.910  31.900  27.390  1.00  0.00           C
ATOM   4743  O   LYS A 946      35.740  31.560  27.140  1.00  0.00           O
ATOM   4744  N   LYS A 947      37.280  32.120  28.690  1.00  0.00           N
ATOM   4745  HN  LYS A 947      38.230  32.330  28.950  1.00  0.00           H
ATOM   4746  CA  LYS A 947      36.470  31.870  29.900  1.00  0.00           C
ATOM   4747  HA  LYS A 947      35.490  31.540  29.590  1.00  0.00           H
ATOM   4748  CB  LYS A 947      37.150  30.710  30.680  1.00  0.00           C
ATOM   4749  HB1 LYS A 947      36.620  30.610  31.660  1.00  0.00           H
ATOM   4750  HB2 LYS A 947      38.180  31.060  30.960  1.00  0.00           H
ATOM   4751  CG  LYS A 947      37.160  29.430  29.920  1.00  0.00           C
ATOM   4752  HG1 LYS A 947      37.550  29.540  28.890  1.00  0.00           H
ATOM   4753  HG2 LYS A 947      36.130  29.050  29.970  1.00  0.00           H
ATOM   4754  CD  LYS A 947      38.090  28.350  30.400  1.00  0.00           C
ATOM   4755  HD1 LYS A 947      39.100  28.800  30.360  1.00  0.00           H
ATOM   4756  HD2 LYS A 947      38.090  27.510  29.660  1.00  0.00           H
ATOM   4757  CE  LYS A 947      37.760  27.740  31.820  1.00  0.00           C
ATOM   4758  HE1 LYS A 947      36.860  27.100  31.820  1.00  0.00           H
ATOM   4759  HE2 LYS A 947      37.610  28.540  32.590  1.00  0.00           H
ATOM   4760  NZ  LYS A 947      38.770  26.830  32.270  1.00  0.00           N
ATOM   4761  HZ1 LYS A 947      38.880  26.010  31.650  1.00  0.00           H
ATOM   4762  HZ2 LYS A 947      38.600  26.510  33.250  1.00  0.00           H
ATOM   4763  HZ3 LYS A 947      39.590  27.450  32.170  1.00  0.00           H
ATOM   4764  C   LYS A 947      36.240  33.070  30.730  1.00  0.00           C
ATOM   4765  O   LYS A 947      35.780  32.950  31.890  1.00  0.00           O
ATOM   4766  N   GLY A 948      36.530  34.230  30.160  1.00  0.00           N
ATOM   4767  HN  GLY A 948      36.930  34.200  29.240  1.00  0.00           H
ATOM   4768  CA  GLY A 948      36.400  35.560  30.760  1.00  0.00           C
ATOM   4769  HA1 GLY A 948      36.220  36.210  29.910  1.00  0.00           H
ATOM   4770  HA2 GLY A 948      37.390  35.690  31.160  1.00  0.00           H
ATOM   4771  C   GLY A 948      35.200  36.020  31.640  1.00  0.00           C
ATOM   4772  O   GLY A 948      34.010  35.800  31.370  1.00  0.00           O
ATOM   4773  N   ALA A 949      35.530  36.570  32.810  1.00  0.00           N
ATOM   4774  HN  ALA A 949      36.460  36.610  33.160  1.00  0.00           H
ATOM   4775  CA  ALA A 949      34.630  36.830  33.910  1.00  0.00           C
ATOM   4776  HA  ALA A 949      33.980  35.980  34.030  1.00  0.00           H
ATOM   4777  CB  ALA A 949      35.540  36.760  35.160  1.00  0.00           C
ATOM   4778  HB1 ALA A 949      35.960  35.790  35.500  1.00  0.00           H
ATOM   4779  HB2 ALA A 949      35.120  37.320  36.040  1.00  0.00           H
ATOM   4780  HB3 ALA A 949      36.380  37.430  34.880  1.00  0.00           H
ATOM   4781  C   ALA A 949      33.820  38.090  33.770  1.00  0.00           C
ATOM   4782  O   ALA A 949      33.980  38.830  32.840  1.00  0.00           O
ATOM   4783  N   GLY A 950      32.830  38.280  34.700  1.00  0.00           N
ATOM   4784  HN  GLY A 950      32.710  37.730  35.520  1.00  0.00           H
ATOM   4785  CA  GLY A 950      31.970  39.530  34.570  1.00  0.00           C
ATOM   4786  HA1 GLY A 950      31.050  39.080  34.900  1.00  0.00           H
ATOM   4787  HA2 GLY A 950      32.040  39.980  33.590  1.00  0.00           H
ATOM   4788  C   GLY A 950      32.290  40.540  35.530  1.00  0.00           C
ATOM   4789  O   GLY A 950      33.290  40.410  36.260  1.00  0.00           O
ATOM   4790  N   TYR A 951      31.450  41.530  35.610  1.00  0.00           N
ATOM   4791  HN  TYR A 951      30.660  41.480  35.010  1.00  0.00           H
ATOM   4792  CA  TYR A 951      31.770  42.660  36.520  1.00  0.00           C
ATOM   4793  HA  TYR A 951      32.750  42.540  36.960  1.00  0.00           H
ATOM   4794  CB  TYR A 951      31.670  44.090  35.770  1.00  0.00           C
ATOM   4795  HB1 TYR A 951      31.840  44.950  36.460  1.00  0.00           H
ATOM   4796  HB2 TYR A 951      30.650  44.350  35.420  1.00  0.00           H
ATOM   4797  CG  TYR A 951      32.740  44.250  34.720  1.00  0.00           C
ATOM   4798  CD1 TYR A 951      32.520  44.000  33.370  1.00  0.00           C
ATOM   4799  HD1 TYR A 951      31.490  43.790  33.110  1.00  0.00           H
ATOM   4800  CE1 TYR A 951      33.560  44.000  32.440  1.00  0.00           C
ATOM   4801  HE1 TYR A 951      33.320  43.470  31.540  1.00  0.00           H
ATOM   4802  CZ  TYR A 951      34.840  44.400  32.790  1.00  0.00           C
ATOM   4803  OH  TYR A 951      35.920  44.430  31.930  1.00  0.00           O
ATOM   4804  HH  TYR A 951      35.620  44.520  31.030  1.00  0.00           H
ATOM   4805  CD2 TYR A 951      34.070  44.430  35.200  1.00  0.00           C
ATOM   4806  HD2 TYR A 951      34.190  44.610  36.270  1.00  0.00           H
ATOM   4807  CE2 TYR A 951      35.100  44.570  34.190  1.00  0.00           C
ATOM   4808  HE2 TYR A 951      36.080  44.800  34.580  1.00  0.00           H
ATOM   4809  C   TYR A 951      30.940  42.800  37.750  1.00  0.00           C
ATOM   4810  O   TYR A 951      31.130  43.760  38.540  1.00  0.00           O
ATOM   4811  N   HSD A 952      30.100  41.820  38.050  1.00  0.00           N
ATOM   4812  HN  HSD A 952      29.960  41.050  37.450  1.00  0.00           H
ATOM   4813  CA  HSD A 952      29.200  41.870  39.230  1.00  0.00           C
ATOM   4814  HA  HSD A 952      29.270  42.840  39.710  1.00  0.00           H
ATOM   4815  CB  HSD A 952      27.700  41.690  38.810  1.00  0.00           C
ATOM   4816  HB1 HSD A 952      27.050  41.600  39.710  1.00  0.00           H
ATOM   4817  HB2 HSD A 952      27.540  40.790  38.180  1.00  0.00           H
ATOM   4818  ND1 HSD A 952      26.390  42.810  36.990  1.00  0.00           N
ATOM   4819  HD1 HSD A 952      26.160  41.950  36.530  1.00  0.00           H
ATOM   4820  CG  HSD A 952      27.300  42.930  37.990  1.00  0.00           C
ATOM   4821  CE1 HSD A 952      26.380  43.960  36.310  1.00  0.00           C
ATOM   4822  HE1 HSD A 952      25.850  44.100  35.370  1.00  0.00           H
ATOM   4823  NE2 HSD A 952      27.180  44.870  36.930  1.00  0.00           N
ATOM   4824  CD2 HSD A 952      27.750  44.200  37.990  1.00  0.00           C
ATOM   4825  HD2 HSD A 952      28.330  44.740  38.740  1.00  0.00           H
ATOM   4826  C   HSD A 952      29.590  40.900  40.290  1.00  0.00           C
ATOM   4827  O   HSD A 952      29.620  41.240  41.470  1.00  0.00           O
ATOM   4828  N   LEU A 953      29.970  39.670  39.970  1.00  0.00           N
ATOM   4829  HN  LEU A 953      30.270  39.430  39.050  1.00  0.00           H
ATOM   4830  CA  LEU A 953      30.180  38.620  40.940  1.00  0.00           C
ATOM   4831  HA  LEU A 953      29.290  38.580  41.550  1.00  0.00           H
ATOM   4832  CB  LEU A 953      30.150  37.260  40.140  1.00  0.00           C
ATOM   4833  HB1 LEU A 953      31.070  37.220  39.520  1.00  0.00           H
ATOM   4834  HB2 LEU A 953      29.320  37.260  39.400  1.00  0.00           H
ATOM   4835  CG  LEU A 953      30.120  35.970  40.970  1.00  0.00           C
ATOM   4836  HG  LEU A 953      31.070  35.980  41.520  1.00  0.00           H
ATOM   4837  CD1 LEU A 953      29.030  35.970  42.090  1.00  0.00           C
ATOM   4838 HD11 LEU A 953      27.990  35.970  41.710  1.00  0.00           H
ATOM   4839 HD12 LEU A 953      29.210  36.780  42.840  1.00  0.00           H
ATOM   4840 HD13 LEU A 953      29.280  35.050  42.670  1.00  0.00           H
ATOM   4841  CD2 LEU A 953      30.020  34.660  40.180  1.00  0.00           C
ATOM   4842 HD21 LEU A 953      30.920  34.580  39.540  1.00  0.00           H
ATOM   4843 HD22 LEU A 953      29.180  34.650  39.450  1.00  0.00           H
ATOM   4844 HD23 LEU A 953      29.910  33.790  40.860  1.00  0.00           H
ATOM   4845  C   LEU A 953      31.270  38.860  41.910  1.00  0.00           C
ATOM   4846  O   LEU A 953      31.190  38.670  43.110  1.00  0.00           O
ATOM   4847  N   ASP A 954      32.360  39.380  41.410  1.00  0.00           N
ATOM   4848  HN  ASP A 954      32.490  39.520  40.440  1.00  0.00           H
ATOM   4849  CA  ASP A 954      33.470  39.770  42.220  1.00  0.00           C
ATOM   4850  HA  ASP A 954      33.760  39.000  42.930  1.00  0.00           H
ATOM   4851  CB  ASP A 954      34.700  40.070  41.300  1.00  0.00           C
ATOM   4852  HB1 ASP A 954      34.960  39.230  40.620  1.00  0.00           H
ATOM   4853  HB2 ASP A 954      35.640  40.320  41.830  1.00  0.00           H
ATOM   4854  CG  ASP A 954      34.450  41.320  40.390  1.00  0.00           C
ATOM   4855  OD1 ASP A 954      33.500  41.490  39.620  1.00  0.00           O
ATOM   4856  OD2 ASP A 954      35.320  42.370  40.660  1.00  0.00           O
ATOM   4857  HD2 ASP A 954      35.140  43.170  40.150  1.00  0.00           H
ATOM   4858  C   ASP A 954      33.170  40.910  43.180  1.00  0.00           C
ATOM   4859  O   ASP A 954      33.460  40.930  44.340  1.00  0.00           O
ATOM   4860  N   LEU A 955      32.530  42.000  42.690  1.00  0.00           N
ATOM   4861  HN  LEU A 955      32.080  42.090  41.800  1.00  0.00           H
ATOM   4862  CA  LEU A 955      32.280  43.080  43.690  1.00  0.00           C
ATOM   4863  HA  LEU A 955      33.180  43.230  44.270  1.00  0.00           H
ATOM   4864  CB  LEU A 955      31.860  44.330  42.960  1.00  0.00           C
ATOM   4865  HB1 LEU A 955      31.130  44.140  42.160  1.00  0.00           H
ATOM   4866  HB2 LEU A 955      32.780  44.640  42.440  1.00  0.00           H
ATOM   4867  CG  LEU A 955      31.390  45.590  43.860  1.00  0.00           C
ATOM   4868  HG  LEU A 955      30.490  45.360  44.470  1.00  0.00           H
ATOM   4869  CD1 LEU A 955      32.530  46.020  44.690  1.00  0.00           C
ATOM   4870 HD11 LEU A 955      32.940  45.190  45.310  1.00  0.00           H
ATOM   4871 HD12 LEU A 955      32.180  46.860  45.330  1.00  0.00           H
ATOM   4872 HD13 LEU A 955      33.320  46.420  44.010  1.00  0.00           H
ATOM   4873  CD2 LEU A 955      31.030  46.680  42.820  1.00  0.00           C
ATOM   4874 HD21 LEU A 955      30.740  47.560  43.450  1.00  0.00           H
ATOM   4875 HD22 LEU A 955      30.090  46.370  42.320  1.00  0.00           H
ATOM   4876 HD23 LEU A 955      31.780  46.830  42.020  1.00  0.00           H
ATOM   4877  C   LEU A 955      31.240  42.700  44.780  1.00  0.00           C
ATOM   4878  O   LEU A 955      31.270  43.170  45.920  1.00  0.00           O
ATOM   4879  N   LEU A 956      30.240  41.740  44.420  1.00  0.00           N
ATOM   4880  HN  LEU A 956      30.070  41.450  43.480  1.00  0.00           H
ATOM   4881  CA  LEU A 956      29.320  41.160  45.320  1.00  0.00           C
ATOM   4882  HA  LEU A 956      28.840  42.030  45.750  1.00  0.00           H
ATOM   4883  CB  LEU A 956      28.190  40.290  44.610  1.00  0.00           C
ATOM   4884  HB1 LEU A 956      28.590  39.300  44.320  1.00  0.00           H
ATOM   4885  HB2 LEU A 956      27.860  40.780  43.680  1.00  0.00           H
ATOM   4886  CG  LEU A 956      26.880  40.090  45.460  1.00  0.00           C
ATOM   4887  HG  LEU A 956      26.920  40.980  46.130  1.00  0.00           H
ATOM   4888  CD1 LEU A 956      25.590  40.330  44.630  1.00  0.00           C
ATOM   4889 HD11 LEU A 956      24.660  40.340  45.220  1.00  0.00           H
ATOM   4890 HD12 LEU A 956      25.560  39.500  43.890  1.00  0.00           H
ATOM   4891 HD13 LEU A 956      25.770  41.270  44.050  1.00  0.00           H
ATOM   4892  CD2 LEU A 956      26.960  38.760  46.300  1.00  0.00           C
ATOM   4893 HD21 LEU A 956      25.940  38.700  46.730  1.00  0.00           H
ATOM   4894 HD22 LEU A 956      27.690  38.770  47.130  1.00  0.00           H
ATOM   4895 HD23 LEU A 956      27.080  37.870  45.640  1.00  0.00           H
ATOM   4896  C   LEU A 956      29.950  40.310  46.450  1.00  0.00           C
ATOM   4897  O   LEU A 956      29.640  40.330  47.620  1.00  0.00           O
ATOM   4898  N   MET A 957      30.860  39.420  46.050  1.00  0.00           N
ATOM   4899  HN  MET A 957      30.960  39.330  45.060  1.00  0.00           H
ATOM   4900  CA  MET A 957      31.610  38.490  46.870  1.00  0.00           C
ATOM   4901  HA  MET A 957      30.880  37.950  47.440  1.00  0.00           H
ATOM   4902  CB  MET A 957      32.230  37.550  45.860  1.00  0.00           C
ATOM   4903  HB1 MET A 957      32.970  37.050  46.530  1.00  0.00           H
ATOM   4904  HB2 MET A 957      32.810  38.020  45.050  1.00  0.00           H
ATOM   4905  CG  MET A 957      31.250  36.420  45.310  1.00  0.00           C
ATOM   4906  HG1 MET A 957      31.970  35.700  44.860  1.00  0.00           H
ATOM   4907  HG2 MET A 957      30.520  36.840  44.590  1.00  0.00           H
ATOM   4908  SD  MET A 957      30.170  35.490  46.570  1.00  0.00           S
ATOM   4909  CE  MET A 957      31.500  34.740  47.550  1.00  0.00           C
ATOM   4910  HE1 MET A 957      32.200  35.520  47.920  1.00  0.00           H
ATOM   4911  HE2 MET A 957      32.050  34.020  46.910  1.00  0.00           H
ATOM   4912  HE3 MET A 957      31.090  34.200  48.440  1.00  0.00           H
ATOM   4913  C   MET A 957      32.600  39.180  47.790  1.00  0.00           C
ATOM   4914  O   MET A 957      32.580  38.990  49.030  1.00  0.00           O
ATOM   4915  N   VAL A 958      33.400  40.130  47.280  1.00  0.00           N
ATOM   4916  HN  VAL A 958      33.210  40.370  46.330  1.00  0.00           H
ATOM   4917  CA  VAL A 958      34.290  40.980  48.080  1.00  0.00           C
ATOM   4918  HA  VAL A 958      34.770  40.170  48.610  1.00  0.00           H
ATOM   4919  CB  VAL A 958      35.330  41.670  47.210  1.00  0.00           C
ATOM   4920  HB  VAL A 958      34.820  41.950  46.260  1.00  0.00           H
ATOM   4921  CG1 VAL A 958      36.000  42.830  47.900  1.00  0.00           C
ATOM   4922 HG11 VAL A 958      36.950  43.200  47.440  1.00  0.00           H
ATOM   4923 HG12 VAL A 958      36.250  42.490  48.930  1.00  0.00           H
ATOM   4924 HG13 VAL A 958      35.470  43.790  47.840  1.00  0.00           H
ATOM   4925  CG2 VAL A 958      36.520  40.680  46.860  1.00  0.00           C
ATOM   4926 HG21 VAL A 958      37.240  40.440  47.660  1.00  0.00           H
ATOM   4927 HG22 VAL A 958      37.130  41.130  46.040  1.00  0.00           H
ATOM   4928 HG23 VAL A 958      36.040  39.740  46.520  1.00  0.00           H
ATOM   4929  C   VAL A 958      33.610  41.760  49.110  1.00  0.00           C
ATOM   4930  O   VAL A 958      33.920  41.860  50.260  1.00  0.00           O
ATOM   4931  N   GLY A 959      32.420  42.370  48.700  1.00  0.00           N
ATOM   4932  HN  GLY A 959      32.090  42.210  47.770  1.00  0.00           H
ATOM   4933  CA  GLY A 959      31.490  43.080  49.480  1.00  0.00           C
ATOM   4934  HA1 GLY A 959      30.740  43.240  48.730  1.00  0.00           H
ATOM   4935  HA2 GLY A 959      31.920  43.940  49.990  1.00  0.00           H
ATOM   4936  C   GLY A 959      30.870  42.250  50.630  1.00  0.00           C
ATOM   4937  O   GLY A 959      30.770  42.760  51.770  1.00  0.00           O
ATOM   4938  N   VAL A 960      30.390  41.010  50.410  1.00  0.00           N
ATOM   4939  HN  VAL A 960      30.400  40.410  49.610  1.00  0.00           H
ATOM   4940  CA  VAL A 960      29.680  40.200  51.450  1.00  0.00           C
ATOM   4941  HA  VAL A 960      29.130  40.900  52.070  1.00  0.00           H
ATOM   4942  CB  VAL A 960      28.700  39.190  50.850  1.00  0.00           C
ATOM   4943  HB  VAL A 960      28.050  39.840  50.230  1.00  0.00           H
ATOM   4944  CG1 VAL A 960      29.440  38.100  50.000  1.00  0.00           C
ATOM   4945 HG11 VAL A 960      30.340  38.550  49.520  1.00  0.00           H
ATOM   4946 HG12 VAL A 960      28.810  37.640  49.210  1.00  0.00           H
ATOM   4947 HG13 VAL A 960      30.000  37.320  50.560  1.00  0.00           H
ATOM   4948  CG2 VAL A 960      27.900  38.600  52.040  1.00  0.00           C
ATOM   4949 HG21 VAL A 960      28.500  37.820  52.570  1.00  0.00           H
ATOM   4950 HG22 VAL A 960      26.980  38.150  51.630  1.00  0.00           H
ATOM   4951 HG23 VAL A 960      27.670  39.380  52.810  1.00  0.00           H
ATOM   4952  C   VAL A 960      30.780  39.590  52.390  1.00  0.00           C
ATOM   4953  O   VAL A 960      30.600  39.470  53.640  1.00  0.00           O
ATOM   4954  N   MET A 961      31.970  39.290  51.820  1.00  0.00           N
ATOM   4955  HN  MET A 961      32.150  39.450  50.850  1.00  0.00           H
ATOM   4956  CA  MET A 961      33.090  38.810  52.610  1.00  0.00           C
ATOM   4957  HA  MET A 961      32.730  38.100  53.340  1.00  0.00           H
ATOM   4958  CB  MET A 961      34.070  37.950  51.690  1.00  0.00           C
ATOM   4959  HB1 MET A 961      35.000  37.690  52.240  1.00  0.00           H
ATOM   4960  HB2 MET A 961      34.380  38.690  50.920  1.00  0.00           H
ATOM   4961  CG  MET A 961      33.460  36.630  51.130  1.00  0.00           C
ATOM   4962  HG1 MET A 961      34.330  36.140  50.660  1.00  0.00           H
ATOM   4963  HG2 MET A 961      32.720  36.970  50.370  1.00  0.00           H
ATOM   4964  SD  MET A 961      32.770  35.500  52.370  1.00  0.00           S
ATOM   4965  CE  MET A 961      34.280  34.790  53.030  1.00  0.00           C
ATOM   4966  HE1 MET A 961      34.840  34.150  52.320  1.00  0.00           H
ATOM   4967  HE2 MET A 961      34.180  34.220  53.980  1.00  0.00           H
ATOM   4968  HE3 MET A 961      34.970  35.630  53.280  1.00  0.00           H
ATOM   4969  C   MET A 961      33.730  39.840  53.520  1.00  0.00           C
ATOM   4970  O   MET A 961      34.230  39.490  54.620  1.00  0.00           O
ATOM   4971  N   LEU A 962      33.630  41.160  53.250  1.00  0.00           N
ATOM   4972  HN  LEU A 962      33.290  41.430  52.360  1.00  0.00           H
ATOM   4973  CA  LEU A 962      33.870  42.220  54.150  1.00  0.00           C
ATOM   4974  HA  LEU A 962      34.850  42.150  54.590  1.00  0.00           H
ATOM   4975  CB  LEU A 962      33.610  43.520  53.380  1.00  0.00           C
ATOM   4976  HB1 LEU A 962      32.520  43.720  53.370  1.00  0.00           H
ATOM   4977  HB2 LEU A 962      34.030  43.350  52.360  1.00  0.00           H
ATOM   4978  CG  LEU A 962      34.280  44.850  54.000  1.00  0.00           C
ATOM   4979  HG  LEU A 962      35.290  44.550  54.340  1.00  0.00           H
ATOM   4980  CD1 LEU A 962      34.340  46.070  53.010  1.00  0.00           C
ATOM   4981 HD11 LEU A 962      34.850  45.840  52.050  1.00  0.00           H
ATOM   4982 HD12 LEU A 962      34.850  46.930  53.490  1.00  0.00           H
ATOM   4983 HD13 LEU A 962      33.310  46.450  52.840  1.00  0.00           H
ATOM   4984  CD2 LEU A 962      33.350  45.320  55.070  1.00  0.00           C
ATOM   4985 HD21 LEU A 962      32.260  45.160  54.890  1.00  0.00           H
ATOM   4986 HD22 LEU A 962      33.480  46.410  55.240  1.00  0.00           H
ATOM   4987 HD23 LEU A 962      33.580  45.000  56.100  1.00  0.00           H
ATOM   4988  C   LEU A 962      32.990  42.230  55.400  1.00  0.00           C
ATOM   4989  O   LEU A 962      33.490  42.320  56.500  1.00  0.00           O
ATOM   4990  N   GLY A 963      31.690  42.070  55.280  1.00  0.00           N
ATOM   4991  HN  GLY A 963      31.340  41.910  54.350  1.00  0.00           H
ATOM   4992  CA  GLY A 963      30.760  41.640  56.350  1.00  0.00           C
ATOM   4993  HA1 GLY A 963      29.860  41.300  55.880  1.00  0.00           H
ATOM   4994  HA2 GLY A 963      30.610  42.540  56.920  1.00  0.00           H
ATOM   4995  C   GLY A 963      31.120  40.480  57.190  1.00  0.00           C
ATOM   4996  O   GLY A 963      31.140  40.610  58.410  1.00  0.00           O
ATOM   4997  N   VAL A 964      31.470  39.360  56.570  1.00  0.00           N
ATOM   4998  HN  VAL A 964      31.360  39.200  55.590  1.00  0.00           H
ATOM   4999  CA  VAL A 964      31.960  38.220  57.320  1.00  0.00           C
ATOM   5000  HA  VAL A 964      31.190  37.980  58.050  1.00  0.00           H
ATOM   5001  CB  VAL A 964      31.980  36.950  56.530  1.00  0.00           C
ATOM   5002  HB  VAL A 964      32.630  37.050  55.630  1.00  0.00           H
ATOM   5003  CG1 VAL A 964      32.430  35.810  57.480  1.00  0.00           C
ATOM   5004 HG11 VAL A 964      32.310  34.830  56.970  1.00  0.00           H
ATOM   5005 HG12 VAL A 964      31.740  35.700  58.340  1.00  0.00           H
ATOM   5006 HG13 VAL A 964      33.500  35.830  57.780  1.00  0.00           H
ATOM   5007  CG2 VAL A 964      30.540  36.580  55.890  1.00  0.00           C
ATOM   5008 HG21 VAL A 964      30.150  37.440  55.290  1.00  0.00           H
ATOM   5009 HG22 VAL A 964      29.800  36.420  56.710  1.00  0.00           H
ATOM   5010 HG23 VAL A 964      30.520  35.740  55.180  1.00  0.00           H
ATOM   5011  C   VAL A 964      33.300  38.560  58.090  1.00  0.00           C
ATOM   5012  O   VAL A 964      33.570  38.090  59.230  1.00  0.00           O
ATOM   5013  N   CYS A 965      34.270  39.240  57.430  1.00  0.00           N
ATOM   5014  HN  CYS A 965      34.120  39.290  56.440  1.00  0.00           H
ATOM   5015  CA  CYS A 965      35.530  39.610  58.070  1.00  0.00           C
ATOM   5016  HA  CYS A 965      35.910  38.670  58.440  1.00  0.00           H
ATOM   5017  CB  CYS A 965      36.460  40.280  57.070  1.00  0.00           C
ATOM   5018  HB1 CYS A 965      37.330  40.750  57.590  1.00  0.00           H
ATOM   5019  HB2 CYS A 965      35.930  41.140  56.610  1.00  0.00           H
ATOM   5020  SG  CYS A 965      36.950  39.180  55.830  1.00  0.00           S
ATOM   5021  HG1 CYS A 965      35.760  39.280  55.290  1.00  0.00           H
ATOM   5022  C   CYS A 965      35.300  40.510  59.250  1.00  0.00           C
ATOM   5023  O   CYS A 965      35.800  40.300  60.330  1.00  0.00           O
ATOM   5024  N   SER A 966      34.380  41.430  59.100  1.00  0.00           N
ATOM   5025  HN  SER A 966      33.820  41.490  58.280  1.00  0.00           H
ATOM   5026  CA  SER A 966      33.920  42.280  60.160  1.00  0.00           C
ATOM   5027  HA  SER A 966      34.810  42.800  60.480  1.00  0.00           H
ATOM   5028  CB  SER A 966      32.920  43.280  59.680  1.00  0.00           C
ATOM   5029  HB1 SER A 966      32.630  43.970  60.490  1.00  0.00           H
ATOM   5030  HB2 SER A 966      32.010  42.740  59.340  1.00  0.00           H
ATOM   5031  OG  SER A 966      33.430  44.030  58.620  1.00  0.00           O
ATOM   5032  HG1 SER A 966      33.430  43.510  57.820  1.00  0.00           H
ATOM   5033  C   SER A 966      33.320  41.620  61.410  1.00  0.00           C
ATOM   5034  O   SER A 966      33.560  42.070  62.530  1.00  0.00           O
ATOM   5035  N   VAL A 967      32.560  40.520  61.330  1.00  0.00           N
ATOM   5036  HN  VAL A 967      32.270  40.140  60.450  1.00  0.00           H
ATOM   5037  CA  VAL A 967      32.010  39.890  62.470  1.00  0.00           C
ATOM   5038  HA  VAL A 967      31.680  40.720  63.080  1.00  0.00           H
ATOM   5039  CB  VAL A 967      30.690  39.060  62.280  1.00  0.00           C
ATOM   5040  HB  VAL A 967      30.460  38.340  63.100  1.00  0.00           H
ATOM   5041  CG1 VAL A 967      29.620  40.120  62.210  1.00  0.00           C
ATOM   5042 HG11 VAL A 967      28.680  39.660  61.860  1.00  0.00           H
ATOM   5043 HG12 VAL A 967      29.920  40.960  61.530  1.00  0.00           H
ATOM   5044 HG13 VAL A 967      29.500  40.640  63.180  1.00  0.00           H
ATOM   5045  CG2 VAL A 967      30.640  38.240  61.020  1.00  0.00           C
ATOM   5046 HG21 VAL A 967      30.560  38.960  60.170  1.00  0.00           H
ATOM   5047 HG22 VAL A 967      29.780  37.540  61.060  1.00  0.00           H
ATOM   5048 HG23 VAL A 967      31.560  37.630  60.860  1.00  0.00           H
ATOM   5049  C   VAL A 967      33.100  39.050  63.130  1.00  0.00           C
ATOM   5050  O   VAL A 967      33.020  38.820  64.320  1.00  0.00           O
ATOM   5051  N   MET A 968      34.190  38.780  62.450  1.00  0.00           N
ATOM   5052  HN  MET A 968      34.360  39.220  61.570  1.00  0.00           H
ATOM   5053  CA  MET A 968      35.320  37.970  63.000  1.00  0.00           C
ATOM   5054  HA  MET A 968      34.880  37.540  63.890  1.00  0.00           H
ATOM   5055  CB  MET A 968      35.770  36.860  62.030  1.00  0.00           C
ATOM   5056  HB1 MET A 968      36.550  36.220  62.500  1.00  0.00           H
ATOM   5057  HB2 MET A 968      36.360  37.230  61.170  1.00  0.00           H
ATOM   5058  CG  MET A 968      34.660  35.880  61.690  1.00  0.00           C
ATOM   5059  HG1 MET A 968      35.050  35.070  61.030  1.00  0.00           H
ATOM   5060  HG2 MET A 968      33.930  36.330  60.990  1.00  0.00           H
[truncated: 6,873,249 more chars]
