# Supplementary material for: CryoEM and computational modeling structural insights into the pH regulator NBCn1
Source: Nat Commun. 2025 Nov 11;16:9932. doi: 10.1038/s41467-025-64868-z (PMC12606367; doi:10.1038/s41467-025-64868-z)
Supplement: Supplementary file 7 — Supplementary Data 5 [file 41467_2025_64868_MOESM7_ESM.zip › 100ns_z_restr_MD_NBCn1_2NaCO3/hNBCn1_IF/z-restr_hNBCn1_IF_2NaCO3_last_step_61.pdb]

REMARK    GENERATED BY TRJCONV
TITLE     Title t= 101000.00000 step= 50500000
REMARK    THIS IS A SIMULATION BOX
CRYST1   92.387   92.387  104.784  90.00  90.00  90.00 P 1           1
MODEL        1
ATOM      1  N   LEU A 585      24.970  38.250  35.150  1.00  0.00           N
ATOM      2  HT1 LEU A 585      24.060  37.800  35.350  1.00  0.00           H
ATOM      3  HT2 LEU A 585      25.480  37.760  34.390  1.00  0.00           H
ATOM      4  HT3 LEU A 585      24.740  39.140  34.660  1.00  0.00           H
ATOM      5  CA  LEU A 585      25.810  38.140  36.340  1.00  0.00           C
ATOM      6  HA  LEU A 585      26.810  38.290  35.950  1.00  0.00           H
ATOM      7  CB  LEU A 585      25.450  39.270  37.450  1.00  0.00           C
ATOM      8  HB1 LEU A 585      24.340  39.280  37.540  1.00  0.00           H
ATOM      9  HB2 LEU A 585      25.820  40.220  37.010  1.00  0.00           H
ATOM     10  CG  LEU A 585      26.090  39.070  38.820  1.00  0.00           C
ATOM     11  HG  LEU A 585      26.270  37.990  39.020  1.00  0.00           H
ATOM     12  CD1 LEU A 585      27.370  39.800  38.960  1.00  0.00           C
ATOM     13 HD11 LEU A 585      28.130  39.400  38.260  1.00  0.00           H
ATOM     14 HD12 LEU A 585      27.900  39.720  39.930  1.00  0.00           H
ATOM     15 HD13 LEU A 585      27.270  40.900  38.760  1.00  0.00           H
ATOM     16  CD2 LEU A 585      25.110  39.710  39.880  1.00  0.00           C
ATOM     17 HD21 LEU A 585      25.500  39.530  40.900  1.00  0.00           H
ATOM     18 HD22 LEU A 585      24.060  39.350  39.850  1.00  0.00           H
ATOM     19 HD23 LEU A 585      25.170  40.810  39.810  1.00  0.00           H
ATOM     20  C   LEU A 585      25.740  36.720  36.870  1.00  0.00           C
ATOM     21  O   LEU A 585      26.500  35.890  36.450  1.00  0.00           O
ATOM     22  N   ILE A 586      24.690  36.420  37.790  1.00  0.00           N
ATOM     23  HN  ILE A 586      24.040  37.150  37.970  1.00  0.00           H
ATOM     24  CA  ILE A 586      24.630  35.070  38.360  1.00  0.00           C
ATOM     25  HA  ILE A 586      25.630  34.900  38.720  1.00  0.00           H
ATOM     26  CB  ILE A 586      23.470  35.180  39.410  1.00  0.00           C
ATOM     27  HB  ILE A 586      22.620  35.570  38.830  1.00  0.00           H
ATOM     28  CG2 ILE A 586      23.160  33.830  40.090  1.00  0.00           C
ATOM     29 HG21 ILE A 586      23.930  33.350  40.730  1.00  0.00           H
ATOM     30 HG22 ILE A 586      22.920  33.100  39.290  1.00  0.00           H
ATOM     31 HG23 ILE A 586      22.260  34.030  40.720  1.00  0.00           H
ATOM     32  CG1 ILE A 586      23.750  36.280  40.470  1.00  0.00           C
ATOM     33 HG11 ILE A 586      22.910  36.220  41.190  1.00  0.00           H
ATOM     34 HG12 ILE A 586      23.660  37.280  39.990  1.00  0.00           H
ATOM     35  CD  ILE A 586      25.060  36.150  41.250  1.00  0.00           C
ATOM     36  HD1 ILE A 586      26.010  36.230  40.690  1.00  0.00           H
ATOM     37  HD2 ILE A 586      25.050  35.180  41.790  1.00  0.00           H
ATOM     38  HD3 ILE A 586      24.970  36.920  42.050  1.00  0.00           H
ATOM     39  C   ILE A 586      24.350  33.990  37.280  1.00  0.00           C
ATOM     40  O   ILE A 586      24.890  32.930  37.420  1.00  0.00           O
ATOM     41  N   LEU A 587      23.550  34.360  36.250  1.00  0.00           N
ATOM     42  HN  LEU A 587      23.150  35.270  36.210  1.00  0.00           H
ATOM     43  CA  LEU A 587      23.160  33.440  35.180  1.00  0.00           C
ATOM     44  HA  LEU A 587      22.800  32.520  35.620  1.00  0.00           H
ATOM     45  CB  LEU A 587      22.060  34.080  34.290  1.00  0.00           C
ATOM     46  HB1 LEU A 587      22.360  35.040  33.810  1.00  0.00           H
ATOM     47  HB2 LEU A 587      21.230  34.390  34.950  1.00  0.00           H
ATOM     48  CG  LEU A 587      21.370  33.090  33.300  1.00  0.00           C
ATOM     49  HG  LEU A 587      22.190  32.910  32.570  1.00  0.00           H
ATOM     50  CD1 LEU A 587      20.720  31.820  33.850  1.00  0.00           C
ATOM     51 HD11 LEU A 587      21.520  31.170  34.270  1.00  0.00           H
ATOM     52 HD12 LEU A 587      20.260  31.220  33.050  1.00  0.00           H
ATOM     53 HD13 LEU A 587      19.990  31.940  34.680  1.00  0.00           H
ATOM     54  CD2 LEU A 587      20.390  33.840  32.400  1.00  0.00           C
ATOM     55 HD21 LEU A 587      19.380  34.060  32.800  1.00  0.00           H
ATOM     56 HD22 LEU A 587      20.130  33.170  31.550  1.00  0.00           H
ATOM     57 HD23 LEU A 587      20.790  34.830  32.130  1.00  0.00           H
ATOM     58  C   LEU A 587      24.330  33.050  34.210  1.00  0.00           C
ATOM     59  O   LEU A 587      24.510  31.880  33.910  1.00  0.00           O
ATOM     60  N   ASP A 588      25.190  34.110  33.870  1.00  0.00           N
ATOM     61  HN  ASP A 588      25.100  35.040  34.240  1.00  0.00           H
ATOM     62  CA  ASP A 588      26.540  34.040  33.110  1.00  0.00           C
ATOM     63  HA  ASP A 588      26.210  33.700  32.150  1.00  0.00           H
ATOM     64  CB  ASP A 588      27.120  35.450  32.780  1.00  0.00           C
ATOM     65  HB1 ASP A 588      27.940  35.330  32.010  1.00  0.00           H
ATOM     66  HB2 ASP A 588      27.450  35.800  33.770  1.00  0.00           H
ATOM     67  CG  ASP A 588      26.090  36.400  32.230  1.00  0.00           C
ATOM     68  OD1 ASP A 588      25.980  37.560  32.730  1.00  0.00           O
ATOM     69  OD2 ASP A 588      25.350  36.040  31.250  1.00  0.00           O
ATOM     70  C   ASP A 588      27.540  33.100  33.760  1.00  0.00           C
ATOM     71  O   ASP A 588      28.380  32.570  33.070  1.00  0.00           O
ATOM     72  N   ILE A 589      27.470  32.840  35.070  1.00  0.00           N
ATOM     73  HN  ILE A 589      26.810  33.370  35.580  1.00  0.00           H
ATOM     74  CA  ILE A 589      28.400  32.000  35.750  1.00  0.00           C
ATOM     75  HA  ILE A 589      29.280  31.680  35.200  1.00  0.00           H
ATOM     76  CB  ILE A 589      28.930  32.760  36.910  1.00  0.00           C
ATOM     77  HB  ILE A 589      29.680  32.080  37.370  1.00  0.00           H
ATOM     78  CG2 ILE A 589      29.800  33.940  36.350  1.00  0.00           C
ATOM     79 HG21 ILE A 589      30.270  34.460  37.210  1.00  0.00           H
ATOM     80 HG22 ILE A 589      29.150  34.680  35.850  1.00  0.00           H
ATOM     81 HG23 ILE A 589      30.560  33.470  35.690  1.00  0.00           H
ATOM     82  CG1 ILE A 589      27.950  33.240  37.990  1.00  0.00           C
ATOM     83 HG11 ILE A 589      27.420  32.310  38.280  1.00  0.00           H
ATOM     84 HG12 ILE A 589      27.200  33.970  37.610  1.00  0.00           H
ATOM     85  CD  ILE A 589      28.570  33.730  39.320  1.00  0.00           C
ATOM     86  HD1 ILE A 589      29.460  33.110  39.600  1.00  0.00           H
ATOM     87  HD2 ILE A 589      27.900  33.760  40.210  1.00  0.00           H
ATOM     88  HD3 ILE A 589      28.970  34.750  39.140  1.00  0.00           H
ATOM     89  C   ILE A 589      27.670  30.680  36.110  1.00  0.00           C
ATOM     90  O   ILE A 589      28.190  29.870  36.940  1.00  0.00           O
ATOM     91  N   LYS A 590      26.610  30.330  35.310  1.00  0.00           N
ATOM     92  HN  LYS A 590      26.400  30.930  34.540  1.00  0.00           H
ATOM     93  CA  LYS A 590      25.760  29.120  35.480  1.00  0.00           C
ATOM     94  HA  LYS A 590      25.370  29.170  36.480  1.00  0.00           H
ATOM     95  CB  LYS A 590      24.530  28.960  34.530  1.00  0.00           C
ATOM     96  HB1 LYS A 590      24.720  29.500  33.580  1.00  0.00           H
ATOM     97  HB2 LYS A 590      23.710  29.590  34.920  1.00  0.00           H
ATOM     98  CG  LYS A 590      23.920  27.570  34.370  1.00  0.00           C
ATOM     99  HG1 LYS A 590      23.560  27.180  35.350  1.00  0.00           H
ATOM    100  HG2 LYS A 590      24.580  26.820  33.870  1.00  0.00           H
ATOM    101  CD  LYS A 590      22.780  27.690  33.380  1.00  0.00           C
ATOM    102  HD1 LYS A 590      23.180  28.110  32.430  1.00  0.00           H
ATOM    103  HD2 LYS A 590      22.010  28.410  33.690  1.00  0.00           H
ATOM    104  CE  LYS A 590      22.010  26.420  33.010  1.00  0.00           C
ATOM    105  HE1 LYS A 590      22.620  25.620  32.520  1.00  0.00           H
ATOM    106  HE2 LYS A 590      21.300  26.840  32.270  1.00  0.00           H
ATOM    107  NZ  LYS A 590      21.420  25.960  34.250  1.00  0.00           N
ATOM    108  HZ1 LYS A 590      22.100  25.420  34.830  1.00  0.00           H
ATOM    109  HZ2 LYS A 590      20.610  25.370  33.970  1.00  0.00           H
ATOM    110  HZ3 LYS A 590      21.110  26.740  34.860  1.00  0.00           H
ATOM    111  C   LYS A 590      26.460  27.740  35.510  1.00  0.00           C
ATOM    112  O   LYS A 590      26.170  26.880  36.330  1.00  0.00           O
ATOM    113  N   ARG A 591      27.450  27.620  34.610  1.00  0.00           N
ATOM    114  HN  ARG A 591      27.520  28.430  34.040  1.00  0.00           H
ATOM    115  CA  ARG A 591      28.220  26.480  34.300  1.00  0.00           C
ATOM    116  HA  ARG A 591      27.910  25.560  34.800  1.00  0.00           H
ATOM    117  CB  ARG A 591      27.980  26.240  32.740  1.00  0.00           C
ATOM    118  HB1 ARG A 591      28.400  27.130  32.230  1.00  0.00           H
ATOM    119  HB2 ARG A 591      26.900  26.160  32.520  1.00  0.00           H
ATOM    120  CG  ARG A 591      28.570  25.000  32.090  1.00  0.00           C
ATOM    121  HG1 ARG A 591      29.660  25.220  32.000  1.00  0.00           H
ATOM    122  HG2 ARG A 591      28.200  24.950  31.050  1.00  0.00           H
ATOM    123  CD  ARG A 591      28.150  23.690  32.760  1.00  0.00           C
ATOM    124  HD1 ARG A 591      27.060  23.560  32.540  1.00  0.00           H
ATOM    125  HD2 ARG A 591      28.390  23.800  33.840  1.00  0.00           H
ATOM    126  NE  ARG A 591      28.930  22.660  32.040  1.00  0.00           N
ATOM    127  HE  ARG A 591      29.280  22.850  31.130  1.00  0.00           H
ATOM    128  CZ  ARG A 591      29.550  21.560  32.620  1.00  0.00           C
ATOM    129  NH1 ARG A 591      29.140  21.050  33.730  1.00  0.00           N
ATOM    130 HH11 ARG A 591      28.170  21.250  33.860  1.00  0.00           H
ATOM    131 HH12 ARG A 591      29.420  20.110  33.920  1.00  0.00           H
ATOM    132  NH2 ARG A 591      30.580  21.090  31.990  1.00  0.00           N
ATOM    133 HH21 ARG A 591      31.140  20.420  32.480  1.00  0.00           H
ATOM    134 HH22 ARG A 591      31.000  21.660  31.290  1.00  0.00           H
ATOM    135  C   ARG A 591      29.740  26.750  34.640  1.00  0.00           C
ATOM    136  O   ARG A 591      30.620  25.970  34.260  1.00  0.00           O
ATOM    137  N   LYS A 592      29.950  27.870  35.360  1.00  0.00           N
ATOM    138  HN  LYS A 592      29.150  28.440  35.530  1.00  0.00           H
ATOM    139  CA  LYS A 592      31.300  28.230  35.780  1.00  0.00           C
ATOM    140  HA  LYS A 592      32.110  27.560  35.540  1.00  0.00           H
ATOM    141  CB  LYS A 592      31.720  29.560  35.080  1.00  0.00           C
ATOM    142  HB1 LYS A 592      32.740  29.800  35.430  1.00  0.00           H
ATOM    143  HB2 LYS A 592      31.060  30.400  35.370  1.00  0.00           H
ATOM    144  CG  LYS A 592      31.610  29.490  33.580  1.00  0.00           C
ATOM    145  HG1 LYS A 592      30.590  29.180  33.280  1.00  0.00           H
ATOM    146  HG2 LYS A 592      32.250  28.730  33.070  1.00  0.00           H
ATOM    147  CD  LYS A 592      31.850  30.870  32.930  1.00  0.00           C
ATOM    148  HD1 LYS A 592      31.050  31.530  33.340  1.00  0.00           H
ATOM    149  HD2 LYS A 592      31.660  30.770  31.850  1.00  0.00           H
ATOM    150  CE  LYS A 592      33.210  31.500  33.150  1.00  0.00           C
ATOM    151  HE1 LYS A 592      33.090  31.710  34.240  1.00  0.00           H
ATOM    152  HE2 LYS A 592      33.330  32.470  32.620  1.00  0.00           H
ATOM    153  NZ  LYS A 592      34.310  30.640  32.780  1.00  0.00           N
ATOM    154  HZ1 LYS A 592      35.110  31.310  32.750  1.00  0.00           H
ATOM    155  HZ2 LYS A 592      34.170  30.240  31.830  1.00  0.00           H
ATOM    156  HZ3 LYS A 592      34.690  29.850  33.330  1.00  0.00           H
ATOM    157  C   LYS A 592      31.540  28.380  37.230  1.00  0.00           C
ATOM    158  O   LYS A 592      32.620  28.010  37.660  1.00  0.00           O
ATOM    159  N   ALA A 593      30.600  28.940  38.050  1.00  0.00           N
ATOM    160  HN  ALA A 593      29.730  29.330  37.760  1.00  0.00           H
ATOM    161  CA  ALA A 593      30.780  29.070  39.480  1.00  0.00           C
ATOM    162  HA  ALA A 593      31.710  29.600  39.630  1.00  0.00           H
ATOM    163  CB  ALA A 593      29.670  30.090  39.900  1.00  0.00           C
ATOM    164  HB1 ALA A 593      29.660  30.900  39.130  1.00  0.00           H
ATOM    165  HB2 ALA A 593      29.830  30.600  40.870  1.00  0.00           H
ATOM    166  HB3 ALA A 593      28.680  29.600  39.990  1.00  0.00           H
ATOM    167  C   ALA A 593      30.820  27.790  40.310  1.00  0.00           C
ATOM    168  O   ALA A 593      31.750  27.610  41.000  1.00  0.00           O
ATOM    169  N   PRO A 594      29.870  26.780  40.220  1.00  0.00           N
ATOM    170  CD  PRO A 594      28.630  26.830  39.470  1.00  0.00           C
ATOM    171  HD1 PRO A 594      28.900  26.770  38.390  1.00  0.00           H
ATOM    172  HD2 PRO A 594      27.990  27.670  39.800  1.00  0.00           H
ATOM    173  CA  PRO A 594      30.130  25.580  40.980  1.00  0.00           C
ATOM    174  HA  PRO A 594      30.550  25.730  41.960  1.00  0.00           H
ATOM    175  CB  PRO A 594      28.720  25.070  41.070  1.00  0.00           C
ATOM    176  HB1 PRO A 594      28.280  25.600  41.940  1.00  0.00           H
ATOM    177  HB2 PRO A 594      28.570  23.990  41.290  1.00  0.00           H
ATOM    178  CG  PRO A 594      27.970  25.480  39.850  1.00  0.00           C
ATOM    179  HG1 PRO A 594      28.110  24.770  39.000  1.00  0.00           H
ATOM    180  HG2 PRO A 594      26.860  25.470  39.880  1.00  0.00           H
ATOM    181  C   PRO A 594      31.000  24.500  40.280  1.00  0.00           C
ATOM    182  O   PRO A 594      31.080  23.450  40.880  1.00  0.00           O
ATOM    183  N   PHE A 595      31.690  24.820  39.200  1.00  0.00           N
ATOM    184  HN  PHE A 595      31.540  25.720  38.810  1.00  0.00           H
ATOM    185  CA  PHE A 595      32.480  23.860  38.390  1.00  0.00           C
ATOM    186  HA  PHE A 595      32.530  22.910  38.890  1.00  0.00           H
ATOM    187  CB  PHE A 595      31.840  23.700  37.000  1.00  0.00           C
ATOM    188  HB1 PHE A 595      32.470  23.150  36.280  1.00  0.00           H
ATOM    189  HB2 PHE A 595      31.640  24.730  36.610  1.00  0.00           H
ATOM    190  CG  PHE A 595      30.520  22.930  37.080  1.00  0.00           C
ATOM    191  CD1 PHE A 595      30.420  21.670  37.720  1.00  0.00           C
ATOM    192  HD1 PHE A 595      31.310  21.310  38.230  1.00  0.00           H
ATOM    193  CE1 PHE A 595      29.250  20.890  37.790  1.00  0.00           C
ATOM    194  HE1 PHE A 595      29.280  19.990  38.360  1.00  0.00           H
ATOM    195  CZ  PHE A 595      28.170  21.420  37.090  1.00  0.00           C
ATOM    196  HZ  PHE A 595      27.290  20.790  37.080  1.00  0.00           H
ATOM    197  CD2 PHE A 595      29.410  23.330  36.420  1.00  0.00           C
ATOM    198  HD2 PHE A 595      29.380  24.300  35.940  1.00  0.00           H
ATOM    199  CE2 PHE A 595      28.210  22.640  36.470  1.00  0.00           C
ATOM    200  HE2 PHE A 595      27.350  23.100  36.020  1.00  0.00           H
ATOM    201  C   PHE A 595      33.910  24.360  38.140  1.00  0.00           C
ATOM    202  O   PHE A 595      34.150  25.520  37.880  1.00  0.00           O
ATOM    203  N   PHE A 596      34.910  23.460  38.290  1.00  0.00           N
ATOM    204  HN  PHE A 596      34.650  22.540  38.580  1.00  0.00           H
ATOM    205  CA  PHE A 596      36.290  23.880  38.130  1.00  0.00           C
ATOM    206  HA  PHE A 596      36.460  24.410  37.200  1.00  0.00           H
ATOM    207  CB  PHE A 596      36.800  24.640  39.330  1.00  0.00           C
ATOM    208  HB1 PHE A 596      36.260  25.600  39.360  1.00  0.00           H
ATOM    209  HB2 PHE A 596      37.880  24.830  39.190  1.00  0.00           H
ATOM    210  CG  PHE A 596      36.590  23.930  40.610  1.00  0.00           C
ATOM    211  CD1 PHE A 596      35.330  23.820  41.230  1.00  0.00           C
ATOM    212  HD1 PHE A 596      34.440  24.310  40.860  1.00  0.00           H
ATOM    213  CE1 PHE A 596      35.180  23.310  42.510  1.00  0.00           C
ATOM    214  HE1 PHE A 596      34.220  23.320  43.000  1.00  0.00           H
ATOM    215  CZ  PHE A 596      36.310  22.930  43.190  1.00  0.00           C
ATOM    216  HZ  PHE A 596      36.140  22.470  44.160  1.00  0.00           H
ATOM    217  CD2 PHE A 596      37.730  23.480  41.360  1.00  0.00           C
ATOM    218  HD2 PHE A 596      38.660  23.500  40.800  1.00  0.00           H
ATOM    219  CE2 PHE A 596      37.600  23.010  42.700  1.00  0.00           C
ATOM    220  HE2 PHE A 596      38.450  22.570  43.190  1.00  0.00           H
ATOM    221  C   PHE A 596      37.110  22.600  37.760  1.00  0.00           C
ATOM    222  O   PHE A 596      38.340  22.560  37.840  1.00  0.00           O
ATOM    223  N   LEU A 597      36.540  21.500  37.340  1.00  0.00           N
ATOM    224  HN  LEU A 597      35.550  21.420  37.430  1.00  0.00           H
ATOM    225  CA  LEU A 597      37.340  20.440  36.720  1.00  0.00           C
ATOM    226  HA  LEU A 597      38.090  20.260  37.460  1.00  0.00           H
ATOM    227  CB  LEU A 597      36.450  19.190  36.430  1.00  0.00           C
ATOM    228  HB1 LEU A 597      35.690  19.380  35.640  1.00  0.00           H
ATOM    229  HB2 LEU A 597      35.780  18.860  37.250  1.00  0.00           H
ATOM    230  CG  LEU A 597      37.280  17.870  35.920  1.00  0.00           C
ATOM    231  HG  LEU A 597      38.240  18.110  35.410  1.00  0.00           H
ATOM    232  CD1 LEU A 597      37.600  17.070  37.250  1.00  0.00           C
ATOM    233 HD11 LEU A 597      36.610  16.890  37.710  1.00  0.00           H
ATOM    234 HD12 LEU A 597      38.240  17.790  37.800  1.00  0.00           H
ATOM    235 HD13 LEU A 597      38.150  16.130  37.010  1.00  0.00           H
ATOM    236  CD2 LEU A 597      36.440  16.920  35.000  1.00  0.00           C
ATOM    237 HD21 LEU A 597      36.990  16.040  34.610  1.00  0.00           H
ATOM    238 HD22 LEU A 597      36.000  17.620  34.260  1.00  0.00           H
ATOM    239 HD23 LEU A 597      35.560  16.660  35.610  1.00  0.00           H
ATOM    240  C   LEU A 597      38.050  20.800  35.410  1.00  0.00           C
ATOM    241  O   LEU A 597      39.170  20.310  35.110  1.00  0.00           O
ATOM    242  N   SER A 598      37.450  21.610  34.570  1.00  0.00           N
ATOM    243  HN  SER A 598      36.490  21.880  34.630  1.00  0.00           H
ATOM    244  CA  SER A 598      38.220  22.260  33.550  1.00  0.00           C
ATOM    245  HA  SER A 598      38.620  21.510  32.890  1.00  0.00           H
ATOM    246  CB  SER A 598      37.380  23.290  32.650  1.00  0.00           C
ATOM    247  HB1 SER A 598      37.990  23.840  31.880  1.00  0.00           H
ATOM    248  HB2 SER A 598      36.980  24.110  33.270  1.00  0.00           H
ATOM    249  OG  SER A 598      36.300  22.760  31.930  1.00  0.00           O
ATOM    250  HG1 SER A 598      36.050  23.380  31.250  1.00  0.00           H
ATOM    251  C   SER A 598      39.390  23.120  34.050  1.00  0.00           C
ATOM    252  O   SER A 598      40.420  23.070  33.440  1.00  0.00           O
ATOM    253  N   ASP A 599      39.180  23.830  35.170  1.00  0.00           N
ATOM    254  HN  ASP A 599      38.290  23.950  35.600  1.00  0.00           H
ATOM    255  CA  ASP A 599      40.200  24.690  35.770  1.00  0.00           C
ATOM    256  HA  ASP A 599      40.610  25.310  34.990  1.00  0.00           H
ATOM    257  CB  ASP A 599      39.640  25.600  36.910  1.00  0.00           C
ATOM    258  HB1 ASP A 599      40.520  26.150  37.320  1.00  0.00           H
ATOM    259  HB2 ASP A 599      39.260  24.970  37.750  1.00  0.00           H
ATOM    260  CG  ASP A 599      38.510  26.550  36.460  1.00  0.00           C
ATOM    261  OD1 ASP A 599      37.510  26.070  35.980  1.00  0.00           O
ATOM    262  OD2 ASP A 599      38.670  27.750  36.680  1.00  0.00           O
ATOM    263  C   ASP A 599      41.390  23.880  36.470  1.00  0.00           C
ATOM    264  O   ASP A 599      42.530  24.370  36.530  1.00  0.00           O
ATOM    265  N   PHE A 600      41.130  22.640  36.960  1.00  0.00           N
ATOM    266  HN  PHE A 600      40.170  22.380  37.010  1.00  0.00           H
ATOM    267  CA  PHE A 600      42.040  21.570  37.260  1.00  0.00           C
ATOM    268  HA  PHE A 600      42.750  21.970  37.980  1.00  0.00           H
ATOM    269  CB  PHE A 600      41.260  20.320  37.930  1.00  0.00           C
ATOM    270  HB1 PHE A 600      40.390  20.200  37.250  1.00  0.00           H
ATOM    271  HB2 PHE A 600      40.840  20.580  38.940  1.00  0.00           H
ATOM    272  CG  PHE A 600      42.030  19.040  37.890  1.00  0.00           C
ATOM    273  CD1 PHE A 600      43.000  18.740  38.900  1.00  0.00           C
ATOM    274  HD1 PHE A 600      43.200  19.480  39.670  1.00  0.00           H
ATOM    275  CE1 PHE A 600      43.740  17.560  38.850  1.00  0.00           C
ATOM    276  HE1 PHE A 600      44.410  17.250  39.640  1.00  0.00           H
ATOM    277  CZ  PHE A 600      43.580  16.670  37.760  1.00  0.00           C
ATOM    278  HZ  PHE A 600      44.220  15.800  37.720  1.00  0.00           H
ATOM    279  CD2 PHE A 600      41.840  18.160  36.840  1.00  0.00           C
ATOM    280  HD2 PHE A 600      41.060  18.390  36.140  1.00  0.00           H
ATOM    281  CE2 PHE A 600      42.620  16.950  36.770  1.00  0.00           C
ATOM    282  HE2 PHE A 600      42.380  16.270  35.970  1.00  0.00           H
ATOM    283  C   PHE A 600      42.940  21.190  36.190  1.00  0.00           C
ATOM    284  O   PHE A 600      44.140  21.330  36.290  1.00  0.00           O
ATOM    285  N   LYS A 601      42.440  20.770  34.980  1.00  0.00           N
ATOM    286  HN  LYS A 601      41.480  20.510  34.920  1.00  0.00           H
ATOM    287  CA  LYS A 601      43.310  20.420  33.860  1.00  0.00           C
ATOM    288  HA  LYS A 601      43.990  19.650  34.190  1.00  0.00           H
ATOM    289  CB  LYS A 601      42.390  19.850  32.760  1.00  0.00           C
ATOM    290  HB1 LYS A 601      43.090  19.700  31.910  1.00  0.00           H
ATOM    291  HB2 LYS A 601      41.650  20.630  32.450  1.00  0.00           H
ATOM    292  CG  LYS A 601      41.670  18.510  33.030  1.00  0.00           C
ATOM    293  HG1 LYS A 601      41.050  18.630  33.940  1.00  0.00           H
ATOM    294  HG2 LYS A 601      42.280  17.610  33.200  1.00  0.00           H
ATOM    295  CD  LYS A 601      40.670  18.100  31.950  1.00  0.00           C
ATOM    296  HD1 LYS A 601      40.260  17.150  32.390  1.00  0.00           H
ATOM    297  HD2 LYS A 601      41.100  17.760  30.990  1.00  0.00           H
ATOM    298  CE  LYS A 601      39.510  19.140  31.520  1.00  0.00           C
ATOM    299  HE1 LYS A 601      40.180  19.880  31.020  1.00  0.00           H
ATOM    300  HE2 LYS A 601      39.070  19.500  32.470  1.00  0.00           H
ATOM    301  NZ  LYS A 601      38.520  18.540  30.610  1.00  0.00           N
ATOM    302  HZ1 LYS A 601      37.820  19.290  30.420  1.00  0.00           H
ATOM    303  HZ2 LYS A 601      38.120  17.740  31.140  1.00  0.00           H
ATOM    304  HZ3 LYS A 601      39.030  18.240  29.760  1.00  0.00           H
ATOM    305  C   LYS A 601      44.200  21.520  33.270  1.00  0.00           C
ATOM    306  O   LYS A 601      45.320  21.130  32.750  1.00  0.00           O
ATOM    307  N   ASP A 602      43.800  22.730  33.220  1.00  0.00           N
ATOM    308  HN  ASP A 602      42.850  22.970  33.400  1.00  0.00           H
ATOM    309  CA  ASP A 602      44.660  23.840  32.840  1.00  0.00           C
ATOM    310  HA  ASP A 602      45.330  23.520  32.060  1.00  0.00           H
ATOM    311  CB  ASP A 602      43.680  24.980  32.560  1.00  0.00           C
ATOM    312  HB1 ASP A 602      44.330  25.850  32.350  1.00  0.00           H
ATOM    313  HB2 ASP A 602      42.920  25.150  33.360  1.00  0.00           H
ATOM    314  CG  ASP A 602      42.900  24.780  31.230  1.00  0.00           C
ATOM    315  OD1 ASP A 602      43.400  23.920  30.430  1.00  0.00           O
ATOM    316  OD2 ASP A 602      41.980  25.580  30.830  1.00  0.00           O
ATOM    317  C   ASP A 602      45.630  24.210  33.970  1.00  0.00           C
ATOM    318  O   ASP A 602      46.610  24.920  33.700  1.00  0.00           O
ATOM    319  N   ALA A 603      45.420  23.760  35.190  1.00  0.00           N
ATOM    320  HN  ALA A 603      44.670  23.160  35.500  1.00  0.00           H
ATOM    321  CA  ALA A 603      46.340  24.200  36.230  1.00  0.00           C
ATOM    322  HA  ALA A 603      46.700  25.220  36.190  1.00  0.00           H
ATOM    323  CB  ALA A 603      45.570  24.040  37.580  1.00  0.00           C
ATOM    324  HB1 ALA A 603      46.180  24.410  38.430  1.00  0.00           H
ATOM    325  HB2 ALA A 603      45.190  22.990  37.630  1.00  0.00           H
ATOM    326  HB3 ALA A 603      44.660  24.680  37.590  1.00  0.00           H
ATOM    327  C   ALA A 603      47.600  23.290  36.330  1.00  0.00           C
ATOM    328  O   ALA A 603      48.550  23.490  37.040  1.00  0.00           O
ATOM    329  N   LEU A 604      47.750  22.240  35.480  1.00  0.00           N
ATOM    330  HN  LEU A 604      47.160  22.080  34.690  1.00  0.00           H
ATOM    331  CA  LEU A 604      48.700  21.160  35.830  1.00  0.00           C
ATOM    332  HA  LEU A 604      48.800  21.040  36.900  1.00  0.00           H
ATOM    333  CB  LEU A 604      48.240  19.760  35.220  1.00  0.00           C
ATOM    334  HB1 LEU A 604      48.920  18.900  35.280  1.00  0.00           H
ATOM    335  HB2 LEU A 604      47.990  19.960  34.160  1.00  0.00           H
ATOM    336  CG  LEU A 604      46.830  19.310  35.710  1.00  0.00           C
ATOM    337  HG  LEU A 604      46.120  20.160  35.700  1.00  0.00           H
ATOM    338  CD1 LEU A 604      46.320  18.140  34.740  1.00  0.00           C
ATOM    339 HD11 LEU A 604      47.220  17.470  34.710  1.00  0.00           H
ATOM    340 HD12 LEU A 604      46.130  18.500  33.710  1.00  0.00           H
ATOM    341 HD13 LEU A 604      45.490  17.600  35.230  1.00  0.00           H
ATOM    342  CD2 LEU A 604      46.980  18.670  37.180  1.00  0.00           C
ATOM    343 HD21 LEU A 604      47.870  18.010  37.200  1.00  0.00           H
ATOM    344 HD22 LEU A 604      46.050  18.170  37.510  1.00  0.00           H
ATOM    345 HD23 LEU A 604      47.170  19.500  37.890  1.00  0.00           H
ATOM    346  C   LEU A 604      50.140  21.360  35.310  1.00  0.00           C
ATOM    347  O   LEU A 604      50.560  20.750  34.310  1.00  0.00           O
ATOM    348  N   SER A 605      51.010  22.080  36.040  1.00  0.00           N
ATOM    349  HN  SER A 605      50.670  22.630  36.800  1.00  0.00           H
ATOM    350  CA  SER A 605      52.410  22.190  35.610  1.00  0.00           C
ATOM    351  HA  SER A 605      52.800  21.250  35.260  1.00  0.00           H
ATOM    352  CB  SER A 605      52.680  23.310  34.590  1.00  0.00           C
ATOM    353  HB1 SER A 605      52.420  22.890  33.590  1.00  0.00           H
ATOM    354  HB2 SER A 605      53.750  23.590  34.530  1.00  0.00           H
ATOM    355  OG  SER A 605      51.950  24.480  34.860  1.00  0.00           O
ATOM    356  HG1 SER A 605      51.050  24.220  34.640  1.00  0.00           H
ATOM    357  C   SER A 605      53.220  22.550  36.780  1.00  0.00           C
ATOM    358  O   SER A 605      52.670  22.970  37.760  1.00  0.00           O
ATOM    359  N   LEU A 606      54.530  22.320  36.680  1.00  0.00           N
ATOM    360  HN  LEU A 606      54.660  21.830  35.820  1.00  0.00           H
ATOM    361  CA  LEU A 606      55.630  22.700  37.560  1.00  0.00           C
ATOM    362  HA  LEU A 606      55.360  22.310  38.520  1.00  0.00           H
ATOM    363  CB  LEU A 606      56.910  22.100  37.010  1.00  0.00           C
ATOM    364  HB1 LEU A 606      57.710  22.370  37.720  1.00  0.00           H
ATOM    365  HB2 LEU A 606      57.130  22.520  36.000  1.00  0.00           H
ATOM    366  CG  LEU A 606      56.960  20.550  36.990  1.00  0.00           C
ATOM    367  HG  LEU A 606      56.080  20.080  36.490  1.00  0.00           H
ATOM    368  CD1 LEU A 606      58.220  20.180  36.280  1.00  0.00           C
ATOM    369 HD11 LEU A 606      59.030  20.890  36.590  1.00  0.00           H
ATOM    370 HD12 LEU A 606      58.190  20.300  35.180  1.00  0.00           H
ATOM    371 HD13 LEU A 606      58.620  19.180  36.540  1.00  0.00           H
ATOM    372  CD2 LEU A 606      56.950  19.910  38.390  1.00  0.00           C
ATOM    373 HD21 LEU A 606      56.840  18.800  38.400  1.00  0.00           H
ATOM    374 HD22 LEU A 606      56.030  20.330  38.860  1.00  0.00           H
ATOM    375 HD23 LEU A 606      57.860  20.270  38.900  1.00  0.00           H
ATOM    376  C   LEU A 606      55.730  24.220  37.680  1.00  0.00           C
ATOM    377  O   LEU A 606      55.990  24.760  38.730  1.00  0.00           O
ATOM    378  N   GLN A 607      55.460  24.830  36.490  1.00  0.00           N
ATOM    379  HN  GLN A 607      55.430  24.290  35.660  1.00  0.00           H
ATOM    380  CA  GLN A 607      55.220  26.200  36.450  1.00  0.00           C
ATOM    381  HA  GLN A 607      56.150  26.570  36.830  1.00  0.00           H
ATOM    382  CB  GLN A 607      55.230  26.710  34.980  1.00  0.00           C
ATOM    383  HB1 GLN A 607      54.310  26.310  34.510  1.00  0.00           H
ATOM    384  HB2 GLN A 607      56.090  26.230  34.470  1.00  0.00           H
ATOM    385  CG  GLN A 607      55.270  28.280  34.860  1.00  0.00           C
ATOM    386  HG1 GLN A 607      54.370  28.780  35.270  1.00  0.00           H
ATOM    387  HG2 GLN A 607      55.350  28.430  33.760  1.00  0.00           H
ATOM    388  CD  GLN A 607      56.470  29.000  35.450  1.00  0.00           C
ATOM    389  OE1 GLN A 607      57.390  28.370  35.870  1.00  0.00           O
ATOM    390  NE2 GLN A 607      56.470  30.330  35.590  1.00  0.00           N
ATOM    391 HE21 GLN A 607      56.860  30.720  36.420  1.00  0.00           H
ATOM    392 HE22 GLN A 607      55.700  30.870  35.280  1.00  0.00           H
ATOM    393  C   GLN A 607      54.060  26.780  37.260  1.00  0.00           C
ATOM    394  O   GLN A 607      54.110  27.880  37.820  1.00  0.00           O
ATOM    395  N   CYS A 608      52.870  26.190  37.300  1.00  0.00           N
ATOM    396  HN  CYS A 608      52.740  25.380  36.740  1.00  0.00           H
ATOM    397  CA  CYS A 608      51.890  26.540  38.310  1.00  0.00           C
ATOM    398  HA  CYS A 608      51.640  27.580  38.250  1.00  0.00           H
ATOM    399  CB  CYS A 608      50.600  25.730  38.190  1.00  0.00           C
ATOM    400  HB1 CYS A 608      49.940  25.700  39.070  1.00  0.00           H
ATOM    401  HB2 CYS A 608      50.920  24.680  38.020  1.00  0.00           H
ATOM    402  SG  CYS A 608      49.690  26.330  36.680  1.00  0.00           S
ATOM    403  HG1 CYS A 608      50.690  26.200  35.820  1.00  0.00           H
ATOM    404  C   CYS A 608      52.340  26.300  39.770  1.00  0.00           C
ATOM    405  O   CYS A 608      51.990  27.070  40.710  1.00  0.00           O
ATOM    406  N   LEU A 609      53.110  25.220  40.020  1.00  0.00           N
ATOM    407  HN  LEU A 609      53.460  24.570  39.350  1.00  0.00           H
ATOM    408  CA  LEU A 609      53.510  24.880  41.330  1.00  0.00           C
ATOM    409  HA  LEU A 609      52.750  24.940  42.100  1.00  0.00           H
ATOM    410  CB  LEU A 609      54.130  23.420  41.380  1.00  0.00           C
ATOM    411  HB1 LEU A 609      54.580  23.360  42.400  1.00  0.00           H
ATOM    412  HB2 LEU A 609      54.970  23.450  40.660  1.00  0.00           H
ATOM    413  CG  LEU A 609      53.100  22.270  41.220  1.00  0.00           C
ATOM    414  HG  LEU A 609      52.640  22.480  40.230  1.00  0.00           H
ATOM    415  CD1 LEU A 609      53.820  20.950  41.030  1.00  0.00           C
ATOM    416 HD11 LEU A 609      54.570  20.930  40.210  1.00  0.00           H
ATOM    417 HD12 LEU A 609      53.090  20.170  40.750  1.00  0.00           H
ATOM    418 HD13 LEU A 609      54.390  20.640  41.940  1.00  0.00           H
ATOM    419  CD2 LEU A 609      52.130  22.230  42.390  1.00  0.00           C
ATOM    420 HD21 LEU A 609      51.360  21.450  42.180  1.00  0.00           H
ATOM    421 HD22 LEU A 609      51.570  23.160  42.620  1.00  0.00           H
ATOM    422 HD23 LEU A 609      52.680  21.940  43.320  1.00  0.00           H
ATOM    423  C   LEU A 609      54.520  25.970  41.810  1.00  0.00           C
ATOM    424  O   LEU A 609      54.510  26.470  42.930  1.00  0.00           O
ATOM    425  N   ALA A 610      55.390  26.410  40.900  1.00  0.00           N
ATOM    426  HN  ALA A 610      55.490  25.970  40.020  1.00  0.00           H
ATOM    427  CA  ALA A 610      56.310  27.570  41.040  1.00  0.00           C
ATOM    428  HA  ALA A 610      56.830  27.430  41.970  1.00  0.00           H
ATOM    429  CB  ALA A 610      57.200  27.660  39.700  1.00  0.00           C
ATOM    430  HB1 ALA A 610      57.810  28.590  39.670  1.00  0.00           H
ATOM    431  HB2 ALA A 610      56.620  27.660  38.750  1.00  0.00           H
ATOM    432  HB3 ALA A 610      57.830  26.750  39.750  1.00  0.00           H
ATOM    433  C   ALA A 610      55.530  28.840  41.300  1.00  0.00           C
ATOM    434  O   ALA A 610      55.950  29.660  42.110  1.00  0.00           O
ATOM    435  N   SER A 611      54.300  28.990  40.670  1.00  0.00           N
ATOM    436  HN  SER A 611      54.030  28.260  40.050  1.00  0.00           H
ATOM    437  CA  SER A 611      53.480  30.190  40.760  1.00  0.00           C
ATOM    438  HA  SER A 611      54.070  31.060  40.540  1.00  0.00           H
ATOM    439  CB  SER A 611      52.430  30.170  39.610  1.00  0.00           C
ATOM    440  HB1 SER A 611      51.630  29.420  39.730  1.00  0.00           H
ATOM    441  HB2 SER A 611      53.010  29.990  38.680  1.00  0.00           H
ATOM    442  OG  SER A 611      51.770  31.390  39.530  1.00  0.00           O
ATOM    443  HG1 SER A 611      52.050  31.760  38.690  1.00  0.00           H
ATOM    444  C   SER A 611      52.770  30.310  42.140  1.00  0.00           C
ATOM    445  O   SER A 611      52.750  31.370  42.760  1.00  0.00           O
ATOM    446  N   ILE A 612      52.360  29.130  42.630  1.00  0.00           N
ATOM    447  HN  ILE A 612      52.450  28.320  42.050  1.00  0.00           H
ATOM    448  CA  ILE A 612      51.750  29.010  43.950  1.00  0.00           C
ATOM    449  HA  ILE A 612      51.020  29.810  44.000  1.00  0.00           H
ATOM    450  CB  ILE A 612      51.040  27.650  44.190  1.00  0.00           C
ATOM    451  HB  ILE A 612      51.770  26.930  43.760  1.00  0.00           H
ATOM    452  CG2 ILE A 612      50.780  27.350  45.680  1.00  0.00           C
ATOM    453 HG21 ILE A 612      50.420  26.290  45.730  1.00  0.00           H
ATOM    454 HG22 ILE A 612      50.000  28.030  46.080  1.00  0.00           H
ATOM    455 HG23 ILE A 612      51.750  27.450  46.230  1.00  0.00           H
ATOM    456  CG1 ILE A 612      49.850  27.520  43.150  1.00  0.00           C
ATOM    457 HG11 ILE A 612      50.120  28.080  42.230  1.00  0.00           H
ATOM    458 HG12 ILE A 612      49.060  28.120  43.660  1.00  0.00           H
ATOM    459  CD  ILE A 612      49.460  26.050  42.960  1.00  0.00           C
ATOM    460  HD1 ILE A 612      50.070  25.570  42.160  1.00  0.00           H
ATOM    461  HD2 ILE A 612      48.390  26.040  42.650  1.00  0.00           H
ATOM    462  HD3 ILE A 612      49.520  25.440  43.890  1.00  0.00           H
ATOM    463  C   ILE A 612      52.680  29.370  45.010  1.00  0.00           C
ATOM    464  O   ILE A 612      52.380  30.230  45.840  1.00  0.00           O
ATOM    465  N   LEU A 613      53.890  28.910  44.940  1.00  0.00           N
ATOM    466  HN  LEU A 613      54.280  28.530  44.090  1.00  0.00           H
ATOM    467  CA  LEU A 613      54.940  29.310  45.880  1.00  0.00           C
ATOM    468  HA  LEU A 613      54.690  29.080  46.920  1.00  0.00           H
ATOM    469  CB  LEU A 613      56.200  28.410  45.490  1.00  0.00           C
ATOM    470  HB1 LEU A 613      56.440  28.530  44.420  1.00  0.00           H
ATOM    471  HB2 LEU A 613      55.810  27.370  45.500  1.00  0.00           H
ATOM    472  CG  LEU A 613      57.400  28.560  46.430  1.00  0.00           C
ATOM    473  HG  LEU A 613      57.790  29.580  46.280  1.00  0.00           H
ATOM    474  CD1 LEU A 613      57.110  28.190  47.880  1.00  0.00           C
ATOM    475 HD11 LEU A 613      58.000  28.540  48.450  1.00  0.00           H
ATOM    476 HD12 LEU A 613      56.960  27.100  48.030  1.00  0.00           H
ATOM    477 HD13 LEU A 613      56.250  28.730  48.310  1.00  0.00           H
ATOM    478  CD2 LEU A 613      58.570  27.690  45.910  1.00  0.00           C
ATOM    479 HD21 LEU A 613      58.200  26.630  45.810  1.00  0.00           H
ATOM    480 HD22 LEU A 613      59.370  27.770  46.670  1.00  0.00           H
ATOM    481 HD23 LEU A 613      58.900  27.950  44.880  1.00  0.00           H
ATOM    482  C   LEU A 613      55.330  30.790  45.840  1.00  0.00           C
ATOM    483  O   LEU A 613      55.500  31.450  46.860  1.00  0.00           O
ATOM    484  N   PHE A 614      55.470  31.360  44.620  1.00  0.00           N
ATOM    485  HN  PHE A 614      55.350  30.800  43.800  1.00  0.00           H
ATOM    486  CA  PHE A 614      55.850  32.740  44.330  1.00  0.00           C
ATOM    487  HA  PHE A 614      56.740  33.010  44.890  1.00  0.00           H
ATOM    488  CB  PHE A 614      56.060  32.840  42.810  1.00  0.00           C
ATOM    489  HB1 PHE A 614      55.160  32.350  42.380  1.00  0.00           H
ATOM    490  HB2 PHE A 614      56.950  32.270  42.460  1.00  0.00           H
ATOM    491  CG  PHE A 614      56.180  34.220  42.260  1.00  0.00           C
ATOM    492  CD1 PHE A 614      55.610  34.530  41.020  1.00  0.00           C
ATOM    493  HD1 PHE A 614      55.080  33.800  40.430  1.00  0.00           H
ATOM    494  CE1 PHE A 614      55.610  35.750  40.450  1.00  0.00           C
ATOM    495  HE1 PHE A 614      55.150  35.880  39.490  1.00  0.00           H
ATOM    496  CZ  PHE A 614      56.140  36.830  41.160  1.00  0.00           C
ATOM    497  HZ  PHE A 614      56.310  37.790  40.690  1.00  0.00           H
ATOM    498  CD2 PHE A 614      56.730  35.280  42.960  1.00  0.00           C
ATOM    499  HD2 PHE A 614      57.120  35.150  43.960  1.00  0.00           H
ATOM    500  CE2 PHE A 614      56.670  36.660  42.440  1.00  0.00           C
ATOM    501  HE2 PHE A 614      57.160  37.500  42.910  1.00  0.00           H
ATOM    502  C   PHE A 614      54.850  33.770  44.960  1.00  0.00           C
ATOM    503  O   PHE A 614      55.200  34.600  45.790  1.00  0.00           O
ATOM    504  N   LEU A 615      53.600  33.760  44.440  1.00  0.00           N
ATOM    505  HN  LEU A 615      53.430  33.030  43.770  1.00  0.00           H
ATOM    506  CA  LEU A 615      52.510  34.660  44.780  1.00  0.00           C
ATOM    507  HA  LEU A 615      52.760  35.700  44.680  1.00  0.00           H
ATOM    508  CB  LEU A 615      51.280  34.410  43.950  1.00  0.00           C
ATOM    509  HB1 LEU A 615      50.360  34.960  44.210  1.00  0.00           H
ATOM    510  HB2 LEU A 615      51.080  33.320  44.040  1.00  0.00           H
ATOM    511  CG  LEU A 615      51.570  34.620  42.400  1.00  0.00           C
ATOM    512  HG  LEU A 615      52.610  34.250  42.260  1.00  0.00           H
ATOM    513  CD1 LEU A 615      50.670  33.860  41.470  1.00  0.00           C
ATOM    514 HD11 LEU A 615      49.590  34.120  41.420  1.00  0.00           H
ATOM    515 HD12 LEU A 615      50.820  32.790  41.730  1.00  0.00           H
ATOM    516 HD13 LEU A 615      51.080  33.850  40.430  1.00  0.00           H
ATOM    517  CD2 LEU A 615      51.620  36.090  41.960  1.00  0.00           C
ATOM    518 HD21 LEU A 615      50.690  36.690  42.120  1.00  0.00           H
ATOM    519 HD22 LEU A 615      51.740  36.190  40.860  1.00  0.00           H
ATOM    520 HD23 LEU A 615      52.470  36.630  42.430  1.00  0.00           H
ATOM    521  C   LEU A 615      52.040  34.500  46.220  1.00  0.00           C
ATOM    522  O   LEU A 615      51.880  35.540  46.930  1.00  0.00           O
ATOM    523  N   TYR A 616      52.010  33.230  46.740  1.00  0.00           N
ATOM    524  HN  TYR A 616      52.170  32.470  46.130  1.00  0.00           H
ATOM    525  CA  TYR A 616      51.980  33.040  48.190  1.00  0.00           C
ATOM    526  HA  TYR A 616      51.080  33.540  48.510  1.00  0.00           H
ATOM    527  CB  TYR A 616      51.800  31.560  48.670  1.00  0.00           C
ATOM    528  HB1 TYR A 616      52.480  30.910  48.100  1.00  0.00           H
ATOM    529  HB2 TYR A 616      50.770  31.190  48.470  1.00  0.00           H
ATOM    530  CG  TYR A 616      52.150  31.270  50.120  1.00  0.00           C
ATOM    531  CD1 TYR A 616      53.340  30.610  50.350  1.00  0.00           C
ATOM    532  HD1 TYR A 616      54.070  30.330  49.610  1.00  0.00           H
ATOM    533  CE1 TYR A 616      53.770  30.410  51.720  1.00  0.00           C
ATOM    534  HE1 TYR A 616      54.750  29.980  51.870  1.00  0.00           H
ATOM    535  CZ  TYR A 616      52.910  30.740  52.750  1.00  0.00           C
ATOM    536  OH  TYR A 616      53.360  30.490  54.020  1.00  0.00           O
ATOM    537  HH  TYR A 616      52.650  30.100  54.540  1.00  0.00           H
ATOM    538  CD2 TYR A 616      51.220  31.470  51.150  1.00  0.00           C
ATOM    539  HD2 TYR A 616      50.290  31.950  50.890  1.00  0.00           H
ATOM    540  CE2 TYR A 616      51.670  31.230  52.430  1.00  0.00           C
ATOM    541  HE2 TYR A 616      51.090  31.460  53.320  1.00  0.00           H
ATOM    542  C   TYR A 616      53.060  33.860  48.990  1.00  0.00           C
ATOM    543  O   TYR A 616      52.760  34.630  49.880  1.00  0.00           O
ATOM    544  N   CYS A 617      54.370  33.760  48.690  1.00  0.00           N
ATOM    545  HN  CYS A 617      54.590  33.140  47.950  1.00  0.00           H
ATOM    546  CA  CYS A 617      55.440  34.410  49.390  1.00  0.00           C
ATOM    547  HA  CYS A 617      55.340  34.130  50.430  1.00  0.00           H
ATOM    548  CB  CYS A 617      56.870  33.900  49.020  1.00  0.00           C
ATOM    549  HB1 CYS A 617      57.560  34.620  49.490  1.00  0.00           H
ATOM    550  HB2 CYS A 617      56.960  33.890  47.920  1.00  0.00           H
ATOM    551  SG  CYS A 617      57.120  32.190  49.620  1.00  0.00           S
ATOM    552  HG1 CYS A 617      56.350  31.550  48.760  1.00  0.00           H
ATOM    553  C   CYS A 617      55.410  35.900  49.250  1.00  0.00           C
ATOM    554  O   CYS A 617      55.850  36.660  50.060  1.00  0.00           O
ATOM    555  N   ALA A 618      54.860  36.400  48.100  1.00  0.00           N
ATOM    556  HN  ALA A 618      54.490  35.810  47.390  1.00  0.00           H
ATOM    557  CA  ALA A 618      54.680  37.870  47.850  1.00  0.00           C
ATOM    558  HA  ALA A 618      55.590  38.360  48.160  1.00  0.00           H
ATOM    559  CB  ALA A 618      54.480  38.130  46.350  1.00  0.00           C
ATOM    560  HB1 ALA A 618      55.350  37.660  45.840  1.00  0.00           H
ATOM    561  HB2 ALA A 618      54.490  39.230  46.190  1.00  0.00           H
ATOM    562  HB3 ALA A 618      53.490  37.790  45.960  1.00  0.00           H
ATOM    563  C   ALA A 618      53.440  38.400  48.470  1.00  0.00           C
ATOM    564  O   ALA A 618      53.310  39.590  48.650  1.00  0.00           O
ATOM    565  N   CYS A 619      52.420  37.520  48.860  1.00  0.00           N
ATOM    566  HN  CYS A 619      52.460  36.540  48.630  1.00  0.00           H
ATOM    567  CA  CYS A 619      51.130  37.990  49.450  1.00  0.00           C
ATOM    568  HA  CYS A 619      51.160  39.050  49.250  1.00  0.00           H
ATOM    569  CB  CYS A 619      49.850  37.170  49.070  1.00  0.00           C
ATOM    570  HB1 CYS A 619      50.060  36.170  49.510  1.00  0.00           H
ATOM    571  HB2 CYS A 619      49.910  37.090  47.970  1.00  0.00           H
ATOM    572  SG  CYS A 619      48.280  37.900  49.680  1.00  0.00           S
ATOM    573  HG1 CYS A 619      48.380  38.920  48.850  1.00  0.00           H
ATOM    574  C   CYS A 619      51.360  37.880  50.930  1.00  0.00           C
ATOM    575  O   CYS A 619      50.840  38.740  51.660  1.00  0.00           O
ATOM    576  N   MET A 620      52.120  36.860  51.390  1.00  0.00           N
ATOM    577  HN  MET A 620      52.490  36.240  50.700  1.00  0.00           H
ATOM    578  CA  MET A 620      52.420  36.650  52.760  1.00  0.00           C
ATOM    579  HA  MET A 620      51.510  36.560  53.330  1.00  0.00           H
ATOM    580  CB  MET A 620      53.270  35.420  52.800  1.00  0.00           C
ATOM    581  HB1 MET A 620      54.250  35.430  52.260  1.00  0.00           H
ATOM    582  HB2 MET A 620      52.800  34.600  52.220  1.00  0.00           H
ATOM    583  CG  MET A 620      53.590  34.840  54.220  1.00  0.00           C
ATOM    584  HG1 MET A 620      53.970  35.730  54.770  1.00  0.00           H
ATOM    585  HG2 MET A 620      54.430  34.130  54.160  1.00  0.00           H
ATOM    586  SD  MET A 620      52.070  34.280  55.040  1.00  0.00           S
ATOM    587  CE  MET A 620      52.770  33.590  56.610  1.00  0.00           C
ATOM    588  HE1 MET A 620      51.990  32.940  57.050  1.00  0.00           H
ATOM    589  HE2 MET A 620      53.160  34.340  57.330  1.00  0.00           H
ATOM    590  HE3 MET A 620      53.630  32.890  56.500  1.00  0.00           H
ATOM    591  C   MET A 620      53.300  37.800  53.360  1.00  0.00           C
ATOM    592  O   MET A 620      53.040  38.400  54.380  1.00  0.00           O
ATOM    593  N   SER A 621      54.340  38.240  52.620  1.00  0.00           N
ATOM    594  HN  SER A 621      54.860  37.530  52.150  1.00  0.00           H
ATOM    595  CA  SER A 621      55.050  39.550  52.760  1.00  0.00           C
ATOM    596  HA  SER A 621      55.740  39.570  53.590  1.00  0.00           H
ATOM    597  CB  SER A 621      55.890  39.880  51.530  1.00  0.00           C
ATOM    598  HB1 SER A 621      56.410  40.850  51.600  1.00  0.00           H
ATOM    599  HB2 SER A 621      55.280  39.600  50.640  1.00  0.00           H
ATOM    600  OG  SER A 621      56.950  38.930  51.470  1.00  0.00           O
ATOM    601  HG1 SER A 621      56.790  38.290  50.770  1.00  0.00           H
ATOM    602  C   SER A 621      54.160  40.800  53.030  1.00  0.00           C
ATOM    603  O   SER A 621      54.440  41.410  54.040  1.00  0.00           O
ATOM    604  N   PRO A 622      53.180  41.370  52.350  1.00  0.00           N
ATOM    605  CD  PRO A 622      53.130  41.230  50.920  1.00  0.00           C
ATOM    606  HD1 PRO A 622      52.950  40.170  50.640  1.00  0.00           H
ATOM    607  HD2 PRO A 622      54.030  41.670  50.440  1.00  0.00           H
ATOM    608  CA  PRO A 622      52.510  42.540  52.740  1.00  0.00           C
ATOM    609  HA  PRO A 622      53.210  43.260  53.130  1.00  0.00           H
ATOM    610  CB  PRO A 622      51.830  43.090  51.480  1.00  0.00           C
ATOM    611  HB1 PRO A 622      52.440  43.980  51.190  1.00  0.00           H
ATOM    612  HB2 PRO A 622      50.800  43.440  51.670  1.00  0.00           H
ATOM    613  CG  PRO A 622      51.970  42.020  50.350  1.00  0.00           C
ATOM    614  HG1 PRO A 622      51.090  41.330  50.330  1.00  0.00           H
ATOM    615  HG2 PRO A 622      52.060  42.430  49.320  1.00  0.00           H
ATOM    616  C   PRO A 622      51.480  42.220  53.800  1.00  0.00           C
ATOM    617  O   PRO A 622      51.490  42.980  54.760  1.00  0.00           O
ATOM    618  N   VAL A 623      50.650  41.080  53.660  1.00  0.00           N
ATOM    619  HN  VAL A 623      50.740  40.450  52.890  1.00  0.00           H
ATOM    620  CA  VAL A 623      49.670  40.770  54.710  1.00  0.00           C
ATOM    621  HA  VAL A 623      48.960  41.570  54.830  1.00  0.00           H
ATOM    622  CB  VAL A 623      48.740  39.690  54.170  1.00  0.00           C
ATOM    623  HB  VAL A 623      49.410  38.890  53.800  1.00  0.00           H
ATOM    624  CG1 VAL A 623      47.840  39.040  55.230  1.00  0.00           C
ATOM    625 HG11 VAL A 623      48.290  38.480  56.080  1.00  0.00           H
ATOM    626 HG12 VAL A 623      47.050  38.440  54.710  1.00  0.00           H
ATOM    627 HG13 VAL A 623      47.200  39.770  55.770  1.00  0.00           H
ATOM    628  CG2 VAL A 623      47.870  40.210  53.040  1.00  0.00           C
ATOM    629 HG21 VAL A 623      47.210  39.360  52.710  1.00  0.00           H
ATOM    630 HG22 VAL A 623      48.490  40.660  52.240  1.00  0.00           H
ATOM    631 HG23 VAL A 623      47.230  41.020  53.440  1.00  0.00           H
ATOM    632  C   VAL A 623      50.210  40.570  56.100  1.00  0.00           C
ATOM    633  O   VAL A 623      49.490  41.010  57.050  1.00  0.00           O
ATOM    634  N   ILE A 624      51.340  39.880  56.300  1.00  0.00           N
ATOM    635  HN  ILE A 624      51.870  39.410  55.580  1.00  0.00           H
ATOM    636  CA  ILE A 624      52.130  39.890  57.550  1.00  0.00           C
ATOM    637  HA  ILE A 624      51.460  39.630  58.350  1.00  0.00           H
ATOM    638  CB  ILE A 624      53.200  38.800  57.640  1.00  0.00           C
ATOM    639  HB  ILE A 624      53.980  38.920  56.860  1.00  0.00           H
ATOM    640  CG2 ILE A 624      53.920  38.850  59.000  1.00  0.00           C
ATOM    641 HG21 ILE A 624      54.700  39.630  59.030  1.00  0.00           H
ATOM    642 HG22 ILE A 624      54.420  37.860  59.130  1.00  0.00           H
ATOM    643 HG23 ILE A 624      53.210  39.070  59.820  1.00  0.00           H
ATOM    644  CG1 ILE A 624      52.630  37.400  57.400  1.00  0.00           C
ATOM    645 HG11 ILE A 624      53.520  36.740  57.340  1.00  0.00           H
ATOM    646 HG12 ILE A 624      52.090  37.510  56.450  1.00  0.00           H
ATOM    647  CD  ILE A 624      51.770  36.870  58.520  1.00  0.00           C
ATOM    648  HD1 ILE A 624      52.280  36.850  59.500  1.00  0.00           H
ATOM    649  HD2 ILE A 624      51.530  35.810  58.280  1.00  0.00           H
ATOM    650  HD3 ILE A 624      50.800  37.410  58.540  1.00  0.00           H
ATOM    651  C   ILE A 624      52.720  41.200  57.880  1.00  0.00           C
ATOM    652  O   ILE A 624      52.640  41.630  58.990  1.00  0.00           O
ATOM    653  N   THR A 625      53.200  41.960  56.820  1.00  0.00           N
ATOM    654  HN  THR A 625      53.280  41.570  55.910  1.00  0.00           H
ATOM    655  CA  THR A 625      53.740  43.290  57.050  1.00  0.00           C
ATOM    656  HA  THR A 625      54.460  43.230  57.860  1.00  0.00           H
ATOM    657  CB  THR A 625      54.630  43.860  55.890  1.00  0.00           C
ATOM    658  HB  THR A 625      54.200  43.960  54.860  1.00  0.00           H
ATOM    659  OG1 THR A 625      55.780  43.040  55.780  1.00  0.00           O
ATOM    660  HG1 THR A 625      55.550  42.340  55.160  1.00  0.00           H
ATOM    661  CG2 THR A 625      55.150  45.250  56.170  1.00  0.00           C
ATOM    662 HG21 THR A 625      55.750  45.200  57.100  1.00  0.00           H
ATOM    663 HG22 THR A 625      54.340  45.990  56.330  1.00  0.00           H
ATOM    664 HG23 THR A 625      55.860  45.670  55.420  1.00  0.00           H
ATOM    665  C   THR A 625      52.770  44.350  57.500  1.00  0.00           C
ATOM    666  O   THR A 625      52.910  45.000  58.530  1.00  0.00           O
ATOM    667  N   PHE A 626      51.700  44.600  56.780  1.00  0.00           N
ATOM    668  HN  PHE A 626      51.660  44.030  55.970  1.00  0.00           H
ATOM    669  CA  PHE A 626      50.600  45.540  57.080  1.00  0.00           C
ATOM    670  HA  PHE A 626      51.110  46.440  57.370  1.00  0.00           H
ATOM    671  CB  PHE A 626      49.610  45.840  55.940  1.00  0.00           C
ATOM    672  HB1 PHE A 626      48.830  46.560  56.230  1.00  0.00           H
ATOM    673  HB2 PHE A 626      49.080  44.950  55.520  1.00  0.00           H
ATOM    674  CG  PHE A 626      50.280  46.530  54.810  1.00  0.00           C
ATOM    675  CD1 PHE A 626      50.520  47.930  54.910  1.00  0.00           C
ATOM    676  HD1 PHE A 626      50.190  48.490  55.780  1.00  0.00           H
ATOM    677  CE1 PHE A 626      51.170  48.570  53.870  1.00  0.00           C
ATOM    678  HE1 PHE A 626      51.320  49.640  53.840  1.00  0.00           H
ATOM    679  CZ  PHE A 626      51.630  47.900  52.710  1.00  0.00           C
ATOM    680  HZ  PHE A 626      52.210  48.320  51.900  1.00  0.00           H
ATOM    681  CD2 PHE A 626      50.660  45.880  53.570  1.00  0.00           C
ATOM    682  HD2 PHE A 626      50.460  44.830  53.400  1.00  0.00           H
ATOM    683  CE2 PHE A 626      51.360  46.550  52.570  1.00  0.00           C
ATOM    684  HE2 PHE A 626      51.700  45.960  51.730  1.00  0.00           H
ATOM    685  C   PHE A 626      49.850  45.090  58.360  1.00  0.00           C
ATOM    686  O   PHE A 626      49.400  45.900  59.150  1.00  0.00           O
ATOM    687  N   GLY A 627      49.680  43.810  58.520  1.00  0.00           N
ATOM    688  HN  GLY A 627      50.150  43.230  57.870  1.00  0.00           H
ATOM    689  CA  GLY A 627      48.840  43.230  59.620  1.00  0.00           C
ATOM    690  HA1 GLY A 627      48.710  42.230  59.250  1.00  0.00           H
ATOM    691  HA2 GLY A 627      47.940  43.800  59.570  1.00  0.00           H
ATOM    692  C   GLY A 627      49.430  43.390  60.980  1.00  0.00           C
ATOM    693  O   GLY A 627      48.700  43.620  61.950  1.00  0.00           O
ATOM    694  N   GLY A 628      50.730  43.440  60.980  1.00  0.00           N
ATOM    695  HN  GLY A 628      51.160  43.290  60.090  1.00  0.00           H
ATOM    696  CA  GLY A 628      51.540  43.610  62.170  1.00  0.00           C
ATOM    697  HA1 GLY A 628      52.560  43.290  61.990  1.00  0.00           H
ATOM    698  HA2 GLY A 628      51.060  43.140  63.020  1.00  0.00           H
ATOM    699  C   GLY A 628      51.680  45.070  62.420  1.00  0.00           C
ATOM    700  O   GLY A 628      51.680  45.580  63.550  1.00  0.00           O
ATOM    701  N   LEU A 629      51.870  45.910  61.320  1.00  0.00           N
ATOM    702  HN  LEU A 629      51.860  45.580  60.380  1.00  0.00           H
ATOM    703  CA  LEU A 629      51.870  47.410  61.410  1.00  0.00           C
ATOM    704  HA  LEU A 629      52.560  47.700  62.180  1.00  0.00           H
ATOM    705  CB  LEU A 629      52.580  47.910  60.070  1.00  0.00           C
ATOM    706  HB1 LEU A 629      52.130  47.390  59.200  1.00  0.00           H
ATOM    707  HB2 LEU A 629      53.660  47.630  60.060  1.00  0.00           H
ATOM    708  CG  LEU A 629      52.440  49.400  59.730  1.00  0.00           C
ATOM    709  HG  LEU A 629      51.380  49.660  59.950  1.00  0.00           H
ATOM    710  CD1 LEU A 629      53.300  50.100  60.750  1.00  0.00           C
ATOM    711 HD11 LEU A 629      54.260  49.530  60.720  1.00  0.00           H
ATOM    712 HD12 LEU A 629      52.990  49.940  61.800  1.00  0.00           H
ATOM    713 HD13 LEU A 629      53.290  51.210  60.620  1.00  0.00           H
ATOM    714  CD2 LEU A 629      52.700  49.750  58.230  1.00  0.00           C
ATOM    715 HD21 LEU A 629      52.160  50.680  57.990  1.00  0.00           H
ATOM    716 HD22 LEU A 629      52.290  48.990  57.520  1.00  0.00           H
ATOM    717 HD23 LEU A 629      53.800  49.830  58.090  1.00  0.00           H
ATOM    718  C   LEU A 629      50.550  48.080  61.770  1.00  0.00           C
ATOM    719  O   LEU A 629      50.490  49.130  62.480  1.00  0.00           O
ATOM    720  N   LEU A 630      49.500  47.470  61.270  1.00  0.00           N
ATOM    721  HN  LEU A 630      49.560  46.680  60.670  1.00  0.00           H
ATOM    722  CA  LEU A 630      48.090  47.860  61.460  1.00  0.00           C
ATOM    723  HA  LEU A 630      47.970  48.860  61.110  1.00  0.00           H
ATOM    724  CB  LEU A 630      47.150  47.100  60.550  1.00  0.00           C
ATOM    725  HB1 LEU A 630      47.230  46.010  60.770  1.00  0.00           H
ATOM    726  HB2 LEU A 630      47.510  47.330  59.520  1.00  0.00           H
ATOM    727  CG  LEU A 630      45.590  47.430  60.520  1.00  0.00           C
ATOM    728  HG  LEU A 630      45.190  47.240  61.540  1.00  0.00           H
ATOM    729  CD1 LEU A 630      45.520  48.850  60.070  1.00  0.00           C
ATOM    730 HD11 LEU A 630      46.140  49.550  60.650  1.00  0.00           H
ATOM    731 HD12 LEU A 630      44.470  49.220  60.160  1.00  0.00           H
ATOM    732 HD13 LEU A 630      45.810  49.140  59.040  1.00  0.00           H
ATOM    733  CD2 LEU A 630      44.750  46.470  59.580  1.00  0.00           C
ATOM    734 HD21 LEU A 630      45.240  46.570  58.580  1.00  0.00           H
ATOM    735 HD22 LEU A 630      43.690  46.760  59.450  1.00  0.00           H
ATOM    736 HD23 LEU A 630      44.790  45.440  59.980  1.00  0.00           H
ATOM    737  C   LEU A 630      47.900  47.820  63.010  1.00  0.00           C
ATOM    738  O   LEU A 630      47.310  48.730  63.500  1.00  0.00           O
ATOM    739  N   GLY A 631      48.380  46.770  63.710  1.00  0.00           N
ATOM    740  HN  GLY A 631      48.790  46.100  63.100  1.00  0.00           H
ATOM    741  CA  GLY A 631      48.280  46.620  65.130  1.00  0.00           C
ATOM    742  HA1 GLY A 631      48.810  45.720  65.390  1.00  0.00           H
ATOM    743  HA2 GLY A 631      47.310  46.640  65.600  1.00  0.00           H
ATOM    744  C   GLY A 631      49.080  47.580  65.920  1.00  0.00           C
ATOM    745  O   GLY A 631      48.670  48.050  66.970  1.00  0.00           O
ATOM    746  N   GLU A 632      50.210  48.100  65.380  1.00  0.00           N
ATOM    747  HN  GLU A 632      50.650  47.700  64.590  1.00  0.00           H
ATOM    748  CA  GLU A 632      50.830  49.300  65.920  1.00  0.00           C
ATOM    749  HA  GLU A 632      50.950  49.240  66.990  1.00  0.00           H
ATOM    750  CB  GLU A 632      52.170  49.510  65.240  1.00  0.00           C
ATOM    751  HB1 GLU A 632      52.610  50.460  65.610  1.00  0.00           H
ATOM    752  HB2 GLU A 632      52.050  49.590  64.130  1.00  0.00           H
ATOM    753  CG  GLU A 632      53.260  48.440  65.690  1.00  0.00           C
ATOM    754  HG1 GLU A 632      54.290  48.550  65.280  1.00  0.00           H
ATOM    755  HG2 GLU A 632      52.900  47.470  65.280  1.00  0.00           H
ATOM    756  CD  GLU A 632      53.320  48.180  67.210  1.00  0.00           C
ATOM    757  OE1 GLU A 632      53.680  49.180  67.890  1.00  0.00           O
ATOM    758  OE2 GLU A 632      53.100  47.040  67.740  1.00  0.00           O
ATOM    759  C   GLU A 632      49.960  50.610  65.720  1.00  0.00           C
ATOM    760  O   GLU A 632      49.560  51.270  66.720  1.00  0.00           O
ATOM    761  N   ALA A 633      49.560  50.940  64.480  1.00  0.00           N
ATOM    762  HN  ALA A 633      49.790  50.360  63.700  1.00  0.00           H
ATOM    763  CA  ALA A 633      48.810  52.170  64.190  1.00  0.00           C
ATOM    764  HA  ALA A 633      49.340  53.060  64.530  1.00  0.00           H
ATOM    765  CB  ALA A 633      48.790  52.300  62.680  1.00  0.00           C
ATOM    766  HB1 ALA A 633      49.870  52.280  62.380  1.00  0.00           H
ATOM    767  HB2 ALA A 633      48.370  53.260  62.300  1.00  0.00           H
ATOM    768  HB3 ALA A 633      48.100  51.520  62.290  1.00  0.00           H
ATOM    769  C   ALA A 633      47.380  52.270  64.800  1.00  0.00           C
ATOM    770  O   ALA A 633      46.960  53.330  65.280  1.00  0.00           O
ATOM    771  N   THR A 634      46.660  51.190  64.880  1.00  0.00           N
ATOM    772  HN  THR A 634      46.970  50.380  64.400  1.00  0.00           H
ATOM    773  CA  THR A 634      45.380  51.050  65.650  1.00  0.00           C
ATOM    774  HA  THR A 634      45.040  52.080  65.760  1.00  0.00           H
ATOM    775  CB  THR A 634      44.290  50.060  65.070  1.00  0.00           C
ATOM    776  HB  THR A 634      43.420  50.020  65.750  1.00  0.00           H
ATOM    777  OG1 THR A 634      44.640  48.710  64.740  1.00  0.00           O
ATOM    778  HG1 THR A 634      45.520  48.760  64.370  1.00  0.00           H
ATOM    779  CG2 THR A 634      43.770  50.810  63.830  1.00  0.00           C
ATOM    780 HG21 THR A 634      44.500  51.000  63.010  1.00  0.00           H
ATOM    781 HG22 THR A 634      43.240  51.760  64.080  1.00  0.00           H
ATOM    782 HG23 THR A 634      42.870  50.310  63.410  1.00  0.00           H
ATOM    783  C   THR A 634      45.600  50.580  67.130  1.00  0.00           C
ATOM    784  O   THR A 634      44.670  50.170  67.820  1.00  0.00           O
ATOM    785  N   GLU A 635      46.840  50.840  67.650  1.00  0.00           N
ATOM    786  HN  GLU A 635      47.590  51.200  67.110  1.00  0.00           H
ATOM    787  CA  GLU A 635      47.360  50.540  68.940  1.00  0.00           C
ATOM    788  HA  GLU A 635      48.390  50.260  68.780  1.00  0.00           H
ATOM    789  CB  GLU A 635      47.230  51.770  69.900  1.00  0.00           C
ATOM    790  HB1 GLU A 635      47.740  51.550  70.860  1.00  0.00           H
ATOM    791  HB2 GLU A 635      46.200  52.060  70.180  1.00  0.00           H
ATOM    792  CG  GLU A 635      48.030  52.970  69.430  1.00  0.00           C
ATOM    793  HG1 GLU A 635      47.480  53.410  68.570  1.00  0.00           H
ATOM    794  HG2 GLU A 635      49.030  52.640  69.080  1.00  0.00           H
ATOM    795  CD  GLU A 635      48.100  53.960  70.620  1.00  0.00           C
ATOM    796  OE1 GLU A 635      49.200  54.420  71.080  1.00  0.00           O
ATOM    797  OE2 GLU A 635      47.010  54.340  71.090  1.00  0.00           O
ATOM    798  C   GLU A 635      46.850  49.380  69.720  1.00  0.00           C
ATOM    799  O   GLU A 635      46.030  49.540  70.620  1.00  0.00           O
ATOM    800  N   GLY A 636      47.220  48.080  69.300  1.00  0.00           N
ATOM    801  HN  GLY A 636      47.870  47.980  68.550  1.00  0.00           H
ATOM    802  CA  GLY A 636      46.980  46.930  70.200  1.00  0.00           C
ATOM    803  HA1 GLY A 636      46.910  47.240  71.230  1.00  0.00           H
ATOM    804  HA2 GLY A 636      47.830  46.290  70.000  1.00  0.00           H
ATOM    805  C   GLY A 636      45.640  46.280  69.870  1.00  0.00           C
ATOM    806  O   GLY A 636      45.250  45.330  70.530  1.00  0.00           O
ATOM    807  N   ARG A 637      44.920  46.690  68.830  1.00  0.00           N
ATOM    808  HN  ARG A 637      45.230  47.430  68.240  1.00  0.00           H
ATOM    809  CA  ARG A 637      43.560  46.100  68.590  1.00  0.00           C
ATOM    810  HA  ARG A 637      43.170  45.910  69.580  1.00  0.00           H
ATOM    811  CB  ARG A 637      42.770  47.170  68.000  1.00  0.00           C
ATOM    812  HB1 ARG A 637      41.900  46.760  67.450  1.00  0.00           H
ATOM    813  HB2 ARG A 637      43.380  47.730  67.250  1.00  0.00           H
ATOM    814  CG  ARG A 637      42.110  48.130  69.090  1.00  0.00           C
ATOM    815  HG1 ARG A 637      41.260  47.510  69.460  1.00  0.00           H
ATOM    816  HG2 ARG A 637      41.710  48.970  68.480  1.00  0.00           H
ATOM    817  CD  ARG A 637      43.020  48.730  70.190  1.00  0.00           C
ATOM    818  HD1 ARG A 637      43.850  49.330  69.770  1.00  0.00           H
ATOM    819  HD2 ARG A 637      43.330  47.830  70.750  1.00  0.00           H
ATOM    820  NE  ARG A 637      42.090  49.590  70.970  1.00  0.00           N
ATOM    821  HE  ARG A 637      41.120  49.530  70.760  1.00  0.00           H
ATOM    822  CZ  ARG A 637      42.580  50.360  71.970  1.00  0.00           C
ATOM    823  NH1 ARG A 637      41.760  50.980  72.760  1.00  0.00           N
ATOM    824 HH11 ARG A 637      40.810  50.660  72.810  1.00  0.00           H
ATOM    825 HH12 ARG A 637      42.160  51.550  73.490  1.00  0.00           H
ATOM    826  NH2 ARG A 637      43.820  50.460  72.330  1.00  0.00           N
ATOM    827 HH21 ARG A 637      44.600  49.990  71.920  1.00  0.00           H
ATOM    828 HH22 ARG A 637      44.070  50.740  73.250  1.00  0.00           H
ATOM    829  C   ARG A 637      43.590  44.890  67.580  1.00  0.00           C
ATOM    830  O   ARG A 637      42.540  44.280  67.360  1.00  0.00           O
ATOM    831  N   ILE A 638      44.720  44.660  66.930  1.00  0.00           N
ATOM    832  HN  ILE A 638      45.590  45.070  67.200  1.00  0.00           H
ATOM    833  CA  ILE A 638      44.710  43.820  65.730  1.00  0.00           C
ATOM    834  HA  ILE A 638      44.180  42.900  65.980  1.00  0.00           H
ATOM    835  CB  ILE A 638      44.100  44.560  64.520  1.00  0.00           C
ATOM    836  HB  ILE A 638      43.290  45.220  64.920  1.00  0.00           H
ATOM    837  CG2 ILE A 638      45.070  45.620  63.840  1.00  0.00           C
ATOM    838 HG21 ILE A 638      45.500  46.290  64.610  1.00  0.00           H
ATOM    839 HG22 ILE A 638      44.530  46.240  63.090  1.00  0.00           H
ATOM    840 HG23 ILE A 638      45.930  45.220  63.260  1.00  0.00           H
ATOM    841  CG1 ILE A 638      43.390  43.610  63.460  1.00  0.00           C
ATOM    842 HG11 ILE A 638      44.170  43.110  62.840  1.00  0.00           H
ATOM    843 HG12 ILE A 638      42.920  44.300  62.720  1.00  0.00           H
ATOM    844  CD  ILE A 638      42.300  42.690  64.040  1.00  0.00           C
ATOM    845  HD1 ILE A 638      41.870  42.070  63.240  1.00  0.00           H
ATOM    846  HD2 ILE A 638      41.580  43.240  64.670  1.00  0.00           H
ATOM    847  HD3 ILE A 638      42.750  41.940  64.720  1.00  0.00           H
ATOM    848  C   ILE A 638      46.130  43.280  65.540  1.00  0.00           C
ATOM    849  O   ILE A 638      47.120  43.780  66.160  1.00  0.00           O
ATOM    850  N   SER A 639      46.350  42.250  64.690  1.00  0.00           N
ATOM    851  HN  SER A 639      45.560  41.780  64.310  1.00  0.00           H
ATOM    852  CA  SER A 639      47.670  41.690  64.380  1.00  0.00           C
ATOM    853  HA  SER A 639      48.310  42.540  64.140  1.00  0.00           H
ATOM    854  CB  SER A 639      48.290  40.870  65.540  1.00  0.00           C
ATOM    855  HB1 SER A 639      47.590  40.070  65.860  1.00  0.00           H
ATOM    856  HB2 SER A 639      48.370  41.520  66.440  1.00  0.00           H
ATOM    857  OG  SER A 639      49.610  40.420  65.250  1.00  0.00           O
ATOM    858  HG1 SER A 639      50.260  41.100  65.450  1.00  0.00           H
ATOM    859  C   SER A 639      47.480  40.840  63.080  1.00  0.00           C
ATOM    860  O   SER A 639      46.460  40.770  62.390  1.00  0.00           O
ATOM    861  N   ALA A 640      48.610  40.180  62.740  1.00  0.00           N
ATOM    862  HN  ALA A 640      49.400  40.320  63.340  1.00  0.00           H
ATOM    863  CA  ALA A 640      48.950  39.520  61.470  1.00  0.00           C
ATOM    864  HA  ALA A 640      48.630  40.230  60.710  1.00  0.00           H
ATOM    865  CB  ALA A 640      50.510  39.430  61.440  1.00  0.00           C
ATOM    866  HB1 ALA A 640      50.810  38.920  60.500  1.00  0.00           H
ATOM    867  HB2 ALA A 640      50.970  38.670  62.110  1.00  0.00           H
ATOM    868  HB3 ALA A 640      51.100  40.380  61.430  1.00  0.00           H
ATOM    869  C   ALA A 640      48.210  38.220  61.240  1.00  0.00           C
ATOM    870  O   ALA A 640      47.890  37.810  60.130  1.00  0.00           O
ATOM    871  N   ILE A 641      47.970  37.330  62.210  1.00  0.00           N
ATOM    872  HN  ILE A 641      48.060  37.560  63.170  1.00  0.00           H
ATOM    873  CA  ILE A 641      47.270  36.040  61.960  1.00  0.00           C
ATOM    874  HA  ILE A 641      47.600  35.610  61.020  1.00  0.00           H
ATOM    875  CB  ILE A 641      47.520  35.020  63.060  1.00  0.00           C
ATOM    876  HB  ILE A 641      47.230  35.510  64.020  1.00  0.00           H
ATOM    877  CG2 ILE A 641      46.520  33.840  62.880  1.00  0.00           C
ATOM    878 HG21 ILE A 641      46.650  33.300  61.930  1.00  0.00           H
ATOM    879 HG22 ILE A 641      45.450  34.090  62.930  1.00  0.00           H
ATOM    880 HG23 ILE A 641      46.740  33.090  63.690  1.00  0.00           H
ATOM    881  CG1 ILE A 641      49.020  34.590  63.190  1.00  0.00           C
ATOM    882 HG11 ILE A 641      49.270  34.190  64.200  1.00  0.00           H
ATOM    883 HG12 ILE A 641      49.680  35.470  63.070  1.00  0.00           H
ATOM    884  CD  ILE A 641      49.310  33.450  62.200  1.00  0.00           C
ATOM    885  HD1 ILE A 641      48.960  33.770  61.210  1.00  0.00           H
ATOM    886  HD2 ILE A 641      48.800  32.540  62.590  1.00  0.00           H
ATOM    887  HD3 ILE A 641      50.420  33.330  62.120  1.00  0.00           H
ATOM    888  C   ILE A 641      45.760  36.240  61.820  1.00  0.00           C
ATOM    889  O   ILE A 641      45.140  35.640  60.880  1.00  0.00           O
ATOM    890  N   GLU A 642      45.130  37.190  62.540  1.00  0.00           N
ATOM    891  HN  GLU A 642      45.580  37.630  63.310  1.00  0.00           H
ATOM    892  CA  GLU A 642      43.860  37.760  62.270  1.00  0.00           C
ATOM    893  HA  GLU A 642      43.130  36.960  62.320  1.00  0.00           H
ATOM    894  CB  GLU A 642      43.360  38.880  63.270  1.00  0.00           C
ATOM    895  HB1 GLU A 642      42.430  39.390  62.930  1.00  0.00           H
ATOM    896  HB2 GLU A 642      44.180  39.630  63.260  1.00  0.00           H
ATOM    897  CG  GLU A 642      43.010  38.400  64.670  1.00  0.00           C
ATOM    898  HG1 GLU A 642      43.660  37.560  65.000  1.00  0.00           H
ATOM    899  HG2 GLU A 642      41.930  38.140  64.720  1.00  0.00           H
ATOM    900  CD  GLU A 642      43.380  39.470  65.700  1.00  0.00           C
ATOM    901  OE1 GLU A 642      42.430  39.880  66.430  1.00  0.00           O
ATOM    902  OE2 GLU A 642      44.500  39.890  65.880  1.00  0.00           O
ATOM    903  C   GLU A 642      43.820  38.250  60.770  1.00  0.00           C
ATOM    904  O   GLU A 642      42.950  37.930  59.940  1.00  0.00           O
ATOM    905  N   SER A 643      44.750  39.130  60.350  1.00  0.00           N
ATOM    906  HN  SER A 643      45.400  39.390  61.050  1.00  0.00           H
ATOM    907  CA  SER A 643      44.920  39.640  58.950  1.00  0.00           C
ATOM    908  HA  SER A 643      43.970  40.100  58.720  1.00  0.00           H
ATOM    909  CB  SER A 643      46.060  40.650  58.840  1.00  0.00           C
ATOM    910  HB1 SER A 643      46.150  41.040  57.810  1.00  0.00           H
ATOM    911  HB2 SER A 643      47.010  40.110  59.100  1.00  0.00           H
ATOM    912  OG  SER A 643      45.790  41.730  59.680  1.00  0.00           O
ATOM    913  HG1 SER A 643      46.170  41.440  60.520  1.00  0.00           H
ATOM    914  C   SER A 643      45.040  38.540  57.870  1.00  0.00           C
ATOM    915  O   SER A 643      44.390  38.550  56.860  1.00  0.00           O
ATOM    916  N   LEU A 644      45.860  37.510  58.200  1.00  0.00           N
ATOM    917  HN  LEU A 644      46.370  37.580  59.050  1.00  0.00           H
ATOM    918  CA  LEU A 644      45.960  36.290  57.500  1.00  0.00           C
ATOM    919  HA  LEU A 644      46.120  36.550  56.460  1.00  0.00           H
ATOM    920  CB  LEU A 644      47.090  35.400  58.040  1.00  0.00           C
ATOM    921  HB1 LEU A 644      46.760  34.680  58.810  1.00  0.00           H
ATOM    922  HB2 LEU A 644      47.920  36.010  58.430  1.00  0.00           H
ATOM    923  CG  LEU A 644      47.810  34.640  56.910  1.00  0.00           C
ATOM    924  HG  LEU A 644      46.980  34.280  56.280  1.00  0.00           H
ATOM    925  CD1 LEU A 644      48.680  35.590  56.120  1.00  0.00           C
ATOM    926 HD11 LEU A 644      48.180  36.500  55.720  1.00  0.00           H
ATOM    927 HD12 LEU A 644      49.090  35.060  55.240  1.00  0.00           H
ATOM    928 HD13 LEU A 644      49.540  36.010  56.690  1.00  0.00           H
ATOM    929  CD2 LEU A 644      48.710  33.460  57.380  1.00  0.00           C
ATOM    930 HD21 LEU A 644      48.190  32.640  57.900  1.00  0.00           H
ATOM    931 HD22 LEU A 644      49.380  33.890  58.150  1.00  0.00           H
ATOM    932 HD23 LEU A 644      49.140  32.910  56.510  1.00  0.00           H
ATOM    933  C   LEU A 644      44.620  35.580  57.310  1.00  0.00           C
ATOM    934  O   LEU A 644      44.280  35.060  56.250  1.00  0.00           O
ATOM    935  N   PHE A 645      43.790  35.480  58.420  1.00  0.00           N
ATOM    936  HN  PHE A 645      44.140  35.790  59.300  1.00  0.00           H
ATOM    937  CA  PHE A 645      42.620  34.600  58.500  1.00  0.00           C
ATOM    938  HA  PHE A 645      42.940  33.630  58.200  1.00  0.00           H
ATOM    939  CB  PHE A 645      42.070  34.570  59.990  1.00  0.00           C
ATOM    940  HB1 PHE A 645      42.030  35.650  60.230  1.00  0.00           H
ATOM    941  HB2 PHE A 645      42.850  34.090  60.620  1.00  0.00           H
ATOM    942  CG  PHE A 645      40.780  33.850  60.290  1.00  0.00           C
ATOM    943  CD1 PHE A 645      40.210  32.920  59.430  1.00  0.00           C
ATOM    944  HD1 PHE A 645      40.680  32.610  58.500  1.00  0.00           H
ATOM    945  CE1 PHE A 645      38.980  32.290  59.780  1.00  0.00           C
ATOM    946  HE1 PHE A 645      38.430  31.610  59.140  1.00  0.00           H
ATOM    947  CZ  PHE A 645      38.500  32.510  61.080  1.00  0.00           C
ATOM    948  HZ  PHE A 645      37.600  32.130  61.510  1.00  0.00           H
ATOM    949  CD2 PHE A 645      40.190  34.160  61.510  1.00  0.00           C
ATOM    950  HD2 PHE A 645      40.620  34.950  62.110  1.00  0.00           H
ATOM    951  CE2 PHE A 645      39.050  33.440  61.990  1.00  0.00           C
ATOM    952  HE2 PHE A 645      38.570  33.580  62.930  1.00  0.00           H
ATOM    953  C   PHE A 645      41.620  35.240  57.620  1.00  0.00           C
ATOM    954  O   PHE A 645      40.990  34.590  56.750  1.00  0.00           O
ATOM    955  N   GLY A 646      41.360  36.550  57.790  1.00  0.00           N
ATOM    956  HN  GLY A 646      41.860  36.940  58.550  1.00  0.00           H
ATOM    957  CA  GLY A 646      40.530  37.440  57.000  1.00  0.00           C
ATOM    958  HA1 GLY A 646      40.520  38.450  57.350  1.00  0.00           H
ATOM    959  HA2 GLY A 646      39.540  37.040  57.150  1.00  0.00           H
ATOM    960  C   GLY A 646      40.750  37.400  55.510  1.00  0.00           C
ATOM    961  O   GLY A 646      39.740  37.390  54.720  1.00  0.00           O
ATOM    962  N   ALA A 647      42.040  37.520  55.190  1.00  0.00           N
ATOM    963  HN  ALA A 647      42.740  37.680  55.890  1.00  0.00           H
ATOM    964  CA  ALA A 647      42.580  37.410  53.890  1.00  0.00           C
ATOM    965  HA  ALA A 647      41.990  38.060  53.260  1.00  0.00           H
ATOM    966  CB  ALA A 647      44.070  37.710  53.800  1.00  0.00           C
ATOM    967  HB1 ALA A 647      44.690  37.140  54.530  1.00  0.00           H
ATOM    968  HB2 ALA A 647      44.180  38.800  53.990  1.00  0.00           H
ATOM    969  HB3 ALA A 647      44.360  37.620  52.740  1.00  0.00           H
ATOM    970  C   ALA A 647      42.280  36.030  53.290  1.00  0.00           C
ATOM    971  O   ALA A 647      41.880  35.950  52.120  1.00  0.00           O
ATOM    972  N   SER A 648      42.560  34.950  54.100  1.00  0.00           N
ATOM    973  HN  SER A 648      42.900  35.080  55.020  1.00  0.00           H
ATOM    974  CA  SER A 648      42.370  33.580  53.610  1.00  0.00           C
ATOM    975  HA  SER A 648      42.810  33.630  52.620  1.00  0.00           H
ATOM    976  CB  SER A 648      43.320  32.540  54.300  1.00  0.00           C
ATOM    977  HB1 SER A 648      44.310  32.790  53.870  1.00  0.00           H
ATOM    978  HB2 SER A 648      42.940  31.550  53.970  1.00  0.00           H
ATOM    979  OG  SER A 648      43.240  32.740  55.700  1.00  0.00           O
ATOM    980  HG1 SER A 648      43.590  33.610  55.940  1.00  0.00           H
ATOM    981  C   SER A 648      40.860  33.160  53.470  1.00  0.00           C
ATOM    982  O   SER A 648      40.550  32.500  52.460  1.00  0.00           O
ATOM    983  N   LEU A 649      39.910  33.600  54.350  1.00  0.00           N
ATOM    984  HN  LEU A 649      40.250  33.990  55.210  1.00  0.00           H
ATOM    985  CA  LEU A 649      38.490  33.570  54.140  1.00  0.00           C
ATOM    986  HA  LEU A 649      38.200  32.540  53.950  1.00  0.00           H
ATOM    987  CB  LEU A 649      37.710  34.070  55.410  1.00  0.00           C
ATOM    988  HB1 LEU A 649      38.300  34.940  55.770  1.00  0.00           H
ATOM    989  HB2 LEU A 649      37.790  33.240  56.140  1.00  0.00           H
ATOM    990  CG  LEU A 649      36.210  34.450  55.410  1.00  0.00           C
ATOM    991  HG  LEU A 649      35.940  35.300  54.760  1.00  0.00           H
ATOM    992  CD1 LEU A 649      35.400  33.310  54.960  1.00  0.00           C
ATOM    993 HD11 LEU A 649      35.540  32.440  55.650  1.00  0.00           H
ATOM    994 HD12 LEU A 649      35.640  32.950  53.930  1.00  0.00           H
ATOM    995 HD13 LEU A 649      34.330  33.580  55.030  1.00  0.00           H
ATOM    996  CD2 LEU A 649      35.790  34.820  56.810  1.00  0.00           C
ATOM    997 HD21 LEU A 649      35.870  34.000  57.540  1.00  0.00           H
ATOM    998 HD22 LEU A 649      34.740  35.180  56.810  1.00  0.00           H
ATOM    999 HD23 LEU A 649      36.480  35.640  57.100  1.00  0.00           H
ATOM   1000  C   LEU A 649      38.060  34.250  52.820  1.00  0.00           C
ATOM   1001  O   LEU A 649      37.340  33.730  51.950  1.00  0.00           O
ATOM   1002  N   THR A 650      38.400  35.530  52.680  1.00  0.00           N
ATOM   1003  HN  THR A 650      39.020  35.940  53.330  1.00  0.00           H
ATOM   1004  CA  THR A 650      38.030  36.390  51.510  1.00  0.00           C
ATOM   1005  HA  THR A 650      36.950  36.380  51.430  1.00  0.00           H
ATOM   1006  CB  THR A 650      38.450  37.840  51.480  1.00  0.00           C
ATOM   1007  HB  THR A 650      39.550  37.960  51.600  1.00  0.00           H
ATOM   1008  OG1 THR A 650      37.890  38.440  52.670  1.00  0.00           O
ATOM   1009  HG1 THR A 650      38.340  38.040  53.410  1.00  0.00           H
ATOM   1010  CG2 THR A 650      37.830  38.620  50.350  1.00  0.00           C
ATOM   1011 HG21 THR A 650      37.900  39.710  50.550  1.00  0.00           H
ATOM   1012 HG22 THR A 650      36.790  38.280  50.210  1.00  0.00           H
ATOM   1013 HG23 THR A 650      38.370  38.410  49.400  1.00  0.00           H
ATOM   1014  C   THR A 650      38.550  35.810  50.250  1.00  0.00           C
ATOM   1015  O   THR A 650      37.860  35.750  49.220  1.00  0.00           O
ATOM   1016  N   GLY A 651      39.830  35.300  50.240  1.00  0.00           N
ATOM   1017  HN  GLY A 651      40.470  35.290  51.010  1.00  0.00           H
ATOM   1018  CA  GLY A 651      40.440  34.760  49.060  1.00  0.00           C
ATOM   1019  HA1 GLY A 651      41.510  34.660  49.180  1.00  0.00           H
ATOM   1020  HA2 GLY A 651      40.200  35.480  48.300  1.00  0.00           H
ATOM   1021  C   GLY A 651      39.910  33.440  48.540  1.00  0.00           C
ATOM   1022  O   GLY A 651      39.830  33.300  47.320  1.00  0.00           O
ATOM   1023  N   ILE A 652      39.640  32.410  49.380  1.00  0.00           N
ATOM   1024  HN  ILE A 652      39.660  32.620  50.360  1.00  0.00           H
ATOM   1025  CA  ILE A 652      39.070  31.180  49.090  1.00  0.00           C
ATOM   1026  HA  ILE A 652      39.620  30.680  48.310  1.00  0.00           H
ATOM   1027  CB  ILE A 652      38.970  30.200  50.350  1.00  0.00           C
ATOM   1028  HB  ILE A 652      38.690  30.740  51.280  1.00  0.00           H
ATOM   1029  CG2 ILE A 652      37.890  29.100  50.070  1.00  0.00           C
ATOM   1030 HG21 ILE A 652      38.090  28.520  49.140  1.00  0.00           H
ATOM   1031 HG22 ILE A 652      36.860  29.520  49.970  1.00  0.00           H
ATOM   1032 HG23 ILE A 652      37.950  28.360  50.890  1.00  0.00           H
ATOM   1033  CG1 ILE A 652      40.400  29.680  50.590  1.00  0.00           C
ATOM   1034 HG11 ILE A 652      41.040  30.580  50.720  1.00  0.00           H
ATOM   1035 HG12 ILE A 652      40.850  29.170  49.720  1.00  0.00           H
ATOM   1036  CD  ILE A 652      40.450  28.940  51.940  1.00  0.00           C
ATOM   1037  HD1 ILE A 652      40.050  29.660  52.680  1.00  0.00           H
ATOM   1038  HD2 ILE A 652      41.490  28.790  52.310  1.00  0.00           H
ATOM   1039  HD3 ILE A 652      39.890  27.990  51.780  1.00  0.00           H
ATOM   1040  C   ILE A 652      37.760  31.340  48.370  1.00  0.00           C
ATOM   1041  O   ILE A 652      37.520  30.720  47.350  1.00  0.00           O
ATOM   1042  N   ALA A 653      36.860  32.060  48.980  1.00  0.00           N
ATOM   1043  HN  ALA A 653      37.090  32.440  49.880  1.00  0.00           H
ATOM   1044  CA  ALA A 653      35.580  32.500  48.450  1.00  0.00           C
ATOM   1045  HA  ALA A 653      34.980  31.610  48.340  1.00  0.00           H
ATOM   1046  CB  ALA A 653      34.790  33.480  49.400  1.00  0.00           C
ATOM   1047  HB1 ALA A 653      34.890  33.360  50.500  1.00  0.00           H
ATOM   1048  HB2 ALA A 653      33.720  33.330  49.120  1.00  0.00           H
ATOM   1049  HB3 ALA A 653      35.040  34.520  49.090  1.00  0.00           H
ATOM   1050  C   ALA A 653      35.730  33.230  47.100  1.00  0.00           C
ATOM   1051  O   ALA A 653      35.050  32.950  46.130  1.00  0.00           O
ATOM   1052  N   TYR A 654      36.660  34.240  47.030  1.00  0.00           N
ATOM   1053  HN  TYR A 654      37.280  34.470  47.790  1.00  0.00           H
ATOM   1054  CA  TYR A 654      36.920  35.010  45.860  1.00  0.00           C
ATOM   1055  HA  TYR A 654      36.020  35.560  45.670  1.00  0.00           H
ATOM   1056  CB  TYR A 654      38.000  36.080  46.180  1.00  0.00           C
ATOM   1057  HB1 TYR A 654      38.970  35.540  46.320  1.00  0.00           H
ATOM   1058  HB2 TYR A 654      37.860  36.650  47.120  1.00  0.00           H
ATOM   1059  CG  TYR A 654      38.290  37.060  45.170  1.00  0.00           C
ATOM   1060  CD1 TYR A 654      39.460  37.070  44.410  1.00  0.00           C
ATOM   1061  HD1 TYR A 654      40.180  36.310  44.660  1.00  0.00           H
ATOM   1062  CE1 TYR A 654      39.680  38.020  43.410  1.00  0.00           C
ATOM   1063  HE1 TYR A 654      40.600  37.940  42.850  1.00  0.00           H
ATOM   1064  CZ  TYR A 654      38.690  39.010  43.180  1.00  0.00           C
ATOM   1065  OH  TYR A 654      38.870  39.880  42.130  1.00  0.00           O
ATOM   1066  HH  TYR A 654      39.740  39.730  41.760  1.00  0.00           H
ATOM   1067  CD2 TYR A 654      37.280  38.050  44.950  1.00  0.00           C
ATOM   1068  HD2 TYR A 654      36.350  38.120  45.510  1.00  0.00           H
ATOM   1069  CE2 TYR A 654      37.450  39.050  43.850  1.00  0.00           C
ATOM   1070  HE2 TYR A 654      36.700  39.820  43.760  1.00  0.00           H
ATOM   1071  C   TYR A 654      37.340  34.220  44.600  1.00  0.00           C
ATOM   1072  O   TYR A 654      36.770  34.380  43.500  1.00  0.00           O
ATOM   1073  N   SER A 655      38.350  33.280  44.760  1.00  0.00           N
ATOM   1074  HN  SER A 655      38.750  33.210  45.670  1.00  0.00           H
ATOM   1075  CA  SER A 655      38.910  32.360  43.750  1.00  0.00           C
ATOM   1076  HA  SER A 655      38.980  33.000  42.880  1.00  0.00           H
ATOM   1077  CB  SER A 655      40.370  31.820  44.160  1.00  0.00           C
ATOM   1078  HB1 SER A 655      41.130  32.630  44.130  1.00  0.00           H
ATOM   1079  HB2 SER A 655      40.730  31.040  43.450  1.00  0.00           H
ATOM   1080  OG  SER A 655      40.370  31.380  45.520  1.00  0.00           O
ATOM   1081  HG1 SER A 655      40.530  32.110  46.110  1.00  0.00           H
ATOM   1082  C   SER A 655      37.920  31.260  43.430  1.00  0.00           C
ATOM   1083  O   SER A 655      37.620  31.090  42.270  1.00  0.00           O
ATOM   1084  N   LEU A 656      37.290  30.520  44.430  1.00  0.00           N
ATOM   1085  HN  LEU A 656      37.530  30.750  45.380  1.00  0.00           H
ATOM   1086  CA  LEU A 656      36.560  29.340  44.180  1.00  0.00           C
ATOM   1087  HA  LEU A 656      37.210  28.580  43.780  1.00  0.00           H
ATOM   1088  CB  LEU A 656      36.280  28.700  45.470  1.00  0.00           C
ATOM   1089  HB1 LEU A 656      35.620  29.400  46.030  1.00  0.00           H
ATOM   1090  HB2 LEU A 656      37.200  28.530  46.070  1.00  0.00           H
ATOM   1091  CG  LEU A 656      35.380  27.360  45.460  1.00  0.00           C
ATOM   1092  HG  LEU A 656      34.370  27.670  45.120  1.00  0.00           H
ATOM   1093  CD1 LEU A 656      35.990  26.180  44.640  1.00  0.00           C
ATOM   1094 HD11 LEU A 656      35.930  26.190  43.530  1.00  0.00           H
ATOM   1095 HD12 LEU A 656      35.470  25.220  44.910  1.00  0.00           H
ATOM   1096 HD13 LEU A 656      37.040  26.050  44.960  1.00  0.00           H
ATOM   1097  CD2 LEU A 656      35.250  26.970  46.940  1.00  0.00           C
ATOM   1098 HD21 LEU A 656      36.220  27.030  47.490  1.00  0.00           H
ATOM   1099 HD22 LEU A 656      34.720  26.010  46.980  1.00  0.00           H
ATOM   1100 HD23 LEU A 656      34.620  27.810  47.300  1.00  0.00           H
ATOM   1101  C   LEU A 656      35.370  29.380  43.250  1.00  0.00           C
ATOM   1102  O   LEU A 656      35.210  28.570  42.350  1.00  0.00           O
ATOM   1103  N   PHE A 657      34.540  30.380  43.490  1.00  0.00           N
ATOM   1104  HN  PHE A 657      34.680  30.860  44.340  1.00  0.00           H
ATOM   1105  CA  PHE A 657      33.470  30.780  42.670  1.00  0.00           C
ATOM   1106  HA  PHE A 657      33.030  29.900  42.220  1.00  0.00           H
ATOM   1107  CB  PHE A 657      32.540  31.650  43.570  1.00  0.00           C
ATOM   1108  HB1 PHE A 657      31.690  32.160  43.060  1.00  0.00           H
ATOM   1109  HB2 PHE A 657      33.240  32.370  44.050  1.00  0.00           H
ATOM   1110  CG  PHE A 657      32.020  30.920  44.840  1.00  0.00           C
ATOM   1111  CD1 PHE A 657      31.820  29.560  44.790  1.00  0.00           C
ATOM   1112  HD1 PHE A 657      31.930  29.030  43.860  1.00  0.00           H
ATOM   1113  CE1 PHE A 657      31.590  28.830  45.960  1.00  0.00           C
ATOM   1114  HE1 PHE A 657      31.330  27.780  45.970  1.00  0.00           H
ATOM   1115  CZ  PHE A 657      31.600  29.410  47.250  1.00  0.00           C
ATOM   1116  HZ  PHE A 657      31.540  28.800  48.140  1.00  0.00           H
ATOM   1117  CD2 PHE A 657      32.080  31.550  46.150  1.00  0.00           C
ATOM   1118  HD2 PHE A 657      32.350  32.600  46.220  1.00  0.00           H
ATOM   1119  CE2 PHE A 657      31.810  30.770  47.280  1.00  0.00           C
ATOM   1120  HE2 PHE A 657      31.880  31.200  48.270  1.00  0.00           H
ATOM   1121  C   PHE A 657      33.920  31.730  41.490  1.00  0.00           C
ATOM   1122  O   PHE A 657      33.160  32.000  40.560  1.00  0.00           O
ATOM   1123  N   ALA A 658      35.120  32.280  41.590  1.00  0.00           N
ATOM   1124  HN  ALA A 658      35.710  32.260  42.390  1.00  0.00           H
ATOM   1125  CA  ALA A 658      35.820  32.850  40.430  1.00  0.00           C
ATOM   1126  HA  ALA A 658      36.880  32.860  40.650  1.00  0.00           H
ATOM   1127  CB  ALA A 658      35.920  31.830  39.260  1.00  0.00           C
ATOM   1128  HB1 ALA A 658      34.940  31.580  38.800  1.00  0.00           H
ATOM   1129  HB2 ALA A 658      36.360  30.860  39.590  1.00  0.00           H
ATOM   1130  HB3 ALA A 658      36.770  32.110  38.590  1.00  0.00           H
ATOM   1131  C   ALA A 658      35.400  34.250  39.950  1.00  0.00           C
ATOM   1132  O   ALA A 658      34.930  34.440  38.850  1.00  0.00           O
ATOM   1133  N   GLY A 659      35.660  35.220  40.840  1.00  0.00           N
ATOM   1134  HN  GLY A 659      36.040  34.970  41.720  1.00  0.00           H
ATOM   1135  CA  GLY A 659      35.310  36.590  40.610  1.00  0.00           C
ATOM   1136  HA1 GLY A 659      35.540  37.240  41.440  1.00  0.00           H
ATOM   1137  HA2 GLY A 659      34.300  36.510  40.220  1.00  0.00           H
ATOM   1138  C   GLY A 659      36.110  37.190  39.490  1.00  0.00           C
ATOM   1139  O   GLY A 659      35.540  37.900  38.670  1.00  0.00           O
ATOM   1140  N   GLN A 660      37.420  36.880  39.420  1.00  0.00           N
ATOM   1141  HN  GLN A 660      37.760  36.230  40.090  1.00  0.00           H
ATOM   1142  CA  GLN A 660      38.220  36.880  38.160  1.00  0.00           C
ATOM   1143  HA  GLN A 660      37.580  36.800  37.310  1.00  0.00           H
ATOM   1144  CB  GLN A 660      38.950  38.210  37.840  1.00  0.00           C
ATOM   1145  HB1 GLN A 660      40.010  38.160  37.500  1.00  0.00           H
ATOM   1146  HB2 GLN A 660      39.000  38.950  38.670  1.00  0.00           H
ATOM   1147  CG  GLN A 660      38.360  38.850  36.550  1.00  0.00           C
ATOM   1148  HG1 GLN A 660      38.840  39.840  36.370  1.00  0.00           H
ATOM   1149  HG2 GLN A 660      37.300  39.110  36.740  1.00  0.00           H
ATOM   1150  CD  GLN A 660      38.440  38.080  35.210  1.00  0.00           C
ATOM   1151  OE1 GLN A 660      39.500  37.940  34.590  1.00  0.00           O
ATOM   1152  NE2 GLN A 660      37.300  37.580  34.690  1.00  0.00           N
ATOM   1153 HE21 GLN A 660      37.430  37.010  33.870  1.00  0.00           H
ATOM   1154 HE22 GLN A 660      36.480  37.580  35.270  1.00  0.00           H
ATOM   1155  C   GLN A 660      39.320  35.770  38.270  1.00  0.00           C
ATOM   1156  O   GLN A 660      40.180  36.050  39.120  1.00  0.00           O
ATOM   1157  N   PRO A 661      39.400  34.620  37.570  1.00  0.00           N
ATOM   1158  CD  PRO A 661      38.400  34.480  36.500  1.00  0.00           C
ATOM   1159  HD1 PRO A 661      38.420  35.200  35.650  1.00  0.00           H
ATOM   1160  HD2 PRO A 661      37.420  34.550  37.000  1.00  0.00           H
ATOM   1161  CA  PRO A 661      40.370  33.550  37.620  1.00  0.00           C
ATOM   1162  HA  PRO A 661      40.050  33.020  38.500  1.00  0.00           H
ATOM   1163  CB  PRO A 661      40.110  32.720  36.360  1.00  0.00           C
ATOM   1164  HB1 PRO A 661      40.150  31.650  36.650  1.00  0.00           H
ATOM   1165  HB2 PRO A 661      40.790  32.890  35.490  1.00  0.00           H
ATOM   1166  CG  PRO A 661      38.660  33.100  35.970  1.00  0.00           C
ATOM   1167  HG1 PRO A 661      38.630  33.170  34.860  1.00  0.00           H
ATOM   1168  HG2 PRO A 661      37.960  32.380  36.440  1.00  0.00           H
ATOM   1169  C   PRO A 661      41.760  33.860  38.100  1.00  0.00           C
ATOM   1170  O   PRO A 661      42.210  33.300  39.110  1.00  0.00           O
ATOM   1171  N   LEU A 662      42.460  34.760  37.500  1.00  0.00           N
ATOM   1172  HN  LEU A 662      42.130  35.230  36.690  1.00  0.00           H
ATOM   1173  CA  LEU A 662      43.830  35.010  37.710  1.00  0.00           C
ATOM   1174  HA  LEU A 662      44.230  34.150  38.240  1.00  0.00           H
ATOM   1175  CB  LEU A 662      44.490  35.080  36.270  1.00  0.00           C
ATOM   1176  HB1 LEU A 662      45.580  35.280  36.390  1.00  0.00           H
ATOM   1177  HB2 LEU A 662      44.160  35.960  35.680  1.00  0.00           H
ATOM   1178  CG  LEU A 662      44.470  33.870  35.330  1.00  0.00           C
ATOM   1179  HG  LEU A 662      43.400  33.760  35.020  1.00  0.00           H
ATOM   1180  CD1 LEU A 662      45.130  34.240  33.960  1.00  0.00           C
ATOM   1181 HD11 LEU A 662      44.600  35.050  33.410  1.00  0.00           H
ATOM   1182 HD12 LEU A 662      45.400  33.320  33.390  1.00  0.00           H
ATOM   1183 HD13 LEU A 662      46.080  34.710  34.270  1.00  0.00           H
ATOM   1184  CD2 LEU A 662      45.020  32.640  35.990  1.00  0.00           C
ATOM   1185 HD21 LEU A 662      44.900  31.780  35.290  1.00  0.00           H
ATOM   1186 HD22 LEU A 662      44.410  32.490  36.910  1.00  0.00           H
ATOM   1187 HD23 LEU A 662      46.040  32.830  36.400  1.00  0.00           H
ATOM   1188  C   LEU A 662      44.110  36.260  38.580  1.00  0.00           C
ATOM   1189  O   LEU A 662      45.240  36.640  38.880  1.00  0.00           O
ATOM   1190  N   THR A 663      43.120  36.970  39.060  1.00  0.00           N
ATOM   1191  HN  THR A 663      42.200  36.690  38.810  1.00  0.00           H
ATOM   1192  CA  THR A 663      43.350  38.050  40.050  1.00  0.00           C
ATOM   1193  HA  THR A 663      44.150  38.690  39.710  1.00  0.00           H
ATOM   1194  CB  THR A 663      42.120  39.050  40.190  1.00  0.00           C
ATOM   1195  HB  THR A 663      42.410  39.840  40.910  1.00  0.00           H
ATOM   1196  OG1 THR A 663      40.880  38.380  40.420  1.00  0.00           O
ATOM   1197  HG1 THR A 663      40.950  37.540  39.970  1.00  0.00           H
ATOM   1198  CG2 THR A 663      42.010  39.810  38.850  1.00  0.00           C
ATOM   1199 HG21 THR A 663      41.010  40.320  38.830  1.00  0.00           H
ATOM   1200 HG22 THR A 663      42.030  39.140  37.980  1.00  0.00           H
ATOM   1201 HG23 THR A 663      42.870  40.510  38.910  1.00  0.00           H
ATOM   1202  C   THR A 663      43.690  37.570  41.420  1.00  0.00           C
ATOM   1203  O   THR A 663      43.190  36.590  41.980  1.00  0.00           O
ATOM   1204  N   ILE A 664      44.490  38.380  42.080  1.00  0.00           N
ATOM   1205  HN  ILE A 664      44.710  39.310  41.800  1.00  0.00           H
ATOM   1206  CA  ILE A 664      45.100  38.120  43.360  1.00  0.00           C
ATOM   1207  HA  ILE A 664      44.670  37.240  43.810  1.00  0.00           H
ATOM   1208  CB  ILE A 664      46.640  37.750  43.340  1.00  0.00           C
ATOM   1209  HB  ILE A 664      47.270  38.620  43.060  1.00  0.00           H
ATOM   1210  CG2 ILE A 664      47.130  37.340  44.770  1.00  0.00           C
ATOM   1211 HG21 ILE A 664      48.170  36.940  44.740  1.00  0.00           H
ATOM   1212 HG22 ILE A 664      46.440  36.650  45.300  1.00  0.00           H
ATOM   1213 HG23 ILE A 664      47.120  38.330  45.280  1.00  0.00           H
ATOM   1214  CG1 ILE A 664      47.050  36.700  42.330  1.00  0.00           C
ATOM   1215 HG11 ILE A 664      48.160  36.700  42.220  1.00  0.00           H
ATOM   1216 HG12 ILE A 664      46.750  36.960  41.290  1.00  0.00           H
ATOM   1217  CD  ILE A 664      46.600  35.280  42.670  1.00  0.00           C
ATOM   1218  HD1 ILE A 664      45.510  35.090  42.610  1.00  0.00           H
ATOM   1219  HD2 ILE A 664      46.910  35.020  43.710  1.00  0.00           H
ATOM   1220  HD3 ILE A 664      47.040  34.570  41.920  1.00  0.00           H
ATOM   1221  C   ILE A 664      44.800  39.290  44.310  1.00  0.00           C
ATOM   1222  O   ILE A 664      44.730  40.440  43.890  1.00  0.00           O
ATOM   1223  N   LEU A 665      44.480  39.020  45.580  1.00  0.00           N
ATOM   1224  HN  LEU A 665      44.450  38.100  45.960  1.00  0.00           H
ATOM   1225  CA  LEU A 665      44.260  39.960  46.600  1.00  0.00           C
ATOM   1226  HA  LEU A 665      43.800  40.840  46.200  1.00  0.00           H
ATOM   1227  CB  LEU A 665      43.380  39.320  47.650  1.00  0.00           C
ATOM   1228  HB1 LEU A 665      43.120  40.070  48.430  1.00  0.00           H
ATOM   1229  HB2 LEU A 665      43.840  38.360  47.970  1.00  0.00           H
ATOM   1230  CG  LEU A 665      42.030  38.710  47.170  1.00  0.00           C
ATOM   1231  HG  LEU A 665      42.260  37.960  46.380  1.00  0.00           H
ATOM   1232  CD1 LEU A 665      41.410  37.980  48.380  1.00  0.00           C
ATOM   1233 HD11 LEU A 665      41.320  38.630  49.280  1.00  0.00           H
ATOM   1234 HD12 LEU A 665      41.970  37.080  48.690  1.00  0.00           H
ATOM   1235 HD13 LEU A 665      40.370  37.730  48.080  1.00  0.00           H
ATOM   1236  CD2 LEU A 665      41.130  39.880  46.590  1.00  0.00           C
ATOM   1237 HD21 LEU A 665      41.480  40.270  45.610  1.00  0.00           H
ATOM   1238 HD22 LEU A 665      40.920  40.700  47.300  1.00  0.00           H
ATOM   1239 HD23 LEU A 665      40.160  39.370  46.400  1.00  0.00           H
ATOM   1240  C   LEU A 665      45.460  40.490  47.320  1.00  0.00           C
ATOM   1241  O   LEU A 665      46.500  39.910  47.360  1.00  0.00           O
ATOM   1242  N   GLY A 666      45.290  41.720  47.850  1.00  0.00           N
ATOM   1243  HN  GLY A 666      44.470  42.290  47.780  1.00  0.00           H
ATOM   1244  CA  GLY A 666      46.220  42.350  48.790  1.00  0.00           C
ATOM   1245  HA1 GLY A 666      46.880  43.050  48.300  1.00  0.00           H
ATOM   1246  HA2 GLY A 666      46.780  41.660  49.410  1.00  0.00           H
ATOM   1247  C   GLY A 666      45.470  43.190  49.800  1.00  0.00           C
ATOM   1248  O   GLY A 666      44.220  43.390  49.810  1.00  0.00           O
ATOM   1249  N   SER A 667      46.270  43.790  50.750  1.00  0.00           N
ATOM   1250  HN  SER A 667      47.260  43.740  50.660  1.00  0.00           H
ATOM   1251  CA  SER A 667      45.730  44.870  51.660  1.00  0.00           C
ATOM   1252  HA  SER A 667      45.000  44.240  52.150  1.00  0.00           H
ATOM   1253  CB  SER A 667      46.820  45.170  52.720  1.00  0.00           C
ATOM   1254  HB1 SER A 667      47.660  45.610  52.150  1.00  0.00           H
ATOM   1255  HB2 SER A 667      47.180  44.230  53.200  1.00  0.00           H
ATOM   1256  OG  SER A 667      46.330  46.070  53.710  1.00  0.00           O
ATOM   1257  HG1 SER A 667      45.650  45.540  54.130  1.00  0.00           H
ATOM   1258  C   SER A 667      45.300  46.120  50.890  1.00  0.00           C
ATOM   1259  O   SER A 667      45.960  46.610  49.970  1.00  0.00           O
ATOM   1260  N   THR A 668      44.140  46.580  51.350  1.00  0.00           N
ATOM   1261  HN  THR A 668      43.760  46.250  52.200  1.00  0.00           H
ATOM   1262  CA  THR A 668      43.640  47.850  50.890  1.00  0.00           C
ATOM   1263  HA  THR A 668      43.890  47.920  49.840  1.00  0.00           H
ATOM   1264  CB  THR A 668      42.150  48.010  50.900  1.00  0.00           C
ATOM   1265  HB  THR A 668      41.610  47.430  50.130  1.00  0.00           H
ATOM   1266  OG1 THR A 668      41.810  49.410  50.770  1.00  0.00           O
ATOM   1267  HG1 THR A 668      41.430  49.490  49.890  1.00  0.00           H
ATOM   1268  CG2 THR A 668      41.570  47.590  52.200  1.00  0.00           C
ATOM   1269 HG21 THR A 668      42.350  47.970  52.900  1.00  0.00           H
ATOM   1270 HG22 THR A 668      41.540  46.480  52.280  1.00  0.00           H
ATOM   1271 HG23 THR A 668      40.550  48.010  52.370  1.00  0.00           H
ATOM   1272  C   THR A 668      44.410  48.990  51.600  1.00  0.00           C
ATOM   1273  O   THR A 668      44.510  49.040  52.820  1.00  0.00           O
ATOM   1274  N   GLY A 669      45.110  49.840  50.850  1.00  0.00           N
ATOM   1275  HN  GLY A 669      45.100  49.720  49.870  1.00  0.00           H
ATOM   1276  CA  GLY A 669      45.750  51.010  51.470  1.00  0.00           C
ATOM   1277  HA1 GLY A 669      46.520  51.360  50.780  1.00  0.00           H
ATOM   1278  HA2 GLY A 669      46.280  50.650  52.330  1.00  0.00           H
ATOM   1279  C   GLY A 669      44.930  52.210  51.890  1.00  0.00           C
ATOM   1280  O   GLY A 669      45.180  52.710  52.990  1.00  0.00           O
ATOM   1281  N   PRO A 670      43.930  52.660  51.200  1.00  0.00           N
ATOM   1282  CD  PRO A 670      43.720  52.410  49.770  1.00  0.00           C
ATOM   1283  HD1 PRO A 670      43.560  51.310  49.630  1.00  0.00           H
ATOM   1284  HD2 PRO A 670      44.460  52.820  49.050  1.00  0.00           H
ATOM   1285  CA  PRO A 670      43.150  53.740  51.680  1.00  0.00           C
ATOM   1286  HA  PRO A 670      43.810  54.560  51.940  1.00  0.00           H
ATOM   1287  CB  PRO A 670      42.460  54.220  50.420  1.00  0.00           C
ATOM   1288  HB1 PRO A 670      43.170  54.950  49.980  1.00  0.00           H
ATOM   1289  HB2 PRO A 670      41.460  54.660  50.580  1.00  0.00           H
ATOM   1290  CG  PRO A 670      42.430  53.090  49.460  1.00  0.00           C
ATOM   1291  HG1 PRO A 670      41.550  52.450  49.690  1.00  0.00           H
ATOM   1292  HG2 PRO A 670      42.440  53.420  48.390  1.00  0.00           H
ATOM   1293  C   PRO A 670      42.180  53.460  52.870  1.00  0.00           C
ATOM   1294  O   PRO A 670      41.780  54.430  53.590  1.00  0.00           O
ATOM   1295  N   VAL A 671      41.800  52.220  53.090  1.00  0.00           N
ATOM   1296  HN  VAL A 671      41.900  51.550  52.360  1.00  0.00           H
ATOM   1297  CA  VAL A 671      41.080  51.890  54.310  1.00  0.00           C
ATOM   1298  HA  VAL A 671      40.320  52.640  54.490  1.00  0.00           H
ATOM   1299  CB  VAL A 671      40.430  50.570  54.190  1.00  0.00           C
ATOM   1300  HB  VAL A 671      41.220  49.960  53.700  1.00  0.00           H
ATOM   1301  CG1 VAL A 671      39.870  49.920  55.480  1.00  0.00           C
ATOM   1302 HG11 VAL A 671      40.580  49.880  56.330  1.00  0.00           H
ATOM   1303 HG12 VAL A 671      39.500  48.880  55.320  1.00  0.00           H
ATOM   1304 HG13 VAL A 671      38.970  50.500  55.800  1.00  0.00           H
ATOM   1305  CG2 VAL A 671      39.250  50.520  53.210  1.00  0.00           C
ATOM   1306 HG21 VAL A 671      38.880  49.480  53.090  1.00  0.00           H
ATOM   1307 HG22 VAL A 671      39.460  50.940  52.200  1.00  0.00           H
ATOM   1308 HG23 VAL A 671      38.410  51.050  53.700  1.00  0.00           H
ATOM   1309  C   VAL A 671      41.950  51.850  55.520  1.00  0.00           C
ATOM   1310  O   VAL A 671      41.540  52.240  56.610  1.00  0.00           O
ATOM   1311  N   LEU A 672      43.220  51.440  55.440  1.00  0.00           N
ATOM   1312  HN  LEU A 672      43.610  51.040  54.610  1.00  0.00           H
ATOM   1313  CA  LEU A 672      44.180  51.450  56.530  1.00  0.00           C
ATOM   1314  HA  LEU A 672      44.010  50.890  57.440  1.00  0.00           H
ATOM   1315  CB  LEU A 672      45.600  50.910  56.020  1.00  0.00           C
ATOM   1316  HB1 LEU A 672      46.040  51.350  55.090  1.00  0.00           H
ATOM   1317  HB2 LEU A 672      45.380  49.820  55.910  1.00  0.00           H
ATOM   1318  CG  LEU A 672      46.760  50.990  57.060  1.00  0.00           C
ATOM   1319  HG  LEU A 672      46.380  51.110  58.100  1.00  0.00           H
ATOM   1320  CD1 LEU A 672      47.680  49.760  57.020  1.00  0.00           C
ATOM   1321 HD11 LEU A 672      48.130  49.700  56.000  1.00  0.00           H
ATOM   1322 HD12 LEU A 672      47.210  48.780  57.240  1.00  0.00           H
ATOM   1323 HD13 LEU A 672      48.550  49.780  57.710  1.00  0.00           H
ATOM   1324  CD2 LEU A 672      47.700  52.180  56.600  1.00  0.00           C
ATOM   1325 HD21 LEU A 672      47.990  52.050  55.530  1.00  0.00           H
ATOM   1326 HD22 LEU A 672      48.640  52.100  57.200  1.00  0.00           H
ATOM   1327 HD23 LEU A 672      47.210  53.140  56.860  1.00  0.00           H
ATOM   1328  C   LEU A 672      44.420  52.820  57.080  1.00  0.00           C
ATOM   1329  O   LEU A 672      44.620  53.130  58.230  1.00  0.00           O
ATOM   1330  N   VAL A 673      44.600  53.780  56.120  1.00  0.00           N
ATOM   1331  HN  VAL A 673      44.610  53.510  55.160  1.00  0.00           H
ATOM   1332  CA  VAL A 673      44.500  55.190  56.340  1.00  0.00           C
ATOM   1333  HA  VAL A 673      45.280  55.520  57.000  1.00  0.00           H
ATOM   1334  CB  VAL A 673      44.790  55.890  54.990  1.00  0.00           C
ATOM   1335  HB  VAL A 673      44.010  55.600  54.250  1.00  0.00           H
ATOM   1336  CG1 VAL A 673      44.750  57.400  55.170  1.00  0.00           C
ATOM   1337 HG11 VAL A 673      44.810  57.870  54.180  1.00  0.00           H
ATOM   1338 HG12 VAL A 673      45.690  57.730  55.680  1.00  0.00           H
ATOM   1339 HG13 VAL A 673      43.870  57.920  55.620  1.00  0.00           H
ATOM   1340  CG2 VAL A 673      46.160  55.400  54.430  1.00  0.00           C
ATOM   1341 HG21 VAL A 673      46.240  54.290  54.480  1.00  0.00           H
ATOM   1342 HG22 VAL A 673      46.960  55.760  55.110  1.00  0.00           H
ATOM   1343 HG23 VAL A 673      46.440  55.780  53.430  1.00  0.00           H
ATOM   1344  C   VAL A 673      43.180  55.670  57.070  1.00  0.00           C
ATOM   1345  O   VAL A 673      43.190  56.450  58.000  1.00  0.00           O
ATOM   1346  N   PHE A 674      42.020  55.160  56.660  1.00  0.00           N
ATOM   1347  HN  PHE A 674      42.040  54.450  55.970  1.00  0.00           H
ATOM   1348  CA  PHE A 674      40.760  55.550  57.350  1.00  0.00           C
ATOM   1349  HA  PHE A 674      40.650  56.620  57.380  1.00  0.00           H
ATOM   1350  CB  PHE A 674      39.590  54.910  56.470  1.00  0.00           C
ATOM   1351  HB1 PHE A 674      39.770  53.820  56.310  1.00  0.00           H
ATOM   1352  HB2 PHE A 674      39.460  55.460  55.520  1.00  0.00           H
ATOM   1353  CG  PHE A 674      38.200  55.070  57.110  1.00  0.00           C
ATOM   1354  CD1 PHE A 674      37.550  53.990  57.610  1.00  0.00           C
ATOM   1355  HD1 PHE A 674      38.050  53.030  57.670  1.00  0.00           H
ATOM   1356  CE1 PHE A 674      36.250  54.120  58.190  1.00  0.00           C
ATOM   1357  HE1 PHE A 674      35.820  53.290  58.740  1.00  0.00           H
ATOM   1358  CZ  PHE A 674      35.660  55.340  58.190  1.00  0.00           C
ATOM   1359  HZ  PHE A 674      34.660  55.370  58.600  1.00  0.00           H
ATOM   1360  CD2 PHE A 674      37.540  56.320  57.080  1.00  0.00           C
ATOM   1361  HD2 PHE A 674      38.010  57.240  56.770  1.00  0.00           H
ATOM   1362  CE2 PHE A 674      36.300  56.460  57.580  1.00  0.00           C
ATOM   1363  HE2 PHE A 674      35.650  57.330  57.440  1.00  0.00           H
ATOM   1364  C   PHE A 674      40.670  55.110  58.780  1.00  0.00           C
ATOM   1365  O   PHE A 674      40.490  55.900  59.710  1.00  0.00           O
ATOM   1366  N   GLU A 675      41.070  53.790  59.030  1.00  0.00           N
ATOM   1367  HN  GLU A 675      41.320  53.220  58.250  1.00  0.00           H
ATOM   1368  CA  GLU A 675      40.840  53.190  60.320  1.00  0.00           C
ATOM   1369  HA  GLU A 675      39.810  53.320  60.590  1.00  0.00           H
ATOM   1370  CB  GLU A 675      41.050  51.690  60.240  1.00  0.00           C
ATOM   1371  HB1 GLU A 675      41.200  51.270  61.260  1.00  0.00           H
ATOM   1372  HB2 GLU A 675      41.920  51.380  59.620  1.00  0.00           H
ATOM   1373  CG  GLU A 675      39.870  51.030  59.610  1.00  0.00           C
ATOM   1374  HG1 GLU A 675      39.860  51.130  58.500  1.00  0.00           H
ATOM   1375  HG2 GLU A 675      38.910  51.510  59.900  1.00  0.00           H
ATOM   1376  CD  GLU A 675      39.730  49.570  60.000  1.00  0.00           C
ATOM   1377  OE1 GLU A 675      39.350  49.310  61.200  1.00  0.00           O
ATOM   1378  OE2 GLU A 675      39.910  48.630  59.200  1.00  0.00           O
ATOM   1379  C   GLU A 675      41.850  53.730  61.430  1.00  0.00           C
ATOM   1380  O   GLU A 675      41.410  53.810  62.610  1.00  0.00           O
ATOM   1381  N   LYS A 676      43.030  54.280  61.090  1.00  0.00           N
ATOM   1382  HN  LYS A 676      43.340  54.280  60.140  1.00  0.00           H
ATOM   1383  CA  LYS A 676      43.860  55.070  61.980  1.00  0.00           C
ATOM   1384  HA  LYS A 676      44.130  54.400  62.780  1.00  0.00           H
ATOM   1385  CB  LYS A 676      45.280  55.320  61.320  1.00  0.00           C
ATOM   1386  HB1 LYS A 676      44.980  55.500  60.260  1.00  0.00           H
ATOM   1387  HB2 LYS A 676      45.870  54.380  61.340  1.00  0.00           H
ATOM   1388  CG  LYS A 676      46.060  56.470  61.970  1.00  0.00           C
ATOM   1389  HG1 LYS A 676      45.940  56.500  63.070  1.00  0.00           H
ATOM   1390  HG2 LYS A 676      45.610  57.440  61.640  1.00  0.00           H
ATOM   1391  CD  LYS A 676      47.520  56.630  61.660  1.00  0.00           C
ATOM   1392  HD1 LYS A 676      47.660  56.970  60.610  1.00  0.00           H
ATOM   1393  HD2 LYS A 676      47.980  55.640  61.800  1.00  0.00           H
ATOM   1394  CE  LYS A 676      48.220  57.810  62.490  1.00  0.00           C
ATOM   1395  HE1 LYS A 676      48.030  57.540  63.560  1.00  0.00           H
ATOM   1396  HE2 LYS A 676      47.780  58.760  62.150  1.00  0.00           H
ATOM   1397  NZ  LYS A 676      49.670  57.890  62.170  1.00  0.00           N
ATOM   1398  HZ1 LYS A 676      50.000  58.870  62.370  1.00  0.00           H
ATOM   1399  HZ2 LYS A 676      49.980  57.590  61.220  1.00  0.00           H
ATOM   1400  HZ3 LYS A 676      50.180  57.230  62.790  1.00  0.00           H
ATOM   1401  C   LYS A 676      43.310  56.280  62.530  1.00  0.00           C
ATOM   1402  O   LYS A 676      43.340  56.560  63.750  1.00  0.00           O
ATOM   1403  N   ILE A 677      42.650  57.070  61.680  1.00  0.00           N
ATOM   1404  HN  ILE A 677      42.580  56.800  60.720  1.00  0.00           H
ATOM   1405  CA  ILE A 677      42.020  58.350  62.190  1.00  0.00           C
ATOM   1406  HA  ILE A 677      42.570  58.630  63.080  1.00  0.00           H
ATOM   1407  CB  ILE A 677      42.090  59.440  61.140  1.00  0.00           C
ATOM   1408  HB  ILE A 677      43.190  59.600  61.100  1.00  0.00           H
ATOM   1409  CG2 ILE A 677      41.330  58.890  59.840  1.00  0.00           C
ATOM   1410 HG21 ILE A 677      41.100  59.640  59.050  1.00  0.00           H
ATOM   1411 HG22 ILE A 677      40.370  58.320  59.850  1.00  0.00           H
ATOM   1412 HG23 ILE A 677      42.070  58.240  59.340  1.00  0.00           H
ATOM   1413  CG1 ILE A 677      41.460  60.810  61.560  1.00  0.00           C
ATOM   1414 HG11 ILE A 677      41.820  60.890  62.610  1.00  0.00           H
ATOM   1415 HG12 ILE A 677      40.360  60.670  61.490  1.00  0.00           H
ATOM   1416  CD  ILE A 677      42.080  62.060  60.860  1.00  0.00           C
ATOM   1417  HD1 ILE A 677      41.770  62.950  61.430  1.00  0.00           H
ATOM   1418  HD2 ILE A 677      41.710  62.210  59.830  1.00  0.00           H
ATOM   1419  HD3 ILE A 677      43.200  62.050  60.860  1.00  0.00           H
ATOM   1420  C   ILE A 677      40.630  58.110  62.700  1.00  0.00           C
ATOM   1421  O   ILE A 677      40.080  58.860  63.420  1.00  0.00           O
ATOM   1422  N   LEU A 678      40.060  56.970  62.410  1.00  0.00           N
ATOM   1423  HN  LEU A 678      40.530  56.410  61.720  1.00  0.00           H
ATOM   1424  CA  LEU A 678      38.880  56.470  63.010  1.00  0.00           C
ATOM   1425  HA  LEU A 678      38.130  57.240  62.950  1.00  0.00           H
ATOM   1426  CB  LEU A 678      38.500  55.200  62.280  1.00  0.00           C
ATOM   1427  HB1 LEU A 678      39.300  54.460  62.430  1.00  0.00           H
ATOM   1428  HB2 LEU A 678      38.490  55.360  61.180  1.00  0.00           H
ATOM   1429  CG  LEU A 678      37.150  54.590  62.680  1.00  0.00           C
ATOM   1430  HG  LEU A 678      37.040  54.300  63.750  1.00  0.00           H
ATOM   1431  CD1 LEU A 678      35.990  55.560  62.290  1.00  0.00           C
ATOM   1432 HD11 LEU A 678      36.010  56.420  62.980  1.00  0.00           H
ATOM   1433 HD12 LEU A 678      35.030  55.000  62.440  1.00  0.00           H
ATOM   1434 HD13 LEU A 678      36.190  55.910  61.260  1.00  0.00           H
ATOM   1435  CD2 LEU A 678      36.830  53.360  61.850  1.00  0.00           C
ATOM   1436 HD21 LEU A 678      36.900  53.660  60.780  1.00  0.00           H
ATOM   1437 HD22 LEU A 678      35.800  52.960  61.940  1.00  0.00           H
ATOM   1438 HD23 LEU A 678      37.590  52.550  61.980  1.00  0.00           H
ATOM   1439  C   LEU A 678      39.040  56.190  64.470  1.00  0.00           C
ATOM   1440  O   LEU A 678      38.180  56.550  65.370  1.00  0.00           O
ATOM   1441  N   TYR A 679      40.160  55.490  64.800  1.00  0.00           N
ATOM   1442  HN  TYR A 679      40.630  55.100  64.010  1.00  0.00           H
ATOM   1443  CA  TYR A 679      40.660  55.050  66.090  1.00  0.00           C
ATOM   1444  HA  TYR A 679      39.990  54.440  66.670  1.00  0.00           H
ATOM   1445  CB  TYR A 679      41.880  54.150  65.790  1.00  0.00           C
ATOM   1446  HB1 TYR A 679      42.540  54.740  65.120  1.00  0.00           H
ATOM   1447  HB2 TYR A 679      41.560  53.190  65.300  1.00  0.00           H
ATOM   1448  CG  TYR A 679      42.560  53.790  67.120  1.00  0.00           C
ATOM   1449  CD1 TYR A 679      41.970  53.160  68.220  1.00  0.00           C
ATOM   1450  HD1 TYR A 679      41.100  52.580  67.940  1.00  0.00           H
ATOM   1451  CE1 TYR A 679      42.680  52.980  69.430  1.00  0.00           C
ATOM   1452  HE1 TYR A 679      42.080  52.600  70.240  1.00  0.00           H
ATOM   1453  CZ  TYR A 679      43.940  53.480  69.630  1.00  0.00           C
ATOM   1454  OH  TYR A 679      44.500  53.690  70.930  1.00  0.00           O
ATOM   1455  HH  TYR A 679      45.390  54.040  70.850  1.00  0.00           H
ATOM   1456  CD2 TYR A 679      43.860  54.370  67.320  1.00  0.00           C
ATOM   1457  HD2 TYR A 679      44.260  54.930  66.490  1.00  0.00           H
ATOM   1458  CE2 TYR A 679      44.500  54.140  68.550  1.00  0.00           C
ATOM   1459  HE2 TYR A 679      45.430  54.640  68.750  1.00  0.00           H
ATOM   1460  C   TYR A 679      40.820  56.260  67.010  1.00  0.00           C
ATOM   1461  O   TYR A 679      40.370  56.450  68.120  1.00  0.00           O
ATOM   1462  N   LYS A 680      41.510  57.320  66.490  1.00  0.00           N
ATOM   1463  HN  LYS A 680      41.890  57.180  65.580  1.00  0.00           H
ATOM   1464  CA  LYS A 680      41.570  58.670  67.170  1.00  0.00           C
ATOM   1465  HA  LYS A 680      42.130  58.530  68.080  1.00  0.00           H
ATOM   1466  CB  LYS A 680      42.420  59.660  66.280  1.00  0.00           C
ATOM   1467  HB1 LYS A 680      42.370  60.680  66.700  1.00  0.00           H
ATOM   1468  HB2 LYS A 680      42.070  59.600  65.220  1.00  0.00           H
ATOM   1469  CG  LYS A 680      43.880  59.310  66.460  1.00  0.00           C
ATOM   1470  HG1 LYS A 680      44.080  58.250  66.190  1.00  0.00           H
ATOM   1471  HG2 LYS A 680      44.220  59.380  67.520  1.00  0.00           H
ATOM   1472  CD  LYS A 680      44.740  60.220  65.620  1.00  0.00           C
ATOM   1473  HD1 LYS A 680      44.680  61.300  65.870  1.00  0.00           H
ATOM   1474  HD2 LYS A 680      44.390  60.140  64.570  1.00  0.00           H
ATOM   1475  CE  LYS A 680      46.220  59.940  65.700  1.00  0.00           C
ATOM   1476  HE1 LYS A 680      46.730  60.240  64.760  1.00  0.00           H
ATOM   1477  HE2 LYS A 680      46.420  58.860  65.840  1.00  0.00           H
ATOM   1478  NZ  LYS A 680      46.880  60.650  66.800  1.00  0.00           N
ATOM   1479  HZ1 LYS A 680      47.870  60.350  66.870  1.00  0.00           H
ATOM   1480  HZ2 LYS A 680      46.420  60.400  67.690  1.00  0.00           H
ATOM   1481  HZ3 LYS A 680      46.820  61.690  66.780  1.00  0.00           H
ATOM   1482  C   LYS A 680      40.320  59.410  67.500  1.00  0.00           C
ATOM   1483  O   LYS A 680      40.230  59.930  68.600  1.00  0.00           O
ATOM   1484  N   PHE A 681      39.320  59.430  66.600  1.00  0.00           N
ATOM   1485  HN  PHE A 681      39.400  58.940  65.740  1.00  0.00           H
ATOM   1486  CA  PHE A 681      38.010  59.990  66.810  1.00  0.00           C
ATOM   1487  HA  PHE A 681      38.110  60.950  67.280  1.00  0.00           H
ATOM   1488  CB  PHE A 681      37.250  60.030  65.410  1.00  0.00           C
ATOM   1489  HB1 PHE A 681      37.340  59.060  64.890  1.00  0.00           H
ATOM   1490  HB2 PHE A 681      37.780  60.840  64.860  1.00  0.00           H
ATOM   1491  CG  PHE A 681      35.770  60.440  65.500  1.00  0.00           C
ATOM   1492  CD1 PHE A 681      34.800  59.430  65.290  1.00  0.00           C
ATOM   1493  HD1 PHE A 681      35.130  58.390  65.280  1.00  0.00           H
ATOM   1494  CE1 PHE A 681      33.500  59.790  65.220  1.00  0.00           C
ATOM   1495  HE1 PHE A 681      32.790  59.000  65.030  1.00  0.00           H
ATOM   1496  CZ  PHE A 681      33.100  61.140  65.350  1.00  0.00           C
ATOM   1497  HZ  PHE A 681      32.080  61.470  65.300  1.00  0.00           H
ATOM   1498  CD2 PHE A 681      35.380  61.750  65.760  1.00  0.00           C
ATOM   1499  HD2 PHE A 681      36.150  62.480  65.960  1.00  0.00           H
ATOM   1500  CE2 PHE A 681      34.020  62.110  65.660  1.00  0.00           C
ATOM   1501  HE2 PHE A 681      33.820  63.160  65.770  1.00  0.00           H
ATOM   1502  C   PHE A 681      37.280  59.230  67.850  1.00  0.00           C
ATOM   1503  O   PHE A 681      36.750  59.860  68.730  1.00  0.00           O
ATOM   1504  N   CYS A 682      37.320  57.890  67.840  1.00  0.00           N
ATOM   1505  HN  CYS A 682      37.770  57.410  67.080  1.00  0.00           H
ATOM   1506  CA  CYS A 682      36.800  57.110  68.930  1.00  0.00           C
ATOM   1507  HA  CYS A 682      35.760  57.400  69.020  1.00  0.00           H
ATOM   1508  CB  CYS A 682      36.850  55.600  68.550  1.00  0.00           C
ATOM   1509  HB1 CYS A 682      36.370  54.980  69.330  1.00  0.00           H
ATOM   1510  HB2 CYS A 682      37.860  55.220  68.300  1.00  0.00           H
ATOM   1511  SG  CYS A 682      35.940  55.270  67.050  1.00  0.00           S
ATOM   1512  HG1 CYS A 682      37.030  55.440  66.320  1.00  0.00           H
ATOM   1513  C   CYS A 682      37.530  57.350  70.290  1.00  0.00           C
ATOM   1514  O   CYS A 682      36.920  57.580  71.320  1.00  0.00           O
ATOM   1515  N   ARG A 683      38.880  57.480  70.320  1.00  0.00           N
ATOM   1516  HN  ARG A 683      39.470  57.250  69.550  1.00  0.00           H
ATOM   1517  CA  ARG A 683      39.700  57.910  71.440  1.00  0.00           C
ATOM   1518  HA  ARG A 683      39.430  57.290  72.290  1.00  0.00           H
ATOM   1519  CB  ARG A 683      41.210  57.690  71.140  1.00  0.00           C
ATOM   1520  HB1 ARG A 683      41.750  58.170  71.980  1.00  0.00           H
ATOM   1521  HB2 ARG A 683      41.450  58.250  70.210  1.00  0.00           H
ATOM   1522  CG  ARG A 683      41.650  56.200  71.240  1.00  0.00           C
ATOM   1523  HG1 ARG A 683      42.770  56.190  71.270  1.00  0.00           H
ATOM   1524  HG2 ARG A 683      41.360  55.750  70.270  1.00  0.00           H
ATOM   1525  CD  ARG A 683      41.200  55.350  72.470  1.00  0.00           C
ATOM   1526  HD1 ARG A 683      41.470  54.300  72.230  1.00  0.00           H
ATOM   1527  HD2 ARG A 683      40.100  55.360  72.510  1.00  0.00           H
ATOM   1528  NE  ARG A 683      41.920  55.840  73.690  1.00  0.00           N
ATOM   1529  HE  ARG A 683      42.920  55.890  73.710  1.00  0.00           H
ATOM   1530  CZ  ARG A 683      41.380  56.330  74.790  1.00  0.00           C
ATOM   1531  NH1 ARG A 683      42.280  56.540  75.770  1.00  0.00           N
ATOM   1532 HH11 ARG A 683      41.930  56.760  76.690  1.00  0.00           H
ATOM   1533 HH12 ARG A 683      43.250  56.590  75.560  1.00  0.00           H
ATOM   1534  NH2 ARG A 683      40.070  56.490  75.010  1.00  0.00           N
ATOM   1535 HH21 ARG A 683      39.410  56.180  74.320  1.00  0.00           H
ATOM   1536 HH22 ARG A 683      39.720  56.810  75.900  1.00  0.00           H
ATOM   1537  C   ARG A 683      39.580  59.380  72.020  1.00  0.00           C
ATOM   1538  O   ARG A 683      39.940  59.770  73.140  1.00  0.00           O
ATOM   1539  N   ASP A 684      39.030  60.320  71.220  1.00  0.00           N
ATOM   1540  HN  ASP A 684      38.780  60.180  70.250  1.00  0.00           H
ATOM   1541  CA  ASP A 684      38.690  61.660  71.680  1.00  0.00           C
ATOM   1542  HA  ASP A 684      39.550  62.010  72.230  1.00  0.00           H
ATOM   1543  CB  ASP A 684      38.580  62.760  70.560  1.00  0.00           C
ATOM   1544  HB1 ASP A 684      37.800  62.460  69.850  1.00  0.00           H
ATOM   1545  HB2 ASP A 684      39.560  62.790  70.030  1.00  0.00           H
ATOM   1546  CG  ASP A 684      38.370  64.170  70.980  1.00  0.00           C
ATOM   1547  OD1 ASP A 684      38.530  64.430  72.240  1.00  0.00           O
ATOM   1548  OD2 ASP A 684      38.100  65.020  70.130  1.00  0.00           O
ATOM   1549  C   ASP A 684      37.380  61.630  72.450  1.00  0.00           C
ATOM   1550  O   ASP A 684      37.300  62.130  73.560  1.00  0.00           O
ATOM   1551  N   TYR A 685      36.320  61.030  71.870  1.00  0.00           N
ATOM   1552  HN  TYR A 685      36.300  60.660  70.940  1.00  0.00           H
ATOM   1553  CA  TYR A 685      34.960  61.110  72.380  1.00  0.00           C
ATOM   1554  HA  TYR A 685      34.770  61.970  73.010  1.00  0.00           H
ATOM   1555  CB  TYR A 685      34.030  61.090  71.100  1.00  0.00           C
ATOM   1556  HB1 TYR A 685      32.980  60.830  71.350  1.00  0.00           H
ATOM   1557  HB2 TYR A 685      34.380  60.390  70.310  1.00  0.00           H
ATOM   1558  CG  TYR A 685      34.010  62.470  70.380  1.00  0.00           C
ATOM   1559  CD1 TYR A 685      33.320  63.470  71.060  1.00  0.00           C
ATOM   1560  HD1 TYR A 685      32.760  63.320  71.970  1.00  0.00           H
ATOM   1561  CE1 TYR A 685      33.400  64.790  70.510  1.00  0.00           C
ATOM   1562  HE1 TYR A 685      33.020  65.610  71.110  1.00  0.00           H
ATOM   1563  CZ  TYR A 685      34.140  65.010  69.360  1.00  0.00           C
ATOM   1564  OH  TYR A 685      34.290  66.360  68.920  1.00  0.00           O
ATOM   1565  HH  TYR A 685      33.770  66.850  69.560  1.00  0.00           H
ATOM   1566  CD2 TYR A 685      34.590  62.690  69.130  1.00  0.00           C
ATOM   1567  HD2 TYR A 685      35.020  61.810  68.650  1.00  0.00           H
ATOM   1568  CE2 TYR A 685      34.700  63.960  68.580  1.00  0.00           C
ATOM   1569  HE2 TYR A 685      35.210  64.070  67.640  1.00  0.00           H
ATOM   1570  C   TYR A 685      34.620  59.910  73.240  1.00  0.00           C
ATOM   1571  O   TYR A 685      33.550  59.930  73.840  1.00  0.00           O
ATOM   1572  N   GLN A 686      35.440  58.850  73.430  1.00  0.00           N
ATOM   1573  HN  GLN A 686      36.280  58.830  72.880  1.00  0.00           H
ATOM   1574  CA  GLN A 686      35.320  57.760  74.350  1.00  0.00           C
ATOM   1575  HA  GLN A 686      36.270  57.290  74.430  1.00  0.00           H
ATOM   1576  CB  GLN A 686      35.090  58.180  75.910  1.00  0.00           C
ATOM   1577  HB1 GLN A 686      34.930  57.270  76.520  1.00  0.00           H
ATOM   1578  HB2 GLN A 686      34.080  58.660  75.950  1.00  0.00           H
ATOM   1579  CG  GLN A 686      36.010  59.150  76.630  1.00  0.00           C
ATOM   1580  HG1 GLN A 686      35.860  59.230  77.730  1.00  0.00           H
ATOM   1581  HG2 GLN A 686      35.570  60.120  76.280  1.00  0.00           H
ATOM   1582  CD  GLN A 686      37.430  58.930  76.090  1.00  0.00           C
ATOM   1583  OE1 GLN A 686      37.980  57.920  76.560  1.00  0.00           O
ATOM   1584  NE2 GLN A 686      37.950  59.720  75.150  1.00  0.00           N
ATOM   1585 HE21 GLN A 686      38.890  59.500  74.860  1.00  0.00           H
ATOM   1586 HE22 GLN A 686      37.330  60.380  74.730  1.00  0.00           H
ATOM   1587  C   GLN A 686      34.420  56.620  73.920  1.00  0.00           C
ATOM   1588  O   GLN A 686      33.550  56.160  74.700  1.00  0.00           O
ATOM   1589  N   LEU A 687      34.570  56.270  72.660  1.00  0.00           N
ATOM   1590  HN  LEU A 687      35.330  56.600  72.130  1.00  0.00           H
ATOM   1591  CA  LEU A 687      33.750  55.280  71.930  1.00  0.00           C
ATOM   1592  HA  LEU A 687      32.880  55.210  72.550  1.00  0.00           H
ATOM   1593  CB  LEU A 687      33.490  55.920  70.500  1.00  0.00           C
ATOM   1594  HB1 LEU A 687      32.690  55.360  69.990  1.00  0.00           H
ATOM   1595  HB2 LEU A 687      34.520  55.880  70.070  1.00  0.00           H
ATOM   1596  CG  LEU A 687      33.130  57.420  70.460  1.00  0.00           C
ATOM   1597  HG  LEU A 687      33.750  58.090  71.070  1.00  0.00           H
ATOM   1598  CD1 LEU A 687      33.000  57.970  68.990  1.00  0.00           C
ATOM   1599 HD11 LEU A 687      32.410  58.910  69.040  1.00  0.00           H
ATOM   1600 HD12 LEU A 687      32.370  57.250  68.440  1.00  0.00           H
ATOM   1601 HD13 LEU A 687      34.040  58.070  68.620  1.00  0.00           H
ATOM   1602  CD2 LEU A 687      31.710  57.430  71.030  1.00  0.00           C
ATOM   1603 HD21 LEU A 687      31.010  56.920  70.340  1.00  0.00           H
ATOM   1604 HD22 LEU A 687      31.490  58.500  71.210  1.00  0.00           H
ATOM   1605 HD23 LEU A 687      31.820  56.910  72.010  1.00  0.00           H
ATOM   1606  C   LEU A 687      34.440  54.010  71.710  1.00  0.00           C
ATOM   1607  O   LEU A 687      35.680  54.030  71.700  1.00  0.00           O
ATOM   1608  N   SER A 688      33.630  52.890  71.610  1.00  0.00           N
ATOM   1609  HN  SER A 688      32.640  52.920  71.670  1.00  0.00           H
ATOM   1610  CA  SER A 688      34.090  51.600  71.140  1.00  0.00           C
ATOM   1611  HA  SER A 688      34.920  51.330  71.790  1.00  0.00           H
ATOM   1612  CB  SER A 688      33.030  50.430  71.370  1.00  0.00           C
ATOM   1613  HB1 SER A 688      32.110  50.870  70.940  1.00  0.00           H
ATOM   1614  HB2 SER A 688      32.870  50.310  72.470  1.00  0.00           H
ATOM   1615  OG  SER A 688      33.410  49.130  70.920  1.00  0.00           O
ATOM   1616  HG1 SER A 688      32.780  48.530  71.350  1.00  0.00           H
ATOM   1617  C   SER A 688      34.560  51.540  69.730  1.00  0.00           C
ATOM   1618  O   SER A 688      33.780  51.410  68.820  1.00  0.00           O
ATOM   1619  N   TYR A 689      35.870  51.560  69.470  1.00  0.00           N
ATOM   1620  HN  TYR A 689      36.550  51.620  70.210  1.00  0.00           H
ATOM   1621  CA  TYR A 689      36.450  51.510  68.110  1.00  0.00           C
ATOM   1622  HA  TYR A 689      36.020  52.380  67.640  1.00  0.00           H
ATOM   1623  CB  TYR A 689      38.010  51.840  68.040  1.00  0.00           C
ATOM   1624  HB1 TYR A 689      38.440  51.460  68.990  1.00  0.00           H
ATOM   1625  HB2 TYR A 689      38.120  52.950  68.020  1.00  0.00           H
ATOM   1626  CG  TYR A 689      38.780  51.400  66.840  1.00  0.00           C
ATOM   1627  CD1 TYR A 689      39.630  50.300  67.010  1.00  0.00           C
ATOM   1628  HD1 TYR A 689      39.800  49.960  68.020  1.00  0.00           H
ATOM   1629  CE1 TYR A 689      40.240  49.700  65.940  1.00  0.00           C
ATOM   1630  HE1 TYR A 689      40.910  48.850  65.980  1.00  0.00           H
ATOM   1631  CZ  TYR A 689      39.920  50.100  64.610  1.00  0.00           C
ATOM   1632  OH  TYR A 689      40.670  49.630  63.510  1.00  0.00           O
ATOM   1633  HH  TYR A 689      40.200  49.690  62.680  1.00  0.00           H
ATOM   1634  CD2 TYR A 689      38.470  51.830  65.560  1.00  0.00           C
ATOM   1635  HD2 TYR A 689      37.780  52.620  65.310  1.00  0.00           H
ATOM   1636  CE2 TYR A 689      39.110  51.240  64.460  1.00  0.00           C
ATOM   1637  HE2 TYR A 689      39.080  51.740  63.500  1.00  0.00           H
ATOM   1638  C   TYR A 689      36.030  50.270  67.250  1.00  0.00           C
ATOM   1639  O   TYR A 689      35.470  50.420  66.200  1.00  0.00           O
ATOM   1640  N   LEU A 690      36.200  49.070  67.810  1.00  0.00           N
ATOM   1641  HN  LEU A 690      36.610  49.010  68.710  1.00  0.00           H
ATOM   1642  CA  LEU A 690      35.870  47.860  67.080  1.00  0.00           C
ATOM   1643  HA  LEU A 690      36.360  47.860  66.110  1.00  0.00           H
ATOM   1644  CB  LEU A 690      36.370  46.720  67.970  1.00  0.00           C
ATOM   1645  HB1 LEU A 690      36.180  45.720  67.530  1.00  0.00           H
ATOM   1646  HB2 LEU A 690      35.880  46.730  68.960  1.00  0.00           H
ATOM   1647  CG  LEU A 690      37.930  46.660  68.200  1.00  0.00           C
ATOM   1648  HG  LEU A 690      38.310  47.530  68.760  1.00  0.00           H
ATOM   1649  CD1 LEU A 690      38.320  45.450  69.090  1.00  0.00           C
ATOM   1650 HD11 LEU A 690      37.590  44.650  68.870  1.00  0.00           H
ATOM   1651 HD12 LEU A 690      38.120  45.630  70.160  1.00  0.00           H
ATOM   1652 HD13 LEU A 690      39.390  45.210  68.870  1.00  0.00           H
ATOM   1653  CD2 LEU A 690      38.710  46.670  66.860  1.00  0.00           C
ATOM   1654 HD21 LEU A 690      38.560  45.750  66.250  1.00  0.00           H
ATOM   1655 HD22 LEU A 690      39.760  46.690  67.220  1.00  0.00           H
ATOM   1656 HD23 LEU A 690      38.580  47.630  66.290  1.00  0.00           H
ATOM   1657  C   LEU A 690      34.390  47.720  66.730  1.00  0.00           C
ATOM   1658  O   LEU A 690      34.020  47.210  65.650  1.00  0.00           O
ATOM   1659  N   SER A 691      33.480  48.210  67.670  1.00  0.00           N
ATOM   1660  HN  SER A 691      33.810  48.560  68.550  1.00  0.00           H
ATOM   1661  CA  SER A 691      32.140  48.470  67.320  1.00  0.00           C
ATOM   1662  HA  SER A 691      31.830  47.480  66.990  1.00  0.00           H
ATOM   1663  CB  SER A 691      31.210  48.920  68.580  1.00  0.00           C
ATOM   1664  HB1 SER A 691      31.350  49.960  68.940  1.00  0.00           H
ATOM   1665  HB2 SER A 691      31.460  48.180  69.380  1.00  0.00           H
ATOM   1666  OG  SER A 691      29.860  48.760  68.330  1.00  0.00           O
ATOM   1667  HG1 SER A 691      29.630  47.830  68.410  1.00  0.00           H
ATOM   1668  C   SER A 691      31.850  49.450  66.170  1.00  0.00           C
ATOM   1669  O   SER A 691      31.090  49.130  65.260  1.00  0.00           O
ATOM   1670  N   LEU A 692      32.450  50.640  66.210  1.00  0.00           N
ATOM   1671  HN  LEU A 692      32.840  51.040  67.040  1.00  0.00           H
ATOM   1672  CA  LEU A 692      32.220  51.600  65.160  1.00  0.00           C
ATOM   1673  HA  LEU A 692      31.150  51.750  65.080  1.00  0.00           H
ATOM   1674  CB  LEU A 692      32.730  53.050  65.490  1.00  0.00           C
ATOM   1675  HB1 LEU A 692      33.220  53.500  64.600  1.00  0.00           H
ATOM   1676  HB2 LEU A 692      33.480  53.070  66.300  1.00  0.00           H
ATOM   1677  CG  LEU A 692      31.650  54.100  66.040  1.00  0.00           C
ATOM   1678  HG  LEU A 692      32.170  55.070  65.900  1.00  0.00           H
ATOM   1679  CD1 LEU A 692      30.290  54.210  65.240  1.00  0.00           C
ATOM   1680 HD11 LEU A 692      29.760  55.110  65.610  1.00  0.00           H
ATOM   1681 HD12 LEU A 692      29.590  53.420  65.580  1.00  0.00           H
ATOM   1682 HD13 LEU A 692      30.430  54.240  64.140  1.00  0.00           H
ATOM   1683  CD2 LEU A 692      31.250  53.880  67.560  1.00  0.00           C
ATOM   1684 HD21 LEU A 692      30.450  54.560  67.920  1.00  0.00           H
ATOM   1685 HD22 LEU A 692      32.090  54.000  68.280  1.00  0.00           H
ATOM   1686 HD23 LEU A 692      30.840  52.860  67.730  1.00  0.00           H
ATOM   1687  C   LEU A 692      32.650  51.170  63.810  1.00  0.00           C
ATOM   1688  O   LEU A 692      31.990  51.430  62.800  1.00  0.00           O
ATOM   1689  N   ARG A 693      33.760  50.440  63.640  1.00  0.00           N
ATOM   1690  HN  ARG A 693      34.250  50.250  64.480  1.00  0.00           H
ATOM   1691  CA  ARG A 693      34.330  50.080  62.310  1.00  0.00           C
ATOM   1692  HA  ARG A 693      34.230  50.870  61.580  1.00  0.00           H
ATOM   1693  CB  ARG A 693      35.870  49.870  62.260  1.00  0.00           C
ATOM   1694  HB1 ARG A 693      36.300  50.830  62.590  1.00  0.00           H
ATOM   1695  HB2 ARG A 693      36.220  49.750  61.200  1.00  0.00           H
ATOM   1696  CG  ARG A 693      36.430  48.740  63.190  1.00  0.00           C
ATOM   1697  HG1 ARG A 693      35.820  48.700  64.120  1.00  0.00           H
ATOM   1698  HG2 ARG A 693      37.460  48.950  63.560  1.00  0.00           H
ATOM   1699  CD  ARG A 693      36.420  47.310  62.670  1.00  0.00           C
ATOM   1700  HD1 ARG A 693      35.410  47.090  62.240  1.00  0.00           H
ATOM   1701  HD2 ARG A 693      36.590  46.490  63.400  1.00  0.00           H
ATOM   1702  NE  ARG A 693      37.440  47.240  61.600  1.00  0.00           N
ATOM   1703  HE  ARG A 693      38.130  47.960  61.510  1.00  0.00           H
ATOM   1704  CZ  ARG A 693      37.540  46.280  60.680  1.00  0.00           C
ATOM   1705  NH1 ARG A 693      36.890  45.170  60.800  1.00  0.00           N
ATOM   1706 HH11 ARG A 693      36.330  44.970  61.610  1.00  0.00           H
ATOM   1707 HH12 ARG A 693      37.290  44.390  60.340  1.00  0.00           H
ATOM   1708  NH2 ARG A 693      38.310  46.450  59.610  1.00  0.00           N
ATOM   1709 HH21 ARG A 693      38.920  47.240  59.580  1.00  0.00           H
ATOM   1710 HH22 ARG A 693      38.170  45.820  58.860  1.00  0.00           H
ATOM   1711  C   ARG A 693      33.510  48.910  61.740  1.00  0.00           C
ATOM   1712  O   ARG A 693      33.320  48.810  60.530  1.00  0.00           O
ATOM   1713  N   THR A 694      33.010  48.050  62.670  1.00  0.00           N
ATOM   1714  HN  THR A 694      33.210  48.120  63.640  1.00  0.00           H
ATOM   1715  CA  THR A 694      32.170  46.930  62.310  1.00  0.00           C
ATOM   1716  HA  THR A 694      32.590  46.270  61.570  1.00  0.00           H
ATOM   1717  CB  THR A 694      31.900  46.110  63.530  1.00  0.00           C
ATOM   1718  HB  THR A 694      31.530  46.770  64.330  1.00  0.00           H
ATOM   1719  OG1 THR A 694      33.060  45.520  63.940  1.00  0.00           O
ATOM   1720  HG1 THR A 694      33.400  46.190  64.540  1.00  0.00           H
ATOM   1721  CG2 THR A 694      30.850  45.030  63.290  1.00  0.00           C
ATOM   1722 HG21 THR A 694      29.850  45.420  63.550  1.00  0.00           H
ATOM   1723 HG22 THR A 694      30.930  44.140  63.960  1.00  0.00           H
ATOM   1724 HG23 THR A 694      30.980  44.670  62.250  1.00  0.00           H
ATOM   1725  C   THR A 694      30.830  47.450  61.740  1.00  0.00           C
ATOM   1726  O   THR A 694      30.360  47.050  60.660  1.00  0.00           O
ATOM   1727  N   SER A 695      30.170  48.430  62.400  1.00  0.00           N
ATOM   1728  HN  SER A 695      30.470  48.720  63.310  1.00  0.00           H
ATOM   1729  CA  SER A 695      29.040  49.180  61.930  1.00  0.00           C
ATOM   1730  HA  SER A 695      28.320  48.410  61.740  1.00  0.00           H
ATOM   1731  CB  SER A 695      28.390  50.210  62.880  1.00  0.00           C
ATOM   1732  HB1 SER A 695      27.360  50.470  62.540  1.00  0.00           H
ATOM   1733  HB2 SER A 695      28.960  51.150  63.000  1.00  0.00           H
ATOM   1734  OG  SER A 695      28.210  49.530  64.150  1.00  0.00           O
ATOM   1735  HG1 SER A 695      28.620  50.140  64.770  1.00  0.00           H
ATOM   1736  C   SER A 695      29.220  49.740  60.570  1.00  0.00           C
ATOM   1737  O   SER A 695      28.450  49.380  59.670  1.00  0.00           O
ATOM   1738  N   ILE A 696      30.250  50.500  60.310  1.00  0.00           N
ATOM   1739  HN  ILE A 696      30.810  50.790  61.080  1.00  0.00           H
ATOM   1740  CA  ILE A 696      30.740  51.040  59.020  1.00  0.00           C
ATOM   1741  HA  ILE A 696      29.930  51.680  58.700  1.00  0.00           H
ATOM   1742  CB  ILE A 696      32.090  51.840  59.090  1.00  0.00           C
ATOM   1743  HB  ILE A 696      32.840  51.290  59.680  1.00  0.00           H
ATOM   1744  CG2 ILE A 696      32.790  52.180  57.730  1.00  0.00           C
ATOM   1745 HG21 ILE A 696      33.610  52.920  57.850  1.00  0.00           H
ATOM   1746 HG22 ILE A 696      32.050  52.630  57.020  1.00  0.00           H
ATOM   1747 HG23 ILE A 696      33.140  51.290  57.180  1.00  0.00           H
ATOM   1748  CG1 ILE A 696      31.670  53.210  59.700  1.00  0.00           C
ATOM   1749 HG11 ILE A 696      30.710  53.060  60.230  1.00  0.00           H
ATOM   1750 HG12 ILE A 696      31.450  53.870  58.830  1.00  0.00           H
ATOM   1751  CD  ILE A 696      32.750  53.930  60.620  1.00  0.00           C
ATOM   1752  HD1 ILE A 696      32.410  54.900  61.050  1.00  0.00           H
ATOM   1753  HD2 ILE A 696      33.690  54.150  60.080  1.00  0.00           H
ATOM   1754  HD3 ILE A 696      33.020  53.230  61.460  1.00  0.00           H
ATOM   1755  C   ILE A 696      30.950  49.990  58.020  1.00  0.00           C
ATOM   1756  O   ILE A 696      30.560  50.060  56.820  1.00  0.00           O
ATOM   1757  N   GLY A 697      31.500  48.820  58.390  1.00  0.00           N
ATOM   1758  HN  GLY A 697      31.760  48.690  59.340  1.00  0.00           H
ATOM   1759  CA  GLY A 697      31.770  47.640  57.570  1.00  0.00           C
ATOM   1760  HA1 GLY A 697      32.140  46.860  58.220  1.00  0.00           H
ATOM   1761  HA2 GLY A 697      32.300  47.910  56.680  1.00  0.00           H
ATOM   1762  C   GLY A 697      30.440  47.060  57.000  1.00  0.00           C
ATOM   1763  O   GLY A 697      30.220  46.760  55.820  1.00  0.00           O
ATOM   1764  N   LEU A 698      29.500  46.960  57.940  1.00  0.00           N
ATOM   1765  HN  LEU A 698      29.700  47.230  58.880  1.00  0.00           H
ATOM   1766  CA  LEU A 698      28.120  46.600  57.720  1.00  0.00           C
ATOM   1767  HA  LEU A 698      28.200  45.610  57.280  1.00  0.00           H
ATOM   1768  CB  LEU A 698      27.400  46.290  59.090  1.00  0.00           C
ATOM   1769  HB1 LEU A 698      26.330  46.050  58.890  1.00  0.00           H
ATOM   1770  HB2 LEU A 698      27.540  47.120  59.830  1.00  0.00           H
ATOM   1771  CG  LEU A 698      27.910  44.940  59.690  1.00  0.00           C
ATOM   1772  HG  LEU A 698      29.000  44.890  59.510  1.00  0.00           H
ATOM   1773  CD1 LEU A 698      27.630  44.820  61.190  1.00  0.00           C
ATOM   1774 HD11 LEU A 698      28.170  45.610  61.760  1.00  0.00           H
ATOM   1775 HD12 LEU A 698      28.200  43.930  61.570  1.00  0.00           H
ATOM   1776 HD13 LEU A 698      26.550  44.650  61.360  1.00  0.00           H
ATOM   1777  CD2 LEU A 698      27.370  43.760  58.970  1.00  0.00           C
ATOM   1778 HD21 LEU A 698      26.350  43.630  59.380  1.00  0.00           H
ATOM   1779 HD22 LEU A 698      27.820  42.810  59.340  1.00  0.00           H
ATOM   1780 HD23 LEU A 698      27.460  43.760  57.870  1.00  0.00           H
ATOM   1781  C   LEU A 698      27.380  47.450  56.760  1.00  0.00           C
ATOM   1782  O   LEU A 698      26.770  46.920  55.840  1.00  0.00           O
ATOM   1783  N   TRP A 699      27.520  48.800  56.880  1.00  0.00           N
ATOM   1784  HN  TRP A 699      27.750  49.260  57.740  1.00  0.00           H
ATOM   1785  CA  TRP A 699      27.050  49.700  55.820  1.00  0.00           C
ATOM   1786  HA  TRP A 699      26.040  49.430  55.560  1.00  0.00           H
ATOM   1787  CB  TRP A 699      27.110  51.160  56.260  1.00  0.00           C
ATOM   1788  HB1 TRP A 699      27.000  51.840  55.390  1.00  0.00           H
ATOM   1789  HB2 TRP A 699      28.110  51.380  56.710  1.00  0.00           H
ATOM   1790  CG  TRP A 699      26.060  51.550  57.170  1.00  0.00           C
ATOM   1791  CD1 TRP A 699      26.040  51.670  58.540  1.00  0.00           C
ATOM   1792  HD1 TRP A 699      26.900  51.600  59.180  1.00  0.00           H
ATOM   1793  NE1 TRP A 699      24.840  52.210  58.900  1.00  0.00           N
ATOM   1794  HE1 TRP A 699      24.510  52.410  59.800  1.00  0.00           H
ATOM   1795  CE2 TRP A 699      23.990  52.170  57.870  1.00  0.00           C
ATOM   1796  CD2 TRP A 699      24.730  51.720  56.730  1.00  0.00           C
ATOM   1797  CE3 TRP A 699      24.040  51.540  55.510  1.00  0.00           C
ATOM   1798  HE3 TRP A 699      24.560  51.110  54.650  1.00  0.00           H
ATOM   1799  CZ3 TRP A 699      22.670  51.850  55.390  1.00  0.00           C
ATOM   1800  HZ3 TRP A 699      22.160  51.580  54.480  1.00  0.00           H
ATOM   1801  CZ2 TRP A 699      22.630  52.430  57.750  1.00  0.00           C
ATOM   1802  HZ2 TRP A 699      21.980  52.720  58.560  1.00  0.00           H
ATOM   1803  CH2 TRP A 699      22.020  52.230  56.490  1.00  0.00           C
ATOM   1804  HH2 TRP A 699      20.980  52.520  56.500  1.00  0.00           H
ATOM   1805  C   TRP A 699      27.830  49.470  54.530  1.00  0.00           C
ATOM   1806  O   TRP A 699      27.150  49.530  53.450  1.00  0.00           O
ATOM   1807  N   THR A 700      29.120  49.330  54.530  1.00  0.00           N
ATOM   1808  HN  THR A 700      29.700  49.290  55.340  1.00  0.00           H
ATOM   1809  CA  THR A 700      29.910  49.420  53.330  1.00  0.00           C
ATOM   1810  HA  THR A 700      29.720  50.230  52.640  1.00  0.00           H
ATOM   1811  CB  THR A 700      31.380  49.620  53.680  1.00  0.00           C
ATOM   1812  HB  THR A 700      31.800  48.720  54.170  1.00  0.00           H
ATOM   1813  OG1 THR A 700      31.660  50.760  54.440  1.00  0.00           O
ATOM   1814  HG1 THR A 700      31.160  50.630  55.240  1.00  0.00           H
ATOM   1815  CG2 THR A 700      32.160  49.860  52.410  1.00  0.00           C
ATOM   1816 HG21 THR A 700      33.210  50.140  52.640  1.00  0.00           H
ATOM   1817 HG22 THR A 700      31.740  50.750  51.890  1.00  0.00           H
ATOM   1818 HG23 THR A 700      32.300  49.020  51.700  1.00  0.00           H
ATOM   1819  C   THR A 700      29.740  48.260  52.490  1.00  0.00           C
ATOM   1820  O   THR A 700      29.770  48.300  51.300  1.00  0.00           O
ATOM   1821  N   SER A 701      29.610  47.140  53.160  1.00  0.00           N
ATOM   1822  HN  SER A 701      29.620  47.080  54.150  1.00  0.00           H
ATOM   1823  CA  SER A 701      29.380  45.890  52.440  1.00  0.00           C
ATOM   1824  HA  SER A 701      30.100  45.860  51.620  1.00  0.00           H
ATOM   1825  CB  SER A 701      29.510  44.660  53.470  1.00  0.00           C
ATOM   1826  HB1 SER A 701      30.580  44.590  53.760  1.00  0.00           H
ATOM   1827  HB2 SER A 701      29.250  43.800  52.820  1.00  0.00           H
ATOM   1828  OG  SER A 701      28.780  44.760  54.640  1.00  0.00           O
ATOM   1829  HG1 SER A 701      29.270  45.280  55.280  1.00  0.00           H
ATOM   1830  C   SER A 701      27.980  45.790  51.830  1.00  0.00           C
ATOM   1831  O   SER A 701      27.970  45.420  50.670  1.00  0.00           O
ATOM   1832  N   PHE A 702      26.970  46.340  52.520  1.00  0.00           N
ATOM   1833  HN  PHE A 702      27.150  46.620  53.460  1.00  0.00           H
ATOM   1834  CA  PHE A 702      25.640  46.580  52.000  1.00  0.00           C
ATOM   1835  HA  PHE A 702      25.160  45.720  51.560  1.00  0.00           H
ATOM   1836  CB  PHE A 702      24.720  47.120  53.140  1.00  0.00           C
ATOM   1837  HB1 PHE A 702      25.240  47.910  53.710  1.00  0.00           H
ATOM   1838  HB2 PHE A 702      24.620  46.330  53.920  1.00  0.00           H
ATOM   1839  CG  PHE A 702      23.300  47.340  52.640  1.00  0.00           C
ATOM   1840  CD1 PHE A 702      22.640  48.580  52.570  1.00  0.00           C
ATOM   1841  HD1 PHE A 702      23.090  49.520  52.810  1.00  0.00           H
ATOM   1842  CE1 PHE A 702      21.260  48.690  52.330  1.00  0.00           C
ATOM   1843  HE1 PHE A 702      20.790  49.650  52.510  1.00  0.00           H
ATOM   1844  CZ  PHE A 702      20.500  47.540  52.030  1.00  0.00           C
ATOM   1845  HZ  PHE A 702      19.440  47.620  51.830  1.00  0.00           H
ATOM   1846  CD2 PHE A 702      22.500  46.230  52.310  1.00  0.00           C
ATOM   1847  HD2 PHE A 702      22.930  45.230  52.310  1.00  0.00           H
ATOM   1848  CE2 PHE A 702      21.130  46.290  51.970  1.00  0.00           C
ATOM   1849  HE2 PHE A 702      20.610  45.370  51.770  1.00  0.00           H
ATOM   1850  C   PHE A 702      25.580  47.580  50.850  1.00  0.00           C
ATOM   1851  O   PHE A 702      25.070  47.370  49.750  1.00  0.00           O
ATOM   1852  N   LEU A 703      26.330  48.660  51.010  1.00  0.00           N
ATOM   1853  HN  LEU A 703      26.950  48.770  51.790  1.00  0.00           H
ATOM   1854  CA  LEU A 703      26.250  49.740  50.010  1.00  0.00           C
ATOM   1855  HA  LEU A 703      25.230  49.930  49.710  1.00  0.00           H
ATOM   1856  CB  LEU A 703      26.790  51.010  50.610  1.00  0.00           C
ATOM   1857  HB1 LEU A 703      27.220  51.780  49.930  1.00  0.00           H
ATOM   1858  HB2 LEU A 703      27.620  50.800  51.320  1.00  0.00           H
ATOM   1859  CG  LEU A 703      25.660  51.940  51.320  1.00  0.00           C
ATOM   1860  HG  LEU A 703      25.030  51.200  51.860  1.00  0.00           H
ATOM   1861  CD1 LEU A 703      26.230  52.840  52.400  1.00  0.00           C
ATOM   1862 HD11 LEU A 703      26.690  52.230  53.210  1.00  0.00           H
ATOM   1863 HD12 LEU A 703      25.410  53.440  52.850  1.00  0.00           H
ATOM   1864 HD13 LEU A 703      27.020  53.480  51.950  1.00  0.00           H
ATOM   1865  CD2 LEU A 703      24.930  52.780  50.290  1.00  0.00           C
ATOM   1866 HD21 LEU A 703      25.700  53.290  49.670  1.00  0.00           H
ATOM   1867 HD22 LEU A 703      24.260  53.510  50.790  1.00  0.00           H
ATOM   1868 HD23 LEU A 703      24.300  52.150  49.640  1.00  0.00           H
ATOM   1869  C   LEU A 703      27.000  49.340  48.690  1.00  0.00           C
ATOM   1870  O   LEU A 703      26.860  49.970  47.590  1.00  0.00           O
ATOM   1871  N   CYS A 704      27.960  48.370  48.750  1.00  0.00           N
ATOM   1872  HN  CYS A 704      28.270  47.950  49.590  1.00  0.00           H
ATOM   1873  CA  CYS A 704      28.640  47.700  47.630  1.00  0.00           C
ATOM   1874  HA  CYS A 704      29.030  48.450  46.980  1.00  0.00           H
ATOM   1875  CB  CYS A 704      29.780  46.700  47.880  1.00  0.00           C
ATOM   1876  HB1 CYS A 704      30.290  46.370  46.940  1.00  0.00           H
ATOM   1877  HB2 CYS A 704      29.470  45.740  48.360  1.00  0.00           H
ATOM   1878  SG  CYS A 704      31.210  47.570  48.610  1.00  0.00           S
ATOM   1879  HG1 CYS A 704      30.790  47.390  49.860  1.00  0.00           H
ATOM   1880  C   CYS A 704      27.580  46.960  46.690  1.00  0.00           C
ATOM   1881  O   CYS A 704      27.660  47.000  45.480  1.00  0.00           O
ATOM   1882  N   ILE A 705      26.580  46.220  47.370  1.00  0.00           N
ATOM   1883  HN  ILE A 705      26.710  46.310  48.360  1.00  0.00           H
ATOM   1884  CA  ILE A 705      25.360  45.650  46.740  1.00  0.00           C
ATOM   1885  HA  ILE A 705      25.800  45.000  45.990  1.00  0.00           H
ATOM   1886  CB  ILE A 705      24.510  44.800  47.680  1.00  0.00           C
ATOM   1887  HB  ILE A 705      23.900  45.530  48.260  1.00  0.00           H
ATOM   1888  CG2 ILE A 705      23.460  44.010  46.880  1.00  0.00           C
ATOM   1889 HG21 ILE A 705      23.950  43.540  46.010  1.00  0.00           H
ATOM   1890 HG22 ILE A 705      22.690  44.690  46.450  1.00  0.00           H
ATOM   1891 HG23 ILE A 705      23.070  43.210  47.540  1.00  0.00           H
ATOM   1892  CG1 ILE A 705      25.320  44.020  48.640  1.00  0.00           C
ATOM   1893 HG11 ILE A 705      24.590  43.540  49.330  1.00  0.00           H
ATOM   1894 HG12 ILE A 705      26.050  44.630  49.220  1.00  0.00           H
ATOM   1895  CD  ILE A 705      26.150  42.840  47.940  1.00  0.00           C
ATOM   1896  HD1 ILE A 705      26.740  43.430  47.220  1.00  0.00           H
ATOM   1897  HD2 ILE A 705      25.590  41.970  47.550  1.00  0.00           H
ATOM   1898  HD3 ILE A 705      26.860  42.300  48.610  1.00  0.00           H
ATOM   1899  C   ILE A 705      24.470  46.750  46.100  1.00  0.00           C
ATOM   1900  O   ILE A 705      24.020  46.530  45.010  1.00  0.00           O
ATOM   1901  N   VAL A 706      24.180  47.960  46.810  1.00  0.00           N
ATOM   1902  HN  VAL A 706      24.560  48.120  47.720  1.00  0.00           H
ATOM   1903  CA  VAL A 706      23.360  49.110  46.300  1.00  0.00           C
ATOM   1904  HA  VAL A 706      22.490  48.580  45.920  1.00  0.00           H
ATOM   1905  CB  VAL A 706      23.140  50.140  47.450  1.00  0.00           C
ATOM   1906  HB  VAL A 706      24.110  50.530  47.840  1.00  0.00           H
ATOM   1907  CG1 VAL A 706      22.330  51.410  47.000  1.00  0.00           C
ATOM   1908 HG11 VAL A 706      22.780  51.800  46.050  1.00  0.00           H
ATOM   1909 HG12 VAL A 706      22.340  52.200  47.780  1.00  0.00           H
ATOM   1910 HG13 VAL A 706      21.280  51.140  46.780  1.00  0.00           H
ATOM   1911  CG2 VAL A 706      22.390  49.460  48.570  1.00  0.00           C
ATOM   1912 HG21 VAL A 706      21.380  49.100  48.290  1.00  0.00           H
ATOM   1913 HG22 VAL A 706      22.210  50.210  49.380  1.00  0.00           H
ATOM   1914 HG23 VAL A 706      22.890  48.560  48.970  1.00  0.00           H
ATOM   1915  C   VAL A 706      23.990  49.750  45.100  1.00  0.00           C
ATOM   1916  O   VAL A 706      23.270  50.070  44.140  1.00  0.00           O
ATOM   1917  N   LEU A 707      25.300  49.890  45.110  1.00  0.00           N
ATOM   1918  HN  LEU A 707      25.860  49.810  45.940  1.00  0.00           H
ATOM   1919  CA  LEU A 707      25.990  50.280  43.850  1.00  0.00           C
ATOM   1920  HA  LEU A 707      25.670  51.270  43.530  1.00  0.00           H
ATOM   1921  CB  LEU A 707      27.500  50.440  44.160  1.00  0.00           C
ATOM   1922  HB1 LEU A 707      27.910  49.550  44.690  1.00  0.00           H
ATOM   1923  HB2 LEU A 707      27.630  51.230  44.930  1.00  0.00           H
ATOM   1924  CG  LEU A 707      28.510  50.730  43.040  1.00  0.00           C
ATOM   1925  HG  LEU A 707      28.320  50.000  42.230  1.00  0.00           H
ATOM   1926  CD1 LEU A 707      28.260  52.120  42.410  1.00  0.00           C
ATOM   1927 HD11 LEU A 707      28.820  52.160  41.450  1.00  0.00           H
ATOM   1928 HD12 LEU A 707      28.560  52.910  43.120  1.00  0.00           H
ATOM   1929 HD13 LEU A 707      27.180  52.240  42.180  1.00  0.00           H
ATOM   1930  CD2 LEU A 707      29.960  50.610  43.450  1.00  0.00           C
ATOM   1931 HD21 LEU A 707      30.060  49.590  43.900  1.00  0.00           H
ATOM   1932 HD22 LEU A 707      30.110  51.390  44.230  1.00  0.00           H
ATOM   1933 HD23 LEU A 707      30.670  50.760  42.610  1.00  0.00           H
ATOM   1934  C   LEU A 707      25.850  49.350  42.700  1.00  0.00           C
ATOM   1935  O   LEU A 707      25.500  49.790  41.650  1.00  0.00           O
ATOM   1936  N   VAL A 708      26.120  48.070  42.880  1.00  0.00           N
ATOM   1937  HN  VAL A 708      26.500  47.660  43.710  1.00  0.00           H
ATOM   1938  CA  VAL A 708      26.050  47.030  41.890  1.00  0.00           C
ATOM   1939  HA  VAL A 708      26.620  47.330  41.020  1.00  0.00           H
ATOM   1940  CB  VAL A 708      26.760  45.740  42.390  1.00  0.00           C
ATOM   1941  HB  VAL A 708      26.690  45.650  43.500  1.00  0.00           H
ATOM   1942  CG1 VAL A 708      26.160  44.480  41.800  1.00  0.00           C
ATOM   1943 HG11 VAL A 708      26.240  44.400  40.700  1.00  0.00           H
ATOM   1944 HG12 VAL A 708      25.130  44.290  42.180  1.00  0.00           H
ATOM   1945 HG13 VAL A 708      26.530  43.530  42.230  1.00  0.00           H
ATOM   1946  CG2 VAL A 708      28.310  45.840  42.070  1.00  0.00           C
ATOM   1947 HG21 VAL A 708      28.560  45.460  41.060  1.00  0.00           H
ATOM   1948 HG22 VAL A 708      28.910  45.260  42.830  1.00  0.00           H
ATOM   1949 HG23 VAL A 708      28.560  46.910  42.140  1.00  0.00           H
ATOM   1950  C   VAL A 708      24.630  46.840  41.430  1.00  0.00           C
ATOM   1951  O   VAL A 708      24.270  46.770  40.230  1.00  0.00           O
ATOM   1952  N   ALA A 709      23.640  46.790  42.300  1.00  0.00           N
ATOM   1953  HN  ALA A 709      23.860  46.730  43.270  1.00  0.00           H
ATOM   1954  CA  ALA A 709      22.160  46.780  41.970  1.00  0.00           C
ATOM   1955  HA  ALA A 709      22.070  45.900  41.350  1.00  0.00           H
ATOM   1956  CB  ALA A 709      21.330  46.680  43.240  1.00  0.00           C
ATOM   1957  HB1 ALA A 709      21.770  45.820  43.790  1.00  0.00           H
ATOM   1958  HB2 ALA A 709      20.310  46.360  42.970  1.00  0.00           H
ATOM   1959  HB3 ALA A 709      21.350  47.650  43.780  1.00  0.00           H
ATOM   1960  C   ALA A 709      21.720  47.970  41.080  1.00  0.00           C
ATOM   1961  O   ALA A 709      20.950  47.840  40.160  1.00  0.00           O
ATOM   1962  N   THR A 710      22.270  49.210  41.280  1.00  0.00           N
ATOM   1963  HN  THR A 710      22.950  49.370  42.000  1.00  0.00           H
ATOM   1964  CA  THR A 710      21.900  50.360  40.390  1.00  0.00           C
ATOM   1965  HA  THR A 710      20.950  50.240  39.890  1.00  0.00           H
ATOM   1966  CB  THR A 710      21.770  51.630  41.150  1.00  0.00           C
ATOM   1967  HB  THR A 710      21.130  51.460  42.030  1.00  0.00           H
ATOM   1968  OG1 THR A 710      21.030  52.580  40.410  1.00  0.00           O
ATOM   1969  HG1 THR A 710      21.570  52.940  39.710  1.00  0.00           H
ATOM   1970  CG2 THR A 710      23.070  52.380  41.590  1.00  0.00           C
ATOM   1971 HG21 THR A 710      23.700  52.730  40.740  1.00  0.00           H
ATOM   1972 HG22 THR A 710      23.670  51.650  42.180  1.00  0.00           H
ATOM   1973 HG23 THR A 710      22.810  53.200  42.280  1.00  0.00           H
ATOM   1974  C   THR A 710      22.880  50.500  39.270  1.00  0.00           C
ATOM   1975  O   THR A 710      22.760  51.450  38.470  1.00  0.00           O
ATOM   1976  N   ASP A 711      23.730  49.480  39.150  1.00  0.00           N
ATOM   1977  HN  ASP A 711      23.710  48.750  39.830  1.00  0.00           H
ATOM   1978  CA  ASP A 711      24.710  49.400  38.020  1.00  0.00           C
ATOM   1979  HA  ASP A 711      25.030  48.370  38.170  1.00  0.00           H
ATOM   1980  CB  ASP A 711      24.030  49.380  36.620  1.00  0.00           C
ATOM   1981  HB1 ASP A 711      23.400  50.280  36.490  1.00  0.00           H
ATOM   1982  HB2 ASP A 711      23.290  48.550  36.640  1.00  0.00           H
ATOM   1983  CG  ASP A 711      24.880  49.290  35.380  1.00  0.00           C
ATOM   1984  OD1 ASP A 711      24.330  49.260  34.260  1.00  0.00           O
ATOM   1985  OD2 ASP A 711      26.130  49.390  35.440  1.00  0.00           O
ATOM   1986  C   ASP A 711      25.930  50.290  38.300  1.00  0.00           C
ATOM   1987  O   ASP A 711      25.820  51.450  38.720  1.00  0.00           O
ATOM   1988  N   ALA A 712      27.150  49.710  38.360  1.00  0.00           N
ATOM   1989  HN  ALA A 712      27.430  48.870  37.910  1.00  0.00           H
ATOM   1990  CA  ALA A 712      28.280  50.410  38.810  1.00  0.00           C
ATOM   1991  HA  ALA A 712      28.020  50.890  39.740  1.00  0.00           H
ATOM   1992  CB  ALA A 712      29.320  49.330  38.990  1.00  0.00           C
ATOM   1993  HB1 ALA A 712      30.310  49.720  39.330  1.00  0.00           H
ATOM   1994  HB2 ALA A 712      29.520  48.700  38.100  1.00  0.00           H
ATOM   1995  HB3 ALA A 712      29.020  48.670  39.820  1.00  0.00           H
ATOM   1996  C   ALA A 712      28.750  51.510  37.840  1.00  0.00           C
ATOM   1997  O   ALA A 712      29.520  52.350  38.210  1.00  0.00           O
ATOM   1998  N   SER A 713      28.250  51.430  36.570  1.00  0.00           N
ATOM   1999  HN  SER A 713      27.520  50.790  36.370  1.00  0.00           H
ATOM   2000  CA  SER A 713      28.910  51.930  35.420  1.00  0.00           C
ATOM   2001  HA  SER A 713      29.930  51.610  35.500  1.00  0.00           H
ATOM   2002  CB  SER A 713      28.460  51.370  34.130  1.00  0.00           C
ATOM   2003  HB1 SER A 713      28.670  50.290  34.290  1.00  0.00           H
ATOM   2004  HB2 SER A 713      29.000  51.630  33.200  1.00  0.00           H
ATOM   2005  OG  SER A 713      27.030  51.350  33.910  1.00  0.00           O
ATOM   2006  HG1 SER A 713      26.710  50.500  34.250  1.00  0.00           H
ATOM   2007  C   SER A 713      28.760  53.420  35.210  1.00  0.00           C
ATOM   2008  O   SER A 713      29.650  53.960  34.510  1.00  0.00           O
ATOM   2009  N   SER A 714      27.820  54.070  35.860  1.00  0.00           N
ATOM   2010  HN  SER A 714      27.180  53.460  36.320  1.00  0.00           H
ATOM   2011  CA  SER A 714      27.800  55.520  36.050  1.00  0.00           C
ATOM   2012  HA  SER A 714      27.920  56.080  35.130  1.00  0.00           H
ATOM   2013  CB  SER A 714      26.510  56.010  36.810  1.00  0.00           C
ATOM   2014  HB1 SER A 714      26.510  57.110  36.860  1.00  0.00           H
ATOM   2015  HB2 SER A 714      26.440  55.620  37.850  1.00  0.00           H
ATOM   2016  OG  SER A 714      25.390  55.520  36.040  1.00  0.00           O
ATOM   2017  HG1 SER A 714      25.060  54.650  36.280  1.00  0.00           H
ATOM   2018  C   SER A 714      28.970  55.980  36.960  1.00  0.00           C
ATOM   2019  O   SER A 714      29.500  57.060  36.770  1.00  0.00           O
ATOM   2020  N   LEU A 715      29.290  55.290  38.090  1.00  0.00           N
ATOM   2021  HN  LEU A 715      28.780  54.500  38.430  1.00  0.00           H
ATOM   2022  CA  LEU A 715      30.340  55.660  38.980  1.00  0.00           C
ATOM   2023  HA  LEU A 715      30.240  56.730  39.100  1.00  0.00           H
ATOM   2024  CB  LEU A 715      30.160  54.960  40.310  1.00  0.00           C
ATOM   2025  HB1 LEU A 715      30.530  53.920  40.250  1.00  0.00           H
ATOM   2026  HB2 LEU A 715      29.070  55.030  40.520  1.00  0.00           H
ATOM   2027  CG  LEU A 715      30.830  55.610  41.540  1.00  0.00           C
ATOM   2028  HG  LEU A 715      31.920  55.700  41.340  1.00  0.00           H
ATOM   2029  CD1 LEU A 715      30.250  57.010  41.770  1.00  0.00           C
ATOM   2030 HD11 LEU A 715      29.140  56.910  41.800  1.00  0.00           H
ATOM   2031 HD12 LEU A 715      30.620  57.750  41.020  1.00  0.00           H
ATOM   2032 HD13 LEU A 715      30.540  57.390  42.770  1.00  0.00           H
ATOM   2033  CD2 LEU A 715      30.690  54.690  42.720  1.00  0.00           C
ATOM   2034 HD21 LEU A 715      31.450  54.790  43.520  1.00  0.00           H
ATOM   2035 HD22 LEU A 715      30.820  53.630  42.410  1.00  0.00           H
ATOM   2036 HD23 LEU A 715      29.660  54.870  43.100  1.00  0.00           H
ATOM   2037  C   LEU A 715      31.740  55.520  38.390  1.00  0.00           C
ATOM   2038  O   LEU A 715      32.580  56.410  38.500  1.00  0.00           O
ATOM   2039  N   VAL A 716      31.940  54.500  37.560  1.00  0.00           N
ATOM   2040  HN  VAL A 716      31.140  53.920  37.440  1.00  0.00           H
ATOM   2041  CA  VAL A 716      33.050  54.380  36.700  1.00  0.00           C
ATOM   2042  HA  VAL A 716      33.980  54.300  37.250  1.00  0.00           H
ATOM   2043  CB  VAL A 716      32.910  53.050  35.950  1.00  0.00           C
ATOM   2044  HB  VAL A 716      31.940  52.930  35.410  1.00  0.00           H
ATOM   2045  CG1 VAL A 716      33.950  52.850  34.870  1.00  0.00           C
ATOM   2046 HG11 VAL A 716      34.940  52.860  35.360  1.00  0.00           H
ATOM   2047 HG12 VAL A 716      33.790  53.680  34.150  1.00  0.00           H
ATOM   2048 HG13 VAL A 716      33.830  51.860  34.390  1.00  0.00           H
ATOM   2049  CG2 VAL A 716      33.040  51.970  37.020  1.00  0.00           C
ATOM   2050 HG21 VAL A 716      34.010  52.000  37.560  1.00  0.00           H
ATOM   2051 HG22 VAL A 716      32.900  50.920  36.670  1.00  0.00           H
ATOM   2052 HG23 VAL A 716      32.220  52.120  37.770  1.00  0.00           H
ATOM   2053  C   VAL A 716      33.180  55.520  35.670  1.00  0.00           C
ATOM   2054  O   VAL A 716      34.260  55.910  35.210  1.00  0.00           O
ATOM   2055  N   CYS A 717      32.070  56.000  35.120  1.00  0.00           N
ATOM   2056  HN  CYS A 717      31.190  55.550  35.240  1.00  0.00           H
ATOM   2057  CA  CYS A 717      32.030  57.260  34.310  1.00  0.00           C
ATOM   2058  HA  CYS A 717      32.770  57.300  33.530  1.00  0.00           H
ATOM   2059  CB  CYS A 717      30.630  57.470  33.640  1.00  0.00           C
ATOM   2060  HB1 CYS A 717      30.630  58.570  33.470  1.00  0.00           H
ATOM   2061  HB2 CYS A 717      29.840  57.260  34.400  1.00  0.00           H
ATOM   2062  SG  CYS A 717      30.420  56.480  32.160  1.00  0.00           S
ATOM   2063  HG1 CYS A 717      30.620  55.270  32.670  1.00  0.00           H
ATOM   2064  C   CYS A 717      32.460  58.550  35.120  1.00  0.00           C
ATOM   2065  O   CYS A 717      33.140  59.420  34.590  1.00  0.00           O
ATOM   2066  N   TYR A 718      31.960  58.710  36.370  1.00  0.00           N
ATOM   2067  HN  TYR A 718      31.310  58.060  36.750  1.00  0.00           H
ATOM   2068  CA  TYR A 718      32.190  59.900  37.180  1.00  0.00           C
ATOM   2069  HA  TYR A 718      31.930  60.730  36.540  1.00  0.00           H
ATOM   2070  CB  TYR A 718      31.120  59.930  38.290  1.00  0.00           C
ATOM   2071  HB1 TYR A 718      31.380  60.680  39.070  1.00  0.00           H
ATOM   2072  HB2 TYR A 718      31.080  58.990  38.870  1.00  0.00           H
ATOM   2073  CG  TYR A 718      29.690  60.080  37.980  1.00  0.00           C
ATOM   2074  CD1 TYR A 718      28.860  59.790  39.080  1.00  0.00           C
ATOM   2075  HD1 TYR A 718      29.280  59.560  40.050  1.00  0.00           H
ATOM   2076  CE1 TYR A 718      27.490  59.660  39.000  1.00  0.00           C
ATOM   2077  HE1 TYR A 718      26.820  59.510  39.840  1.00  0.00           H
ATOM   2078  CZ  TYR A 718      26.880  60.040  37.720  1.00  0.00           C
ATOM   2079  OH  TYR A 718      25.450  60.000  37.680  1.00  0.00           O
ATOM   2080  HH  TYR A 718      25.130  59.970  36.790  1.00  0.00           H
ATOM   2081  CD2 TYR A 718      29.100  60.290  36.720  1.00  0.00           C
ATOM   2082  HD2 TYR A 718      29.720  60.230  35.840  1.00  0.00           H
ATOM   2083  CE2 TYR A 718      27.710  60.310  36.570  1.00  0.00           C
ATOM   2084  HE2 TYR A 718      27.130  60.500  35.670  1.00  0.00           H
ATOM   2085  C   TYR A 718      33.620  59.980  37.800  1.00  0.00           C
ATOM   2086  O   TYR A 718      34.190  61.060  37.850  1.00  0.00           O
ATOM   2087  N   ILE A 719      34.200  58.800  38.200  1.00  0.00           N
ATOM   2088  HN  ILE A 719      33.610  58.000  38.090  1.00  0.00           H
ATOM   2089  CA  ILE A 719      35.580  58.690  38.570  1.00  0.00           C
ATOM   2090  HA  ILE A 719      36.020  59.630  38.860  1.00  0.00           H
ATOM   2091  CB  ILE A 719      35.710  57.700  39.750  1.00  0.00           C
ATOM   2092  HB  ILE A 719      35.760  56.610  39.530  1.00  0.00           H
ATOM   2093  CG2 ILE A 719      37.060  58.140  40.390  1.00  0.00           C
ATOM   2094 HG21 ILE A 719      37.270  57.240  41.030  1.00  0.00           H
ATOM   2095 HG22 ILE A 719      36.940  59.080  40.970  1.00  0.00           H
ATOM   2096 HG23 ILE A 719      37.850  58.120  39.620  1.00  0.00           H
ATOM   2097  CG1 ILE A 719      34.570  57.880  40.810  1.00  0.00           C
ATOM   2098 HG11 ILE A 719      33.670  57.350  40.410  1.00  0.00           H
ATOM   2099 HG12 ILE A 719      34.450  58.980  40.880  1.00  0.00           H
ATOM   2100  CD  ILE A 719      34.880  57.390  42.180  1.00  0.00           C
ATOM   2101  HD1 ILE A 719      35.530  58.010  42.840  1.00  0.00           H
ATOM   2102  HD2 ILE A 719      35.320  56.380  42.030  1.00  0.00           H
ATOM   2103  HD3 ILE A 719      33.990  57.250  42.820  1.00  0.00           H
ATOM   2104  C   ILE A 719      36.480  58.240  37.400  1.00  0.00           C
ATOM   2105  O   ILE A 719      36.430  57.100  37.000  1.00  0.00           O
ATOM   2106  N   THR A 720      37.330  59.190  36.970  1.00  0.00           N
ATOM   2107  HN  THR A 720      37.170  60.160  37.180  1.00  0.00           H
ATOM   2108  CA  THR A 720      38.280  58.970  35.890  1.00  0.00           C
ATOM   2109  HA  THR A 720      38.070  57.990  35.480  1.00  0.00           H
ATOM   2110  CB  THR A 720      38.120  60.020  34.750  1.00  0.00           C
ATOM   2111  HB  THR A 720      38.710  59.630  33.890  1.00  0.00           H
ATOM   2112  OG1 THR A 720      38.520  61.360  35.100  1.00  0.00           O
ATOM   2113  HG1 THR A 720      38.630  61.750  34.230  1.00  0.00           H
ATOM   2114  CG2 THR A 720      36.630  60.220  34.350  1.00  0.00           C
ATOM   2115 HG21 THR A 720      36.510  60.500  33.300  1.00  0.00           H
ATOM   2116 HG22 THR A 720      36.180  61.020  34.990  1.00  0.00           H
ATOM   2117 HG23 THR A 720      35.950  59.350  34.480  1.00  0.00           H
ATOM   2118  C   THR A 720      39.730  58.950  36.310  1.00  0.00           C
ATOM   2119  O   THR A 720      40.020  59.310  37.430  1.00  0.00           O
ATOM   2120  N   ARG A 721      40.690  58.520  35.440  1.00  0.00           N
ATOM   2121  HN  ARG A 721      40.380  58.020  34.650  1.00  0.00           H
ATOM   2122  CA  ARG A 721      42.110  58.550  35.610  1.00  0.00           C
ATOM   2123  HA  ARG A 721      42.240  57.790  36.350  1.00  0.00           H
ATOM   2124  CB  ARG A 721      42.790  58.120  34.270  1.00  0.00           C
ATOM   2125  HB1 ARG A 721      43.880  58.160  34.480  1.00  0.00           H
ATOM   2126  HB2 ARG A 721      42.450  58.860  33.500  1.00  0.00           H
ATOM   2127  CG  ARG A 721      42.610  56.630  33.880  1.00  0.00           C
ATOM   2128  HG1 ARG A 721      43.390  56.330  33.160  1.00  0.00           H
ATOM   2129  HG2 ARG A 721      41.660  56.470  33.330  1.00  0.00           H
ATOM   2130  CD  ARG A 721      42.790  55.720  35.120  1.00  0.00           C
ATOM   2131  HD1 ARG A 721      42.720  54.680  34.730  1.00  0.00           H
ATOM   2132  HD2 ARG A 721      41.930  55.920  35.780  1.00  0.00           H
ATOM   2133  NE  ARG A 721      44.120  55.940  35.690  1.00  0.00           N
ATOM   2134  HE  ARG A 721      44.750  56.480  35.130  1.00  0.00           H
ATOM   2135  CZ  ARG A 721      44.680  55.230  36.600  1.00  0.00           C
ATOM   2136  NH1 ARG A 721      44.020  54.400  37.360  1.00  0.00           N
ATOM   2137 HH11 ARG A 721      43.030  54.500  37.470  1.00  0.00           H
ATOM   2138 HH12 ARG A 721      44.570  54.010  38.090  1.00  0.00           H
ATOM   2139  NH2 ARG A 721      45.970  55.480  36.820  1.00  0.00           N
ATOM   2140 HH21 ARG A 721      46.430  56.240  36.360  1.00  0.00           H
ATOM   2141 HH22 ARG A 721      46.400  54.890  37.510  1.00  0.00           H
ATOM   2142  C   ARG A 721      42.780  59.660  36.510  1.00  0.00           C
ATOM   2143  O   ARG A 721      43.570  59.300  37.380  1.00  0.00           O
ATOM   2144  N   PHE A 722      42.500  60.950  36.300  1.00  0.00           N
ATOM   2145  HN  PHE A 722      41.840  61.200  35.600  1.00  0.00           H
ATOM   2146  CA  PHE A 722      42.920  62.070  37.150  1.00  0.00           C
ATOM   2147  HA  PHE A 722      43.980  62.190  37.030  1.00  0.00           H
ATOM   2148  CB  PHE A 722      42.150  63.340  36.660  1.00  0.00           C
ATOM   2149  HB1 PHE A 722      41.070  63.090  36.570  1.00  0.00           H
ATOM   2150  HB2 PHE A 722      42.570  63.740  35.720  1.00  0.00           H
ATOM   2151  CG  PHE A 722      42.360  64.520  37.700  1.00  0.00           C
ATOM   2152  CD1 PHE A 722      41.480  64.980  38.720  1.00  0.00           C
ATOM   2153  HD1 PHE A 722      40.520  64.490  38.840  1.00  0.00           H
ATOM   2154  CE1 PHE A 722      41.690  66.110  39.400  1.00  0.00           C
ATOM   2155  HE1 PHE A 722      40.970  66.470  40.110  1.00  0.00           H
ATOM   2156  CZ  PHE A 722      42.950  66.830  39.330  1.00  0.00           C
ATOM   2157  HZ  PHE A 722      43.220  67.650  39.980  1.00  0.00           H
ATOM   2158  CD2 PHE A 722      43.640  65.280  37.560  1.00  0.00           C
ATOM   2159  HD2 PHE A 722      44.310  65.000  36.780  1.00  0.00           H
ATOM   2160  CE2 PHE A 722      43.860  66.460  38.350  1.00  0.00           C
ATOM   2161  HE2 PHE A 722      44.730  67.070  38.200  1.00  0.00           H
ATOM   2162  C   PHE A 722      42.740  61.860  38.650  1.00  0.00           C
ATOM   2163  O   PHE A 722      43.750  61.970  39.410  1.00  0.00           O
ATOM   2164  N   THR A 723      41.480  61.430  39.030  1.00  0.00           N
ATOM   2165  HN  THR A 723      40.720  61.360  38.390  1.00  0.00           H
ATOM   2166  CA  THR A 723      41.100  61.150  40.400  1.00  0.00           C
ATOM   2167  HA  THR A 723      41.480  61.970  41.000  1.00  0.00           H
ATOM   2168  CB  THR A 723      39.610  61.060  40.530  1.00  0.00           C
ATOM   2169  HB  THR A 723      39.180  60.390  39.760  1.00  0.00           H
ATOM   2170  OG1 THR A 723      39.000  62.360  40.480  1.00  0.00           O
ATOM   2171  HG1 THR A 723      39.130  62.570  39.550  1.00  0.00           H
ATOM   2172  CG2 THR A 723      39.100  60.510  41.800  1.00  0.00           C
ATOM   2173 HG21 THR A 723      39.530  61.070  42.660  1.00  0.00           H
ATOM   2174 HG22 THR A 723      39.430  59.470  41.970  1.00  0.00           H
ATOM   2175 HG23 THR A 723      38.000  60.670  41.880  1.00  0.00           H
ATOM   2176  C   THR A 723      41.770  59.930  40.890  1.00  0.00           C
ATOM   2177  O   THR A 723      42.330  59.860  41.960  1.00  0.00           O
ATOM   2178  N   GLU A 724      41.800  58.880  40.060  1.00  0.00           N
ATOM   2179  HN  GLU A 724      41.230  58.900  39.230  1.00  0.00           H
ATOM   2180  CA  GLU A 724      42.350  57.590  40.300  1.00  0.00           C
ATOM   2181  HA  GLU A 724      41.840  57.130  41.140  1.00  0.00           H
ATOM   2182  CB  GLU A 724      42.080  56.590  39.100  1.00  0.00           C
ATOM   2183  HB1 GLU A 724      42.700  55.700  39.340  1.00  0.00           H
ATOM   2184  HB2 GLU A 724      42.570  57.040  38.210  1.00  0.00           H
ATOM   2185  CG  GLU A 724      40.600  56.180  38.760  1.00  0.00           C
ATOM   2186  HG1 GLU A 724      40.080  57.060  38.320  1.00  0.00           H
ATOM   2187  HG2 GLU A 724      40.170  55.900  39.750  1.00  0.00           H
ATOM   2188  CD  GLU A 724      40.400  54.980  37.880  1.00  0.00           C
ATOM   2189  OE1 GLU A 724      41.260  54.120  37.830  1.00  0.00           O
ATOM   2190  OE2 GLU A 724      39.270  54.800  37.320  1.00  0.00           O
ATOM   2191  C   GLU A 724      43.850  57.600  40.610  1.00  0.00           C
ATOM   2192  O   GLU A 724      44.260  57.170  41.670  1.00  0.00           O
ATOM   2193  N   GLU A 725      44.630  58.300  39.760  1.00  0.00           N
ATOM   2194  HN  GLU A 725      44.210  58.730  38.980  1.00  0.00           H
ATOM   2195  CA  GLU A 725      46.100  58.420  39.860  1.00  0.00           C
ATOM   2196  HA  GLU A 725      46.530  57.450  40.060  1.00  0.00           H
ATOM   2197  CB  GLU A 725      46.620  58.930  38.500  1.00  0.00           C
ATOM   2198  HB1 GLU A 725      46.310  59.950  38.210  1.00  0.00           H
ATOM   2199  HB2 GLU A 725      46.210  58.290  37.700  1.00  0.00           H
ATOM   2200  CG  GLU A 725      48.210  58.960  38.430  1.00  0.00           C
ATOM   2201  HG1 GLU A 725      48.720  58.350  39.200  1.00  0.00           H
ATOM   2202  HG2 GLU A 725      48.490  60.030  38.470  1.00  0.00           H
ATOM   2203  CD  GLU A 725      48.820  58.540  37.070  1.00  0.00           C
ATOM   2204  OE1 GLU A 725      48.360  59.060  36.040  1.00  0.00           O
ATOM   2205  OE2 GLU A 725      49.810  57.720  37.030  1.00  0.00           O
ATOM   2206  C   GLU A 725      46.520  59.250  40.980  1.00  0.00           C
ATOM   2207  O   GLU A 725      47.480  58.930  41.660  1.00  0.00           O
ATOM   2208  N   ALA A 726      45.830  60.380  41.200  1.00  0.00           N
ATOM   2209  HN  ALA A 726      45.070  60.680  40.640  1.00  0.00           H
ATOM   2210  CA  ALA A 726      46.160  61.320  42.230  1.00  0.00           C
ATOM   2211  HA  ALA A 726      47.220  61.470  42.260  1.00  0.00           H
ATOM   2212  CB  ALA A 726      45.480  62.710  42.010  1.00  0.00           C
ATOM   2213  HB1 ALA A 726      45.700  63.550  42.700  1.00  0.00           H
ATOM   2214  HB2 ALA A 726      44.390  62.530  42.040  1.00  0.00           H
ATOM   2215  HB3 ALA A 726      45.730  63.010  40.980  1.00  0.00           H
ATOM   2216  C   ALA A 726      45.730  60.810  43.610  1.00  0.00           C
ATOM   2217  O   ALA A 726      46.590  60.900  44.500  1.00  0.00           O
ATOM   2218  N   PHE A 727      44.530  60.180  43.710  1.00  0.00           N
ATOM   2219  HN  PHE A 727      43.810  60.240  43.020  1.00  0.00           H
ATOM   2220  CA  PHE A 727      44.190  59.550  44.950  1.00  0.00           C
ATOM   2221  HA  PHE A 727      44.330  60.310  45.700  1.00  0.00           H
ATOM   2222  CB  PHE A 727      42.580  59.090  45.030  1.00  0.00           C
ATOM   2223  HB1 PHE A 727      42.610  58.220  44.340  1.00  0.00           H
ATOM   2224  HB2 PHE A 727      41.970  59.870  44.510  1.00  0.00           H
ATOM   2225  CG  PHE A 727      42.200  58.870  46.360  1.00  0.00           C
ATOM   2226  CD1 PHE A 727      41.780  59.970  47.150  1.00  0.00           C
ATOM   2227  HD1 PHE A 727      41.560  60.960  46.770  1.00  0.00           H
ATOM   2228  CE1 PHE A 727      41.540  59.800  48.530  1.00  0.00           C
ATOM   2229  HE1 PHE A 727      41.290  60.590  49.220  1.00  0.00           H
ATOM   2230  CZ  PHE A 727      41.710  58.610  49.130  1.00  0.00           C
ATOM   2231  HZ  PHE A 727      41.510  58.500  50.180  1.00  0.00           H
ATOM   2232  CD2 PHE A 727      42.360  57.630  47.000  1.00  0.00           C
ATOM   2233  HD2 PHE A 727      42.770  56.770  46.490  1.00  0.00           H
ATOM   2234  CE2 PHE A 727      42.230  57.550  48.370  1.00  0.00           C
ATOM   2235  HE2 PHE A 727      42.390  56.580  48.830  1.00  0.00           H
ATOM   2236  C   PHE A 727      45.150  58.420  45.270  1.00  0.00           C
ATOM   2237  O   PHE A 727      45.650  58.410  46.360  1.00  0.00           O
ATOM   2238  N   ALA A 728      45.440  57.490  44.360  1.00  0.00           N
ATOM   2239  HN  ALA A 728      45.060  57.650  43.450  1.00  0.00           H
ATOM   2240  CA  ALA A 728      46.460  56.400  44.500  1.00  0.00           C
ATOM   2241  HA  ALA A 728      46.000  55.840  45.280  1.00  0.00           H
ATOM   2242  CB  ALA A 728      46.490  55.550  43.230  1.00  0.00           C
ATOM   2243  HB1 ALA A 728      47.160  54.670  43.360  1.00  0.00           H
ATOM   2244  HB2 ALA A 728      46.840  56.230  42.420  1.00  0.00           H
ATOM   2245  HB3 ALA A 728      45.490  55.110  43.030  1.00  0.00           H
ATOM   2246  C   ALA A 728      47.890  56.910  44.850  1.00  0.00           C
ATOM   2247  O   ALA A 728      48.630  56.420  45.750  1.00  0.00           O
ATOM   2248  N   ALA A 729      48.380  58.000  44.170  1.00  0.00           N
ATOM   2249  HN  ALA A 729      47.860  58.520  43.500  1.00  0.00           H
ATOM   2250  CA  ALA A 729      49.640  58.730  44.480  1.00  0.00           C
ATOM   2251  HA  ALA A 729      50.360  57.920  44.560  1.00  0.00           H
ATOM   2252  CB  ALA A 729      50.100  59.710  43.410  1.00  0.00           C
ATOM   2253  HB1 ALA A 729      50.210  59.190  42.440  1.00  0.00           H
ATOM   2254  HB2 ALA A 729      51.100  60.150  43.610  1.00  0.00           H
ATOM   2255  HB3 ALA A 729      49.280  60.440  43.330  1.00  0.00           H
ATOM   2256  C   ALA A 729      49.590  59.410  45.850  1.00  0.00           C
ATOM   2257  O   ALA A 729      50.600  59.510  46.570  1.00  0.00           O
ATOM   2258  N   LEU A 730      48.390  59.960  46.310  1.00  0.00           N
ATOM   2259  HN  LEU A 730      47.640  60.040  45.650  1.00  0.00           H
ATOM   2260  CA  LEU A 730      48.200  60.550  47.680  1.00  0.00           C
ATOM   2261  HA  LEU A 730      48.850  61.400  47.830  1.00  0.00           H
ATOM   2262  CB  LEU A 730      46.760  61.120  47.750  1.00  0.00           C
ATOM   2263  HB1 LEU A 730      45.980  60.340  47.580  1.00  0.00           H
ATOM   2264  HB2 LEU A 730      46.590  61.950  47.020  1.00  0.00           H
ATOM   2265  CG  LEU A 730      46.310  61.770  49.060  1.00  0.00           C
ATOM   2266  HG  LEU A 730      46.290  61.050  49.910  1.00  0.00           H
ATOM   2267  CD1 LEU A 730      47.290  62.830  49.400  1.00  0.00           C
ATOM   2268 HD11 LEU A 730      48.330  62.570  49.630  1.00  0.00           H
ATOM   2269 HD12 LEU A 730      46.890  63.420  50.260  1.00  0.00           H
ATOM   2270 HD13 LEU A 730      47.310  63.610  48.610  1.00  0.00           H
ATOM   2271  CD2 LEU A 730      44.880  62.270  48.790  1.00  0.00           C
ATOM   2272 HD21 LEU A 730      44.410  61.270  48.580  1.00  0.00           H
ATOM   2273 HD22 LEU A 730      44.890  62.820  47.820  1.00  0.00           H
ATOM   2274 HD23 LEU A 730      44.310  62.850  49.540  1.00  0.00           H
ATOM   2275  C   LEU A 730      48.330  59.590  48.840  1.00  0.00           C
ATOM   2276  O   LEU A 730      49.120  59.790  49.750  1.00  0.00           O
ATOM   2277  N   ILE A 731      47.750  58.430  48.640  1.00  0.00           N
ATOM   2278  HN  ILE A 731      47.110  58.390  47.880  1.00  0.00           H
ATOM   2279  CA  ILE A 731      48.000  57.290  49.480  1.00  0.00           C
ATOM   2280  HA  ILE A 731      47.740  57.610  50.480  1.00  0.00           H
ATOM   2281  CB  ILE A 731      47.010  56.180  49.200  1.00  0.00           C
ATOM   2282  HB  ILE A 731      47.150  55.780  48.180  1.00  0.00           H
ATOM   2283  CG2 ILE A 731      47.330  55.000  50.200  1.00  0.00           C
ATOM   2284 HG21 ILE A 731      48.230  54.450  49.840  1.00  0.00           H
ATOM   2285 HG22 ILE A 731      46.460  54.340  50.380  1.00  0.00           H
ATOM   2286 HG23 ILE A 731      47.600  55.450  51.180  1.00  0.00           H
ATOM   2287  CG1 ILE A 731      45.550  56.620  49.340  1.00  0.00           C
ATOM   2288 HG11 ILE A 731      44.990  55.660  49.300  1.00  0.00           H
ATOM   2289 HG12 ILE A 731      45.230  57.200  48.440  1.00  0.00           H
ATOM   2290  CD  ILE A 731      45.220  57.410  50.640  1.00  0.00           C
ATOM   2291  HD1 ILE A 731      45.570  56.800  51.510  1.00  0.00           H
ATOM   2292  HD2 ILE A 731      44.140  57.650  50.640  1.00  0.00           H
ATOM   2293  HD3 ILE A 731      45.790  58.360  50.630  1.00  0.00           H
ATOM   2294  C   ILE A 731      49.530  56.890  49.690  1.00  0.00           C
ATOM   2295  O   ILE A 731      49.960  56.620  50.830  1.00  0.00           O
ATOM   2296  N   CYS A 732      50.380  57.010  48.620  1.00  0.00           N
ATOM   2297  HN  CYS A 732      49.960  57.430  47.810  1.00  0.00           H
ATOM   2298  CA  CYS A 732      51.810  56.690  48.690  1.00  0.00           C
ATOM   2299  HA  CYS A 732      51.990  55.700  49.080  1.00  0.00           H
ATOM   2300  CB  CYS A 732      52.430  56.590  47.220  1.00  0.00           C
ATOM   2301  HB1 CYS A 732      53.530  56.420  47.300  1.00  0.00           H
ATOM   2302  HB2 CYS A 732      52.240  57.560  46.700  1.00  0.00           H
ATOM   2303  SG  CYS A 732      51.700  55.220  46.270  1.00  0.00           S
ATOM   2304  HG1 CYS A 732      50.510  55.780  46.130  1.00  0.00           H
ATOM   2305  C   CYS A 732      52.570  57.760  49.470  1.00  0.00           C
ATOM   2306  O   CYS A 732      53.470  57.410  50.240  1.00  0.00           O
ATOM   2307  N   ILE A 733      52.090  59.050  49.460  1.00  0.00           N
ATOM   2308  HN  ILE A 733      51.330  59.240  48.830  1.00  0.00           H
ATOM   2309  CA  ILE A 733      52.590  60.130  50.190  1.00  0.00           C
ATOM   2310  HA  ILE A 733      53.670  60.160  50.080  1.00  0.00           H
ATOM   2311  CB  ILE A 733      52.080  61.480  49.680  1.00  0.00           C
ATOM   2312  HB  ILE A 733      50.980  61.490  49.710  1.00  0.00           H
ATOM   2313  CG2 ILE A 733      52.660  62.680  50.590  1.00  0.00           C
ATOM   2314 HG21 ILE A 733      52.430  63.620  50.040  1.00  0.00           H
ATOM   2315 HG22 ILE A 733      53.750  62.580  50.770  1.00  0.00           H
ATOM   2316 HG23 ILE A 733      52.080  62.620  51.540  1.00  0.00           H
ATOM   2317  CG1 ILE A 733      52.490  61.720  48.210  1.00  0.00           C
ATOM   2318 HG11 ILE A 733      52.230  62.750  47.890  1.00  0.00           H
ATOM   2319 HG12 ILE A 733      51.870  61.060  47.560  1.00  0.00           H
ATOM   2320  CD  ILE A 733      53.950  61.440  47.870  1.00  0.00           C
ATOM   2321  HD1 ILE A 733      54.330  60.420  48.120  1.00  0.00           H
ATOM   2322  HD2 ILE A 733      54.650  62.080  48.470  1.00  0.00           H
ATOM   2323  HD3 ILE A 733      54.290  61.500  46.810  1.00  0.00           H
ATOM   2324  C   ILE A 733      52.240  59.990  51.640  1.00  0.00           C
ATOM   2325  O   ILE A 733      52.900  60.540  52.510  1.00  0.00           O
ATOM   2326  N   ILE A 734      51.150  59.330  51.920  1.00  0.00           N
ATOM   2327  HN  ILE A 734      50.510  59.010  51.220  1.00  0.00           H
ATOM   2328  CA  ILE A 734      50.870  59.090  53.370  1.00  0.00           C
ATOM   2329  HA  ILE A 734      51.260  59.880  54.000  1.00  0.00           H
ATOM   2330  CB  ILE A 734      49.340  58.860  53.640  1.00  0.00           C
ATOM   2331  HB  ILE A 734      49.030  57.970  53.040  1.00  0.00           H
ATOM   2332  CG2 ILE A 734      49.060  58.650  55.130  1.00  0.00           C
ATOM   2333 HG21 ILE A 734      47.990  58.570  55.390  1.00  0.00           H
ATOM   2334 HG22 ILE A 734      49.660  59.380  55.710  1.00  0.00           H
ATOM   2335 HG23 ILE A 734      49.500  57.650  55.370  1.00  0.00           H
ATOM   2336  CG1 ILE A 734      48.560  60.070  53.110  1.00  0.00           C
ATOM   2337 HG11 ILE A 734      47.580  59.930  53.590  1.00  0.00           H
ATOM   2338 HG12 ILE A 734      48.540  60.030  52.000  1.00  0.00           H
ATOM   2339  CD  ILE A 734      49.090  61.370  53.550  1.00  0.00           C
ATOM   2340  HD1 ILE A 734      48.680  62.240  53.000  1.00  0.00           H
ATOM   2341  HD2 ILE A 734      50.180  61.510  53.360  1.00  0.00           H
ATOM   2342  HD3 ILE A 734      48.830  61.420  54.630  1.00  0.00           H
ATOM   2343  C   ILE A 734      51.730  57.920  53.810  1.00  0.00           C
ATOM   2344  O   ILE A 734      52.300  58.020  54.870  1.00  0.00           O
ATOM   2345  N   PHE A 735      51.960  56.890  52.980  1.00  0.00           N
ATOM   2346  HN  PHE A 735      51.510  56.960  52.100  1.00  0.00           H
ATOM   2347  CA  PHE A 735      52.860  55.780  53.390  1.00  0.00           C
ATOM   2348  HA  PHE A 735      52.580  55.470  54.390  1.00  0.00           H
ATOM   2349  CB  PHE A 735      52.790  54.580  52.420  1.00  0.00           C
ATOM   2350  HB1 PHE A 735      53.530  53.770  52.610  1.00  0.00           H
ATOM   2351  HB2 PHE A 735      52.850  55.000  51.390  1.00  0.00           H
ATOM   2352  CG  PHE A 735      51.480  53.780  52.570  1.00  0.00           C
ATOM   2353  CD1 PHE A 735      50.340  54.240  53.260  1.00  0.00           C
ATOM   2354  HD1 PHE A 735      50.310  55.240  53.660  1.00  0.00           H
ATOM   2355  CE1 PHE A 735      49.160  53.440  53.380  1.00  0.00           C
ATOM   2356  HE1 PHE A 735      48.250  53.800  53.840  1.00  0.00           H
ATOM   2357  CZ  PHE A 735      49.180  52.210  52.820  1.00  0.00           C
ATOM   2358  HZ  PHE A 735      48.290  51.610  52.940  1.00  0.00           H
ATOM   2359  CD2 PHE A 735      51.420  52.470  52.080  1.00  0.00           C
ATOM   2360  HD2 PHE A 735      52.330  52.010  51.740  1.00  0.00           H
ATOM   2361  CE2 PHE A 735      50.300  51.690  52.120  1.00  0.00           C
ATOM   2362  HE2 PHE A 735      50.320  50.730  51.640  1.00  0.00           H
ATOM   2363  C   PHE A 735      54.220  56.220  53.560  1.00  0.00           C
ATOM   2364  O   PHE A 735      54.870  55.730  54.490  1.00  0.00           O
ATOM   2365  N   ILE A 736      54.790  57.110  52.760  1.00  0.00           N
ATOM   2366  HN  ILE A 736      54.310  57.360  51.910  1.00  0.00           H
ATOM   2367  CA  ILE A 736      56.090  57.630  53.020  1.00  0.00           C
ATOM   2368  HA  ILE A 736      56.670  56.760  53.290  1.00  0.00           H
ATOM   2369  CB  ILE A 736      56.800  58.180  51.850  1.00  0.00           C
ATOM   2370  HB  ILE A 736      56.190  58.980  51.400  1.00  0.00           H
ATOM   2371  CG2 ILE A 736      58.230  58.630  52.310  1.00  0.00           C
ATOM   2372 HG21 ILE A 736      58.040  59.430  53.050  1.00  0.00           H
ATOM   2373 HG22 ILE A 736      58.750  59.130  51.470  1.00  0.00           H
ATOM   2374 HG23 ILE A 736      58.720  57.680  52.660  1.00  0.00           H
ATOM   2375  CG1 ILE A 736      56.900  57.120  50.740  1.00  0.00           C
ATOM   2376 HG11 ILE A 736      55.930  56.700  50.400  1.00  0.00           H
ATOM   2377 HG12 ILE A 736      57.600  56.300  51.010  1.00  0.00           H
ATOM   2378  CD  ILE A 736      57.440  57.670  49.350  1.00  0.00           C
ATOM   2379  HD1 ILE A 736      56.730  58.440  48.970  1.00  0.00           H
ATOM   2380  HD2 ILE A 736      57.540  56.840  48.620  1.00  0.00           H
ATOM   2381  HD3 ILE A 736      58.430  58.160  49.490  1.00  0.00           H
ATOM   2382  C   ILE A 736      56.140  58.460  54.340  1.00  0.00           C
ATOM   2383  O   ILE A 736      57.050  58.240  55.130  1.00  0.00           O
ATOM   2384  N   TYR A 737      55.140  59.340  54.590  1.00  0.00           N
ATOM   2385  HN  TYR A 737      54.490  59.530  53.860  1.00  0.00           H
ATOM   2386  CA  TYR A 737      55.020  60.150  55.750  1.00  0.00           C
ATOM   2387  HA  TYR A 737      55.890  60.760  55.810  1.00  0.00           H
ATOM   2388  CB  TYR A 737      53.730  61.020  55.610  1.00  0.00           C
ATOM   2389  HB1 TYR A 737      52.800  60.420  55.630  1.00  0.00           H
ATOM   2390  HB2 TYR A 737      53.750  61.450  54.570  1.00  0.00           H
ATOM   2391  CG  TYR A 737      53.690  62.120  56.580  1.00  0.00           C
ATOM   2392  CD1 TYR A 737      54.390  63.290  56.310  1.00  0.00           C
ATOM   2393  HD1 TYR A 737      55.050  63.310  55.460  1.00  0.00           H
ATOM   2394  CE1 TYR A 737      54.250  64.400  57.200  1.00  0.00           C
ATOM   2395  HE1 TYR A 737      54.880  65.250  57.000  1.00  0.00           H
ATOM   2396  CZ  TYR A 737      53.400  64.380  58.290  1.00  0.00           C
ATOM   2397  OH  TYR A 737      53.260  65.430  59.090  1.00  0.00           O
ATOM   2398  HH  TYR A 737      52.710  65.160  59.840  1.00  0.00           H
ATOM   2399  CD2 TYR A 737      52.730  62.120  57.640  1.00  0.00           C
ATOM   2400  HD2 TYR A 737      52.090  61.260  57.810  1.00  0.00           H
ATOM   2401  CE2 TYR A 737      52.650  63.160  58.570  1.00  0.00           C
ATOM   2402  HE2 TYR A 737      51.940  63.090  59.380  1.00  0.00           H
ATOM   2403  C   TYR A 737      54.810  59.370  57.130  1.00  0.00           C
ATOM   2404  O   TYR A 737      55.350  59.700  58.170  1.00  0.00           O
ATOM   2405  N   GLU A 738      53.970  58.270  57.100  1.00  0.00           N
ATOM   2406  HN  GLU A 738      53.370  58.090  56.320  1.00  0.00           H
ATOM   2407  CA  GLU A 738      53.900  57.320  58.180  1.00  0.00           C
ATOM   2408  HA  GLU A 738      53.530  57.770  59.080  1.00  0.00           H
ATOM   2409  CB  GLU A 738      52.850  56.250  57.840  1.00  0.00           C
ATOM   2410  HB1 GLU A 738      52.910  55.380  58.520  1.00  0.00           H
ATOM   2411  HB2 GLU A 738      52.950  55.830  56.820  1.00  0.00           H
ATOM   2412  CG  GLU A 738      51.430  56.820  57.760  1.00  0.00           C
ATOM   2413  HG1 GLU A 738      50.720  56.270  57.110  1.00  0.00           H
ATOM   2414  HG2 GLU A 738      51.450  57.830  57.290  1.00  0.00           H
ATOM   2415  CD  GLU A 738      50.780  57.050  59.090  1.00  0.00           C
ATOM   2416  OE1 GLU A 738      49.590  57.500  59.140  1.00  0.00           O
ATOM   2417  OE2 GLU A 738      51.390  56.800  60.130  1.00  0.00           O
ATOM   2418  C   GLU A 738      55.210  56.640  58.560  1.00  0.00           C
ATOM   2419  O   GLU A 738      55.560  56.470  59.760  1.00  0.00           O
ATOM   2420  N   ALA A 739      55.900  56.130  57.540  1.00  0.00           N
ATOM   2421  HN  ALA A 739      55.450  55.970  56.670  1.00  0.00           H
ATOM   2422  CA  ALA A 739      57.180  55.560  57.700  1.00  0.00           C
ATOM   2423  HA  ALA A 739      57.170  54.760  58.410  1.00  0.00           H
ATOM   2424  CB  ALA A 739      57.550  55.110  56.220  1.00  0.00           C
ATOM   2425  HB1 ALA A 739      58.490  54.510  56.220  1.00  0.00           H
ATOM   2426  HB2 ALA A 739      57.680  55.940  55.500  1.00  0.00           H
ATOM   2427  HB3 ALA A 739      56.830  54.380  55.800  1.00  0.00           H
ATOM   2428  C   ALA A 739      58.260  56.580  58.250  1.00  0.00           C
ATOM   2429  O   ALA A 739      59.090  56.130  59.050  1.00  0.00           O
ATOM   2430  N   LEU A 740      58.240  57.890  57.810  1.00  0.00           N
ATOM   2431  HN  LEU A 740      57.620  58.110  57.060  1.00  0.00           H
ATOM   2432  CA  LEU A 740      58.970  59.030  58.250  1.00  0.00           C
ATOM   2433  HA  LEU A 740      60.020  58.780  58.240  1.00  0.00           H
ATOM   2434  CB  LEU A 740      58.690  60.180  57.300  1.00  0.00           C
ATOM   2435  HB1 LEU A 740      57.710  60.690  57.460  1.00  0.00           H
ATOM   2436  HB2 LEU A 740      58.760  59.700  56.290  1.00  0.00           H
ATOM   2437  CG  LEU A 740      59.740  61.330  57.310  1.00  0.00           C
ATOM   2438  HG  LEU A 740      59.660  61.900  58.270  1.00  0.00           H
ATOM   2439  CD1 LEU A 740      61.300  61.050  57.190  1.00  0.00           C
ATOM   2440 HD11 LEU A 740      61.550  60.400  56.320  1.00  0.00           H
ATOM   2441 HD12 LEU A 740      61.760  60.660  58.130  1.00  0.00           H
ATOM   2442 HD13 LEU A 740      61.840  62.010  57.030  1.00  0.00           H
ATOM   2443  CD2 LEU A 740      59.290  62.350  56.190  1.00  0.00           C
ATOM   2444 HD21 LEU A 740      59.880  63.280  56.330  1.00  0.00           H
ATOM   2445 HD22 LEU A 740      58.220  62.570  56.380  1.00  0.00           H
ATOM   2446 HD23 LEU A 740      59.440  61.800  55.230  1.00  0.00           H
ATOM   2447  C   LEU A 740      58.660  59.310  59.730  1.00  0.00           C
ATOM   2448  O   LEU A 740      59.550  59.510  60.510  1.00  0.00           O
ATOM   2449  N   GLU A 741      57.350  59.300  60.100  1.00  0.00           N
ATOM   2450  HN  GLU A 741      56.560  59.170  59.500  1.00  0.00           H
ATOM   2451  CA  GLU A 741      56.930  59.560  61.460  1.00  0.00           C
ATOM   2452  HA  GLU A 741      57.290  60.490  61.880  1.00  0.00           H
ATOM   2453  CB  GLU A 741      55.480  59.650  61.710  1.00  0.00           C
ATOM   2454  HB1 GLU A 741      54.990  58.850  61.120  1.00  0.00           H
ATOM   2455  HB2 GLU A 741      54.970  60.550  61.320  1.00  0.00           H
ATOM   2456  CG  GLU A 741      55.030  59.660  63.170  1.00  0.00           C
ATOM   2457  HG1 GLU A 741      55.710  60.270  63.790  1.00  0.00           H
ATOM   2458  HG2 GLU A 741      55.090  58.610  63.550  1.00  0.00           H
ATOM   2459  CD  GLU A 741      53.600  60.080  63.330  1.00  0.00           C
ATOM   2460  OE1 GLU A 741      52.610  59.420  62.870  1.00  0.00           O
ATOM   2461  OE2 GLU A 741      53.350  61.150  63.900  1.00  0.00           O
ATOM   2462  C   GLU A 741      57.520  58.530  62.460  1.00  0.00           C
ATOM   2463  O   GLU A 741      57.950  58.810  63.570  1.00  0.00           O
ATOM   2464  N   LYS A 742      57.500  57.240  62.080  1.00  0.00           N
ATOM   2465  HN  LYS A 742      57.140  56.970  61.190  1.00  0.00           H
ATOM   2466  CA  LYS A 742      57.840  56.100  62.880  1.00  0.00           C
ATOM   2467  HA  LYS A 742      57.270  56.180  63.790  1.00  0.00           H
ATOM   2468  CB  LYS A 742      57.750  54.720  62.080  1.00  0.00           C
ATOM   2469  HB1 LYS A 742      58.490  54.830  61.250  1.00  0.00           H
ATOM   2470  HB2 LYS A 742      56.750  54.740  61.570  1.00  0.00           H
ATOM   2471  CG  LYS A 742      57.850  53.520  62.900  1.00  0.00           C
ATOM   2472  HG1 LYS A 742      58.920  53.250  62.990  1.00  0.00           H
ATOM   2473  HG2 LYS A 742      57.290  52.730  62.330  1.00  0.00           H
ATOM   2474  CD  LYS A 742      56.980  53.570  64.160  1.00  0.00           C
ATOM   2475  HD1 LYS A 742      57.530  54.140  64.940  1.00  0.00           H
ATOM   2476  HD2 LYS A 742      56.940  52.560  64.630  1.00  0.00           H
ATOM   2477  CE  LYS A 742      55.520  54.080  64.120  1.00  0.00           C
ATOM   2478  HE1 LYS A 742      55.060  53.510  63.290  1.00  0.00           H
ATOM   2479  HE2 LYS A 742      55.400  55.140  63.790  1.00  0.00           H
ATOM   2480  NZ  LYS A 742      54.820  53.930  65.400  1.00  0.00           N
ATOM   2481  HZ1 LYS A 742      54.790  53.010  65.890  1.00  0.00           H
ATOM   2482  HZ2 LYS A 742      53.830  54.190  65.180  1.00  0.00           H
ATOM   2483  HZ3 LYS A 742      55.150  54.600  66.140  1.00  0.00           H
ATOM   2484  C   LYS A 742      59.290  56.160  63.350  1.00  0.00           C
ATOM   2485  O   LYS A 742      59.530  55.960  64.550  1.00  0.00           O
ATOM   2486  N   LEU A 743      60.310  56.630  62.560  1.00  0.00           N
ATOM   2487  HN  LEU A 743      60.220  56.890  61.600  1.00  0.00           H
ATOM   2488  CA  LEU A 743      61.630  56.920  63.090  1.00  0.00           C
ATOM   2489  HA  LEU A 743      62.090  56.050  63.530  1.00  0.00           H
ATOM   2490  CB  LEU A 743      62.460  57.470  61.910  1.00  0.00           C
ATOM   2491  HB1 LEU A 743      63.420  57.550  62.460  1.00  0.00           H
ATOM   2492  HB2 LEU A 743      62.220  58.480  61.500  1.00  0.00           H
ATOM   2493  CG  LEU A 743      62.750  56.550  60.730  1.00  0.00           C
ATOM   2494  HG  LEU A 743      61.730  56.360  60.330  1.00  0.00           H
ATOM   2495  CD1 LEU A 743      63.610  57.310  59.750  1.00  0.00           C
ATOM   2496 HD11 LEU A 743      63.880  56.680  58.870  1.00  0.00           H
ATOM   2497 HD12 LEU A 743      64.520  57.720  60.250  1.00  0.00           H
ATOM   2498 HD13 LEU A 743      63.040  58.140  59.260  1.00  0.00           H
ATOM   2499  CD2 LEU A 743      63.400  55.250  61.140  1.00  0.00           C
ATOM   2500 HD21 LEU A 743      64.350  55.530  61.650  1.00  0.00           H
ATOM   2501 HD22 LEU A 743      63.710  54.610  60.290  1.00  0.00           H
ATOM   2502 HD23 LEU A 743      62.740  54.620  61.760  1.00  0.00           H
ATOM   2503  C   LEU A 743      61.620  57.980  64.150  1.00  0.00           C
ATOM   2504  O   LEU A 743      62.300  57.710  65.170  1.00  0.00           O
ATOM   2505  N   PHE A 744      60.890  59.090  63.970  1.00  0.00           N
ATOM   2506  HN  PHE A 744      60.520  59.240  63.060  1.00  0.00           H
ATOM   2507  CA  PHE A 744      60.660  60.080  64.980  1.00  0.00           C
ATOM   2508  HA  PHE A 744      61.650  60.430  65.240  1.00  0.00           H
ATOM   2509  CB  PHE A 744      59.850  61.380  64.400  1.00  0.00           C
ATOM   2510  HB1 PHE A 744      59.600  62.060  65.240  1.00  0.00           H
ATOM   2511  HB2 PHE A 744      58.990  60.950  63.830  1.00  0.00           H
ATOM   2512  CG  PHE A 744      60.630  62.210  63.460  1.00  0.00           C
ATOM   2513  CD1 PHE A 744      61.460  61.790  62.360  1.00  0.00           C
ATOM   2514  HD1 PHE A 744      61.580  60.740  62.140  1.00  0.00           H
ATOM   2515  CE1 PHE A 744      62.230  62.640  61.560  1.00  0.00           C
ATOM   2516  HE1 PHE A 744      62.790  62.250  60.720  1.00  0.00           H
ATOM   2517  CZ  PHE A 744      62.030  64.020  61.830  1.00  0.00           C
ATOM   2518  HZ  PHE A 744      62.400  64.770  61.130  1.00  0.00           H
ATOM   2519  CD2 PHE A 744      60.620  63.570  63.710  1.00  0.00           C
ATOM   2520  HD2 PHE A 744      60.030  64.070  64.470  1.00  0.00           H
ATOM   2521  CE2 PHE A 744      61.310  64.480  62.960  1.00  0.00           C
ATOM   2522  HE2 PHE A 744      61.110  65.530  63.070  1.00  0.00           H
ATOM   2523  C   PHE A 744      60.050  59.540  66.310  1.00  0.00           C
ATOM   2524  O   PHE A 744      60.520  59.740  67.430  1.00  0.00           O
ATOM   2525  N   ASP A 745      58.980  58.810  66.210  1.00  0.00           N
ATOM   2526  HN  ASP A 745      58.650  58.590  65.290  1.00  0.00           H
ATOM   2527  CA  ASP A 745      58.240  58.150  67.230  1.00  0.00           C
ATOM   2528  HA  ASP A 745      57.910  58.840  67.980  1.00  0.00           H
ATOM   2529  CB  ASP A 745      57.100  57.510  66.440  1.00  0.00           C
ATOM   2530  HB1 ASP A 745      57.580  56.850  65.690  1.00  0.00           H
ATOM   2531  HB2 ASP A 745      56.550  58.290  65.870  1.00  0.00           H
ATOM   2532  CG  ASP A 745      56.100  56.970  67.380  1.00  0.00           C
ATOM   2533  OD1 ASP A 745      55.610  57.740  68.210  1.00  0.00           O
ATOM   2534  OD2 ASP A 745      55.680  55.820  67.130  1.00  0.00           O
ATOM   2535  C   ASP A 745      59.020  57.050  67.990  1.00  0.00           C
ATOM   2536  O   ASP A 745      58.910  56.900  69.170  1.00  0.00           O
ATOM   2537  N   LEU A 746      59.840  56.220  67.270  1.00  0.00           N
ATOM   2538  HN  LEU A 746      59.790  56.090  66.280  1.00  0.00           H
ATOM   2539  CA  LEU A 746      60.790  55.330  67.890  1.00  0.00           C
ATOM   2540  HA  LEU A 746      60.360  54.820  68.730  1.00  0.00           H
ATOM   2541  CB  LEU A 746      61.420  54.320  66.770  1.00  0.00           C
ATOM   2542  HB1 LEU A 746      62.240  53.730  67.220  1.00  0.00           H
ATOM   2543  HB2 LEU A 746      61.920  54.980  66.030  1.00  0.00           H
ATOM   2544  CG  LEU A 746      60.530  53.280  66.130  1.00  0.00           C
ATOM   2545  HG  LEU A 746      59.510  53.630  65.810  1.00  0.00           H
ATOM   2546  CD1 LEU A 746      61.220  52.820  64.800  1.00  0.00           C
ATOM   2547 HD11 LEU A 746      62.120  52.180  64.860  1.00  0.00           H
ATOM   2548 HD12 LEU A 746      61.580  53.690  64.210  1.00  0.00           H
ATOM   2549 HD13 LEU A 746      60.470  52.260  64.230  1.00  0.00           H
ATOM   2550  CD2 LEU A 746      60.270  52.090  67.080  1.00  0.00           C
ATOM   2551 HD21 LEU A 746      59.470  52.390  67.790  1.00  0.00           H
ATOM   2552 HD22 LEU A 746      61.190  51.700  67.570  1.00  0.00           H
ATOM   2553 HD23 LEU A 746      59.750  51.280  66.540  1.00  0.00           H
ATOM   2554  C   LEU A 746      61.930  55.990  68.580  1.00  0.00           C
ATOM   2555  O   LEU A 746      62.590  55.410  69.440  1.00  0.00           O
ATOM   2556  N   GLY A 747      62.220  57.290  68.240  1.00  0.00           N
ATOM   2557  HN  GLY A 747      61.760  57.710  67.470  1.00  0.00           H
ATOM   2558  CA  GLY A 747      63.140  58.100  68.870  1.00  0.00           C
ATOM   2559  HA1 GLY A 747      63.360  58.910  68.180  1.00  0.00           H
ATOM   2560  HA2 GLY A 747      64.070  57.580  69.070  1.00  0.00           H
ATOM   2561  C   GLY A 747      62.590  58.600  70.170  1.00  0.00           C
ATOM   2562  O   GLY A 747      63.240  58.650  71.210  1.00  0.00           O
ATOM   2563  N   GLU A 748      61.350  58.850  70.250  1.00  0.00           N
ATOM   2564  HN  GLU A 748      60.780  58.990  69.440  1.00  0.00           H
ATOM   2565  CA  GLU A 748      60.690  59.190  71.460  1.00  0.00           C
ATOM   2566  HA  GLU A 748      61.320  59.930  71.930  1.00  0.00           H
ATOM   2567  CB  GLU A 748      59.300  59.920  71.180  1.00  0.00           C
ATOM   2568  HB1 GLU A 748      59.010  60.230  72.210  1.00  0.00           H
ATOM   2569  HB2 GLU A 748      58.520  59.230  70.780  1.00  0.00           H
ATOM   2570  CG  GLU A 748      59.380  61.250  70.310  1.00  0.00           C
ATOM   2571  HG1 GLU A 748      59.640  60.810  69.330  1.00  0.00           H
ATOM   2572  HG2 GLU A 748      60.190  61.920  70.670  1.00  0.00           H
ATOM   2573  CD  GLU A 748      58.070  61.930  70.350  1.00  0.00           C
ATOM   2574  OE1 GLU A 748      56.990  61.320  69.930  1.00  0.00           O
ATOM   2575  OE2 GLU A 748      57.960  63.100  70.770  1.00  0.00           O
ATOM   2576  C   GLU A 748      60.530  58.080  72.450  1.00  0.00           C
ATOM   2577  O   GLU A 748      60.440  58.180  73.640  1.00  0.00           O
ATOM   2578  N   THR A 749      60.650  56.780  71.890  1.00  0.00           N
ATOM   2579  HN  THR A 749      60.560  56.740  70.910  1.00  0.00           H
ATOM   2580  CA  THR A 749      60.850  55.570  72.710  1.00  0.00           C
ATOM   2581  HA  THR A 749      60.170  55.510  73.550  1.00  0.00           H
ATOM   2582  CB  THR A 749      60.510  54.310  71.940  1.00  0.00           C
ATOM   2583  HB  THR A 749      61.380  54.020  71.320  1.00  0.00           H
ATOM   2584  OG1 THR A 749      59.460  54.540  71.090  1.00  0.00           O
ATOM   2585  HG1 THR A 749      59.060  53.700  70.820  1.00  0.00           H
ATOM   2586  CG2 THR A 749      59.970  53.180  72.900  1.00  0.00           C
ATOM   2587 HG21 THR A 749      59.090  53.500  73.500  1.00  0.00           H
ATOM   2588 HG22 THR A 749      60.760  52.960  73.640  1.00  0.00           H
ATOM   2589 HG23 THR A 749      59.790  52.290  72.250  1.00  0.00           H
ATOM   2590  C   THR A 749      62.190  55.330  73.280  1.00  0.00           C
ATOM   2591  O   THR A 749      62.320  54.990  74.490  1.00  0.00           O
ATOM   2592  N   TYR A 750      63.210  55.480  72.420  1.00  0.00           N
ATOM   2593  HN  TYR A 750      63.020  55.780  71.490  1.00  0.00           H
ATOM   2594  CA  TYR A 750      64.490  54.920  72.660  1.00  0.00           C
ATOM   2595  HA  TYR A 750      64.500  54.440  73.620  1.00  0.00           H
ATOM   2596  CB  TYR A 750      64.740  53.990  71.570  1.00  0.00           C
ATOM   2597  HB1 TYR A 750      65.820  53.740  71.510  1.00  0.00           H
ATOM   2598  HB2 TYR A 750      64.520  54.470  70.600  1.00  0.00           H
ATOM   2599  CG  TYR A 750      63.880  52.730  71.520  1.00  0.00           C
ATOM   2600  CD1 TYR A 750      63.370  52.200  70.270  1.00  0.00           C
ATOM   2601  HD1 TYR A 750      63.480  52.840  69.410  1.00  0.00           H
ATOM   2602  CE1 TYR A 750      62.480  51.150  70.210  1.00  0.00           C
ATOM   2603  HE1 TYR A 750      62.310  50.740  69.220  1.00  0.00           H
ATOM   2604  CZ  TYR A 750      62.250  50.410  71.340  1.00  0.00           C
ATOM   2605  OH  TYR A 750      61.560  49.210  71.220  1.00  0.00           O
ATOM   2606  HH  TYR A 750      61.750  48.620  71.940  1.00  0.00           H
ATOM   2607  CD2 TYR A 750      63.520  52.020  72.750  1.00  0.00           C
ATOM   2608  HD2 TYR A 750      63.840  52.310  73.750  1.00  0.00           H
ATOM   2609  CE2 TYR A 750      62.650  50.880  72.610  1.00  0.00           C
ATOM   2610  HE2 TYR A 750      62.420  50.290  73.490  1.00  0.00           H
ATOM   2611  C   TYR A 750      65.730  55.870  72.740  1.00  0.00           C
ATOM   2612  O   TYR A 750      65.870  56.920  72.050  1.00  0.00           O
ATOM   2613  N   ALA A 751      66.680  55.510  73.610  1.00  0.00           N
ATOM   2614  HN  ALA A 751      66.590  54.580  73.960  1.00  0.00           H
ATOM   2615  CA  ALA A 751      67.960  56.170  73.710  1.00  0.00           C
ATOM   2616  HA  ALA A 751      67.640  57.170  73.970  1.00  0.00           H
ATOM   2617  CB  ALA A 751      68.760  55.620  75.000  1.00  0.00           C
ATOM   2618  HB1 ALA A 751      69.070  54.570  74.790  1.00  0.00           H
ATOM   2619  HB2 ALA A 751      68.060  55.560  75.870  1.00  0.00           H
ATOM   2620  HB3 ALA A 751      69.640  56.260  75.240  1.00  0.00           H
ATOM   2621  C   ALA A 751      68.810  56.020  72.460  1.00  0.00           C
ATOM   2622  O   ALA A 751      68.750  55.030  71.760  1.00  0.00           O
ATOM   2623  N   PHE A 752      69.610  57.020  72.050  1.00  0.00           N
ATOM   2624  HN  PHE A 752      69.820  57.870  72.510  1.00  0.00           H
ATOM   2625  CA  PHE A 752      70.510  56.910  70.930  1.00  0.00           C
ATOM   2626  HA  PHE A 752      70.380  55.970  70.420  1.00  0.00           H
ATOM   2627  CB  PHE A 752      70.360  58.020  69.850  1.00  0.00           C
ATOM   2628  HB1 PHE A 752      70.630  58.950  70.420  1.00  0.00           H
ATOM   2629  HB2 PHE A 752      69.270  58.070  69.590  1.00  0.00           H
ATOM   2630  CG  PHE A 752      71.160  57.900  68.560  1.00  0.00           C
ATOM   2631  CD1 PHE A 752      72.470  58.410  68.490  1.00  0.00           C
ATOM   2632  HD1 PHE A 752      72.820  58.960  69.350  1.00  0.00           H
ATOM   2633  CE1 PHE A 752      73.190  58.280  67.320  1.00  0.00           C
ATOM   2634  HE1 PHE A 752      74.190  58.690  67.270  1.00  0.00           H
ATOM   2635  CZ  PHE A 752      72.630  57.590  66.220  1.00  0.00           C
ATOM   2636  HZ  PHE A 752      73.120  57.390  65.270  1.00  0.00           H
ATOM   2637  CD2 PHE A 752      70.660  57.220  67.450  1.00  0.00           C
ATOM   2638  HD2 PHE A 752      69.740  56.660  67.530  1.00  0.00           H
ATOM   2639  CE2 PHE A 752      71.370  56.970  66.330  1.00  0.00           C
ATOM   2640  HE2 PHE A 752      70.990  56.340  65.540  1.00  0.00           H
ATOM   2641  C   PHE A 752      71.970  56.780  71.480  1.00  0.00           C
ATOM   2642  O   PHE A 752      72.240  57.380  72.530  1.00  0.00           O
ATOM   2643  N   PRO A 822      72.950  55.930  71.060  1.00  0.00           N
ATOM   2644  CD  PRO A 822      74.290  56.030  71.600  1.00  0.00           C
ATOM   2645  HD1 PRO A 822      74.310  56.160  72.710  1.00  0.00           H
ATOM   2646  HD2 PRO A 822      74.800  56.950  71.240  1.00  0.00           H
ATOM   2647  CA  PRO A 822      72.860  54.990  69.870  1.00  0.00           C
ATOM   2648  HA  PRO A 822      72.330  55.470  69.070  1.00  0.00           H
ATOM   2649  CB  PRO A 822      74.340  54.610  69.710  1.00  0.00           C
ATOM   2650  HB1 PRO A 822      74.890  55.360  69.110  1.00  0.00           H
ATOM   2651  HB2 PRO A 822      74.410  53.600  69.250  1.00  0.00           H
ATOM   2652  CG  PRO A 822      74.940  54.770  71.150  1.00  0.00           C
ATOM   2653  HG1 PRO A 822      74.740  53.960  71.900  1.00  0.00           H
ATOM   2654  HG2 PRO A 822      76.040  54.850  71.170  1.00  0.00           H
ATOM   2655  C   PRO A 822      71.900  53.880  70.240  1.00  0.00           C
ATOM   2656  O   PRO A 822      71.290  53.310  69.340  1.00  0.00           O
ATOM   2657  N   ASP A 823      71.930  53.560  71.530  1.00  0.00           N
ATOM   2658  HN  ASP A 823      72.290  54.270  72.130  1.00  0.00           H
ATOM   2659  CA  ASP A 823      71.330  52.380  72.200  1.00  0.00           C
ATOM   2660  HA  ASP A 823      72.160  51.720  72.430  1.00  0.00           H
ATOM   2661  CB  ASP A 823      70.790  52.770  73.570  1.00  0.00           C
ATOM   2662  HB1 ASP A 823      69.900  53.440  73.480  1.00  0.00           H
ATOM   2663  HB2 ASP A 823      71.480  53.390  74.180  1.00  0.00           H
ATOM   2664  CG  ASP A 823      70.510  51.500  74.450  1.00  0.00           C
ATOM   2665  OD1 ASP A 823      71.240  50.550  74.340  1.00  0.00           O
ATOM   2666  OD2 ASP A 823      69.650  51.720  75.350  1.00  0.00           O
ATOM   2667  C   ASP A 823      70.400  51.430  71.410  1.00  0.00           C
ATOM   2668  O   ASP A 823      70.820  50.340  70.910  1.00  0.00           O
ATOM   2669  N   VAL A 824      69.060  51.640  71.430  1.00  0.00           N
ATOM   2670  HN  VAL A 824      68.580  52.190  72.120  1.00  0.00           H
ATOM   2671  CA  VAL A 824      68.200  50.900  70.520  1.00  0.00           C
ATOM   2672  HA  VAL A 824      68.510  49.890  70.300  1.00  0.00           H
ATOM   2673  CB  VAL A 824      66.880  50.630  71.170  1.00  0.00           C
ATOM   2674  HB  VAL A 824      66.440  51.600  71.490  1.00  0.00           H
ATOM   2675  CG1 VAL A 824      65.910  49.820  70.270  1.00  0.00           C
ATOM   2676 HG11 VAL A 824      65.660  50.350  69.320  1.00  0.00           H
ATOM   2677 HG12 VAL A 824      65.020  49.500  70.850  1.00  0.00           H
ATOM   2678 HG13 VAL A 824      66.400  48.880  69.960  1.00  0.00           H
ATOM   2679  CG2 VAL A 824      67.260  49.810  72.440  1.00  0.00           C
ATOM   2680 HG21 VAL A 824      67.970  50.320  73.130  1.00  0.00           H
ATOM   2681 HG22 VAL A 824      67.690  48.850  72.100  1.00  0.00           H
ATOM   2682 HG23 VAL A 824      66.320  49.660  73.010  1.00  0.00           H
ATOM   2683  C   VAL A 824      68.010  51.730  69.330  1.00  0.00           C
ATOM   2684  O   VAL A 824      67.890  51.100  68.270  1.00  0.00           O
ATOM   2685  N   LEU A 825      68.000  53.060  69.360  1.00  0.00           N
ATOM   2686  HN  LEU A 825      68.200  53.500  70.240  1.00  0.00           H
ATOM   2687  CA  LEU A 825      67.540  53.930  68.210  1.00  0.00           C
ATOM   2688  HA  LEU A 825      66.550  53.570  67.960  1.00  0.00           H
ATOM   2689  CB  LEU A 825      67.480  55.460  68.630  1.00  0.00           C
ATOM   2690  HB1 LEU A 825      68.480  55.770  69.000  1.00  0.00           H
ATOM   2691  HB2 LEU A 825      66.780  55.430  69.480  1.00  0.00           H
ATOM   2692  CG  LEU A 825      66.830  56.420  67.650  1.00  0.00           C
ATOM   2693  HG  LEU A 825      67.440  56.580  66.750  1.00  0.00           H
ATOM   2694  CD1 LEU A 825      65.500  55.910  67.120  1.00  0.00           C
ATOM   2695 HD11 LEU A 825      65.570  55.080  66.390  1.00  0.00           H
ATOM   2696 HD12 LEU A 825      65.040  56.830  66.710  1.00  0.00           H
ATOM   2697 HD13 LEU A 825      64.760  55.690  67.910  1.00  0.00           H
ATOM   2698  CD2 LEU A 825      66.750  57.800  68.250  1.00  0.00           C
ATOM   2699 HD21 LEU A 825      66.160  57.740  69.190  1.00  0.00           H
ATOM   2700 HD22 LEU A 825      66.180  58.460  67.550  1.00  0.00           H
ATOM   2701 HD23 LEU A 825      67.690  58.350  68.440  1.00  0.00           H
ATOM   2702  C   LEU A 825      68.320  53.790  66.930  1.00  0.00           C
ATOM   2703  O   LEU A 825      67.810  53.880  65.840  1.00  0.00           O
ATOM   2704  N   PHE A 826      69.640  53.660  67.110  1.00  0.00           N
ATOM   2705  HN  PHE A 826      69.940  53.550  68.060  1.00  0.00           H
ATOM   2706  CA  PHE A 826      70.650  53.400  66.050  1.00  0.00           C
ATOM   2707  HA  PHE A 826      70.490  54.270  65.440  1.00  0.00           H
ATOM   2708  CB  PHE A 826      72.070  53.290  66.500  1.00  0.00           C
ATOM   2709  HB1 PHE A 826      72.220  52.470  67.230  1.00  0.00           H
ATOM   2710  HB2 PHE A 826      72.420  54.220  67.010  1.00  0.00           H
ATOM   2711  CG  PHE A 826      73.030  53.080  65.340  1.00  0.00           C
ATOM   2712  CD1 PHE A 826      73.830  51.980  65.250  1.00  0.00           C
ATOM   2713  HD1 PHE A 826      73.820  51.210  66.000  1.00  0.00           H
ATOM   2714  CE1 PHE A 826      74.780  51.910  64.230  1.00  0.00           C
ATOM   2715  HE1 PHE A 826      75.300  50.980  64.160  1.00  0.00           H
ATOM   2716  CZ  PHE A 826      74.820  52.810  63.210  1.00  0.00           C
ATOM   2717  HZ  PHE A 826      75.500  52.730  62.380  1.00  0.00           H
ATOM   2718  CD2 PHE A 826      73.100  54.080  64.360  1.00  0.00           C
ATOM   2719  HD2 PHE A 826      72.490  54.960  64.470  1.00  0.00           H
ATOM   2720  CE2 PHE A 826      74.020  53.990  63.350  1.00  0.00           C
ATOM   2721  HE2 PHE A 826      74.040  54.600  62.460  1.00  0.00           H
ATOM   2722  C   PHE A 826      70.290  52.270  65.200  1.00  0.00           C
ATOM   2723  O   PHE A 826      70.040  52.440  64.010  1.00  0.00           O
ATOM   2724  N   TRP A 827      70.180  51.020  65.760  1.00  0.00           N
ATOM   2725  HN  TRP A 827      70.500  50.900  66.700  1.00  0.00           H
ATOM   2726  CA  TRP A 827      69.730  49.820  65.120  1.00  0.00           C
ATOM   2727  HA  TRP A 827      70.350  49.520  64.300  1.00  0.00           H
ATOM   2728  CB  TRP A 827      69.780  48.670  66.110  1.00  0.00           C
ATOM   2729  HB1 TRP A 827      69.730  47.700  65.560  1.00  0.00           H
ATOM   2730  HB2 TRP A 827      69.010  48.670  66.910  1.00  0.00           H
ATOM   2731  CG  TRP A 827      71.150  48.590  66.810  1.00  0.00           C
ATOM   2732  CD1 TRP A 827      71.570  48.950  68.040  1.00  0.00           C
ATOM   2733  HD1 TRP A 827      70.950  49.520  68.720  1.00  0.00           H
ATOM   2734  NE1 TRP A 827      72.910  48.880  68.080  1.00  0.00           N
ATOM   2735  HE1 TRP A 827      73.500  49.000  68.850  1.00  0.00           H
ATOM   2736  CE2 TRP A 827      73.450  48.450  66.930  1.00  0.00           C
ATOM   2737  CD2 TRP A 827      72.340  48.170  66.100  1.00  0.00           C
ATOM   2738  CE3 TRP A 827      72.620  47.850  64.770  1.00  0.00           C
ATOM   2739  HE3 TRP A 827      71.790  47.630  64.110  1.00  0.00           H
ATOM   2740  CZ3 TRP A 827      73.940  47.570  64.420  1.00  0.00           C
ATOM   2741  HZ3 TRP A 827      74.110  47.230  63.400  1.00  0.00           H
ATOM   2742  CZ2 TRP A 827      74.800  48.320  66.550  1.00  0.00           C
ATOM   2743  HZ2 TRP A 827      75.690  48.590  67.100  1.00  0.00           H
ATOM   2744  CH2 TRP A 827      75.030  47.890  65.270  1.00  0.00           C
ATOM   2745  HH2 TRP A 827      76.050  47.750  64.950  1.00  0.00           H
ATOM   2746  C   TRP A 827      68.310  49.820  64.570  1.00  0.00           C
ATOM   2747  O   TRP A 827      68.140  49.150  63.530  1.00  0.00           O
ATOM   2748  N   CYS A 828      67.400  50.630  65.120  1.00  0.00           N
ATOM   2749  HN  CYS A 828      67.610  51.160  65.940  1.00  0.00           H
ATOM   2750  CA  CYS A 828      66.110  50.850  64.510  1.00  0.00           C
ATOM   2751  HA  CYS A 828      65.610  49.960  64.170  1.00  0.00           H
ATOM   2752  CB  CYS A 828      65.180  51.420  65.530  1.00  0.00           C
ATOM   2753  HB1 CYS A 828      64.240  51.770  65.070  1.00  0.00           H
ATOM   2754  HB2 CYS A 828      65.720  52.300  65.950  1.00  0.00           H
ATOM   2755  SG  CYS A 828      64.520  50.250  66.850  1.00  0.00           S
ATOM   2756  HG1 CYS A 828      65.680  50.170  67.470  1.00  0.00           H
ATOM   2757  C   CYS A 828      66.230  51.640  63.180  1.00  0.00           C
ATOM   2758  O   CYS A 828      65.700  51.250  62.210  1.00  0.00           O
ATOM   2759  N   VAL A 829      66.950  52.750  63.200  1.00  0.00           N
ATOM   2760  HN  VAL A 829      67.460  52.990  64.030  1.00  0.00           H
ATOM   2761  CA  VAL A 829      67.220  53.520  61.980  1.00  0.00           C
ATOM   2762  HA  VAL A 829      66.260  53.780  61.550  1.00  0.00           H
ATOM   2763  CB  VAL A 829      67.790  54.890  62.300  1.00  0.00           C
ATOM   2764  HB  VAL A 829      68.850  54.730  62.620  1.00  0.00           H
ATOM   2765  CG1 VAL A 829      67.890  55.780  61.070  1.00  0.00           C
ATOM   2766 HG11 VAL A 829      68.380  55.150  60.290  1.00  0.00           H
ATOM   2767 HG12 VAL A 829      68.390  56.750  61.270  1.00  0.00           H
ATOM   2768 HG13 VAL A 829      66.890  56.060  60.660  1.00  0.00           H
ATOM   2769  CG2 VAL A 829      66.890  55.600  63.310  1.00  0.00           C
ATOM   2770 HG21 VAL A 829      67.240  56.650  63.420  1.00  0.00           H
ATOM   2771 HG22 VAL A 829      67.250  55.280  64.300  1.00  0.00           H
ATOM   2772 HG23 VAL A 829      65.790  55.470  63.190  1.00  0.00           H
ATOM   2773  C   VAL A 829      68.060  52.690  60.910  1.00  0.00           C
ATOM   2774  O   VAL A 829      67.750  52.660  59.730  1.00  0.00           O
ATOM   2775  N   ILE A 830      69.140  51.970  61.340  1.00  0.00           N
ATOM   2776  HN  ILE A 830      69.420  52.070  62.300  1.00  0.00           H
ATOM   2777  CA  ILE A 830      69.860  51.200  60.370  1.00  0.00           C
ATOM   2778  HA  ILE A 830      70.090  51.820  59.500  1.00  0.00           H
ATOM   2779  CB  ILE A 830      71.250  50.730  60.900  1.00  0.00           C
ATOM   2780  HB  ILE A 830      71.100  49.980  61.710  1.00  0.00           H
ATOM   2781  CG2 ILE A 830      72.100  49.950  59.840  1.00  0.00           C
ATOM   2782 HG21 ILE A 830      72.570  50.650  59.120  1.00  0.00           H
ATOM   2783 HG22 ILE A 830      71.570  49.100  59.370  1.00  0.00           H
ATOM   2784 HG23 ILE A 830      72.990  49.530  60.350  1.00  0.00           H
ATOM   2785  CG1 ILE A 830      72.140  51.920  61.420  1.00  0.00           C
ATOM   2786 HG11 ILE A 830      72.930  51.330  61.920  1.00  0.00           H
ATOM   2787 HG12 ILE A 830      71.520  52.400  62.210  1.00  0.00           H
ATOM   2788  CD  ILE A 830      72.530  52.890  60.340  1.00  0.00           C
ATOM   2789  HD1 ILE A 830      71.690  52.950  59.640  1.00  0.00           H
ATOM   2790  HD2 ILE A 830      73.490  52.630  59.850  1.00  0.00           H
ATOM   2791  HD3 ILE A 830      72.610  53.910  60.760  1.00  0.00           H
ATOM   2792  C   ILE A 830      69.140  50.000  59.700  1.00  0.00           C
ATOM   2793  O   ILE A 830      69.060  49.830  58.500  1.00  0.00           O
ATOM   2794  N   LEU A 831      68.380  49.260  60.520  1.00  0.00           N
ATOM   2795  HN  LEU A 831      68.450  49.450  61.490  1.00  0.00           H
ATOM   2796  CA  LEU A 831      67.540  48.110  60.100  1.00  0.00           C
ATOM   2797  HA  LEU A 831      68.120  47.440  59.480  1.00  0.00           H
ATOM   2798  CB  LEU A 831      67.120  47.290  61.340  1.00  0.00           C
ATOM   2799  HB1 LEU A 831      66.420  47.920  61.900  1.00  0.00           H
ATOM   2800  HB2 LEU A 831      67.890  47.150  62.140  1.00  0.00           H
ATOM   2801  CG  LEU A 831      66.540  45.850  61.180  1.00  0.00           C
ATOM   2802  HG  LEU A 831      65.680  45.870  60.490  1.00  0.00           H
ATOM   2803  CD1 LEU A 831      67.590  44.840  60.490  1.00  0.00           C
ATOM   2804 HD11 LEU A 831      68.550  44.720  61.050  1.00  0.00           H
ATOM   2805 HD12 LEU A 831      67.760  45.090  59.430  1.00  0.00           H
ATOM   2806 HD13 LEU A 831      67.210  43.800  60.450  1.00  0.00           H
ATOM   2807  CD2 LEU A 831      65.940  45.280  62.400  1.00  0.00           C
ATOM   2808 HD21 LEU A 831      66.530  45.360  63.340  1.00  0.00           H
ATOM   2809 HD22 LEU A 831      65.640  44.210  62.260  1.00  0.00           H
ATOM   2810 HD23 LEU A 831      64.980  45.800  62.590  1.00  0.00           H
ATOM   2811  C   LEU A 831      66.390  48.620  59.250  1.00  0.00           C
ATOM   2812  O   LEU A 831      66.010  47.880  58.360  1.00  0.00           O
ATOM   2813  N   PHE A 832      65.900  49.840  59.490  1.00  0.00           N
ATOM   2814  HN  PHE A 832      66.150  50.330  60.320  1.00  0.00           H
ATOM   2815  CA  PHE A 832      64.970  50.440  58.550  1.00  0.00           C
ATOM   2816  HA  PHE A 832      64.100  49.810  58.420  1.00  0.00           H
ATOM   2817  CB  PHE A 832      64.420  51.700  59.310  1.00  0.00           C
ATOM   2818  HB1 PHE A 832      65.320  52.350  59.360  1.00  0.00           H
ATOM   2819  HB2 PHE A 832      63.960  51.520  60.310  1.00  0.00           H
ATOM   2820  CG  PHE A 832      63.370  52.410  58.520  1.00  0.00           C
ATOM   2821  CD1 PHE A 832      63.760  53.530  57.720  1.00  0.00           C
ATOM   2822  HD1 PHE A 832      64.820  53.660  57.520  1.00  0.00           H
ATOM   2823  CE1 PHE A 832      62.830  54.440  57.160  1.00  0.00           C
ATOM   2824  HE1 PHE A 832      63.250  55.210  56.550  1.00  0.00           H
ATOM   2825  CZ  PHE A 832      61.510  54.240  57.480  1.00  0.00           C
ATOM   2826  HZ  PHE A 832      60.810  54.900  57.010  1.00  0.00           H
ATOM   2827  CD2 PHE A 832      62.030  52.280  58.860  1.00  0.00           C
ATOM   2828  HD2 PHE A 832      61.740  51.450  59.480  1.00  0.00           H
ATOM   2829  CE2 PHE A 832      61.040  53.190  58.300  1.00  0.00           C
ATOM   2830  HE2 PHE A 832      59.970  53.020  58.340  1.00  0.00           H
ATOM   2831  C   PHE A 832      65.630  50.700  57.110  1.00  0.00           C
ATOM   2832  O   PHE A 832      65.190  50.310  56.020  1.00  0.00           O
ATOM   2833  N   PHE A 833      66.790  51.390  57.090  1.00  0.00           N
ATOM   2834  HN  PHE A 833      67.140  51.740  57.950  1.00  0.00           H
ATOM   2835  CA  PHE A 833      67.380  51.800  55.820  1.00  0.00           C
ATOM   2836  HA  PHE A 833      66.600  52.140  55.140  1.00  0.00           H
ATOM   2837  CB  PHE A 833      68.370  52.960  55.930  1.00  0.00           C
ATOM   2838  HB1 PHE A 833      69.020  53.070  55.030  1.00  0.00           H
ATOM   2839  HB2 PHE A 833      69.070  52.800  56.780  1.00  0.00           H
ATOM   2840  CG  PHE A 833      67.630  54.220  56.130  1.00  0.00           C
ATOM   2841  CD1 PHE A 833      67.840  54.910  57.330  1.00  0.00           C
ATOM   2842  HD1 PHE A 833      68.510  54.500  58.080  1.00  0.00           H
ATOM   2843  CE1 PHE A 833      67.240  56.160  57.460  1.00  0.00           C
ATOM   2844  HE1 PHE A 833      67.400  56.740  58.350  1.00  0.00           H
ATOM   2845  CZ  PHE A 833      66.450  56.720  56.410  1.00  0.00           C
ATOM   2846  HZ  PHE A 833      65.980  57.680  56.480  1.00  0.00           H
ATOM   2847  CD2 PHE A 833      66.790  54.740  55.090  1.00  0.00           C
ATOM   2848  HD2 PHE A 833      66.660  54.190  54.180  1.00  0.00           H
ATOM   2849  CE2 PHE A 833      66.280  56.050  55.210  1.00  0.00           C
ATOM   2850  HE2 PHE A 833      65.730  56.530  54.410  1.00  0.00           H
ATOM   2851  C   PHE A 833      68.040  50.690  55.070  1.00  0.00           C
ATOM   2852  O   PHE A 833      67.970  50.620  53.850  1.00  0.00           O
ATOM   2853  N   THR A 834      68.620  49.770  55.770  1.00  0.00           N
ATOM   2854  HN  THR A 834      68.500  49.770  56.760  1.00  0.00           H
ATOM   2855  CA  THR A 834      69.130  48.490  55.230  1.00  0.00           C
ATOM   2856  HA  THR A 834      69.760  48.640  54.360  1.00  0.00           H
ATOM   2857  CB  THR A 834      70.050  47.670  56.080  1.00  0.00           C
ATOM   2858  HB  THR A 834      70.250  46.780  55.440  1.00  0.00           H
ATOM   2859  OG1 THR A 834      69.480  47.320  57.310  1.00  0.00           O
ATOM   2860  HG1 THR A 834      69.260  48.100  57.820  1.00  0.00           H
ATOM   2861  CG2 THR A 834      71.310  48.430  56.350  1.00  0.00           C
ATOM   2862 HG21 THR A 834      72.110  47.790  56.770  1.00  0.00           H
ATOM   2863 HG22 THR A 834      71.210  49.300  57.050  1.00  0.00           H
ATOM   2864 HG23 THR A 834      71.840  48.730  55.420  1.00  0.00           H
ATOM   2865  C   THR A 834      68.000  47.750  54.630  1.00  0.00           C
ATOM   2866  O   THR A 834      68.100  47.280  53.540  1.00  0.00           O
ATOM   2867  N   THR A 835      66.840  47.720  55.270  1.00  0.00           N
ATOM   2868  HN  THR A 835      66.870  48.000  56.230  1.00  0.00           H
ATOM   2869  CA  THR A 835      65.730  47.000  54.760  1.00  0.00           C
ATOM   2870  HA  THR A 835      66.020  46.040  54.390  1.00  0.00           H
ATOM   2871  CB  THR A 835      64.680  46.780  55.890  1.00  0.00           C
ATOM   2872  HB  THR A 835      64.410  47.730  56.380  1.00  0.00           H
ATOM   2873  OG1 THR A 835      65.250  45.920  56.880  1.00  0.00           O
ATOM   2874  HG1 THR A 835      65.890  46.420  57.380  1.00  0.00           H
ATOM   2875  CG2 THR A 835      63.360  46.180  55.390  1.00  0.00           C
ATOM   2876 HG21 THR A 835      62.800  45.740  56.240  1.00  0.00           H
ATOM   2877 HG22 THR A 835      63.690  45.350  54.710  1.00  0.00           H
ATOM   2878 HG23 THR A 835      62.850  46.930  54.760  1.00  0.00           H
ATOM   2879  C   THR A 835      65.200  47.540  53.430  1.00  0.00           C
ATOM   2880  O   THR A 835      64.960  46.720  52.540  1.00  0.00           O
ATOM   2881  N   PHE A 836      65.080  48.860  53.330  1.00  0.00           N
ATOM   2882  HN  PHE A 836      65.200  49.400  54.150  1.00  0.00           H
ATOM   2883  CA  PHE A 836      64.710  49.540  52.110  1.00  0.00           C
ATOM   2884  HA  PHE A 836      63.740  49.150  51.870  1.00  0.00           H
ATOM   2885  CB  PHE A 836      64.570  51.070  52.560  1.00  0.00           C
ATOM   2886  HB1 PHE A 836      65.600  51.330  52.890  1.00  0.00           H
ATOM   2887  HB2 PHE A 836      63.860  51.270  53.400  1.00  0.00           H
ATOM   2888  CG  PHE A 836      64.090  52.000  51.410  1.00  0.00           C
ATOM   2889  CD1 PHE A 836      64.690  53.260  51.320  1.00  0.00           C
ATOM   2890  HD1 PHE A 836      65.380  53.510  52.120  1.00  0.00           H
ATOM   2891  CE1 PHE A 836      64.420  54.100  50.260  1.00  0.00           C
ATOM   2892  HE1 PHE A 836      64.870  55.090  50.200  1.00  0.00           H
ATOM   2893  CZ  PHE A 836      63.460  53.690  49.320  1.00  0.00           C
ATOM   2894  HZ  PHE A 836      63.220  54.380  48.510  1.00  0.00           H
ATOM   2895  CD2 PHE A 836      63.130  51.610  50.480  1.00  0.00           C
ATOM   2896  HD2 PHE A 836      62.580  50.680  50.520  1.00  0.00           H
ATOM   2897  CE2 PHE A 836      62.870  52.400  49.330  1.00  0.00           C
ATOM   2898  HE2 PHE A 836      62.170  52.090  48.560  1.00  0.00           H
ATOM   2899  C   PHE A 836      65.700  49.420  50.970  1.00  0.00           C
ATOM   2900  O   PHE A 836      65.350  49.050  49.850  1.00  0.00           O
ATOM   2901  N   PHE A 837      67.040  49.680  51.280  1.00  0.00           N
ATOM   2902  HN  PHE A 837      67.200  49.890  52.250  1.00  0.00           H
ATOM   2903  CA  PHE A 837      68.130  49.560  50.340  1.00  0.00           C
ATOM   2904  HA  PHE A 837      67.880  50.140  49.470  1.00  0.00           H
ATOM   2905  CB  PHE A 837      69.480  50.170  51.000  1.00  0.00           C
ATOM   2906  HB1 PHE A 837      70.370  50.090  50.360  1.00  0.00           H
ATOM   2907  HB2 PHE A 837      69.700  49.620  51.930  1.00  0.00           H
ATOM   2908  CG  PHE A 837      69.440  51.640  51.390  1.00  0.00           C
ATOM   2909  CD1 PHE A 837      68.560  52.550  50.890  1.00  0.00           C
ATOM   2910  HD1 PHE A 837      67.810  52.200  50.190  1.00  0.00           H
ATOM   2911  CE1 PHE A 837      68.430  53.830  51.240  1.00  0.00           C
ATOM   2912  HE1 PHE A 837      67.800  54.650  50.930  1.00  0.00           H
ATOM   2913  CZ  PHE A 837      69.310  54.280  52.270  1.00  0.00           C
ATOM   2914  HZ  PHE A 837      69.130  55.260  52.680  1.00  0.00           H
ATOM   2915  CD2 PHE A 837      70.280  52.110  52.390  1.00  0.00           C
ATOM   2916  HD2 PHE A 837      71.080  51.450  52.690  1.00  0.00           H
ATOM   2917  CE2 PHE A 837      70.250  53.400  52.860  1.00  0.00           C
ATOM   2918  HE2 PHE A 837      70.820  53.740  53.710  1.00  0.00           H
ATOM   2919  C   PHE A 837      68.240  48.140  49.850  1.00  0.00           C
ATOM   2920  O   PHE A 837      68.340  47.850  48.610  1.00  0.00           O
ATOM   2921  N   LEU A 838      68.240  47.160  50.700  1.00  0.00           N
ATOM   2922  HN  LEU A 838      68.370  47.310  51.680  1.00  0.00           H
ATOM   2923  CA  LEU A 838      68.350  45.790  50.250  1.00  0.00           C
ATOM   2924  HA  LEU A 838      69.090  45.790  49.480  1.00  0.00           H
ATOM   2925  CB  LEU A 838      68.820  44.870  51.430  1.00  0.00           C
ATOM   2926  HB1 LEU A 838      68.050  45.020  52.220  1.00  0.00           H
ATOM   2927  HB2 LEU A 838      69.740  45.290  51.880  1.00  0.00           H
ATOM   2928  CG  LEU A 838      69.030  43.350  51.160  1.00  0.00           C
ATOM   2929  HG  LEU A 838      68.000  43.060  50.840  1.00  0.00           H
ATOM   2930  CD1 LEU A 838      69.900  43.110  49.930  1.00  0.00           C
ATOM   2931 HD11 LEU A 838      69.770  42.080  49.540  1.00  0.00           H
ATOM   2932 HD12 LEU A 838      70.930  43.500  50.160  1.00  0.00           H
ATOM   2933 HD13 LEU A 838      69.590  43.790  49.100  1.00  0.00           H
ATOM   2934  CD2 LEU A 838      69.530  42.580  52.420  1.00  0.00           C
ATOM   2935 HD21 LEU A 838      68.760  42.590  53.220  1.00  0.00           H
ATOM   2936 HD22 LEU A 838      70.420  43.070  52.850  1.00  0.00           H
ATOM   2937 HD23 LEU A 838      69.730  41.520  52.170  1.00  0.00           H
ATOM   2938  C   LEU A 838      67.170  45.210  49.510  1.00  0.00           C
ATOM   2939  O   LEU A 838      67.360  44.440  48.550  1.00  0.00           O
ATOM   2940  N   SER A 839      65.940  45.560  49.930  1.00  0.00           N
ATOM   2941  HN  SER A 839      65.710  46.190  50.670  1.00  0.00           H
ATOM   2942  CA  SER A 839      64.710  45.110  49.200  1.00  0.00           C
ATOM   2943  HA  SER A 839      64.740  44.030  49.150  1.00  0.00           H
ATOM   2944  CB  SER A 839      63.360  45.380  49.930  1.00  0.00           C
ATOM   2945  HB1 SER A 839      63.360  44.770  50.860  1.00  0.00           H
ATOM   2946  HB2 SER A 839      62.520  45.100  49.270  1.00  0.00           H
ATOM   2947  OG  SER A 839      63.260  46.790  50.260  1.00  0.00           O
ATOM   2948  HG1 SER A 839      63.590  46.920  51.160  1.00  0.00           H
ATOM   2949  C   SER A 839      64.700  45.560  47.750  1.00  0.00           C
ATOM   2950  O   SER A 839      64.470  44.830  46.830  1.00  0.00           O
ATOM   2951  N   SER A 840      64.970  46.850  47.480  1.00  0.00           N
ATOM   2952  HN  SER A 840      64.960  47.370  48.330  1.00  0.00           H
ATOM   2953  CA  SER A 840      65.130  47.450  46.180  1.00  0.00           C
ATOM   2954  HA  SER A 840      64.230  47.290  45.600  1.00  0.00           H
ATOM   2955  CB  SER A 840      65.020  48.950  46.360  1.00  0.00           C
ATOM   2956  HB1 SER A 840      64.010  49.240  46.720  1.00  0.00           H
ATOM   2957  HB2 SER A 840      65.080  49.450  45.360  1.00  0.00           H
ATOM   2958  OG  SER A 840      66.040  49.440  47.140  1.00  0.00           O
ATOM   2959  HG1 SER A 840      65.910  49.020  48.010  1.00  0.00           H
ATOM   2960  C   SER A 840      66.270  46.960  45.350  1.00  0.00           C
ATOM   2961  O   SER A 840      66.220  46.690  44.190  1.00  0.00           O
ATOM   2962  N   PHE A 841      67.460  46.830  45.960  1.00  0.00           N
ATOM   2963  HN  PHE A 841      67.600  47.020  46.930  1.00  0.00           H
ATOM   2964  CA  PHE A 841      68.620  46.150  45.330  1.00  0.00           C
ATOM   2965  HA  PHE A 841      68.900  46.790  44.500  1.00  0.00           H
ATOM   2966  CB  PHE A 841      69.800  46.130  46.370  1.00  0.00           C
ATOM   2967  HB1 PHE A 841      69.400  45.620  47.280  1.00  0.00           H
ATOM   2968  HB2 PHE A 841      69.940  47.180  46.710  1.00  0.00           H
ATOM   2969  CG  PHE A 841      71.050  45.460  45.940  1.00  0.00           C
ATOM   2970  CD1 PHE A 841      71.310  44.160  46.360  1.00  0.00           C
ATOM   2971  HD1 PHE A 841      70.610  43.600  46.970  1.00  0.00           H
ATOM   2972  CE1 PHE A 841      72.480  43.440  45.910  1.00  0.00           C
ATOM   2973  HE1 PHE A 841      72.570  42.410  46.200  1.00  0.00           H
ATOM   2974  CZ  PHE A 841      73.310  44.020  44.980  1.00  0.00           C
ATOM   2975  HZ  PHE A 841      74.200  43.530  44.630  1.00  0.00           H
ATOM   2976  CD2 PHE A 841      71.890  46.040  44.900  1.00  0.00           C
ATOM   2977  HD2 PHE A 841      71.620  46.980  44.460  1.00  0.00           H
ATOM   2978  CE2 PHE A 841      72.960  45.270  44.470  1.00  0.00           C
ATOM   2979  HE2 PHE A 841      73.470  45.680  43.610  1.00  0.00           H
ATOM   2980  C   PHE A 841      68.370  44.720  44.820  1.00  0.00           C
ATOM   2981  O   PHE A 841      68.790  44.440  43.710  1.00  0.00           O
ATOM   2982  N   LEU A 842      67.770  43.820  45.590  1.00  0.00           N
ATOM   2983  HN  LEU A 842      67.680  44.010  46.570  1.00  0.00           H
ATOM   2984  CA  LEU A 842      67.190  42.570  45.210  1.00  0.00           C
ATOM   2985  HA  LEU A 842      67.950  41.950  44.760  1.00  0.00           H
ATOM   2986  CB  LEU A 842      66.620  41.820  46.500  1.00  0.00           C
ATOM   2987  HB1 LEU A 842      66.150  40.850  46.230  1.00  0.00           H
ATOM   2988  HB2 LEU A 842      65.880  42.440  47.050  1.00  0.00           H
ATOM   2989  CG  LEU A 842      67.690  41.370  47.490  1.00  0.00           C
ATOM   2990  HG  LEU A 842      68.050  42.240  48.060  1.00  0.00           H
ATOM   2991  CD1 LEU A 842      66.970  40.510  48.480  1.00  0.00           C
ATOM   2992 HD11 LEU A 842      66.120  41.090  48.890  1.00  0.00           H
ATOM   2993 HD12 LEU A 842      67.570  40.300  49.390  1.00  0.00           H
ATOM   2994 HD13 LEU A 842      66.600  39.550  48.050  1.00  0.00           H
ATOM   2995  CD2 LEU A 842      68.870  40.760  46.810  1.00  0.00           C
ATOM   2996 HD21 LEU A 842      69.540  41.520  46.350  1.00  0.00           H
ATOM   2997 HD22 LEU A 842      68.540  40.050  46.020  1.00  0.00           H
ATOM   2998 HD23 LEU A 842      69.420  40.220  47.610  1.00  0.00           H
ATOM   2999  C   LEU A 842      66.150  42.730  44.110  1.00  0.00           C
ATOM   3000  O   LEU A 842      66.200  42.040  43.150  1.00  0.00           O
ATOM   3001  N   LYS A 843      65.120  43.620  44.230  1.00  0.00           N
ATOM   3002  HN  LYS A 843      64.950  44.170  45.040  1.00  0.00           H
ATOM   3003  CA  LYS A 843      64.060  43.540  43.130  1.00  0.00           C
ATOM   3004  HA  LYS A 843      63.780  42.510  43.110  1.00  0.00           H
ATOM   3005  CB  LYS A 843      62.820  44.380  43.640  1.00  0.00           C
ATOM   3006  HB1 LYS A 843      63.200  45.430  43.630  1.00  0.00           H
ATOM   3007  HB2 LYS A 843      62.610  44.050  44.670  1.00  0.00           H
ATOM   3008  CG  LYS A 843      61.590  44.490  42.750  1.00  0.00           C
ATOM   3009  HG1 LYS A 843      61.930  44.720  41.710  1.00  0.00           H
ATOM   3010  HG2 LYS A 843      60.900  45.300  43.080  1.00  0.00           H
ATOM   3011  CD  LYS A 843      60.730  43.200  42.710  1.00  0.00           C
ATOM   3012  HD1 LYS A 843      60.110  43.030  43.620  1.00  0.00           H
ATOM   3013  HD2 LYS A 843      61.360  42.290  42.620  1.00  0.00           H
ATOM   3014  CE  LYS A 843      59.680  43.040  41.530  1.00  0.00           C
ATOM   3015  HE1 LYS A 843      59.070  42.140  41.760  1.00  0.00           H
ATOM   3016  HE2 LYS A 843      60.000  43.020  40.470  1.00  0.00           H
ATOM   3017  NZ  LYS A 843      58.700  44.200  41.630  1.00  0.00           N
ATOM   3018  HZ1 LYS A 843      58.460  44.410  42.610  1.00  0.00           H
ATOM   3019  HZ2 LYS A 843      57.760  44.010  41.220  1.00  0.00           H
ATOM   3020  HZ3 LYS A 843      59.070  45.090  41.250  1.00  0.00           H
ATOM   3021  C   LYS A 843      64.470  43.850  41.700  1.00  0.00           C
ATOM   3022  O   LYS A 843      63.940  43.320  40.730  1.00  0.00           O
ATOM   3023  N   GLN A 844      65.520  44.670  41.510  1.00  0.00           N
ATOM   3024  HN  GLN A 844      65.990  45.130  42.250  1.00  0.00           H
ATOM   3025  CA  GLN A 844      65.920  45.110  40.220  1.00  0.00           C
ATOM   3026  HA  GLN A 844      65.170  44.890  39.470  1.00  0.00           H
ATOM   3027  CB  GLN A 844      66.130  46.700  40.310  1.00  0.00           C
ATOM   3028  HB1 GLN A 844      66.500  47.080  39.330  1.00  0.00           H
ATOM   3029  HB2 GLN A 844      66.910  46.850  41.090  1.00  0.00           H
ATOM   3030  CG  GLN A 844      64.990  47.630  40.660  1.00  0.00           C
ATOM   3031  HG1 GLN A 844      65.270  48.700  40.580  1.00  0.00           H
ATOM   3032  HG2 GLN A 844      64.780  47.480  41.740  1.00  0.00           H
ATOM   3033  CD  GLN A 844      63.750  47.220  39.860  1.00  0.00           C
ATOM   3034  OE1 GLN A 844      63.820  47.020  38.630  1.00  0.00           O
ATOM   3035  NE2 GLN A 844      62.600  47.180  40.570  1.00  0.00           N
ATOM   3036 HE21 GLN A 844      61.830  46.940  39.960  1.00  0.00           H
ATOM   3037 HE22 GLN A 844      62.520  47.620  41.460  1.00  0.00           H
ATOM   3038  C   GLN A 844      67.260  44.470  39.900  1.00  0.00           C
ATOM   3039  O   GLN A 844      67.980  44.840  39.000  1.00  0.00           O
ATOM   3040  N   PHE A 845      67.560  43.360  40.580  1.00  0.00           N
ATOM   3041  HN  PHE A 845      66.990  43.220  41.380  1.00  0.00           H
ATOM   3042  CA  PHE A 845      68.730  42.510  40.220  1.00  0.00           C
ATOM   3043  HA  PHE A 845      69.640  43.100  40.170  1.00  0.00           H
ATOM   3044  CB  PHE A 845      68.880  41.520  41.460  1.00  0.00           C
ATOM   3045  HB1 PHE A 845      68.210  40.640  41.410  1.00  0.00           H
ATOM   3046  HB2 PHE A 845      68.820  42.090  42.410  1.00  0.00           H
ATOM   3047  CG  PHE A 845      70.240  40.970  41.490  1.00  0.00           C
ATOM   3048  CD1 PHE A 845      71.300  41.770  41.860  1.00  0.00           C
ATOM   3049  HD1 PHE A 845      71.160  42.790  42.200  1.00  0.00           H
ATOM   3050  CE1 PHE A 845      72.550  41.270  42.080  1.00  0.00           C
ATOM   3051  HE1 PHE A 845      73.330  41.830  42.580  1.00  0.00           H
ATOM   3052  CZ  PHE A 845      72.840  39.960  41.720  1.00  0.00           C
ATOM   3053  HZ  PHE A 845      73.780  39.520  42.000  1.00  0.00           H
ATOM   3054  CD2 PHE A 845      70.470  39.580  41.210  1.00  0.00           C
ATOM   3055  HD2 PHE A 845      69.640  38.960  40.940  1.00  0.00           H
ATOM   3056  CE2 PHE A 845      71.810  39.110  41.260  1.00  0.00           C
ATOM   3057  HE2 PHE A 845      71.920  38.070  41.030  1.00  0.00           H
ATOM   3058  C   PHE A 845      68.640  41.770  38.930  1.00  0.00           C
ATOM   3059  O   PHE A 845      69.650  41.360  38.380  1.00  0.00           O
ATOM   3060  N   LYS A 846      67.450  41.590  38.370  1.00  0.00           N
ATOM   3061  HN  LYS A 846      66.620  41.990  38.740  1.00  0.00           H
ATOM   3062  CA  LYS A 846      67.210  40.880  37.170  1.00  0.00           C
ATOM   3063  HA  LYS A 846      67.630  39.900  37.340  1.00  0.00           H
ATOM   3064  CB  LYS A 846      65.690  40.700  36.890  1.00  0.00           C
ATOM   3065  HB1 LYS A 846      65.140  41.650  37.090  1.00  0.00           H
ATOM   3066  HB2 LYS A 846      65.170  39.950  37.510  1.00  0.00           H
ATOM   3067  CG  LYS A 846      65.250  40.240  35.470  1.00  0.00           C
ATOM   3068  HG1 LYS A 846      65.720  39.270  35.180  1.00  0.00           H
ATOM   3069  HG2 LYS A 846      65.570  40.980  34.710  1.00  0.00           H
ATOM   3070  CD  LYS A 846      63.700  40.090  35.470  1.00  0.00           C
ATOM   3071  HD1 LYS A 846      63.170  41.060  35.630  1.00  0.00           H
ATOM   3072  HD2 LYS A 846      63.430  39.430  36.320  1.00  0.00           H
ATOM   3073  CE  LYS A 846      63.280  39.290  34.230  1.00  0.00           C
ATOM   3074  HE1 LYS A 846      63.700  38.270  34.260  1.00  0.00           H
ATOM   3075  HE2 LYS A 846      63.520  39.900  33.320  1.00  0.00           H
ATOM   3076  NZ  LYS A 846      61.890  39.100  34.380  1.00  0.00           N
ATOM   3077  HZ1 LYS A 846      61.580  38.350  35.030  1.00  0.00           H
ATOM   3078  HZ2 LYS A 846      61.640  38.620  33.480  1.00  0.00           H
ATOM   3079  HZ3 LYS A 846      61.340  39.960  34.520  1.00  0.00           H
ATOM   3080  C   LYS A 846      67.870  41.410  35.900  1.00  0.00           C
ATOM   3081  O   LYS A 846      68.280  40.630  35.110  1.00  0.00           O
ATOM   3082  N   THR A 847      68.050  42.720  35.680  1.00  0.00           N
ATOM   3083  HN  THR A 847      67.990  43.400  36.400  1.00  0.00           H
ATOM   3084  CA  THR A 847      68.560  43.280  34.400  1.00  0.00           C
ATOM   3085  HA  THR A 847      68.460  42.580  33.580  1.00  0.00           H
ATOM   3086  CB  THR A 847      68.020  44.540  33.920  1.00  0.00           C
ATOM   3087  HB  THR A 847      68.560  45.050  33.100  1.00  0.00           H
ATOM   3088  OG1 THR A 847      67.880  45.470  35.000  1.00  0.00           O
ATOM   3089  HG1 THR A 847      67.040  45.930  34.960  1.00  0.00           H
ATOM   3090  CG2 THR A 847      66.650  44.260  33.380  1.00  0.00           C
ATOM   3091 HG21 THR A 847      66.500  43.660  32.450  1.00  0.00           H
ATOM   3092 HG22 THR A 847      66.340  45.300  33.160  1.00  0.00           H
ATOM   3093 HG23 THR A 847      66.000  43.840  34.170  1.00  0.00           H
ATOM   3094  C   THR A 847      70.010  43.500  34.520  1.00  0.00           C
ATOM   3095  O   THR A 847      70.640  44.040  33.590  1.00  0.00           O
ATOM   3096  N   LYS A 848      70.690  43.090  35.610  1.00  0.00           N
ATOM   3097  HN  LYS A 848      70.170  42.490  36.220  1.00  0.00           H
ATOM   3098  CA  LYS A 848      72.130  43.040  35.840  1.00  0.00           C
ATOM   3099  HA  LYS A 848      72.590  43.890  35.340  1.00  0.00           H
ATOM   3100  CB  LYS A 848      72.470  43.190  37.370  1.00  0.00           C
ATOM   3101  HB1 LYS A 848      73.550  43.360  37.490  1.00  0.00           H
ATOM   3102  HB2 LYS A 848      72.190  42.240  37.880  1.00  0.00           H
ATOM   3103  CG  LYS A 848      71.630  44.260  38.190  1.00  0.00           C
ATOM   3104  HG1 LYS A 848      71.880  44.260  39.270  1.00  0.00           H
ATOM   3105  HG2 LYS A 848      70.580  43.900  38.090  1.00  0.00           H
ATOM   3106  CD  LYS A 848      71.720  45.770  37.690  1.00  0.00           C
ATOM   3107  HD1 LYS A 848      71.680  45.770  36.580  1.00  0.00           H
ATOM   3108  HD2 LYS A 848      72.700  46.100  38.080  1.00  0.00           H
ATOM   3109  CE  LYS A 848      70.580  46.590  38.280  1.00  0.00           C
ATOM   3110  HE1 LYS A 848      70.560  46.570  39.390  1.00  0.00           H
ATOM   3111  HE2 LYS A 848      69.560  46.210  38.040  1.00  0.00           H
ATOM   3112  NZ  LYS A 848      70.820  48.050  37.900  1.00  0.00           N
ATOM   3113  HZ1 LYS A 848      71.460  48.510  38.570  1.00  0.00           H
ATOM   3114  HZ2 LYS A 848      69.900  48.500  37.730  1.00  0.00           H
ATOM   3115  HZ3 LYS A 848      71.320  48.100  36.990  1.00  0.00           H
ATOM   3116  C   LYS A 848      72.770  41.870  35.220  1.00  0.00           C
ATOM   3117  O   LYS A 848      72.120  41.010  34.750  1.00  0.00           O
ATOM   3118  N   ARG A 849      74.090  41.720  35.140  1.00  0.00           N
ATOM   3119  HN  ARG A 849      74.680  42.300  35.700  1.00  0.00           H
ATOM   3120  CA  ARG A 849      74.870  40.700  34.390  1.00  0.00           C
ATOM   3121  HA  ARG A 849      74.220  40.130  33.740  1.00  0.00           H
ATOM   3122  CB  ARG A 849      75.870  41.380  33.430  1.00  0.00           C
ATOM   3123  HB1 ARG A 849      76.600  40.590  33.150  1.00  0.00           H
ATOM   3124  HB2 ARG A 849      76.490  42.030  34.080  1.00  0.00           H
ATOM   3125  CG  ARG A 849      75.290  42.020  32.120  1.00  0.00           C
ATOM   3126  HG1 ARG A 849      74.740  41.150  31.700  1.00  0.00           H
ATOM   3127  HG2 ARG A 849      76.110  42.260  31.420  1.00  0.00           H
ATOM   3128  CD  ARG A 849      74.360  43.250  32.200  1.00  0.00           C
ATOM   3129  HD1 ARG A 849      73.310  43.060  32.520  1.00  0.00           H
ATOM   3130  HD2 ARG A 849      74.250  43.690  31.190  1.00  0.00           H
ATOM   3131  NE  ARG A 849      75.000  44.310  33.170  1.00  0.00           N
ATOM   3132  HE  ARG A 849      75.980  44.340  33.360  1.00  0.00           H
ATOM   3133  CZ  ARG A 849      74.320  45.280  33.620  1.00  0.00           C
ATOM   3134  NH1 ARG A 849      74.910  46.070  34.570  1.00  0.00           N
ATOM   3135 HH11 ARG A 849      75.800  45.780  34.910  1.00  0.00           H
ATOM   3136 HH12 ARG A 849      74.530  46.970  34.780  1.00  0.00           H
ATOM   3137  NH2 ARG A 849      73.160  45.760  33.310  1.00  0.00           N
ATOM   3138 HH21 ARG A 849      72.530  45.300  32.700  1.00  0.00           H
ATOM   3139 HH22 ARG A 849      72.880  46.510  33.910  1.00  0.00           H
ATOM   3140  C   ARG A 849      75.440  39.750  35.420  1.00  0.00           C
ATOM   3141  O   ARG A 849      76.110  38.790  35.020  1.00  0.00           O
ATOM   3142  N   TYR A 850      75.080  39.820  36.760  1.00  0.00           N
ATOM   3143  HN  TYR A 850      74.490  40.550  37.090  1.00  0.00           H
ATOM   3144  CA  TYR A 850      75.440  38.840  37.720  1.00  0.00           C
ATOM   3145  HA  TYR A 850      76.450  38.560  37.490  1.00  0.00           H
ATOM   3146  CB  TYR A 850      75.210  39.360  39.210  1.00  0.00           C
ATOM   3147  HB1 TYR A 850      75.660  38.690  39.980  1.00  0.00           H
ATOM   3148  HB2 TYR A 850      74.140  39.420  39.510  1.00  0.00           H
ATOM   3149  CG  TYR A 850      75.920  40.650  39.300  1.00  0.00           C
ATOM   3150  CD1 TYR A 850      75.130  41.800  39.630  1.00  0.00           C
ATOM   3151  HD1 TYR A 850      74.080  41.660  39.800  1.00  0.00           H
ATOM   3152  CE1 TYR A 850      75.720  43.070  39.880  1.00  0.00           C
ATOM   3153  HE1 TYR A 850      75.050  43.880  40.130  1.00  0.00           H
ATOM   3154  CZ  TYR A 850      77.090  43.260  39.770  1.00  0.00           C
ATOM   3155  OH  TYR A 850      77.710  44.500  39.810  1.00  0.00           O
ATOM   3156  HH  TYR A 850      77.060  45.150  40.090  1.00  0.00           H
ATOM   3157  CD2 TYR A 850      77.280  40.860  39.220  1.00  0.00           C
ATOM   3158  HD2 TYR A 850      77.900  40.070  38.800  1.00  0.00           H
ATOM   3159  CE2 TYR A 850      77.810  42.190  39.270  1.00  0.00           C
ATOM   3160  HE2 TYR A 850      78.880  42.320  39.240  1.00  0.00           H
ATOM   3161  C   TYR A 850      74.600  37.590  37.620  1.00  0.00           C
ATOM   3162  O   TYR A 850      73.450  37.670  37.220  1.00  0.00           O
ATOM   3163  N   PHE A 851      75.130  36.400  37.950  1.00  0.00           N
ATOM   3164  HN  PHE A 851      76.040  36.390  38.350  1.00  0.00           H
ATOM   3165  CA  PHE A 851      74.480  35.090  38.070  1.00  0.00           C
ATOM   3166  HA  PHE A 851      75.270  34.380  38.250  1.00  0.00           H
ATOM   3167  CB  PHE A 851      73.520  34.930  39.240  1.00  0.00           C
ATOM   3168  HB1 PHE A 851      72.790  34.110  39.100  1.00  0.00           H
ATOM   3169  HB2 PHE A 851      72.840  35.810  39.200  1.00  0.00           H
ATOM   3170  CG  PHE A 851      74.340  34.900  40.530  1.00  0.00           C
ATOM   3171  CD1 PHE A 851      74.490  36.120  41.200  1.00  0.00           C
ATOM   3172  HD1 PHE A 851      74.120  37.080  40.900  1.00  0.00           H
ATOM   3173  CE1 PHE A 851      75.310  36.170  42.360  1.00  0.00           C
ATOM   3174  HE1 PHE A 851      75.520  37.060  42.920  1.00  0.00           H
ATOM   3175  CZ  PHE A 851      75.960  35.000  42.740  1.00  0.00           C
ATOM   3176  HZ  PHE A 851      76.590  35.060  43.610  1.00  0.00           H
ATOM   3177  CD2 PHE A 851      74.910  33.700  40.990  1.00  0.00           C
ATOM   3178  HD2 PHE A 851      74.810  32.740  40.520  1.00  0.00           H
ATOM   3179  CE2 PHE A 851      75.810  33.810  42.100  1.00  0.00           C
ATOM   3180  HE2 PHE A 851      76.380  32.940  42.370  1.00  0.00           H
ATOM   3181  C   PHE A 851      73.840  34.510  36.730  1.00  0.00           C
ATOM   3182  O   PHE A 851      73.640  35.300  35.780  1.00  0.00           O
ATOM   3183  N   PRO A 852      73.540  33.230  36.540  1.00  0.00           N
ATOM   3184  CD  PRO A 852      73.960  32.150  37.360  1.00  0.00           C
ATOM   3185  HD1 PRO A 852      73.560  32.070  38.400  1.00  0.00           H
ATOM   3186  HD2 PRO A 852      75.070  32.210  37.390  1.00  0.00           H
ATOM   3187  CA  PRO A 852      72.500  32.730  35.600  1.00  0.00           C
ATOM   3188  HA  PRO A 852      72.880  32.680  34.590  1.00  0.00           H
ATOM   3189  CB  PRO A 852      72.190  31.320  35.860  1.00  0.00           C
ATOM   3190  HB1 PRO A 852      71.970  30.650  35.020  1.00  0.00           H
ATOM   3191  HB2 PRO A 852      71.350  31.100  36.550  1.00  0.00           H
ATOM   3192  CG  PRO A 852      73.500  30.920  36.460  1.00  0.00           C
ATOM   3193  HG1 PRO A 852      73.380  29.990  37.050  1.00  0.00           H
ATOM   3194  HG2 PRO A 852      74.160  30.820  35.570  1.00  0.00           H
ATOM   3195  C   PRO A 852      71.260  33.630  35.470  1.00  0.00           C
ATOM   3196  O   PRO A 852      70.840  34.210  36.500  1.00  0.00           O
ATOM   3197  N   THR A 853      70.560  33.720  34.330  1.00  0.00           N
ATOM   3198  HN  THR A 853      70.660  33.000  33.640  1.00  0.00           H
ATOM   3199  CA  THR A 853      69.340  34.550  34.120  1.00  0.00           C
ATOM   3200  HA  THR A 853      69.620  35.530  34.440  1.00  0.00           H
ATOM   3201  CB  THR A 853      68.980  34.790  32.620  1.00  0.00           C
ATOM   3202  HB  THR A 853      67.940  35.180  32.530  1.00  0.00           H
ATOM   3203  OG1 THR A 853      69.000  33.590  31.880  1.00  0.00           O
ATOM   3204  HG1 THR A 853      69.200  33.920  31.010  1.00  0.00           H
ATOM   3205  CG2 THR A 853      70.010  35.760  32.020  1.00  0.00           C
ATOM   3206 HG21 THR A 853      70.990  35.290  32.240  1.00  0.00           H
ATOM   3207 HG22 THR A 853      69.840  36.780  32.420  1.00  0.00           H
ATOM   3208 HG23 THR A 853      69.820  35.820  30.920  1.00  0.00           H
ATOM   3209  C   THR A 853      68.200  34.110  34.940  1.00  0.00           C
ATOM   3210  O   THR A 853      67.600  34.900  35.620  1.00  0.00           O
ATOM   3211  N   LYS A 854      67.900  32.810  34.960  1.00  0.00           N
ATOM   3212  HN  LYS A 854      68.170  32.210  34.200  1.00  0.00           H
ATOM   3213  CA  LYS A 854      66.950  32.260  35.890  1.00  0.00           C
ATOM   3214  HA  LYS A 854      66.070  32.820  35.620  1.00  0.00           H
ATOM   3215  CB  LYS A 854      66.510  30.790  35.630  1.00  0.00           C
ATOM   3216  HB1 LYS A 854      67.310  30.020  35.720  1.00  0.00           H
ATOM   3217  HB2 LYS A 854      66.220  30.800  34.560  1.00  0.00           H
ATOM   3218  CG  LYS A 854      65.280  30.350  36.420  1.00  0.00           C
ATOM   3219  HG1 LYS A 854      65.410  30.380  37.520  1.00  0.00           H
ATOM   3220  HG2 LYS A 854      65.200  29.270  36.180  1.00  0.00           H
ATOM   3221  CD  LYS A 854      63.900  31.100  36.100  1.00  0.00           C
ATOM   3222  HD1 LYS A 854      63.850  31.250  35.000  1.00  0.00           H
ATOM   3223  HD2 LYS A 854      63.860  32.110  36.540  1.00  0.00           H
ATOM   3224  CE  LYS A 854      62.630  30.320  36.420  1.00  0.00           C
ATOM   3225  HE1 LYS A 854      62.640  29.840  37.420  1.00  0.00           H
ATOM   3226  HE2 LYS A 854      62.550  29.500  35.670  1.00  0.00           H
ATOM   3227  NZ  LYS A 854      61.400  31.180  36.330  1.00  0.00           N
ATOM   3228  HZ1 LYS A 854      61.390  31.860  37.110  1.00  0.00           H
ATOM   3229  HZ2 LYS A 854      60.540  30.620  36.470  1.00  0.00           H
ATOM   3230  HZ3 LYS A 854      61.510  31.630  35.400  1.00  0.00           H
ATOM   3231  C   LYS A 854      67.250  32.430  37.380  1.00  0.00           C
ATOM   3232  O   LYS A 854      66.350  32.720  38.220  1.00  0.00           O
ATOM   3233  N   VAL A 855      68.560  32.420  37.750  1.00  0.00           N
ATOM   3234  HN  VAL A 855      69.330  32.260  37.150  1.00  0.00           H
ATOM   3235  CA  VAL A 855      68.920  32.800  39.120  1.00  0.00           C
ATOM   3236  HA  VAL A 855      68.450  32.160  39.860  1.00  0.00           H
ATOM   3237  CB  VAL A 855      70.330  32.400  39.440  1.00  0.00           C
ATOM   3238  HB  VAL A 855      71.050  32.910  38.770  1.00  0.00           H
ATOM   3239  CG1 VAL A 855      70.640  32.820  40.900  1.00  0.00           C
ATOM   3240 HG11 VAL A 855      71.480  32.270  41.360  1.00  0.00           H
ATOM   3241 HG12 VAL A 855      69.740  32.620  41.510  1.00  0.00           H
ATOM   3242 HG13 VAL A 855      70.920  33.890  40.920  1.00  0.00           H
ATOM   3243  CG2 VAL A 855      70.510  30.940  39.420  1.00  0.00           C
ATOM   3244 HG21 VAL A 855      70.620  30.380  38.470  1.00  0.00           H
ATOM   3245 HG22 VAL A 855      69.710  30.380  39.940  1.00  0.00           H
ATOM   3246 HG23 VAL A 855      71.440  30.710  39.990  1.00  0.00           H
ATOM   3247  C   VAL A 855      68.710  34.310  39.440  1.00  0.00           C
ATOM   3248  O   VAL A 855      68.030  34.670  40.350  1.00  0.00           O
ATOM   3249  N   ARG A 856      69.280  35.230  38.670  1.00  0.00           N
ATOM   3250  HN  ARG A 856      69.850  35.050  37.870  1.00  0.00           H
ATOM   3251  CA  ARG A 856      69.110  36.700  38.960  1.00  0.00           C
ATOM   3252  HA  ARG A 856      69.480  36.840  39.950  1.00  0.00           H
ATOM   3253  CB  ARG A 856      70.010  37.540  37.930  1.00  0.00           C
ATOM   3254  HB1 ARG A 856      71.020  37.080  37.950  1.00  0.00           H
ATOM   3255  HB2 ARG A 856      70.170  38.580  38.290  1.00  0.00           H
ATOM   3256  CG  ARG A 856      69.560  37.490  36.420  1.00  0.00           C
ATOM   3257  HG1 ARG A 856      68.500  37.840  36.340  1.00  0.00           H
ATOM   3258  HG2 ARG A 856      69.480  36.440  36.070  1.00  0.00           H
ATOM   3259  CD  ARG A 856      70.370  38.260  35.280  1.00  0.00           C
ATOM   3260  HD1 ARG A 856      70.590  39.280  35.650  1.00  0.00           H
ATOM   3261  HD2 ARG A 856      69.840  38.270  34.310  1.00  0.00           H
ATOM   3262  NE  ARG A 856      71.630  37.560  35.000  1.00  0.00           N
ATOM   3263  HE  ARG A 856      72.060  37.090  35.760  1.00  0.00           H
ATOM   3264  CZ  ARG A 856      72.390  37.880  33.940  1.00  0.00           C
ATOM   3265  NH1 ARG A 856      72.140  38.750  33.020  1.00  0.00           N
ATOM   3266 HH11 ARG A 856      71.500  39.480  33.240  1.00  0.00           H
ATOM   3267 HH12 ARG A 856      72.890  38.860  32.370  1.00  0.00           H
ATOM   3268  NH2 ARG A 856      73.450  37.130  33.790  1.00  0.00           N
ATOM   3269 HH21 ARG A 856      73.940  37.290  32.930  1.00  0.00           H
ATOM   3270 HH22 ARG A 856      73.550  36.390  34.450  1.00  0.00           H
ATOM   3271  C   ARG A 856      67.620  37.190  38.940  1.00  0.00           C
ATOM   3272  O   ARG A 856      67.260  38.080  39.700  1.00  0.00           O
ATOM   3273  N   SER A 857      66.780  36.600  38.060  1.00  0.00           N
ATOM   3274  HN  SER A 857      67.270  35.980  37.460  1.00  0.00           H
ATOM   3275  CA  SER A 857      65.310  36.740  37.940  1.00  0.00           C
ATOM   3276  HA  SER A 857      64.920  37.730  38.040  1.00  0.00           H
ATOM   3277  CB  SER A 857      64.800  36.130  36.540  1.00  0.00           C
ATOM   3278  HB1 SER A 857      65.080  35.070  36.380  1.00  0.00           H
ATOM   3279  HB2 SER A 857      65.160  36.750  35.680  1.00  0.00           H
ATOM   3280  OG  SER A 857      63.360  36.200  36.340  1.00  0.00           O
ATOM   3281  HG1 SER A 857      63.100  35.710  35.570  1.00  0.00           H
ATOM   3282  C   SER A 857      64.540  36.040  39.060  1.00  0.00           C
ATOM   3283  O   SER A 857      63.530  36.500  39.640  1.00  0.00           O
ATOM   3284  N   THR A 858      65.070  34.890  39.530  1.00  0.00           N
ATOM   3285  HN  THR A 858      65.950  34.550  39.210  1.00  0.00           H
ATOM   3286  CA  THR A 858      64.560  34.210  40.720  1.00  0.00           C
ATOM   3287  HA  THR A 858      63.490  34.260  40.590  1.00  0.00           H
ATOM   3288  CB  THR A 858      64.810  32.710  40.920  1.00  0.00           C
ATOM   3289  HB  THR A 858      65.910  32.550  40.940  1.00  0.00           H
ATOM   3290  OG1 THR A 858      64.100  32.040  39.880  1.00  0.00           O
ATOM   3291  HG1 THR A 858      64.630  32.130  39.090  1.00  0.00           H
ATOM   3292  CG2 THR A 858      64.260  32.190  42.230  1.00  0.00           C
ATOM   3293 HG21 THR A 858      63.200  32.500  42.330  1.00  0.00           H
ATOM   3294 HG22 THR A 858      64.810  32.600  43.110  1.00  0.00           H
ATOM   3295 HG23 THR A 858      64.260  31.070  42.210  1.00  0.00           H
ATOM   3296  C   THR A 858      64.760  34.960  42.000  1.00  0.00           C
ATOM   3297  O   THR A 858      63.830  35.040  42.850  1.00  0.00           O
ATOM   3298  N   ILE A 859      65.960  35.550  42.110  1.00  0.00           N
ATOM   3299  HN  ILE A 859      66.700  35.360  41.490  1.00  0.00           H
ATOM   3300  CA  ILE A 859      66.330  36.440  43.230  1.00  0.00           C
ATOM   3301  HA  ILE A 859      66.200  35.850  44.120  1.00  0.00           H
ATOM   3302  CB  ILE A 859      67.820  36.880  43.090  1.00  0.00           C
ATOM   3303  HB  ILE A 859      68.020  37.000  42.000  1.00  0.00           H
ATOM   3304  CG2 ILE A 859      68.060  38.300  43.770  1.00  0.00           C
ATOM   3305 HG21 ILE A 859      67.630  39.160  43.240  1.00  0.00           H
ATOM   3306 HG22 ILE A 859      69.150  38.490  43.730  1.00  0.00           H
ATOM   3307 HG23 ILE A 859      67.710  38.210  44.820  1.00  0.00           H
ATOM   3308  CG1 ILE A 859      68.690  35.680  43.600  1.00  0.00           C
ATOM   3309 HG11 ILE A 859      68.420  34.700  43.170  1.00  0.00           H
ATOM   3310 HG12 ILE A 859      68.750  35.730  44.710  1.00  0.00           H
ATOM   3311  CD  ILE A 859      70.140  35.910  43.200  1.00  0.00           C
ATOM   3312  HD1 ILE A 859      70.180  36.120  42.110  1.00  0.00           H
ATOM   3313  HD2 ILE A 859      70.660  34.930  43.280  1.00  0.00           H
ATOM   3314  HD3 ILE A 859      70.630  36.680  43.820  1.00  0.00           H
ATOM   3315  C   ILE A 859      65.390  37.620  43.310  1.00  0.00           C
ATOM   3316  O   ILE A 859      64.860  38.090  44.330  1.00  0.00           O
ATOM   3317  N   SER A 860      65.100  38.240  42.060  1.00  0.00           N
ATOM   3318  HN  SER A 860      65.540  37.780  41.290  1.00  0.00           H
ATOM   3319  CA  SER A 860      64.180  39.400  41.900  1.00  0.00           C
ATOM   3320  HA  SER A 860      64.510  40.210  42.540  1.00  0.00           H
ATOM   3321  CB  SER A 860      64.360  39.830  40.340  1.00  0.00           C
ATOM   3322  HB1 SER A 860      64.440  38.930  39.700  1.00  0.00           H
ATOM   3323  HB2 SER A 860      65.330  40.340  40.220  1.00  0.00           H
ATOM   3324  OG  SER A 860      63.340  40.700  39.840  1.00  0.00           O
ATOM   3325  HG1 SER A 860      63.330  41.440  40.450  1.00  0.00           H
ATOM   3326  C   SER A 860      62.720  39.060  42.220  1.00  0.00           C
ATOM   3327  O   SER A 860      62.070  39.930  42.870  1.00  0.00           O
ATOM   3328  N   ASP A 861      62.220  37.830  41.870  1.00  0.00           N
ATOM   3329  HN  ASP A 861      62.740  37.040  41.550  1.00  0.00           H
ATOM   3330  CA  ASP A 861      60.800  37.370  42.120  1.00  0.00           C
ATOM   3331  HA  ASP A 861      60.200  38.140  41.670  1.00  0.00           H
ATOM   3332  CB  ASP A 861      60.470  36.040  41.340  1.00  0.00           C
ATOM   3333  HB1 ASP A 861      59.500  35.680  41.750  1.00  0.00           H
ATOM   3334  HB2 ASP A 861      61.270  35.290  41.530  1.00  0.00           H
ATOM   3335  CG  ASP A 861      60.330  36.170  39.820  1.00  0.00           C
ATOM   3336  OD1 ASP A 861      60.350  35.130  39.130  1.00  0.00           O
ATOM   3337  OD2 ASP A 861      60.110  37.300  39.300  1.00  0.00           O
ATOM   3338  C   ASP A 861      60.420  37.230  43.550  1.00  0.00           C
ATOM   3339  O   ASP A 861      59.280  37.540  43.960  1.00  0.00           O
ATOM   3340  N   PHE A 862      61.430  36.810  44.410  1.00  0.00           N
ATOM   3341  HN  PHE A 862      62.230  36.320  44.080  1.00  0.00           H
ATOM   3342  CA  PHE A 862      61.170  36.670  45.810  1.00  0.00           C
ATOM   3343  HA  PHE A 862      60.090  36.590  45.850  1.00  0.00           H
ATOM   3344  CB  PHE A 862      61.840  35.460  46.400  1.00  0.00           C
ATOM   3345  HB1 PHE A 862      61.660  35.350  47.500  1.00  0.00           H
ATOM   3346  HB2 PHE A 862      62.940  35.400  46.290  1.00  0.00           H
ATOM   3347  CG  PHE A 862      61.230  34.220  45.820  1.00  0.00           C
ATOM   3348  CD1 PHE A 862      59.970  33.740  46.240  1.00  0.00           C
ATOM   3349  HD1 PHE A 862      59.350  34.440  46.790  1.00  0.00           H
ATOM   3350  CE1 PHE A 862      59.560  32.430  45.960  1.00  0.00           C
ATOM   3351  HE1 PHE A 862      58.620  31.970  46.210  1.00  0.00           H
ATOM   3352  CZ  PHE A 862      60.460  31.510  45.350  1.00  0.00           C
ATOM   3353  HZ  PHE A 862      60.160  30.470  45.350  1.00  0.00           H
ATOM   3354  CD2 PHE A 862      62.090  33.330  45.080  1.00  0.00           C
ATOM   3355  HD2 PHE A 862      63.100  33.680  44.880  1.00  0.00           H
ATOM   3356  CE2 PHE A 862      61.690  31.970  44.990  1.00  0.00           C
ATOM   3357  HE2 PHE A 862      62.420  31.280  44.580  1.00  0.00           H
ATOM   3358  C   PHE A 862      61.640  37.800  46.750  1.00  0.00           C
ATOM   3359  O   PHE A 862      61.740  37.650  47.980  1.00  0.00           O
ATOM   3360  N   ALA A 863      62.040  38.930  46.210  1.00  0.00           N
ATOM   3361  HN  ALA A 863      61.970  38.960  45.220  1.00  0.00           H
ATOM   3362  CA  ALA A 863      62.770  40.040  46.780  1.00  0.00           C
ATOM   3363  HA  ALA A 863      63.760  39.670  46.960  1.00  0.00           H
ATOM   3364  CB  ALA A 863      62.800  41.340  45.880  1.00  0.00           C
ATOM   3365  HB1 ALA A 863      63.190  42.230  46.440  1.00  0.00           H
ATOM   3366  HB2 ALA A 863      61.850  41.600  45.360  1.00  0.00           H
ATOM   3367  HB3 ALA A 863      63.510  41.160  45.060  1.00  0.00           H
ATOM   3368  C   ALA A 863      62.350  40.450  48.180  1.00  0.00           C
ATOM   3369  O   ALA A 863      63.200  40.330  49.030  1.00  0.00           O
ATOM   3370  N   VAL A 864      61.110  40.790  48.470  1.00  0.00           N
ATOM   3371  HN  VAL A 864      60.550  40.810  47.640  1.00  0.00           H
ATOM   3372  CA  VAL A 864      60.680  41.190  49.840  1.00  0.00           C
ATOM   3373  HA  VAL A 864      61.330  42.010  50.070  1.00  0.00           H
ATOM   3374  CB  VAL A 864      59.270  41.800  49.970  1.00  0.00           C
ATOM   3375  HB  VAL A 864      58.580  40.980  49.690  1.00  0.00           H
ATOM   3376  CG1 VAL A 864      59.140  42.310  51.380  1.00  0.00           C
ATOM   3377 HG11 VAL A 864      58.200  42.910  51.310  1.00  0.00           H
ATOM   3378 HG12 VAL A 864      59.970  42.990  51.630  1.00  0.00           H
ATOM   3379 HG13 VAL A 864      59.060  41.460  52.090  1.00  0.00           H
ATOM   3380  CG2 VAL A 864      59.200  43.010  49.030  1.00  0.00           C
ATOM   3381 HG21 VAL A 864      59.400  42.790  47.950  1.00  0.00           H
ATOM   3382 HG22 VAL A 864      59.840  43.840  49.420  1.00  0.00           H
ATOM   3383 HG23 VAL A 864      58.130  43.240  49.130  1.00  0.00           H
ATOM   3384  C   VAL A 864      60.820  40.090  50.900  1.00  0.00           C
ATOM   3385  O   VAL A 864      61.480  40.230  51.920  1.00  0.00           O
ATOM   3386  N   PHE A 865      60.350  38.890  50.490  1.00  0.00           N
ATOM   3387  HN  PHE A 865      59.850  38.760  49.640  1.00  0.00           H
ATOM   3388  CA  PHE A 865      60.320  37.690  51.290  1.00  0.00           C
ATOM   3389  HA  PHE A 865      59.810  37.850  52.220  1.00  0.00           H
ATOM   3390  CB  PHE A 865      59.580  36.600  50.490  1.00  0.00           C
ATOM   3391  HB1 PHE A 865      60.150  36.410  49.550  1.00  0.00           H
ATOM   3392  HB2 PHE A 865      58.570  37.000  50.230  1.00  0.00           H
ATOM   3393  CG  PHE A 865      59.410  35.430  51.340  1.00  0.00           C
ATOM   3394  CD1 PHE A 865      60.430  34.420  51.430  1.00  0.00           C
ATOM   3395  HD1 PHE A 865      61.360  34.620  50.890  1.00  0.00           H
ATOM   3396  CE1 PHE A 865      60.400  33.370  52.410  1.00  0.00           C
ATOM   3397  HE1 PHE A 865      61.110  32.560  52.410  1.00  0.00           H
ATOM   3398  CZ  PHE A 865      59.250  33.240  53.220  1.00  0.00           C
ATOM   3399  HZ  PHE A 865      59.110  32.390  53.880  1.00  0.00           H
ATOM   3400  CD2 PHE A 865      58.370  35.260  52.200  1.00  0.00           C
ATOM   3401  HD2 PHE A 865      57.590  36.010  52.180  1.00  0.00           H
ATOM   3402  CE2 PHE A 865      58.320  34.190  53.170  1.00  0.00           C
ATOM   3403  HE2 PHE A 865      57.440  34.060  53.780  1.00  0.00           H
ATOM   3404  C   PHE A 865      61.780  37.370  51.600  1.00  0.00           C
ATOM   3405  O   PHE A 865      62.160  37.050  52.720  1.00  0.00           O
ATOM   3406  N   LEU A 866      62.670  37.530  50.570  1.00  0.00           N
ATOM   3407  HN  LEU A 866      62.250  37.610  49.670  1.00  0.00           H
ATOM   3408  CA  LEU A 866      64.100  37.280  50.690  1.00  0.00           C
ATOM   3409  HA  LEU A 866      64.230  36.300  51.100  1.00  0.00           H
ATOM   3410  CB  LEU A 866      64.650  37.080  49.230  1.00  0.00           C
ATOM   3411  HB1 LEU A 866      64.380  37.990  48.660  1.00  0.00           H
ATOM   3412  HB2 LEU A 866      64.000  36.290  48.790  1.00  0.00           H
ATOM   3413  CG  LEU A 866      66.150  36.930  48.990  1.00  0.00           C
ATOM   3414  HG  LEU A 866      66.620  37.880  49.300  1.00  0.00           H
ATOM   3415  CD1 LEU A 866      66.720  35.720  49.770  1.00  0.00           C
ATOM   3416 HD11 LEU A 866      66.640  35.880  50.870  1.00  0.00           H
ATOM   3417 HD12 LEU A 866      67.820  35.680  49.680  1.00  0.00           H
ATOM   3418 HD13 LEU A 866      66.150  34.850  49.370  1.00  0.00           H
ATOM   3419  CD2 LEU A 866      66.350  36.790  47.480  1.00  0.00           C
ATOM   3420 HD21 LEU A 866      66.260  35.710  47.240  1.00  0.00           H
ATOM   3421 HD22 LEU A 866      67.360  36.990  47.060  1.00  0.00           H
ATOM   3422 HD23 LEU A 866      65.540  37.280  46.880  1.00  0.00           H
ATOM   3423  C   LEU A 866      64.860  38.340  51.530  1.00  0.00           C
ATOM   3424  O   LEU A 866      65.740  38.000  52.290  1.00  0.00           O
ATOM   3425  N   THR A 867      64.560  39.600  51.570  1.00  0.00           N
ATOM   3426  HN  THR A 867      63.780  39.880  51.010  1.00  0.00           H
ATOM   3427  CA  THR A 867      64.950  40.680  52.470  1.00  0.00           C
ATOM   3428  HA  THR A 867      66.000  40.830  52.330  1.00  0.00           H
ATOM   3429  CB  THR A 867      64.360  42.090  52.130  1.00  0.00           C
ATOM   3430  HB  THR A 867      63.280  42.150  52.370  1.00  0.00           H
ATOM   3431  OG1 THR A 867      64.570  42.380  50.750  1.00  0.00           O
ATOM   3432  HG1 THR A 867      64.030  41.730  50.310  1.00  0.00           H
ATOM   3433  CG2 THR A 867      65.080  43.230  52.830  1.00  0.00           C
ATOM   3434 HG21 THR A 867      65.010  43.170  53.940  1.00  0.00           H
ATOM   3435 HG22 THR A 867      64.740  44.210  52.450  1.00  0.00           H
ATOM   3436 HG23 THR A 867      66.180  43.210  52.710  1.00  0.00           H
ATOM   3437  C   THR A 867      64.610  40.310  53.860  1.00  0.00           C
ATOM   3438  O   THR A 867      65.470  40.420  54.750  1.00  0.00           O
ATOM   3439  N   ILE A 868      63.340  39.780  54.140  1.00  0.00           N
ATOM   3440  HN  ILE A 868      62.690  39.870  53.390  1.00  0.00           H
ATOM   3441  CA  ILE A 868      62.880  39.210  55.380  1.00  0.00           C
ATOM   3442  HA  ILE A 868      62.950  39.960  56.150  1.00  0.00           H
ATOM   3443  CB  ILE A 868      61.390  38.910  55.410  1.00  0.00           C
ATOM   3444  HB  ILE A 868      61.060  38.180  54.640  1.00  0.00           H
ATOM   3445  CG2 ILE A 868      60.990  38.160  56.690  1.00  0.00           C
ATOM   3446 HG21 ILE A 868      61.570  37.230  56.850  1.00  0.00           H
ATOM   3447 HG22 ILE A 868      59.910  37.910  56.680  1.00  0.00           H
ATOM   3448 HG23 ILE A 868      61.080  38.790  57.590  1.00  0.00           H
ATOM   3449  CG1 ILE A 868      60.570  40.210  55.340  1.00  0.00           C
ATOM   3450 HG11 ILE A 868      60.980  40.970  54.630  1.00  0.00           H
ATOM   3451 HG12 ILE A 868      60.560  40.730  56.340  1.00  0.00           H
ATOM   3452  CD  ILE A 868      59.140  40.010  54.810  1.00  0.00           C
ATOM   3453  HD1 ILE A 868      58.450  40.870  54.690  1.00  0.00           H
ATOM   3454  HD2 ILE A 868      58.620  39.240  55.410  1.00  0.00           H
ATOM   3455  HD3 ILE A 868      59.320  39.640  53.770  1.00  0.00           H
ATOM   3456  C   ILE A 868      63.770  38.060  55.830  1.00  0.00           C
ATOM   3457  O   ILE A 868      64.300  38.000  56.940  1.00  0.00           O
ATOM   3458  N   VAL A 869      64.040  37.140  54.880  1.00  0.00           N
ATOM   3459  HN  VAL A 869      63.660  37.150  53.950  1.00  0.00           H
ATOM   3460  CA  VAL A 869      64.820  35.940  55.130  1.00  0.00           C
ATOM   3461  HA  VAL A 869      64.390  35.300  55.880  1.00  0.00           H
ATOM   3462  CB  VAL A 869      64.700  34.890  53.890  1.00  0.00           C
ATOM   3463  HB  VAL A 869      64.810  35.560  53.010  1.00  0.00           H
ATOM   3464  CG1 VAL A 869      65.770  33.790  53.900  1.00  0.00           C
ATOM   3465 HG11 VAL A 869      65.750  33.200  54.840  1.00  0.00           H
ATOM   3466 HG12 VAL A 869      66.800  34.140  53.690  1.00  0.00           H
ATOM   3467 HG13 VAL A 869      65.520  33.050  53.090  1.00  0.00           H
ATOM   3468  CG2 VAL A 869      63.380  34.200  54.040  1.00  0.00           C
ATOM   3469 HG21 VAL A 869      63.080  33.500  53.240  1.00  0.00           H
ATOM   3470 HG22 VAL A 869      62.620  34.990  54.240  1.00  0.00           H
ATOM   3471 HG23 VAL A 869      63.410  33.550  54.950  1.00  0.00           H
ATOM   3472  C   VAL A 869      66.250  36.120  55.440  1.00  0.00           C
ATOM   3473  O   VAL A 869      66.750  35.560  56.460  1.00  0.00           O
ATOM   3474  N   ILE A 870      67.030  36.910  54.670  1.00  0.00           N
ATOM   3475  HN  ILE A 870      66.670  37.370  53.870  1.00  0.00           H
ATOM   3476  CA  ILE A 870      68.350  37.340  55.080  1.00  0.00           C
ATOM   3477  HA  ILE A 870      68.930  36.440  55.230  1.00  0.00           H
ATOM   3478  CB  ILE A 870      69.000  38.180  54.000  1.00  0.00           C
ATOM   3479  HB  ILE A 870      68.270  38.960  53.760  1.00  0.00           H
ATOM   3480  CG2 ILE A 870      70.320  38.940  54.340  1.00  0.00           C
ATOM   3481 HG21 ILE A 870      70.130  40.030  54.410  1.00  0.00           H
ATOM   3482 HG22 ILE A 870      71.080  38.940  53.520  1.00  0.00           H
ATOM   3483 HG23 ILE A 870      70.770  38.590  55.300  1.00  0.00           H
ATOM   3484  CG1 ILE A 870      69.160  37.310  52.710  1.00  0.00           C
ATOM   3485 HG11 ILE A 870      69.640  37.950  51.930  1.00  0.00           H
ATOM   3486 HG12 ILE A 870      68.170  36.930  52.380  1.00  0.00           H
ATOM   3487  CD  ILE A 870      69.980  36.050  52.890  1.00  0.00           C
ATOM   3488  HD1 ILE A 870      69.400  35.360  53.540  1.00  0.00           H
ATOM   3489  HD2 ILE A 870      70.910  36.450  53.360  1.00  0.00           H
ATOM   3490  HD3 ILE A 870      70.080  35.630  51.870  1.00  0.00           H
ATOM   3491  C   ILE A 870      68.370  38.120  56.370  1.00  0.00           C
ATOM   3492  O   ILE A 870      69.030  37.640  57.310  1.00  0.00           O
ATOM   3493  N   MET A 871      67.590  39.240  56.610  1.00  0.00           N
ATOM   3494  HN  MET A 871      67.020  39.580  55.860  1.00  0.00           H
ATOM   3495  CA  MET A 871      67.590  39.970  57.880  1.00  0.00           C
ATOM   3496  HA  MET A 871      68.530  40.410  58.160  1.00  0.00           H
ATOM   3497  CB  MET A 871      66.530  41.030  57.780  1.00  0.00           C
ATOM   3498  HB1 MET A 871      66.260  41.410  58.780  1.00  0.00           H
ATOM   3499  HB2 MET A 871      65.640  40.800  57.160  1.00  0.00           H
ATOM   3500  CG  MET A 871      67.030  42.270  57.000  1.00  0.00           C
ATOM   3501  HG1 MET A 871      66.160  42.970  56.980  1.00  0.00           H
ATOM   3502  HG2 MET A 871      67.310  42.060  55.950  1.00  0.00           H
ATOM   3503  SD  MET A 871      68.440  43.070  57.840  1.00  0.00           S
ATOM   3504  CE  MET A 871      68.650  44.190  56.440  1.00  0.00           C
ATOM   3505  HE1 MET A 871      68.960  43.650  55.520  1.00  0.00           H
ATOM   3506  HE2 MET A 871      69.460  44.900  56.710  1.00  0.00           H
ATOM   3507  HE3 MET A 871      67.730  44.760  56.180  1.00  0.00           H
ATOM   3508  C   MET A 871      67.200  39.120  59.070  1.00  0.00           C
ATOM   3509  O   MET A 871      67.880  39.120  60.140  1.00  0.00           O
ATOM   3510  N   VAL A 872      66.160  38.260  59.020  1.00  0.00           N
ATOM   3511  HN  VAL A 872      65.540  38.230  58.240  1.00  0.00           H
ATOM   3512  CA  VAL A 872      65.760  37.350  60.100  1.00  0.00           C
ATOM   3513  HA  VAL A 872      65.690  37.990  60.960  1.00  0.00           H
ATOM   3514  CB  VAL A 872      64.410  36.620  59.800  1.00  0.00           C
ATOM   3515  HB  VAL A 872      64.490  36.140  58.800  1.00  0.00           H
ATOM   3516  CG1 VAL A 872      64.050  35.590  60.870  1.00  0.00           C
ATOM   3517 HG11 VAL A 872      64.770  34.760  60.960  1.00  0.00           H
ATOM   3518 HG12 VAL A 872      63.040  35.130  60.730  1.00  0.00           H
ATOM   3519 HG13 VAL A 872      64.050  36.000  61.900  1.00  0.00           H
ATOM   3520  CG2 VAL A 872      63.370  37.680  59.760  1.00  0.00           C
ATOM   3521 HG21 VAL A 872      63.050  37.800  60.830  1.00  0.00           H
ATOM   3522 HG22 VAL A 872      62.500  37.240  59.230  1.00  0.00           H
ATOM   3523 HG23 VAL A 872      63.550  38.660  59.250  1.00  0.00           H
ATOM   3524  C   VAL A 872      66.870  36.370  60.360  1.00  0.00           C
ATOM   3525  O   VAL A 872      67.120  36.060  61.500  1.00  0.00           O
ATOM   3526  N   THR A 873      67.680  35.930  59.330  1.00  0.00           N
ATOM   3527  HN  THR A 873      67.520  36.240  58.400  1.00  0.00           H
ATOM   3528  CA  THR A 873      68.730  34.950  59.600  1.00  0.00           C
ATOM   3529  HA  THR A 873      68.240  34.240  60.240  1.00  0.00           H
ATOM   3530  CB  THR A 873      69.240  34.220  58.360  1.00  0.00           C
ATOM   3531  HB  THR A 873      69.690  34.960  57.640  1.00  0.00           H
ATOM   3532  OG1 THR A 873      68.130  33.520  57.820  1.00  0.00           O
ATOM   3533  HG1 THR A 873      67.550  34.190  57.470  1.00  0.00           H
ATOM   3534  CG2 THR A 873      70.310  33.180  58.740  1.00  0.00           C
ATOM   3535 HG21 THR A 873      71.250  33.670  59.090  1.00  0.00           H
ATOM   3536 HG22 THR A 873      70.480  32.370  58.010  1.00  0.00           H
ATOM   3537 HG23 THR A 873      69.860  32.680  59.620  1.00  0.00           H
ATOM   3538  C   THR A 873      69.890  35.610  60.360  1.00  0.00           C
ATOM   3539  O   THR A 873      70.500  35.050  61.250  1.00  0.00           O
ATOM   3540  N   ILE A 874      70.160  36.870  59.960  1.00  0.00           N
ATOM   3541  HN  ILE A 874      69.730  37.280  59.160  1.00  0.00           H
ATOM   3542  CA  ILE A 874      71.100  37.800  60.580  1.00  0.00           C
ATOM   3543  HA  ILE A 874      72.080  37.350  60.650  1.00  0.00           H
ATOM   3544  CB  ILE A 874      71.230  39.060  59.780  1.00  0.00           C
ATOM   3545  HB  ILE A 874      70.200  39.440  59.590  1.00  0.00           H
ATOM   3546  CG2 ILE A 874      72.080  40.110  60.560  1.00  0.00           C
ATOM   3547 HG21 ILE A 874      72.250  40.990  59.910  1.00  0.00           H
ATOM   3548 HG22 ILE A 874      73.050  39.640  60.830  1.00  0.00           H
ATOM   3549 HG23 ILE A 874      71.630  40.480  61.520  1.00  0.00           H
ATOM   3550  CG1 ILE A 874      71.820  38.870  58.360  1.00  0.00           C
ATOM   3551 HG11 ILE A 874      71.520  37.900  57.910  1.00  0.00           H
ATOM   3552 HG12 ILE A 874      72.910  38.790  58.540  1.00  0.00           H
ATOM   3553  CD  ILE A 874      71.640  40.000  57.320  1.00  0.00           C
ATOM   3554  HD1 ILE A 874      70.560  40.130  57.080  1.00  0.00           H
ATOM   3555  HD2 ILE A 874      72.190  39.990  56.350  1.00  0.00           H
ATOM   3556  HD3 ILE A 874      71.900  40.960  57.810  1.00  0.00           H
ATOM   3557  C   ILE A 874      70.760  38.030  62.010  1.00  0.00           C
ATOM   3558  O   ILE A 874      71.600  37.850  62.860  1.00  0.00           O
ATOM   3559  N   ASP A 875      69.420  38.260  62.300  1.00  0.00           N
ATOM   3560  HN  ASP A 875      68.830  38.340  61.510  1.00  0.00           H
ATOM   3561  CA  ASP A 875      68.800  38.280  63.610  1.00  0.00           C
ATOM   3562  HA  ASP A 875      69.390  38.860  64.310  1.00  0.00           H
ATOM   3563  CB  ASP A 875      67.330  39.010  63.520  1.00  0.00           C
ATOM   3564  HB1 ASP A 875      66.520  38.460  63.000  1.00  0.00           H
ATOM   3565  HB2 ASP A 875      67.490  39.870  62.840  1.00  0.00           H
ATOM   3566  CG  ASP A 875      66.930  39.510  64.910  1.00  0.00           C
ATOM   3567  OD1 ASP A 875      67.860  40.000  65.590  1.00  0.00           O
ATOM   3568  OD2 ASP A 875      65.720  39.450  65.330  1.00  0.00           O
ATOM   3569  C   ASP A 875      68.690  36.970  64.420  1.00  0.00           C
ATOM   3570  O   ASP A 875      68.510  37.040  65.630  1.00  0.00           O
ATOM   3571  N   TYR A 876      68.830  35.770  63.800  1.00  0.00           N
ATOM   3572  HN  TYR A 876      68.730  35.800  62.810  1.00  0.00           H
ATOM   3573  CA  TYR A 876      69.030  34.560  64.520  1.00  0.00           C
ATOM   3574  HA  TYR A 876      68.490  34.700  65.450  1.00  0.00           H
ATOM   3575  CB  TYR A 876      68.330  33.440  63.670  1.00  0.00           C
ATOM   3576  HB1 TYR A 876      68.660  33.460  62.610  1.00  0.00           H
ATOM   3577  HB2 TYR A 876      67.230  33.510  63.830  1.00  0.00           H
ATOM   3578  CG  TYR A 876      68.660  32.040  64.110  1.00  0.00           C
ATOM   3579  CD1 TYR A 876      69.530  31.300  63.310  1.00  0.00           C
ATOM   3580  HD1 TYR A 876      69.920  31.710  62.390  1.00  0.00           H
ATOM   3581  CE1 TYR A 876      69.850  29.980  63.550  1.00  0.00           C
ATOM   3582  HE1 TYR A 876      70.580  29.390  63.020  1.00  0.00           H
ATOM   3583  CZ  TYR A 876      69.370  29.380  64.710  1.00  0.00           C
ATOM   3584  OH  TYR A 876      69.900  28.130  65.070  1.00  0.00           O
ATOM   3585  HH  TYR A 876      69.480  27.730  65.820  1.00  0.00           H
ATOM   3586  CD2 TYR A 876      68.080  31.330  65.200  1.00  0.00           C
ATOM   3587  HD2 TYR A 876      67.360  31.900  65.760  1.00  0.00           H
ATOM   3588  CE2 TYR A 876      68.450  30.030  65.510  1.00  0.00           C
ATOM   3589  HE2 TYR A 876      68.170  29.510  66.410  1.00  0.00           H
ATOM   3590  C   TYR A 876      70.420  34.270  64.890  1.00  0.00           C
ATOM   3591  O   TYR A 876      70.780  33.960  66.020  1.00  0.00           O
ATOM   3592  N   LEU A 877      71.330  34.400  63.930  1.00  0.00           N
ATOM   3593  HN  LEU A 877      71.000  34.720  63.050  1.00  0.00           H
ATOM   3594  CA  LEU A 877      72.790  34.210  63.960  1.00  0.00           C
ATOM   3595  HA  LEU A 877      72.990  33.230  64.380  1.00  0.00           H
ATOM   3596  CB  LEU A 877      73.370  34.300  62.510  1.00  0.00           C
ATOM   3597  HB1 LEU A 877      73.280  35.340  62.120  1.00  0.00           H
ATOM   3598  HB2 LEU A 877      72.660  33.760  61.840  1.00  0.00           H
ATOM   3599  CG  LEU A 877      74.710  33.710  62.330  1.00  0.00           C
ATOM   3600  HG  LEU A 877      75.390  34.320  62.960  1.00  0.00           H
ATOM   3601  CD1 LEU A 877      74.790  32.160  62.660  1.00  0.00           C
ATOM   3602 HD11 LEU A 877      74.370  31.990  63.670  1.00  0.00           H
ATOM   3603 HD12 LEU A 877      75.840  31.800  62.730  1.00  0.00           H
ATOM   3604 HD13 LEU A 877      74.170  31.470  62.050  1.00  0.00           H
ATOM   3605  CD2 LEU A 877      75.080  33.910  60.840  1.00  0.00           C
ATOM   3606 HD21 LEU A 877      74.930  34.970  60.530  1.00  0.00           H
ATOM   3607 HD22 LEU A 877      74.400  33.370  60.150  1.00  0.00           H
ATOM   3608 HD23 LEU A 877      76.150  33.640  60.700  1.00  0.00           H
ATOM   3609  C   LEU A 877      73.500  35.210  64.830  1.00  0.00           C
ATOM   3610  O   LEU A 877      74.120  34.800  65.810  1.00  0.00           O
ATOM   3611  N   VAL A 878      73.280  36.510  64.540  1.00  0.00           N
ATOM   3612  HN  VAL A 878      72.710  36.750  63.760  1.00  0.00           H
ATOM   3613  CA  VAL A 878      73.980  37.550  65.260  1.00  0.00           C
ATOM   3614  HA  VAL A 878      74.820  37.130  65.810  1.00  0.00           H
ATOM   3615  CB  VAL A 878      74.520  38.700  64.440  1.00  0.00           C
ATOM   3616  HB  VAL A 878      73.660  39.190  63.910  1.00  0.00           H
ATOM   3617  CG1 VAL A 878      75.210  39.820  65.210  1.00  0.00           C
ATOM   3618 HG11 VAL A 878      75.760  40.510  64.530  1.00  0.00           H
ATOM   3619 HG12 VAL A 878      75.870  39.520  66.050  1.00  0.00           H
ATOM   3620 HG13 VAL A 878      74.480  40.490  65.710  1.00  0.00           H
ATOM   3621  CG2 VAL A 878      75.450  38.140  63.340  1.00  0.00           C
ATOM   3622 HG21 VAL A 878      76.190  37.450  63.800  1.00  0.00           H
ATOM   3623 HG22 VAL A 878      75.990  38.920  62.750  1.00  0.00           H
ATOM   3624 HG23 VAL A 878      74.860  37.500  62.650  1.00  0.00           H
ATOM   3625  C   VAL A 878      73.130  38.130  66.400  1.00  0.00           C
ATOM   3626  O   VAL A 878      73.490  38.010  67.600  1.00  0.00           O
ATOM   3627  N   GLY A 879      71.950  38.650  66.070  1.00  0.00           N
ATOM   3628  HN  GLY A 879      71.730  38.620  65.100  1.00  0.00           H
ATOM   3629  CA  GLY A 879      70.930  39.350  66.960  1.00  0.00           C
ATOM   3630  HA1 GLY A 879      70.990  38.950  67.960  1.00  0.00           H
ATOM   3631  HA2 GLY A 879      70.060  39.090  66.380  1.00  0.00           H
ATOM   3632  C   GLY A 879      71.070  40.830  66.820  1.00  0.00           C
ATOM   3633  O   GLY A 879      72.100  41.400  67.290  1.00  0.00           O
ATOM   3634  N   VAL A 880      70.030  41.480  66.330  1.00  0.00           N
ATOM   3635  HN  VAL A 880      69.210  41.060  65.950  1.00  0.00           H
ATOM   3636  CA  VAL A 880      69.970  42.940  66.200  1.00  0.00           C
ATOM   3637  HA  VAL A 880      70.960  43.370  66.270  1.00  0.00           H
ATOM   3638  CB  VAL A 880      69.520  43.400  64.850  1.00  0.00           C
ATOM   3639  HB  VAL A 880      68.610  42.810  64.620  1.00  0.00           H
ATOM   3640  CG1 VAL A 880      69.250  44.880  64.750  1.00  0.00           C
ATOM   3641 HG11 VAL A 880      68.300  45.180  65.240  1.00  0.00           H
ATOM   3642 HG12 VAL A 880      69.020  45.130  63.690  1.00  0.00           H
ATOM   3643 HG13 VAL A 880      70.200  45.430  64.920  1.00  0.00           H
ATOM   3644  CG2 VAL A 880      70.610  42.960  63.840  1.00  0.00           C
ATOM   3645 HG21 VAL A 880      70.330  43.270  62.810  1.00  0.00           H
ATOM   3646 HG22 VAL A 880      70.640  41.850  63.890  1.00  0.00           H
ATOM   3647 HG23 VAL A 880      71.580  43.430  64.110  1.00  0.00           H
ATOM   3648  C   VAL A 880      69.010  43.420  67.330  1.00  0.00           C
ATOM   3649  O   VAL A 880      67.780  43.200  67.210  1.00  0.00           O
ATOM   3650  N   PRO A 881      69.530  44.250  68.320  1.00  0.00           N
ATOM   3651  CD  PRO A 881      70.930  44.370  68.590  1.00  0.00           C
ATOM   3652  HD1 PRO A 881      71.430  44.790  67.700  1.00  0.00           H
ATOM   3653  HD2 PRO A 881      71.300  43.320  68.540  1.00  0.00           H
ATOM   3654  CA  PRO A 881      68.750  45.210  69.000  1.00  0.00           C
ATOM   3655  HA  PRO A 881      68.250  44.700  69.820  1.00  0.00           H
ATOM   3656  CB  PRO A 881      69.770  46.100  69.570  1.00  0.00           C
ATOM   3657  HB1 PRO A 881      69.420  46.490  70.560  1.00  0.00           H
ATOM   3658  HB2 PRO A 881      69.960  47.000  68.930  1.00  0.00           H
ATOM   3659  CG  PRO A 881      70.950  45.210  69.840  1.00  0.00           C
ATOM   3660  HG1 PRO A 881      71.880  45.790  70.000  1.00  0.00           H
ATOM   3661  HG2 PRO A 881      70.780  44.560  70.720  1.00  0.00           H
ATOM   3662  C   PRO A 881      67.670  45.900  68.310  1.00  0.00           C
ATOM   3663  O   PRO A 881      67.970  46.600  67.350  1.00  0.00           O
ATOM   3664  N   SER A 882      66.430  45.720  68.900  1.00  0.00           N
ATOM   3665  HN  SER A 882      66.310  45.310  69.800  1.00  0.00           H
ATOM   3666  CA  SER A 882      65.190  46.070  68.220  1.00  0.00           C
ATOM   3667  HA  SER A 882      65.190  47.120  68.460  1.00  0.00           H
ATOM   3668  CB  SER A 882      65.140  45.820  66.670  1.00  0.00           C
ATOM   3669  HB1 SER A 882      64.110  45.510  66.400  1.00  0.00           H
ATOM   3670  HB2 SER A 882      65.780  44.910  66.630  1.00  0.00           H
ATOM   3671  OG  SER A 882      65.710  46.790  65.790  1.00  0.00           O
ATOM   3672  HG1 SER A 882      66.600  46.930  66.080  1.00  0.00           H
ATOM   3673  C   SER A 882      63.990  45.460  68.860  1.00  0.00           C
ATOM   3674  O   SER A 882      64.060  44.360  69.450  1.00  0.00           O
ATOM   3675  N   PRO A 883      62.880  46.130  68.950  1.00  0.00           N
ATOM   3676  CD  PRO A 883      62.720  47.500  68.410  1.00  0.00           C
ATOM   3677  HD1 PRO A 883      63.220  47.740  67.450  1.00  0.00           H
ATOM   3678  HD2 PRO A 883      63.110  48.170  69.200  1.00  0.00           H
ATOM   3679  CA  PRO A 883      61.590  45.490  69.120  1.00  0.00           C
ATOM   3680  HA  PRO A 883      61.520  45.000  70.090  1.00  0.00           H
ATOM   3681  CB  PRO A 883      60.600  46.600  69.110  1.00  0.00           C
ATOM   3682  HB1 PRO A 883      60.560  46.850  70.200  1.00  0.00           H
ATOM   3683  HB2 PRO A 883      59.560  46.310  68.860  1.00  0.00           H
ATOM   3684  CG  PRO A 883      61.220  47.700  68.310  1.00  0.00           C
ATOM   3685  HG1 PRO A 883      61.020  47.620  67.210  1.00  0.00           H
ATOM   3686  HG2 PRO A 883      60.770  48.710  68.420  1.00  0.00           H
ATOM   3687  C   PRO A 883      61.310  44.390  68.080  1.00  0.00           C
ATOM   3688  O   PRO A 883      61.620  44.680  66.900  1.00  0.00           O
ATOM   3689  N   LYS A 884      60.690  43.270  68.520  1.00  0.00           N
ATOM   3690  HN  LYS A 884      60.470  43.130  69.480  1.00  0.00           H
ATOM   3691  CA  LYS A 884      60.300  42.150  67.660  1.00  0.00           C
ATOM   3692  HA  LYS A 884      60.670  42.400  66.680  1.00  0.00           H
ATOM   3693  CB  LYS A 884      60.850  40.800  68.210  1.00  0.00           C
ATOM   3694  HB1 LYS A 884      60.730  40.130  67.330  1.00  0.00           H
ATOM   3695  HB2 LYS A 884      60.180  40.400  68.990  1.00  0.00           H
ATOM   3696  CG  LYS A 884      62.280  40.790  68.710  1.00  0.00           C
ATOM   3697  HG1 LYS A 884      62.370  39.710  68.960  1.00  0.00           H
ATOM   3698  HG2 LYS A 884      62.480  41.460  69.580  1.00  0.00           H
ATOM   3699  CD  LYS A 884      63.350  41.110  67.690  1.00  0.00           C
ATOM   3700  HD1 LYS A 884      63.280  42.170  67.350  1.00  0.00           H
ATOM   3701  HD2 LYS A 884      63.160  40.500  66.790  1.00  0.00           H
ATOM   3702  CE  LYS A 884      64.770  40.920  68.290  1.00  0.00           C
ATOM   3703  HE1 LYS A 884      64.830  39.880  68.690  1.00  0.00           H
ATOM   3704  HE2 LYS A 884      64.830  41.540  69.210  1.00  0.00           H
ATOM   3705  NZ  LYS A 884      65.940  41.200  67.400  1.00  0.00           N
ATOM   3706  HZ1 LYS A 884      65.880  40.550  66.600  1.00  0.00           H
ATOM   3707  HZ2 LYS A 884      66.810  40.960  67.940  1.00  0.00           H
ATOM   3708  HZ3 LYS A 884      66.000  42.190  67.090  1.00  0.00           H
ATOM   3709  C   LYS A 884      58.770  42.020  67.770  1.00  0.00           C
ATOM   3710  O   LYS A 884      58.150  42.390  68.750  1.00  0.00           O
ATOM   3711  N   LEU A 885      58.140  41.450  66.780  1.00  0.00           N
ATOM   3712  HN  LEU A 885      58.800  41.320  66.040  1.00  0.00           H
ATOM   3713  CA  LEU A 885      56.670  41.170  66.650  1.00  0.00           C
ATOM   3714  HA  LEU A 885      56.230  42.160  66.590  1.00  0.00           H
ATOM   3715  CB  LEU A 885      56.520  40.390  65.300  1.00  0.00           C
ATOM   3716  HB1 LEU A 885      57.150  39.470  65.310  1.00  0.00           H
ATOM   3717  HB2 LEU A 885      56.910  41.000  64.470  1.00  0.00           H
ATOM   3718  CG  LEU A 885      55.090  40.030  64.940  1.00  0.00           C
ATOM   3719  HG  LEU A 885      54.680  39.590  65.880  1.00  0.00           H
ATOM   3720  CD1 LEU A 885      54.300  41.300  64.570  1.00  0.00           C
ATOM   3721 HD11 LEU A 885      53.310  41.020  64.150  1.00  0.00           H
ATOM   3722 HD12 LEU A 885      54.870  41.830  63.790  1.00  0.00           H
ATOM   3723 HD13 LEU A 885      54.220  41.960  65.460  1.00  0.00           H
ATOM   3724  CD2 LEU A 885      54.960  39.200  63.640  1.00  0.00           C
ATOM   3725 HD21 LEU A 885      53.990  39.420  63.140  1.00  0.00           H
ATOM   3726 HD22 LEU A 885      55.080  38.140  63.950  1.00  0.00           H
ATOM   3727 HD23 LEU A 885      55.780  39.380  62.920  1.00  0.00           H
ATOM   3728  C   LEU A 885      56.090  40.400  67.860  1.00  0.00           C
ATOM   3729  O   LEU A 885      56.520  39.440  68.490  1.00  0.00           O
ATOM   3730  N   HSD A 886      54.880  40.890  68.270  1.00  0.00           N
ATOM   3731  HN  HSD A 886      54.590  41.780  67.920  1.00  0.00           H
ATOM   3732  CA  HSD A 886      53.970  40.150  69.090  1.00  0.00           C
ATOM   3733  HA  HSD A 886      54.500  39.340  69.560  1.00  0.00           H
ATOM   3734  CB  HSD A 886      53.400  40.980  70.260  1.00  0.00           C
ATOM   3735  HB1 HSD A 886      52.760  41.800  69.850  1.00  0.00           H
ATOM   3736  HB2 HSD A 886      54.130  41.530  70.900  1.00  0.00           H
ATOM   3737  ND1 HSD A 886      51.230  39.770  71.000  1.00  0.00           N
ATOM   3738  HD1 HSD A 886      50.760  39.750  70.110  1.00  0.00           H
ATOM   3739  CG  HSD A 886      52.550  40.180  71.220  1.00  0.00           C
ATOM   3740  CE1 HSD A 886      50.820  39.090  72.070  1.00  0.00           C
ATOM   3741  HE1 HSD A 886      49.780  38.770  72.080  1.00  0.00           H
ATOM   3742  NE2 HSD A 886      51.800  39.040  72.980  1.00  0.00           N
ATOM   3743  CD2 HSD A 886      52.870  39.720  72.480  1.00  0.00           C
ATOM   3744  HD2 HSD A 886      53.740  39.710  73.110  1.00  0.00           H
ATOM   3745  C   HSD A 886      52.940  39.580  68.210  1.00  0.00           C
ATOM   3746  O   HSD A 886      52.300  40.240  67.340  1.00  0.00           O
ATOM   3747  N   VAL A 887      52.760  38.250  68.370  1.00  0.00           N
ATOM   3748  HN  VAL A 887      53.330  37.750  69.040  1.00  0.00           H
ATOM   3749  CA  VAL A 887      51.680  37.520  67.740  1.00  0.00           C
ATOM   3750  HA  VAL A 887      51.050  38.250  67.240  1.00  0.00           H
ATOM   3751  CB  VAL A 887      52.240  36.500  66.740  1.00  0.00           C
ATOM   3752  HB  VAL A 887      52.730  35.680  67.310  1.00  0.00           H
ATOM   3753  CG1 VAL A 887      51.090  35.830  65.890  1.00  0.00           C
ATOM   3754 HG11 VAL A 887      51.510  35.190  65.090  1.00  0.00           H
ATOM   3755 HG12 VAL A 887      50.470  36.540  65.320  1.00  0.00           H
ATOM   3756 HG13 VAL A 887      50.370  35.240  66.500  1.00  0.00           H
ATOM   3757  CG2 VAL A 887      53.270  37.130  65.790  1.00  0.00           C
ATOM   3758 HG21 VAL A 887      52.830  38.060  65.330  1.00  0.00           H
ATOM   3759 HG22 VAL A 887      53.470  36.400  64.980  1.00  0.00           H
ATOM   3760 HG23 VAL A 887      54.220  37.360  66.310  1.00  0.00           H
ATOM   3761  C   VAL A 887      50.960  36.770  68.860  1.00  0.00           C
ATOM   3762  O   VAL A 887      51.540  36.210  69.720  1.00  0.00           O
ATOM   3763  N   PRO A 888      49.620  36.770  68.950  1.00  0.00           N
ATOM   3764  CD  PRO A 888      48.750  37.620  68.090  1.00  0.00           C
ATOM   3765  HD1 PRO A 888      48.700  37.080  67.130  1.00  0.00           H
ATOM   3766  HD2 PRO A 888      49.110  38.660  67.950  1.00  0.00           H
ATOM   3767  CA  PRO A 888      48.760  35.870  69.750  1.00  0.00           C
ATOM   3768  HA  PRO A 888      48.950  36.170  70.770  1.00  0.00           H
ATOM   3769  CB  PRO A 888      47.350  36.220  69.320  1.00  0.00           C
ATOM   3770  HB1 PRO A 888      46.580  36.130  70.110  1.00  0.00           H
ATOM   3771  HB2 PRO A 888      46.880  35.660  68.480  1.00  0.00           H
ATOM   3772  CG  PRO A 888      47.440  37.670  68.820  1.00  0.00           C
ATOM   3773  HG1 PRO A 888      46.650  37.780  68.050  1.00  0.00           H
ATOM   3774  HG2 PRO A 888      47.460  38.340  69.700  1.00  0.00           H
ATOM   3775  C   PRO A 888      49.130  34.410  69.580  1.00  0.00           C
ATOM   3776  O   PRO A 888      49.290  34.020  68.420  1.00  0.00           O
ATOM   3777  N   GLU A 889      49.200  33.670  70.680  1.00  0.00           N
ATOM   3778  HN  GLU A 889      48.800  33.920  71.560  1.00  0.00           H
ATOM   3779  CA  GLU A 889      49.400  32.250  70.630  1.00  0.00           C
ATOM   3780  HA  GLU A 889      49.800  31.990  69.670  1.00  0.00           H
ATOM   3781  CB  GLU A 889      50.540  31.810  71.560  1.00  0.00           C
ATOM   3782  HB1 GLU A 889      50.490  30.730  71.790  1.00  0.00           H
ATOM   3783  HB2 GLU A 889      50.430  32.270  72.560  1.00  0.00           H
ATOM   3784  CG  GLU A 889      51.990  32.120  70.910  1.00  0.00           C
ATOM   3785  HG1 GLU A 889      52.120  33.160  70.560  1.00  0.00           H
ATOM   3786  HG2 GLU A 889      51.920  31.430  70.040  1.00  0.00           H
ATOM   3787  CD  GLU A 889      53.130  31.770  71.800  1.00  0.00           C
ATOM   3788  OE1 GLU A 889      53.770  32.740  72.370  1.00  0.00           O
ATOM   3789  OE2 GLU A 889      53.310  30.560  72.100  1.00  0.00           O
ATOM   3790  C   GLU A 889      48.140  31.410  70.770  1.00  0.00           C
ATOM   3791  O   GLU A 889      47.280  31.730  71.630  1.00  0.00           O
ATOM   3792  N   LYS A 890      48.060  30.290  70.000  1.00  0.00           N
ATOM   3793  HN  LYS A 890      48.810  30.010  69.410  1.00  0.00           H
ATOM   3794  CA  LYS A 890      46.920  29.360  70.100  1.00  0.00           C
ATOM   3795  HA  LYS A 890      47.290  28.590  69.440  1.00  0.00           H
ATOM   3796  CB  LYS A 890      46.570  28.740  71.480  1.00  0.00           C
ATOM   3797  HB1 LYS A 890      45.670  28.100  71.460  1.00  0.00           H
ATOM   3798  HB2 LYS A 890      46.250  29.590  72.110  1.00  0.00           H
ATOM   3799  CG  LYS A 890      47.610  27.840  72.070  1.00  0.00           C
ATOM   3800  HG1 LYS A 890      47.820  27.020  71.350  1.00  0.00           H
ATOM   3801  HG2 LYS A 890      47.130  27.410  72.980  1.00  0.00           H
ATOM   3802  CD  LYS A 890      48.950  28.580  72.510  1.00  0.00           C
ATOM   3803  HD1 LYS A 890      48.690  29.470  73.130  1.00  0.00           H
ATOM   3804  HD2 LYS A 890      49.450  28.940  71.580  1.00  0.00           H
ATOM   3805  CE  LYS A 890      50.010  27.740  73.210  1.00  0.00           C
ATOM   3806  HE1 LYS A 890      49.530  27.550  74.200  1.00  0.00           H
ATOM   3807  HE2 LYS A 890      50.980  28.260  73.340  1.00  0.00           H
ATOM   3808  NZ  LYS A 890      50.230  26.410  72.500  1.00  0.00           N
ATOM   3809  HZ1 LYS A 890      50.890  26.420  71.690  1.00  0.00           H
ATOM   3810  HZ2 LYS A 890      49.300  25.980  72.270  1.00  0.00           H
ATOM   3811  HZ3 LYS A 890      50.590  25.800  73.250  1.00  0.00           H
ATOM   3812  C   LYS A 890      45.660  29.790  69.330  1.00  0.00           C
ATOM   3813  O   LYS A 890      44.520  29.480  69.690  1.00  0.00           O
ATOM   3814  N   PHE A 891      45.810  30.570  68.240  1.00  0.00           N
ATOM   3815  HN  PHE A 891      46.730  30.910  68.070  1.00  0.00           H
ATOM   3816  CA  PHE A 891      44.680  30.950  67.360  1.00  0.00           C
ATOM   3817  HA  PHE A 891      45.210  31.630  66.700  1.00  0.00           H
ATOM   3818  CB  PHE A 891      44.310  29.730  66.400  1.00  0.00           C
ATOM   3819  HB1 PHE A 891      43.790  28.940  67.000  1.00  0.00           H
ATOM   3820  HB2 PHE A 891      45.120  29.180  65.890  1.00  0.00           H
ATOM   3821  CG  PHE A 891      43.280  30.180  65.360  1.00  0.00           C
ATOM   3822  CD1 PHE A 891      43.890  30.940  64.310  1.00  0.00           C
ATOM   3823  HD1 PHE A 891      44.950  31.150  64.290  1.00  0.00           H
ATOM   3824  CE1 PHE A 891      43.080  31.500  63.320  1.00  0.00           C
ATOM   3825  HE1 PHE A 891      43.600  32.020  62.530  1.00  0.00           H
ATOM   3826  CZ  PHE A 891      41.730  31.350  63.360  1.00  0.00           C
ATOM   3827  HZ  PHE A 891      41.130  31.810  62.570  1.00  0.00           H
ATOM   3828  CD2 PHE A 891      41.900  30.000  65.360  1.00  0.00           C
ATOM   3829  HD2 PHE A 891      41.410  29.430  66.150  1.00  0.00           H
ATOM   3830  CE2 PHE A 891      41.110  30.710  64.430  1.00  0.00           C
ATOM   3831  HE2 PHE A 891      40.050  30.600  64.360  1.00  0.00           H
ATOM   3832  C   PHE A 891      43.450  31.640  68.030  1.00  0.00           C
ATOM   3833  O   PHE A 891      42.360  31.140  68.290  1.00  0.00           O
ATOM   3834  N   GLU A 892      43.680  32.880  68.480  1.00  0.00           N
ATOM   3835  HN  GLU A 892      44.560  33.220  68.180  1.00  0.00           H
ATOM   3836  CA  GLU A 892      42.680  33.730  69.070  1.00  0.00           C
ATOM   3837  HA  GLU A 892      41.680  33.400  68.820  1.00  0.00           H
ATOM   3838  CB  GLU A 892      42.710  33.710  70.610  1.00  0.00           C
ATOM   3839  HB1 GLU A 892      42.420  32.660  70.800  1.00  0.00           H
ATOM   3840  HB2 GLU A 892      41.980  34.400  71.090  1.00  0.00           H
ATOM   3841  CG  GLU A 892      44.130  33.840  71.190  1.00  0.00           C
ATOM   3842  HG1 GLU A 892      44.530  34.730  70.670  1.00  0.00           H
ATOM   3843  HG2 GLU A 892      44.640  32.930  70.820  1.00  0.00           H
ATOM   3844  CD  GLU A 892      44.150  33.850  72.690  1.00  0.00           C
ATOM   3845  OE1 GLU A 892      44.790  34.790  73.180  1.00  0.00           O
ATOM   3846  OE2 GLU A 892      43.540  32.980  73.360  1.00  0.00           O
ATOM   3847  C   GLU A 892      42.800  35.230  68.630  1.00  0.00           C
ATOM   3848  O   GLU A 892      43.870  35.590  68.140  1.00  0.00           O
ATOM   3849  N   PRO A 893      41.730  36.050  68.830  1.00  0.00           N
ATOM   3850  CD  PRO A 893      40.360  35.700  69.250  1.00  0.00           C
ATOM   3851  HD1 PRO A 893      40.270  35.610  70.350  1.00  0.00           H
ATOM   3852  HD2 PRO A 893      39.930  34.840  68.690  1.00  0.00           H
ATOM   3853  CA  PRO A 893      41.880  37.500  68.640  1.00  0.00           C
ATOM   3854  HA  PRO A 893      42.010  37.700  67.590  1.00  0.00           H
ATOM   3855  CB  PRO A 893      40.520  38.060  68.930  1.00  0.00           C
ATOM   3856  HB1 PRO A 893      40.320  38.950  68.300  1.00  0.00           H
ATOM   3857  HB2 PRO A 893      40.330  38.450  69.950  1.00  0.00           H
ATOM   3858  CG  PRO A 893      39.510  36.990  68.700  1.00  0.00           C
ATOM   3859  HG1 PRO A 893      38.590  37.250  69.260  1.00  0.00           H
ATOM   3860  HG2 PRO A 893      39.330  36.770  67.630  1.00  0.00           H
ATOM   3861  C   PRO A 893      42.870  38.210  69.500  1.00  0.00           C
ATOM   3862  O   PRO A 893      43.360  37.610  70.440  1.00  0.00           O
ATOM   3863  N   THR A 894      43.250  39.450  69.140  1.00  0.00           N
ATOM   3864  HN  THR A 894      42.950  39.730  68.230  1.00  0.00           H
ATOM   3865  CA  THR A 894      44.140  40.330  69.920  1.00  0.00           C
ATOM   3866  HA  THR A 894      44.910  39.720  70.340  1.00  0.00           H
ATOM   3867  CB  THR A 894      44.700  41.510  69.180  1.00  0.00           C
ATOM   3868  HB  THR A 894      43.810  42.050  68.820  1.00  0.00           H
ATOM   3869  OG1 THR A 894      45.560  41.080  68.070  1.00  0.00           O
ATOM   3870  HG1 THR A 894      45.030  40.960  67.270  1.00  0.00           H
ATOM   3871  CG2 THR A 894      45.630  42.380  69.980  1.00  0.00           C
ATOM   3872 HG21 THR A 894      45.870  43.290  69.400  1.00  0.00           H
ATOM   3873 HG22 THR A 894      46.540  41.830  70.300  1.00  0.00           H
ATOM   3874 HG23 THR A 894      45.170  42.780  70.920  1.00  0.00           H
ATOM   3875  C   THR A 894      43.270  40.830  71.090  1.00  0.00           C
ATOM   3876  O   THR A 894      43.720  41.030  72.220  1.00  0.00           O
ATOM   3877  N   HSD A 895      42.010  41.110  70.770  1.00  0.00           N
ATOM   3878  HN  HSD A 895      41.660  41.240  69.850  1.00  0.00           H
ATOM   3879  CA  HSD A 895      40.990  41.490  71.830  1.00  0.00           C
ATOM   3880  HA  HSD A 895      41.400  42.390  72.270  1.00  0.00           H
ATOM   3881  CB  HSD A 895      39.610  41.940  71.280  1.00  0.00           C
ATOM   3882  HB1 HSD A 895      39.150  41.100  70.710  1.00  0.00           H
ATOM   3883  HB2 HSD A 895      39.870  42.810  70.640  1.00  0.00           H
ATOM   3884  ND1 HSD A 895      38.370  43.430  72.920  1.00  0.00           N
ATOM   3885  HD1 HSD A 895      38.910  44.220  72.630  1.00  0.00           H
ATOM   3886  CG  HSD A 895      38.570  42.180  72.300  1.00  0.00           C
ATOM   3887  CE1 HSD A 895      37.170  43.400  73.600  1.00  0.00           C
ATOM   3888  HE1 HSD A 895      36.800  44.180  74.270  1.00  0.00           H
ATOM   3889  NE2 HSD A 895      36.570  42.250  73.470  1.00  0.00           N
ATOM   3890  CD2 HSD A 895      37.420  41.440  72.680  1.00  0.00           C
ATOM   3891  HD2 HSD A 895      37.260  40.390  72.480  1.00  0.00           H
ATOM   3892  C   HSD A 895      40.830  40.470  72.880  1.00  0.00           C
ATOM   3893  O   HSD A 895      40.590  39.330  72.520  1.00  0.00           O
ATOM   3894  N   PRO A 896      41.010  40.720  74.180  1.00  0.00           N
ATOM   3895  CD  PRO A 896      41.580  41.960  74.690  1.00  0.00           C
ATOM   3896  HD1 PRO A 896      40.980  42.900  74.650  1.00  0.00           H
ATOM   3897  HD2 PRO A 896      42.570  42.010  74.200  1.00  0.00           H
ATOM   3898  CA  PRO A 896      41.230  39.530  75.120  1.00  0.00           C
ATOM   3899  HA  PRO A 896      41.880  38.870  74.560  1.00  0.00           H
ATOM   3900  CB  PRO A 896      42.110  40.150  76.270  1.00  0.00           C
ATOM   3901  HB1 PRO A 896      43.200  39.970  76.140  1.00  0.00           H
ATOM   3902  HB2 PRO A 896      41.790  39.700  77.230  1.00  0.00           H
ATOM   3903  CG  PRO A 896      41.830  41.670  76.230  1.00  0.00           C
ATOM   3904  HG1 PRO A 896      40.980  41.980  76.880  1.00  0.00           H
ATOM   3905  HG2 PRO A 896      42.760  42.210  76.510  1.00  0.00           H
ATOM   3906  C   PRO A 896      39.950  38.850  75.600  1.00  0.00           C
ATOM   3907  O   PRO A 896      39.980  37.670  75.980  1.00  0.00           O
ATOM   3908  N   GLU A 897      38.820  39.620  75.640  1.00  0.00           N
ATOM   3909  HN  GLU A 897      38.870  40.580  75.370  1.00  0.00           H
ATOM   3910  CA  GLU A 897      37.690  39.270  76.560  1.00  0.00           C
ATOM   3911  HA  GLU A 897      38.140  39.070  77.530  1.00  0.00           H
ATOM   3912  CB  GLU A 897      36.850  40.590  76.780  1.00  0.00           C
ATOM   3913  HB1 GLU A 897      35.930  40.370  77.370  1.00  0.00           H
ATOM   3914  HB2 GLU A 897      36.550  40.890  75.760  1.00  0.00           H
ATOM   3915  CG  GLU A 897      37.640  41.790  77.410  1.00  0.00           C
ATOM   3916  HG1 GLU A 897      38.490  42.060  76.760  1.00  0.00           H
ATOM   3917  HG2 GLU A 897      38.090  41.480  78.390  1.00  0.00           H
ATOM   3918  CD  GLU A 897      36.790  43.020  77.710  1.00  0.00           C
ATOM   3919  OE1 GLU A 897      36.890  43.550  78.820  1.00  0.00           O
ATOM   3920  OE2 GLU A 897      36.130  43.460  76.780  1.00  0.00           O
ATOM   3921  C   GLU A 897      36.770  38.130  76.080  1.00  0.00           C
ATOM   3922  O   GLU A 897      35.910  37.680  76.840  1.00  0.00           O
ATOM   3923  N   ARG A 898      36.840  37.810  74.770  1.00  0.00           N
ATOM   3924  HN  ARG A 898      37.600  38.110  74.190  1.00  0.00           H
ATOM   3925  CA  ARG A 898      35.930  36.780  74.220  1.00  0.00           C
ATOM   3926  HA  ARG A 898      35.590  36.080  74.980  1.00  0.00           H
ATOM   3927  CB  ARG A 898      34.590  37.390  73.770  1.00  0.00           C
ATOM   3928  HB1 ARG A 898      33.990  37.720  74.650  1.00  0.00           H
ATOM   3929  HB2 ARG A 898      33.970  36.640  73.240  1.00  0.00           H
ATOM   3930  CG  ARG A 898      34.760  38.750  72.910  1.00  0.00           C
ATOM   3931  HG1 ARG A 898      35.200  39.560  73.530  1.00  0.00           H
ATOM   3932  HG2 ARG A 898      33.700  39.050  72.850  1.00  0.00           H
ATOM   3933  CD  ARG A 898      35.290  38.550  71.540  1.00  0.00           C
ATOM   3934  HD1 ARG A 898      34.620  37.900  70.950  1.00  0.00           H
ATOM   3935  HD2 ARG A 898      36.350  38.190  71.510  1.00  0.00           H
ATOM   3936  NE  ARG A 898      35.330  39.830  70.850  1.00  0.00           N
ATOM   3937  HE  ARG A 898      34.920  40.690  71.140  1.00  0.00           H
ATOM   3938  CZ  ARG A 898      35.930  39.910  69.660  1.00  0.00           C
ATOM   3939  NH1 ARG A 898      36.250  38.840  68.940  1.00  0.00           N
ATOM   3940 HH11 ARG A 898      36.570  39.060  68.020  1.00  0.00           H
ATOM   3941 HH12 ARG A 898      35.870  37.970  69.230  1.00  0.00           H
ATOM   3942  NH2 ARG A 898      36.190  41.120  69.190  1.00  0.00           N
ATOM   3943 HH21 ARG A 898      36.810  41.170  68.420  1.00  0.00           H
ATOM   3944 HH22 ARG A 898      35.960  41.960  69.700  1.00  0.00           H
ATOM   3945  C   ARG A 898      36.630  36.080  73.140  1.00  0.00           C
ATOM   3946  O   ARG A 898      37.740  36.490  72.830  1.00  0.00           O
ATOM   3947  N   GLY A 899      36.050  34.950  72.620  1.00  0.00           N
ATOM   3948  HN  GLY A 899      35.240  34.570  73.060  1.00  0.00           H
ATOM   3949  CA  GLY A 899      36.640  34.230  71.580  1.00  0.00           C
ATOM   3950  HA1 GLY A 899      36.160  33.270  71.430  1.00  0.00           H
ATOM   3951  HA2 GLY A 899      37.680  34.090  71.840  1.00  0.00           H
ATOM   3952  C   GLY A 899      36.540  34.880  70.220  1.00  0.00           C
ATOM   3953  O   GLY A 899      36.500  36.110  70.140  1.00  0.00           O
ATOM   3954  N   TRP A 900      36.470  34.090  69.160  1.00  0.00           N
ATOM   3955  HN  TRP A 900      36.580  33.120  69.360  1.00  0.00           H
ATOM   3956  CA  TRP A 900      36.220  34.560  67.800  1.00  0.00           C
ATOM   3957  HA  TRP A 900      36.900  35.390  67.640  1.00  0.00           H
ATOM   3958  CB  TRP A 900      36.580  33.580  66.650  1.00  0.00           C
ATOM   3959  HB1 TRP A 900      36.400  33.990  65.640  1.00  0.00           H
ATOM   3960  HB2 TRP A 900      35.900  32.720  66.840  1.00  0.00           H
ATOM   3961  CG  TRP A 900      37.970  33.180  66.660  1.00  0.00           C
ATOM   3962  CD1 TRP A 900      38.520  32.130  67.280  1.00  0.00           C
ATOM   3963  HD1 TRP A 900      37.960  31.430  67.880  1.00  0.00           H
ATOM   3964  NE1 TRP A 900      39.920  32.190  67.120  1.00  0.00           N
ATOM   3965  HE1 TRP A 900      40.590  31.490  67.230  1.00  0.00           H
ATOM   3966  CE2 TRP A 900      40.290  33.240  66.380  1.00  0.00           C
ATOM   3967  CD2 TRP A 900      39.090  33.950  66.110  1.00  0.00           C
ATOM   3968  CE3 TRP A 900      39.200  35.170  65.510  1.00  0.00           C
ATOM   3969  HE3 TRP A 900      38.330  35.810  65.400  1.00  0.00           H
ATOM   3970  CZ3 TRP A 900      40.380  35.560  64.880  1.00  0.00           C
ATOM   3971  HZ3 TRP A 900      40.390  36.520  64.380  1.00  0.00           H
ATOM   3972  CZ2 TRP A 900      41.490  33.630  65.870  1.00  0.00           C
ATOM   3973  HZ2 TRP A 900      42.350  32.980  65.810  1.00  0.00           H
ATOM   3974  CH2 TRP A 900      41.580  34.810  65.170  1.00  0.00           C
ATOM   3975  HH2 TRP A 900      42.510  35.170  64.780  1.00  0.00           H
ATOM   3976  C   TRP A 900      34.910  35.230  67.520  1.00  0.00           C
ATOM   3977  O   TRP A 900      33.890  34.930  68.110  1.00  0.00           O
ATOM   3978  N   ILE A 901      34.830  36.180  66.540  1.00  0.00           N
ATOM   3979  HN  ILE A 901      35.710  36.440  66.140  1.00  0.00           H
ATOM   3980  CA  ILE A 901      33.640  36.810  65.920  1.00  0.00           C
ATOM   3981  HA  ILE A 901      33.930  37.330  65.020  1.00  0.00           H
ATOM   3982  CB  ILE A 901      32.650  35.790  65.380  1.00  0.00           C
ATOM   3983  HB  ILE A 901      32.250  35.390  66.340  1.00  0.00           H
ATOM   3984  CG2 ILE A 901      31.480  36.490  64.670  1.00  0.00           C
ATOM   3985 HG21 ILE A 901      31.920  37.040  63.820  1.00  0.00           H
ATOM   3986 HG22 ILE A 901      30.890  37.230  65.250  1.00  0.00           H
ATOM   3987 HG23 ILE A 901      30.700  35.820  64.260  1.00  0.00           H
ATOM   3988  CG1 ILE A 901      33.220  34.610  64.550  1.00  0.00           C
ATOM   3989 HG11 ILE A 901      34.230  34.960  64.210  1.00  0.00           H
ATOM   3990 HG12 ILE A 901      32.720  34.520  63.560  1.00  0.00           H
ATOM   3991  CD  ILE A 901      33.240  33.210  65.230  1.00  0.00           C
ATOM   3992  HD1 ILE A 901      33.600  32.310  64.690  1.00  0.00           H
ATOM   3993  HD2 ILE A 901      32.230  32.970  65.650  1.00  0.00           H
ATOM   3994  HD3 ILE A 901      33.970  33.240  66.060  1.00  0.00           H
ATOM   3995  C   ILE A 901      33.080  37.890  66.850  1.00  0.00           C
ATOM   3996  O   ILE A 901      33.060  37.850  68.070  1.00  0.00           O
ATOM   3997  N   ILE A 902      32.630  39.040  66.320  1.00  0.00           N
ATOM   3998  HN  ILE A 902      32.610  39.110  65.320  1.00  0.00           H
ATOM   3999  CA  ILE A 902      32.130  40.230  67.000  1.00  0.00           C
ATOM   4000  HA  ILE A 902      32.250  40.110  68.080  1.00  0.00           H
ATOM   4001  CB  ILE A 902      32.890  41.530  66.740  1.00  0.00           C
ATOM   4002  HB  ILE A 902      33.990  41.330  66.770  1.00  0.00           H
ATOM   4003  CG2 ILE A 902      32.670  41.980  65.270  1.00  0.00           C
ATOM   4004 HG21 ILE A 902      32.940  41.130  64.620  1.00  0.00           H
ATOM   4005 HG22 ILE A 902      33.470  42.740  65.090  1.00  0.00           H
ATOM   4006 HG23 ILE A 902      31.660  42.370  65.010  1.00  0.00           H
ATOM   4007  CG1 ILE A 902      32.500  42.580  67.750  1.00  0.00           C
ATOM   4008 HG11 ILE A 902      32.530  42.240  68.810  1.00  0.00           H
ATOM   4009 HG12 ILE A 902      31.420  42.870  67.650  1.00  0.00           H
ATOM   4010  CD  ILE A 902      33.280  43.900  67.510  1.00  0.00           C
ATOM   4011  HD1 ILE A 902      34.320  43.760  67.170  1.00  0.00           H
ATOM   4012  HD2 ILE A 902      33.350  44.480  68.450  1.00  0.00           H
ATOM   4013  HD3 ILE A 902      32.710  44.480  66.750  1.00  0.00           H
ATOM   4014  C   ILE A 902      30.660  40.310  66.730  1.00  0.00           C
ATOM   4015  O   ILE A 902      30.050  40.040  65.700  1.00  0.00           O
ATOM   4016  N   SER A 903      29.870  40.630  67.800  1.00  0.00           N
ATOM   4017  HN  SER A 903      30.290  40.790  68.690  1.00  0.00           H
ATOM   4018  CA  SER A 903      28.460  41.040  67.740  1.00  0.00           C
ATOM   4019  HA  SER A 903      27.860  40.450  67.060  1.00  0.00           H
ATOM   4020  CB  SER A 903      27.700  40.880  69.130  1.00  0.00           C
ATOM   4021  HB1 SER A 903      28.050  41.510  69.970  1.00  0.00           H
ATOM   4022  HB2 SER A 903      27.830  39.840  69.490  1.00  0.00           H
ATOM   4023  OG  SER A 903      26.290  41.050  68.910  1.00  0.00           O
ATOM   4024  HG1 SER A 903      26.110  41.870  68.460  1.00  0.00           H
ATOM   4025  C   SER A 903      28.330  42.470  67.280  1.00  0.00           C
ATOM   4026  O   SER A 903      28.960  43.380  67.840  1.00  0.00           O
ATOM   4027  N   PRO A 904      27.510  42.740  66.240  1.00  0.00           N
ATOM   4028  CD  PRO A 904      27.020  41.830  65.250  1.00  0.00           C
ATOM   4029  HD1 PRO A 904      26.230  41.200  65.720  1.00  0.00           H
ATOM   4030  HD2 PRO A 904      27.850  41.210  64.840  1.00  0.00           H
ATOM   4031  CA  PRO A 904      26.790  44.010  66.120  1.00  0.00           C
ATOM   4032  HA  PRO A 904      27.610  44.710  66.080  1.00  0.00           H
ATOM   4033  CB  PRO A 904      25.850  43.830  64.920  1.00  0.00           C
ATOM   4034  HB1 PRO A 904      25.770  44.770  64.330  1.00  0.00           H
ATOM   4035  HB2 PRO A 904      24.870  43.390  65.230  1.00  0.00           H
ATOM   4036  CG  PRO A 904      26.540  42.760  64.110  1.00  0.00           C
ATOM   4037  HG1 PRO A 904      25.860  42.230  63.410  1.00  0.00           H
ATOM   4038  HG2 PRO A 904      27.380  43.100  63.470  1.00  0.00           H
ATOM   4039  C   PRO A 904      25.980  44.400  67.310  1.00  0.00           C
ATOM   4040  O   PRO A 904      25.570  43.540  68.120  1.00  0.00           O
ATOM   4041  N   LEU A 905      25.780  45.760  67.500  1.00  0.00           N
ATOM   4042  HN  LEU A 905      26.170  46.450  66.900  1.00  0.00           H
ATOM   4043  CA  LEU A 905      24.730  46.260  68.480  1.00  0.00           C
ATOM   4044  HA  LEU A 905      24.520  47.300  68.230  1.00  0.00           H
ATOM   4045  CB  LEU A 905      23.340  45.530  68.270  1.00  0.00           C
ATOM   4046  HB1 LEU A 905      22.560  46.040  68.870  1.00  0.00           H
ATOM   4047  HB2 LEU A 905      23.310  44.460  68.540  1.00  0.00           H
ATOM   4048  CG  LEU A 905      22.770  45.500  66.760  1.00  0.00           C
ATOM   4049  HG  LEU A 905      23.390  44.880  66.080  1.00  0.00           H
ATOM   4050  CD1 LEU A 905      21.340  44.930  66.700  1.00  0.00           C
ATOM   4051 HD11 LEU A 905      20.540  45.510  67.170  1.00  0.00           H
ATOM   4052 HD12 LEU A 905      21.400  43.910  67.140  1.00  0.00           H
ATOM   4053 HD13 LEU A 905      21.120  44.790  65.620  1.00  0.00           H
ATOM   4054  CD2 LEU A 905      22.660  46.900  66.180  1.00  0.00           C
ATOM   4055 HD21 LEU A 905      22.460  46.910  65.090  1.00  0.00           H
ATOM   4056 HD22 LEU A 905      23.580  47.490  66.390  1.00  0.00           H
ATOM   4057 HD23 LEU A 905      21.840  47.440  66.700  1.00  0.00           H
ATOM   4058  C   LEU A 905      25.050  46.190  69.930  1.00  0.00           C
ATOM   4059  O   LEU A 905      24.170  46.330  70.780  1.00  0.00           O
ATOM   4060  N   GLY A 906      26.340  46.040  70.240  1.00  0.00           N
ATOM   4061  HN  GLY A 906      27.060  45.780  69.590  1.00  0.00           H
ATOM   4062  CA  GLY A 906      26.770  46.060  71.610  1.00  0.00           C
ATOM   4063  HA1 GLY A 906      27.760  45.630  71.750  1.00  0.00           H
ATOM   4064  HA2 GLY A 906      26.100  45.480  72.230  1.00  0.00           H
ATOM   4065  C   GLY A 906      26.900  47.440  72.170  1.00  0.00           C
ATOM   4066  O   GLY A 906      28.000  47.950  72.210  1.00  0.00           O
ATOM   4067  N   ASP A 907      25.850  47.950  72.790  1.00  0.00           N
ATOM   4068  HN  ASP A 907      24.980  47.450  72.760  1.00  0.00           H
ATOM   4069  CA  ASP A 907      25.730  49.230  73.500  1.00  0.00           C
ATOM   4070  HA  ASP A 907      24.670  49.220  73.710  1.00  0.00           H
ATOM   4071  CB  ASP A 907      26.420  49.240  74.880  1.00  0.00           C
ATOM   4072  HB1 ASP A 907      26.240  50.220  75.370  1.00  0.00           H
ATOM   4073  HB2 ASP A 907      27.520  49.130  74.860  1.00  0.00           H
ATOM   4074  CG  ASP A 907      25.970  48.080  75.750  1.00  0.00           C
ATOM   4075  OD1 ASP A 907      26.840  47.530  76.460  1.00  0.00           O
ATOM   4076  OD2 ASP A 907      24.730  47.810  75.820  1.00  0.00           O
ATOM   4077  C   ASP A 907      25.990  50.460  72.580  1.00  0.00           C
ATOM   4078  O   ASP A 907      26.990  51.230  72.680  1.00  0.00           O
ATOM   4079  N   ASN A 908      25.150  50.630  71.510  1.00  0.00           N
ATOM   4080  HN  ASN A 908      24.410  50.000  71.330  1.00  0.00           H
ATOM   4081  CA  ASN A 908      25.260  51.770  70.630  1.00  0.00           C
ATOM   4082  HA  ASN A 908      26.030  52.460  70.910  1.00  0.00           H
ATOM   4083  CB  ASN A 908      25.600  51.350  69.190  1.00  0.00           C
ATOM   4084  HB1 ASN A 908      25.690  52.220  68.490  1.00  0.00           H
ATOM   4085  HB2 ASN A 908      24.690  50.890  68.760  1.00  0.00           H
ATOM   4086  CG  ASN A 908      26.750  50.390  68.970  1.00  0.00           C
ATOM   4087  OD1 ASN A 908      26.540  49.300  68.440  1.00  0.00           O
ATOM   4088  ND2 ASN A 908      27.920  50.600  69.590  1.00  0.00           N
ATOM   4089 HD21 ASN A 908      27.910  51.360  70.240  1.00  0.00           H
ATOM   4090 HD22 ASN A 908      28.560  49.850  69.680  1.00  0.00           H
ATOM   4091  C   ASN A 908      23.930  52.560  70.570  1.00  0.00           C
ATOM   4092  O   ASN A 908      22.900  52.000  70.300  1.00  0.00           O
ATOM   4093  N   PRO A 909      23.810  53.920  70.840  1.00  0.00           N
ATOM   4094  CD  PRO A 909      24.820  54.710  71.500  1.00  0.00           C
ATOM   4095  HD1 PRO A 909      25.810  54.670  70.980  1.00  0.00           H
ATOM   4096  HD2 PRO A 909      25.010  54.480  72.560  1.00  0.00           H
ATOM   4097  CA  PRO A 909      22.710  54.720  70.350  1.00  0.00           C
ATOM   4098  HA  PRO A 909      21.860  54.440  70.940  1.00  0.00           H
ATOM   4099  CB  PRO A 909      23.060  56.150  70.700  1.00  0.00           C
ATOM   4100  HB1 PRO A 909      22.320  56.780  71.250  1.00  0.00           H
ATOM   4101  HB2 PRO A 909      23.320  56.790  69.840  1.00  0.00           H
ATOM   4102  CG  PRO A 909      24.430  56.150  71.570  1.00  0.00           C
ATOM   4103  HG1 PRO A 909      25.290  56.810  71.300  1.00  0.00           H
ATOM   4104  HG2 PRO A 909      24.070  56.420  72.590  1.00  0.00           H
ATOM   4105  C   PRO A 909      22.240  54.530  68.900  1.00  0.00           C
ATOM   4106  O   PRO A 909      23.050  54.630  67.910  1.00  0.00           O
ATOM   4107  N   TRP A 910      20.910  54.280  68.740  1.00  0.00           N
ATOM   4108  HN  TRP A 910      20.310  54.050  69.510  1.00  0.00           H
ATOM   4109  CA  TRP A 910      20.340  54.100  67.380  1.00  0.00           C
ATOM   4110  HA  TRP A 910      20.750  53.210  66.930  1.00  0.00           H
ATOM   4111  CB  TRP A 910      18.820  53.830  67.590  1.00  0.00           C
ATOM   4112  HB1 TRP A 910      18.400  54.660  68.190  1.00  0.00           H
ATOM   4113  HB2 TRP A 910      18.690  53.000  68.320  1.00  0.00           H
ATOM   4114  CG  TRP A 910      18.100  53.550  66.310  1.00  0.00           C
ATOM   4115  CD1 TRP A 910      17.840  52.270  65.930  1.00  0.00           C
ATOM   4116  HD1 TRP A 910      18.070  51.410  66.550  1.00  0.00           H
ATOM   4117  NE1 TRP A 910      17.170  52.300  64.690  1.00  0.00           N
ATOM   4118  HE1 TRP A 910      16.720  51.540  64.300  1.00  0.00           H
ATOM   4119  CE2 TRP A 910      17.090  53.600  64.220  1.00  0.00           C
ATOM   4120  CD2 TRP A 910      17.690  54.410  65.240  1.00  0.00           C
ATOM   4121  CE3 TRP A 910      17.640  55.780  65.080  1.00  0.00           C
ATOM   4122  HE3 TRP A 910      18.170  56.510  65.670  1.00  0.00           H
ATOM   4123  CZ3 TRP A 910      17.080  56.370  63.910  1.00  0.00           C
ATOM   4124  HZ3 TRP A 910      17.130  57.440  63.850  1.00  0.00           H
ATOM   4125  CZ2 TRP A 910      16.310  54.110  63.170  1.00  0.00           C
ATOM   4126  HZ2 TRP A 910      15.690  53.470  62.570  1.00  0.00           H
ATOM   4127  CH2 TRP A 910      16.360  55.520  63.030  1.00  0.00           C
ATOM   4128  HH2 TRP A 910      15.800  56.000  62.250  1.00  0.00           H
ATOM   4129  C   TRP A 910      20.640  55.190  66.380  1.00  0.00           C
ATOM   4130  O   TRP A 910      20.940  54.820  65.240  1.00  0.00           O
ATOM   4131  N   TRP A 911      20.660  56.490  66.780  1.00  0.00           N
ATOM   4132  HN  TRP A 911      20.240  56.690  67.670  1.00  0.00           H
ATOM   4133  CA  TRP A 911      20.930  57.570  65.780  1.00  0.00           C
ATOM   4134  HA  TRP A 911      20.180  57.470  65.000  1.00  0.00           H
ATOM   4135  CB  TRP A 911      20.830  59.010  66.460  1.00  0.00           C
ATOM   4136  HB1 TRP A 911      19.870  58.900  67.000  1.00  0.00           H
ATOM   4137  HB2 TRP A 911      20.800  59.740  65.630  1.00  0.00           H
ATOM   4138  CG  TRP A 911      21.890  59.380  67.480  1.00  0.00           C
ATOM   4139  CD1 TRP A 911      21.840  59.160  68.880  1.00  0.00           C
ATOM   4140  HD1 TRP A 911      21.110  58.760  69.560  1.00  0.00           H
ATOM   4141  NE1 TRP A 911      22.920  59.750  69.470  1.00  0.00           N
ATOM   4142  HE1 TRP A 911      23.240  59.750  70.390  1.00  0.00           H
ATOM   4143  CE2 TRP A 911      23.610  60.450  68.500  1.00  0.00           C
ATOM   4144  CD2 TRP A 911      23.040  60.220  67.230  1.00  0.00           C
ATOM   4145  CE3 TRP A 911      23.530  60.840  66.060  1.00  0.00           C
ATOM   4146  HE3 TRP A 911      23.170  60.580  65.070  1.00  0.00           H
ATOM   4147  CZ3 TRP A 911      24.680  61.590  66.170  1.00  0.00           C
ATOM   4148  HZ3 TRP A 911      25.190  61.910  65.270  1.00  0.00           H
ATOM   4149  CZ2 TRP A 911      24.760  61.220  68.540  1.00  0.00           C
ATOM   4150  HZ2 TRP A 911      25.290  61.400  69.450  1.00  0.00           H
ATOM   4151  CH2 TRP A 911      25.330  61.700  67.350  1.00  0.00           C
ATOM   4152  HH2 TRP A 911      26.300  62.170  67.450  1.00  0.00           H
ATOM   4153  C   TRP A 911      22.360  57.410  65.110  1.00  0.00           C
ATOM   4154  O   TRP A 911      22.570  57.820  63.960  1.00  0.00           O
ATOM   4155  N   THR A 912      23.280  56.890  65.900  1.00  0.00           N
ATOM   4156  HN  THR A 912      23.020  56.440  66.740  1.00  0.00           H
ATOM   4157  CA  THR A 912      24.690  56.800  65.570  1.00  0.00           C
ATOM   4158  HA  THR A 912      24.880  57.740  65.080  1.00  0.00           H
ATOM   4159  CB  THR A 912      25.660  56.700  66.750  1.00  0.00           C
ATOM   4160  HB  THR A 912      26.690  56.800  66.340  1.00  0.00           H
ATOM   4161  OG1 THR A 912      25.510  55.500  67.470  1.00  0.00           O
ATOM   4162  HG1 THR A 912      24.580  55.230  67.430  1.00  0.00           H
ATOM   4163  CG2 THR A 912      25.370  57.880  67.690  1.00  0.00           C
ATOM   4164 HG21 THR A 912      26.010  57.910  68.600  1.00  0.00           H
ATOM   4165 HG22 THR A 912      24.350  57.800  68.110  1.00  0.00           H
ATOM   4166 HG23 THR A 912      25.410  58.860  67.170  1.00  0.00           H
ATOM   4167  C   THR A 912      24.950  55.750  64.540  1.00  0.00           C
ATOM   4168  O   THR A 912      25.810  55.760  63.700  1.00  0.00           O
ATOM   4169  N   LEU A 913      24.160  54.710  64.520  1.00  0.00           N
ATOM   4170  HN  LEU A 913      23.360  54.640  65.130  1.00  0.00           H
ATOM   4171  CA  LEU A 913      24.050  53.740  63.460  1.00  0.00           C
ATOM   4172  HA  LEU A 913      24.990  53.220  63.440  1.00  0.00           H
ATOM   4173  CB  LEU A 913      23.070  52.620  63.890  1.00  0.00           C
ATOM   4174  HB1 LEU A 913      23.030  51.930  63.020  1.00  0.00           H
ATOM   4175  HB2 LEU A 913      22.030  52.960  64.030  1.00  0.00           H
ATOM   4176  CG  LEU A 913      23.490  51.850  65.200  1.00  0.00           C
ATOM   4177  HG  LEU A 913      23.390  52.560  66.030  1.00  0.00           H
ATOM   4178  CD1 LEU A 913      22.520  50.670  65.560  1.00  0.00           C
ATOM   4179 HD11 LEU A 913      21.530  51.130  65.800  1.00  0.00           H
ATOM   4180 HD12 LEU A 913      22.850  50.010  66.390  1.00  0.00           H
ATOM   4181 HD13 LEU A 913      22.340  50.170  64.590  1.00  0.00           H
ATOM   4182  CD2 LEU A 913      24.920  51.330  65.180  1.00  0.00           C
ATOM   4183 HD21 LEU A 913      25.220  50.680  64.330  1.00  0.00           H
ATOM   4184 HD22 LEU A 913      25.210  50.880  66.150  1.00  0.00           H
ATOM   4185 HD23 LEU A 913      25.600  52.200  65.080  1.00  0.00           H
ATOM   4186  C   LEU A 913      23.650  54.270  62.020  1.00  0.00           C
ATOM   4187  O   LEU A 913      24.310  53.880  61.040  1.00  0.00           O
ATOM   4188  N   LEU A 914      22.700  55.250  61.850  1.00  0.00           N
ATOM   4189  HN  LEU A 914      22.270  55.560  62.700  1.00  0.00           H
ATOM   4190  CA  LEU A 914      22.440  55.930  60.620  1.00  0.00           C
ATOM   4191  HA  LEU A 914      22.310  55.170  59.860  1.00  0.00           H
ATOM   4192  CB  LEU A 914      21.240  56.830  60.550  1.00  0.00           C
ATOM   4193  HB1 LEU A 914      21.010  57.180  59.510  1.00  0.00           H
ATOM   4194  HB2 LEU A 914      21.460  57.740  61.150  1.00  0.00           H
ATOM   4195  CG  LEU A 914      19.920  56.250  61.090  1.00  0.00           C
ATOM   4196  HG  LEU A 914      19.890  56.180  62.200  1.00  0.00           H
ATOM   4197  CD1 LEU A 914      18.760  57.090  60.540  1.00  0.00           C
ATOM   4198 HD11 LEU A 914      17.860  56.810  61.130  1.00  0.00           H
ATOM   4199 HD12 LEU A 914      18.670  56.820  59.460  1.00  0.00           H
ATOM   4200 HD13 LEU A 914      18.990  58.170  60.550  1.00  0.00           H
ATOM   4201  CD2 LEU A 914      19.710  54.860  60.540  1.00  0.00           C
ATOM   4202 HD21 LEU A 914      18.940  54.400  61.200  1.00  0.00           H
ATOM   4203 HD22 LEU A 914      20.630  54.250  60.650  1.00  0.00           H
ATOM   4204 HD23 LEU A 914      19.410  54.730  59.480  1.00  0.00           H
ATOM   4205  C   LEU A 914      23.630  56.800  60.100  1.00  0.00           C
ATOM   4206  O   LEU A 914      23.970  56.840  58.920  1.00  0.00           O
ATOM   4207  N   ILE A 915      24.210  57.570  61.030  1.00  0.00           N
ATOM   4208  HN  ILE A 915      23.810  57.690  61.930  1.00  0.00           H
ATOM   4209  CA  ILE A 915      25.250  58.570  60.720  1.00  0.00           C
ATOM   4210  HA  ILE A 915      24.910  59.170  59.880  1.00  0.00           H
ATOM   4211  CB  ILE A 915      25.550  59.640  61.870  1.00  0.00           C
ATOM   4212  HB  ILE A 915      26.030  59.090  62.700  1.00  0.00           H
ATOM   4213  CG2 ILE A 915      26.540  60.770  61.530  1.00  0.00           C
ATOM   4214 HG21 ILE A 915      26.190  61.490  60.750  1.00  0.00           H
ATOM   4215 HG22 ILE A 915      27.490  60.330  61.150  1.00  0.00           H
ATOM   4216 HG23 ILE A 915      26.750  61.340  62.470  1.00  0.00           H
ATOM   4217  CG1 ILE A 915      24.240  60.220  62.420  1.00  0.00           C
ATOM   4218 HG11 ILE A 915      24.500  61.080  63.080  1.00  0.00           H
ATOM   4219 HG12 ILE A 915      23.900  59.350  63.030  1.00  0.00           H
ATOM   4220  CD  ILE A 915      23.170  60.630  61.370  1.00  0.00           C
ATOM   4221  HD1 ILE A 915      22.300  61.120  61.850  1.00  0.00           H
ATOM   4222  HD2 ILE A 915      22.890  59.760  60.730  1.00  0.00           H
ATOM   4223  HD3 ILE A 915      23.660  61.360  60.690  1.00  0.00           H
ATOM   4224  C   ILE A 915      26.550  57.910  60.290  1.00  0.00           C
ATOM   4225  O   ILE A 915      27.270  58.390  59.450  1.00  0.00           O
ATOM   4226  N   ALA A 916      26.690  56.650  60.770  1.00  0.00           N
ATOM   4227  HN  ALA A 916      26.040  56.410  61.470  1.00  0.00           H
ATOM   4228  CA  ALA A 916      27.760  55.750  60.340  1.00  0.00           C
ATOM   4229  HA  ALA A 916      28.740  56.170  60.490  1.00  0.00           H
ATOM   4230  CB  ALA A 916      27.640  54.360  60.970  1.00  0.00           C
ATOM   4231  HB1 ALA A 916      27.840  54.350  62.070  1.00  0.00           H
ATOM   4232  HB2 ALA A 916      28.460  53.680  60.640  1.00  0.00           H
ATOM   4233  HB3 ALA A 916      26.610  54.070  60.680  1.00  0.00           H
ATOM   4234  C   ALA A 916      27.820  55.420  58.830  1.00  0.00           C
ATOM   4235  O   ALA A 916      28.820  54.970  58.330  1.00  0.00           O
ATOM   4236  N   ALA A 917      26.740  55.590  58.140  1.00  0.00           N
ATOM   4237  HN  ALA A 917      25.860  55.840  58.560  1.00  0.00           H
ATOM   4238  CA  ALA A 917      26.570  55.490  56.700  1.00  0.00           C
ATOM   4239  HA  ALA A 917      26.870  54.520  56.360  1.00  0.00           H
ATOM   4240  CB  ALA A 917      25.070  55.520  56.430  1.00  0.00           C
ATOM   4241  HB1 ALA A 917      24.950  55.220  55.370  1.00  0.00           H
ATOM   4242  HB2 ALA A 917      24.610  56.530  56.550  1.00  0.00           H
ATOM   4243  HB3 ALA A 917      24.650  54.840  57.210  1.00  0.00           H
ATOM   4244  C   ALA A 917      27.300  56.580  55.960  1.00  0.00           C
ATOM   4245  O   ALA A 917      27.820  56.410  54.850  1.00  0.00           O
ATOM   4246  N   ILE A 918      27.450  57.850  56.580  1.00  0.00           N
ATOM   4247  HN  ILE A 918      27.070  58.040  57.480  1.00  0.00           H
ATOM   4248  CA  ILE A 918      28.090  58.980  55.850  1.00  0.00           C
ATOM   4249  HA  ILE A 918      27.470  59.100  54.960  1.00  0.00           H
ATOM   4250  CB  ILE A 918      27.970  60.350  56.510  1.00  0.00           C
ATOM   4251  HB  ILE A 918      28.400  60.260  57.530  1.00  0.00           H
ATOM   4252  CG2 ILE A 918      28.590  61.390  55.590  1.00  0.00           C
ATOM   4253 HG21 ILE A 918      29.700  61.450  55.660  1.00  0.00           H
ATOM   4254 HG22 ILE A 918      28.180  62.390  55.900  1.00  0.00           H
ATOM   4255 HG23 ILE A 918      28.310  61.200  54.550  1.00  0.00           H
ATOM   4256  CG1 ILE A 918      26.450  60.690  56.810  1.00  0.00           C
ATOM   4257 HG11 ILE A 918      26.460  61.740  57.170  1.00  0.00           H
ATOM   4258 HG12 ILE A 918      26.130  60.120  57.720  1.00  0.00           H
ATOM   4259  CD  ILE A 918      25.540  60.540  55.580  1.00  0.00           C
ATOM   4260  HD1 ILE A 918      26.100  60.810  54.660  1.00  0.00           H
ATOM   4261  HD2 ILE A 918      24.680  61.250  55.660  1.00  0.00           H
ATOM   4262  HD3 ILE A 918      25.280  59.460  55.550  1.00  0.00           H
ATOM   4263  C   ILE A 918      29.590  58.750  55.460  1.00  0.00           C
ATOM   4264  O   ILE A 918      29.980  59.200  54.390  1.00  0.00           O
ATOM   4265  N   PRO A 919      30.450  58.070  56.250  1.00  0.00           N
ATOM   4266  CD  PRO A 919      30.430  58.050  57.740  1.00  0.00           C
ATOM   4267  HD1 PRO A 919      29.460  57.710  58.160  1.00  0.00           H
ATOM   4268  HD2 PRO A 919      30.660  59.060  58.160  1.00  0.00           H
ATOM   4269  CA  PRO A 919      31.660  57.530  55.710  1.00  0.00           C
ATOM   4270  HA  PRO A 919      32.260  58.230  55.120  1.00  0.00           H
ATOM   4271  CB  PRO A 919      32.450  57.320  56.960  1.00  0.00           C
ATOM   4272  HB1 PRO A 919      33.000  58.260  57.140  1.00  0.00           H
ATOM   4273  HB2 PRO A 919      33.270  56.560  57.020  1.00  0.00           H
ATOM   4274  CG  PRO A 919      31.460  57.090  58.110  1.00  0.00           C
ATOM   4275  HG1 PRO A 919      31.010  56.080  58.150  1.00  0.00           H
ATOM   4276  HG2 PRO A 919      31.880  57.190  59.140  1.00  0.00           H
ATOM   4277  C   PRO A 919      31.660  56.270  54.930  1.00  0.00           C
ATOM   4278  O   PRO A 919      32.520  56.100  54.090  1.00  0.00           O
ATOM   4279  N   ALA A 920      30.730  55.320  55.230  1.00  0.00           N
ATOM   4280  HN  ALA A 920      30.110  55.580  55.970  1.00  0.00           H
ATOM   4281  CA  ALA A 920      30.490  54.020  54.540  1.00  0.00           C
ATOM   4282  HA  ALA A 920      31.430  53.490  54.580  1.00  0.00           H
ATOM   4283  CB  ALA A 920      29.430  53.240  55.270  1.00  0.00           C
ATOM   4284  HB1 ALA A 920      29.740  53.030  56.320  1.00  0.00           H
ATOM   4285  HB2 ALA A 920      29.270  52.330  54.640  1.00  0.00           H
ATOM   4286  HB3 ALA A 920      28.470  53.790  55.280  1.00  0.00           H
ATOM   4287  C   ALA A 920      30.270  54.220  53.140  1.00  0.00           C
ATOM   4288  O   ALA A 920      31.020  53.610  52.360  1.00  0.00           O
ATOM   4289  N   LEU A 921      29.510  55.260  52.700  1.00  0.00           N
ATOM   4290  HN  LEU A 921      28.950  55.900  53.230  1.00  0.00           H
ATOM   4291  CA  LEU A 921      29.230  55.660  51.330  1.00  0.00           C
ATOM   4292  HA  LEU A 921      28.720  54.860  50.840  1.00  0.00           H
ATOM   4293  CB  LEU A 921      28.420  56.970  51.370  1.00  0.00           C
ATOM   4294  HB1 LEU A 921      28.480  57.490  50.390  1.00  0.00           H
ATOM   4295  HB2 LEU A 921      28.850  57.700  52.100  1.00  0.00           H
ATOM   4296  CG  LEU A 921      26.930  56.960  51.820  1.00  0.00           C
ATOM   4297  HG  LEU A 921      26.900  56.230  52.660  1.00  0.00           H
ATOM   4298  CD1 LEU A 921      26.550  58.310  52.390  1.00  0.00           C
ATOM   4299 HD11 LEU A 921      25.700  58.130  53.090  1.00  0.00           H
ATOM   4300 HD12 LEU A 921      26.220  58.930  51.520  1.00  0.00           H
ATOM   4301 HD13 LEU A 921      27.360  58.820  52.960  1.00  0.00           H
ATOM   4302  CD2 LEU A 921      26.000  56.400  50.780  1.00  0.00           C
ATOM   4303 HD21 LEU A 921      24.960  56.480  51.180  1.00  0.00           H
ATOM   4304 HD22 LEU A 921      26.090  55.300  50.650  1.00  0.00           H
ATOM   4305 HD23 LEU A 921      26.080  57.050  49.870  1.00  0.00           H
ATOM   4306  C   LEU A 921      30.480  55.900  50.600  1.00  0.00           C
ATOM   4307  O   LEU A 921      30.580  55.590  49.420  1.00  0.00           O
ATOM   4308  N   LEU A 922      31.430  56.530  51.240  1.00  0.00           N
ATOM   4309  HN  LEU A 922      31.340  56.820  52.190  1.00  0.00           H
ATOM   4310  CA  LEU A 922      32.700  56.830  50.620  1.00  0.00           C
ATOM   4311  HA  LEU A 922      32.570  56.940  49.560  1.00  0.00           H
ATOM   4312  CB  LEU A 922      33.120  58.160  51.220  1.00  0.00           C
ATOM   4313  HB1 LEU A 922      34.230  58.300  51.100  1.00  0.00           H
ATOM   4314  HB2 LEU A 922      32.920  58.010  52.300  1.00  0.00           H
ATOM   4315  CG  LEU A 922      32.360  59.440  50.780  1.00  0.00           C
ATOM   4316  HG  LEU A 922      31.330  59.070  50.600  1.00  0.00           H
ATOM   4317  CD1 LEU A 922      32.250  60.500  51.850  1.00  0.00           C
ATOM   4318 HD11 LEU A 922      31.660  60.210  52.730  1.00  0.00           H
ATOM   4319 HD12 LEU A 922      31.720  61.420  51.500  1.00  0.00           H
ATOM   4320 HD13 LEU A 922      33.320  60.710  52.030  1.00  0.00           H
ATOM   4321  CD2 LEU A 922      32.800  60.070  49.500  1.00  0.00           C
ATOM   4322 HD21 LEU A 922      32.530  61.140  49.610  1.00  0.00           H
ATOM   4323 HD22 LEU A 922      32.280  59.630  48.620  1.00  0.00           H
ATOM   4324 HD23 LEU A 922      33.880  59.880  49.300  1.00  0.00           H
ATOM   4325  C   LEU A 922      33.690  55.770  50.790  1.00  0.00           C
ATOM   4326  O   LEU A 922      34.610  55.750  49.960  1.00  0.00           O
ATOM   4327  N   CYS A 923      33.660  54.900  51.780  1.00  0.00           N
ATOM   4328  HN  CYS A 923      33.030  54.990  52.540  1.00  0.00           H
ATOM   4329  CA  CYS A 923      34.530  53.680  51.970  1.00  0.00           C
ATOM   4330  HA  CYS A 923      35.570  53.940  51.810  1.00  0.00           H
ATOM   4331  CB  CYS A 923      34.430  53.070  53.340  1.00  0.00           C
ATOM   4332  HB1 CYS A 923      35.030  52.140  53.450  1.00  0.00           H
ATOM   4333  HB2 CYS A 923      33.350  52.880  53.560  1.00  0.00           H
ATOM   4334  SG  CYS A 923      35.150  54.150  54.540  1.00  0.00           S
ATOM   4335  HG1 CYS A 923      34.610  55.290  54.120  1.00  0.00           H
ATOM   4336  C   CYS A 923      34.270  52.670  50.880  1.00  0.00           C
ATOM   4337  O   CYS A 923      35.200  51.990  50.430  1.00  0.00           O
ATOM   4338  N   THR A 924      33.060  52.590  50.420  1.00  0.00           N
ATOM   4339  HN  THR A 924      32.320  53.010  50.930  1.00  0.00           H
ATOM   4340  CA  THR A 924      32.690  51.830  49.240  1.00  0.00           C
ATOM   4341  HA  THR A 924      32.750  50.750  49.290  1.00  0.00           H
ATOM   4342  CB  THR A 924      31.250  52.220  48.950  1.00  0.00           C
ATOM   4343  HB  THR A 924      31.110  53.290  48.690  1.00  0.00           H
ATOM   4344  OG1 THR A 924      30.430  51.940  50.060  1.00  0.00           O
ATOM   4345  HG1 THR A 924      30.590  52.670  50.680  1.00  0.00           H
ATOM   4346  CG2 THR A 924      30.500  51.360  47.850  1.00  0.00           C
ATOM   4347 HG21 THR A 924      29.390  51.360  47.990  1.00  0.00           H
ATOM   4348 HG22 THR A 924      30.680  50.260  47.910  1.00  0.00           H
ATOM   4349 HG23 THR A 924      30.730  51.670  46.810  1.00  0.00           H
ATOM   4350  C   THR A 924      33.490  52.280  47.960  1.00  0.00           C
ATOM   4351  O   THR A 924      34.070  51.400  47.240  1.00  0.00           O
ATOM   4352  N   ILE A 925      33.550  53.640  47.580  1.00  0.00           N
ATOM   4353  HN  ILE A 925      33.080  54.320  48.130  1.00  0.00           H
ATOM   4354  CA  ILE A 925      34.410  54.100  46.520  1.00  0.00           C
ATOM   4355  HA  ILE A 925      34.080  53.620  45.600  1.00  0.00           H
ATOM   4356  CB  ILE A 925      34.380  55.620  46.600  1.00  0.00           C
ATOM   4357  HB  ILE A 925      34.770  55.980  47.580  1.00  0.00           H
ATOM   4358  CG2 ILE A 925      35.400  56.170  45.510  1.00  0.00           C
ATOM   4359 HG21 ILE A 925      35.230  57.250  45.310  1.00  0.00           H
ATOM   4360 HG22 ILE A 925      35.360  55.650  44.530  1.00  0.00           H
ATOM   4361 HG23 ILE A 925      36.440  56.000  45.870  1.00  0.00           H
ATOM   4362  CG1 ILE A 925      32.960  56.220  46.410  1.00  0.00           C
ATOM   4363 HG11 ILE A 925      32.250  55.860  47.200  1.00  0.00           H
ATOM   4364 HG12 ILE A 925      32.630  55.750  45.470  1.00  0.00           H
ATOM   4365  CD  ILE A 925      32.840  57.760  46.400  1.00  0.00           C
ATOM   4366  HD1 ILE A 925      33.140  58.140  47.400  1.00  0.00           H
ATOM   4367  HD2 ILE A 925      31.780  58.060  46.290  1.00  0.00           H
ATOM   4368  HD3 ILE A 925      33.440  58.250  45.600  1.00  0.00           H
ATOM   4369  C   ILE A 925      35.850  53.720  46.700  1.00  0.00           C
ATOM   4370  O   ILE A 925      36.470  53.240  45.760  1.00  0.00           O
ATOM   4371  N   LEU A 926      36.430  53.860  47.900  1.00  0.00           N
ATOM   4372  HN  LEU A 926      35.900  54.130  48.700  1.00  0.00           H
ATOM   4373  CA  LEU A 926      37.810  53.570  48.120  1.00  0.00           C
ATOM   4374  HA  LEU A 926      38.460  54.130  47.470  1.00  0.00           H
ATOM   4375  CB  LEU A 926      38.000  53.920  49.640  1.00  0.00           C
ATOM   4376  HB1 LEU A 926      38.980  53.490  49.910  1.00  0.00           H
ATOM   4377  HB2 LEU A 926      37.310  53.450  50.380  1.00  0.00           H
ATOM   4378  CG  LEU A 926      38.030  55.440  49.920  1.00  0.00           C
ATOM   4379  HG  LEU A 926      37.120  55.960  49.570  1.00  0.00           H
ATOM   4380  CD1 LEU A 926      38.100  55.720  51.480  1.00  0.00           C
ATOM   4381 HD11 LEU A 926      38.350  56.780  51.730  1.00  0.00           H
ATOM   4382 HD12 LEU A 926      39.010  55.200  51.870  1.00  0.00           H
ATOM   4383 HD13 LEU A 926      37.220  55.460  52.090  1.00  0.00           H
ATOM   4384  CD2 LEU A 926      39.230  56.090  49.130  1.00  0.00           C
ATOM   4385 HD21 LEU A 926      39.420  57.160  49.310  1.00  0.00           H
ATOM   4386 HD22 LEU A 926      38.960  55.940  48.070  1.00  0.00           H
ATOM   4387 HD23 LEU A 926      40.160  55.510  49.340  1.00  0.00           H
ATOM   4388  C   LEU A 926      38.160  52.100  47.950  1.00  0.00           C
ATOM   4389  O   LEU A 926      39.180  51.820  47.240  1.00  0.00           O
ATOM   4390  N   ILE A 927      37.360  51.080  48.460  1.00  0.00           N
ATOM   4391  HN  ILE A 927      36.630  51.360  49.080  1.00  0.00           H
ATOM   4392  CA  ILE A 927      37.440  49.690  47.950  1.00  0.00           C
ATOM   4393  HA  ILE A 927      38.350  49.270  48.320  1.00  0.00           H
ATOM   4394  CB  ILE A 927      36.380  48.870  48.670  1.00  0.00           C
ATOM   4395  HB  ILE A 927      35.420  49.370  48.480  1.00  0.00           H
ATOM   4396  CG2 ILE A 927      36.430  47.400  48.230  1.00  0.00           C
ATOM   4397 HG21 ILE A 927      35.760  46.730  48.810  1.00  0.00           H
ATOM   4398 HG22 ILE A 927      37.510  47.130  48.190  1.00  0.00           H
ATOM   4399 HG23 ILE A 927      36.140  47.310  47.160  1.00  0.00           H
ATOM   4400  CG1 ILE A 927      36.690  48.850  50.210  1.00  0.00           C
ATOM   4401 HG11 ILE A 927      35.850  48.390  50.750  1.00  0.00           H
ATOM   4402 HG12 ILE A 927      36.580  49.880  50.610  1.00  0.00           H
ATOM   4403  CD  ILE A 927      38.050  48.220  50.570  1.00  0.00           C
ATOM   4404  HD1 ILE A 927      38.130  47.170  50.210  1.00  0.00           H
ATOM   4405  HD2 ILE A 927      38.190  48.250  51.670  1.00  0.00           H
ATOM   4406  HD3 ILE A 927      38.890  48.780  50.090  1.00  0.00           H
ATOM   4407  C   ILE A 927      37.290  49.550  46.370  1.00  0.00           C
ATOM   4408  O   ILE A 927      38.070  48.910  45.680  1.00  0.00           O
ATOM   4409  N   PHE A 928      36.300  50.270  45.770  1.00  0.00           N
ATOM   4410  HN  PHE A 928      35.550  50.660  46.300  1.00  0.00           H
ATOM   4411  CA  PHE A 928      35.990  50.210  44.410  1.00  0.00           C
ATOM   4412  HA  PHE A 928      35.870  49.160  44.200  1.00  0.00           H
ATOM   4413  CB  PHE A 928      34.570  50.800  44.300  1.00  0.00           C
ATOM   4414  HB1 PHE A 928      34.650  51.660  44.990  1.00  0.00           H
ATOM   4415  HB2 PHE A 928      33.870  50.020  44.670  1.00  0.00           H
ATOM   4416  CG  PHE A 928      34.230  51.330  42.900  1.00  0.00           C
ATOM   4417  CD1 PHE A 928      33.430  50.510  42.080  1.00  0.00           C
ATOM   4418  HD1 PHE A 928      33.110  49.560  42.480  1.00  0.00           H
ATOM   4419  CE1 PHE A 928      32.940  51.110  40.900  1.00  0.00           C
ATOM   4420  HE1 PHE A 928      32.240  50.520  40.330  1.00  0.00           H
ATOM   4421  CZ  PHE A 928      33.320  52.390  40.530  1.00  0.00           C
ATOM   4422  HZ  PHE A 928      32.780  52.900  39.760  1.00  0.00           H
ATOM   4423  CD2 PHE A 928      34.690  52.600  42.580  1.00  0.00           C
ATOM   4424  HD2 PHE A 928      35.400  53.140  43.210  1.00  0.00           H
ATOM   4425  CE2 PHE A 928      34.200  53.160  41.350  1.00  0.00           C
ATOM   4426  HE2 PHE A 928      34.470  54.130  40.970  1.00  0.00           H
ATOM   4427  C   PHE A 928      37.010  50.660  43.430  1.00  0.00           C
ATOM   4428  O   PHE A 928      37.240  49.960  42.460  1.00  0.00           O
ATOM   4429  N   MET A 929      37.760  51.770  43.660  1.00  0.00           N
ATOM   4430  HN  MET A 929      37.650  52.330  44.480  1.00  0.00           H
ATOM   4431  CA  MET A 929      38.860  52.160  42.780  1.00  0.00           C
ATOM   4432  HA  MET A 929      38.480  52.260  41.770  1.00  0.00           H
ATOM   4433  CB  MET A 929      39.490  53.540  43.220  1.00  0.00           C
ATOM   4434  HB1 MET A 929      40.420  53.800  42.670  1.00  0.00           H
ATOM   4435  HB2 MET A 929      39.620  53.460  44.310  1.00  0.00           H
ATOM   4436  CG  MET A 929      38.530  54.670  42.970  1.00  0.00           C
ATOM   4437  HG1 MET A 929      37.550  54.610  43.450  1.00  0.00           H
ATOM   4438  HG2 MET A 929      38.240  54.580  41.900  1.00  0.00           H
ATOM   4439  SD  MET A 929      39.150  56.420  43.200  1.00  0.00           S
ATOM   4440  CE  MET A 929      40.010  56.120  44.780  1.00  0.00           C
ATOM   4441  HE1 MET A 929      40.410  57.020  45.300  1.00  0.00           H
ATOM   4442  HE2 MET A 929      40.910  55.530  44.560  1.00  0.00           H
ATOM   4443  HE3 MET A 929      39.380  55.490  45.440  1.00  0.00           H
ATOM   4444  C   MET A 929      40.000  51.160  42.550  1.00  0.00           C
ATOM   4445  O   MET A 929      40.500  51.000  41.410  1.00  0.00           O
ATOM   4446  N   ASP A 930      40.420  50.470  43.570  1.00  0.00           N
ATOM   4447  HN  ASP A 930      40.090  50.710  44.490  1.00  0.00           H
ATOM   4448  CA  ASP A 930      41.290  49.300  43.580  1.00  0.00           C
ATOM   4449  HA  ASP A 930      42.200  49.560  43.060  1.00  0.00           H
ATOM   4450  CB  ASP A 930      41.590  48.760  45.020  1.00  0.00           C
ATOM   4451  HB1 ASP A 930      41.860  47.690  44.960  1.00  0.00           H
ATOM   4452  HB2 ASP A 930      40.780  48.920  45.750  1.00  0.00           H
ATOM   4453  CG  ASP A 930      42.830  49.490  45.550  1.00  0.00           C
ATOM   4454  OD1 ASP A 930      43.860  49.280  44.930  1.00  0.00           O
ATOM   4455  OD2 ASP A 930      42.790  50.320  46.500  1.00  0.00           O
ATOM   4456  C   ASP A 930      40.640  48.190  42.680  1.00  0.00           C
ATOM   4457  O   ASP A 930      41.300  47.630  41.770  1.00  0.00           O
ATOM   4458  N   GLN A 931      39.370  47.910  42.860  1.00  0.00           N
ATOM   4459  HN  GLN A 931      38.810  48.390  43.540  1.00  0.00           H
ATOM   4460  CA  GLN A 931      38.730  46.830  42.070  1.00  0.00           C
ATOM   4461  HA  GLN A 931      39.390  45.990  42.210  1.00  0.00           H
ATOM   4462  CB  GLN A 931      37.310  46.560  42.520  1.00  0.00           C
ATOM   4463  HB1 GLN A 931      36.690  46.040  41.770  1.00  0.00           H
ATOM   4464  HB2 GLN A 931      36.780  47.480  42.840  1.00  0.00           H
ATOM   4465  CG  GLN A 931      37.190  45.620  43.700  1.00  0.00           C
ATOM   4466  HG1 GLN A 931      36.180  45.210  43.870  1.00  0.00           H
ATOM   4467  HG2 GLN A 931      37.550  46.060  44.660  1.00  0.00           H
ATOM   4468  CD  GLN A 931      38.150  44.400  43.660  1.00  0.00           C
ATOM   4469  OE1 GLN A 931      38.820  44.170  44.680  1.00  0.00           O
ATOM   4470  NE2 GLN A 931      37.990  43.540  42.620  1.00  0.00           N
ATOM   4471 HE21 GLN A 931      38.460  42.660  42.630  1.00  0.00           H
ATOM   4472 HE22 GLN A 931      37.320  43.780  41.920  1.00  0.00           H
ATOM   4473  C   GLN A 931      38.730  47.210  40.540  1.00  0.00           C
ATOM   4474  O   GLN A 931      39.100  46.400  39.670  1.00  0.00           O
ATOM   4475  N   GLN A 932      38.410  48.510  40.310  1.00  0.00           N
ATOM   4476  HN  GLN A 932      38.180  49.170  41.030  1.00  0.00           H
ATOM   4477  CA  GLN A 932      38.370  49.130  38.980  1.00  0.00           C
ATOM   4478  HA  GLN A 932      37.740  48.470  38.390  1.00  0.00           H
ATOM   4479  CB  GLN A 932      37.690  50.480  39.040  1.00  0.00           C
ATOM   4480  HB1 GLN A 932      37.720  51.030  38.070  1.00  0.00           H
ATOM   4481  HB2 GLN A 932      38.220  51.100  39.810  1.00  0.00           H
ATOM   4482  CG  GLN A 932      36.150  50.350  39.380  1.00  0.00           C
ATOM   4483  HG1 GLN A 932      35.760  51.380  39.290  1.00  0.00           H
ATOM   4484  HG2 GLN A 932      36.070  50.120  40.460  1.00  0.00           H
ATOM   4485  CD  GLN A 932      35.390  49.330  38.500  1.00  0.00           C
ATOM   4486  OE1 GLN A 932      34.700  48.510  39.030  1.00  0.00           O
ATOM   4487  NE2 GLN A 932      35.330  49.560  37.230  1.00  0.00           N
ATOM   4488 HE21 GLN A 932      35.830  50.340  36.840  1.00  0.00           H
ATOM   4489 HE22 GLN A 932      34.650  49.050  36.700  1.00  0.00           H
ATOM   4490  C   GLN A 932      39.660  49.160  38.130  1.00  0.00           C
ATOM   4491  O   GLN A 932      39.640  48.900  36.930  1.00  0.00           O
ATOM   4492  N   ILE A 933      40.750  49.600  38.810  1.00  0.00           N
ATOM   4493  HN  ILE A 933      40.470  50.020  39.670  1.00  0.00           H
ATOM   4494  CA  ILE A 933      42.060  49.570  38.140  1.00  0.00           C
ATOM   4495  HA  ILE A 933      41.980  49.860  37.090  1.00  0.00           H
ATOM   4496  CB  ILE A 933      43.160  50.320  38.890  1.00  0.00           C
ATOM   4497  HB  ILE A 933      42.910  51.400  38.910  1.00  0.00           H
ATOM   4498  CG2 ILE A 933      43.380  49.860  40.330  1.00  0.00           C
ATOM   4499 HG21 ILE A 933      42.480  49.930  40.970  1.00  0.00           H
ATOM   4500 HG22 ILE A 933      44.170  50.490  40.800  1.00  0.00           H
ATOM   4501 HG23 ILE A 933      43.770  48.830  40.230  1.00  0.00           H
ATOM   4502  CG1 ILE A 933      44.470  50.380  38.100  1.00  0.00           C
ATOM   4503 HG11 ILE A 933      44.850  49.380  37.800  1.00  0.00           H
ATOM   4504 HG12 ILE A 933      45.270  50.940  38.620  1.00  0.00           H
ATOM   4505  CD  ILE A 933      44.340  51.120  36.710  1.00  0.00           C
ATOM   4506  HD1 ILE A 933      43.960  50.450  35.910  1.00  0.00           H
ATOM   4507  HD2 ILE A 933      45.320  51.550  36.390  1.00  0.00           H
ATOM   4508  HD3 ILE A 933      43.540  51.880  36.770  1.00  0.00           H
ATOM   4509  C   ILE A 933      42.550  48.100  37.940  1.00  0.00           C
ATOM   4510  O   ILE A 933      43.180  47.830  36.910  1.00  0.00           O
ATOM   4511  N   THR A 934      42.300  47.170  38.860  1.00  0.00           N
ATOM   4512  HN  THR A 934      41.800  47.330  39.700  1.00  0.00           H
ATOM   4513  CA  THR A 934      42.680  45.770  38.680  1.00  0.00           C
ATOM   4514  HA  THR A 934      43.760  45.610  38.680  1.00  0.00           H
ATOM   4515  CB  THR A 934      42.340  44.920  39.910  1.00  0.00           C
ATOM   4516  HB  THR A 934      41.310  45.200  40.190  1.00  0.00           H
ATOM   4517  OG1 THR A 934      43.140  45.460  40.970  1.00  0.00           O
ATOM   4518  HG1 THR A 934      42.470  46.000  41.390  1.00  0.00           H
ATOM   4519  CG2 THR A 934      42.590  43.430  39.710  1.00  0.00           C
ATOM   4520 HG21 THR A 934      43.650  43.130  39.610  1.00  0.00           H
ATOM   4521 HG22 THR A 934      42.060  42.900  38.890  1.00  0.00           H
ATOM   4522 HG23 THR A 934      42.320  42.930  40.660  1.00  0.00           H
ATOM   4523  C   THR A 934      42.000  45.200  37.480  1.00  0.00           C
ATOM   4524  O   THR A 934      42.620  44.540  36.650  1.00  0.00           O
ATOM   4525  N   ALA A 935      40.630  45.380  37.260  1.00  0.00           N
ATOM   4526  HN  ALA A 935      40.100  45.750  38.020  1.00  0.00           H
ATOM   4527  CA  ALA A 935      39.870  44.930  36.090  1.00  0.00           C
ATOM   4528  HA  ALA A 935      40.010  43.870  35.940  1.00  0.00           H
ATOM   4529  CB  ALA A 935      38.340  45.100  36.240  1.00  0.00           C
ATOM   4530  HB1 ALA A 935      37.940  44.820  37.240  1.00  0.00           H
ATOM   4531  HB2 ALA A 935      37.850  44.570  35.410  1.00  0.00           H
ATOM   4532  HB3 ALA A 935      38.140  46.190  36.090  1.00  0.00           H
ATOM   4533  C   ALA A 935      40.490  45.630  34.780  1.00  0.00           C
ATOM   4534  O   ALA A 935      40.650  44.960  33.700  1.00  0.00           O
ATOM   4535  N   VAL A 936      40.860  46.940  34.790  1.00  0.00           N
ATOM   4536  HN  VAL A 936      40.820  47.510  35.600  1.00  0.00           H
ATOM   4537  CA  VAL A 936      41.380  47.560  33.620  1.00  0.00           C
ATOM   4538  HA  VAL A 936      40.690  47.310  32.840  1.00  0.00           H
ATOM   4539  CB  VAL A 936      41.340  49.010  33.800  1.00  0.00           C
ATOM   4540  HB  VAL A 936      41.810  49.220  34.790  1.00  0.00           H
ATOM   4541  CG1 VAL A 936      42.050  49.790  32.690  1.00  0.00           C
ATOM   4542 HG11 VAL A 936      41.930  50.890  32.820  1.00  0.00           H
ATOM   4543 HG12 VAL A 936      41.610  49.500  31.710  1.00  0.00           H
ATOM   4544 HG13 VAL A 936      43.140  49.650  32.590  1.00  0.00           H
ATOM   4545  CG2 VAL A 936      39.900  49.420  33.750  1.00  0.00           C
ATOM   4546 HG21 VAL A 936      39.670  49.490  32.660  1.00  0.00           H
ATOM   4547 HG22 VAL A 936      39.700  50.430  34.180  1.00  0.00           H
ATOM   4548 HG23 VAL A 936      39.150  48.730  34.200  1.00  0.00           H
ATOM   4549  C   VAL A 936      42.750  47.110  33.220  1.00  0.00           C
ATOM   4550  O   VAL A 936      43.000  46.960  32.000  1.00  0.00           O
ATOM   4551  N   ILE A 937      43.690  46.910  34.140  1.00  0.00           N
ATOM   4552  HN  ILE A 937      43.510  47.180  35.090  1.00  0.00           H
ATOM   4553  CA  ILE A 937      45.010  46.290  33.720  1.00  0.00           C
ATOM   4554  HA  ILE A 937      45.220  46.720  32.760  1.00  0.00           H
ATOM   4555  CB  ILE A 937      46.130  46.450  34.660  1.00  0.00           C
ATOM   4556  HB  ILE A 937      45.850  45.850  35.560  1.00  0.00           H
ATOM   4557  CG2 ILE A 937      47.520  45.910  34.220  1.00  0.00           C
ATOM   4558 HG21 ILE A 937      48.360  45.960  34.940  1.00  0.00           H
ATOM   4559 HG22 ILE A 937      47.850  46.310  33.230  1.00  0.00           H
ATOM   4560 HG23 ILE A 937      47.640  44.810  34.110  1.00  0.00           H
ATOM   4561  CG1 ILE A 937      46.340  47.960  35.140  1.00  0.00           C
ATOM   4562 HG11 ILE A 937      47.360  48.020  35.600  1.00  0.00           H
ATOM   4563 HG12 ILE A 937      45.610  48.200  35.940  1.00  0.00           H
ATOM   4564  CD  ILE A 937      46.330  49.010  34.000  1.00  0.00           C
ATOM   4565  HD1 ILE A 937      46.620  50.010  34.430  1.00  0.00           H
ATOM   4566  HD2 ILE A 937      45.250  49.150  33.750  1.00  0.00           H
ATOM   4567  HD3 ILE A 937      46.960  48.780  33.130  1.00  0.00           H
ATOM   4568  C   ILE A 937      44.830  44.820  33.290  1.00  0.00           C
ATOM   4569  O   ILE A 937      45.430  44.370  32.310  1.00  0.00           O
ATOM   4570  N   ILE A 938      43.940  44.000  33.940  1.00  0.00           N
ATOM   4571  HN  ILE A 938      43.480  44.260  34.780  1.00  0.00           H
ATOM   4572  CA  ILE A 938      43.630  42.640  33.460  1.00  0.00           C
ATOM   4573  HA  ILE A 938      44.420  41.900  33.580  1.00  0.00           H
ATOM   4574  CB  ILE A 938      42.520  42.140  34.450  1.00  0.00           C
ATOM   4575  HB  ILE A 938      41.810  42.970  34.600  1.00  0.00           H
ATOM   4576  CG2 ILE A 938      41.630  41.030  33.870  1.00  0.00           C
ATOM   4577 HG21 ILE A 938      40.860  41.410  33.170  1.00  0.00           H
ATOM   4578 HG22 ILE A 938      41.130  40.580  34.750  1.00  0.00           H
ATOM   4579 HG23 ILE A 938      42.270  40.220  33.460  1.00  0.00           H
ATOM   4580  CG1 ILE A 938      43.280  41.670  35.790  1.00  0.00           C
ATOM   4581 HG11 ILE A 938      42.540  41.900  36.600  1.00  0.00           H
ATOM   4582 HG12 ILE A 938      44.170  42.310  35.970  1.00  0.00           H
ATOM   4583  CD  ILE A 938      43.790  40.130  35.770  1.00  0.00           C
ATOM   4584  HD1 ILE A 938      44.450  39.840  36.620  1.00  0.00           H
ATOM   4585  HD2 ILE A 938      44.380  39.930  34.850  1.00  0.00           H
ATOM   4586  HD3 ILE A 938      42.930  39.430  35.650  1.00  0.00           H
ATOM   4587  C   ILE A 938      43.080  42.570  32.020  1.00  0.00           C
ATOM   4588  O   ILE A 938      43.400  41.590  31.300  1.00  0.00           O
ATOM   4589  N   ASN A 939      42.340  43.590  31.560  1.00  0.00           N
ATOM   4590  HN  ASN A 939      42.110  44.370  32.150  1.00  0.00           H
ATOM   4591  CA  ASN A 939      41.630  43.610  30.270  1.00  0.00           C
ATOM   4592  HA  ASN A 939      41.640  42.630  29.790  1.00  0.00           H
ATOM   4593  CB  ASN A 939      40.250  44.240  30.340  1.00  0.00           C
ATOM   4594  HB1 ASN A 939      39.910  44.560  29.340  1.00  0.00           H
ATOM   4595  HB2 ASN A 939      40.220  45.160  30.980  1.00  0.00           H
ATOM   4596  CG  ASN A 939      39.270  43.200  30.780  1.00  0.00           C
ATOM   4597  OD1 ASN A 939      38.550  42.660  29.920  1.00  0.00           O
ATOM   4598  ND2 ASN A 939      39.100  42.960  32.050  1.00  0.00           N
ATOM   4599 HD21 ASN A 939      39.340  43.690  32.710  1.00  0.00           H
ATOM   4600 HD22 ASN A 939      38.430  42.250  32.230  1.00  0.00           H
ATOM   4601  C   ASN A 939      42.460  44.570  29.370  1.00  0.00           C
ATOM   4602  O   ASN A 939      42.040  45.110  28.350  1.00  0.00           O
ATOM   4603  N   ARG A 940      43.750  44.860  29.690  1.00  0.00           N
ATOM   4604  HN  ARG A 940      44.130  44.400  30.500  1.00  0.00           H
ATOM   4605  CA  ARG A 940      44.630  45.720  28.820  1.00  0.00           C
ATOM   4606  HA  ARG A 940      44.080  46.640  28.690  1.00  0.00           H
ATOM   4607  CB  ARG A 940      46.030  46.080  29.520  1.00  0.00           C
ATOM   4608  HB1 ARG A 940      46.640  45.160  29.600  1.00  0.00           H
ATOM   4609  HB2 ARG A 940      45.710  46.330  30.550  1.00  0.00           H
ATOM   4610  CG  ARG A 940      46.710  47.240  28.720  1.00  0.00           C
ATOM   4611  HG1 ARG A 940      45.910  47.940  28.390  1.00  0.00           H
ATOM   4612  HG2 ARG A 940      47.250  46.770  27.870  1.00  0.00           H
ATOM   4613  CD  ARG A 940      47.600  48.140  29.620  1.00  0.00           C
ATOM   4614  HD1 ARG A 940      48.460  47.510  29.930  1.00  0.00           H
ATOM   4615  HD2 ARG A 940      47.160  48.610  30.540  1.00  0.00           H
ATOM   4616  NE  ARG A 940      47.940  49.320  28.820  1.00  0.00           N
ATOM   4617  HE  ARG A 940      48.720  49.200  28.190  1.00  0.00           H
ATOM   4618  CZ  ARG A 940      47.140  50.370  28.660  1.00  0.00           C
ATOM   4619  NH1 ARG A 940      47.460  51.450  27.910  1.00  0.00           N
ATOM   4620 HH11 ARG A 940      48.420  51.670  27.740  1.00  0.00           H
ATOM   4621 HH12 ARG A 940      46.880  52.250  28.110  1.00  0.00           H
ATOM   4622  NH2 ARG A 940      46.010  50.620  29.360  1.00  0.00           N
ATOM   4623 HH21 ARG A 940      45.570  49.800  29.720  1.00  0.00           H
ATOM   4624 HH22 ARG A 940      45.470  51.460  29.270  1.00  0.00           H
ATOM   4625  C   ARG A 940      44.890  45.270  27.460  1.00  0.00           C
ATOM   4626  O   ARG A 940      45.010  44.020  27.210  1.00  0.00           O
ATOM   4627  N   LYS A 941      44.930  46.220  26.520  1.00  0.00           N
ATOM   4628  HN  LYS A 941      44.830  47.180  26.740  1.00  0.00           H
ATOM   4629  CA  LYS A 941      45.460  45.990  25.140  1.00  0.00           C
ATOM   4630  HA  LYS A 941      44.630  45.570  24.610  1.00  0.00           H
ATOM   4631  CB  LYS A 941      45.750  47.250  24.290  1.00  0.00           C
ATOM   4632  HB1 LYS A 941      44.750  47.720  24.140  1.00  0.00           H
ATOM   4633  HB2 LYS A 941      46.060  46.830  23.300  1.00  0.00           H
ATOM   4634  CG  LYS A 941      46.830  48.110  24.850  1.00  0.00           C
ATOM   4635  HG1 LYS A 941      47.730  47.470  24.870  1.00  0.00           H
ATOM   4636  HG2 LYS A 941      46.590  48.430  25.890  1.00  0.00           H
ATOM   4637  CD  LYS A 941      46.970  49.380  23.980  1.00  0.00           C
ATOM   4638  HD1 LYS A 941      47.670  50.040  24.520  1.00  0.00           H
ATOM   4639  HD2 LYS A 941      46.010  49.930  23.850  1.00  0.00           H
ATOM   4640  CE  LYS A 941      47.580  49.090  22.600  1.00  0.00           C
ATOM   4641  HE1 LYS A 941      47.380  50.000  21.990  1.00  0.00           H
ATOM   4642  HE2 LYS A 941      47.050  48.200  22.210  1.00  0.00           H
ATOM   4643  NZ  LYS A 941      49.050  48.950  22.460  1.00  0.00           N
ATOM   4644  HZ1 LYS A 941      49.150  48.680  21.460  1.00  0.00           H
ATOM   4645  HZ2 LYS A 941      49.390  48.150  23.030  1.00  0.00           H
ATOM   4646  HZ3 LYS A 941      49.550  49.830  22.720  1.00  0.00           H
ATOM   4647  C   LYS A 941      46.620  45.050  25.080  1.00  0.00           C
ATOM   4648  O   LYS A 941      47.510  44.980  25.880  1.00  0.00           O
ATOM   4649  N   GLU A 942      46.570  44.060  24.160  1.00  0.00           N
ATOM   4650  HN  GLU A 942      45.690  43.780  23.780  1.00  0.00           H
ATOM   4651  CA  GLU A 942      47.690  43.130  23.840  1.00  0.00           C
ATOM   4652  HA  GLU A 942      47.490  42.690  22.890  1.00  0.00           H
ATOM   4653  CB  GLU A 942      49.070  43.920  23.740  1.00  0.00           C
ATOM   4654  HB1 GLU A 942      49.800  43.120  23.500  1.00  0.00           H
ATOM   4655  HB2 GLU A 942      49.310  44.320  24.750  1.00  0.00           H
ATOM   4656  CG  GLU A 942      49.070  45.060  22.720  1.00  0.00           C
ATOM   4657  HG1 GLU A 942      48.220  45.780  22.820  1.00  0.00           H
ATOM   4658  HG2 GLU A 942      48.970  44.620  21.710  1.00  0.00           H
ATOM   4659  CD  GLU A 942      50.390  45.810  22.720  1.00  0.00           C
ATOM   4660  OE1 GLU A 942      51.460  45.350  22.210  1.00  0.00           O
ATOM   4661  OE2 GLU A 942      50.300  46.910  23.300  1.00  0.00           O
ATOM   4662  C   GLU A 942      47.780  42.040  24.850  1.00  0.00           C
ATOM   4663  O   GLU A 942      48.770  41.280  24.930  1.00  0.00           O
ATOM   4664  N   HSD A 943      46.700  41.880  25.740  1.00  0.00           N
ATOM   4665  HN  HSD A 943      46.020  42.580  25.930  1.00  0.00           H
ATOM   4666  CA  HSD A 943      46.540  40.710  26.590  1.00  0.00           C
ATOM   4667  HA  HSD A 943      47.540  40.300  26.680  1.00  0.00           H
ATOM   4668  CB  HSD A 943      45.970  40.880  27.990  1.00  0.00           C
ATOM   4669  HB1 HSD A 943      45.720  39.910  28.490  1.00  0.00           H
ATOM   4670  HB2 HSD A 943      44.990  41.400  27.920  1.00  0.00           H
ATOM   4671  ND1 HSD A 943      46.350  42.070  30.040  1.00  0.00           N
ATOM   4672  HD1 HSD A 943      45.400  42.060  30.350  1.00  0.00           H
ATOM   4673  CG  HSD A 943      46.810  41.640  28.860  1.00  0.00           C
ATOM   4674  CE1 HSD A 943      47.330  42.840  30.550  1.00  0.00           C
ATOM   4675  HE1 HSD A 943      47.310  43.400  31.490  1.00  0.00           H
ATOM   4676  NE2 HSD A 943      48.360  42.930  29.770  1.00  0.00           N
ATOM   4677  CD2 HSD A 943      48.090  42.100  28.740  1.00  0.00           C
ATOM   4678  HD2 HSD A 943      48.780  41.930  27.910  1.00  0.00           H
ATOM   4679  C   HSD A 943      45.800  39.560  25.920  1.00  0.00           C
ATOM   4680  O   HSD A 943      44.880  39.820  25.140  1.00  0.00           O
ATOM   4681  N   LYS A 944      46.210  38.330  26.180  1.00  0.00           N
ATOM   4682  HN  LYS A 944      46.920  38.120  26.840  1.00  0.00           H
ATOM   4683  CA  LYS A 944      45.780  37.230  25.400  1.00  0.00           C
ATOM   4684  HA  LYS A 944      45.320  37.560  24.480  1.00  0.00           H
ATOM   4685  CB  LYS A 944      46.990  36.230  25.180  1.00  0.00           C
ATOM   4686  HB1 LYS A 944      46.670  35.320  24.620  1.00  0.00           H
ATOM   4687  HB2 LYS A 944      47.500  36.010  26.140  1.00  0.00           H
ATOM   4688  CG  LYS A 944      48.100  36.810  24.220  1.00  0.00           C
ATOM   4689  HG1 LYS A 944      48.940  36.110  24.100  1.00  0.00           H
ATOM   4690  HG2 LYS A 944      48.600  37.630  24.780  1.00  0.00           H
ATOM   4691  CD  LYS A 944      47.560  37.080  22.750  1.00  0.00           C
ATOM   4692  HD1 LYS A 944      46.890  37.950  22.840  1.00  0.00           H
ATOM   4693  HD2 LYS A 944      47.010  36.250  22.250  1.00  0.00           H
ATOM   4694  CE  LYS A 944      48.810  37.380  21.890  1.00  0.00           C
ATOM   4695  HE1 LYS A 944      49.400  36.450  21.980  1.00  0.00           H
ATOM   4696  HE2 LYS A 944      49.430  38.240  22.220  1.00  0.00           H
ATOM   4697  NZ  LYS A 944      48.490  37.520  20.480  1.00  0.00           N
ATOM   4698  HZ1 LYS A 944      48.200  38.520  20.430  1.00  0.00           H
ATOM   4699  HZ2 LYS A 944      47.730  36.960  20.060  1.00  0.00           H
ATOM   4700  HZ3 LYS A 944      49.410  37.260  20.060  1.00  0.00           H
ATOM   4701  C   LYS A 944      44.670  36.510  26.200  1.00  0.00           C
ATOM   4702  O   LYS A 944      44.070  35.510  25.810  1.00  0.00           O
ATOM   4703  N   LEU A 945      44.270  37.060  27.350  1.00  0.00           N
ATOM   4704  HN  LEU A 945      44.720  37.920  27.610  1.00  0.00           H
ATOM   4705  CA  LEU A 945      43.210  36.690  28.230  1.00  0.00           C
ATOM   4706  HA  LEU A 945      43.440  35.650  28.400  1.00  0.00           H
ATOM   4707  CB  LEU A 945      43.180  37.540  29.530  1.00  0.00           C
ATOM   4708  HB1 LEU A 945      42.280  37.350  30.160  1.00  0.00           H
ATOM   4709  HB2 LEU A 945      43.160  38.620  29.270  1.00  0.00           H
ATOM   4710  CG  LEU A 945      44.430  37.360  30.510  1.00  0.00           C
ATOM   4711  HG  LEU A 945      45.280  37.970  30.160  1.00  0.00           H
ATOM   4712  CD1 LEU A 945      44.160  37.890  32.020  1.00  0.00           C
ATOM   4713 HD11 LEU A 945      43.310  37.380  32.510  1.00  0.00           H
ATOM   4714 HD12 LEU A 945      43.940  38.980  31.960  1.00  0.00           H
ATOM   4715 HD13 LEU A 945      45.130  37.780  32.560  1.00  0.00           H
ATOM   4716  CD2 LEU A 945      44.940  35.980  30.520  1.00  0.00           C
ATOM   4717 HD21 LEU A 945      45.300  35.610  29.540  1.00  0.00           H
ATOM   4718 HD22 LEU A 945      44.010  35.410  30.740  1.00  0.00           H
ATOM   4719 HD23 LEU A 945      45.670  35.640  31.300  1.00  0.00           H
ATOM   4720  C   LEU A 945      41.790  36.730  27.570  1.00  0.00           C
ATOM   4721  O   LEU A 945      41.630  37.500  26.590  1.00  0.00           O
ATOM   4722  N   LYS A 946      40.840  35.830  27.930  1.00  0.00           N
ATOM   4723  HN  LYS A 946      41.100  35.040  28.500  1.00  0.00           H
ATOM   4724  CA  LYS A 946      39.530  35.800  27.290  1.00  0.00           C
ATOM   4725  HA  LYS A 946      39.690  35.790  26.230  1.00  0.00           H
ATOM   4726  CB  LYS A 946      38.560  34.610  27.720  1.00  0.00           C
ATOM   4727  HB1 LYS A 946      37.750  34.580  26.970  1.00  0.00           H
ATOM   4728  HB2 LYS A 946      38.160  34.870  28.720  1.00  0.00           H
ATOM   4729  CG  LYS A 946      39.080  33.180  27.700  1.00  0.00           C
ATOM   4730  HG1 LYS A 946      38.370  32.570  28.310  1.00  0.00           H
ATOM   4731  HG2 LYS A 946      40.030  33.080  28.270  1.00  0.00           H
ATOM   4732  CD  LYS A 946      39.300  32.620  26.330  1.00  0.00           C
ATOM   4733  HD1 LYS A 946      38.500  33.050  25.690  1.00  0.00           H
ATOM   4734  HD2 LYS A 946      39.230  31.520  26.190  1.00  0.00           H
ATOM   4735  CE  LYS A 946      40.640  32.920  25.690  1.00  0.00           C
ATOM   4736  HE1 LYS A 946      40.910  33.980  25.910  1.00  0.00           H
ATOM   4737  HE2 LYS A 946      40.700  32.530  24.660  1.00  0.00           H
ATOM   4738  NZ  LYS A 946      41.750  32.170  26.420  1.00  0.00           N
ATOM   4739  HZ1 LYS A 946      42.540  32.350  25.760  1.00  0.00           H
ATOM   4740  HZ2 LYS A 946      41.620  31.140  26.320  1.00  0.00           H
ATOM   4741  HZ3 LYS A 946      41.840  32.550  27.380  1.00  0.00           H
ATOM   4742  C   LYS A 946      38.740  37.070  27.540  1.00  0.00           C
ATOM   4743  O   LYS A 946      38.870  37.780  28.550  1.00  0.00           O
ATOM   4744  N   LYS A 947      37.940  37.460  26.550  1.00  0.00           N
ATOM   4745  HN  LYS A 947      37.740  36.900  25.740  1.00  0.00           H
ATOM   4746  CA  LYS A 947      37.110  38.650  26.530  1.00  0.00           C
ATOM   4747  HA  LYS A 947      37.560  39.460  27.090  1.00  0.00           H
ATOM   4748  CB  LYS A 947      36.890  39.120  25.060  1.00  0.00           C
ATOM   4749  HB1 LYS A 947      35.980  39.750  24.980  1.00  0.00           H
ATOM   4750  HB2 LYS A 947      36.600  38.240  24.460  1.00  0.00           H
ATOM   4751  CG  LYS A 947      38.160  39.770  24.600  1.00  0.00           C
ATOM   4752  HG1 LYS A 947      38.210  39.710  23.500  1.00  0.00           H
ATOM   4753  HG2 LYS A 947      39.030  39.110  24.840  1.00  0.00           H
ATOM   4754  CD  LYS A 947      38.510  41.190  24.980  1.00  0.00           C
ATOM   4755  HD1 LYS A 947      38.530  41.250  26.090  1.00  0.00           H
ATOM   4756  HD2 LYS A 947      37.760  41.960  24.670  1.00  0.00           H
ATOM   4757  CE  LYS A 947      39.900  41.490  24.440  1.00  0.00           C
ATOM   4758  HE1 LYS A 947      40.050  41.400  23.350  1.00  0.00           H
ATOM   4759  HE2 LYS A 947      40.620  40.810  24.940  1.00  0.00           H
ATOM   4760  NZ  LYS A 947      40.150  42.950  24.770  1.00  0.00           N
ATOM   4761  HZ1 LYS A 947      39.490  43.350  25.470  1.00  0.00           H
ATOM   4762  HZ2 LYS A 947      39.940  43.440  23.880  1.00  0.00           H
ATOM   4763  HZ3 LYS A 947      41.160  43.070  24.990  1.00  0.00           H
ATOM   4764  C   LYS A 947      35.750  38.530  27.190  1.00  0.00           C
ATOM   4765  O   LYS A 947      35.250  37.430  27.250  1.00  0.00           O
ATOM   4766  N   GLY A 948      35.240  39.680  27.680  1.00  0.00           N
ATOM   4767  HN  GLY A 948      35.860  40.440  27.860  1.00  0.00           H
ATOM   4768  CA  GLY A 948      33.800  39.830  27.840  1.00  0.00           C
ATOM   4769  HA1 GLY A 948      33.330  39.260  27.060  1.00  0.00           H
ATOM   4770  HA2 GLY A 948      33.530  40.890  27.800  1.00  0.00           H
ATOM   4771  C   GLY A 948      33.150  39.380  29.110  1.00  0.00           C
ATOM   4772  O   GLY A 948      31.930  39.240  29.210  1.00  0.00           O
ATOM   4773  N   ALA A 949      33.970  39.150  30.140  1.00  0.00           N
ATOM   4774  HN  ALA A 949      34.960  39.260  30.110  1.00  0.00           H
ATOM   4775  CA  ALA A 949      33.480  38.730  31.370  1.00  0.00           C
ATOM   4776  HA  ALA A 949      32.740  37.940  31.240  1.00  0.00           H
ATOM   4777  CB  ALA A 949      34.640  38.210  32.230  1.00  0.00           C
ATOM   4778  HB1 ALA A 949      34.250  38.000  33.250  1.00  0.00           H
ATOM   4779  HB2 ALA A 949      35.500  38.930  32.300  1.00  0.00           H
ATOM   4780  HB3 ALA A 949      35.060  37.310  31.750  1.00  0.00           H
ATOM   4781  C   ALA A 949      32.730  39.770  32.220  1.00  0.00           C
ATOM   4782  O   ALA A 949      32.020  39.370  33.140  1.00  0.00           O
ATOM   4783  N   GLY A 950      32.890  41.140  31.990  1.00  0.00           N
ATOM   4784  HN  GLY A 950      33.380  41.450  31.180  1.00  0.00           H
ATOM   4785  CA  GLY A 950      32.400  42.260  32.740  1.00  0.00           C
ATOM   4786  HA1 GLY A 950      31.330  42.100  32.810  1.00  0.00           H
ATOM   4787  HA2 GLY A 950      32.680  43.180  32.240  1.00  0.00           H
ATOM   4788  C   GLY A 950      33.070  42.300  34.070  1.00  0.00           C
ATOM   4789  O   GLY A 950      33.820  41.440  34.500  1.00  0.00           O
ATOM   4790  N   TYR A 951      32.870  43.410  34.820  1.00  0.00           N
ATOM   4791  HN  TYR A 951      32.200  44.100  34.600  1.00  0.00           H
ATOM   4792  CA  TYR A 951      33.630  43.670  36.060  1.00  0.00           C
ATOM   4793  HA  TYR A 951      34.290  42.870  36.350  1.00  0.00           H
ATOM   4794  CB  TYR A 951      34.500  44.930  35.820  1.00  0.00           C
ATOM   4795  HB1 TYR A 951      35.300  44.650  35.110  1.00  0.00           H
ATOM   4796  HB2 TYR A 951      35.120  45.160  36.720  1.00  0.00           H
ATOM   4797  CG  TYR A 951      33.710  46.180  35.540  1.00  0.00           C
ATOM   4798  CD1 TYR A 951      33.750  46.670  34.250  1.00  0.00           C
ATOM   4799  HD1 TYR A 951      34.240  46.110  33.460  1.00  0.00           H
ATOM   4800  CE1 TYR A 951      33.100  47.820  33.850  1.00  0.00           C
ATOM   4801  HE1 TYR A 951      33.070  47.990  32.780  1.00  0.00           H
ATOM   4802  CZ  TYR A 951      32.370  48.510  34.810  1.00  0.00           C
ATOM   4803  OH  TYR A 951      31.640  49.680  34.390  1.00  0.00           O
ATOM   4804  HH  TYR A 951      31.890  49.760  33.470  1.00  0.00           H
ATOM   4805  CD2 TYR A 951      32.960  46.870  36.520  1.00  0.00           C
ATOM   4806  HD2 TYR A 951      32.930  46.510  37.540  1.00  0.00           H
ATOM   4807  CE2 TYR A 951      32.290  48.050  36.180  1.00  0.00           C
ATOM   4808  HE2 TYR A 951      31.750  48.580  36.940  1.00  0.00           H
ATOM   4809  C   TYR A 951      32.750  43.810  37.240  1.00  0.00           C
ATOM   4810  O   TYR A 951      33.270  44.040  38.350  1.00  0.00           O
ATOM   4811  N   HSD A 952      31.440  43.660  37.040  1.00  0.00           N
ATOM   4812  HN  HSD A 952      31.070  43.400  36.160  1.00  0.00           H
ATOM   4813  CA  HSD A 952      30.560  43.600  38.210  1.00  0.00           C
ATOM   4814  HA  HSD A 952      30.720  44.500  38.790  1.00  0.00           H
ATOM   4815  CB  HSD A 952      29.090  43.610  37.850  1.00  0.00           C
ATOM   4816  HB1 HSD A 952      28.440  43.350  38.720  1.00  0.00           H
ATOM   4817  HB2 HSD A 952      28.830  42.800  37.140  1.00  0.00           H
ATOM   4818  ND1 HSD A 952      29.110  45.530  36.200  1.00  0.00           N
ATOM   4819  HD1 HSD A 952      29.880  45.120  35.720  1.00  0.00           H
ATOM   4820  CG  HSD A 952      28.570  44.940  37.290  1.00  0.00           C
ATOM   4821  CE1 HSD A 952      28.640  46.770  35.980  1.00  0.00           C
ATOM   4822  HE1 HSD A 952      29.040  47.440  35.220  1.00  0.00           H
ATOM   4823  NE2 HSD A 952      27.740  47.080  36.870  1.00  0.00           N
ATOM   4824  CD2 HSD A 952      27.660  45.890  37.710  1.00  0.00           C
ATOM   4825  HD2 HSD A 952      27.220  46.160  38.670  1.00  0.00           H
ATOM   4826  C   HSD A 952      30.850  42.500  39.220  1.00  0.00           C
ATOM   4827  O   HSD A 952      30.720  42.740  40.430  1.00  0.00           O
ATOM   4828  N   LEU A 953      31.130  41.330  38.760  1.00  0.00           N
ATOM   4829  HN  LEU A 953      31.080  41.290  37.760  1.00  0.00           H
ATOM   4830  CA  LEU A 953      31.230  40.130  39.560  1.00  0.00           C
ATOM   4831  HA  LEU A 953      30.230  39.960  39.940  1.00  0.00           H
ATOM   4832  CB  LEU A 953      31.450  38.930  38.590  1.00  0.00           C
ATOM   4833  HB1 LEU A 953      32.480  39.010  38.170  1.00  0.00           H
ATOM   4834  HB2 LEU A 953      30.730  38.920  37.750  1.00  0.00           H
ATOM   4835  CG  LEU A 953      31.360  37.460  39.230  1.00  0.00           C
ATOM   4836  HG  LEU A 953      32.000  37.500  40.130  1.00  0.00           H
ATOM   4837  CD1 LEU A 953      29.950  37.080  39.680  1.00  0.00           C
ATOM   4838 HD11 LEU A 953      29.920  36.110  40.220  1.00  0.00           H
ATOM   4839 HD12 LEU A 953      29.200  37.040  38.870  1.00  0.00           H
ATOM   4840 HD13 LEU A 953      29.590  37.790  40.460  1.00  0.00           H
ATOM   4841  CD2 LEU A 953      31.850  36.420  38.220  1.00  0.00           C
ATOM   4842 HD21 LEU A 953      32.930  36.630  38.060  1.00  0.00           H
ATOM   4843 HD22 LEU A 953      31.380  36.470  37.220  1.00  0.00           H
ATOM   4844 HD23 LEU A 953      31.580  35.400  38.590  1.00  0.00           H
ATOM   4845  C   LEU A 953      32.270  40.260  40.670  1.00  0.00           C
ATOM   4846  O   LEU A 953      31.920  40.010  41.850  1.00  0.00           O
ATOM   4847  N   ASP A 954      33.520  40.690  40.330  1.00  0.00           N
ATOM   4848  HN  ASP A 954      33.670  40.960  39.390  1.00  0.00           H
ATOM   4849  CA  ASP A 954      34.580  40.720  41.310  1.00  0.00           C
ATOM   4850  HA  ASP A 954      34.620  39.750  41.770  1.00  0.00           H
ATOM   4851  CB  ASP A 954      35.990  41.090  40.640  1.00  0.00           C
ATOM   4852  HB1 ASP A 954      36.210  40.220  39.990  1.00  0.00           H
ATOM   4853  HB2 ASP A 954      36.720  41.160  41.480  1.00  0.00           H
ATOM   4854  CG  ASP A 954      36.130  42.360  39.720  1.00  0.00           C
ATOM   4855  OD1 ASP A 954      36.420  42.420  38.540  1.00  0.00           O
ATOM   4856  OD2 ASP A 954      35.880  43.450  40.450  1.00  0.00           O
ATOM   4857  HD2 ASP A 954      35.740  44.180  39.840  1.00  0.00           H
ATOM   4858  C   ASP A 954      34.200  41.670  42.510  1.00  0.00           C
ATOM   4859  O   ASP A 954      34.360  41.450  43.700  1.00  0.00           O
ATOM   4860  N   LEU A 955      33.600  42.810  42.160  1.00  0.00           N
ATOM   4861  HN  LEU A 955      33.430  42.920  41.180  1.00  0.00           H
ATOM   4862  CA  LEU A 955      33.080  43.880  43.020  1.00  0.00           C
ATOM   4863  HA  LEU A 955      33.830  44.330  43.650  1.00  0.00           H
ATOM   4864  CB  LEU A 955      32.670  45.050  42.090  1.00  0.00           C
ATOM   4865  HB1 LEU A 955      32.020  44.700  41.260  1.00  0.00           H
ATOM   4866  HB2 LEU A 955      33.560  45.470  41.580  1.00  0.00           H
ATOM   4867  CG  LEU A 955      31.900  46.230  42.750  1.00  0.00           C
ATOM   4868  HG  LEU A 955      31.050  45.770  43.280  1.00  0.00           H
ATOM   4869  CD1 LEU A 955      32.880  46.890  43.700  1.00  0.00           C
ATOM   4870 HD11 LEU A 955      32.450  47.600  44.420  1.00  0.00           H
ATOM   4871 HD12 LEU A 955      33.720  47.350  43.140  1.00  0.00           H
ATOM   4872 HD13 LEU A 955      33.250  46.120  44.420  1.00  0.00           H
ATOM   4873  CD2 LEU A 955      31.450  47.180  41.640  1.00  0.00           C
ATOM   4874 HD21 LEU A 955      30.930  48.060  42.060  1.00  0.00           H
ATOM   4875 HD22 LEU A 955      30.830  46.650  40.880  1.00  0.00           H
ATOM   4876 HD23 LEU A 955      32.370  47.660  41.210  1.00  0.00           H
ATOM   4877  C   LEU A 955      31.970  43.390  43.990  1.00  0.00           C
ATOM   4878  O   LEU A 955      32.060  43.680  45.160  1.00  0.00           O
ATOM   4879  N   LEU A 956      31.060  42.490  43.510  1.00  0.00           N
ATOM   4880  HN  LEU A 956      31.130  42.180  42.560  1.00  0.00           H
ATOM   4881  CA  LEU A 956      30.060  41.900  44.280  1.00  0.00           C
ATOM   4882  HA  LEU A 956      29.600  42.690  44.840  1.00  0.00           H
ATOM   4883  CB  LEU A 956      28.910  41.290  43.420  1.00  0.00           C
ATOM   4884  HB1 LEU A 956      29.200  40.560  42.630  1.00  0.00           H
ATOM   4885  HB2 LEU A 956      28.410  42.130  42.890  1.00  0.00           H
ATOM   4886  CG  LEU A 956      27.830  40.550  44.260  1.00  0.00           C
ATOM   4887  HG  LEU A 956      28.190  39.680  44.850  1.00  0.00           H
ATOM   4888  CD1 LEU A 956      27.090  41.490  45.210  1.00  0.00           C
ATOM   4889 HD11 LEU A 956      27.820  41.920  45.920  1.00  0.00           H
ATOM   4890 HD12 LEU A 956      26.290  40.960  45.760  1.00  0.00           H
ATOM   4891 HD13 LEU A 956      26.670  42.390  44.710  1.00  0.00           H
ATOM   4892  CD2 LEU A 956      26.810  39.840  43.300  1.00  0.00           C
ATOM   4893 HD21 LEU A 956      27.360  39.080  42.710  1.00  0.00           H
ATOM   4894 HD22 LEU A 956      26.470  40.570  42.530  1.00  0.00           H
ATOM   4895 HD23 LEU A 956      25.930  39.470  43.860  1.00  0.00           H
ATOM   4896  C   LEU A 956      30.580  40.970  45.370  1.00  0.00           C
ATOM   4897  O   LEU A 956      30.180  41.030  46.530  1.00  0.00           O
ATOM   4898  N   MET A 957      31.550  40.140  44.970  1.00  0.00           N
ATOM   4899  HN  MET A 957      31.850  40.200  44.030  1.00  0.00           H
ATOM   4900  CA  MET A 957      32.260  39.300  45.850  1.00  0.00           C
ATOM   4901  HA  MET A 957      31.580  38.680  46.410  1.00  0.00           H
ATOM   4902  CB  MET A 957      33.270  38.370  45.080  1.00  0.00           C
ATOM   4903  HB1 MET A 957      33.940  37.860  45.810  1.00  0.00           H
ATOM   4904  HB2 MET A 957      33.890  38.900  44.340  1.00  0.00           H
ATOM   4905  CG  MET A 957      32.440  37.270  44.370  1.00  0.00           C
ATOM   4906  HG1 MET A 957      32.040  37.800  43.480  1.00  0.00           H
ATOM   4907  HG2 MET A 957      31.540  36.910  44.910  1.00  0.00           H
ATOM   4908  SD  MET A 957      33.370  35.860  43.730  1.00  0.00           S
ATOM   4909  CE  MET A 957      32.240  34.880  42.640  1.00  0.00           C
ATOM   4910  HE1 MET A 957      31.870  35.700  41.980  1.00  0.00           H
ATOM   4911  HE2 MET A 957      31.340  34.530  43.180  1.00  0.00           H
ATOM   4912  HE3 MET A 957      32.730  34.170  41.940  1.00  0.00           H
ATOM   4913  C   MET A 957      33.110  39.900  46.980  1.00  0.00           C
ATOM   4914  O   MET A 957      32.970  39.510  48.160  1.00  0.00           O
ATOM   4915  N   VAL A 958      33.830  40.980  46.630  1.00  0.00           N
ATOM   4916  HN  VAL A 958      33.980  41.200  45.670  1.00  0.00           H
ATOM   4917  CA  VAL A 958      34.540  41.790  47.670  1.00  0.00           C
ATOM   4918  HA  VAL A 958      35.140  41.160  48.290  1.00  0.00           H
ATOM   4919  CB  VAL A 958      35.600  42.790  47.140  1.00  0.00           C
ATOM   4920  HB  VAL A 958      35.140  43.400  46.340  1.00  0.00           H
ATOM   4921  CG1 VAL A 958      36.170  43.750  48.200  1.00  0.00           C
ATOM   4922 HG11 VAL A 958      37.060  44.300  47.850  1.00  0.00           H
ATOM   4923 HG12 VAL A 958      36.540  43.300  49.150  1.00  0.00           H
ATOM   4924 HG13 VAL A 958      35.500  44.600  48.390  1.00  0.00           H
ATOM   4925  CG2 VAL A 958      36.750  41.910  46.550  1.00  0.00           C
ATOM   4926 HG21 VAL A 958      37.320  41.490  47.420  1.00  0.00           H
ATOM   4927 HG22 VAL A 958      37.440  42.600  46.020  1.00  0.00           H
ATOM   4928 HG23 VAL A 958      36.450  41.110  45.860  1.00  0.00           H
ATOM   4929  C   VAL A 958      33.600  42.530  48.590  1.00  0.00           C
ATOM   4930  O   VAL A 958      33.790  42.500  49.820  1.00  0.00           O
ATOM   4931  N   GLY A 959      32.450  43.140  48.110  1.00  0.00           N
ATOM   4932  HN  GLY A 959      32.470  43.120  47.110  1.00  0.00           H
ATOM   4933  CA  GLY A 959      31.290  43.590  48.860  1.00  0.00           C
ATOM   4934  HA1 GLY A 959      30.500  43.950  48.220  1.00  0.00           H
ATOM   4935  HA2 GLY A 959      31.710  44.400  49.420  1.00  0.00           H
ATOM   4936  C   GLY A 959      30.780  42.660  49.960  1.00  0.00           C
ATOM   4937  O   GLY A 959      30.860  42.920  51.180  1.00  0.00           O
ATOM   4938  N   VAL A 960      30.270  41.450  49.520  1.00  0.00           N
ATOM   4939  HN  VAL A 960      30.340  41.110  48.590  1.00  0.00           H
ATOM   4940  CA  VAL A 960      29.870  40.380  50.420  1.00  0.00           C
ATOM   4941  HA  VAL A 960      29.070  40.800  51.020  1.00  0.00           H
ATOM   4942  CB  VAL A 960      29.320  39.160  49.580  1.00  0.00           C
ATOM   4943  HB  VAL A 960      30.040  38.790  48.820  1.00  0.00           H
ATOM   4944  CG1 VAL A 960      28.840  38.040  50.580  1.00  0.00           C
ATOM   4945 HG11 VAL A 960      28.470  37.210  49.950  1.00  0.00           H
ATOM   4946 HG12 VAL A 960      28.020  38.450  51.200  1.00  0.00           H
ATOM   4947 HG13 VAL A 960      29.690  37.670  51.190  1.00  0.00           H
ATOM   4948  CG2 VAL A 960      28.050  39.660  48.860  1.00  0.00           C
ATOM   4949 HG21 VAL A 960      28.350  40.240  47.960  1.00  0.00           H
ATOM   4950 HG22 VAL A 960      27.320  40.250  49.460  1.00  0.00           H
ATOM   4951 HG23 VAL A 960      27.680  38.780  48.290  1.00  0.00           H
ATOM   4952  C   VAL A 960      30.970  40.080  51.500  1.00  0.00           C
ATOM   4953  O   VAL A 960      30.670  40.060  52.680  1.00  0.00           O
ATOM   4954  N   MET A 961      32.180  39.690  51.020  1.00  0.00           N
ATOM   4955  HN  MET A 961      32.400  39.700  50.050  1.00  0.00           H
ATOM   4956  CA  MET A 961      33.130  39.130  51.980  1.00  0.00           C
ATOM   4957  HA  MET A 961      32.590  38.390  52.570  1.00  0.00           H
ATOM   4958  CB  MET A 961      34.100  38.170  51.340  1.00  0.00           C
ATOM   4959  HB1 MET A 961      34.840  37.770  52.060  1.00  0.00           H
ATOM   4960  HB2 MET A 961      34.730  38.770  50.650  1.00  0.00           H
ATOM   4961  CG  MET A 961      33.400  37.000  50.570  1.00  0.00           C
ATOM   4962  HG1 MET A 961      34.270  36.500  50.100  1.00  0.00           H
ATOM   4963  HG2 MET A 961      32.830  37.480  49.740  1.00  0.00           H
ATOM   4964  SD  MET A 961      32.290  35.860  51.510  1.00  0.00           S
ATOM   4965  CE  MET A 961      33.450  35.110  52.650  1.00  0.00           C
ATOM   4966  HE1 MET A 961      33.360  35.330  53.740  1.00  0.00           H
ATOM   4967  HE2 MET A 961      34.520  35.300  52.430  1.00  0.00           H
ATOM   4968  HE3 MET A 961      33.360  34.030  52.450  1.00  0.00           H
ATOM   4969  C   MET A 961      33.680  40.130  52.950  1.00  0.00           C
ATOM   4970  O   MET A 961      34.080  39.750  54.060  1.00  0.00           O
ATOM   4971  N   LEU A 962      33.640  41.440  52.630  1.00  0.00           N
ATOM   4972  HN  LEU A 962      33.250  41.710  51.760  1.00  0.00           H
ATOM   4973  CA  LEU A 962      33.920  42.550  53.550  1.00  0.00           C
ATOM   4974  HA  LEU A 962      34.930  42.420  53.920  1.00  0.00           H
ATOM   4975  CB  LEU A 962      33.920  43.910  52.720  1.00  0.00           C
ATOM   4976  HB1 LEU A 962      32.980  44.040  52.140  1.00  0.00           H
ATOM   4977  HB2 LEU A 962      34.730  43.760  51.980  1.00  0.00           H
ATOM   4978  CG  LEU A 962      34.290  45.180  53.540  1.00  0.00           C
ATOM   4979  HG  LEU A 962      34.960  44.900  54.380  1.00  0.00           H
ATOM   4980  CD1 LEU A 962      35.170  46.130  52.670  1.00  0.00           C
ATOM   4981 HD11 LEU A 962      35.900  45.510  52.100  1.00  0.00           H
ATOM   4982 HD12 LEU A 962      35.830  46.830  53.210  1.00  0.00           H
ATOM   4983 HD13 LEU A 962      34.520  46.730  52.000  1.00  0.00           H
ATOM   4984  CD2 LEU A 962      33.000  45.840  54.020  1.00  0.00           C
ATOM   4985 HD21 LEU A 962      32.410  46.180  53.130  1.00  0.00           H
ATOM   4986 HD22 LEU A 962      33.220  46.710  54.660  1.00  0.00           H
ATOM   4987 HD23 LEU A 962      32.330  45.260  54.690  1.00  0.00           H
ATOM   4988  C   LEU A 962      32.890  42.580  54.650  1.00  0.00           C
ATOM   4989  O   LEU A 962      33.120  42.740  55.840  1.00  0.00           O
ATOM   4990  N   GLY A 963      31.610  42.300  54.310  1.00  0.00           N
ATOM   4991  HN  GLY A 963      31.310  42.070  53.390  1.00  0.00           H
ATOM   4992  CA  GLY A 963      30.530  42.060  55.260  1.00  0.00           C
ATOM   4993  HA1 GLY A 963      29.610  41.970  54.690  1.00  0.00           H
ATOM   4994  HA2 GLY A 963      30.420  42.900  55.930  1.00  0.00           H
ATOM   4995  C   GLY A 963      30.640  40.850  56.220  1.00  0.00           C
ATOM   4996  O   GLY A 963      30.390  40.870  57.400  1.00  0.00           O
ATOM   4997  N   VAL A 964      31.170  39.710  55.710  1.00  0.00           N
ATOM   4998  HN  VAL A 964      31.500  39.660  54.770  1.00  0.00           H
ATOM   4999  CA  VAL A 964      31.520  38.590  56.600  1.00  0.00           C
ATOM   5000  HA  VAL A 964      30.740  38.300  57.280  1.00  0.00           H
ATOM   5001  CB  VAL A 964      31.810  37.440  55.770  1.00  0.00           C
ATOM   5002  HB  VAL A 964      32.800  37.580  55.300  1.00  0.00           H
ATOM   5003  CG1 VAL A 964      31.880  36.100  56.650  1.00  0.00           C
ATOM   5004 HG11 VAL A 964      32.240  35.230  56.070  1.00  0.00           H
ATOM   5005 HG12 VAL A 964      30.870  35.800  57.020  1.00  0.00           H
ATOM   5006 HG13 VAL A 964      32.560  36.270  57.510  1.00  0.00           H
ATOM   5007  CG2 VAL A 964      30.880  37.230  54.590  1.00  0.00           C
ATOM   5008 HG21 VAL A 964      31.150  36.270  54.090  1.00  0.00           H
ATOM   5009 HG22 VAL A 964      30.920  38.020  53.810  1.00  0.00           H
ATOM   5010 HG23 VAL A 964      29.810  37.130  54.870  1.00  0.00           H
ATOM   5011  C   VAL A 964      32.750  38.920  57.520  1.00  0.00           C
ATOM   5012  O   VAL A 964      32.730  38.800  58.740  1.00  0.00           O
ATOM   5013  N   CYS A 965      33.910  39.450  56.950  1.00  0.00           N
ATOM   5014  HN  CYS A 965      33.930  39.520  55.950  1.00  0.00           H
ATOM   5015  CA  CYS A 965      35.030  39.930  57.770  1.00  0.00           C
ATOM   5016  HA  CYS A 965      35.490  39.040  58.160  1.00  0.00           H
ATOM   5017  CB  CYS A 965      36.150  40.600  56.920  1.00  0.00           C
ATOM   5018  HB1 CYS A 965      36.870  41.270  57.430  1.00  0.00           H
ATOM   5019  HB2 CYS A 965      35.610  41.280  56.220  1.00  0.00           H
ATOM   5020  SG  CYS A 965      37.020  39.430  55.790  1.00  0.00           S
ATOM   5021  HG1 CYS A 965      36.110  39.400  54.810  1.00  0.00           H
ATOM   5022  C   CYS A 965      34.630  40.980  58.760  1.00  0.00           C
ATOM   5023  O   CYS A 965      35.170  41.090  59.860  1.00  0.00           O
ATOM   5024  N   SER A 966      33.600  41.760  58.460  1.00  0.00           N
ATOM   5025  HN  SER A 966      33.150  41.690  57.580  1.00  0.00           H
ATOM   5026  CA  SER A 966      33.120  42.750  59.380  1.00  0.00           C
ATOM   5027  HA  SER A 966      33.990  43.330  59.680  1.00  0.00           H
ATOM   5028  CB  SER A 966      32.100  43.740  58.830  1.00  0.00           C
ATOM   5029  HB1 SER A 966      31.880  44.490  59.630  1.00  0.00           H
ATOM   5030  HB2 SER A 966      31.200  43.300  58.340  1.00  0.00           H
ATOM   5031  OG  SER A 966      32.640  44.500  57.760  1.00  0.00           O
ATOM   5032  HG1 SER A 966      32.790  43.870  57.040  1.00  0.00           H
ATOM   5033  C   SER A 966      32.520  42.170  60.610  1.00  0.00           C
ATOM   5034  O   SER A 966      32.930  42.610  61.690  1.00  0.00           O
ATOM   5035  N   VAL A 967      31.670  41.160  60.520  1.00  0.00           N
ATOM   5036  HN  VAL A 967      31.420  40.750  59.640  1.00  0.00           H
ATOM   5037  CA  VAL A 967      31.140  40.400  61.620  1.00  0.00           C
ATOM   5038  HA  VAL A 967      30.940  41.140  62.380  1.00  0.00           H
ATOM   5039  CB  VAL A 967      29.900  39.670  61.170  1.00  0.00           C
ATOM   5040  HB  VAL A 967      30.090  39.120  60.220  1.00  0.00           H
ATOM   5041  CG1 VAL A 967      29.370  38.740  62.270  1.00  0.00           C
ATOM   5042 HG11 VAL A 967      29.030  39.390  63.090  1.00  0.00           H
ATOM   5043 HG12 VAL A 967      30.000  37.930  62.710  1.00  0.00           H
ATOM   5044 HG13 VAL A 967      28.520  38.130  61.900  1.00  0.00           H
ATOM   5045  CG2 VAL A 967      28.740  40.580  60.760  1.00  0.00           C
ATOM   5046 HG21 VAL A 967      28.610  41.320  61.570  1.00  0.00           H
ATOM   5047 HG22 VAL A 967      27.830  39.940  60.740  1.00  0.00           H
ATOM   5048 HG23 VAL A 967      28.950  41.140  59.820  1.00  0.00           H
ATOM   5049  C   VAL A 967      32.140  39.450  62.230  1.00  0.00           C
ATOM   5050  O   VAL A 967      32.210  39.240  63.460  1.00  0.00           O
ATOM   5051  N   MET A 968      33.120  38.870  61.430  1.00  0.00           N
ATOM   5052  HN  MET A 968      32.860  38.890  60.470  1.00  0.00           H
ATOM   5053  CA  MET A 968      34.150  38.070  61.950  1.00  0.00           C
ATOM   5054  HA  MET A 968      33.790  37.270  62.570  1.00  0.00           H
ATOM   5055  CB  MET A 968      34.940  37.470  60.730  1.00  0.00           C
ATOM   5056  HB1 MET A 968      35.990  37.220  61.010  1.00  0.00           H
ATOM   5057  HB2 MET A 968      35.060  38.330  60.040  1.00  0.00           H
ATOM   5058  CG  MET A 968      34.290  36.220  60.020  1.00  0.00           C
ATOM   5059  HG1 MET A 968      35.080  35.800  59.360  1.00  0.00           H
ATOM   5060  HG2 MET A 968      33.420  36.570  59.430  1.00  0.00           H
[truncated: 6,873,249 more chars]
