# Supplementary material for: CryoEM and computational modeling structural insights into the pH regulator NBCn1
Source: Nat Commun. 2025 Nov 11;16:9932. doi: 10.1038/s41467-025-64868-z (PMC12606367; doi:10.1038/s41467-025-64868-z)
Supplement: Supplementary file 7 — Supplementary Data 5 [file 41467_2025_64868_MOESM7_ESM.zip › 100ns_z_restr_MD_NBCn1_2NaCO3/hNBCn1_IF/z-restr_hNBCn1_IF_2NaCO3_first_step_66.pdb]

REMARK    GENERATED BY TRJCONV
TITLE     Title t= 4100.00000 step= 2050000
REMARK    THIS IS A SIMULATION BOX
CRYST1   93.758   93.758  101.861  90.00  90.00  90.00 P 1           1
MODEL        1
ATOM      1  N   LEU A 585      24.100  38.590  36.510  1.00  0.00           N
ATOM      2  HT1 LEU A 585      23.150  38.380  36.150  1.00  0.00           H
ATOM      3  HT2 LEU A 585      24.800  38.290  35.800  1.00  0.00           H
ATOM      4  HT3 LEU A 585      24.180  39.620  36.520  1.00  0.00           H
ATOM      5  CA  LEU A 585      24.350  38.100  37.860  1.00  0.00           C
ATOM      6  HA  LEU A 585      25.390  38.290  38.120  1.00  0.00           H
ATOM      7  CB  LEU A 585      23.470  38.930  38.870  1.00  0.00           C
ATOM      8  HB1 LEU A 585      22.430  38.650  38.640  1.00  0.00           H
ATOM      9  HB2 LEU A 585      23.700  40.010  38.680  1.00  0.00           H
ATOM     10  CG  LEU A 585      23.810  38.910  40.390  1.00  0.00           C
ATOM     11  HG  LEU A 585      23.390  38.010  40.890  1.00  0.00           H
ATOM     12  CD1 LEU A 585      25.380  38.900  40.560  1.00  0.00           C
ATOM     13 HD11 LEU A 585      25.670  39.040  41.620  1.00  0.00           H
ATOM     14 HD12 LEU A 585      25.860  39.670  39.920  1.00  0.00           H
ATOM     15 HD13 LEU A 585      25.750  37.930  40.150  1.00  0.00           H
ATOM     16  CD2 LEU A 585      23.130  40.160  41.000  1.00  0.00           C
ATOM     17 HD21 LEU A 585      23.480  40.380  42.040  1.00  0.00           H
ATOM     18 HD22 LEU A 585      22.040  40.260  40.850  1.00  0.00           H
ATOM     19 HD23 LEU A 585      23.470  41.050  40.440  1.00  0.00           H
ATOM     20  C   LEU A 585      24.050  36.570  37.990  1.00  0.00           C
ATOM     21  O   LEU A 585      25.000  35.800  38.080  1.00  0.00           O
ATOM     22  N   ILE A 586      22.820  36.060  37.970  1.00  0.00           N
ATOM     23  HN  ILE A 586      22.000  36.630  37.880  1.00  0.00           H
ATOM     24  CA  ILE A 586      22.630  34.600  38.140  1.00  0.00           C
ATOM     25  HA  ILE A 586      23.270  34.190  38.900  1.00  0.00           H
ATOM     26  CB  ILE A 586      21.210  34.270  38.530  1.00  0.00           C
ATOM     27  HB  ILE A 586      20.540  34.430  37.660  1.00  0.00           H
ATOM     28  CG2 ILE A 586      21.210  32.820  38.990  1.00  0.00           C
ATOM     29 HG21 ILE A 586      22.120  32.580  39.590  1.00  0.00           H
ATOM     30 HG22 ILE A 586      21.240  32.190  38.070  1.00  0.00           H
ATOM     31 HG23 ILE A 586      20.410  32.680  39.750  1.00  0.00           H
ATOM     32  CG1 ILE A 586      20.500  35.150  39.610  1.00  0.00           C
ATOM     33 HG11 ILE A 586      19.500  34.660  39.720  1.00  0.00           H
ATOM     34 HG12 ILE A 586      20.380  36.150  39.140  1.00  0.00           H
ATOM     35  CD  ILE A 586      21.400  35.350  40.910  1.00  0.00           C
ATOM     36  HD1 ILE A 586      20.830  35.780  41.760  1.00  0.00           H
ATOM     37  HD2 ILE A 586      22.220  36.070  40.700  1.00  0.00           H
ATOM     38  HD3 ILE A 586      21.950  34.430  41.180  1.00  0.00           H
ATOM     39  C   ILE A 586      22.940  33.850  36.810  1.00  0.00           C
ATOM     40  O   ILE A 586      23.460  32.710  36.920  1.00  0.00           O
ATOM     41  N   LEU A 587      22.640  34.430  35.590  1.00  0.00           N
ATOM     42  HN  LEU A 587      22.160  35.300  35.450  1.00  0.00           H
ATOM     43  CA  LEU A 587      23.070  33.900  34.360  1.00  0.00           C
ATOM     44  HA  LEU A 587      22.540  32.970  34.280  1.00  0.00           H
ATOM     45  CB  LEU A 587      22.530  34.850  33.270  1.00  0.00           C
ATOM     46  HB1 LEU A 587      23.110  35.800  33.320  1.00  0.00           H
ATOM     47  HB2 LEU A 587      21.510  35.230  33.510  1.00  0.00           H
ATOM     48  CG  LEU A 587      22.440  34.450  31.760  1.00  0.00           C
ATOM     49  HG  LEU A 587      23.450  34.380  31.340  1.00  0.00           H
ATOM     50  CD1 LEU A 587      21.750  33.140  31.530  1.00  0.00           C
ATOM     51 HD11 LEU A 587      22.150  32.290  32.120  1.00  0.00           H
ATOM     52 HD12 LEU A 587      21.780  32.950  30.430  1.00  0.00           H
ATOM     53 HD13 LEU A 587      20.690  33.370  31.720  1.00  0.00           H
ATOM     54  CD2 LEU A 587      21.730  35.530  30.960  1.00  0.00           C
ATOM     55 HD21 LEU A 587      22.270  36.500  30.880  1.00  0.00           H
ATOM     56 HD22 LEU A 587      20.750  35.690  31.450  1.00  0.00           H
ATOM     57 HD23 LEU A 587      21.510  35.220  29.910  1.00  0.00           H
ATOM     58  C   LEU A 587      24.570  33.730  34.250  1.00  0.00           C
ATOM     59  O   LEU A 587      25.030  32.700  33.780  1.00  0.00           O
ATOM     60  N   ASP A 588      25.330  34.720  34.720  1.00  0.00           N
ATOM     61  HN  ASP A 588      24.920  35.610  34.950  1.00  0.00           H
ATOM     62  CA  ASP A 588      26.760  34.720  34.810  1.00  0.00           C
ATOM     63  HA  ASP A 588      27.150  34.690  33.800  1.00  0.00           H
ATOM     64  CB  ASP A 588      27.330  36.010  35.390  1.00  0.00           C
ATOM     65  HB1 ASP A 588      28.420  35.840  35.490  1.00  0.00           H
ATOM     66  HB2 ASP A 588      27.000  36.050  36.450  1.00  0.00           H
ATOM     67  CG  ASP A 588      26.940  37.250  34.630  1.00  0.00           C
ATOM     68  OD1 ASP A 588      27.820  38.050  34.250  1.00  0.00           O
ATOM     69  OD2 ASP A 588      25.690  37.500  34.560  1.00  0.00           O
ATOM     70  C   ASP A 588      27.300  33.530  35.610  1.00  0.00           C
ATOM     71  O   ASP A 588      28.320  32.960  35.250  1.00  0.00           O
ATOM     72  N   ILE A 589      26.590  33.220  36.760  1.00  0.00           N
ATOM     73  HN  ILE A 589      25.830  33.770  37.090  1.00  0.00           H
ATOM     74  CA  ILE A 589      26.900  32.100  37.590  1.00  0.00           C
ATOM     75  HA  ILE A 589      27.960  32.130  37.810  1.00  0.00           H
ATOM     76  CB  ILE A 589      26.110  32.180  38.930  1.00  0.00           C
ATOM     77  HB  ILE A 589      25.030  32.270  38.720  1.00  0.00           H
ATOM     78  CG2 ILE A 589      26.340  30.900  39.750  1.00  0.00           C
ATOM     79 HG21 ILE A 589      25.790  30.040  39.320  1.00  0.00           H
ATOM     80 HG22 ILE A 589      26.010  31.100  40.800  1.00  0.00           H
ATOM     81 HG23 ILE A 589      27.380  30.520  39.740  1.00  0.00           H
ATOM     82  CG1 ILE A 589      26.780  33.340  39.770  1.00  0.00           C
ATOM     83 HG11 ILE A 589      26.980  34.220  39.140  1.00  0.00           H
ATOM     84 HG12 ILE A 589      27.770  32.970  40.120  1.00  0.00           H
ATOM     85  CD  ILE A 589      25.890  33.860  40.930  1.00  0.00           C
ATOM     86  HD1 ILE A 589      25.170  34.610  40.540  1.00  0.00           H
ATOM     87  HD2 ILE A 589      26.520  34.520  41.560  1.00  0.00           H
ATOM     88  HD3 ILE A 589      25.430  33.000  41.480  1.00  0.00           H
ATOM     89  C   ILE A 589      26.640  30.770  36.950  1.00  0.00           C
ATOM     90  O   ILE A 589      27.510  29.910  36.930  1.00  0.00           O
ATOM     91  N   LYS A 590      25.520  30.670  36.300  1.00  0.00           N
ATOM     92  HN  LYS A 590      24.970  31.500  36.410  1.00  0.00           H
ATOM     93  CA  LYS A 590      25.060  29.590  35.420  1.00  0.00           C
ATOM     94  HA  LYS A 590      24.960  28.750  36.100  1.00  0.00           H
ATOM     95  CB  LYS A 590      23.590  29.730  35.040  1.00  0.00           C
ATOM     96  HB1 LYS A 590      23.260  28.870  34.400  1.00  0.00           H
ATOM     97  HB2 LYS A 590      23.440  30.670  34.480  1.00  0.00           H
ATOM     98  CG  LYS A 590      22.610  29.570  36.250  1.00  0.00           C
ATOM     99  HG1 LYS A 590      22.860  30.420  36.920  1.00  0.00           H
ATOM    100  HG2 LYS A 590      22.790  28.670  36.860  1.00  0.00           H
ATOM    101  CD  LYS A 590      21.130  29.530  35.880  1.00  0.00           C
ATOM    102  HD1 LYS A 590      20.670  29.620  36.890  1.00  0.00           H
ATOM    103  HD2 LYS A 590      20.920  28.560  35.390  1.00  0.00           H
ATOM    104  CE  LYS A 590      20.640  30.600  35.010  1.00  0.00           C
ATOM    105  HE1 LYS A 590      21.130  30.670  34.010  1.00  0.00           H
ATOM    106  HE2 LYS A 590      20.760  31.590  35.480  1.00  0.00           H
ATOM    107  NZ  LYS A 590      19.170  30.470  34.700  1.00  0.00           N
ATOM    108  HZ1 LYS A 590      18.960  29.680  34.060  1.00  0.00           H
ATOM    109  HZ2 LYS A 590      18.770  31.360  34.330  1.00  0.00           H
ATOM    110  HZ3 LYS A 590      18.570  30.360  35.550  1.00  0.00           H
ATOM    111  C   LYS A 590      25.920  29.270  34.220  1.00  0.00           C
ATOM    112  O   LYS A 590      26.160  28.090  33.950  1.00  0.00           O
ATOM    113  N   ARG A 591      26.430  30.240  33.450  1.00  0.00           N
ATOM    114  HN  ARG A 591      26.030  31.160  33.540  1.00  0.00           H
ATOM    115  CA  ARG A 591      27.230  30.000  32.250  1.00  0.00           C
ATOM    116  HA  ARG A 591      26.580  29.340  31.700  1.00  0.00           H
ATOM    117  CB  ARG A 591      27.330  31.350  31.410  1.00  0.00           C
ATOM    118  HB1 ARG A 591      28.210  31.380  30.730  1.00  0.00           H
ATOM    119  HB2 ARG A 591      27.570  32.150  32.150  1.00  0.00           H
ATOM    120  CG  ARG A 591      25.990  31.680  30.560  1.00  0.00           C
ATOM    121  HG1 ARG A 591      25.120  31.530  31.240  1.00  0.00           H
ATOM    122  HG2 ARG A 591      25.990  30.870  29.800  1.00  0.00           H
ATOM    123  CD  ARG A 591      26.000  33.040  29.870  1.00  0.00           C
ATOM    124  HD1 ARG A 591      26.930  33.170  29.270  1.00  0.00           H
ATOM    125  HD2 ARG A 591      25.950  33.850  30.620  1.00  0.00           H
ATOM    126  NE  ARG A 591      24.680  33.120  29.080  1.00  0.00           N
ATOM    127  HE  ARG A 591      24.230  32.270  28.840  1.00  0.00           H
ATOM    128  CZ  ARG A 591      24.300  34.190  28.400  1.00  0.00           C
ATOM    129  NH1 ARG A 591      24.890  35.380  28.570  1.00  0.00           N
ATOM    130 HH11 ARG A 591      25.660  35.520  29.200  1.00  0.00           H
ATOM    131 HH12 ARG A 591      24.270  36.150  28.400  1.00  0.00           H
ATOM    132  NH2 ARG A 591      23.280  34.130  27.550  1.00  0.00           N
ATOM    133 HH21 ARG A 591      22.990  34.970  27.080  1.00  0.00           H
ATOM    134 HH22 ARG A 591      22.770  33.280  27.430  1.00  0.00           H
ATOM    135  C   ARG A 591      28.540  29.320  32.400  1.00  0.00           C
ATOM    136  O   ARG A 591      28.980  28.510  31.540  1.00  0.00           O
ATOM    137  N   LYS A 592      29.280  29.550  33.490  1.00  0.00           N
ATOM    138  HN  LYS A 592      28.880  30.130  34.200  1.00  0.00           H
ATOM    139  CA  LYS A 592      30.520  28.890  33.860  1.00  0.00           C
ATOM    140  HA  LYS A 592      31.150  28.640  33.010  1.00  0.00           H
ATOM    141  CB  LYS A 592      31.270  29.900  34.810  1.00  0.00           C
ATOM    142  HB1 LYS A 592      32.330  29.630  35.020  1.00  0.00           H
ATOM    143  HB2 LYS A 592      30.710  29.920  35.770  1.00  0.00           H
ATOM    144  CG  LYS A 592      31.370  31.360  34.360  1.00  0.00           C
ATOM    145  HG1 LYS A 592      32.090  31.850  35.060  1.00  0.00           H
ATOM    146  HG2 LYS A 592      30.350  31.820  34.330  1.00  0.00           H
ATOM    147  CD  LYS A 592      32.080  31.440  32.990  1.00  0.00           C
ATOM    148  HD1 LYS A 592      31.830  30.620  32.280  1.00  0.00           H
ATOM    149  HD2 LYS A 592      33.190  31.550  33.050  1.00  0.00           H
ATOM    150  CE  LYS A 592      31.740  32.740  32.260  1.00  0.00           C
ATOM    151  HE1 LYS A 592      31.940  33.730  32.740  1.00  0.00           H
ATOM    152  HE2 LYS A 592      30.650  32.690  32.080  1.00  0.00           H
ATOM    153  NZ  LYS A 592      32.360  32.820  30.970  1.00  0.00           N
ATOM    154  HZ1 LYS A 592      32.150  31.970  30.400  1.00  0.00           H
ATOM    155  HZ2 LYS A 592      33.380  32.880  31.110  1.00  0.00           H
ATOM    156  HZ3 LYS A 592      31.900  33.650  30.530  1.00  0.00           H
ATOM    157  C   LYS A 592      30.310  27.570  34.640  1.00  0.00           C
ATOM    158  O   LYS A 592      31.200  26.750  34.640  1.00  0.00           O
ATOM    159  N   ALA A 593      29.140  27.300  35.200  1.00  0.00           N
ATOM    160  HN  ALA A 593      28.420  27.960  35.040  1.00  0.00           H
ATOM    161  CA  ALA A 593      28.950  26.140  36.120  1.00  0.00           C
ATOM    162  HA  ALA A 593      29.740  26.320  36.840  1.00  0.00           H
ATOM    163  CB  ALA A 593      27.600  26.310  36.920  1.00  0.00           C
ATOM    164  HB1 ALA A 593      27.610  25.620  37.780  1.00  0.00           H
ATOM    165  HB2 ALA A 593      26.770  26.000  36.260  1.00  0.00           H
ATOM    166  HB3 ALA A 593      27.410  27.370  37.190  1.00  0.00           H
ATOM    167  C   ALA A 593      29.090  24.710  35.560  1.00  0.00           C
ATOM    168  O   ALA A 593      29.520  23.830  36.320  1.00  0.00           O
ATOM    169  N   PRO A 594      28.870  24.440  34.320  1.00  0.00           N
ATOM    170  CD  PRO A 594      27.860  25.130  33.410  1.00  0.00           C
ATOM    171  HD1 PRO A 594      28.370  25.990  32.910  1.00  0.00           H
ATOM    172  HD2 PRO A 594      27.020  25.580  33.980  1.00  0.00           H
ATOM    173  CA  PRO A 594      29.060  23.020  33.830  1.00  0.00           C
ATOM    174  HA  PRO A 594      28.510  22.320  34.440  1.00  0.00           H
ATOM    175  CB  PRO A 594      28.420  23.120  32.370  1.00  0.00           C
ATOM    176  HB1 PRO A 594      28.090  22.140  31.970  1.00  0.00           H
ATOM    177  HB2 PRO A 594      29.130  23.630  31.680  1.00  0.00           H
ATOM    178  CG  PRO A 594      27.300  24.150  32.470  1.00  0.00           C
ATOM    179  HG1 PRO A 594      27.160  24.490  31.420  1.00  0.00           H
ATOM    180  HG2 PRO A 594      26.370  23.660  32.850  1.00  0.00           H
ATOM    181  C   PRO A 594      30.550  22.680  33.610  1.00  0.00           C
ATOM    182  O   PRO A 594      30.860  21.540  33.230  1.00  0.00           O
ATOM    183  N   PHE A 595      31.440  23.670  33.900  1.00  0.00           N
ATOM    184  HN  PHE A 595      31.030  24.540  34.190  1.00  0.00           H
ATOM    185  CA  PHE A 595      32.840  23.560  33.780  1.00  0.00           C
ATOM    186  HA  PHE A 595      33.090  22.630  33.300  1.00  0.00           H
ATOM    187  CB  PHE A 595      33.280  24.650  32.740  1.00  0.00           C
ATOM    188  HB1 PHE A 595      34.340  24.530  32.440  1.00  0.00           H
ATOM    189  HB2 PHE A 595      33.210  25.650  33.230  1.00  0.00           H
ATOM    190  CG  PHE A 595      32.510  24.640  31.430  1.00  0.00           C
ATOM    191  CD1 PHE A 595      31.740  25.750  31.040  1.00  0.00           C
ATOM    192  HD1 PHE A 595      31.930  26.610  31.670  1.00  0.00           H
ATOM    193  CE1 PHE A 595      30.740  25.640  30.040  1.00  0.00           C
ATOM    194  HE1 PHE A 595      30.140  26.530  29.910  1.00  0.00           H
ATOM    195  CZ  PHE A 595      30.650  24.490  29.320  1.00  0.00           C
ATOM    196  HZ  PHE A 595      29.910  24.470  28.520  1.00  0.00           H
ATOM    197  CD2 PHE A 595      32.430  23.400  30.660  1.00  0.00           C
ATOM    198  HD2 PHE A 595      33.050  22.540  30.890  1.00  0.00           H
ATOM    199  CE2 PHE A 595      31.440  23.370  29.580  1.00  0.00           C
ATOM    200  HE2 PHE A 595      31.280  22.410  29.120  1.00  0.00           H
ATOM    201  C   PHE A 595      33.570  23.730  35.040  1.00  0.00           C
ATOM    202  O   PHE A 595      34.810  23.890  35.020  1.00  0.00           O
ATOM    203  N   PHE A 596      32.850  23.570  36.130  1.00  0.00           N
ATOM    204  HN  PHE A 596      31.860  23.400  36.080  1.00  0.00           H
ATOM    205  CA  PHE A 596      33.390  23.710  37.470  1.00  0.00           C
ATOM    206  HA  PHE A 596      33.730  24.730  37.570  1.00  0.00           H
ATOM    207  CB  PHE A 596      32.210  23.400  38.430  1.00  0.00           C
ATOM    208  HB1 PHE A 596      32.030  22.310  38.580  1.00  0.00           H
ATOM    209  HB2 PHE A 596      31.250  23.760  38.010  1.00  0.00           H
ATOM    210  CG  PHE A 596      32.310  24.220  39.720  1.00  0.00           C
ATOM    211  CD1 PHE A 596      31.530  25.440  39.940  1.00  0.00           C
ATOM    212  HD1 PHE A 596      30.820  25.810  39.220  1.00  0.00           H
ATOM    213  CE1 PHE A 596      31.540  25.950  41.270  1.00  0.00           C
ATOM    214  HE1 PHE A 596      30.850  26.740  41.540  1.00  0.00           H
ATOM    215  CZ  PHE A 596      32.340  25.330  42.280  1.00  0.00           C
ATOM    216  HZ  PHE A 596      32.270  25.740  43.280  1.00  0.00           H
ATOM    217  CD2 PHE A 596      33.120  23.640  40.730  1.00  0.00           C
ATOM    218  HD2 PHE A 596      33.610  22.690  40.610  1.00  0.00           H
ATOM    219  CE2 PHE A 596      33.040  24.220  42.050  1.00  0.00           C
ATOM    220  HE2 PHE A 596      33.660  23.810  42.840  1.00  0.00           H
ATOM    221  C   PHE A 596      34.480  22.720  37.780  1.00  0.00           C
ATOM    222  O   PHE A 596      35.440  23.080  38.430  1.00  0.00           O
ATOM    223  N   LEU A 597      34.350  21.410  37.330  1.00  0.00           N
ATOM    224  HN  LEU A 597      33.610  21.110  36.730  1.00  0.00           H
ATOM    225  CA  LEU A 597      35.380  20.400  37.460  1.00  0.00           C
ATOM    226  HA  LEU A 597      35.790  20.520  38.440  1.00  0.00           H
ATOM    227  CB  LEU A 597      34.750  18.980  37.410  1.00  0.00           C
ATOM    228  HB1 LEU A 597      35.510  18.200  37.200  1.00  0.00           H
ATOM    229  HB2 LEU A 597      34.110  18.920  36.500  1.00  0.00           H
ATOM    230  CG  LEU A 597      33.840  18.490  38.460  1.00  0.00           C
ATOM    231  HG  LEU A 597      33.060  19.250  38.670  1.00  0.00           H
ATOM    232  CD1 LEU A 597      33.190  17.130  38.190  1.00  0.00           C
ATOM    233 HD11 LEU A 597      33.850  16.380  37.720  1.00  0.00           H
ATOM    234 HD12 LEU A 597      32.440  17.200  37.370  1.00  0.00           H
ATOM    235 HD13 LEU A 597      32.810  16.670  39.120  1.00  0.00           H
ATOM    236  CD2 LEU A 597      34.690  18.390  39.720  1.00  0.00           C
ATOM    237 HD21 LEU A 597      34.190  17.940  40.600  1.00  0.00           H
ATOM    238 HD22 LEU A 597      34.980  19.370  40.140  1.00  0.00           H
ATOM    239 HD23 LEU A 597      35.530  17.670  39.600  1.00  0.00           H
ATOM    240  C   LEU A 597      36.490  20.420  36.380  1.00  0.00           C
ATOM    241  O   LEU A 597      37.580  19.920  36.630  1.00  0.00           O
ATOM    242  N   SER A 598      36.180  21.010  35.140  1.00  0.00           N
ATOM    243  HN  SER A 598      35.290  21.420  34.970  1.00  0.00           H
ATOM    244  CA  SER A 598      37.220  21.230  34.090  1.00  0.00           C
ATOM    245  HA  SER A 598      37.440  20.240  33.700  1.00  0.00           H
ATOM    246  CB  SER A 598      36.680  22.170  32.930  1.00  0.00           C
ATOM    247  HB1 SER A 598      37.450  22.400  32.180  1.00  0.00           H
ATOM    248  HB2 SER A 598      36.270  23.150  33.270  1.00  0.00           H
ATOM    249  OG  SER A 598      35.580  21.490  32.330  1.00  0.00           O
ATOM    250  HG1 SER A 598      35.850  21.480  31.410  1.00  0.00           H
ATOM    251  C   SER A 598      38.520  21.950  34.620  1.00  0.00           C
ATOM    252  O   SER A 598      39.630  21.680  34.120  1.00  0.00           O
ATOM    253  N   ASP A 599      38.420  22.920  35.570  1.00  0.00           N
ATOM    254  HN  ASP A 599      37.480  23.200  35.800  1.00  0.00           H
ATOM    255  CA  ASP A 599      39.490  23.510  36.310  1.00  0.00           C
ATOM    256  HA  ASP A 599      40.180  24.020  35.640  1.00  0.00           H
ATOM    257  CB  ASP A 599      38.790  24.550  37.210  1.00  0.00           C
ATOM    258  HB1 ASP A 599      39.490  24.790  38.040  1.00  0.00           H
ATOM    259  HB2 ASP A 599      37.820  24.130  37.560  1.00  0.00           H
ATOM    260  CG  ASP A 599      38.420  25.870  36.590  1.00  0.00           C
ATOM    261  OD1 ASP A 599      38.620  26.080  35.380  1.00  0.00           O
ATOM    262  OD2 ASP A 599      38.000  26.780  37.310  1.00  0.00           O
ATOM    263  C   ASP A 599      40.380  22.590  37.100  1.00  0.00           C
ATOM    264  O   ASP A 599      41.620  22.710  37.130  1.00  0.00           O
ATOM    265  N   PHE A 600      39.720  21.640  37.820  1.00  0.00           N
ATOM    266  HN  PHE A 600      38.730  21.550  37.910  1.00  0.00           H
ATOM    267  CA  PHE A 600      40.580  20.790  38.640  1.00  0.00           C
ATOM    268  HA  PHE A 600      41.310  21.360  39.210  1.00  0.00           H
ATOM    269  CB  PHE A 600      39.730  20.070  39.700  1.00  0.00           C
ATOM    270  HB1 PHE A 600      40.310  19.320  40.290  1.00  0.00           H
ATOM    271  HB2 PHE A 600      38.860  19.590  39.200  1.00  0.00           H
ATOM    272  CG  PHE A 600      39.020  20.960  40.800  1.00  0.00           C
ATOM    273  CD1 PHE A 600      39.630  21.260  42.050  1.00  0.00           C
ATOM    274  HD1 PHE A 600      40.600  20.860  42.280  1.00  0.00           H
ATOM    275  CE1 PHE A 600      38.900  22.020  42.960  1.00  0.00           C
ATOM    276  HE1 PHE A 600      39.410  22.220  43.890  1.00  0.00           H
ATOM    277  CZ  PHE A 600      37.620  22.480  42.730  1.00  0.00           C
ATOM    278  HZ  PHE A 600      37.190  23.160  43.450  1.00  0.00           H
ATOM    279  CD2 PHE A 600      37.830  21.600  40.490  1.00  0.00           C
ATOM    280  HD2 PHE A 600      37.390  21.460  39.510  1.00  0.00           H
ATOM    281  CE2 PHE A 600      37.130  22.330  41.440  1.00  0.00           C
ATOM    282  HE2 PHE A 600      36.240  22.860  41.130  1.00  0.00           H
ATOM    283  C   PHE A 600      41.360  19.760  37.790  1.00  0.00           C
ATOM    284  O   PHE A 600      42.460  19.380  38.110  1.00  0.00           O
ATOM    285  N   LYS A 601      40.860  19.300  36.640  1.00  0.00           N
ATOM    286  HN  LYS A 601      39.910  19.530  36.450  1.00  0.00           H
ATOM    287  CA  LYS A 601      41.710  18.860  35.490  1.00  0.00           C
ATOM    288  HA  LYS A 601      42.320  18.020  35.770  1.00  0.00           H
ATOM    289  CB  LYS A 601      40.720  18.410  34.380  1.00  0.00           C
ATOM    290  HB1 LYS A 601      39.960  19.180  34.110  1.00  0.00           H
ATOM    291  HB2 LYS A 601      40.100  17.640  34.890  1.00  0.00           H
ATOM    292  CG  LYS A 601      41.350  17.780  33.170  1.00  0.00           C
ATOM    293  HG1 LYS A 601      40.740  16.890  32.900  1.00  0.00           H
ATOM    294  HG2 LYS A 601      42.280  17.280  33.490  1.00  0.00           H
ATOM    295  CD  LYS A 601      41.490  18.750  31.970  1.00  0.00           C
ATOM    296  HD1 LYS A 601      41.860  18.140  31.140  1.00  0.00           H
ATOM    297  HD2 LYS A 601      42.290  19.490  32.200  1.00  0.00           H
ATOM    298  CE  LYS A 601      40.200  19.350  31.500  1.00  0.00           C
ATOM    299  HE1 LYS A 601      39.790  20.130  32.190  1.00  0.00           H
ATOM    300  HE2 LYS A 601      39.330  18.700  31.290  1.00  0.00           H
ATOM    301  NZ  LYS A 601      40.570  20.140  30.290  1.00  0.00           N
ATOM    302  HZ1 LYS A 601      41.340  20.810  30.470  1.00  0.00           H
ATOM    303  HZ2 LYS A 601      39.810  20.660  29.800  1.00  0.00           H
ATOM    304  HZ3 LYS A 601      40.900  19.520  29.510  1.00  0.00           H
ATOM    305  C   LYS A 601      42.770  19.910  34.930  1.00  0.00           C
ATOM    306  O   LYS A 601      43.990  19.690  34.980  1.00  0.00           O
ATOM    307  N   ASP A 602      42.330  21.130  34.550  1.00  0.00           N
ATOM    308  HN  ASP A 602      41.390  21.390  34.350  1.00  0.00           H
ATOM    309  CA  ASP A 602      43.320  22.100  34.050  1.00  0.00           C
ATOM    310  HA  ASP A 602      43.940  21.560  33.340  1.00  0.00           H
ATOM    311  CB  ASP A 602      42.650  23.380  33.360  1.00  0.00           C
ATOM    312  HB1 ASP A 602      43.420  24.180  33.240  1.00  0.00           H
ATOM    313  HB2 ASP A 602      41.790  23.850  33.900  1.00  0.00           H
ATOM    314  CG  ASP A 602      41.970  23.100  32.050  1.00  0.00           C
ATOM    315  OD1 ASP A 602      42.430  22.150  31.340  1.00  0.00           O
ATOM    316  OD2 ASP A 602      41.110  23.930  31.610  1.00  0.00           O
ATOM    317  C   ASP A 602      44.410  22.620  35.060  1.00  0.00           C
ATOM    318  O   ASP A 602      45.420  23.170  34.670  1.00  0.00           O
ATOM    319  N   ALA A 603      44.220  22.490  36.330  1.00  0.00           N
ATOM    320  HN  ALA A 603      43.310  22.250  36.640  1.00  0.00           H
ATOM    321  CA  ALA A 603      45.220  22.760  37.310  1.00  0.00           C
ATOM    322  HA  ALA A 603      45.690  23.640  36.920  1.00  0.00           H
ATOM    323  CB  ALA A 603      44.570  23.060  38.640  1.00  0.00           C
ATOM    324  HB1 ALA A 603      44.000  24.000  38.550  1.00  0.00           H
ATOM    325  HB2 ALA A 603      45.280  23.270  39.470  1.00  0.00           H
ATOM    326  HB3 ALA A 603      43.910  22.210  38.950  1.00  0.00           H
ATOM    327  C   ALA A 603      46.390  21.780  37.380  1.00  0.00           C
ATOM    328  O   ALA A 603      47.390  22.060  38.050  1.00  0.00           O
ATOM    329  N   LEU A 604      46.200  20.560  36.790  1.00  0.00           N
ATOM    330  HN  LEU A 604      45.350  20.280  36.380  1.00  0.00           H
ATOM    331  CA  LEU A 604      47.200  19.580  36.950  1.00  0.00           C
ATOM    332  HA  LEU A 604      47.530  19.580  37.980  1.00  0.00           H
ATOM    333  CB  LEU A 604      46.670  18.200  36.600  1.00  0.00           C
ATOM    334  HB1 LEU A 604      47.480  17.450  36.740  1.00  0.00           H
ATOM    335  HB2 LEU A 604      46.280  18.280  35.560  1.00  0.00           H
ATOM    336  CG  LEU A 604      45.490  17.670  37.480  1.00  0.00           C
ATOM    337  HG  LEU A 604      44.590  18.200  37.120  1.00  0.00           H
ATOM    338  CD1 LEU A 604      45.260  16.170  37.250  1.00  0.00           C
ATOM    339 HD11 LEU A 604      44.880  15.960  36.230  1.00  0.00           H
ATOM    340 HD12 LEU A 604      44.500  15.680  37.900  1.00  0.00           H
ATOM    341 HD13 LEU A 604      46.210  15.620  37.450  1.00  0.00           H
ATOM    342  CD2 LEU A 604      45.830  17.840  38.980  1.00  0.00           C
ATOM    343 HD21 LEU A 604      45.780  18.930  39.190  1.00  0.00           H
ATOM    344 HD22 LEU A 604      46.840  17.490  39.240  1.00  0.00           H
ATOM    345 HD23 LEU A 604      45.040  17.300  39.530  1.00  0.00           H
ATOM    346  C   LEU A 604      48.470  19.800  36.210  1.00  0.00           C
ATOM    347  O   LEU A 604      48.720  19.110  35.230  1.00  0.00           O
ATOM    348  N   SER A 605      49.370  20.730  36.690  1.00  0.00           N
ATOM    349  HN  SER A 605      49.190  21.230  37.540  1.00  0.00           H
ATOM    350  CA  SER A 605      50.630  20.960  36.060  1.00  0.00           C
ATOM    351  HA  SER A 605      50.980  20.000  35.710  1.00  0.00           H
ATOM    352  CB  SER A 605      50.640  22.120  35.020  1.00  0.00           C
ATOM    353  HB1 SER A 605      50.440  23.070  35.570  1.00  0.00           H
ATOM    354  HB2 SER A 605      49.820  22.080  34.240  1.00  0.00           H
ATOM    355  OG  SER A 605      51.930  22.200  34.340  1.00  0.00           O
ATOM    356  HG1 SER A 605      51.970  21.460  33.710  1.00  0.00           H
ATOM    357  C   SER A 605      51.660  21.300  37.120  1.00  0.00           C
ATOM    358  O   SER A 605      51.440  22.030  38.100  1.00  0.00           O
ATOM    359  N   LEU A 606      52.950  20.940  36.850  1.00  0.00           N
ATOM    360  HN  LEU A 606      53.150  20.350  36.070  1.00  0.00           H
ATOM    361  CA  LEU A 606      54.090  21.310  37.560  1.00  0.00           C
ATOM    362  HA  LEU A 606      53.970  20.930  38.570  1.00  0.00           H
ATOM    363  CB  LEU A 606      55.310  20.520  37.080  1.00  0.00           C
ATOM    364  HB1 LEU A 606      55.460  20.790  36.010  1.00  0.00           H
ATOM    365  HB2 LEU A 606      55.050  19.450  37.150  1.00  0.00           H
ATOM    366  CG  LEU A 606      56.660  20.910  37.810  1.00  0.00           C
ATOM    367  HG  LEU A 606      57.020  21.930  37.550  1.00  0.00           H
ATOM    368  CD1 LEU A 606      56.500  20.510  39.300  1.00  0.00           C
ATOM    369 HD11 LEU A 606      55.790  21.210  39.810  1.00  0.00           H
ATOM    370 HD12 LEU A 606      57.490  20.410  39.800  1.00  0.00           H
ATOM    371 HD13 LEU A 606      56.130  19.470  39.340  1.00  0.00           H
ATOM    372  CD2 LEU A 606      57.780  20.000  37.140  1.00  0.00           C
ATOM    373 HD21 LEU A 606      57.600  19.950  36.050  1.00  0.00           H
ATOM    374 HD22 LEU A 606      57.790  18.980  37.590  1.00  0.00           H
ATOM    375 HD23 LEU A 606      58.750  20.490  37.350  1.00  0.00           H
ATOM    376  C   LEU A 606      54.270  22.830  37.610  1.00  0.00           C
ATOM    377  O   LEU A 606      54.600  23.390  38.600  1.00  0.00           O
ATOM    378  N   GLN A 607      54.030  23.500  36.430  1.00  0.00           N
ATOM    379  HN  GLN A 607      53.800  23.040  35.590  1.00  0.00           H
ATOM    380  CA  GLN A 607      54.010  24.940  36.380  1.00  0.00           C
ATOM    381  HA  GLN A 607      55.020  25.270  36.580  1.00  0.00           H
ATOM    382  CB  GLN A 607      53.760  25.430  34.950  1.00  0.00           C
ATOM    383  HB1 GLN A 607      52.900  24.950  34.460  1.00  0.00           H
ATOM    384  HB2 GLN A 607      54.650  25.050  34.400  1.00  0.00           H
ATOM    385  CG  GLN A 607      53.640  26.950  34.870  1.00  0.00           C
ATOM    386  HG1 GLN A 607      54.500  27.460  35.350  1.00  0.00           H
ATOM    387  HG2 GLN A 607      52.660  27.380  35.200  1.00  0.00           H
ATOM    388  CD  GLN A 607      53.680  27.350  33.350  1.00  0.00           C
ATOM    389  OE1 GLN A 607      52.580  27.310  32.710  1.00  0.00           O
ATOM    390  NE2 GLN A 607      54.810  27.650  32.700  1.00  0.00           N
ATOM    391 HE21 GLN A 607      54.810  27.860  31.720  1.00  0.00           H
ATOM    392 HE22 GLN A 607      55.630  27.440  33.230  1.00  0.00           H
ATOM    393  C   GLN A 607      53.020  25.640  37.300  1.00  0.00           C
ATOM    394  O   GLN A 607      53.310  26.620  37.990  1.00  0.00           O
ATOM    395  N   CYS A 608      51.820  25.080  37.360  1.00  0.00           N
ATOM    396  HN  CYS A 608      51.750  24.160  37.010  1.00  0.00           H
ATOM    397  CA  CYS A 608      50.760  25.480  38.280  1.00  0.00           C
ATOM    398  HA  CYS A 608      50.740  26.550  38.220  1.00  0.00           H
ATOM    399  CB  CYS A 608      49.340  24.890  37.990  1.00  0.00           C
ATOM    400  HB1 CYS A 608      48.680  25.160  38.850  1.00  0.00           H
ATOM    401  HB2 CYS A 608      49.380  23.800  37.800  1.00  0.00           H
ATOM    402  SG  CYS A 608      48.600  25.660  36.530  1.00  0.00           S
ATOM    403  HG1 CYS A 608      48.110  26.760  37.080  1.00  0.00           H
ATOM    404  C   CYS A 608      51.130  25.170  39.740  1.00  0.00           C
ATOM    405  O   CYS A 608      50.920  26.000  40.620  1.00  0.00           O
ATOM    406  N   LEU A 609      51.680  23.960  40.080  1.00  0.00           N
ATOM    407  HN  LEU A 609      51.900  23.230  39.440  1.00  0.00           H
ATOM    408  CA  LEU A 609      52.060  23.700  41.440  1.00  0.00           C
ATOM    409  HA  LEU A 609      51.250  23.870  42.130  1.00  0.00           H
ATOM    410  CB  LEU A 609      52.390  22.220  41.450  1.00  0.00           C
ATOM    411  HB1 LEU A 609      53.250  22.000  40.790  1.00  0.00           H
ATOM    412  HB2 LEU A 609      51.560  21.600  41.030  1.00  0.00           H
ATOM    413  CG  LEU A 609      52.930  21.620  42.810  1.00  0.00           C
ATOM    414  HG  LEU A 609      53.770  22.220  43.220  1.00  0.00           H
ATOM    415  CD1 LEU A 609      51.930  21.540  44.000  1.00  0.00           C
ATOM    416 HD11 LEU A 609      52.330  20.890  44.800  1.00  0.00           H
ATOM    417 HD12 LEU A 609      50.970  21.080  43.650  1.00  0.00           H
ATOM    418 HD13 LEU A 609      51.720  22.540  44.430  1.00  0.00           H
ATOM    419  CD2 LEU A 609      53.480  20.280  42.440  1.00  0.00           C
ATOM    420 HD21 LEU A 609      53.780  19.760  43.380  1.00  0.00           H
ATOM    421 HD22 LEU A 609      54.280  20.470  41.690  1.00  0.00           H
ATOM    422 HD23 LEU A 609      52.710  19.680  41.910  1.00  0.00           H
ATOM    423  C   LEU A 609      53.250  24.530  42.010  1.00  0.00           C
ATOM    424  O   LEU A 609      53.280  24.990  43.140  1.00  0.00           O
ATOM    425  N   ALA A 610      54.300  24.710  41.160  1.00  0.00           N
ATOM    426  HN  ALA A 610      54.200  24.430  40.210  1.00  0.00           H
ATOM    427  CA  ALA A 610      55.360  25.670  41.360  1.00  0.00           C
ATOM    428  HA  ALA A 610      55.810  25.450  42.310  1.00  0.00           H
ATOM    429  CB  ALA A 610      56.340  25.430  40.250  1.00  0.00           C
ATOM    430  HB1 ALA A 610      57.210  26.110  40.340  1.00  0.00           H
ATOM    431  HB2 ALA A 610      55.810  25.650  39.300  1.00  0.00           H
ATOM    432  HB3 ALA A 610      56.750  24.400  40.290  1.00  0.00           H
ATOM    433  C   ALA A 610      54.840  27.130  41.480  1.00  0.00           C
ATOM    434  O   ALA A 610      55.260  27.800  42.370  1.00  0.00           O
ATOM    435  N   SER A 611      53.850  27.530  40.690  1.00  0.00           N
ATOM    436  HN  SER A 611      53.600  26.990  39.890  1.00  0.00           H
ATOM    437  CA  SER A 611      53.110  28.840  40.800  1.00  0.00           C
ATOM    438  HA  SER A 611      53.800  29.660  40.720  1.00  0.00           H
ATOM    439  CB  SER A 611      52.080  29.170  39.750  1.00  0.00           C
ATOM    440  HB1 SER A 611      51.360  29.990  39.890  1.00  0.00           H
ATOM    441  HB2 SER A 611      51.470  28.240  39.610  1.00  0.00           H
ATOM    442  OG  SER A 611      52.790  29.420  38.570  1.00  0.00           O
ATOM    443  HG1 SER A 611      53.040  28.550  38.220  1.00  0.00           H
ATOM    444  C   SER A 611      52.440  28.950  42.150  1.00  0.00           C
ATOM    445  O   SER A 611      52.480  30.000  42.740  1.00  0.00           O
ATOM    446  N   ILE A 612      51.690  27.980  42.740  1.00  0.00           N
ATOM    447  HN  ILE A 612      51.450  27.180  42.200  1.00  0.00           H
ATOM    448  CA  ILE A 612      51.010  28.100  44.010  1.00  0.00           C
ATOM    449  HA  ILE A 612      50.270  28.900  44.000  1.00  0.00           H
ATOM    450  CB  ILE A 612      50.290  26.750  44.380  1.00  0.00           C
ATOM    451  HB  ILE A 612      51.090  26.020  44.160  1.00  0.00           H
ATOM    452  CG2 ILE A 612      49.860  26.520  45.830  1.00  0.00           C
ATOM    453 HG21 ILE A 612      49.280  25.570  45.920  1.00  0.00           H
ATOM    454 HG22 ILE A 612      49.280  27.380  46.220  1.00  0.00           H
ATOM    455 HG23 ILE A 612      50.790  26.280  46.390  1.00  0.00           H
ATOM    456  CG1 ILE A 612      48.970  26.510  43.440  1.00  0.00           C
ATOM    457 HG11 ILE A 612      49.200  26.980  42.460  1.00  0.00           H
ATOM    458 HG12 ILE A 612      48.200  27.170  43.880  1.00  0.00           H
ATOM    459  CD  ILE A 612      48.500  25.060  43.270  1.00  0.00           C
ATOM    460  HD1 ILE A 612      47.920  24.990  42.330  1.00  0.00           H
ATOM    461  HD2 ILE A 612      47.900  24.750  44.150  1.00  0.00           H
ATOM    462  HD3 ILE A 612      49.430  24.490  43.030  1.00  0.00           H
ATOM    463  C   ILE A 612      52.000  28.360  45.150  1.00  0.00           C
ATOM    464  O   ILE A 612      51.810  29.390  45.770  1.00  0.00           O
ATOM    465  N   LEU A 613      53.000  27.530  45.390  1.00  0.00           N
ATOM    466  HN  LEU A 613      53.170  26.690  44.880  1.00  0.00           H
ATOM    467  CA  LEU A 613      53.940  27.800  46.470  1.00  0.00           C
ATOM    468  HA  LEU A 613      53.380  27.840  47.390  1.00  0.00           H
ATOM    469  CB  LEU A 613      55.010  26.660  46.640  1.00  0.00           C
ATOM    470  HB1 LEU A 613      55.570  27.040  47.520  1.00  0.00           H
ATOM    471  HB2 LEU A 613      55.670  26.590  45.740  1.00  0.00           H
ATOM    472  CG  LEU A 613      54.440  25.230  46.660  1.00  0.00           C
ATOM    473  HG  LEU A 613      53.880  24.810  45.790  1.00  0.00           H
ATOM    474  CD1 LEU A 613      55.630  24.280  46.830  1.00  0.00           C
ATOM    475 HD11 LEU A 613      55.970  24.370  47.880  1.00  0.00           H
ATOM    476 HD12 LEU A 613      56.440  24.500  46.080  1.00  0.00           H
ATOM    477 HD13 LEU A 613      55.320  23.240  46.630  1.00  0.00           H
ATOM    478  CD2 LEU A 613      53.500  25.020  47.860  1.00  0.00           C
ATOM    479 HD21 LEU A 613      54.030  25.350  48.790  1.00  0.00           H
ATOM    480 HD22 LEU A 613      53.120  23.990  47.930  1.00  0.00           H
ATOM    481 HD23 LEU A 613      52.660  25.710  47.650  1.00  0.00           H
ATOM    482  C   LEU A 613      54.640  29.180  46.360  1.00  0.00           C
ATOM    483  O   LEU A 613      54.810  29.910  47.330  1.00  0.00           O
ATOM    484  N   PHE A 614      55.070  29.600  45.180  1.00  0.00           N
ATOM    485  HN  PHE A 614      55.020  28.890  44.480  1.00  0.00           H
ATOM    486  CA  PHE A 614      55.670  30.860  44.870  1.00  0.00           C
ATOM    487  HA  PHE A 614      56.590  30.880  45.440  1.00  0.00           H
ATOM    488  CB  PHE A 614      56.140  30.770  43.400  1.00  0.00           C
ATOM    489  HB1 PHE A 614      55.220  30.530  42.820  1.00  0.00           H
ATOM    490  HB2 PHE A 614      56.880  29.950  43.300  1.00  0.00           H
ATOM    491  CG  PHE A 614      56.710  31.980  42.800  1.00  0.00           C
ATOM    492  CD1 PHE A 614      57.560  32.860  43.550  1.00  0.00           C
ATOM    493  HD1 PHE A 614      57.730  32.550  44.570  1.00  0.00           H
ATOM    494  CE1 PHE A 614      58.230  33.880  42.880  1.00  0.00           C
ATOM    495  HE1 PHE A 614      59.010  34.480  43.330  1.00  0.00           H
ATOM    496  CZ  PHE A 614      58.120  34.080  41.490  1.00  0.00           C
ATOM    497  HZ  PHE A 614      58.700  34.840  41.000  1.00  0.00           H
ATOM    498  CD2 PHE A 614      56.470  32.290  41.430  1.00  0.00           C
ATOM    499  HD2 PHE A 614      55.790  31.640  40.900  1.00  0.00           H
ATOM    500  CE2 PHE A 614      57.190  33.320  40.760  1.00  0.00           C
ATOM    501  HE2 PHE A 614      56.920  33.500  39.730  1.00  0.00           H
ATOM    502  C   PHE A 614      54.800  32.120  45.050  1.00  0.00           C
ATOM    503  O   PHE A 614      55.180  33.070  45.730  1.00  0.00           O
ATOM    504  N   LEU A 615      53.520  32.130  44.570  1.00  0.00           N
ATOM    505  HN  LEU A 615      53.180  31.390  44.000  1.00  0.00           H
ATOM    506  CA  LEU A 615      52.640  33.260  44.680  1.00  0.00           C
ATOM    507  HA  LEU A 615      53.260  34.100  44.420  1.00  0.00           H
ATOM    508  CB  LEU A 615      51.420  33.140  43.710  1.00  0.00           C
ATOM    509  HB1 LEU A 615      50.830  34.090  43.770  1.00  0.00           H
ATOM    510  HB2 LEU A 615      50.830  32.220  43.870  1.00  0.00           H
ATOM    511  CG  LEU A 615      51.790  33.190  42.230  1.00  0.00           C
ATOM    512  HG  LEU A 615      52.670  32.510  42.080  1.00  0.00           H
ATOM    513  CD1 LEU A 615      50.630  32.620  41.430  1.00  0.00           C
ATOM    514 HD11 LEU A 615      49.670  33.160  41.640  1.00  0.00           H
ATOM    515 HD12 LEU A 615      50.330  31.610  41.770  1.00  0.00           H
ATOM    516 HD13 LEU A 615      50.800  32.760  40.350  1.00  0.00           H
ATOM    517  CD2 LEU A 615      52.220  34.580  41.710  1.00  0.00           C
ATOM    518 HD21 LEU A 615      51.410  35.320  41.670  1.00  0.00           H
ATOM    519 HD22 LEU A 615      52.680  34.440  40.700  1.00  0.00           H
ATOM    520 HD23 LEU A 615      52.930  34.970  42.470  1.00  0.00           H
ATOM    521  C   LEU A 615      52.180  33.430  46.060  1.00  0.00           C
ATOM    522  O   LEU A 615      51.990  34.530  46.530  1.00  0.00           O
ATOM    523  N   TYR A 616      51.950  32.300  46.820  1.00  0.00           N
ATOM    524  HN  TYR A 616      52.070  31.360  46.530  1.00  0.00           H
ATOM    525  CA  TYR A 616      51.720  32.460  48.290  1.00  0.00           C
ATOM    526  HA  TYR A 616      50.880  33.140  48.360  1.00  0.00           H
ATOM    527  CB  TYR A 616      51.490  31.020  48.880  1.00  0.00           C
ATOM    528  HB1 TYR A 616      52.250  30.430  48.320  1.00  0.00           H
ATOM    529  HB2 TYR A 616      50.520  30.540  48.650  1.00  0.00           H
ATOM    530  CG  TYR A 616      51.690  30.860  50.370  1.00  0.00           C
ATOM    531  CD1 TYR A 616      52.740  30.010  50.810  1.00  0.00           C
ATOM    532  HD1 TYR A 616      53.320  29.540  50.030  1.00  0.00           H
ATOM    533  CE1 TYR A 616      53.020  29.810  52.130  1.00  0.00           C
ATOM    534  HE1 TYR A 616      53.860  29.300  52.570  1.00  0.00           H
ATOM    535  CZ  TYR A 616      52.270  30.550  53.130  1.00  0.00           C
ATOM    536  OH  TYR A 616      52.610  30.390  54.470  1.00  0.00           O
ATOM    537  HH  TYR A 616      52.010  30.930  54.980  1.00  0.00           H
ATOM    538  CD2 TYR A 616      50.970  31.530  51.350  1.00  0.00           C
ATOM    539  HD2 TYR A 616      50.300  32.290  50.970  1.00  0.00           H
ATOM    540  CE2 TYR A 616      51.220  31.340  52.690  1.00  0.00           C
ATOM    541  HE2 TYR A 616      50.630  31.930  53.380  1.00  0.00           H
ATOM    542  C   TYR A 616      52.740  33.220  49.060  1.00  0.00           C
ATOM    543  O   TYR A 616      52.450  34.210  49.780  1.00  0.00           O
ATOM    544  N   CYS A 617      54.030  32.870  48.830  1.00  0.00           N
ATOM    545  HN  CYS A 617      54.170  32.040  48.300  1.00  0.00           H
ATOM    546  CA  CYS A 617      55.170  33.590  49.340  1.00  0.00           C
ATOM    547  HA  CYS A 617      55.040  33.670  50.410  1.00  0.00           H
ATOM    548  CB  CYS A 617      56.490  32.870  49.000  1.00  0.00           C
ATOM    549  HB1 CYS A 617      57.320  33.430  49.460  1.00  0.00           H
ATOM    550  HB2 CYS A 617      56.530  32.760  47.890  1.00  0.00           H
ATOM    551  SG  CYS A 617      56.530  31.160  49.740  1.00  0.00           S
ATOM    552  HG1 CYS A 617      55.560  30.610  49.030  1.00  0.00           H
ATOM    553  C   CYS A 617      55.240  35.010  48.820  1.00  0.00           C
ATOM    554  O   CYS A 617      55.540  35.930  49.590  1.00  0.00           O
ATOM    555  N   ALA A 618      54.910  35.240  47.490  1.00  0.00           N
ATOM    556  HN  ALA A 618      54.870  34.490  46.830  1.00  0.00           H
ATOM    557  CA  ALA A 618      54.800  36.570  46.940  1.00  0.00           C
ATOM    558  HA  ALA A 618      55.760  37.050  47.070  1.00  0.00           H
ATOM    559  CB  ALA A 618      54.450  36.510  45.420  1.00  0.00           C
ATOM    560  HB1 ALA A 618      53.380  36.230  45.360  1.00  0.00           H
ATOM    561  HB2 ALA A 618      55.060  35.740  44.890  1.00  0.00           H
ATOM    562  HB3 ALA A 618      54.530  37.450  44.840  1.00  0.00           H
ATOM    563  C   ALA A 618      53.800  37.450  47.610  1.00  0.00           C
ATOM    564  O   ALA A 618      54.150  38.590  48.030  1.00  0.00           O
ATOM    565  N   CYS A 619      52.650  36.840  47.950  1.00  0.00           N
ATOM    566  HN  CYS A 619      52.460  35.920  47.620  1.00  0.00           H
ATOM    567  CA  CYS A 619      51.650  37.580  48.810  1.00  0.00           C
ATOM    568  HA  CYS A 619      51.460  38.580  48.460  1.00  0.00           H
ATOM    569  CB  CYS A 619      50.290  36.750  48.730  1.00  0.00           C
ATOM    570  HB1 CYS A 619      49.500  37.320  49.270  1.00  0.00           H
ATOM    571  HB2 CYS A 619      50.370  35.730  49.190  1.00  0.00           H
ATOM    572  SG  CYS A 619      49.590  36.520  47.040  1.00  0.00           S
ATOM    573  HG1 CYS A 619      50.660  36.010  46.460  1.00  0.00           H
ATOM    574  C   CYS A 619      52.060  37.760  50.260  1.00  0.00           C
ATOM    575  O   CYS A 619      51.750  38.750  50.880  1.00  0.00           O
ATOM    576  N   MET A 620      52.620  36.750  51.000  1.00  0.00           N
ATOM    577  HN  MET A 620      52.760  35.820  50.660  1.00  0.00           H
ATOM    578  CA  MET A 620      53.010  36.870  52.360  1.00  0.00           C
ATOM    579  HA  MET A 620      52.100  37.020  52.940  1.00  0.00           H
ATOM    580  CB  MET A 620      53.770  35.670  52.940  1.00  0.00           C
ATOM    581  HB1 MET A 620      54.480  35.970  53.740  1.00  0.00           H
ATOM    582  HB2 MET A 620      54.430  35.200  52.190  1.00  0.00           H
ATOM    583  CG  MET A 620      52.890  34.450  53.380  1.00  0.00           C
ATOM    584  HG1 MET A 620      53.600  33.590  53.330  1.00  0.00           H
ATOM    585  HG2 MET A 620      52.190  34.410  52.510  1.00  0.00           H
ATOM    586  SD  MET A 620      51.940  34.530  54.850  1.00  0.00           S
ATOM    587  CE  MET A 620      53.170  34.310  56.120  1.00  0.00           C
ATOM    588  HE1 MET A 620      53.680  35.260  56.310  1.00  0.00           H
ATOM    589  HE2 MET A 620      53.930  33.530  55.870  1.00  0.00           H
ATOM    590  HE3 MET A 620      52.630  34.150  57.070  1.00  0.00           H
ATOM    591  C   MET A 620      53.730  38.180  52.750  1.00  0.00           C
ATOM    592  O   MET A 620      53.290  38.740  53.740  1.00  0.00           O
ATOM    593  N   SER A 621      54.860  38.600  52.150  1.00  0.00           N
ATOM    594  HN  SER A 621      55.170  38.200  51.280  1.00  0.00           H
ATOM    595  CA  SER A 621      55.540  39.780  52.670  1.00  0.00           C
ATOM    596  HA  SER A 621      55.670  39.460  53.700  1.00  0.00           H
ATOM    597  CB  SER A 621      57.000  40.020  52.120  1.00  0.00           C
ATOM    598  HB1 SER A 621      57.590  40.440  52.960  1.00  0.00           H
ATOM    599  HB2 SER A 621      57.100  40.840  51.380  1.00  0.00           H
ATOM    600  OG  SER A 621      57.640  38.800  51.730  1.00  0.00           O
ATOM    601  HG1 SER A 621      57.450  38.620  50.800  1.00  0.00           H
ATOM    602  C   SER A 621      54.750  41.120  52.700  1.00  0.00           C
ATOM    603  O   SER A 621      54.650  41.810  53.730  1.00  0.00           O
ATOM    604  N   PRO A 622      54.050  41.440  51.600  1.00  0.00           N
ATOM    605  CD  PRO A 622      54.240  40.880  50.200  1.00  0.00           C
ATOM    606  HD1 PRO A 622      53.710  39.900  50.130  1.00  0.00           H
ATOM    607  HD2 PRO A 622      55.310  40.720  50.000  1.00  0.00           H
ATOM    608  CA  PRO A 622      53.130  42.560  51.610  1.00  0.00           C
ATOM    609  HA  PRO A 622      53.720  43.450  51.720  1.00  0.00           H
ATOM    610  CB  PRO A 622      52.490  42.530  50.230  1.00  0.00           C
ATOM    611  HB1 PRO A 622      52.200  43.570  49.950  1.00  0.00           H
ATOM    612  HB2 PRO A 622      51.580  41.900  50.130  1.00  0.00           H
ATOM    613  CG  PRO A 622      53.620  42.030  49.300  1.00  0.00           C
ATOM    614  HG1 PRO A 622      53.460  41.750  48.230  1.00  0.00           H
ATOM    615  HG2 PRO A 622      54.450  42.760  49.440  1.00  0.00           H
ATOM    616  C   PRO A 622      52.070  42.530  52.680  1.00  0.00           C
ATOM    617  O   PRO A 622      51.780  43.560  53.260  1.00  0.00           O
ATOM    618  N   VAL A 623      51.380  41.390  52.850  1.00  0.00           N
ATOM    619  HN  VAL A 623      51.570  40.650  52.210  1.00  0.00           H
ATOM    620  CA  VAL A 623      50.250  41.140  53.790  1.00  0.00           C
ATOM    621  HA  VAL A 623      49.650  42.010  53.540  1.00  0.00           H
ATOM    622  CB  VAL A 623      49.360  39.900  53.480  1.00  0.00           C
ATOM    623  HB  VAL A 623      49.980  38.990  53.680  1.00  0.00           H
ATOM    624  CG1 VAL A 623      48.210  39.760  54.600  1.00  0.00           C
ATOM    625 HG11 VAL A 623      47.540  38.920  54.390  1.00  0.00           H
ATOM    626 HG12 VAL A 623      47.830  40.810  54.630  1.00  0.00           H
ATOM    627 HG13 VAL A 623      48.670  39.510  55.580  1.00  0.00           H
ATOM    628  CG2 VAL A 623      48.880  40.070  52.070  1.00  0.00           C
ATOM    629 HG21 VAL A 623      48.190  39.290  51.690  1.00  0.00           H
ATOM    630 HG22 VAL A 623      49.790  40.240  51.450  1.00  0.00           H
ATOM    631 HG23 VAL A 623      48.300  41.020  51.980  1.00  0.00           H
ATOM    632  C   VAL A 623      50.670  41.300  55.240  1.00  0.00           C
ATOM    633  O   VAL A 623      49.980  41.870  56.090  1.00  0.00           O
ATOM    634  N   ILE A 624      51.890  40.810  55.490  1.00  0.00           N
ATOM    635  HN  ILE A 624      52.450  40.390  54.780  1.00  0.00           H
ATOM    636  CA  ILE A 624      52.440  40.870  56.820  1.00  0.00           C
ATOM    637  HA  ILE A 624      51.760  40.640  57.620  1.00  0.00           H
ATOM    638  CB  ILE A 624      53.500  39.740  56.980  1.00  0.00           C
ATOM    639  HB  ILE A 624      54.040  39.520  56.040  1.00  0.00           H
ATOM    640  CG2 ILE A 624      54.450  40.080  58.150  1.00  0.00           C
ATOM    641 HG21 ILE A 624      53.910  40.470  59.030  1.00  0.00           H
ATOM    642 HG22 ILE A 624      55.220  40.810  57.820  1.00  0.00           H
ATOM    643 HG23 ILE A 624      54.920  39.120  58.430  1.00  0.00           H
ATOM    644  CG1 ILE A 624      52.650  38.430  57.220  1.00  0.00           C
ATOM    645 HG11 ILE A 624      53.510  37.720  57.230  1.00  0.00           H
ATOM    646 HG12 ILE A 624      52.040  38.320  56.300  1.00  0.00           H
ATOM    647  CD  ILE A 624      51.940  38.220  58.550  1.00  0.00           C
ATOM    648  HD1 ILE A 624      51.420  39.130  58.920  1.00  0.00           H
ATOM    649  HD2 ILE A 624      52.680  37.970  59.340  1.00  0.00           H
ATOM    650  HD3 ILE A 624      51.170  37.420  58.490  1.00  0.00           H
ATOM    651  C   ILE A 624      52.950  42.310  57.080  1.00  0.00           C
ATOM    652  O   ILE A 624      52.790  42.910  58.070  1.00  0.00           O
ATOM    653  N   THR A 625      53.560  42.940  56.090  1.00  0.00           N
ATOM    654  HN  THR A 625      53.860  42.410  55.300  1.00  0.00           H
ATOM    655  CA  THR A 625      53.940  44.420  56.150  1.00  0.00           C
ATOM    656  HA  THR A 625      54.620  44.570  56.990  1.00  0.00           H
ATOM    657  CB  THR A 625      54.750  44.860  54.940  1.00  0.00           C
ATOM    658  HB  THR A 625      54.050  44.720  54.080  1.00  0.00           H
ATOM    659  OG1 THR A 625      55.860  44.050  54.590  1.00  0.00           O
ATOM    660  HG1 THR A 625      55.590  43.310  54.040  1.00  0.00           H
ATOM    661  CG2 THR A 625      55.220  46.340  55.100  1.00  0.00           C
ATOM    662 HG21 THR A 625      55.730  46.530  54.130  1.00  0.00           H
ATOM    663 HG22 THR A 625      55.920  46.390  55.960  1.00  0.00           H
ATOM    664 HG23 THR A 625      54.380  47.070  55.260  1.00  0.00           H
ATOM    665  C   THR A 625      52.770  45.320  56.350  1.00  0.00           C
ATOM    666  O   THR A 625      52.720  46.130  57.280  1.00  0.00           O
ATOM    667  N   PHE A 626      51.620  44.990  55.680  1.00  0.00           N
ATOM    668  HN  PHE A 626      51.740  44.320  54.950  1.00  0.00           H
ATOM    669  CA  PHE A 626      50.290  45.540  55.800  1.00  0.00           C
ATOM    670  HA  PHE A 626      50.400  46.600  55.690  1.00  0.00           H
ATOM    671  CB  PHE A 626      49.300  45.090  54.700  1.00  0.00           C
ATOM    672  HB1 PHE A 626      49.250  43.980  54.740  1.00  0.00           H
ATOM    673  HB2 PHE A 626      49.800  45.390  53.750  1.00  0.00           H
ATOM    674  CG  PHE A 626      47.920  45.630  54.800  1.00  0.00           C
ATOM    675  CD1 PHE A 626      46.910  44.770  55.190  1.00  0.00           C
ATOM    676  HD1 PHE A 626      47.160  43.800  55.600  1.00  0.00           H
ATOM    677  CE1 PHE A 626      45.590  45.280  55.000  1.00  0.00           C
ATOM    678  HE1 PHE A 626      44.840  44.620  55.410  1.00  0.00           H
ATOM    679  CZ  PHE A 626      45.350  46.540  54.510  1.00  0.00           C
ATOM    680  HZ  PHE A 626      44.360  46.960  54.450  1.00  0.00           H
ATOM    681  CD2 PHE A 626      47.690  46.910  54.220  1.00  0.00           C
ATOM    682  HD2 PHE A 626      48.450  47.550  53.840  1.00  0.00           H
ATOM    683  CE2 PHE A 626      46.410  47.390  54.240  1.00  0.00           C
ATOM    684  HE2 PHE A 626      46.120  48.330  53.790  1.00  0.00           H
ATOM    685  C   PHE A 626      49.780  45.350  57.180  1.00  0.00           C
ATOM    686  O   PHE A 626      49.330  46.280  57.830  1.00  0.00           O
ATOM    687  N   GLY A 627      49.940  44.140  57.730  1.00  0.00           N
ATOM    688  HN  GLY A 627      50.290  43.400  57.160  1.00  0.00           H
ATOM    689  CA  GLY A 627      49.500  43.700  59.040  1.00  0.00           C
ATOM    690  HA1 GLY A 627      49.750  42.650  59.120  1.00  0.00           H
ATOM    691  HA2 GLY A 627      48.450  43.910  59.050  1.00  0.00           H
ATOM    692  C   GLY A 627      50.250  44.370  60.100  1.00  0.00           C
ATOM    693  O   GLY A 627      49.720  44.600  61.120  1.00  0.00           O
ATOM    694  N   GLY A 628      51.530  44.630  59.920  1.00  0.00           N
ATOM    695  HN  GLY A 628      51.980  44.090  59.210  1.00  0.00           H
ATOM    696  CA  GLY A 628      52.310  45.340  60.960  1.00  0.00           C
ATOM    697  HA1 GLY A 628      53.330  45.150  60.700  1.00  0.00           H
ATOM    698  HA2 GLY A 628      52.040  45.000  61.950  1.00  0.00           H
ATOM    699  C   GLY A 628      52.130  46.830  61.020  1.00  0.00           C
ATOM    700  O   GLY A 628      51.960  47.450  62.040  1.00  0.00           O
ATOM    701  N   LEU A 629      52.170  47.460  59.880  1.00  0.00           N
ATOM    702  HN  LEU A 629      52.370  46.960  59.040  1.00  0.00           H
ATOM    703  CA  LEU A 629      51.860  48.850  59.730  1.00  0.00           C
ATOM    704  HA  LEU A 629      52.340  49.430  60.500  1.00  0.00           H
ATOM    705  CB  LEU A 629      52.370  49.390  58.390  1.00  0.00           C
ATOM    706  HB1 LEU A 629      51.740  50.230  58.040  1.00  0.00           H
ATOM    707  HB2 LEU A 629      52.290  48.530  57.690  1.00  0.00           H
ATOM    708  CG  LEU A 629      53.800  49.940  58.470  1.00  0.00           C
ATOM    709  HG  LEU A 629      53.980  50.380  57.470  1.00  0.00           H
ATOM    710  CD1 LEU A 629      53.980  50.940  59.650  1.00  0.00           C
ATOM    711 HD11 LEU A 629      54.710  51.710  59.320  1.00  0.00           H
ATOM    712 HD12 LEU A 629      54.390  50.390  60.520  1.00  0.00           H
ATOM    713 HD13 LEU A 629      53.000  51.390  59.930  1.00  0.00           H
ATOM    714  CD2 LEU A 629      54.920  48.900  58.610  1.00  0.00           C
ATOM    715 HD21 LEU A 629      55.950  49.310  58.520  1.00  0.00           H
ATOM    716 HD22 LEU A 629      54.790  48.160  57.790  1.00  0.00           H
ATOM    717 HD23 LEU A 629      54.790  48.320  59.540  1.00  0.00           H
ATOM    718  C   LEU A 629      50.350  49.170  59.980  1.00  0.00           C
ATOM    719  O   LEU A 629      50.130  50.210  60.530  1.00  0.00           O
ATOM    720  N   LEU A 630      49.350  48.320  59.780  1.00  0.00           N
ATOM    721  HN  LEU A 630      49.590  47.520  59.230  1.00  0.00           H
ATOM    722  CA  LEU A 630      48.000  48.400  60.370  1.00  0.00           C
ATOM    723  HA  LEU A 630      47.640  49.390  60.170  1.00  0.00           H
ATOM    724  CB  LEU A 630      47.170  47.300  59.660  1.00  0.00           C
ATOM    725  HB1 LEU A 630      47.630  46.320  59.920  1.00  0.00           H
ATOM    726  HB2 LEU A 630      47.260  47.340  58.550  1.00  0.00           H
ATOM    727  CG  LEU A 630      45.590  47.140  59.840  1.00  0.00           C
ATOM    728  HG  LEU A 630      45.250  47.030  60.890  1.00  0.00           H
ATOM    729  CD1 LEU A 630      44.890  48.310  59.160  1.00  0.00           C
ATOM    730 HD11 LEU A 630      45.180  49.310  59.540  1.00  0.00           H
ATOM    731 HD12 LEU A 630      43.800  48.330  59.420  1.00  0.00           H
ATOM    732 HD13 LEU A 630      45.200  48.360  58.090  1.00  0.00           H
ATOM    733  CD2 LEU A 630      45.310  45.980  58.950  1.00  0.00           C
ATOM    734 HD21 LEU A 630      45.600  46.140  57.890  1.00  0.00           H
ATOM    735 HD22 LEU A 630      44.230  45.740  59.000  1.00  0.00           H
ATOM    736 HD23 LEU A 630      45.810  45.080  59.380  1.00  0.00           H
ATOM    737  C   LEU A 630      47.930  48.210  61.940  1.00  0.00           C
ATOM    738  O   LEU A 630      47.150  48.820  62.730  1.00  0.00           O
ATOM    739  N   GLY A 631      48.890  47.440  62.440  1.00  0.00           N
ATOM    740  HN  GLY A 631      49.480  46.910  61.830  1.00  0.00           H
ATOM    741  CA  GLY A 631      49.130  47.370  63.900  1.00  0.00           C
ATOM    742  HA1 GLY A 631      49.870  46.600  64.060  1.00  0.00           H
ATOM    743  HA2 GLY A 631      48.190  47.190  64.410  1.00  0.00           H
ATOM    744  C   GLY A 631      49.720  48.710  64.440  1.00  0.00           C
ATOM    745  O   GLY A 631      49.300  49.330  65.360  1.00  0.00           O
ATOM    746  N   GLU A 632      50.640  49.370  63.650  1.00  0.00           N
ATOM    747  HN  GLU A 632      50.900  49.010  62.750  1.00  0.00           H
ATOM    748  CA  GLU A 632      51.040  50.690  63.930  1.00  0.00           C
ATOM    749  HA  GLU A 632      51.330  50.590  64.970  1.00  0.00           H
ATOM    750  CB  GLU A 632      52.260  50.970  63.020  1.00  0.00           C
ATOM    751  HB1 GLU A 632      51.870  51.220  62.010  1.00  0.00           H
ATOM    752  HB2 GLU A 632      52.830  50.050  62.790  1.00  0.00           H
ATOM    753  CG  GLU A 632      53.140  52.160  63.410  1.00  0.00           C
ATOM    754  HG1 GLU A 632      52.500  53.060  63.290  1.00  0.00           H
ATOM    755  HG2 GLU A 632      53.930  52.340  62.660  1.00  0.00           H
ATOM    756  CD  GLU A 632      53.720  52.280  64.770  1.00  0.00           C
ATOM    757  OE1 GLU A 632      53.460  53.270  65.540  1.00  0.00           O
ATOM    758  OE2 GLU A 632      54.500  51.360  65.190  1.00  0.00           O
ATOM    759  C   GLU A 632      49.960  51.770  63.830  1.00  0.00           C
ATOM    760  O   GLU A 632      49.840  52.620  64.720  1.00  0.00           O
ATOM    761  N   ALA A 633      49.100  51.700  62.790  1.00  0.00           N
ATOM    762  HN  ALA A 633      49.330  51.090  62.060  1.00  0.00           H
ATOM    763  CA  ALA A 633      48.020  52.650  62.500  1.00  0.00           C
ATOM    764  HA  ALA A 633      48.380  53.670  62.480  1.00  0.00           H
ATOM    765  CB  ALA A 633      47.370  52.280  61.200  1.00  0.00           C
ATOM    766  HB1 ALA A 633      48.140  52.430  60.410  1.00  0.00           H
ATOM    767  HB2 ALA A 633      46.530  52.960  60.910  1.00  0.00           H
ATOM    768  HB3 ALA A 633      47.110  51.210  61.080  1.00  0.00           H
ATOM    769  C   ALA A 633      46.960  52.690  63.590  1.00  0.00           C
ATOM    770  O   ALA A 633      46.470  53.740  63.990  1.00  0.00           O
ATOM    771  N   THR A 634      46.610  51.500  64.170  1.00  0.00           N
ATOM    772  HN  THR A 634      47.130  50.720  63.840  1.00  0.00           H
ATOM    773  CA  THR A 634      45.530  51.350  65.100  1.00  0.00           C
ATOM    774  HA  THR A 634      44.910  52.230  65.040  1.00  0.00           H
ATOM    775  CB  THR A 634      44.730  50.130  64.850  1.00  0.00           C
ATOM    776  HB  THR A 634      43.880  50.030  65.570  1.00  0.00           H
ATOM    777  OG1 THR A 634      45.450  48.900  65.020  1.00  0.00           O
ATOM    778  HG1 THR A 634      46.140  48.940  64.360  1.00  0.00           H
ATOM    779  CG2 THR A 634      44.150  50.190  63.410  1.00  0.00           C
ATOM    780 HG21 THR A 634      44.980  49.950  62.710  1.00  0.00           H
ATOM    781 HG22 THR A 634      43.820  51.240  63.230  1.00  0.00           H
ATOM    782 HG23 THR A 634      43.320  49.440  63.390  1.00  0.00           H
ATOM    783  C   THR A 634      46.030  51.310  66.500  1.00  0.00           C
ATOM    784  O   THR A 634      45.280  51.160  67.470  1.00  0.00           O
ATOM    785  N   GLU A 635      47.320  51.520  66.780  1.00  0.00           N
ATOM    786  HN  GLU A 635      47.910  51.770  66.010  1.00  0.00           H
ATOM    787  CA  GLU A 635      47.910  51.280  68.070  1.00  0.00           C
ATOM    788  HA  GLU A 635      48.990  51.320  67.930  1.00  0.00           H
ATOM    789  CB  GLU A 635      47.630  52.290  69.190  1.00  0.00           C
ATOM    790  HB1 GLU A 635      47.990  52.030  70.200  1.00  0.00           H
ATOM    791  HB2 GLU A 635      46.520  52.260  69.210  1.00  0.00           H
ATOM    792  CG  GLU A 635      48.090  53.680  68.820  1.00  0.00           C
ATOM    793  HG1 GLU A 635      47.490  53.960  67.920  1.00  0.00           H
ATOM    794  HG2 GLU A 635      49.130  53.670  68.450  1.00  0.00           H
ATOM    795  CD  GLU A 635      47.960  54.830  69.780  1.00  0.00           C
ATOM    796  OE1 GLU A 635      48.550  54.710  70.860  1.00  0.00           O
ATOM    797  OE2 GLU A 635      47.340  55.880  69.540  1.00  0.00           O
ATOM    798  C   GLU A 635      47.720  49.850  68.660  1.00  0.00           C
ATOM    799  O   GLU A 635      47.670  49.710  69.840  1.00  0.00           O
ATOM    800  N   GLY A 636      47.770  48.810  67.880  1.00  0.00           N
ATOM    801  HN  GLY A 636      47.930  48.990  66.910  1.00  0.00           H
ATOM    802  CA  GLY A 636      47.560  47.400  68.220  1.00  0.00           C
ATOM    803  HA1 GLY A 636      48.050  47.220  69.160  1.00  0.00           H
ATOM    804  HA2 GLY A 636      47.900  46.730  67.440  1.00  0.00           H
ATOM    805  C   GLY A 636      46.170  46.930  68.520  1.00  0.00           C
ATOM    806  O   GLY A 636      46.040  46.210  69.560  1.00  0.00           O
ATOM    807  N   ARG A 637      45.170  47.350  67.640  1.00  0.00           N
ATOM    808  HN  ARG A 637      45.420  47.920  66.860  1.00  0.00           H
ATOM    809  CA  ARG A 637      43.750  47.050  67.760  1.00  0.00           C
ATOM    810  HA  ARG A 637      43.660  46.440  68.650  1.00  0.00           H
ATOM    811  CB  ARG A 637      42.880  48.310  68.090  1.00  0.00           C
ATOM    812  HB1 ARG A 637      41.830  47.980  67.910  1.00  0.00           H
ATOM    813  HB2 ARG A 637      43.160  49.170  67.440  1.00  0.00           H
ATOM    814  CG  ARG A 637      42.790  48.720  69.590  1.00  0.00           C
ATOM    815  HG1 ARG A 637      42.350  47.820  70.060  1.00  0.00           H
ATOM    816  HG2 ARG A 637      42.110  49.570  69.770  1.00  0.00           H
ATOM    817  CD  ARG A 637      44.060  49.300  70.270  1.00  0.00           C
ATOM    818  HD1 ARG A 637      44.210  50.300  69.800  1.00  0.00           H
ATOM    819  HD2 ARG A 637      44.980  48.700  70.130  1.00  0.00           H
ATOM    820  NE  ARG A 637      43.930  49.430  71.760  1.00  0.00           N
ATOM    821  HE  ARG A 637      43.050  49.540  72.190  1.00  0.00           H
ATOM    822  CZ  ARG A 637      44.870  49.800  72.580  1.00  0.00           C
ATOM    823  NH1 ARG A 637      44.680  50.280  73.790  1.00  0.00           N
ATOM    824 HH11 ARG A 637      43.810  50.190  74.290  1.00  0.00           H
ATOM    825 HH12 ARG A 637      45.430  50.770  74.240  1.00  0.00           H
ATOM    826  NH2 ARG A 637      46.150  50.000  72.170  1.00  0.00           N
ATOM    827 HH21 ARG A 637      46.360  49.630  71.270  1.00  0.00           H
ATOM    828 HH22 ARG A 637      46.780  50.380  72.850  1.00  0.00           H
ATOM    829  C   ARG A 637      43.190  46.170  66.680  1.00  0.00           C
ATOM    830  O   ARG A 637      42.320  45.360  66.840  1.00  0.00           O
ATOM    831  N   ILE A 638      43.910  46.080  65.520  1.00  0.00           N
ATOM    832  HN  ILE A 638      44.480  46.840  65.220  1.00  0.00           H
ATOM    833  CA  ILE A 638      43.850  44.940  64.550  1.00  0.00           C
ATOM    834  HA  ILE A 638      43.690  44.060  65.160  1.00  0.00           H
ATOM    835  CB  ILE A 638      42.920  45.180  63.360  1.00  0.00           C
ATOM    836  HB  ILE A 638      43.330  44.880  62.370  1.00  0.00           H
ATOM    837  CG2 ILE A 638      41.570  44.470  63.500  1.00  0.00           C
ATOM    838 HG21 ILE A 638      41.130  44.650  64.510  1.00  0.00           H
ATOM    839 HG22 ILE A 638      41.720  43.370  63.440  1.00  0.00           H
ATOM    840 HG23 ILE A 638      40.910  44.700  62.640  1.00  0.00           H
ATOM    841  CG1 ILE A 638      42.790  46.760  63.100  1.00  0.00           C
ATOM    842 HG11 ILE A 638      43.800  47.230  63.140  1.00  0.00           H
ATOM    843 HG12 ILE A 638      42.030  47.290  63.710  1.00  0.00           H
ATOM    844  CD  ILE A 638      42.420  47.040  61.650  1.00  0.00           C
ATOM    845  HD1 ILE A 638      41.370  46.960  61.310  1.00  0.00           H
ATOM    846  HD2 ILE A 638      43.130  46.490  61.000  1.00  0.00           H
ATOM    847  HD3 ILE A 638      42.780  48.080  61.510  1.00  0.00           H
ATOM    848  C   ILE A 638      45.350  44.820  64.070  1.00  0.00           C
ATOM    849  O   ILE A 638      46.100  45.720  64.160  1.00  0.00           O
ATOM    850  N   SER A 639      45.810  43.580  63.580  1.00  0.00           N
ATOM    851  HN  SER A 639      45.280  42.740  63.590  1.00  0.00           H
ATOM    852  CA  SER A 639      47.210  43.410  63.190  1.00  0.00           C
ATOM    853  HA  SER A 639      47.510  44.180  62.500  1.00  0.00           H
ATOM    854  CB  SER A 639      48.170  43.390  64.390  1.00  0.00           C
ATOM    855  HB1 SER A 639      47.970  44.220  65.100  1.00  0.00           H
ATOM    856  HB2 SER A 639      49.200  43.600  64.020  1.00  0.00           H
ATOM    857  OG  SER A 639      48.190  42.140  65.150  1.00  0.00           O
ATOM    858  HG1 SER A 639      47.380  42.040  65.660  1.00  0.00           H
ATOM    859  C   SER A 639      47.360  42.120  62.330  1.00  0.00           C
ATOM    860  O   SER A 639      46.460  41.750  61.570  1.00  0.00           O
ATOM    861  N   ALA A 640      48.520  41.450  62.340  1.00  0.00           N
ATOM    862  HN  ALA A 640      49.050  41.420  63.170  1.00  0.00           H
ATOM    863  CA  ALA A 640      49.050  40.520  61.380  1.00  0.00           C
ATOM    864  HA  ALA A 640      49.090  41.060  60.440  1.00  0.00           H
ATOM    865  CB  ALA A 640      50.560  40.100  61.680  1.00  0.00           C
ATOM    866  HB1 ALA A 640      50.670  39.610  62.680  1.00  0.00           H
ATOM    867  HB2 ALA A 640      51.180  41.000  61.850  1.00  0.00           H
ATOM    868  HB3 ALA A 640      50.990  39.400  60.940  1.00  0.00           H
ATOM    869  C   ALA A 640      48.210  39.240  61.160  1.00  0.00           C
ATOM    870  O   ALA A 640      47.940  38.930  60.010  1.00  0.00           O
ATOM    871  N   ILE A 641      48.000  38.450  62.270  1.00  0.00           N
ATOM    872  HN  ILE A 641      48.270  38.780  63.170  1.00  0.00           H
ATOM    873  CA  ILE A 641      47.330  37.150  62.210  1.00  0.00           C
ATOM    874  HA  ILE A 641      47.820  36.610  61.410  1.00  0.00           H
ATOM    875  CB  ILE A 641      47.280  36.460  63.520  1.00  0.00           C
ATOM    876  HB  ILE A 641      46.570  36.930  64.220  1.00  0.00           H
ATOM    877  CG2 ILE A 641      46.830  34.970  63.260  1.00  0.00           C
ATOM    878 HG21 ILE A 641      45.730  34.980  63.050  1.00  0.00           H
ATOM    879 HG22 ILE A 641      46.970  34.320  64.150  1.00  0.00           H
ATOM    880 HG23 ILE A 641      47.490  34.640  62.430  1.00  0.00           H
ATOM    881  CG1 ILE A 641      48.710  36.340  64.080  1.00  0.00           C
ATOM    882 HG11 ILE A 641      48.670  35.750  65.020  1.00  0.00           H
ATOM    883 HG12 ILE A 641      48.990  37.400  64.280  1.00  0.00           H
ATOM    884  CD  ILE A 641      49.770  35.710  63.190  1.00  0.00           C
ATOM    885  HD1 ILE A 641      49.550  34.660  62.920  1.00  0.00           H
ATOM    886  HD2 ILE A 641      50.710  35.680  63.800  1.00  0.00           H
ATOM    887  HD3 ILE A 641      50.030  36.250  62.260  1.00  0.00           H
ATOM    888  C   ILE A 641      45.840  37.330  61.720  1.00  0.00           C
ATOM    889  O   ILE A 641      45.330  36.520  60.910  1.00  0.00           O
ATOM    890  N   GLU A 642      45.100  38.370  62.250  1.00  0.00           N
ATOM    891  HN  GLU A 642      45.550  38.880  62.980  1.00  0.00           H
ATOM    892  CA  GLU A 642      43.780  38.730  61.740  1.00  0.00           C
ATOM    893  HA  GLU A 642      43.070  37.920  61.780  1.00  0.00           H
ATOM    894  CB  GLU A 642      43.130  39.840  62.570  1.00  0.00           C
ATOM    895  HB1 GLU A 642      42.210  40.120  62.020  1.00  0.00           H
ATOM    896  HB2 GLU A 642      43.810  40.700  62.410  1.00  0.00           H
ATOM    897  CG  GLU A 642      43.010  39.590  64.090  1.00  0.00           C
ATOM    898  HG1 GLU A 642      43.710  38.820  64.510  1.00  0.00           H
ATOM    899  HG2 GLU A 642      41.980  39.220  64.270  1.00  0.00           H
ATOM    900  CD  GLU A 642      43.180  40.820  64.880  1.00  0.00           C
ATOM    901  OE1 GLU A 642      42.320  41.110  65.720  1.00  0.00           O
ATOM    902  OE2 GLU A 642      44.320  41.410  64.810  1.00  0.00           O
ATOM    903  C   GLU A 642      43.880  39.200  60.200  1.00  0.00           C
ATOM    904  O   GLU A 642      43.100  38.820  59.390  1.00  0.00           O
ATOM    905  N   SER A 643      44.910  39.930  59.780  1.00  0.00           N
ATOM    906  HN  SER A 643      45.560  40.250  60.470  1.00  0.00           H
ATOM    907  CA  SER A 643      45.120  40.270  58.330  1.00  0.00           C
ATOM    908  HA  SER A 643      44.190  40.770  58.090  1.00  0.00           H
ATOM    909  CB  SER A 643      46.290  41.220  58.040  1.00  0.00           C
ATOM    910  HB1 SER A 643      46.380  41.450  56.950  1.00  0.00           H
ATOM    911  HB2 SER A 643      47.300  40.850  58.250  1.00  0.00           H
ATOM    912  OG  SER A 643      46.140  42.460  58.670  1.00  0.00           O
ATOM    913  HG1 SER A 643      46.140  42.210  59.600  1.00  0.00           H
ATOM    914  C   SER A 643      45.280  39.040  57.460  1.00  0.00           C
ATOM    915  O   SER A 643      44.700  38.970  56.370  1.00  0.00           O
ATOM    916  N   LEU A 644      46.020  38.040  57.850  1.00  0.00           N
ATOM    917  HN  LEU A 644      46.460  38.180  58.750  1.00  0.00           H
ATOM    918  CA  LEU A 644      46.110  36.800  57.230  1.00  0.00           C
ATOM    919  HA  LEU A 644      46.360  36.920  56.180  1.00  0.00           H
ATOM    920  CB  LEU A 644      47.110  35.860  57.930  1.00  0.00           C
ATOM    921  HB1 LEU A 644      47.200  34.910  57.370  1.00  0.00           H
ATOM    922  HB2 LEU A 644      46.700  35.630  58.930  1.00  0.00           H
ATOM    923  CG  LEU A 644      48.570  36.320  57.990  1.00  0.00           C
ATOM    924  HG  LEU A 644      48.700  37.340  58.380  1.00  0.00           H
ATOM    925  CD1 LEU A 644      49.250  35.380  58.980  1.00  0.00           C
ATOM    926 HD11 LEU A 644      49.320  34.320  58.640  1.00  0.00           H
ATOM    927 HD12 LEU A 644      48.840  35.500  60.010  1.00  0.00           H
ATOM    928 HD13 LEU A 644      50.300  35.700  59.120  1.00  0.00           H
ATOM    929  CD2 LEU A 644      49.220  36.160  56.590  1.00  0.00           C
ATOM    930 HD21 LEU A 644      50.290  36.480  56.620  1.00  0.00           H
ATOM    931 HD22 LEU A 644      48.760  36.800  55.820  1.00  0.00           H
ATOM    932 HD23 LEU A 644      49.170  35.130  56.180  1.00  0.00           H
ATOM    933  C   LEU A 644      44.830  35.980  57.080  1.00  0.00           C
ATOM    934  O   LEU A 644      44.390  35.450  56.030  1.00  0.00           O
ATOM    935  N   PHE A 645      44.140  35.870  58.250  1.00  0.00           N
ATOM    936  HN  PHE A 645      44.600  36.180  59.080  1.00  0.00           H
ATOM    937  CA  PHE A 645      42.870  35.130  58.400  1.00  0.00           C
ATOM    938  HA  PHE A 645      42.990  34.140  57.980  1.00  0.00           H
ATOM    939  CB  PHE A 645      42.570  35.050  59.900  1.00  0.00           C
ATOM    940  HB1 PHE A 645      42.430  36.080  60.270  1.00  0.00           H
ATOM    941  HB2 PHE A 645      43.410  34.600  60.470  1.00  0.00           H
ATOM    942  CG  PHE A 645      41.280  34.300  60.280  1.00  0.00           C
ATOM    943  CD1 PHE A 645      40.490  34.740  61.400  1.00  0.00           C
ATOM    944  HD1 PHE A 645      40.740  35.610  61.990  1.00  0.00           H
ATOM    945  CE1 PHE A 645      39.460  33.990  61.770  1.00  0.00           C
ATOM    946  HE1 PHE A 645      38.830  34.360  62.560  1.00  0.00           H
ATOM    947  CZ  PHE A 645      39.170  32.760  61.140  1.00  0.00           C
ATOM    948  HZ  PHE A 645      38.330  32.200  61.540  1.00  0.00           H
ATOM    949  CD2 PHE A 645      40.890  33.110  59.560  1.00  0.00           C
ATOM    950  HD2 PHE A 645      41.380  32.710  58.690  1.00  0.00           H
ATOM    951  CE2 PHE A 645      39.910  32.250  60.120  1.00  0.00           C
ATOM    952  HE2 PHE A 645      39.670  31.270  59.730  1.00  0.00           H
ATOM    953  C   PHE A 645      41.740  35.740  57.620  1.00  0.00           C
ATOM    954  O   PHE A 645      40.960  35.070  57.020  1.00  0.00           O
ATOM    955  N   GLY A 646      41.610  37.120  57.630  1.00  0.00           N
ATOM    956  HN  GLY A 646      42.210  37.650  58.220  1.00  0.00           H
ATOM    957  CA  GLY A 646      40.580  37.860  56.840  1.00  0.00           C
ATOM    958  HA1 GLY A 646      40.690  38.920  57.030  1.00  0.00           H
ATOM    959  HA2 GLY A 646      39.640  37.390  57.070  1.00  0.00           H
ATOM    960  C   GLY A 646      40.730  37.670  55.330  1.00  0.00           C
ATOM    961  O   GLY A 646      39.780  37.440  54.570  1.00  0.00           O
ATOM    962  N   ALA A 647      42.010  37.650  54.830  1.00  0.00           N
ATOM    963  HN  ALA A 647      42.770  37.810  55.450  1.00  0.00           H
ATOM    964  CA  ALA A 647      42.270  37.530  53.440  1.00  0.00           C
ATOM    965  HA  ALA A 647      41.660  38.280  52.960  1.00  0.00           H
ATOM    966  CB  ALA A 647      43.830  37.760  53.020  1.00  0.00           C
ATOM    967  HB1 ALA A 647      43.990  37.550  51.950  1.00  0.00           H
ATOM    968  HB2 ALA A 647      44.590  37.140  53.550  1.00  0.00           H
ATOM    969  HB3 ALA A 647      44.190  38.780  53.260  1.00  0.00           H
ATOM    970  C   ALA A 647      41.890  36.140  53.020  1.00  0.00           C
ATOM    971  O   ALA A 647      41.200  35.910  52.030  1.00  0.00           O
ATOM    972  N   SER A 648      42.360  35.160  53.740  1.00  0.00           N
ATOM    973  HN  SER A 648      43.030  35.490  54.410  1.00  0.00           H
ATOM    974  CA  SER A 648      42.130  33.760  53.420  1.00  0.00           C
ATOM    975  HA  SER A 648      42.440  33.460  52.430  1.00  0.00           H
ATOM    976  CB  SER A 648      42.990  32.770  54.240  1.00  0.00           C
ATOM    977  HB1 SER A 648      44.050  32.900  53.930  1.00  0.00           H
ATOM    978  HB2 SER A 648      42.690  31.690  54.190  1.00  0.00           H
ATOM    979  OG  SER A 648      42.900  33.060  55.600  1.00  0.00           O
ATOM    980  HG1 SER A 648      43.370  33.880  55.710  1.00  0.00           H
ATOM    981  C   SER A 648      40.700  33.310  53.420  1.00  0.00           C
ATOM    982  O   SER A 648      40.220  32.670  52.490  1.00  0.00           O
ATOM    983  N   LEU A 649      39.960  33.670  54.520  1.00  0.00           N
ATOM    984  HN  LEU A 649      40.310  34.270  55.250  1.00  0.00           H
ATOM    985  CA  LEU A 649      38.490  33.420  54.650  1.00  0.00           C
ATOM    986  HA  LEU A 649      38.520  32.350  54.690  1.00  0.00           H
ATOM    987  CB  LEU A 649      38.000  34.030  56.030  1.00  0.00           C
ATOM    988  HB1 LEU A 649      38.010  35.130  55.960  1.00  0.00           H
ATOM    989  HB2 LEU A 649      38.800  33.770  56.770  1.00  0.00           H
ATOM    990  CG  LEU A 649      36.580  33.570  56.500  1.00  0.00           C
ATOM    991  HG  LEU A 649      35.790  33.790  55.750  1.00  0.00           H
ATOM    992  CD1 LEU A 649      36.620  32.040  56.780  1.00  0.00           C
ATOM    993 HD11 LEU A 649      37.380  31.840  57.550  1.00  0.00           H
ATOM    994 HD12 LEU A 649      36.890  31.480  55.850  1.00  0.00           H
ATOM    995 HD13 LEU A 649      35.730  31.670  57.330  1.00  0.00           H
ATOM    996  CD2 LEU A 649      36.180  34.320  57.810  1.00  0.00           C
ATOM    997 HD21 LEU A 649      36.970  34.110  58.570  1.00  0.00           H
ATOM    998 HD22 LEU A 649      35.260  33.850  58.230  1.00  0.00           H
ATOM    999 HD23 LEU A 649      36.110  35.420  57.670  1.00  0.00           H
ATOM   1000  C   LEU A 649      37.740  33.950  53.440  1.00  0.00           C
ATOM   1001  O   LEU A 649      36.910  33.310  52.810  1.00  0.00           O
ATOM   1002  N   THR A 650      38.140  35.150  53.040  1.00  0.00           N
ATOM   1003  HN  THR A 650      38.890  35.600  53.520  1.00  0.00           H
ATOM   1004  CA  THR A 650      37.530  35.870  51.940  1.00  0.00           C
ATOM   1005  HA  THR A 650      36.470  35.770  52.060  1.00  0.00           H
ATOM   1006  CB  THR A 650      37.990  37.330  51.870  1.00  0.00           C
ATOM   1007  HB  THR A 650      39.100  37.410  51.800  1.00  0.00           H
ATOM   1008  OG1 THR A 650      37.550  37.970  53.130  1.00  0.00           O
ATOM   1009  HG1 THR A 650      38.150  37.710  53.830  1.00  0.00           H
ATOM   1010  CG2 THR A 650      37.280  38.220  50.790  1.00  0.00           C
ATOM   1011 HG21 THR A 650      36.330  38.720  51.090  1.00  0.00           H
ATOM   1012 HG22 THR A 650      37.160  37.630  49.860  1.00  0.00           H
ATOM   1013 HG23 THR A 650      37.930  39.070  50.480  1.00  0.00           H
ATOM   1014  C   THR A 650      37.880  35.210  50.630  1.00  0.00           C
ATOM   1015  O   THR A 650      37.000  34.950  49.820  1.00  0.00           O
ATOM   1016  N   GLY A 651      39.190  34.900  50.420  1.00  0.00           N
ATOM   1017  HN  GLY A 651      39.780  35.140  51.190  1.00  0.00           H
ATOM   1018  CA  GLY A 651      39.750  34.260  49.270  1.00  0.00           C
ATOM   1019  HA1 GLY A 651      40.800  34.230  49.510  1.00  0.00           H
ATOM   1020  HA2 GLY A 651      39.480  34.880  48.430  1.00  0.00           H
ATOM   1021  C   GLY A 651      39.300  32.810  49.070  1.00  0.00           C
ATOM   1022  O   GLY A 651      39.160  32.380  47.900  1.00  0.00           O
ATOM   1023  N   ILE A 652      39.090  32.000  50.170  1.00  0.00           N
ATOM   1024  HN  ILE A 652      39.240  32.250  51.130  1.00  0.00           H
ATOM   1025  CA  ILE A 652      38.670  30.640  49.980  1.00  0.00           C
ATOM   1026  HA  ILE A 652      39.380  30.060  49.410  1.00  0.00           H
ATOM   1027  CB  ILE A 652      38.810  29.890  51.300  1.00  0.00           C
ATOM   1028  HB  ILE A 652      38.230  30.450  52.080  1.00  0.00           H
ATOM   1029  CG2 ILE A 652      38.090  28.520  51.220  1.00  0.00           C
ATOM   1030 HG21 ILE A 652      38.510  27.820  51.970  1.00  0.00           H
ATOM   1031 HG22 ILE A 652      38.440  28.070  50.270  1.00  0.00           H
ATOM   1032 HG23 ILE A 652      36.980  28.580  51.270  1.00  0.00           H
ATOM   1033  CG1 ILE A 652      40.270  29.730  51.790  1.00  0.00           C
ATOM   1034 HG11 ILE A 652      40.860  30.600  51.430  1.00  0.00           H
ATOM   1035 HG12 ILE A 652      40.650  28.820  51.290  1.00  0.00           H
ATOM   1036  CD  ILE A 652      40.360  29.620  53.320  1.00  0.00           C
ATOM   1037  HD1 ILE A 652      41.430  29.550  53.600  1.00  0.00           H
ATOM   1038  HD2 ILE A 652      40.050  28.610  53.690  1.00  0.00           H
ATOM   1039  HD3 ILE A 652      39.800  30.400  53.870  1.00  0.00           H
ATOM   1040  C   ILE A 652      37.290  30.530  49.300  1.00  0.00           C
ATOM   1041  O   ILE A 652      37.210  29.840  48.260  1.00  0.00           O
ATOM   1042  N   ALA A 653      36.350  31.340  49.760  1.00  0.00           N
ATOM   1043  HN  ALA A 653      36.560  31.840  50.590  1.00  0.00           H
ATOM   1044  CA  ALA A 653      35.050  31.610  49.150  1.00  0.00           C
ATOM   1045  HA  ALA A 653      34.660  30.620  49.000  1.00  0.00           H
ATOM   1046  CB  ALA A 653      34.280  32.480  50.120  1.00  0.00           C
ATOM   1047  HB1 ALA A 653      34.210  31.880  51.050  1.00  0.00           H
ATOM   1048  HB2 ALA A 653      33.300  32.850  49.720  1.00  0.00           H
ATOM   1049  HB3 ALA A 653      34.890  33.360  50.400  1.00  0.00           H
ATOM   1050  C   ALA A 653      35.120  32.310  47.720  1.00  0.00           C
ATOM   1051  O   ALA A 653      34.430  31.850  46.760  1.00  0.00           O
ATOM   1052  N   TYR A 654      35.940  33.410  47.530  1.00  0.00           N
ATOM   1053  HN  TYR A 654      36.360  33.840  48.320  1.00  0.00           H
ATOM   1054  CA  TYR A 654      35.970  34.210  46.290  1.00  0.00           C
ATOM   1055  HA  TYR A 654      34.990  34.520  45.980  1.00  0.00           H
ATOM   1056  CB  TYR A 654      36.710  35.620  46.580  1.00  0.00           C
ATOM   1057  HB1 TYR A 654      37.710  35.510  47.070  1.00  0.00           H
ATOM   1058  HB2 TYR A 654      36.110  36.190  47.330  1.00  0.00           H
ATOM   1059  CG  TYR A 654      37.000  36.420  45.310  1.00  0.00           C
ATOM   1060  CD1 TYR A 654      38.210  36.380  44.600  1.00  0.00           C
ATOM   1061  HD1 TYR A 654      38.830  35.540  44.900  1.00  0.00           H
ATOM   1062  CE1 TYR A 654      38.570  37.460  43.740  1.00  0.00           C
ATOM   1063  HE1 TYR A 654      39.590  37.510  43.380  1.00  0.00           H
ATOM   1064  CZ  TYR A 654      37.680  38.470  43.490  1.00  0.00           C
ATOM   1065  OH  TYR A 654      38.040  39.450  42.630  1.00  0.00           O
ATOM   1066  HH  TYR A 654      38.710  39.120  42.030  1.00  0.00           H
ATOM   1067  CD2 TYR A 654      36.120  37.480  45.050  1.00  0.00           C
ATOM   1068  HD2 TYR A 654      35.260  37.580  45.680  1.00  0.00           H
ATOM   1069  CE2 TYR A 654      36.440  38.480  44.170  1.00  0.00           C
ATOM   1070  HE2 TYR A 654      35.800  39.330  43.980  1.00  0.00           H
ATOM   1071  C   TYR A 654      36.540  33.520  45.040  1.00  0.00           C
ATOM   1072  O   TYR A 654      36.080  33.790  43.920  1.00  0.00           O
ATOM   1073  N   SER A 655      37.570  32.780  45.270  1.00  0.00           N
ATOM   1074  HN  SER A 655      37.970  32.740  46.180  1.00  0.00           H
ATOM   1075  CA  SER A 655      38.250  31.930  44.270  1.00  0.00           C
ATOM   1076  HA  SER A 655      38.330  32.500  43.360  1.00  0.00           H
ATOM   1077  CB  SER A 655      39.660  31.520  44.650  1.00  0.00           C
ATOM   1078  HB1 SER A 655      40.380  32.350  44.740  1.00  0.00           H
ATOM   1079  HB2 SER A 655      40.060  30.860  43.850  1.00  0.00           H
ATOM   1080  OG  SER A 655      39.720  30.840  45.860  1.00  0.00           O
ATOM   1081  HG1 SER A 655      39.660  31.420  46.630  1.00  0.00           H
ATOM   1082  C   SER A 655      37.340  30.730  43.930  1.00  0.00           C
ATOM   1083  O   SER A 655      37.230  30.420  42.740  1.00  0.00           O
ATOM   1084  N   LEU A 656      36.720  30.050  44.850  1.00  0.00           N
ATOM   1085  HN  LEU A 656      36.780  30.290  45.810  1.00  0.00           H
ATOM   1086  CA  LEU A 656      35.980  28.800  44.630  1.00  0.00           C
ATOM   1087  HA  LEU A 656      36.600  28.180  44.000  1.00  0.00           H
ATOM   1088  CB  LEU A 656      35.640  28.100  46.030  1.00  0.00           C
ATOM   1089  HB1 LEU A 656      34.990  28.760  46.650  1.00  0.00           H
ATOM   1090  HB2 LEU A 656      36.590  27.970  46.590  1.00  0.00           H
ATOM   1091  CG  LEU A 656      34.900  26.720  45.890  1.00  0.00           C
ATOM   1092  HG  LEU A 656      33.970  26.770  45.270  1.00  0.00           H
ATOM   1093  CD1 LEU A 656      35.870  25.740  45.200  1.00  0.00           C
ATOM   1094 HD11 LEU A 656      35.940  25.950  44.110  1.00  0.00           H
ATOM   1095 HD12 LEU A 656      35.610  24.710  45.510  1.00  0.00           H
ATOM   1096 HD13 LEU A 656      36.900  25.880  45.600  1.00  0.00           H
ATOM   1097  CD2 LEU A 656      34.570  26.140  47.300  1.00  0.00           C
ATOM   1098 HD21 LEU A 656      35.480  25.820  47.850  1.00  0.00           H
ATOM   1099 HD22 LEU A 656      33.980  25.240  47.040  1.00  0.00           H
ATOM   1100 HD23 LEU A 656      33.970  26.860  47.910  1.00  0.00           H
ATOM   1101  C   LEU A 656      34.700  29.020  43.730  1.00  0.00           C
ATOM   1102  O   LEU A 656      34.490  28.300  42.770  1.00  0.00           O
ATOM   1103  N   PHE A 657      33.890  30.040  44.020  1.00  0.00           N
ATOM   1104  HN  PHE A 657      34.130  30.620  44.790  1.00  0.00           H
ATOM   1105  CA  PHE A 657      32.690  30.270  43.270  1.00  0.00           C
ATOM   1106  HA  PHE A 657      32.240  29.350  42.920  1.00  0.00           H
ATOM   1107  CB  PHE A 657      31.670  30.810  44.180  1.00  0.00           C
ATOM   1108  HB1 PHE A 657      30.800  31.120  43.570  1.00  0.00           H
ATOM   1109  HB2 PHE A 657      32.040  31.770  44.630  1.00  0.00           H
ATOM   1110  CG  PHE A 657      31.170  29.770  45.150  1.00  0.00           C
ATOM   1111  CD1 PHE A 657      29.920  29.040  44.990  1.00  0.00           C
ATOM   1112  HD1 PHE A 657      29.420  29.210  44.040  1.00  0.00           H
ATOM   1113  CE1 PHE A 657      29.600  27.930  45.790  1.00  0.00           C
ATOM   1114  HE1 PHE A 657      28.710  27.430  45.460  1.00  0.00           H
ATOM   1115  CZ  PHE A 657      30.370  27.680  46.930  1.00  0.00           C
ATOM   1116  HZ  PHE A 657      30.070  26.890  47.610  1.00  0.00           H
ATOM   1117  CD2 PHE A 657      31.890  29.420  46.310  1.00  0.00           C
ATOM   1118  HD2 PHE A 657      32.860  29.860  46.510  1.00  0.00           H
ATOM   1119  CE2 PHE A 657      31.470  28.440  47.170  1.00  0.00           C
ATOM   1120  HE2 PHE A 657      32.010  28.260  48.090  1.00  0.00           H
ATOM   1121  C   PHE A 657      32.890  31.130  42.110  1.00  0.00           C
ATOM   1122  O   PHE A 657      31.980  31.370  41.250  1.00  0.00           O
ATOM   1123  N   ALA A 658      34.130  31.630  42.010  1.00  0.00           N
ATOM   1124  HN  ALA A 658      34.870  31.280  42.600  1.00  0.00           H
ATOM   1125  CA  ALA A 658      34.680  32.300  40.850  1.00  0.00           C
ATOM   1126  HA  ALA A 658      35.740  32.330  41.080  1.00  0.00           H
ATOM   1127  CB  ALA A 658      34.570  31.360  39.600  1.00  0.00           C
ATOM   1128  HB1 ALA A 658      34.900  30.350  39.920  1.00  0.00           H
ATOM   1129  HB2 ALA A 658      35.160  31.780  38.760  1.00  0.00           H
ATOM   1130  HB3 ALA A 658      33.510  31.330  39.250  1.00  0.00           H
ATOM   1131  C   ALA A 658      34.250  33.690  40.600  1.00  0.00           C
ATOM   1132  O   ALA A 658      33.600  33.930  39.580  1.00  0.00           O
ATOM   1133  N   GLY A 659      34.480  34.650  41.520  1.00  0.00           N
ATOM   1134  HN  GLY A 659      34.800  34.420  42.440  1.00  0.00           H
ATOM   1135  CA  GLY A 659      34.140  36.080  41.350  1.00  0.00           C
ATOM   1136  HA1 GLY A 659      34.470  36.550  42.260  1.00  0.00           H
ATOM   1137  HA2 GLY A 659      33.100  36.180  41.110  1.00  0.00           H
ATOM   1138  C   GLY A 659      34.850  36.640  40.180  1.00  0.00           C
ATOM   1139  O   GLY A 659      34.360  37.370  39.300  1.00  0.00           O
ATOM   1140  N   GLN A 660      36.150  36.280  40.070  1.00  0.00           N
ATOM   1141  HN  GLN A 660      36.470  35.630  40.740  1.00  0.00           H
ATOM   1142  CA  GLN A 660      36.930  36.460  38.870  1.00  0.00           C
ATOM   1143  HA  GLN A 660      36.310  36.080  38.080  1.00  0.00           H
ATOM   1144  CB  GLN A 660      37.310  37.980  38.600  1.00  0.00           C
ATOM   1145  HB1 GLN A 660      37.860  38.450  39.430  1.00  0.00           H
ATOM   1146  HB2 GLN A 660      36.390  38.590  38.640  1.00  0.00           H
ATOM   1147  CG  GLN A 660      38.070  38.290  37.270  1.00  0.00           C
ATOM   1148  HG1 GLN A 660      39.090  37.860  37.320  1.00  0.00           H
ATOM   1149  HG2 GLN A 660      38.220  39.370  37.120  1.00  0.00           H
ATOM   1150  CD  GLN A 660      37.400  37.740  36.030  1.00  0.00           C
ATOM   1151  OE1 GLN A 660      37.830  36.820  35.340  1.00  0.00           O
ATOM   1152  NE2 GLN A 660      36.330  38.440  35.710  1.00  0.00           N
ATOM   1153 HE21 GLN A 660      35.830  38.220  34.870  1.00  0.00           H
ATOM   1154 HE22 GLN A 660      36.100  39.260  36.240  1.00  0.00           H
ATOM   1155  C   GLN A 660      38.310  35.630  38.970  1.00  0.00           C
ATOM   1156  O   GLN A 660      39.320  36.170  39.490  1.00  0.00           O
ATOM   1157  N   PRO A 661      38.330  34.310  38.530  1.00  0.00           N
ATOM   1158  CD  PRO A 661      37.260  33.870  37.670  1.00  0.00           C
ATOM   1159  HD1 PRO A 661      37.160  34.550  36.790  1.00  0.00           H
ATOM   1160  HD2 PRO A 661      36.260  33.920  38.130  1.00  0.00           H
ATOM   1161  CA  PRO A 661      39.270  33.230  38.850  1.00  0.00           C
ATOM   1162  HA  PRO A 661      38.800  32.910  39.760  1.00  0.00           H
ATOM   1163  CB  PRO A 661      39.090  32.210  37.760  1.00  0.00           C
ATOM   1164  HB1 PRO A 661      39.370  31.200  38.140  1.00  0.00           H
ATOM   1165  HB2 PRO A 661      39.790  32.380  36.920  1.00  0.00           H
ATOM   1166  CG  PRO A 661      37.660  32.480  37.220  1.00  0.00           C
ATOM   1167  HG1 PRO A 661      37.640  32.350  36.120  1.00  0.00           H
ATOM   1168  HG2 PRO A 661      36.970  31.730  37.660  1.00  0.00           H
ATOM   1169  C   PRO A 661      40.760  33.410  39.280  1.00  0.00           C
ATOM   1170  O   PRO A 661      41.320  32.760  40.160  1.00  0.00           O
ATOM   1171  N   LEU A 662      41.490  34.220  38.510  1.00  0.00           N
ATOM   1172  HN  LEU A 662      41.020  34.610  37.720  1.00  0.00           H
ATOM   1173  CA  LEU A 662      42.870  34.570  38.740  1.00  0.00           C
ATOM   1174  HA  LEU A 662      43.340  33.800  39.330  1.00  0.00           H
ATOM   1175  CB  LEU A 662      43.750  34.750  37.440  1.00  0.00           C
ATOM   1176  HB1 LEU A 662      44.810  34.950  37.690  1.00  0.00           H
ATOM   1177  HB2 LEU A 662      43.400  35.510  36.710  1.00  0.00           H
ATOM   1178  CG  LEU A 662      43.870  33.450  36.670  1.00  0.00           C
ATOM   1179  HG  LEU A 662      42.890  33.410  36.150  1.00  0.00           H
ATOM   1180  CD1 LEU A 662      44.990  33.560  35.630  1.00  0.00           C
ATOM   1181 HD11 LEU A 662      45.990  33.670  36.090  1.00  0.00           H
ATOM   1182 HD12 LEU A 662      44.850  34.520  35.090  1.00  0.00           H
ATOM   1183 HD13 LEU A 662      45.000  32.760  34.860  1.00  0.00           H
ATOM   1184  CD2 LEU A 662      44.010  32.090  37.480  1.00  0.00           C
ATOM   1185 HD21 LEU A 662      43.020  32.000  37.980  1.00  0.00           H
ATOM   1186 HD22 LEU A 662      44.700  32.200  38.330  1.00  0.00           H
ATOM   1187 HD23 LEU A 662      44.240  31.260  36.770  1.00  0.00           H
ATOM   1188  C   LEU A 662      43.060  35.760  39.640  1.00  0.00           C
ATOM   1189  O   LEU A 662      44.160  35.950  40.190  1.00  0.00           O
ATOM   1190  N   THR A 663      42.030  36.700  39.820  1.00  0.00           N
ATOM   1191  HN  THR A 663      41.190  36.500  39.330  1.00  0.00           H
ATOM   1192  CA  THR A 663      42.230  37.870  40.700  1.00  0.00           C
ATOM   1193  HA  THR A 663      43.100  38.420  40.370  1.00  0.00           H
ATOM   1194  CB  THR A 663      41.070  38.880  40.670  1.00  0.00           C
ATOM   1195  HB  THR A 663      41.300  39.670  41.420  1.00  0.00           H
ATOM   1196  OG1 THR A 663      39.780  38.340  40.850  1.00  0.00           O
ATOM   1197  HG1 THR A 663      39.730  37.560  40.280  1.00  0.00           H
ATOM   1198  CG2 THR A 663      41.020  39.600  39.330  1.00  0.00           C
ATOM   1199 HG21 THR A 663      40.720  38.920  38.500  1.00  0.00           H
ATOM   1200 HG22 THR A 663      41.890  40.160  38.950  1.00  0.00           H
ATOM   1201 HG23 THR A 663      40.190  40.320  39.190  1.00  0.00           H
ATOM   1202  C   THR A 663      42.610  37.530  42.160  1.00  0.00           C
ATOM   1203  O   THR A 663      42.020  36.660  42.820  1.00  0.00           O
ATOM   1204  N   ILE A 664      43.680  38.190  42.680  1.00  0.00           N
ATOM   1205  HN  ILE A 664      44.210  38.730  42.040  1.00  0.00           H
ATOM   1206  CA  ILE A 664      44.290  37.880  43.940  1.00  0.00           C
ATOM   1207  HA  ILE A 664      43.800  36.990  44.310  1.00  0.00           H
ATOM   1208  CB  ILE A 664      45.820  37.830  43.780  1.00  0.00           C
ATOM   1209  HB  ILE A 664      46.230  38.780  43.370  1.00  0.00           H
ATOM   1210  CG2 ILE A 664      46.410  37.520  45.190  1.00  0.00           C
ATOM   1211 HG21 ILE A 664      45.700  36.970  45.840  1.00  0.00           H
ATOM   1212 HG22 ILE A 664      46.580  38.510  45.670  1.00  0.00           H
ATOM   1213 HG23 ILE A 664      47.350  36.940  45.200  1.00  0.00           H
ATOM   1214  CG1 ILE A 664      46.260  36.700  42.800  1.00  0.00           C
ATOM   1215 HG11 ILE A 664      47.360  36.720  42.790  1.00  0.00           H
ATOM   1216 HG12 ILE A 664      45.920  36.830  41.750  1.00  0.00           H
ATOM   1217  CD  ILE A 664      45.690  35.330  43.210  1.00  0.00           C
ATOM   1218  HD1 ILE A 664      45.780  35.250  44.310  1.00  0.00           H
ATOM   1219  HD2 ILE A 664      46.270  34.520  42.730  1.00  0.00           H
ATOM   1220  HD3 ILE A 664      44.650  35.170  42.860  1.00  0.00           H
ATOM   1221  C   ILE A 664      43.890  39.100  44.880  1.00  0.00           C
ATOM   1222  O   ILE A 664      44.320  40.180  44.580  1.00  0.00           O
ATOM   1223  N   LEU A 665      43.040  38.910  45.980  1.00  0.00           N
ATOM   1224  HN  LEU A 665      42.540  38.100  46.260  1.00  0.00           H
ATOM   1225  CA  LEU A 665      43.040  39.760  47.130  1.00  0.00           C
ATOM   1226  HA  LEU A 665      42.790  40.740  46.740  1.00  0.00           H
ATOM   1227  CB  LEU A 665      41.940  39.360  48.050  1.00  0.00           C
ATOM   1228  HB1 LEU A 665      41.730  40.240  48.700  1.00  0.00           H
ATOM   1229  HB2 LEU A 665      42.200  38.560  48.760  1.00  0.00           H
ATOM   1230  CG  LEU A 665      40.640  38.770  47.460  1.00  0.00           C
ATOM   1231  HG  LEU A 665      40.790  37.910  46.770  1.00  0.00           H
ATOM   1232  CD1 LEU A 665      39.710  38.260  48.510  1.00  0.00           C
ATOM   1233 HD11 LEU A 665      40.210  37.640  49.290  1.00  0.00           H
ATOM   1234 HD12 LEU A 665      38.940  37.540  48.120  1.00  0.00           H
ATOM   1235 HD13 LEU A 665      39.320  39.140  49.070  1.00  0.00           H
ATOM   1236  CD2 LEU A 665      39.910  39.780  46.460  1.00  0.00           C
ATOM   1237 HD21 LEU A 665      40.550  40.040  45.590  1.00  0.00           H
ATOM   1238 HD22 LEU A 665      39.750  40.770  46.940  1.00  0.00           H
ATOM   1239 HD23 LEU A 665      38.890  39.440  46.170  1.00  0.00           H
ATOM   1240  C   LEU A 665      44.340  39.950  47.960  1.00  0.00           C
ATOM   1241  O   LEU A 665      45.010  38.990  48.260  1.00  0.00           O
ATOM   1242  N   GLY A 666      44.670  41.230  48.320  1.00  0.00           N
ATOM   1243  HN  GLY A 666      44.070  42.020  48.170  1.00  0.00           H
ATOM   1244  CA  GLY A 666      45.840  41.580  49.180  1.00  0.00           C
ATOM   1245  HA1 GLY A 666      46.690  41.600  48.520  1.00  0.00           H
ATOM   1246  HA2 GLY A 666      45.990  40.870  49.980  1.00  0.00           H
ATOM   1247  C   GLY A 666      45.780  42.890  49.670  1.00  0.00           C
ATOM   1248  O   GLY A 666      44.790  43.580  49.540  1.00  0.00           O
ATOM   1249  N   SER A 667      46.940  43.400  50.180  1.00  0.00           N
ATOM   1250  HN  SER A 667      47.720  42.780  50.110  1.00  0.00           H
ATOM   1251  CA  SER A 667      47.200  44.680  50.630  1.00  0.00           C
ATOM   1252  HA  SER A 667      46.610  44.780  51.530  1.00  0.00           H
ATOM   1253  CB  SER A 667      48.630  44.600  51.240  1.00  0.00           C
ATOM   1254  HB1 SER A 667      48.480  44.210  52.260  1.00  0.00           H
ATOM   1255  HB2 SER A 667      49.280  45.500  51.280  1.00  0.00           H
ATOM   1256  OG  SER A 667      49.470  43.660  50.600  1.00  0.00           O
ATOM   1257  HG1 SER A 667      49.890  44.050  49.820  1.00  0.00           H
ATOM   1258  C   SER A 667      46.990  45.800  49.630  1.00  0.00           C
ATOM   1259  O   SER A 667      47.480  45.710  48.510  1.00  0.00           O
ATOM   1260  N   THR A 668      46.410  46.950  50.020  1.00  0.00           N
ATOM   1261  HN  THR A 668      45.910  46.940  50.880  1.00  0.00           H
ATOM   1262  CA  THR A 668      46.310  48.100  49.160  1.00  0.00           C
ATOM   1263  HA  THR A 668      47.190  48.130  48.540  1.00  0.00           H
ATOM   1264  CB  THR A 668      45.100  48.080  48.240  1.00  0.00           C
ATOM   1265  HB  THR A 668      45.110  47.150  47.650  1.00  0.00           H
ATOM   1266  OG1 THR A 668      45.100  49.240  47.430  1.00  0.00           O
ATOM   1267  HG1 THR A 668      44.380  49.040  46.830  1.00  0.00           H
ATOM   1268  CG2 THR A 668      43.830  48.090  49.040  1.00  0.00           C
ATOM   1269 HG21 THR A 668      43.880  47.160  49.660  1.00  0.00           H
ATOM   1270 HG22 THR A 668      42.930  48.010  48.400  1.00  0.00           H
ATOM   1271 HG23 THR A 668      43.700  48.940  49.740  1.00  0.00           H
ATOM   1272  C   THR A 668      46.370  49.210  50.110  1.00  0.00           C
ATOM   1273  O   THR A 668      45.900  49.140  51.200  1.00  0.00           O
ATOM   1274  N   GLY A 669      47.180  50.270  49.710  1.00  0.00           N
ATOM   1275  HN  GLY A 669      47.640  50.260  48.820  1.00  0.00           H
ATOM   1276  CA  GLY A 669      47.500  51.440  50.530  1.00  0.00           C
ATOM   1277  HA1 GLY A 669      48.290  52.000  50.050  1.00  0.00           H
ATOM   1278  HA2 GLY A 669      47.970  51.040  51.420  1.00  0.00           H
ATOM   1279  C   GLY A 669      46.370  52.300  50.950  1.00  0.00           C
ATOM   1280  O   GLY A 669      46.270  52.580  52.210  1.00  0.00           O
ATOM   1281  N   PRO A 670      45.480  52.670  50.060  1.00  0.00           N
ATOM   1282  CD  PRO A 670      45.720  52.630  48.600  1.00  0.00           C
ATOM   1283  HD1 PRO A 670      45.760  51.620  48.160  1.00  0.00           H
ATOM   1284  HD2 PRO A 670      46.730  53.030  48.360  1.00  0.00           H
ATOM   1285  CA  PRO A 670      44.180  53.240  50.380  1.00  0.00           C
ATOM   1286  HA  PRO A 670      44.470  54.240  50.670  1.00  0.00           H
ATOM   1287  CB  PRO A 670      43.420  53.140  49.110  1.00  0.00           C
ATOM   1288  HB1 PRO A 670      42.650  53.920  48.960  1.00  0.00           H
ATOM   1289  HB2 PRO A 670      42.880  52.170  49.090  1.00  0.00           H
ATOM   1290  CG  PRO A 670      44.430  53.260  48.020  1.00  0.00           C
ATOM   1291  HG1 PRO A 670      44.040  52.690  47.150  1.00  0.00           H
ATOM   1292  HG2 PRO A 670      44.670  54.270  47.630  1.00  0.00           H
ATOM   1293  C   PRO A 670      43.490  52.680  51.610  1.00  0.00           C
ATOM   1294  O   PRO A 670      43.030  53.480  52.440  1.00  0.00           O
ATOM   1295  N   VAL A 671      43.260  51.360  51.690  1.00  0.00           N
ATOM   1296  HN  VAL A 671      43.610  50.690  51.030  1.00  0.00           H
ATOM   1297  CA  VAL A 671      42.620  50.760  52.870  1.00  0.00           C
ATOM   1298  HA  VAL A 671      41.740  51.310  53.130  1.00  0.00           H
ATOM   1299  CB  VAL A 671      42.400  49.250  52.760  1.00  0.00           C
ATOM   1300  HB  VAL A 671      43.330  48.770  52.410  1.00  0.00           H
ATOM   1301  CG1 VAL A 671      41.790  48.520  54.030  1.00  0.00           C
ATOM   1302 HG11 VAL A 671      41.420  47.540  53.680  1.00  0.00           H
ATOM   1303 HG12 VAL A 671      40.930  49.050  54.480  1.00  0.00           H
ATOM   1304 HG13 VAL A 671      42.570  48.360  54.810  1.00  0.00           H
ATOM   1305  CG2 VAL A 671      41.480  49.030  51.560  1.00  0.00           C
ATOM   1306 HG21 VAL A 671      41.410  47.970  51.270  1.00  0.00           H
ATOM   1307 HG22 VAL A 671      41.780  49.490  50.600  1.00  0.00           H
ATOM   1308 HG23 VAL A 671      40.520  49.480  51.890  1.00  0.00           H
ATOM   1309  C   VAL A 671      43.390  50.960  54.190  1.00  0.00           C
ATOM   1310  O   VAL A 671      42.850  51.320  55.250  1.00  0.00           O
ATOM   1311  N   LEU A 672      44.760  50.890  54.110  1.00  0.00           N
ATOM   1312  HN  LEU A 672      45.180  50.790  53.210  1.00  0.00           H
ATOM   1313  CA  LEU A 672      45.660  51.240  55.240  1.00  0.00           C
ATOM   1314  HA  LEU A 672      45.400  50.580  56.050  1.00  0.00           H
ATOM   1315  CB  LEU A 672      47.140  50.970  54.940  1.00  0.00           C
ATOM   1316  HB1 LEU A 672      47.510  51.620  54.120  1.00  0.00           H
ATOM   1317  HB2 LEU A 672      47.250  49.910  54.630  1.00  0.00           H
ATOM   1318  CG  LEU A 672      48.160  51.320  55.980  1.00  0.00           C
ATOM   1319  HG  LEU A 672      48.330  52.390  56.200  1.00  0.00           H
ATOM   1320  CD1 LEU A 672      47.790  50.600  57.320  1.00  0.00           C
ATOM   1321 HD11 LEU A 672      46.820  50.940  57.760  1.00  0.00           H
ATOM   1322 HD12 LEU A 672      48.550  50.870  58.080  1.00  0.00           H
ATOM   1323 HD13 LEU A 672      47.760  49.500  57.140  1.00  0.00           H
ATOM   1324  CD2 LEU A 672      49.510  50.770  55.480  1.00  0.00           C
ATOM   1325 HD21 LEU A 672      50.300  51.380  55.970  1.00  0.00           H
ATOM   1326 HD22 LEU A 672      49.780  50.860  54.400  1.00  0.00           H
ATOM   1327 HD23 LEU A 672      49.510  49.680  55.730  1.00  0.00           H
ATOM   1328  C   LEU A 672      45.390  52.620  55.760  1.00  0.00           C
ATOM   1329  O   LEU A 672      45.170  52.820  56.980  1.00  0.00           O
ATOM   1330  N   VAL A 673      45.370  53.710  54.940  1.00  0.00           N
ATOM   1331  HN  VAL A 673      45.690  53.470  54.020  1.00  0.00           H
ATOM   1332  CA  VAL A 673      45.060  55.090  55.200  1.00  0.00           C
ATOM   1333  HA  VAL A 673      45.740  55.480  55.930  1.00  0.00           H
ATOM   1334  CB  VAL A 673      45.340  55.710  53.870  1.00  0.00           C
ATOM   1335  HB  VAL A 673      44.790  55.190  53.060  1.00  0.00           H
ATOM   1336  CG1 VAL A 673      44.900  57.160  53.790  1.00  0.00           C
ATOM   1337 HG11 VAL A 673      43.800  57.260  53.930  1.00  0.00           H
ATOM   1338 HG12 VAL A 673      45.230  57.580  52.820  1.00  0.00           H
ATOM   1339 HG13 VAL A 673      45.430  57.710  54.590  1.00  0.00           H
ATOM   1340  CG2 VAL A 673      46.860  55.700  53.690  1.00  0.00           C
ATOM   1341 HG21 VAL A 673      47.360  56.260  54.510  1.00  0.00           H
ATOM   1342 HG22 VAL A 673      47.140  56.220  52.750  1.00  0.00           H
ATOM   1343 HG23 VAL A 673      47.220  54.670  53.540  1.00  0.00           H
ATOM   1344  C   VAL A 673      43.650  55.300  55.710  1.00  0.00           C
ATOM   1345  O   VAL A 673      43.490  56.080  56.680  1.00  0.00           O
ATOM   1346  N   PHE A 674      42.590  54.690  55.220  1.00  0.00           N
ATOM   1347  HN  PHE A 674      42.640  54.090  54.430  1.00  0.00           H
ATOM   1348  CA  PHE A 674      41.250  54.890  55.770  1.00  0.00           C
ATOM   1349  HA  PHE A 674      41.140  55.960  55.800  1.00  0.00           H
ATOM   1350  CB  PHE A 674      40.160  54.230  54.910  1.00  0.00           C
ATOM   1351  HB1 PHE A 674      40.330  53.140  54.780  1.00  0.00           H
ATOM   1352  HB2 PHE A 674      40.140  54.690  53.910  1.00  0.00           H
ATOM   1353  CG  PHE A 674      38.790  54.320  55.490  1.00  0.00           C
ATOM   1354  CD1 PHE A 674      37.980  55.420  55.050  1.00  0.00           C
ATOM   1355  HD1 PHE A 674      38.430  56.200  54.450  1.00  0.00           H
ATOM   1356  CE1 PHE A 674      36.800  55.590  55.760  1.00  0.00           C
ATOM   1357  HE1 PHE A 674      36.130  56.440  55.680  1.00  0.00           H
ATOM   1358  CZ  PHE A 674      36.340  54.710  56.780  1.00  0.00           C
ATOM   1359  HZ  PHE A 674      35.450  54.930  57.350  1.00  0.00           H
ATOM   1360  CD2 PHE A 674      38.160  53.260  56.210  1.00  0.00           C
ATOM   1361  HD2 PHE A 674      38.820  52.430  56.440  1.00  0.00           H
ATOM   1362  CE2 PHE A 674      36.960  53.470  56.970  1.00  0.00           C
ATOM   1363  HE2 PHE A 674      36.670  52.650  57.610  1.00  0.00           H
ATOM   1364  C   PHE A 674      41.190  54.410  57.260  1.00  0.00           C
ATOM   1365  O   PHE A 674      40.630  55.130  58.080  1.00  0.00           O
ATOM   1366  N   GLU A 675      41.830  53.310  57.630  1.00  0.00           N
ATOM   1367  HN  GLU A 675      42.350  52.910  56.880  1.00  0.00           H
ATOM   1368  CA  GLU A 675      41.880  52.670  58.950  1.00  0.00           C
ATOM   1369  HA  GLU A 675      40.870  52.570  59.320  1.00  0.00           H
ATOM   1370  CB  GLU A 675      42.650  51.340  58.770  1.00  0.00           C
ATOM   1371  HB1 GLU A 675      43.000  50.930  59.740  1.00  0.00           H
ATOM   1372  HB2 GLU A 675      43.500  51.560  58.080  1.00  0.00           H
ATOM   1373  CG  GLU A 675      41.890  50.120  58.150  1.00  0.00           C
ATOM   1374  HG1 GLU A 675      42.650  49.300  58.170  1.00  0.00           H
ATOM   1375  HG2 GLU A 675      41.710  50.240  57.060  1.00  0.00           H
ATOM   1376  CD  GLU A 675      40.590  49.600  58.770  1.00  0.00           C
ATOM   1377  OE1 GLU A 675      40.060  48.570  58.200  1.00  0.00           O
ATOM   1378  OE2 GLU A 675      40.170  50.120  59.830  1.00  0.00           O
ATOM   1379  C   GLU A 675      42.570  53.590  59.990  1.00  0.00           C
ATOM   1380  O   GLU A 675      42.090  53.830  61.120  1.00  0.00           O
ATOM   1381  N   LYS A 676      43.730  54.210  59.560  1.00  0.00           N
ATOM   1382  HN  LYS A 676      44.230  53.910  58.750  1.00  0.00           H
ATOM   1383  CA  LYS A 676      44.220  55.340  60.280  1.00  0.00           C
ATOM   1384  HA  LYS A 676      44.440  54.990  61.270  1.00  0.00           H
ATOM   1385  CB  LYS A 676      45.480  55.820  59.490  1.00  0.00           C
ATOM   1386  HB1 LYS A 676      45.150  56.170  58.480  1.00  0.00           H
ATOM   1387  HB2 LYS A 676      46.150  54.970  59.310  1.00  0.00           H
ATOM   1388  CG  LYS A 676      46.360  56.870  60.220  1.00  0.00           C
ATOM   1389  HG1 LYS A 676      45.770  57.680  60.710  1.00  0.00           H
ATOM   1390  HG2 LYS A 676      46.950  57.350  59.410  1.00  0.00           H
ATOM   1391  CD  LYS A 676      47.340  56.260  61.280  1.00  0.00           C
ATOM   1392  HD1 LYS A 676      47.930  55.470  60.760  1.00  0.00           H
ATOM   1393  HD2 LYS A 676      46.640  55.670  61.900  1.00  0.00           H
ATOM   1394  CE  LYS A 676      48.140  57.140  62.120  1.00  0.00           C
ATOM   1395  HE1 LYS A 676      48.730  56.610  62.890  1.00  0.00           H
ATOM   1396  HE2 LYS A 676      47.420  57.790  62.670  1.00  0.00           H
ATOM   1397  NZ  LYS A 676      48.970  57.960  61.230  1.00  0.00           N
ATOM   1398  HZ1 LYS A 676      49.650  58.610  61.700  1.00  0.00           H
ATOM   1399  HZ2 LYS A 676      48.410  58.510  60.540  1.00  0.00           H
ATOM   1400  HZ3 LYS A 676      49.510  57.350  60.600  1.00  0.00           H
ATOM   1401  C   LYS A 676      43.420  56.560  60.490  1.00  0.00           C
ATOM   1402  O   LYS A 676      43.300  57.020  61.660  1.00  0.00           O
ATOM   1403  N   ILE A 677      42.790  56.960  59.430  1.00  0.00           N
ATOM   1404  HN  ILE A 677      42.940  56.530  58.550  1.00  0.00           H
ATOM   1405  CA  ILE A 677      41.880  58.080  59.480  1.00  0.00           C
ATOM   1406  HA  ILE A 677      42.330  58.980  59.860  1.00  0.00           H
ATOM   1407  CB  ILE A 677      41.450  58.630  58.090  1.00  0.00           C
ATOM   1408  HB  ILE A 677      41.190  57.750  57.470  1.00  0.00           H
ATOM   1409  CG2 ILE A 677      40.420  59.730  58.130  1.00  0.00           C
ATOM   1410 HG21 ILE A 677      39.470  59.250  58.460  1.00  0.00           H
ATOM   1411 HG22 ILE A 677      40.350  60.250  57.160  1.00  0.00           H
ATOM   1412 HG23 ILE A 677      40.710  60.510  58.860  1.00  0.00           H
ATOM   1413  CG1 ILE A 677      42.700  59.120  57.370  1.00  0.00           C
ATOM   1414 HG11 ILE A 677      43.550  58.430  57.540  1.00  0.00           H
ATOM   1415 HG12 ILE A 677      43.140  60.040  57.820  1.00  0.00           H
ATOM   1416  CD  ILE A 677      42.530  59.360  55.850  1.00  0.00           C
ATOM   1417  HD1 ILE A 677      42.350  58.400  55.330  1.00  0.00           H
ATOM   1418  HD2 ILE A 677      43.390  59.930  55.440  1.00  0.00           H
ATOM   1419  HD3 ILE A 677      41.770  60.130  55.610  1.00  0.00           H
ATOM   1420  C   ILE A 677      40.670  57.850  60.380  1.00  0.00           C
ATOM   1421  O   ILE A 677      40.240  58.760  61.120  1.00  0.00           O
ATOM   1422  N   LEU A 678      40.030  56.610  60.390  1.00  0.00           N
ATOM   1423  HN  LEU A 678      40.260  55.970  59.650  1.00  0.00           H
ATOM   1424  CA  LEU A 678      39.000  56.170  61.240  1.00  0.00           C
ATOM   1425  HA  LEU A 678      38.190  56.880  61.160  1.00  0.00           H
ATOM   1426  CB  LEU A 678      38.420  54.810  60.740  1.00  0.00           C
ATOM   1427  HB1 LEU A 678      39.170  54.020  60.510  1.00  0.00           H
ATOM   1428  HB2 LEU A 678      37.800  55.010  59.830  1.00  0.00           H
ATOM   1429  CG  LEU A 678      37.400  54.050  61.660  1.00  0.00           C
ATOM   1430  HG  LEU A 678      37.840  53.680  62.610  1.00  0.00           H
ATOM   1431  CD1 LEU A 678      36.260  54.900  62.030  1.00  0.00           C
ATOM   1432 HD11 LEU A 678      35.870  55.370  61.100  1.00  0.00           H
ATOM   1433 HD12 LEU A 678      36.550  55.510  62.920  1.00  0.00           H
ATOM   1434 HD13 LEU A 678      35.400  54.270  62.370  1.00  0.00           H
ATOM   1435  CD2 LEU A 678      36.860  52.800  60.990  1.00  0.00           C
ATOM   1436 HD21 LEU A 678      37.690  52.070  60.840  1.00  0.00           H
ATOM   1437 HD22 LEU A 678      36.290  53.060  60.070  1.00  0.00           H
ATOM   1438 HD23 LEU A 678      36.180  52.220  61.650  1.00  0.00           H
ATOM   1439  C   LEU A 678      39.440  56.000  62.730  1.00  0.00           C
ATOM   1440  O   LEU A 678      38.780  56.560  63.630  1.00  0.00           O
ATOM   1441  N   TYR A 679      40.640  55.390  62.980  1.00  0.00           N
ATOM   1442  HN  TYR A 679      41.240  55.130  62.230  1.00  0.00           H
ATOM   1443  CA  TYR A 679      41.230  55.390  64.290  1.00  0.00           C
ATOM   1444  HA  TYR A 679      40.410  55.030  64.890  1.00  0.00           H
ATOM   1445  CB  TYR A 679      42.350  54.340  64.320  1.00  0.00           C
ATOM   1446  HB1 TYR A 679      43.070  54.490  63.480  1.00  0.00           H
ATOM   1447  HB2 TYR A 679      41.940  53.340  64.090  1.00  0.00           H
ATOM   1448  CG  TYR A 679      43.140  54.280  65.590  1.00  0.00           C
ATOM   1449  CD1 TYR A 679      42.780  53.450  66.690  1.00  0.00           C
ATOM   1450  HD1 TYR A 679      41.920  52.790  66.620  1.00  0.00           H
ATOM   1451  CE1 TYR A 679      43.340  53.640  67.930  1.00  0.00           C
ATOM   1452  HE1 TYR A 679      43.000  53.020  68.750  1.00  0.00           H
ATOM   1453  CZ  TYR A 679      44.290  54.640  68.130  1.00  0.00           C
ATOM   1454  OH  TYR A 679      44.800  54.730  69.440  1.00  0.00           O
ATOM   1455  HH  TYR A 679      45.710  55.030  69.430  1.00  0.00           H
ATOM   1456  CD2 TYR A 679      44.180  55.210  65.800  1.00  0.00           C
ATOM   1457  HD2 TYR A 679      44.510  55.980  65.110  1.00  0.00           H
ATOM   1458  CE2 TYR A 679      44.820  55.410  67.020  1.00  0.00           C
ATOM   1459  HE2 TYR A 679      45.600  56.130  67.210  1.00  0.00           H
ATOM   1460  C   TYR A 679      41.510  56.750  64.910  1.00  0.00           C
ATOM   1461  O   TYR A 679      41.090  56.980  66.080  1.00  0.00           O
ATOM   1462  N   LYS A 680      42.150  57.710  64.170  1.00  0.00           N
ATOM   1463  HN  LYS A 680      42.550  57.540  63.270  1.00  0.00           H
ATOM   1464  CA  LYS A 680      42.170  59.100  64.660  1.00  0.00           C
ATOM   1465  HA  LYS A 680      42.650  59.120  65.630  1.00  0.00           H
ATOM   1466  CB  LYS A 680      42.970  60.110  63.790  1.00  0.00           C
ATOM   1467  HB1 LYS A 680      42.860  61.150  64.170  1.00  0.00           H
ATOM   1468  HB2 LYS A 680      42.620  59.990  62.730  1.00  0.00           H
ATOM   1469  CG  LYS A 680      44.500  59.780  63.800  1.00  0.00           C
ATOM   1470  HG1 LYS A 680      45.010  60.440  63.070  1.00  0.00           H
ATOM   1471  HG2 LYS A 680      44.680  58.830  63.250  1.00  0.00           H
ATOM   1472  CD  LYS A 680      45.080  59.770  65.210  1.00  0.00           C
ATOM   1473  HD1 LYS A 680      45.220  58.720  65.510  1.00  0.00           H
ATOM   1474  HD2 LYS A 680      44.440  60.270  65.960  1.00  0.00           H
ATOM   1475  CE  LYS A 680      46.440  60.510  65.250  1.00  0.00           C
ATOM   1476  HE1 LYS A 680      46.280  61.590  65.070  1.00  0.00           H
ATOM   1477  HE2 LYS A 680      47.220  60.070  64.600  1.00  0.00           H
ATOM   1478  NZ  LYS A 680      47.040  60.430  66.660  1.00  0.00           N
ATOM   1479  HZ1 LYS A 680      46.720  61.220  67.260  1.00  0.00           H
ATOM   1480  HZ2 LYS A 680      48.050  60.520  66.500  1.00  0.00           H
ATOM   1481  HZ3 LYS A 680      46.990  59.520  67.150  1.00  0.00           H
ATOM   1482  C   LYS A 680      40.800  59.710  65.010  1.00  0.00           C
ATOM   1483  O   LYS A 680      40.700  60.230  66.110  1.00  0.00           O
ATOM   1484  N   PHE A 681      39.780  59.600  64.160  1.00  0.00           N
ATOM   1485  HN  PHE A 681      39.820  59.200  63.240  1.00  0.00           H
ATOM   1486  CA  PHE A 681      38.400  60.060  64.380  1.00  0.00           C
ATOM   1487  HA  PHE A 681      38.460  61.130  64.560  1.00  0.00           H
ATOM   1488  CB  PHE A 681      37.690  59.780  62.950  1.00  0.00           C
ATOM   1489  HB1 PHE A 681      37.930  58.720  62.760  1.00  0.00           H
ATOM   1490  HB2 PHE A 681      38.130  60.410  62.140  1.00  0.00           H
ATOM   1491  CG  PHE A 681      36.230  59.870  62.960  1.00  0.00           C
ATOM   1492  CD1 PHE A 681      35.460  58.710  62.820  1.00  0.00           C
ATOM   1493  HD1 PHE A 681      35.990  57.770  62.820  1.00  0.00           H
ATOM   1494  CE1 PHE A 681      34.070  58.710  62.860  1.00  0.00           C
ATOM   1495  HE1 PHE A 681      33.470  57.830  62.670  1.00  0.00           H
ATOM   1496  CZ  PHE A 681      33.410  59.980  62.960  1.00  0.00           C
ATOM   1497  HZ  PHE A 681      32.340  60.070  63.090  1.00  0.00           H
ATOM   1498  CD2 PHE A 681      35.540  61.140  63.060  1.00  0.00           C
ATOM   1499  HD2 PHE A 681      36.080  62.060  63.110  1.00  0.00           H
ATOM   1500  CE2 PHE A 681      34.160  61.200  62.950  1.00  0.00           C
ATOM   1501  HE2 PHE A 681      33.630  62.130  63.020  1.00  0.00           H
ATOM   1502  C   PHE A 681      37.660  59.580  65.530  1.00  0.00           C
ATOM   1503  O   PHE A 681      36.990  60.310  66.300  1.00  0.00           O
ATOM   1504  N   CYS A 682      37.690  58.270  65.770  1.00  0.00           N
ATOM   1505  HN  CYS A 682      38.180  57.770  65.050  1.00  0.00           H
ATOM   1506  CA  CYS A 682      37.290  57.560  66.920  1.00  0.00           C
ATOM   1507  HA  CYS A 682      36.230  57.770  67.000  1.00  0.00           H
ATOM   1508  CB  CYS A 682      37.620  55.990  66.760  1.00  0.00           C
ATOM   1509  HB1 CYS A 682      37.650  55.440  67.720  1.00  0.00           H
ATOM   1510  HB2 CYS A 682      38.630  55.880  66.320  1.00  0.00           H
ATOM   1511  SG  CYS A 682      36.450  55.330  65.550  1.00  0.00           S
ATOM   1512  HG1 CYS A 682      37.030  55.830  64.470  1.00  0.00           H
ATOM   1513  C   CYS A 682      37.980  57.960  68.200  1.00  0.00           C
ATOM   1514  O   CYS A 682      37.250  58.080  69.230  1.00  0.00           O
ATOM   1515  N   ARG A 683      39.350  58.170  68.310  1.00  0.00           N
ATOM   1516  HN  ARG A 683      39.950  57.960  67.540  1.00  0.00           H
ATOM   1517  CA  ARG A 683      39.980  58.580  69.550  1.00  0.00           C
ATOM   1518  HA  ARG A 683      39.390  58.100  70.320  1.00  0.00           H
ATOM   1519  CB  ARG A 683      41.390  58.040  69.470  1.00  0.00           C
ATOM   1520  HB1 ARG A 683      41.990  58.480  70.300  1.00  0.00           H
ATOM   1521  HB2 ARG A 683      41.920  58.410  68.570  1.00  0.00           H
ATOM   1522  CG  ARG A 683      41.680  56.490  69.350  1.00  0.00           C
ATOM   1523  HG1 ARG A 683      42.780  56.360  69.320  1.00  0.00           H
ATOM   1524  HG2 ARG A 683      41.330  56.190  68.350  1.00  0.00           H
ATOM   1525  CD  ARG A 683      41.000  55.670  70.480  1.00  0.00           C
ATOM   1526  HD1 ARG A 683      40.960  54.590  70.210  1.00  0.00           H
ATOM   1527  HD2 ARG A 683      39.920  55.930  70.500  1.00  0.00           H
ATOM   1528  NE  ARG A 683      41.680  55.820  71.800  1.00  0.00           N
ATOM   1529  HE  ARG A 683      42.660  55.630  71.910  1.00  0.00           H
ATOM   1530  CZ  ARG A 683      41.230  56.690  72.670  1.00  0.00           C
ATOM   1531  NH1 ARG A 683      42.120  57.190  73.490  1.00  0.00           N
ATOM   1532 HH11 ARG A 683      41.800  57.770  74.240  1.00  0.00           H
ATOM   1533 HH12 ARG A 683      43.040  57.110  73.110  1.00  0.00           H
ATOM   1534  NH2 ARG A 683      39.940  56.980  72.700  1.00  0.00           N
ATOM   1535 HH21 ARG A 683      39.370  56.330  72.200  1.00  0.00           H
ATOM   1536 HH22 ARG A 683      39.530  57.560  73.390  1.00  0.00           H
ATOM   1537  C   ARG A 683      39.960  60.130  69.810  1.00  0.00           C
ATOM   1538  O   ARG A 683      40.290  60.550  70.900  1.00  0.00           O
ATOM   1539  N   ASP A 684      39.500  60.910  68.850  1.00  0.00           N
ATOM   1540  HN  ASP A 684      39.250  60.540  67.950  1.00  0.00           H
ATOM   1541  CA  ASP A 684      39.080  62.260  68.970  1.00  0.00           C
ATOM   1542  HA  ASP A 684      39.740  62.700  69.710  1.00  0.00           H
ATOM   1543  CB  ASP A 684      39.210  63.030  67.670  1.00  0.00           C
ATOM   1544  HB1 ASP A 684      38.580  63.940  67.620  1.00  0.00           H
ATOM   1545  HB2 ASP A 684      38.830  62.370  66.860  1.00  0.00           H
ATOM   1546  CG  ASP A 684      40.640  63.450  67.380  1.00  0.00           C
ATOM   1547  OD1 ASP A 684      41.010  64.000  66.240  1.00  0.00           O
ATOM   1548  OD2 ASP A 684      41.410  63.560  68.400  1.00  0.00           O
ATOM   1549  C   ASP A 684      37.710  62.470  69.640  1.00  0.00           C
ATOM   1550  O   ASP A 684      37.490  63.460  70.340  1.00  0.00           O
ATOM   1551  N   TYR A 685      36.760  61.620  69.310  1.00  0.00           N
ATOM   1552  HN  TYR A 685      36.940  60.850  68.700  1.00  0.00           H
ATOM   1553  CA  TYR A 685      35.420  61.820  69.830  1.00  0.00           C
ATOM   1554  HA  TYR A 685      35.370  62.800  70.310  1.00  0.00           H
ATOM   1555  CB  TYR A 685      34.320  62.070  68.750  1.00  0.00           C
ATOM   1556  HB1 TYR A 685      33.440  62.400  69.320  1.00  0.00           H
ATOM   1557  HB2 TYR A 685      33.990  61.140  68.240  1.00  0.00           H
ATOM   1558  CG  TYR A 685      34.690  63.100  67.700  1.00  0.00           C
ATOM   1559  CD1 TYR A 685      34.610  64.490  68.020  1.00  0.00           C
ATOM   1560  HD1 TYR A 685      34.500  64.720  69.060  1.00  0.00           H
ATOM   1561  CE1 TYR A 685      34.650  65.470  67.010  1.00  0.00           C
ATOM   1562  HE1 TYR A 685      34.510  66.460  67.390  1.00  0.00           H
ATOM   1563  CZ  TYR A 685      35.030  65.110  65.690  1.00  0.00           C
ATOM   1564  OH  TYR A 685      35.130  66.120  64.660  1.00  0.00           O
ATOM   1565  HH  TYR A 685      34.610  66.870  64.960  1.00  0.00           H
ATOM   1566  CD2 TYR A 685      35.050  62.720  66.390  1.00  0.00           C
ATOM   1567  HD2 TYR A 685      34.980  61.670  66.160  1.00  0.00           H
ATOM   1568  CE2 TYR A 685      35.210  63.740  65.400  1.00  0.00           C
ATOM   1569  HE2 TYR A 685      35.440  63.500  64.370  1.00  0.00           H
ATOM   1570  C   TYR A 685      35.000  60.750  70.740  1.00  0.00           C
ATOM   1571  O   TYR A 685      33.840  60.650  71.140  1.00  0.00           O
ATOM   1572  N   GLN A 686      35.910  59.840  71.010  1.00  0.00           N
ATOM   1573  HN  GLN A 686      36.670  59.800  70.380  1.00  0.00           H
ATOM   1574  CA  GLN A 686      35.880  58.840  72.030  1.00  0.00           C
ATOM   1575  HA  GLN A 686      36.860  58.420  72.040  1.00  0.00           H
ATOM   1576  CB  GLN A 686      35.530  59.450  73.420  1.00  0.00           C
ATOM   1577  HB1 GLN A 686      35.680  58.590  74.120  1.00  0.00           H
ATOM   1578  HB2 GLN A 686      34.450  59.710  73.480  1.00  0.00           H
ATOM   1579  CG  GLN A 686      36.450  60.610  73.940  1.00  0.00           C
ATOM   1580  HG1 GLN A 686      36.280  60.770  75.030  1.00  0.00           H
ATOM   1581  HG2 GLN A 686      36.060  61.500  73.390  1.00  0.00           H
ATOM   1582  CD  GLN A 686      38.000  60.510  73.680  1.00  0.00           C
ATOM   1583  OE1 GLN A 686      38.540  59.370  73.690  1.00  0.00           O
ATOM   1584  NE2 GLN A 686      38.730  61.580  73.380  1.00  0.00           N
ATOM   1585 HE21 GLN A 686      39.620  61.410  72.970  1.00  0.00           H
ATOM   1586 HE22 GLN A 686      38.460  62.510  73.620  1.00  0.00           H
ATOM   1587  C   GLN A 686      34.910  57.720  71.730  1.00  0.00           C
ATOM   1588  O   GLN A 686      34.230  57.140  72.570  1.00  0.00           O
ATOM   1589  N   LEU A 687      34.790  57.390  70.410  1.00  0.00           N
ATOM   1590  HN  LEU A 687      35.380  57.760  69.690  1.00  0.00           H
ATOM   1591  CA  LEU A 687      34.010  56.270  69.950  1.00  0.00           C
ATOM   1592  HA  LEU A 687      33.150  56.150  70.590  1.00  0.00           H
ATOM   1593  CB  LEU A 687      33.450  56.440  68.600  1.00  0.00           C
ATOM   1594  HB1 LEU A 687      32.840  55.550  68.320  1.00  0.00           H
ATOM   1595  HB2 LEU A 687      34.220  56.350  67.800  1.00  0.00           H
ATOM   1596  CG  LEU A 687      32.720  57.710  68.330  1.00  0.00           C
ATOM   1597  HG  LEU A 687      33.380  58.580  68.500  1.00  0.00           H
ATOM   1598  CD1 LEU A 687      32.430  57.780  66.780  1.00  0.00           C
ATOM   1599 HD11 LEU A 687      31.780  58.630  66.520  1.00  0.00           H
ATOM   1600 HD12 LEU A 687      31.850  56.910  66.410  1.00  0.00           H
ATOM   1601 HD13 LEU A 687      33.380  57.820  66.210  1.00  0.00           H
ATOM   1602  CD2 LEU A 687      31.410  57.820  69.030  1.00  0.00           C
ATOM   1603 HD21 LEU A 687      30.690  57.050  68.670  1.00  0.00           H
ATOM   1604 HD22 LEU A 687      31.070  58.870  68.870  1.00  0.00           H
ATOM   1605 HD23 LEU A 687      31.460  57.650  70.130  1.00  0.00           H
ATOM   1606  C   LEU A 687      34.780  54.940  70.010  1.00  0.00           C
ATOM   1607  O   LEU A 687      36.050  54.940  69.850  1.00  0.00           O
ATOM   1608  N   SER A 688      34.130  53.740  70.150  1.00  0.00           N
ATOM   1609  HN  SER A 688      33.160  53.760  70.350  1.00  0.00           H
ATOM   1610  CA  SER A 688      34.730  52.410  70.110  1.00  0.00           C
ATOM   1611  HA  SER A 688      35.630  52.460  70.690  1.00  0.00           H
ATOM   1612  CB  SER A 688      33.850  51.310  70.720  1.00  0.00           C
ATOM   1613  HB1 SER A 688      32.790  51.360  70.380  1.00  0.00           H
ATOM   1614  HB2 SER A 688      33.740  51.520  71.810  1.00  0.00           H
ATOM   1615  OG  SER A 688      34.450  50.080  70.510  1.00  0.00           O
ATOM   1616  HG1 SER A 688      33.930  49.450  70.990  1.00  0.00           H
ATOM   1617  C   SER A 688      35.140  52.100  68.690  1.00  0.00           C
ATOM   1618  O   SER A 688      34.300  51.750  67.870  1.00  0.00           O
ATOM   1619  N   TYR A 689      36.450  52.200  68.390  1.00  0.00           N
ATOM   1620  HN  TYR A 689      37.090  52.490  69.090  1.00  0.00           H
ATOM   1621  CA  TYR A 689      37.000  51.980  67.000  1.00  0.00           C
ATOM   1622  HA  TYR A 689      36.640  52.710  66.290  1.00  0.00           H
ATOM   1623  CB  TYR A 689      38.600  52.050  67.050  1.00  0.00           C
ATOM   1624  HB1 TYR A 689      38.950  51.430  67.900  1.00  0.00           H
ATOM   1625  HB2 TYR A 689      38.920  53.100  67.220  1.00  0.00           H
ATOM   1626  CG  TYR A 689      39.290  51.610  65.740  1.00  0.00           C
ATOM   1627  CD1 TYR A 689      40.210  50.570  65.770  1.00  0.00           C
ATOM   1628  HD1 TYR A 689      40.470  50.050  66.690  1.00  0.00           H
ATOM   1629  CE1 TYR A 689      40.790  50.100  64.580  1.00  0.00           C
ATOM   1630  HE1 TYR A 689      41.410  49.210  64.560  1.00  0.00           H
ATOM   1631  CZ  TYR A 689      40.450  50.630  63.330  1.00  0.00           C
ATOM   1632  OH  TYR A 689      41.030  49.980  62.250  1.00  0.00           O
ATOM   1633  HH  TYR A 689      40.650  50.240  61.400  1.00  0.00           H
ATOM   1634  CD2 TYR A 689      38.940  52.130  64.490  1.00  0.00           C
ATOM   1635  HD2 TYR A 689      38.230  52.940  64.480  1.00  0.00           H
ATOM   1636  CE2 TYR A 689      39.490  51.620  63.310  1.00  0.00           C
ATOM   1637  HE2 TYR A 689      39.160  51.850  62.310  1.00  0.00           H
ATOM   1638  C   TYR A 689      36.560  50.700  66.420  1.00  0.00           C
ATOM   1639  O   TYR A 689      36.020  50.770  65.330  1.00  0.00           O
ATOM   1640  N   LEU A 690      36.650  49.470  67.010  1.00  0.00           N
ATOM   1641  HN  LEU A 690      37.160  49.390  67.860  1.00  0.00           H
ATOM   1642  CA  LEU A 690      36.370  48.230  66.360  1.00  0.00           C
ATOM   1643  HA  LEU A 690      36.710  48.320  65.340  1.00  0.00           H
ATOM   1644  CB  LEU A 690      37.180  47.160  67.130  1.00  0.00           C
ATOM   1645  HB1 LEU A 690      36.880  46.220  66.620  1.00  0.00           H
ATOM   1646  HB2 LEU A 690      36.750  47.050  68.160  1.00  0.00           H
ATOM   1647  CG  LEU A 690      38.740  47.320  67.150  1.00  0.00           C
ATOM   1648  HG  LEU A 690      38.980  48.350  67.500  1.00  0.00           H
ATOM   1649  CD1 LEU A 690      39.340  46.320  68.040  1.00  0.00           C
ATOM   1650 HD11 LEU A 690      39.050  46.610  69.080  1.00  0.00           H
ATOM   1651 HD12 LEU A 690      40.450  46.270  68.070  1.00  0.00           H
ATOM   1652 HD13 LEU A 690      38.880  45.320  67.900  1.00  0.00           H
ATOM   1653  CD2 LEU A 690      39.320  47.210  65.710  1.00  0.00           C
ATOM   1654 HD21 LEU A 690      40.410  47.330  65.710  1.00  0.00           H
ATOM   1655 HD22 LEU A 690      38.960  47.960  64.970  1.00  0.00           H
ATOM   1656 HD23 LEU A 690      39.080  46.210  65.260  1.00  0.00           H
ATOM   1657  C   LEU A 690      34.880  47.920  66.430  1.00  0.00           C
ATOM   1658  O   LEU A 690      34.410  47.290  65.510  1.00  0.00           O
ATOM   1659  N   SER A 691      34.120  48.380  67.490  1.00  0.00           N
ATOM   1660  HN  SER A 691      34.580  48.820  68.260  1.00  0.00           H
ATOM   1661  CA  SER A 691      32.680  48.410  67.430  1.00  0.00           C
ATOM   1662  HA  SER A 691      32.410  47.380  67.220  1.00  0.00           H
ATOM   1663  CB  SER A 691      31.950  48.800  68.760  1.00  0.00           C
ATOM   1664  HB1 SER A 691      32.060  49.890  68.950  1.00  0.00           H
ATOM   1665  HB2 SER A 691      32.420  48.190  69.570  1.00  0.00           H
ATOM   1666  OG  SER A 691      30.520  48.680  68.720  1.00  0.00           O
ATOM   1667  HG1 SER A 691      30.470  47.760  68.450  1.00  0.00           H
ATOM   1668  C   SER A 691      32.060  49.260  66.280  1.00  0.00           C
ATOM   1669  O   SER A 691      31.280  48.770  65.480  1.00  0.00           O
ATOM   1670  N   LEU A 692      32.510  50.510  66.110  1.00  0.00           N
ATOM   1671  HN  LEU A 692      33.020  51.030  66.790  1.00  0.00           H
ATOM   1672  CA  LEU A 692      32.130  51.400  64.910  1.00  0.00           C
ATOM   1673  HA  LEU A 692      31.060  51.340  64.970  1.00  0.00           H
ATOM   1674  CB  LEU A 692      32.590  52.840  65.080  1.00  0.00           C
ATOM   1675  HB1 LEU A 692      33.680  52.930  64.830  1.00  0.00           H
ATOM   1676  HB2 LEU A 692      32.500  53.100  66.150  1.00  0.00           H
ATOM   1677  CG  LEU A 692      31.750  53.900  64.340  1.00  0.00           C
ATOM   1678  HG  LEU A 692      31.380  53.530  63.360  1.00  0.00           H
ATOM   1679  CD1 LEU A 692      30.470  54.250  65.210  1.00  0.00           C
ATOM   1680 HD11 LEU A 692      30.680  54.590  66.250  1.00  0.00           H
ATOM   1681 HD12 LEU A 692      29.820  53.350  65.360  1.00  0.00           H
ATOM   1682 HD13 LEU A 692      29.830  55.000  64.730  1.00  0.00           H
ATOM   1683  CD2 LEU A 692      32.560  55.140  64.110  1.00  0.00           C
ATOM   1684 HD21 LEU A 692      32.800  55.560  65.110  1.00  0.00           H
ATOM   1685 HD22 LEU A 692      32.060  55.880  63.440  1.00  0.00           H
ATOM   1686 HD23 LEU A 692      33.540  54.960  63.620  1.00  0.00           H
ATOM   1687  C   LEU A 692      32.650  50.820  63.600  1.00  0.00           C
ATOM   1688  O   LEU A 692      31.930  50.730  62.620  1.00  0.00           O
ATOM   1689  N   ARG A 693      33.870  50.240  63.650  1.00  0.00           N
ATOM   1690  HN  ARG A 693      34.390  50.150  64.490  1.00  0.00           H
ATOM   1691  CA  ARG A 693      34.460  49.570  62.530  1.00  0.00           C
ATOM   1692  HA  ARG A 693      34.560  50.260  61.710  1.00  0.00           H
ATOM   1693  CB  ARG A 693      35.940  49.040  62.800  1.00  0.00           C
ATOM   1694  HB1 ARG A 693      35.750  48.220  63.520  1.00  0.00           H
ATOM   1695  HB2 ARG A 693      36.670  49.770  63.220  1.00  0.00           H
ATOM   1696  CG  ARG A 693      36.540  48.400  61.570  1.00  0.00           C
ATOM   1697  HG1 ARG A 693      36.420  49.130  60.750  1.00  0.00           H
ATOM   1698  HG2 ARG A 693      35.990  47.510  61.210  1.00  0.00           H
ATOM   1699  CD  ARG A 693      38.000  47.900  61.900  1.00  0.00           C
ATOM   1700  HD1 ARG A 693      38.050  47.060  62.620  1.00  0.00           H
ATOM   1701  HD2 ARG A 693      38.490  48.800  62.330  1.00  0.00           H
ATOM   1702  NE  ARG A 693      38.650  47.510  60.590  1.00  0.00           N
ATOM   1703  HE  ARG A 693      39.340  48.140  60.220  1.00  0.00           H
ATOM   1704  CZ  ARG A 693      38.390  46.400  59.880  1.00  0.00           C
ATOM   1705  NH1 ARG A 693      37.720  45.350  60.300  1.00  0.00           N
ATOM   1706 HH11 ARG A 693      37.140  45.570  61.080  1.00  0.00           H
ATOM   1707 HH12 ARG A 693      37.720  44.570  59.680  1.00  0.00           H
ATOM   1708  NH2 ARG A 693      38.920  46.220  58.720  1.00  0.00           N
ATOM   1709 HH21 ARG A 693      39.460  47.010  58.410  1.00  0.00           H
ATOM   1710 HH22 ARG A 693      38.490  45.700  57.990  1.00  0.00           H
ATOM   1711  C   ARG A 693      33.680  48.380  61.890  1.00  0.00           C
ATOM   1712  O   ARG A 693      33.440  48.410  60.690  1.00  0.00           O
ATOM   1713  N   THR A 694      33.190  47.400  62.750  1.00  0.00           N
ATOM   1714  HN  THR A 694      33.510  47.290  63.690  1.00  0.00           H
ATOM   1715  CA  THR A 694      32.170  46.430  62.330  1.00  0.00           C
ATOM   1716  HA  THR A 694      32.560  46.000  61.420  1.00  0.00           H
ATOM   1717  CB  THR A 694      31.970  45.120  63.270  1.00  0.00           C
ATOM   1718  HB  THR A 694      31.630  45.540  64.240  1.00  0.00           H
ATOM   1719  OG1 THR A 694      33.240  44.460  63.410  1.00  0.00           O
ATOM   1720  HG1 THR A 694      33.000  43.590  63.090  1.00  0.00           H
ATOM   1721  CG2 THR A 694      30.800  44.250  62.750  1.00  0.00           C
ATOM   1722 HG21 THR A 694      30.670  43.400  63.460  1.00  0.00           H
ATOM   1723 HG22 THR A 694      30.920  43.930  61.700  1.00  0.00           H
ATOM   1724 HG23 THR A 694      29.830  44.800  62.780  1.00  0.00           H
ATOM   1725  C   THR A 694      30.860  47.110  61.830  1.00  0.00           C
ATOM   1726  O   THR A 694      30.320  46.620  60.820  1.00  0.00           O
ATOM   1727  N   SER A 695      30.440  48.210  62.430  1.00  0.00           N
ATOM   1728  HN  SER A 695      31.010  48.630  63.140  1.00  0.00           H
ATOM   1729  CA  SER A 695      29.230  48.890  62.020  1.00  0.00           C
ATOM   1730  HA  SER A 695      28.400  48.200  61.880  1.00  0.00           H
ATOM   1731  CB  SER A 695      28.730  50.030  63.000  1.00  0.00           C
ATOM   1732  HB1 SER A 695      27.790  50.510  62.660  1.00  0.00           H
ATOM   1733  HB2 SER A 695      29.610  50.680  63.080  1.00  0.00           H
ATOM   1734  OG  SER A 695      28.370  49.380  64.240  1.00  0.00           O
ATOM   1735  HG1 SER A 695      28.980  48.640  64.300  1.00  0.00           H
ATOM   1736  C   SER A 695      29.370  49.470  60.680  1.00  0.00           C
ATOM   1737  O   SER A 695      28.490  49.410  59.840  1.00  0.00           O
ATOM   1738  N   ILE A 696      30.540  50.060  60.380  1.00  0.00           N
ATOM   1739  HN  ILE A 696      31.190  50.260  61.110  1.00  0.00           H
ATOM   1740  CA  ILE A 696      31.010  50.460  59.060  1.00  0.00           C
ATOM   1741  HA  ILE A 696      30.250  51.130  58.670  1.00  0.00           H
ATOM   1742  CB  ILE A 696      32.370  51.200  59.280  1.00  0.00           C
ATOM   1743  HB  ILE A 696      32.980  50.690  60.040  1.00  0.00           H
ATOM   1744  CG2 ILE A 696      33.240  51.310  58.020  1.00  0.00           C
ATOM   1745 HG21 ILE A 696      34.230  51.800  58.180  1.00  0.00           H
ATOM   1746 HG22 ILE A 696      32.630  51.770  57.200  1.00  0.00           H
ATOM   1747 HG23 ILE A 696      33.540  50.320  57.620  1.00  0.00           H
ATOM   1748  CG1 ILE A 696      32.130  52.620  59.950  1.00  0.00           C
ATOM   1749 HG11 ILE A 696      31.300  52.680  60.690  1.00  0.00           H
ATOM   1750 HG12 ILE A 696      31.740  53.240  59.120  1.00  0.00           H
ATOM   1751  CD  ILE A 696      33.400  53.220  60.490  1.00  0.00           C
ATOM   1752  HD1 ILE A 696      33.700  52.650  61.390  1.00  0.00           H
ATOM   1753  HD2 ILE A 696      33.190  54.290  60.720  1.00  0.00           H
ATOM   1754  HD3 ILE A 696      34.190  53.150  59.720  1.00  0.00           H
ATOM   1755  C   ILE A 696      31.150  49.360  58.020  1.00  0.00           C
ATOM   1756  O   ILE A 696      30.790  49.440  56.840  1.00  0.00           O
ATOM   1757  N   GLY A 697      31.740  48.280  58.440  1.00  0.00           N
ATOM   1758  HN  GLY A 697      32.150  48.210  59.350  1.00  0.00           H
ATOM   1759  CA  GLY A 697      31.780  47.130  57.520  1.00  0.00           C
ATOM   1760  HA1 GLY A 697      32.380  46.380  58.030  1.00  0.00           H
ATOM   1761  HA2 GLY A 697      32.130  47.410  56.550  1.00  0.00           H
ATOM   1762  C   GLY A 697      30.500  46.410  57.280  1.00  0.00           C
ATOM   1763  O   GLY A 697      30.340  45.800  56.260  1.00  0.00           O
ATOM   1764  N   LEU A 698      29.440  46.540  58.140  1.00  0.00           N
ATOM   1765  HN  LEU A 698      29.610  46.890  59.060  1.00  0.00           H
ATOM   1766  CA  LEU A 698      28.150  45.980  57.890  1.00  0.00           C
ATOM   1767  HA  LEU A 698      28.140  45.050  57.330  1.00  0.00           H
ATOM   1768  CB  LEU A 698      27.250  45.780  59.130  1.00  0.00           C
ATOM   1769  HB1 LEU A 698      26.240  45.400  58.830  1.00  0.00           H
ATOM   1770  HB2 LEU A 698      27.110  46.750  59.660  1.00  0.00           H
ATOM   1771  CG  LEU A 698      27.790  44.610  60.050  1.00  0.00           C
ATOM   1772  HG  LEU A 698      28.870  44.810  60.210  1.00  0.00           H
ATOM   1773  CD1 LEU A 698      27.010  44.460  61.380  1.00  0.00           C
ATOM   1774 HD11 LEU A 698      27.530  43.640  61.920  1.00  0.00           H
ATOM   1775 HD12 LEU A 698      25.940  44.140  61.300  1.00  0.00           H
ATOM   1776 HD13 LEU A 698      27.150  45.410  61.940  1.00  0.00           H
ATOM   1777  CD2 LEU A 698      27.790  43.340  59.200  1.00  0.00           C
ATOM   1778 HD21 LEU A 698      27.950  42.470  59.860  1.00  0.00           H
ATOM   1779 HD22 LEU A 698      28.600  43.300  58.440  1.00  0.00           H
ATOM   1780 HD23 LEU A 698      26.790  43.250  58.720  1.00  0.00           H
ATOM   1781  C   LEU A 698      27.390  46.880  56.930  1.00  0.00           C
ATOM   1782  O   LEU A 698      26.800  46.340  55.970  1.00  0.00           O
ATOM   1783  N   TRP A 699      27.490  48.250  57.170  1.00  0.00           N
ATOM   1784  HN  TRP A 699      27.860  48.600  58.030  1.00  0.00           H
ATOM   1785  CA  TRP A 699      27.010  49.120  56.150  1.00  0.00           C
ATOM   1786  HA  TRP A 699      25.990  48.860  55.970  1.00  0.00           H
ATOM   1787  CB  TRP A 699      27.100  50.620  56.680  1.00  0.00           C
ATOM   1788  HB1 TRP A 699      27.220  51.320  55.820  1.00  0.00           H
ATOM   1789  HB2 TRP A 699      28.060  50.770  57.230  1.00  0.00           H
ATOM   1790  CG  TRP A 699      25.990  51.140  57.510  1.00  0.00           C
ATOM   1791  CD1 TRP A 699      26.130  51.440  58.850  1.00  0.00           C
ATOM   1792  HD1 TRP A 699      27.040  51.280  59.430  1.00  0.00           H
ATOM   1793  NE1 TRP A 699      24.960  51.940  59.330  1.00  0.00           N
ATOM   1794  HE1 TRP A 699      24.830  52.510  60.120  1.00  0.00           H
ATOM   1795  CE2 TRP A 699      24.030  51.950  58.350  1.00  0.00           C
ATOM   1796  CD2 TRP A 699      24.650  51.480  57.190  1.00  0.00           C
ATOM   1797  CE3 TRP A 699      23.940  51.380  56.010  1.00  0.00           C
ATOM   1798  HE3 TRP A 699      24.330  51.020  55.070  1.00  0.00           H
ATOM   1799  CZ3 TRP A 699      22.660  51.940  55.970  1.00  0.00           C
ATOM   1800  HZ3 TRP A 699      22.180  52.020  55.000  1.00  0.00           H
ATOM   1801  CZ2 TRP A 699      22.790  52.480  58.340  1.00  0.00           C
ATOM   1802  HZ2 TRP A 699      22.380  53.020  59.170  1.00  0.00           H
ATOM   1803  CH2 TRP A 699      22.040  52.420  57.160  1.00  0.00           C
ATOM   1804  HH2 TRP A 699      21.050  52.870  57.100  1.00  0.00           H
ATOM   1805  C   TRP A 699      27.680  49.100  54.810  1.00  0.00           C
ATOM   1806  O   TRP A 699      26.980  49.130  53.790  1.00  0.00           O
ATOM   1807  N   THR A 700      29.040  48.950  54.780  1.00  0.00           N
ATOM   1808  HN  THR A 700      29.520  48.970  55.650  1.00  0.00           H
ATOM   1809  CA  THR A 700      29.810  48.850  53.520  1.00  0.00           C
ATOM   1810  HA  THR A 700      29.600  49.770  53.010  1.00  0.00           H
ATOM   1811  CB  THR A 700      31.320  48.740  53.810  1.00  0.00           C
ATOM   1812  HB  THR A 700      31.570  47.850  54.410  1.00  0.00           H
ATOM   1813  OG1 THR A 700      31.740  49.930  54.500  1.00  0.00           O
ATOM   1814  HG1 THR A 700      31.260  50.100  55.310  1.00  0.00           H
ATOM   1815  CG2 THR A 700      32.190  48.720  52.580  1.00  0.00           C
ATOM   1816 HG21 THR A 700      31.850  49.380  51.760  1.00  0.00           H
ATOM   1817 HG22 THR A 700      32.330  47.690  52.170  1.00  0.00           H
ATOM   1818 HG23 THR A 700      33.230  48.990  52.870  1.00  0.00           H
ATOM   1819  C   THR A 700      29.450  47.700  52.580  1.00  0.00           C
ATOM   1820  O   THR A 700      29.300  47.800  51.380  1.00  0.00           O
ATOM   1821  N   SER A 701      29.330  46.520  53.300  1.00  0.00           N
ATOM   1822  HN  SER A 701      29.320  46.560  54.290  1.00  0.00           H
ATOM   1823  CA  SER A 701      28.920  45.240  52.670  1.00  0.00           C
ATOM   1824  HA  SER A 701      29.700  45.010  51.960  1.00  0.00           H
ATOM   1825  CB  SER A 701      28.860  44.080  53.690  1.00  0.00           C
ATOM   1826  HB1 SER A 701      27.970  44.260  54.340  1.00  0.00           H
ATOM   1827  HB2 SER A 701      29.840  44.020  54.220  1.00  0.00           H
ATOM   1828  OG  SER A 701      28.660  42.850  52.990  1.00  0.00           O
ATOM   1829  HG1 SER A 701      29.480  42.630  52.530  1.00  0.00           H
ATOM   1830  C   SER A 701      27.530  45.370  52.040  1.00  0.00           C
ATOM   1831  O   SER A 701      27.290  45.040  50.900  1.00  0.00           O
ATOM   1832  N   PHE A 702      26.530  45.990  52.720  1.00  0.00           N
ATOM   1833  HN  PHE A 702      26.740  46.400  53.610  1.00  0.00           H
ATOM   1834  CA  PHE A 702      25.180  46.160  52.220  1.00  0.00           C
ATOM   1835  HA  PHE A 702      24.910  45.330  51.600  1.00  0.00           H
ATOM   1836  CB  PHE A 702      24.360  46.480  53.530  1.00  0.00           C
ATOM   1837  HB1 PHE A 702      24.940  47.150  54.190  1.00  0.00           H
ATOM   1838  HB2 PHE A 702      24.150  45.540  54.090  1.00  0.00           H
ATOM   1839  CG  PHE A 702      22.980  47.230  53.260  1.00  0.00           C
ATOM   1840  CD1 PHE A 702      22.720  48.490  53.870  1.00  0.00           C
ATOM   1841  HD1 PHE A 702      23.400  48.860  54.630  1.00  0.00           H
ATOM   1842  CE1 PHE A 702      21.500  49.190  53.610  1.00  0.00           C
ATOM   1843  HE1 PHE A 702      21.270  50.100  54.130  1.00  0.00           H
ATOM   1844  CZ  PHE A 702      20.520  48.470  52.840  1.00  0.00           C
ATOM   1845  HZ  PHE A 702      19.610  48.970  52.580  1.00  0.00           H
ATOM   1846  CD2 PHE A 702      22.100  46.630  52.420  1.00  0.00           C
ATOM   1847  HD2 PHE A 702      22.390  45.740  51.880  1.00  0.00           H
ATOM   1848  CE2 PHE A 702      20.810  47.190  52.270  1.00  0.00           C
ATOM   1849  HE2 PHE A 702      20.090  46.740  51.610  1.00  0.00           H
ATOM   1850  C   PHE A 702      25.160  47.300  51.190  1.00  0.00           C
ATOM   1851  O   PHE A 702      24.430  47.200  50.240  1.00  0.00           O
ATOM   1852  N   LEU A 703      26.080  48.350  51.260  1.00  0.00           N
ATOM   1853  HN  LEU A 703      26.630  48.590  52.050  1.00  0.00           H
ATOM   1854  CA  LEU A 703      26.070  49.410  50.290  1.00  0.00           C
ATOM   1855  HA  LEU A 703      25.020  49.570  50.100  1.00  0.00           H
ATOM   1856  CB  LEU A 703      26.540  50.780  50.850  1.00  0.00           C
ATOM   1857  HB1 LEU A 703      27.660  50.780  50.930  1.00  0.00           H
ATOM   1858  HB2 LEU A 703      26.180  50.950  51.890  1.00  0.00           H
ATOM   1859  CG  LEU A 703      26.060  51.990  50.020  1.00  0.00           C
ATOM   1860  HG  LEU A 703      26.300  51.730  48.960  1.00  0.00           H
ATOM   1861  CD1 LEU A 703      24.620  52.320  50.110  1.00  0.00           C
ATOM   1862 HD11 LEU A 703      23.970  51.580  49.590  1.00  0.00           H
ATOM   1863 HD12 LEU A 703      24.560  53.240  49.490  1.00  0.00           H
ATOM   1864 HD13 LEU A 703      24.360  52.630  51.130  1.00  0.00           H
ATOM   1865  CD2 LEU A 703      26.890  53.230  50.410  1.00  0.00           C
ATOM   1866 HD21 LEU A 703      26.550  53.510  51.430  1.00  0.00           H
ATOM   1867 HD22 LEU A 703      26.680  54.010  49.650  1.00  0.00           H
ATOM   1868 HD23 LEU A 703      27.950  52.890  50.410  1.00  0.00           H
ATOM   1869  C   LEU A 703      26.740  48.920  49.000  1.00  0.00           C
ATOM   1870  O   LEU A 703      26.420  49.380  47.930  1.00  0.00           O
ATOM   1871  N   CYS A 704      27.700  47.950  49.110  1.00  0.00           N
ATOM   1872  HN  CYS A 704      28.100  47.780  50.010  1.00  0.00           H
ATOM   1873  CA  CYS A 704      28.200  47.200  47.990  1.00  0.00           C
ATOM   1874  HA  CYS A 704      28.560  47.960  47.320  1.00  0.00           H
ATOM   1875  CB  CYS A 704      29.440  46.320  48.270  1.00  0.00           C
ATOM   1876  HB1 CYS A 704      29.660  45.670  47.390  1.00  0.00           H
ATOM   1877  HB2 CYS A 704      29.170  45.830  49.240  1.00  0.00           H
ATOM   1878  SG  CYS A 704      30.840  47.370  48.720  1.00  0.00           S
ATOM   1879  HG1 CYS A 704      30.490  47.420  50.000  1.00  0.00           H
ATOM   1880  C   CYS A 704      27.070  46.400  47.240  1.00  0.00           C
ATOM   1881  O   CYS A 704      27.050  46.510  46.030  1.00  0.00           O
ATOM   1882  N   ILE A 705      26.170  45.700  47.890  1.00  0.00           N
ATOM   1883  HN  ILE A 705      26.190  45.590  48.870  1.00  0.00           H
ATOM   1884  CA  ILE A 705      25.030  45.080  47.270  1.00  0.00           C
ATOM   1885  HA  ILE A 705      25.420  44.590  46.400  1.00  0.00           H
ATOM   1886  CB  ILE A 705      24.430  43.890  48.030  1.00  0.00           C
ATOM   1887  HB  ILE A 705      23.870  44.300  48.890  1.00  0.00           H
ATOM   1888  CG2 ILE A 705      23.380  43.240  47.100  1.00  0.00           C
ATOM   1889 HG21 ILE A 705      23.680  43.430  46.050  1.00  0.00           H
ATOM   1890 HG22 ILE A 705      22.320  43.560  47.230  1.00  0.00           H
ATOM   1891 HG23 ILE A 705      23.450  42.140  47.290  1.00  0.00           H
ATOM   1892  CG1 ILE A 705      25.420  42.890  48.620  1.00  0.00           C
ATOM   1893 HG11 ILE A 705      26.110  43.470  49.280  1.00  0.00           H
ATOM   1894 HG12 ILE A 705      25.960  42.430  47.770  1.00  0.00           H
ATOM   1895  CD  ILE A 705      24.850  41.820  49.560  1.00  0.00           C
ATOM   1896  HD1 ILE A 705      25.620  41.090  49.880  1.00  0.00           H
ATOM   1897  HD2 ILE A 705      23.960  41.310  49.140  1.00  0.00           H
ATOM   1898  HD3 ILE A 705      24.470  42.330  50.480  1.00  0.00           H
ATOM   1899  C   ILE A 705      24.000  46.020  46.710  1.00  0.00           C
ATOM   1900  O   ILE A 705      23.390  45.760  45.680  1.00  0.00           O
ATOM   1901  N   VAL A 706      23.660  47.100  47.370  1.00  0.00           N
ATOM   1902  HN  VAL A 706      24.200  47.300  48.180  1.00  0.00           H
ATOM   1903  CA  VAL A 706      22.840  48.210  46.860  1.00  0.00           C
ATOM   1904  HA  VAL A 706      21.860  47.830  46.590  1.00  0.00           H
ATOM   1905  CB  VAL A 706      22.730  49.260  47.940  1.00  0.00           C
ATOM   1906  HB  VAL A 706      23.780  49.480  48.250  1.00  0.00           H
ATOM   1907  CG1 VAL A 706      22.150  50.570  47.310  1.00  0.00           C
ATOM   1908 HG11 VAL A 706      22.870  51.090  46.640  1.00  0.00           H
ATOM   1909 HG12 VAL A 706      22.210  51.330  48.120  1.00  0.00           H
ATOM   1910 HG13 VAL A 706      21.100  50.530  46.920  1.00  0.00           H
ATOM   1911  CG2 VAL A 706      21.780  48.760  49.080  1.00  0.00           C
ATOM   1912 HG21 VAL A 706      22.060  47.770  49.490  1.00  0.00           H
ATOM   1913 HG22 VAL A 706      20.750  48.750  48.650  1.00  0.00           H
ATOM   1914 HG23 VAL A 706      21.780  49.480  49.940  1.00  0.00           H
ATOM   1915  C   VAL A 706      23.440  48.840  45.570  1.00  0.00           C
ATOM   1916  O   VAL A 706      22.790  49.070  44.540  1.00  0.00           O
ATOM   1917  N   LEU A 707      24.730  49.130  45.610  1.00  0.00           N
ATOM   1918  HN  LEU A 707      25.310  49.100  46.430  1.00  0.00           H
ATOM   1919  CA  LEU A 707      25.620  49.500  44.490  1.00  0.00           C
ATOM   1920  HA  LEU A 707      25.220  50.420  44.080  1.00  0.00           H
ATOM   1921  CB  LEU A 707      27.040  49.710  45.000  1.00  0.00           C
ATOM   1922  HB1 LEU A 707      27.380  48.760  45.460  1.00  0.00           H
ATOM   1923  HB2 LEU A 707      27.020  50.430  45.850  1.00  0.00           H
ATOM   1924  CG  LEU A 707      28.100  50.100  43.910  1.00  0.00           C
ATOM   1925  HG  LEU A 707      28.080  49.270  43.180  1.00  0.00           H
ATOM   1926  CD1 LEU A 707      27.920  51.420  43.160  1.00  0.00           C
ATOM   1927 HD11 LEU A 707      28.800  51.670  42.520  1.00  0.00           H
ATOM   1928 HD12 LEU A 707      27.620  52.290  43.770  1.00  0.00           H
ATOM   1929 HD13 LEU A 707      27.210  51.190  42.330  1.00  0.00           H
ATOM   1930  CD2 LEU A 707      29.520  50.000  44.570  1.00  0.00           C
ATOM   1931 HD21 LEU A 707      29.560  50.910  45.200  1.00  0.00           H
ATOM   1932 HD22 LEU A 707      30.250  50.030  43.740  1.00  0.00           H
ATOM   1933 HD23 LEU A 707      29.690  49.070  45.160  1.00  0.00           H
ATOM   1934  C   LEU A 707      25.530  48.490  43.290  1.00  0.00           C
ATOM   1935  O   LEU A 707      25.340  48.950  42.130  1.00  0.00           O
ATOM   1936  N   VAL A 708      25.640  47.190  43.620  1.00  0.00           N
ATOM   1937  HN  VAL A 708      25.810  46.910  44.560  1.00  0.00           H
ATOM   1938  CA  VAL A 708      25.300  46.130  42.630  1.00  0.00           C
ATOM   1939  HA  VAL A 708      26.010  46.300  41.830  1.00  0.00           H
ATOM   1940  CB  VAL A 708      25.700  44.700  43.180  1.00  0.00           C
ATOM   1941  HB  VAL A 708      25.350  44.480  44.210  1.00  0.00           H
ATOM   1942  CG1 VAL A 708      25.220  43.560  42.240  1.00  0.00           C
ATOM   1943 HG11 VAL A 708      25.350  43.910  41.200  1.00  0.00           H
ATOM   1944 HG12 VAL A 708      24.130  43.440  42.380  1.00  0.00           H
ATOM   1945 HG13 VAL A 708      25.680  42.580  42.500  1.00  0.00           H
ATOM   1946  CG2 VAL A 708      27.200  44.690  43.180  1.00  0.00           C
ATOM   1947 HG21 VAL A 708      27.710  45.580  43.610  1.00  0.00           H
ATOM   1948 HG22 VAL A 708      27.670  44.710  42.180  1.00  0.00           H
ATOM   1949 HG23 VAL A 708      27.540  43.750  43.670  1.00  0.00           H
ATOM   1950  C   VAL A 708      23.920  46.130  42.040  1.00  0.00           C
ATOM   1951  O   VAL A 708      23.670  46.010  40.860  1.00  0.00           O
ATOM   1952  N   ALA A 709      22.900  46.220  42.960  1.00  0.00           N
ATOM   1953  HN  ALA A 709      23.110  46.180  43.930  1.00  0.00           H
ATOM   1954  CA  ALA A 709      21.470  46.430  42.670  1.00  0.00           C
ATOM   1955  HA  ALA A 709      21.180  45.660  41.970  1.00  0.00           H
ATOM   1956  CB  ALA A 709      20.790  46.350  44.050  1.00  0.00           C
ATOM   1957  HB1 ALA A 709      21.310  46.940  44.830  1.00  0.00           H
ATOM   1958  HB2 ALA A 709      20.810  45.300  44.430  1.00  0.00           H
ATOM   1959  HB3 ALA A 709      19.730  46.650  43.990  1.00  0.00           H
ATOM   1960  C   ALA A 709      21.090  47.720  41.930  1.00  0.00           C
ATOM   1961  O   ALA A 709      20.280  47.610  40.970  1.00  0.00           O
ATOM   1962  N   THR A 710      21.700  48.900  42.150  1.00  0.00           N
ATOM   1963  HN  THR A 710      22.300  49.040  42.940  1.00  0.00           H
ATOM   1964  CA  THR A 710      21.450  50.100  41.250  1.00  0.00           C
ATOM   1965  HA  THR A 710      20.390  50.080  41.080  1.00  0.00           H
ATOM   1966  CB  THR A 710      21.620  51.500  41.830  1.00  0.00           C
ATOM   1967  HB  THR A 710      21.150  51.630  42.830  1.00  0.00           H
ATOM   1968  OG1 THR A 710      21.210  52.530  41.010  1.00  0.00           O
ATOM   1969  HG1 THR A 710      21.330  52.160  40.140  1.00  0.00           H
ATOM   1970  CG2 THR A 710      23.140  51.710  42.170  1.00  0.00           C
ATOM   1971 HG21 THR A 710      23.400  50.740  42.650  1.00  0.00           H
ATOM   1972 HG22 THR A 710      23.240  52.510  42.940  1.00  0.00           H
ATOM   1973 HG23 THR A 710      23.710  51.740  41.220  1.00  0.00           H
ATOM   1974  C   THR A 710      22.260  50.000  39.930  1.00  0.00           C
ATOM   1975  O   THR A 710      21.960  50.750  38.990  1.00  0.00           O
ATOM   1976  N   ASP A 711      23.300  49.160  39.760  1.00  0.00           N
ATOM   1977  HN  ASP A 711      23.560  48.530  40.480  1.00  0.00           H
ATOM   1978  CA  ASP A 711      24.200  48.990  38.620  1.00  0.00           C
ATOM   1979  HA  ASP A 711      24.770  48.090  38.800  1.00  0.00           H
ATOM   1980  CB  ASP A 711      23.380  48.830  37.330  1.00  0.00           C
ATOM   1981  HB1 ASP A 711      22.850  49.740  37.030  1.00  0.00           H
ATOM   1982  HB2 ASP A 711      22.550  48.120  37.510  1.00  0.00           H
ATOM   1983  CG  ASP A 711      24.140  48.400  36.050  1.00  0.00           C
ATOM   1984  OD1 ASP A 711      23.510  48.420  34.970  1.00  0.00           O
ATOM   1985  OD2 ASP A 711      25.360  48.020  36.100  1.00  0.00           O
ATOM   1986  C   ASP A 711      25.280  50.120  38.520  1.00  0.00           C
ATOM   1987  O   ASP A 711      25.050  51.300  38.310  1.00  0.00           O
ATOM   1988  N   ALA A 712      26.520  49.630  38.620  1.00  0.00           N
ATOM   1989  HN  ALA A 712      26.730  48.660  38.510  1.00  0.00           H
ATOM   1990  CA  ALA A 712      27.710  50.430  38.770  1.00  0.00           C
ATOM   1991  HA  ALA A 712      27.380  51.410  39.090  1.00  0.00           H
ATOM   1992  CB  ALA A 712      28.770  49.810  39.760  1.00  0.00           C
ATOM   1993  HB1 ALA A 712      29.240  48.900  39.330  1.00  0.00           H
ATOM   1994  HB2 ALA A 712      28.260  49.490  40.690  1.00  0.00           H
ATOM   1995  HB3 ALA A 712      29.490  50.640  39.970  1.00  0.00           H
ATOM   1996  C   ALA A 712      28.530  50.550  37.480  1.00  0.00           C
ATOM   1997  O   ALA A 712      29.680  50.900  37.530  1.00  0.00           O
ATOM   1998  N   SER A 713      27.900  50.140  36.410  1.00  0.00           N
ATOM   1999  HN  SER A 713      27.010  49.710  36.510  1.00  0.00           H
ATOM   2000  CA  SER A 713      28.420  50.080  35.060  1.00  0.00           C
ATOM   2001  HA  SER A 713      29.340  49.500  35.110  1.00  0.00           H
ATOM   2002  CB  SER A 713      27.430  49.370  34.070  1.00  0.00           C
ATOM   2003  HB1 SER A 713      27.950  49.470  33.090  1.00  0.00           H
ATOM   2004  HB2 SER A 713      26.440  49.870  34.090  1.00  0.00           H
ATOM   2005  OG  SER A 713      27.340  47.990  34.330  1.00  0.00           O
ATOM   2006  HG1 SER A 713      26.720  47.970  35.060  1.00  0.00           H
ATOM   2007  C   SER A 713      28.870  51.410  34.500  1.00  0.00           C
ATOM   2008  O   SER A 713      30.030  51.470  34.090  1.00  0.00           O
ATOM   2009  N   SER A 714      28.050  52.460  34.640  1.00  0.00           N
ATOM   2010  HN  SER A 714      27.130  52.300  35.000  1.00  0.00           H
ATOM   2011  CA  SER A 714      28.430  53.820  34.320  1.00  0.00           C
ATOM   2012  HA  SER A 714      28.680  53.940  33.270  1.00  0.00           H
ATOM   2013  CB  SER A 714      27.140  54.680  34.450  1.00  0.00           C
ATOM   2014  HB1 SER A 714      26.450  54.250  33.690  1.00  0.00           H
ATOM   2015  HB2 SER A 714      27.270  55.760  34.190  1.00  0.00           H
ATOM   2016  OG  SER A 714      26.540  54.710  35.740  1.00  0.00           O
ATOM   2017  HG1 SER A 714      26.190  53.830  35.900  1.00  0.00           H
ATOM   2018  C   SER A 714      29.480  54.420  35.190  1.00  0.00           C
ATOM   2019  O   SER A 714      30.150  55.390  34.720  1.00  0.00           O
ATOM   2020  N   LEU A 715      29.740  53.930  36.410  1.00  0.00           N
ATOM   2021  HN  LEU A 715      29.320  53.080  36.720  1.00  0.00           H
ATOM   2022  CA  LEU A 715      30.610  54.650  37.390  1.00  0.00           C
ATOM   2023  HA  LEU A 715      30.420  55.700  37.240  1.00  0.00           H
ATOM   2024  CB  LEU A 715      30.140  54.180  38.830  1.00  0.00           C
ATOM   2025  HB1 LEU A 715      30.920  54.480  39.560  1.00  0.00           H
ATOM   2026  HB2 LEU A 715      30.270  53.090  38.780  1.00  0.00           H
ATOM   2027  CG  LEU A 715      28.640  54.470  39.290  1.00  0.00           C
ATOM   2028  HG  LEU A 715      27.990  53.890  38.610  1.00  0.00           H
ATOM   2029  CD1 LEU A 715      28.460  53.900  40.710  1.00  0.00           C
ATOM   2030 HD11 LEU A 715      29.090  54.480  41.430  1.00  0.00           H
ATOM   2031 HD12 LEU A 715      28.690  52.810  40.720  1.00  0.00           H
ATOM   2032 HD13 LEU A 715      27.390  53.940  41.010  1.00  0.00           H
ATOM   2033  CD2 LEU A 715      28.280  55.900  39.280  1.00  0.00           C
ATOM   2034 HD21 LEU A 715      28.300  56.360  38.280  1.00  0.00           H
ATOM   2035 HD22 LEU A 715      29.110  56.420  39.800  1.00  0.00           H
ATOM   2036 HD23 LEU A 715      27.380  56.140  39.890  1.00  0.00           H
ATOM   2037  C   LEU A 715      32.080  54.440  37.050  1.00  0.00           C
ATOM   2038  O   LEU A 715      32.980  55.220  37.390  1.00  0.00           O
ATOM   2039  N   VAL A 716      32.390  53.380  36.310  1.00  0.00           N
ATOM   2040  HN  VAL A 716      31.690  52.690  36.100  1.00  0.00           H
ATOM   2041  CA  VAL A 716      33.680  52.970  35.830  1.00  0.00           C
ATOM   2042  HA  VAL A 716      34.250  52.870  36.740  1.00  0.00           H
ATOM   2043  CB  VAL A 716      33.560  51.580  35.190  1.00  0.00           C
ATOM   2044  HB  VAL A 716      33.050  51.720  34.210  1.00  0.00           H
ATOM   2045  CG1 VAL A 716      35.000  51.110  35.050  1.00  0.00           C
ATOM   2046 HG11 VAL A 716      35.420  51.510  34.100  1.00  0.00           H
ATOM   2047 HG12 VAL A 716      35.140  50.000  35.040  1.00  0.00           H
ATOM   2048 HG13 VAL A 716      35.660  51.510  35.850  1.00  0.00           H
ATOM   2049  CG2 VAL A 716      32.870  50.610  36.160  1.00  0.00           C
ATOM   2050 HG21 VAL A 716      31.760  50.750  36.200  1.00  0.00           H
ATOM   2051 HG22 VAL A 716      33.370  50.630  37.150  1.00  0.00           H
ATOM   2052 HG23 VAL A 716      32.940  49.580  35.730  1.00  0.00           H
ATOM   2053  C   VAL A 716      34.410  53.840  34.920  1.00  0.00           C
ATOM   2054  O   VAL A 716      35.540  54.240  35.110  1.00  0.00           O
ATOM   2055  N   CYS A 717      33.610  54.340  33.920  1.00  0.00           N
ATOM   2056  HN  CYS A 717      32.700  53.950  33.840  1.00  0.00           H
ATOM   2057  CA  CYS A 717      33.880  55.280  32.860  1.00  0.00           C
ATOM   2058  HA  CYS A 717      34.630  54.840  32.220  1.00  0.00           H
ATOM   2059  CB  CYS A 717      32.550  55.500  32.130  1.00  0.00           C
ATOM   2060  HB1 CYS A 717      32.850  56.020  31.200  1.00  0.00           H
ATOM   2061  HB2 CYS A 717      31.800  56.200  32.590  1.00  0.00           H
ATOM   2062  SG  CYS A 717      31.720  53.870  31.880  1.00  0.00           S
ATOM   2063  HG1 CYS A 717      32.210  53.550  30.680  1.00  0.00           H
ATOM   2064  C   CYS A 717      34.300  56.660  33.370  1.00  0.00           C
ATOM   2065  O   CYS A 717      35.160  57.290  32.810  1.00  0.00           O
ATOM   2066  N   TYR A 718      33.720  57.080  34.500  1.00  0.00           N
ATOM   2067  HN  TYR A 718      33.140  56.440  34.980  1.00  0.00           H
ATOM   2068  CA  TYR A 718      33.960  58.320  35.230  1.00  0.00           C
ATOM   2069  HA  TYR A 718      33.890  59.120  34.520  1.00  0.00           H
ATOM   2070  CB  TYR A 718      32.800  58.630  36.240  1.00  0.00           C
ATOM   2071  HB1 TYR A 718      33.240  59.390  36.920  1.00  0.00           H
ATOM   2072  HB2 TYR A 718      32.580  57.740  36.870  1.00  0.00           H
ATOM   2073  CG  TYR A 718      31.510  59.230  35.600  1.00  0.00           C
ATOM   2074  CD1 TYR A 718      31.510  60.570  35.010  1.00  0.00           C
ATOM   2075  HD1 TYR A 718      32.370  61.220  34.970  1.00  0.00           H
ATOM   2076  CE1 TYR A 718      30.300  61.110  34.460  1.00  0.00           C
ATOM   2077  HE1 TYR A 718      30.160  62.110  34.080  1.00  0.00           H
ATOM   2078  CZ  TYR A 718      29.230  60.260  34.380  1.00  0.00           C
ATOM   2079  OH  TYR A 718      28.010  60.760  33.870  1.00  0.00           O
ATOM   2080  HH  TYR A 718      27.290  60.200  34.160  1.00  0.00           H
ATOM   2081  CD2 TYR A 718      30.310  58.470  35.600  1.00  0.00           C
ATOM   2082  HD2 TYR A 718      30.250  57.480  36.010  1.00  0.00           H
ATOM   2083  CE2 TYR A 718      29.170  58.980  35.020  1.00  0.00           C
ATOM   2084  HE2 TYR A 718      28.280  58.370  35.030  1.00  0.00           H
ATOM   2085  C   TYR A 718      35.390  58.430  35.860  1.00  0.00           C
ATOM   2086  O   TYR A 718      35.980  59.510  36.060  1.00  0.00           O
ATOM   2087  N   ILE A 719      35.990  57.380  36.280  1.00  0.00           N
ATOM   2088  HN  ILE A 719      35.560  56.520  36.010  1.00  0.00           H
ATOM   2089  CA  ILE A 719      37.220  57.310  37.070  1.00  0.00           C
ATOM   2090  HA  ILE A 719      37.260  58.260  37.580  1.00  0.00           H
ATOM   2091  CB  ILE A 719      37.170  56.150  38.160  1.00  0.00           C
ATOM   2092  HB  ILE A 719      36.930  55.210  37.640  1.00  0.00           H
ATOM   2093  CG2 ILE A 719      38.520  55.710  38.810  1.00  0.00           C
ATOM   2094 HG21 ILE A 719      38.840  56.420  39.600  1.00  0.00           H
ATOM   2095 HG22 ILE A 719      39.380  55.510  38.120  1.00  0.00           H
ATOM   2096 HG23 ILE A 719      38.250  54.690  39.160  1.00  0.00           H
ATOM   2097  CG1 ILE A 719      36.100  56.470  39.260  1.00  0.00           C
ATOM   2098 HG11 ILE A 719      36.060  55.640  39.990  1.00  0.00           H
ATOM   2099 HG12 ILE A 719      35.100  56.470  38.760  1.00  0.00           H
ATOM   2100  CD  ILE A 719      36.330  57.830  39.940  1.00  0.00           C
ATOM   2101  HD1 ILE A 719      35.450  58.040  40.580  1.00  0.00           H
ATOM   2102  HD2 ILE A 719      36.490  58.620  39.170  1.00  0.00           H
ATOM   2103  HD3 ILE A 719      37.200  57.900  40.640  1.00  0.00           H
ATOM   2104  C   ILE A 719      38.440  57.220  36.110  1.00  0.00           C
ATOM   2105  O   ILE A 719      38.730  56.160  35.540  1.00  0.00           O
ATOM   2106  N   THR A 720      39.150  58.360  35.960  1.00  0.00           N
ATOM   2107  HN  THR A 720      38.980  59.120  36.580  1.00  0.00           H
ATOM   2108  CA  THR A 720      40.130  58.530  34.890  1.00  0.00           C
ATOM   2109  HA  THR A 720      40.260  57.580  34.390  1.00  0.00           H
ATOM   2110  CB  THR A 720      39.960  59.590  33.810  1.00  0.00           C
ATOM   2111  HB  THR A 720      40.780  59.600  33.060  1.00  0.00           H
ATOM   2112  OG1 THR A 720      39.960  60.860  34.340  1.00  0.00           O
ATOM   2113  HG1 THR A 720      40.760  61.210  33.960  1.00  0.00           H
ATOM   2114  CG2 THR A 720      38.640  59.410  33.060  1.00  0.00           C
ATOM   2115 HG21 THR A 720      38.700  58.520  32.390  1.00  0.00           H
ATOM   2116 HG22 THR A 720      38.270  60.280  32.500  1.00  0.00           H
ATOM   2117 HG23 THR A 720      37.770  59.290  33.740  1.00  0.00           H
ATOM   2118  C   THR A 720      41.470  58.780  35.610  1.00  0.00           C
ATOM   2119  O   THR A 720      41.680  59.030  36.830  1.00  0.00           O
ATOM   2120  N   ARG A 721      42.590  58.790  34.750  1.00  0.00           N
ATOM   2121  HN  ARG A 721      42.410  58.680  33.770  1.00  0.00           H
ATOM   2122  CA  ARG A 721      43.970  58.780  35.190  1.00  0.00           C
ATOM   2123  HA  ARG A 721      44.200  57.910  35.790  1.00  0.00           H
ATOM   2124  CB  ARG A 721      44.900  58.690  33.960  1.00  0.00           C
ATOM   2125  HB1 ARG A 721      45.890  58.360  34.360  1.00  0.00           H
ATOM   2126  HB2 ARG A 721      44.910  59.680  33.440  1.00  0.00           H
ATOM   2127  CG  ARG A 721      44.560  57.600  33.040  1.00  0.00           C
ATOM   2128  HG1 ARG A 721      45.320  57.660  32.240  1.00  0.00           H
ATOM   2129  HG2 ARG A 721      43.600  57.910  32.570  1.00  0.00           H
ATOM   2130  CD  ARG A 721      44.420  56.120  33.520  1.00  0.00           C
ATOM   2131  HD1 ARG A 721      43.870  55.470  32.810  1.00  0.00           H
ATOM   2132  HD2 ARG A 721      43.820  56.200  34.450  1.00  0.00           H
ATOM   2133  NE  ARG A 721      45.790  55.600  33.830  1.00  0.00           N
ATOM   2134  HE  ARG A 721      46.490  55.550  33.120  1.00  0.00           H
ATOM   2135  CZ  ARG A 721      46.330  55.480  35.070  1.00  0.00           C
ATOM   2136  NH1 ARG A 721      45.680  55.540  36.200  1.00  0.00           N
ATOM   2137 HH11 ARG A 721      44.690  55.630  36.160  1.00  0.00           H
ATOM   2138 HH12 ARG A 721      46.130  55.210  37.030  1.00  0.00           H
ATOM   2139  NH2 ARG A 721      47.590  55.350  35.130  1.00  0.00           N
ATOM   2140 HH21 ARG A 721      48.100  55.030  34.330  1.00  0.00           H
ATOM   2141 HH22 ARG A 721      47.940  55.190  36.050  1.00  0.00           H
ATOM   2142  C   ARG A 721      44.360  60.090  36.010  1.00  0.00           C
ATOM   2143  O   ARG A 721      45.110  60.010  36.960  1.00  0.00           O
ATOM   2144  N   PHE A 722      43.920  61.280  35.640  1.00  0.00           N
ATOM   2145  HN  PHE A 722      43.500  61.500  34.760  1.00  0.00           H
ATOM   2146  CA  PHE A 722      44.030  62.490  36.510  1.00  0.00           C
ATOM   2147  HA  PHE A 722      45.040  62.850  36.430  1.00  0.00           H
ATOM   2148  CB  PHE A 722      43.080  63.570  35.820  1.00  0.00           C
ATOM   2149  HB1 PHE A 722      42.170  63.010  35.530  1.00  0.00           H
ATOM   2150  HB2 PHE A 722      43.500  64.020  34.900  1.00  0.00           H
ATOM   2151  CG  PHE A 722      42.700  64.620  36.760  1.00  0.00           C
ATOM   2152  CD1 PHE A 722      43.750  65.370  37.340  1.00  0.00           C
ATOM   2153  HD1 PHE A 722      44.730  65.230  36.930  1.00  0.00           H
ATOM   2154  CE1 PHE A 722      43.510  66.270  38.410  1.00  0.00           C
ATOM   2155  HE1 PHE A 722      44.230  66.940  38.830  1.00  0.00           H
ATOM   2156  CZ  PHE A 722      42.230  66.430  38.870  1.00  0.00           C
ATOM   2157  HZ  PHE A 722      42.030  67.120  39.680  1.00  0.00           H
ATOM   2158  CD2 PHE A 722      41.380  64.880  37.220  1.00  0.00           C
ATOM   2159  HD2 PHE A 722      40.660  64.270  36.710  1.00  0.00           H
ATOM   2160  CE2 PHE A 722      41.140  65.780  38.270  1.00  0.00           C
ATOM   2161  HE2 PHE A 722      40.120  65.910  38.610  1.00  0.00           H
ATOM   2162  C   PHE A 722      43.800  62.270  38.000  1.00  0.00           C
ATOM   2163  O   PHE A 722      44.670  62.500  38.830  1.00  0.00           O
ATOM   2164  N   THR A 723      42.570  61.790  38.190  1.00  0.00           N
ATOM   2165  HN  THR A 723      42.030  61.570  37.380  1.00  0.00           H
ATOM   2166  CA  THR A 723      41.980  61.420  39.430  1.00  0.00           C
ATOM   2167  HA  THR A 723      42.000  62.340  40.010  1.00  0.00           H
ATOM   2168  CB  THR A 723      40.470  61.110  39.260  1.00  0.00           C
ATOM   2169  HB  THR A 723      40.330  60.300  38.510  1.00  0.00           H
ATOM   2170  OG1 THR A 723      39.760  62.120  38.590  1.00  0.00           O
ATOM   2171  HG1 THR A 723      39.110  61.750  38.000  1.00  0.00           H
ATOM   2172  CG2 THR A 723      39.740  60.670  40.650  1.00  0.00           C
ATOM   2173 HG21 THR A 723      39.600  61.520  41.350  1.00  0.00           H
ATOM   2174 HG22 THR A 723      40.300  59.790  41.040  1.00  0.00           H
ATOM   2175 HG23 THR A 723      38.760  60.260  40.360  1.00  0.00           H
ATOM   2176  C   THR A 723      42.690  60.360  40.130  1.00  0.00           C
ATOM   2177  O   THR A 723      43.000  60.660  41.260  1.00  0.00           O
ATOM   2178  N   GLU A 724      43.050  59.300  39.470  1.00  0.00           N
ATOM   2179  HN  GLU A 724      42.910  59.340  38.490  1.00  0.00           H
ATOM   2180  CA  GLU A 724      43.840  58.260  40.020  1.00  0.00           C
ATOM   2181  HA  GLU A 724      43.300  57.980  40.920  1.00  0.00           H
ATOM   2182  CB  GLU A 724      44.060  57.130  38.970  1.00  0.00           C
ATOM   2183  HB1 GLU A 724      44.850  56.460  39.370  1.00  0.00           H
ATOM   2184  HB2 GLU A 724      44.420  57.690  38.080  1.00  0.00           H
ATOM   2185  CG  GLU A 724      42.830  56.380  38.600  1.00  0.00           C
ATOM   2186  HG1 GLU A 724      42.120  56.940  37.950  1.00  0.00           H
ATOM   2187  HG2 GLU A 724      42.340  56.220  39.590  1.00  0.00           H
ATOM   2188  CD  GLU A 724      43.130  55.010  37.980  1.00  0.00           C
ATOM   2189  OE1 GLU A 724      43.630  54.090  38.590  1.00  0.00           O
ATOM   2190  OE2 GLU A 724      43.010  54.900  36.710  1.00  0.00           O
ATOM   2191  C   GLU A 724      45.210  58.690  40.510  1.00  0.00           C
ATOM   2192  O   GLU A 724      45.620  58.420  41.620  1.00  0.00           O
ATOM   2193  N   GLU A 725      45.900  59.490  39.670  1.00  0.00           N
ATOM   2194  HN  GLU A 725      45.450  59.790  38.840  1.00  0.00           H
ATOM   2195  CA  GLU A 725      47.210  59.890  40.030  1.00  0.00           C
ATOM   2196  HA  GLU A 725      47.760  59.050  40.430  1.00  0.00           H
ATOM   2197  CB  GLU A 725      48.210  60.240  38.810  1.00  0.00           C
ATOM   2198  HB1 GLU A 725      49.190  60.250  39.330  1.00  0.00           H
ATOM   2199  HB2 GLU A 725      48.050  61.300  38.490  1.00  0.00           H
ATOM   2200  CG  GLU A 725      48.170  59.030  37.750  1.00  0.00           C
ATOM   2201  HG1 GLU A 725      47.190  58.950  37.240  1.00  0.00           H
ATOM   2202  HG2 GLU A 725      48.330  58.060  38.280  1.00  0.00           H
ATOM   2203  CD  GLU A 725      49.320  59.060  36.750  1.00  0.00           C
ATOM   2204  OE1 GLU A 725      50.020  58.040  36.810  1.00  0.00           O
ATOM   2205  OE2 GLU A 725      49.570  59.990  35.930  1.00  0.00           O
ATOM   2206  C   GLU A 725      47.240  60.920  41.040  1.00  0.00           C
ATOM   2207  O   GLU A 725      48.080  60.810  41.900  1.00  0.00           O
ATOM   2208  N   ALA A 726      46.330  61.960  41.160  1.00  0.00           N
ATOM   2209  HN  ALA A 726      45.630  62.070  40.470  1.00  0.00           H
ATOM   2210  CA  ALA A 726      46.280  62.930  42.190  1.00  0.00           C
ATOM   2211  HA  ALA A 726      47.310  63.240  42.390  1.00  0.00           H
ATOM   2212  CB  ALA A 726      45.420  64.100  41.840  1.00  0.00           C
ATOM   2213  HB1 ALA A 726      45.490  64.840  42.660  1.00  0.00           H
ATOM   2214  HB2 ALA A 726      44.380  63.800  41.580  1.00  0.00           H
ATOM   2215  HB3 ALA A 726      45.790  64.650  40.950  1.00  0.00           H
ATOM   2216  C   ALA A 726      45.820  62.420  43.550  1.00  0.00           C
ATOM   2217  O   ALA A 726      46.270  62.810  44.630  1.00  0.00           O
ATOM   2218  N   PHE A 727      44.920  61.400  43.550  1.00  0.00           N
ATOM   2219  HN  PHE A 727      44.410  61.090  42.750  1.00  0.00           H
ATOM   2220  CA  PHE A 727      44.640  60.590  44.740  1.00  0.00           C
ATOM   2221  HA  PHE A 727      44.370  61.290  45.520  1.00  0.00           H
ATOM   2222  CB  PHE A 727      43.420  59.630  44.350  1.00  0.00           C
ATOM   2223  HB1 PHE A 727      43.870  59.160  43.440  1.00  0.00           H
ATOM   2224  HB2 PHE A 727      42.520  60.210  44.060  1.00  0.00           H
ATOM   2225  CG  PHE A 727      43.100  58.550  45.400  1.00  0.00           C
ATOM   2226  CD1 PHE A 727      43.600  57.300  45.240  1.00  0.00           C
ATOM   2227  HD1 PHE A 727      44.160  57.090  44.340  1.00  0.00           H
ATOM   2228  CE1 PHE A 727      43.290  56.350  46.210  1.00  0.00           C
ATOM   2229  HE1 PHE A 727      43.520  55.300  46.150  1.00  0.00           H
ATOM   2230  CZ  PHE A 727      42.360  56.620  47.230  1.00  0.00           C
ATOM   2231  HZ  PHE A 727      42.030  55.870  47.940  1.00  0.00           H
ATOM   2232  CD2 PHE A 727      42.250  58.920  46.430  1.00  0.00           C
ATOM   2233  HD2 PHE A 727      41.890  59.920  46.610  1.00  0.00           H
ATOM   2234  CE2 PHE A 727      41.810  57.890  47.340  1.00  0.00           C
ATOM   2235  HE2 PHE A 727      41.110  58.080  48.130  1.00  0.00           H
ATOM   2236  C   PHE A 727      45.820  59.750  45.260  1.00  0.00           C
ATOM   2237  O   PHE A 727      46.010  59.620  46.480  1.00  0.00           O
ATOM   2238  N   ALA A 728      46.550  59.120  44.330  1.00  0.00           N
ATOM   2239  HN  ALA A 728      46.310  59.190  43.360  1.00  0.00           H
ATOM   2240  CA  ALA A 728      47.650  58.260  44.690  1.00  0.00           C
ATOM   2241  HA  ALA A 728      47.260  57.620  45.470  1.00  0.00           H
ATOM   2242  CB  ALA A 728      48.090  57.540  43.440  1.00  0.00           C
ATOM   2243  HB1 ALA A 728      48.480  58.220  42.660  1.00  0.00           H
ATOM   2244  HB2 ALA A 728      47.210  56.970  43.070  1.00  0.00           H
ATOM   2245  HB3 ALA A 728      48.950  56.850  43.550  1.00  0.00           H
ATOM   2246  C   ALA A 728      48.900  58.990  45.270  1.00  0.00           C
ATOM   2247  O   ALA A 728      49.720  58.550  46.070  1.00  0.00           O
ATOM   2248  N   ALA A 729      49.120  60.200  44.700  1.00  0.00           N
ATOM   2249  HN  ALA A 729      48.590  60.480  43.920  1.00  0.00           H
ATOM   2250  CA  ALA A 729      50.230  61.060  45.110  1.00  0.00           C
ATOM   2251  HA  ALA A 729      51.180  60.550  45.100  1.00  0.00           H
ATOM   2252  CB  ALA A 729      50.340  62.270  44.140  1.00  0.00           C
ATOM   2253  HB1 ALA A 729      49.390  62.840  44.050  1.00  0.00           H
ATOM   2254  HB2 ALA A 729      50.460  61.800  43.140  1.00  0.00           H
ATOM   2255  HB3 ALA A 729      51.070  63.040  44.500  1.00  0.00           H
ATOM   2256  C   ALA A 729      50.030  61.400  46.550  1.00  0.00           C
ATOM   2257  O   ALA A 729      51.000  61.440  47.270  1.00  0.00           O
ATOM   2258  N   LEU A 730      48.800  61.660  47.060  1.00  0.00           N
ATOM   2259  HN  LEU A 730      48.010  61.890  46.500  1.00  0.00           H
ATOM   2260  CA  LEU A 730      48.690  61.790  48.480  1.00  0.00           C
ATOM   2261  HA  LEU A 730      49.390  62.560  48.780  1.00  0.00           H
ATOM   2262  CB  LEU A 730      47.230  62.210  48.870  1.00  0.00           C
ATOM   2263  HB1 LEU A 730      46.480  61.500  48.440  1.00  0.00           H
ATOM   2264  HB2 LEU A 730      47.010  63.160  48.360  1.00  0.00           H
ATOM   2265  CG  LEU A 730      46.870  62.190  50.420  1.00  0.00           C
ATOM   2266  HG  LEU A 730      47.370  61.340  50.940  1.00  0.00           H
ATOM   2267  CD1 LEU A 730      47.460  63.450  51.130  1.00  0.00           C
ATOM   2268 HD11 LEU A 730      47.250  63.500  52.220  1.00  0.00           H
ATOM   2269 HD12 LEU A 730      47.110  64.360  50.600  1.00  0.00           H
ATOM   2270 HD13 LEU A 730      48.550  63.460  50.960  1.00  0.00           H
ATOM   2271  CD2 LEU A 730      45.420  62.000  50.800  1.00  0.00           C
ATOM   2272 HD21 LEU A 730      45.370  62.050  51.910  1.00  0.00           H
ATOM   2273 HD22 LEU A 730      44.970  61.060  50.390  1.00  0.00           H
ATOM   2274 HD23 LEU A 730      44.730  62.740  50.350  1.00  0.00           H
ATOM   2275  C   LEU A 730      49.030  60.540  49.320  1.00  0.00           C
ATOM   2276  O   LEU A 730      49.600  60.640  50.350  1.00  0.00           O
ATOM   2277  N   ILE A 731      48.670  59.310  48.870  1.00  0.00           N
ATOM   2278  HN  ILE A 731      48.360  59.260  47.930  1.00  0.00           H
ATOM   2279  CA  ILE A 731      49.100  58.070  49.550  1.00  0.00           C
ATOM   2280  HA  ILE A 731      48.800  58.250  50.570  1.00  0.00           H
ATOM   2281  CB  ILE A 731      48.420  56.800  48.970  1.00  0.00           C
ATOM   2282  HB  ILE A 731      48.990  56.600  48.040  1.00  0.00           H
ATOM   2283  CG2 ILE A 731      48.790  55.580  49.890  1.00  0.00           C
ATOM   2284 HG21 ILE A 731      48.550  55.750  50.960  1.00  0.00           H
ATOM   2285 HG22 ILE A 731      49.880  55.480  49.670  1.00  0.00           H
ATOM   2286 HG23 ILE A 731      48.290  54.680  49.480  1.00  0.00           H
ATOM   2287  CG1 ILE A 731      46.870  56.840  48.710  1.00  0.00           C
ATOM   2288 HG11 ILE A 731      46.610  55.950  48.110  1.00  0.00           H
ATOM   2289 HG12 ILE A 731      46.540  57.650  48.020  1.00  0.00           H
ATOM   2290  CD  ILE A 731      45.970  56.810  49.930  1.00  0.00           C
ATOM   2291  HD1 ILE A 731      46.350  57.630  50.580  1.00  0.00           H
ATOM   2292  HD2 ILE A 731      46.000  55.760  50.320  1.00  0.00           H
ATOM   2293  HD3 ILE A 731      44.910  57.090  49.780  1.00  0.00           H
ATOM   2294  C   ILE A 731      50.610  57.970  49.600  1.00  0.00           C
ATOM   2295  O   ILE A 731      51.140  57.850  50.710  1.00  0.00           O
ATOM   2296  N   CYS A 732      51.250  58.210  48.400  1.00  0.00           N
ATOM   2297  HN  CYS A 732      50.730  58.270  47.560  1.00  0.00           H
ATOM   2298  CA  CYS A 732      52.670  58.210  48.320  1.00  0.00           C
ATOM   2299  HA  CYS A 732      53.050  57.220  48.570  1.00  0.00           H
ATOM   2300  CB  CYS A 732      53.110  58.540  46.860  1.00  0.00           C
ATOM   2301  HB1 CYS A 732      54.210  58.610  46.910  1.00  0.00           H
ATOM   2302  HB2 CYS A 732      52.630  59.490  46.550  1.00  0.00           H
ATOM   2303  SG  CYS A 732      52.610  57.330  45.600  1.00  0.00           S
ATOM   2304  HG1 CYS A 732      51.350  57.640  45.870  1.00  0.00           H
ATOM   2305  C   CYS A 732      53.390  59.100  49.220  1.00  0.00           C
ATOM   2306  O   CYS A 732      54.340  58.780  49.900  1.00  0.00           O
ATOM   2307  N   ILE A 733      52.910  60.340  49.350  1.00  0.00           N
ATOM   2308  HN  ILE A 733      52.090  60.510  48.810  1.00  0.00           H
ATOM   2309  CA  ILE A 733      53.340  61.220  50.460  1.00  0.00           C
ATOM   2310  HA  ILE A 733      54.410  61.260  50.410  1.00  0.00           H
ATOM   2311  CB  ILE A 733      52.790  62.620  50.170  1.00  0.00           C
ATOM   2312  HB  ILE A 733      51.710  62.470  49.940  1.00  0.00           H
ATOM   2313  CG2 ILE A 733      53.150  63.730  51.200  1.00  0.00           C
ATOM   2314 HG21 ILE A 733      52.750  63.640  52.230  1.00  0.00           H
ATOM   2315 HG22 ILE A 733      52.770  64.700  50.780  1.00  0.00           H
ATOM   2316 HG23 ILE A 733      54.260  63.770  51.260  1.00  0.00           H
ATOM   2317  CG1 ILE A 733      53.360  63.030  48.760  1.00  0.00           C
ATOM   2318 HG11 ILE A 733      52.850  64.010  48.610  1.00  0.00           H
ATOM   2319 HG12 ILE A 733      53.120  62.290  47.960  1.00  0.00           H
ATOM   2320  CD  ILE A 733      54.870  63.380  48.720  1.00  0.00           C
ATOM   2321  HD1 ILE A 733      55.260  63.770  47.750  1.00  0.00           H
ATOM   2322  HD2 ILE A 733      55.450  62.520  49.090  1.00  0.00           H
ATOM   2323  HD3 ILE A 733      55.170  64.150  49.450  1.00  0.00           H
ATOM   2324  C   ILE A 733      53.070  60.720  51.860  1.00  0.00           C
ATOM   2325  O   ILE A 733      53.990  60.830  52.730  1.00  0.00           O
ATOM   2326  N   ILE A 734      51.860  60.180  52.190  1.00  0.00           N
ATOM   2327  HN  ILE A 734      51.110  60.110  51.540  1.00  0.00           H
ATOM   2328  CA  ILE A 734      51.540  59.770  53.560  1.00  0.00           C
ATOM   2329  HA  ILE A 734      51.650  60.610  54.210  1.00  0.00           H
ATOM   2330  CB  ILE A 734      50.080  59.390  53.580  1.00  0.00           C
ATOM   2331  HB  ILE A 734      49.720  58.880  52.660  1.00  0.00           H
ATOM   2332  CG2 ILE A 734      49.750  58.510  54.790  1.00  0.00           C
ATOM   2333 HG21 ILE A 734      50.250  57.530  54.710  1.00  0.00           H
ATOM   2334 HG22 ILE A 734      48.650  58.380  54.910  1.00  0.00           H
ATOM   2335 HG23 ILE A 734      50.150  59.060  55.680  1.00  0.00           H
ATOM   2336  CG1 ILE A 734      49.310  60.740  53.610  1.00  0.00           C
ATOM   2337 HG11 ILE A 734      49.540  61.250  52.650  1.00  0.00           H
ATOM   2338 HG12 ILE A 734      49.840  61.380  54.350  1.00  0.00           H
ATOM   2339  CD  ILE A 734      47.740  60.580  53.900  1.00  0.00           C
ATOM   2340  HD1 ILE A 734      47.230  61.570  53.740  1.00  0.00           H
ATOM   2341  HD2 ILE A 734      47.520  60.010  54.820  1.00  0.00           H
ATOM   2342  HD3 ILE A 734      47.370  60.030  53.010  1.00  0.00           H
ATOM   2343  C   ILE A 734      52.470  58.660  53.990  1.00  0.00           C
ATOM   2344  O   ILE A 734      52.950  58.680  55.120  1.00  0.00           O
ATOM   2345  N   PHE A 735      52.740  57.690  53.120  1.00  0.00           N
ATOM   2346  HN  PHE A 735      52.100  57.460  52.390  1.00  0.00           H
ATOM   2347  CA  PHE A 735      53.730  56.650  53.310  1.00  0.00           C
ATOM   2348  HA  PHE A 735      53.430  56.130  54.210  1.00  0.00           H
ATOM   2349  CB  PHE A 735      53.740  55.790  52.040  1.00  0.00           C
ATOM   2350  HB1 PHE A 735      54.690  55.210  52.010  1.00  0.00           H
ATOM   2351  HB2 PHE A 735      53.750  56.400  51.120  1.00  0.00           H
ATOM   2352  CG  PHE A 735      52.510  54.860  51.880  1.00  0.00           C
ATOM   2353  CD1 PHE A 735      51.470  54.810  52.790  1.00  0.00           C
ATOM   2354  HD1 PHE A 735      51.540  55.480  53.640  1.00  0.00           H
ATOM   2355  CE1 PHE A 735      50.480  53.800  52.760  1.00  0.00           C
ATOM   2356  HE1 PHE A 735      49.770  53.760  53.570  1.00  0.00           H
ATOM   2357  CZ  PHE A 735      50.440  52.900  51.730  1.00  0.00           C
ATOM   2358  HZ  PHE A 735      49.740  52.080  51.740  1.00  0.00           H
ATOM   2359  CD2 PHE A 735      52.520  53.890  50.860  1.00  0.00           C
ATOM   2360  HD2 PHE A 735      53.240  53.910  50.070  1.00  0.00           H
ATOM   2361  CE2 PHE A 735      51.440  52.950  50.710  1.00  0.00           C
ATOM   2362  HE2 PHE A 735      51.450  52.200  49.930  1.00  0.00           H
ATOM   2363  C   PHE A 735      55.130  57.050  53.670  1.00  0.00           C
ATOM   2364  O   PHE A 735      55.690  56.490  54.620  1.00  0.00           O
ATOM   2365  N   ILE A 736      55.690  58.100  52.990  1.00  0.00           N
ATOM   2366  HN  ILE A 736      55.080  58.510  52.320  1.00  0.00           H
ATOM   2367  CA  ILE A 736      57.020  58.600  53.280  1.00  0.00           C
ATOM   2368  HA  ILE A 736      57.730  57.870  53.630  1.00  0.00           H
ATOM   2369  CB  ILE A 736      57.540  59.560  52.110  1.00  0.00           C
ATOM   2370  HB  ILE A 736      56.860  60.440  52.000  1.00  0.00           H
ATOM   2371  CG2 ILE A 736      58.940  59.970  52.560  1.00  0.00           C
ATOM   2372 HG21 ILE A 736      58.860  60.690  53.410  1.00  0.00           H
ATOM   2373 HG22 ILE A 736      59.440  60.560  51.760  1.00  0.00           H
ATOM   2374 HG23 ILE A 736      59.560  59.080  52.800  1.00  0.00           H
ATOM   2375  CG1 ILE A 736      57.720  58.890  50.770  1.00  0.00           C
ATOM   2376 HG11 ILE A 736      56.830  58.240  50.660  1.00  0.00           H
ATOM   2377 HG12 ILE A 736      58.630  58.260  50.770  1.00  0.00           H
ATOM   2378  CD  ILE A 736      57.780  59.840  49.580  1.00  0.00           C
ATOM   2379  HD1 ILE A 736      56.890  60.500  49.710  1.00  0.00           H
ATOM   2380  HD2 ILE A 736      57.790  59.300  48.620  1.00  0.00           H
ATOM   2381  HD3 ILE A 736      58.730  60.420  49.590  1.00  0.00           H
ATOM   2382  C   ILE A 736      56.880  59.360  54.620  1.00  0.00           C
ATOM   2383  O   ILE A 736      57.680  59.060  55.480  1.00  0.00           O
ATOM   2384  N   TYR A 737      55.850  60.180  54.860  1.00  0.00           N
ATOM   2385  HN  TYR A 737      55.090  60.270  54.220  1.00  0.00           H
ATOM   2386  CA  TYR A 737      55.680  60.930  56.080  1.00  0.00           C
ATOM   2387  HA  TYR A 737      56.550  61.560  56.210  1.00  0.00           H
ATOM   2388  CB  TYR A 737      54.570  62.050  56.010  1.00  0.00           C
ATOM   2389  HB1 TYR A 737      53.670  61.430  55.810  1.00  0.00           H
ATOM   2390  HB2 TYR A 737      54.790  62.760  55.190  1.00  0.00           H
ATOM   2391  CG  TYR A 737      54.400  62.880  57.270  1.00  0.00           C
ATOM   2392  CD1 TYR A 737      53.660  62.570  58.390  1.00  0.00           C
ATOM   2393  HD1 TYR A 737      53.200  61.600  58.270  1.00  0.00           H
ATOM   2394  CE1 TYR A 737      53.540  63.400  59.480  1.00  0.00           C
ATOM   2395  HE1 TYR A 737      53.060  63.070  60.390  1.00  0.00           H
ATOM   2396  CZ  TYR A 737      54.260  64.620  59.480  1.00  0.00           C
ATOM   2397  OH  TYR A 737      54.130  65.410  60.590  1.00  0.00           O
ATOM   2398  HH  TYR A 737      54.010  64.860  61.360  1.00  0.00           H
ATOM   2399  CD2 TYR A 737      55.100  64.100  57.270  1.00  0.00           C
ATOM   2400  HD2 TYR A 737      55.820  64.240  56.490  1.00  0.00           H
ATOM   2401  CE2 TYR A 737      55.110  64.920  58.420  1.00  0.00           C
ATOM   2402  HE2 TYR A 737      55.800  65.720  58.620  1.00  0.00           H
ATOM   2403  C   TYR A 737      55.550  60.030  57.290  1.00  0.00           C
ATOM   2404  O   TYR A 737      56.270  60.230  58.250  1.00  0.00           O
ATOM   2405  N   GLU A 738      54.770  58.960  57.170  1.00  0.00           N
ATOM   2406  HN  GLU A 738      54.230  58.790  56.350  1.00  0.00           H
ATOM   2407  CA  GLU A 738      54.630  57.870  58.220  1.00  0.00           C
ATOM   2408  HA  GLU A 738      54.320  58.240  59.180  1.00  0.00           H
ATOM   2409  CB  GLU A 738      53.440  56.920  57.640  1.00  0.00           C
ATOM   2410  HB1 GLU A 738      53.620  55.900  58.070  1.00  0.00           H
ATOM   2411  HB2 GLU A 738      53.630  56.760  56.560  1.00  0.00           H
ATOM   2412  CG  GLU A 738      52.040  57.500  57.880  1.00  0.00           C
ATOM   2413  HG1 GLU A 738      51.270  57.040  57.220  1.00  0.00           H
ATOM   2414  HG2 GLU A 738      51.980  58.580  57.640  1.00  0.00           H
ATOM   2415  CD  GLU A 738      51.490  57.360  59.300  1.00  0.00           C
ATOM   2416  OE1 GLU A 738      51.990  57.850  60.290  1.00  0.00           O
ATOM   2417  OE2 GLU A 738      50.340  56.800  59.390  1.00  0.00           O
ATOM   2418  C   GLU A 738      55.950  57.190  58.550  1.00  0.00           C
ATOM   2419  O   GLU A 738      56.330  56.990  59.710  1.00  0.00           O
ATOM   2420  N   ALA A 739      56.790  56.860  57.470  1.00  0.00           N
ATOM   2421  HN  ALA A 739      56.470  56.910  56.520  1.00  0.00           H
ATOM   2422  CA  ALA A 739      58.130  56.420  57.640  1.00  0.00           C
ATOM   2423  HA  ALA A 739      58.090  55.540  58.270  1.00  0.00           H
ATOM   2424  CB  ALA A 739      58.510  55.820  56.280  1.00  0.00           C
ATOM   2425  HB1 ALA A 739      57.900  54.920  56.060  1.00  0.00           H
ATOM   2426  HB2 ALA A 739      59.540  55.430  56.130  1.00  0.00           H
ATOM   2427  HB3 ALA A 739      58.360  56.600  55.510  1.00  0.00           H
ATOM   2428  C   ALA A 739      59.100  57.480  58.240  1.00  0.00           C
ATOM   2429  O   ALA A 739      59.930  57.160  59.080  1.00  0.00           O
ATOM   2430  N   LEU A 740      59.000  58.790  57.910  1.00  0.00           N
ATOM   2431  HN  LEU A 740      58.350  59.100  57.250  1.00  0.00           H
ATOM   2432  CA  LEU A 740      59.710  59.920  58.520  1.00  0.00           C
ATOM   2433  HA  LEU A 740      60.770  59.770  58.430  1.00  0.00           H
ATOM   2434  CB  LEU A 740      59.410  61.250  57.800  1.00  0.00           C
ATOM   2435  HB1 LEU A 740      58.310  61.410  57.880  1.00  0.00           H
ATOM   2436  HB2 LEU A 740      59.610  61.070  56.720  1.00  0.00           H
ATOM   2437  CG  LEU A 740      60.070  62.570  58.200  1.00  0.00           C
ATOM   2438  HG  LEU A 740      60.160  62.570  59.310  1.00  0.00           H
ATOM   2439  CD1 LEU A 740      61.420  62.630  57.500  1.00  0.00           C
ATOM   2440 HD11 LEU A 740      61.200  62.570  56.410  1.00  0.00           H
ATOM   2441 HD12 LEU A 740      62.090  61.800  57.780  1.00  0.00           H
ATOM   2442 HD13 LEU A 740      62.020  63.510  57.800  1.00  0.00           H
ATOM   2443  CD2 LEU A 740      59.180  63.740  57.820  1.00  0.00           C
ATOM   2444 HD21 LEU A 740      58.190  63.690  58.320  1.00  0.00           H
ATOM   2445 HD22 LEU A 740      58.880  63.740  56.760  1.00  0.00           H
ATOM   2446 HD23 LEU A 740      59.710  64.670  58.110  1.00  0.00           H
ATOM   2447  C   LEU A 740      59.440  60.040  60.000  1.00  0.00           C
ATOM   2448  O   LEU A 740      60.290  60.020  60.930  1.00  0.00           O
ATOM   2449  N   GLU A 741      58.170  60.040  60.480  1.00  0.00           N
ATOM   2450  HN  GLU A 741      57.400  60.050  59.840  1.00  0.00           H
ATOM   2451  CA  GLU A 741      57.720  60.030  61.840  1.00  0.00           C
ATOM   2452  HA  GLU A 741      58.210  60.880  62.310  1.00  0.00           H
ATOM   2453  CB  GLU A 741      56.170  60.110  61.920  1.00  0.00           C
ATOM   2454  HB1 GLU A 741      55.680  59.290  61.330  1.00  0.00           H
ATOM   2455  HB2 GLU A 741      55.940  61.010  61.310  1.00  0.00           H
ATOM   2456  CG  GLU A 741      55.610  60.370  63.370  1.00  0.00           C
ATOM   2457  HG1 GLU A 741      55.700  61.400  63.750  1.00  0.00           H
ATOM   2458  HG2 GLU A 741      55.910  59.540  64.050  1.00  0.00           H
ATOM   2459  CD  GLU A 741      54.090  60.060  63.320  1.00  0.00           C
ATOM   2460  OE1 GLU A 741      53.350  60.870  62.680  1.00  0.00           O
ATOM   2461  OE2 GLU A 741      53.770  58.990  63.870  1.00  0.00           O
ATOM   2462  C   GLU A 741      58.180  58.840  62.700  1.00  0.00           C
ATOM   2463  O   GLU A 741      58.620  58.910  63.860  1.00  0.00           O
ATOM   2464  N   LYS A 742      58.120  57.650  62.090  1.00  0.00           N
ATOM   2465  HN  LYS A 742      57.780  57.540  61.170  1.00  0.00           H
ATOM   2466  CA  LYS A 742      58.760  56.520  62.750  1.00  0.00           C
ATOM   2467  HA  LYS A 742      58.280  56.380  63.710  1.00  0.00           H
ATOM   2468  CB  LYS A 742      58.520  55.240  61.880  1.00  0.00           C
ATOM   2469  HB1 LYS A 742      59.020  55.440  60.910  1.00  0.00           H
ATOM   2470  HB2 LYS A 742      57.420  55.340  61.700  1.00  0.00           H
ATOM   2471  CG  LYS A 742      58.960  53.910  62.450  1.00  0.00           C
ATOM   2472  HG1 LYS A 742      60.060  53.870  62.550  1.00  0.00           H
ATOM   2473  HG2 LYS A 742      58.590  53.040  61.890  1.00  0.00           H
ATOM   2474  CD  LYS A 742      58.460  53.590  63.850  1.00  0.00           C
ATOM   2475  HD1 LYS A 742      58.960  54.350  64.490  1.00  0.00           H
ATOM   2476  HD2 LYS A 742      58.940  52.630  64.140  1.00  0.00           H
ATOM   2477  CE  LYS A 742      56.910  53.680  64.040  1.00  0.00           C
ATOM   2478  HE1 LYS A 742      56.290  53.070  63.350  1.00  0.00           H
ATOM   2479  HE2 LYS A 742      56.560  54.720  63.860  1.00  0.00           H
ATOM   2480  NZ  LYS A 742      56.540  53.240  65.460  1.00  0.00           N
ATOM   2481  HZ1 LYS A 742      56.660  54.020  66.130  1.00  0.00           H
ATOM   2482  HZ2 LYS A 742      57.170  52.470  65.790  1.00  0.00           H
ATOM   2483  HZ3 LYS A 742      55.580  52.840  65.410  1.00  0.00           H
ATOM   2484  C   LYS A 742      60.200  56.630  63.150  1.00  0.00           C
ATOM   2485  O   LYS A 742      60.600  56.250  64.250  1.00  0.00           O
ATOM   2486  N   LEU A 743      61.000  57.330  62.320  1.00  0.00           N
ATOM   2487  HN  LEU A 743      60.700  57.760  61.470  1.00  0.00           H
ATOM   2488  CA  LEU A 743      62.350  57.660  62.710  1.00  0.00           C
ATOM   2489  HA  LEU A 743      62.870  56.730  62.890  1.00  0.00           H
ATOM   2490  CB  LEU A 743      63.170  58.300  61.550  1.00  0.00           C
ATOM   2491  HB1 LEU A 743      64.160  58.480  62.030  1.00  0.00           H
ATOM   2492  HB2 LEU A 743      62.790  59.270  61.190  1.00  0.00           H
ATOM   2493  CG  LEU A 743      63.420  57.390  60.380  1.00  0.00           C
ATOM   2494  HG  LEU A 743      62.480  57.050  59.890  1.00  0.00           H
ATOM   2495  CD1 LEU A 743      64.050  58.250  59.290  1.00  0.00           C
ATOM   2496 HD11 LEU A 743      65.080  58.480  59.610  1.00  0.00           H
ATOM   2497 HD12 LEU A 743      63.400  59.140  59.190  1.00  0.00           H
ATOM   2498 HD13 LEU A 743      64.170  57.620  58.380  1.00  0.00           H
ATOM   2499  CD2 LEU A 743      64.440  56.200  60.710  1.00  0.00           C
ATOM   2500 HD21 LEU A 743      64.130  55.660  61.630  1.00  0.00           H
ATOM   2501 HD22 LEU A 743      65.470  56.600  60.760  1.00  0.00           H
ATOM   2502 HD23 LEU A 743      64.390  55.450  59.900  1.00  0.00           H
ATOM   2503  C   LEU A 743      62.480  58.490  63.980  1.00  0.00           C
ATOM   2504  O   LEU A 743      63.390  58.240  64.770  1.00  0.00           O
ATOM   2505  N   PHE A 744      61.620  59.510  64.120  1.00  0.00           N
ATOM   2506  HN  PHE A 744      60.940  59.730  63.420  1.00  0.00           H
ATOM   2507  CA  PHE A 744      61.440  60.310  65.380  1.00  0.00           C
ATOM   2508  HA  PHE A 744      62.400  60.710  65.650  1.00  0.00           H
ATOM   2509  CB  PHE A 744      60.540  61.640  65.230  1.00  0.00           C
ATOM   2510  HB1 PHE A 744      60.550  62.080  66.230  1.00  0.00           H
ATOM   2511  HB2 PHE A 744      59.500  61.350  64.900  1.00  0.00           H
ATOM   2512  CG  PHE A 744      61.210  62.590  64.250  1.00  0.00           C
ATOM   2513  CD1 PHE A 744      61.910  63.650  64.890  1.00  0.00           C
ATOM   2514  HD1 PHE A 744      62.040  63.680  65.960  1.00  0.00           H
ATOM   2515  CE1 PHE A 744      62.490  64.690  64.130  1.00  0.00           C
ATOM   2516  HE1 PHE A 744      62.970  65.540  64.610  1.00  0.00           H
ATOM   2517  CZ  PHE A 744      62.410  64.710  62.740  1.00  0.00           C
ATOM   2518  HZ  PHE A 744      62.990  65.440  62.200  1.00  0.00           H
ATOM   2519  CD2 PHE A 744      61.080  62.660  62.890  1.00  0.00           C
ATOM   2520  HD2 PHE A 744      60.520  61.900  62.350  1.00  0.00           H
ATOM   2521  CE2 PHE A 744      61.750  63.630  62.110  1.00  0.00           C
ATOM   2522  HE2 PHE A 744      61.530  63.650  61.050  1.00  0.00           H
ATOM   2523  C   PHE A 744      60.930  59.490  66.550  1.00  0.00           C
ATOM   2524  O   PHE A 744      61.350  59.540  67.730  1.00  0.00           O
ATOM   2525  N   ASP A 745      59.940  58.570  66.350  1.00  0.00           N
ATOM   2526  HN  ASP A 745      59.510  58.510  65.450  1.00  0.00           H
ATOM   2527  CA  ASP A 745      59.360  57.660  67.290  1.00  0.00           C
ATOM   2528  HA  ASP A 745      58.990  58.160  68.180  1.00  0.00           H
ATOM   2529  CB  ASP A 745      58.020  56.980  66.760  1.00  0.00           C
ATOM   2530  HB1 ASP A 745      58.350  56.360  65.890  1.00  0.00           H
ATOM   2531  HB2 ASP A 745      57.260  57.740  66.460  1.00  0.00           H
ATOM   2532  CG  ASP A 745      57.430  56.030  67.800  1.00  0.00           C
ATOM   2533  OD1 ASP A 745      56.780  55.090  67.290  1.00  0.00           O
ATOM   2534  OD2 ASP A 745      57.500  56.280  69.050  1.00  0.00           O
ATOM   2535  C   ASP A 745      60.390  56.700  67.780  1.00  0.00           C
ATOM   2536  O   ASP A 745      60.640  56.590  69.010  1.00  0.00           O
ATOM   2537  N   LEU A 746      61.150  55.940  66.910  1.00  0.00           N
ATOM   2538  HN  LEU A 746      60.910  56.030  65.950  1.00  0.00           H
ATOM   2539  CA  LEU A 746      62.270  55.110  67.330  1.00  0.00           C
ATOM   2540  HA  LEU A 746      61.930  54.350  68.020  1.00  0.00           H
ATOM   2541  CB  LEU A 746      62.850  54.300  65.990  1.00  0.00           C
ATOM   2542  HB1 LEU A 746      63.770  53.790  66.340  1.00  0.00           H
ATOM   2543  HB2 LEU A 746      63.100  55.100  65.250  1.00  0.00           H
ATOM   2544  CG  LEU A 746      62.020  53.190  65.360  1.00  0.00           C
ATOM   2545  HG  LEU A 746      61.060  53.720  65.150  1.00  0.00           H
ATOM   2546  CD1 LEU A 746      62.700  52.680  64.060  1.00  0.00           C
ATOM   2547 HD11 LEU A 746      62.130  51.830  63.620  1.00  0.00           H
ATOM   2548 HD12 LEU A 746      63.700  52.260  64.300  1.00  0.00           H
ATOM   2549 HD13 LEU A 746      62.810  53.510  63.330  1.00  0.00           H
ATOM   2550  CD2 LEU A 746      61.770  51.970  66.250  1.00  0.00           C
ATOM   2551 HD21 LEU A 746      62.760  51.550  66.530  1.00  0.00           H
ATOM   2552 HD22 LEU A 746      61.210  51.250  65.610  1.00  0.00           H
ATOM   2553 HD23 LEU A 746      61.250  52.130  67.210  1.00  0.00           H
ATOM   2554  C   LEU A 746      63.340  55.850  68.140  1.00  0.00           C
ATOM   2555  O   LEU A 746      63.710  55.390  69.250  1.00  0.00           O
ATOM   2556  N   GLY A 747      63.730  57.090  67.760  1.00  0.00           N
ATOM   2557  HN  GLY A 747      63.390  57.320  66.850  1.00  0.00           H
ATOM   2558  CA  GLY A 747      64.510  58.100  68.580  1.00  0.00           C
ATOM   2559  HA1 GLY A 747      64.540  59.030  68.030  1.00  0.00           H
ATOM   2560  HA2 GLY A 747      65.540  57.750  68.550  1.00  0.00           H
ATOM   2561  C   GLY A 747      64.090  58.350  70.020  1.00  0.00           C
ATOM   2562  O   GLY A 747      64.920  58.320  70.900  1.00  0.00           O
ATOM   2563  N   GLU A 748      62.770  58.570  70.290  1.00  0.00           N
ATOM   2564  HN  GLU A 748      62.200  58.610  69.480  1.00  0.00           H
ATOM   2565  CA  GLU A 748      62.190  58.800  71.680  1.00  0.00           C
ATOM   2566  HA  GLU A 748      62.870  59.420  72.240  1.00  0.00           H
ATOM   2567  CB  GLU A 748      60.880  59.560  71.570  1.00  0.00           C
ATOM   2568  HB1 GLU A 748      60.230  59.230  70.730  1.00  0.00           H
ATOM   2569  HB2 GLU A 748      61.140  60.590  71.260  1.00  0.00           H
ATOM   2570  CG  GLU A 748      60.070  59.660  72.960  1.00  0.00           C
ATOM   2571  HG1 GLU A 748      60.820  59.720  73.770  1.00  0.00           H
ATOM   2572  HG2 GLU A 748      59.550  58.700  73.140  1.00  0.00           H
ATOM   2573  CD  GLU A 748      59.070  60.770  73.110  1.00  0.00           C
ATOM   2574  OE1 GLU A 748      58.310  60.750  74.100  1.00  0.00           O
ATOM   2575  OE2 GLU A 748      59.190  61.800  72.310  1.00  0.00           O
ATOM   2576  C   GLU A 748      62.080  57.440  72.420  1.00  0.00           C
ATOM   2577  O   GLU A 748      62.260  57.320  73.580  1.00  0.00           O
ATOM   2578  N   THR A 749      61.890  56.380  71.610  1.00  0.00           N
ATOM   2579  HN  THR A 749      61.640  56.560  70.660  1.00  0.00           H
ATOM   2580  CA  THR A 749      61.740  55.030  72.140  1.00  0.00           C
ATOM   2581  HA  THR A 749      60.870  54.910  72.780  1.00  0.00           H
ATOM   2582  CB  THR A 749      61.350  53.950  71.100  1.00  0.00           C
ATOM   2583  HB  THR A 749      62.170  53.910  70.340  1.00  0.00           H
ATOM   2584  OG1 THR A 749      60.150  54.290  70.440  1.00  0.00           O
ATOM   2585  HG1 THR A 749      60.230  55.150  70.030  1.00  0.00           H
ATOM   2586  CG2 THR A 749      61.250  52.580  71.760  1.00  0.00           C
ATOM   2587 HG21 THR A 749      61.050  51.850  70.960  1.00  0.00           H
ATOM   2588 HG22 THR A 749      60.450  52.500  72.530  1.00  0.00           H
ATOM   2589 HG23 THR A 749      62.130  52.070  72.220  1.00  0.00           H
ATOM   2590  C   THR A 749      63.100  54.480  72.730  1.00  0.00           C
ATOM   2591  O   THR A 749      63.060  53.890  73.780  1.00  0.00           O
ATOM   2592  N   TYR A 750      64.340  54.780  72.120  1.00  0.00           N
ATOM   2593  HN  TYR A 750      64.350  55.350  71.310  1.00  0.00           H
ATOM   2594  CA  TYR A 750      65.610  54.250  72.440  1.00  0.00           C
ATOM   2595  HA  TYR A 750      65.600  53.860  73.450  1.00  0.00           H
ATOM   2596  CB  TYR A 750      65.950  53.170  71.400  1.00  0.00           C
ATOM   2597  HB1 TYR A 750      66.950  52.690  71.410  1.00  0.00           H
ATOM   2598  HB2 TYR A 750      65.890  53.660  70.410  1.00  0.00           H
ATOM   2599  CG  TYR A 750      65.040  52.010  71.390  1.00  0.00           C
ATOM   2600  CD1 TYR A 750      64.330  51.670  70.260  1.00  0.00           C
ATOM   2601  HD1 TYR A 750      64.500  52.100  69.280  1.00  0.00           H
ATOM   2602  CE1 TYR A 750      63.380  50.570  70.240  1.00  0.00           C
ATOM   2603  HE1 TYR A 750      62.810  50.330  69.350  1.00  0.00           H
ATOM   2604  CZ  TYR A 750      63.280  49.810  71.390  1.00  0.00           C
ATOM   2605  OH  TYR A 750      62.360  48.790  71.410  1.00  0.00           O
ATOM   2606  HH  TYR A 750      61.660  48.790  70.750  1.00  0.00           H
ATOM   2607  CD2 TYR A 750      65.010  51.180  72.500  1.00  0.00           C
ATOM   2608  HD2 TYR A 750      65.580  51.320  73.400  1.00  0.00           H
ATOM   2609  CE2 TYR A 750      64.100  50.090  72.510  1.00  0.00           C
ATOM   2610  HE2 TYR A 750      64.150  49.500  73.420  1.00  0.00           H
ATOM   2611  C   TYR A 750      66.670  55.330  72.490  1.00  0.00           C
ATOM   2612  O   TYR A 750      66.520  56.470  72.060  1.00  0.00           O
ATOM   2613  N   ALA A 751      67.860  55.050  73.000  1.00  0.00           N
ATOM   2614  HN  ALA A 751      67.990  54.100  73.280  1.00  0.00           H
ATOM   2615  CA  ALA A 751      68.980  55.930  73.340  1.00  0.00           C
ATOM   2616  HA  ALA A 751      68.770  56.880  72.860  1.00  0.00           H
ATOM   2617  CB  ALA A 751      69.340  56.140  74.780  1.00  0.00           C
ATOM   2618  HB1 ALA A 751      69.640  55.170  75.230  1.00  0.00           H
ATOM   2619  HB2 ALA A 751      68.480  56.490  75.410  1.00  0.00           H
ATOM   2620  HB3 ALA A 751      70.090  56.950  74.770  1.00  0.00           H
ATOM   2621  C   ALA A 751      70.250  55.500  72.510  1.00  0.00           C
ATOM   2622  O   ALA A 751      70.430  54.270  72.440  1.00  0.00           O
ATOM   2623  N   PHE A 752      71.010  56.420  71.830  1.00  0.00           N
ATOM   2624  HN  PHE A 752      70.940  57.410  71.910  1.00  0.00           H
ATOM   2625  CA  PHE A 752      72.250  55.990  71.160  1.00  0.00           C
ATOM   2626  HA  PHE A 752      71.970  55.230  70.430  1.00  0.00           H
ATOM   2627  CB  PHE A 752      72.970  57.090  70.250  1.00  0.00           C
ATOM   2628  HB1 PHE A 752      73.930  56.690  69.850  1.00  0.00           H
ATOM   2629  HB2 PHE A 752      73.310  57.930  70.900  1.00  0.00           H
ATOM   2630  CG  PHE A 752      72.080  57.710  69.150  1.00  0.00           C
ATOM   2631  CD1 PHE A 752      72.070  57.100  67.850  1.00  0.00           C
ATOM   2632  HD1 PHE A 752      72.740  56.280  67.680  1.00  0.00           H
ATOM   2633  CE1 PHE A 752      71.350  57.650  66.830  1.00  0.00           C
ATOM   2634  HE1 PHE A 752      71.330  57.190  65.850  1.00  0.00           H
ATOM   2635  CZ  PHE A 752      70.480  58.680  67.130  1.00  0.00           C
ATOM   2636  HZ  PHE A 752      69.890  59.120  66.330  1.00  0.00           H
ATOM   2637  CD2 PHE A 752      71.280  58.830  69.380  1.00  0.00           C
ATOM   2638  HD2 PHE A 752      71.420  59.370  70.300  1.00  0.00           H
ATOM   2639  CE2 PHE A 752      70.480  59.330  68.390  1.00  0.00           C
ATOM   2640  HE2 PHE A 752      69.880  60.210  68.580  1.00  0.00           H
ATOM   2641  C   PHE A 752      73.350  55.500  72.020  1.00  0.00           C
ATOM   2642  O   PHE A 752      73.460  55.830  73.200  1.00  0.00           O
ATOM   2643  N   PRO A 822      74.370  54.620  71.600  1.00  0.00           N
ATOM   2644  CD  PRO A 822      75.680  54.550  72.270  1.00  0.00           C
ATOM   2645  HD1 PRO A 822      75.680  53.780  73.060  1.00  0.00           H
ATOM   2646  HD2 PRO A 822      75.820  55.500  72.840  1.00  0.00           H
ATOM   2647  CA  PRO A 822      74.410  53.900  70.350  1.00  0.00           C
ATOM   2648  HA  PRO A 822      74.130  54.610  69.580  1.00  0.00           H
ATOM   2649  CB  PRO A 822      75.920  53.500  70.240  1.00  0.00           C
ATOM   2650  HB1 PRO A 822      76.250  53.640  69.190  1.00  0.00           H
ATOM   2651  HB2 PRO A 822      76.150  52.430  70.400  1.00  0.00           H
ATOM   2652  CG  PRO A 822      76.740  54.460  71.130  1.00  0.00           C
ATOM   2653  HG1 PRO A 822      77.660  54.070  71.620  1.00  0.00           H
ATOM   2654  HG2 PRO A 822      76.910  55.440  70.650  1.00  0.00           H
ATOM   2655  C   PRO A 822      73.390  52.800  70.320  1.00  0.00           C
ATOM   2656  O   PRO A 822      72.320  52.900  69.680  1.00  0.00           O
ATOM   2657  N   ASP A 823      73.760  51.750  71.070  1.00  0.00           N
ATOM   2658  HN  ASP A 823      74.680  51.730  71.440  1.00  0.00           H
ATOM   2659  CA  ASP A 823      72.890  50.710  71.550  1.00  0.00           C
ATOM   2660  HA  ASP A 823      73.550  50.020  72.050  1.00  0.00           H
ATOM   2661  CB  ASP A 823      72.160  51.230  72.830  1.00  0.00           C
ATOM   2662  HB1 ASP A 823      71.460  52.040  72.540  1.00  0.00           H
ATOM   2663  HB2 ASP A 823      72.910  51.780  73.430  1.00  0.00           H
ATOM   2664  CG  ASP A 823      71.530  50.280  73.830  1.00  0.00           C
ATOM   2665  OD1 ASP A 823      71.460  49.090  73.460  1.00  0.00           O
ATOM   2666  OD2 ASP A 823      71.150  50.570  74.940  1.00  0.00           O
ATOM   2667  C   ASP A 823      71.940  50.100  70.440  1.00  0.00           C
ATOM   2668  O   ASP A 823      72.270  50.040  69.270  1.00  0.00           O
ATOM   2669  N   VAL A 824      70.670  49.640  70.900  1.00  0.00           N
ATOM   2670  HN  VAL A 824      70.550  49.540  71.880  1.00  0.00           H
ATOM   2671  CA  VAL A 824      69.590  49.260  70.000  1.00  0.00           C
ATOM   2672  HA  VAL A 824      70.040  48.480  69.410  1.00  0.00           H
ATOM   2673  CB  VAL A 824      68.480  48.730  70.780  1.00  0.00           C
ATOM   2674  HB  VAL A 824      68.850  47.830  71.310  1.00  0.00           H
ATOM   2675  CG1 VAL A 824      68.070  49.770  71.910  1.00  0.00           C
ATOM   2676 HG11 VAL A 824      68.160  50.810  71.500  1.00  0.00           H
ATOM   2677 HG12 VAL A 824      68.710  49.540  72.790  1.00  0.00           H
ATOM   2678 HG13 VAL A 824      67.000  49.620  72.160  1.00  0.00           H
ATOM   2679  CG2 VAL A 824      67.400  48.280  69.870  1.00  0.00           C
ATOM   2680 HG21 VAL A 824      67.800  47.830  68.940  1.00  0.00           H
ATOM   2681 HG22 VAL A 824      66.860  49.230  69.640  1.00  0.00           H
ATOM   2682 HG23 VAL A 824      66.680  47.590  70.370  1.00  0.00           H
ATOM   2683  C   VAL A 824      69.230  50.370  68.960  1.00  0.00           C
ATOM   2684  O   VAL A 824      68.790  50.040  67.880  1.00  0.00           O
ATOM   2685  N   LEU A 825      69.220  51.650  69.390  1.00  0.00           N
ATOM   2686  HN  LEU A 825      69.670  51.880  70.260  1.00  0.00           H
ATOM   2687  CA  LEU A 825      68.750  52.740  68.460  1.00  0.00           C
ATOM   2688  HA  LEU A 825      67.740  52.460  68.180  1.00  0.00           H
ATOM   2689  CB  LEU A 825      68.760  54.160  69.090  1.00  0.00           C
ATOM   2690  HB1 LEU A 825      69.810  54.460  69.300  1.00  0.00           H
ATOM   2691  HB2 LEU A 825      68.330  54.140  70.120  1.00  0.00           H
ATOM   2692  CG  LEU A 825      68.260  55.210  68.030  1.00  0.00           C
ATOM   2693  HG  LEU A 825      69.020  55.290  67.220  1.00  0.00           H
ATOM   2694  CD1 LEU A 825      66.870  54.830  67.510  1.00  0.00           C
ATOM   2695 HD11 LEU A 825      66.830  53.830  67.040  1.00  0.00           H
ATOM   2696 HD12 LEU A 825      66.430  55.600  66.840  1.00  0.00           H
ATOM   2697 HD13 LEU A 825      66.310  54.680  68.450  1.00  0.00           H
ATOM   2698  CD2 LEU A 825      68.170  56.550  68.760  1.00  0.00           C
ATOM   2699 HD21 LEU A 825      67.780  57.350  68.100  1.00  0.00           H
ATOM   2700 HD22 LEU A 825      69.130  56.880  69.220  1.00  0.00           H
ATOM   2701 HD23 LEU A 825      67.360  56.390  69.510  1.00  0.00           H
ATOM   2702  C   LEU A 825      69.620  52.760  67.190  1.00  0.00           C
ATOM   2703  O   LEU A 825      69.210  52.890  65.990  1.00  0.00           O
ATOM   2704  N   PHE A 826      70.970  52.660  67.330  1.00  0.00           N
ATOM   2705  HN  PHE A 826      71.390  52.490  68.220  1.00  0.00           H
ATOM   2706  CA  PHE A 826      71.820  52.700  66.170  1.00  0.00           C
ATOM   2707  HA  PHE A 826      71.540  53.460  65.470  1.00  0.00           H
ATOM   2708  CB  PHE A 826      73.330  52.850  66.570  1.00  0.00           C
ATOM   2709  HB1 PHE A 826      73.540  52.000  67.260  1.00  0.00           H
ATOM   2710  HB2 PHE A 826      73.420  53.830  67.080  1.00  0.00           H
ATOM   2711  CG  PHE A 826      74.330  52.700  65.440  1.00  0.00           C
ATOM   2712  CD1 PHE A 826      74.470  53.650  64.390  1.00  0.00           C
ATOM   2713  HD1 PHE A 826      73.720  54.430  64.280  1.00  0.00           H
ATOM   2714  CE1 PHE A 826      75.360  53.460  63.370  1.00  0.00           C
ATOM   2715  HE1 PHE A 826      75.150  54.060  62.490  1.00  0.00           H
ATOM   2716  CZ  PHE A 826      76.270  52.480  63.410  1.00  0.00           C
ATOM   2717  HZ  PHE A 826      76.860  52.240  62.530  1.00  0.00           H
ATOM   2718  CD2 PHE A 826      75.320  51.690  65.470  1.00  0.00           C
ATOM   2719  HD2 PHE A 826      75.270  50.980  66.290  1.00  0.00           H
ATOM   2720  CE2 PHE A 826      76.320  51.600  64.510  1.00  0.00           C
ATOM   2721  HE2 PHE A 826      77.120  50.890  64.430  1.00  0.00           H
ATOM   2722  C   PHE A 826      71.570  51.520  65.190  1.00  0.00           C
ATOM   2723  O   PHE A 826      71.400  51.620  63.990  1.00  0.00           O
ATOM   2724  N   TRP A 827      71.440  50.300  65.700  1.00  0.00           N
ATOM   2725  HN  TRP A 827      71.510  50.260  66.700  1.00  0.00           H
ATOM   2726  CA  TRP A 827      71.010  49.120  65.030  1.00  0.00           C
ATOM   2727  HA  TRP A 827      71.790  49.000  64.290  1.00  0.00           H
ATOM   2728  CB  TRP A 827      71.090  47.960  66.100  1.00  0.00           C
ATOM   2729  HB1 TRP A 827      70.680  47.090  65.530  1.00  0.00           H
ATOM   2730  HB2 TRP A 827      70.350  48.110  66.920  1.00  0.00           H
ATOM   2731  CG  TRP A 827      72.510  47.600  66.530  1.00  0.00           C
ATOM   2732  CD1 TRP A 827      72.840  47.400  67.800  1.00  0.00           C
ATOM   2733  HD1 TRP A 827      72.060  47.340  68.530  1.00  0.00           H
ATOM   2734  NE1 TRP A 827      74.170  47.100  67.930  1.00  0.00           N
ATOM   2735  HE1 TRP A 827      74.600  46.820  68.760  1.00  0.00           H
ATOM   2736  CE2 TRP A 827      74.790  47.380  66.770  1.00  0.00           C
ATOM   2737  CD2 TRP A 827      73.770  47.740  65.830  1.00  0.00           C
ATOM   2738  CE3 TRP A 827      74.200  48.040  64.530  1.00  0.00           C
ATOM   2739  HE3 TRP A 827      73.540  48.190  63.690  1.00  0.00           H
ATOM   2740  CZ3 TRP A 827      75.550  48.020  64.160  1.00  0.00           C
ATOM   2741  HZ3 TRP A 827      75.810  48.350  63.170  1.00  0.00           H
ATOM   2742  CZ2 TRP A 827      76.090  47.390  66.480  1.00  0.00           C
ATOM   2743  HZ2 TRP A 827      76.800  47.000  67.180  1.00  0.00           H
ATOM   2744  CH2 TRP A 827      76.450  47.700  65.140  1.00  0.00           C
ATOM   2745  HH2 TRP A 827      77.530  47.800  65.020  1.00  0.00           H
ATOM   2746  C   TRP A 827      69.700  49.130  64.220  1.00  0.00           C
ATOM   2747  O   TRP A 827      69.580  48.890  63.030  1.00  0.00           O
ATOM   2748  N   CYS A 828      68.700  49.710  64.960  1.00  0.00           N
ATOM   2749  HN  CYS A 828      68.820  49.800  65.960  1.00  0.00           H
ATOM   2750  CA  CYS A 828      67.390  50.060  64.370  1.00  0.00           C
ATOM   2751  HA  CYS A 828      67.060  49.190  63.820  1.00  0.00           H
ATOM   2752  CB  CYS A 828      66.250  50.310  65.360  1.00  0.00           C
ATOM   2753  HB1 CYS A 828      65.290  50.640  64.880  1.00  0.00           H
ATOM   2754  HB2 CYS A 828      66.530  51.190  65.970  1.00  0.00           H
ATOM   2755  SG  CYS A 828      65.860  48.980  66.480  1.00  0.00           S
ATOM   2756  HG1 CYS A 828      66.940  49.110  67.220  1.00  0.00           H
ATOM   2757  C   CYS A 828      67.410  51.020  63.180  1.00  0.00           C
ATOM   2758  O   CYS A 828      66.720  50.760  62.170  1.00  0.00           O
ATOM   2759  N   VAL A 829      68.170  52.090  63.340  1.00  0.00           N
ATOM   2760  HN  VAL A 829      68.570  52.230  64.250  1.00  0.00           H
ATOM   2761  CA  VAL A 829      68.290  53.070  62.150  1.00  0.00           C
ATOM   2762  HA  VAL A 829      67.280  53.200  61.790  1.00  0.00           H
ATOM   2763  CB  VAL A 829      68.850  54.450  62.500  1.00  0.00           C
ATOM   2764  HB  VAL A 829      69.790  54.390  63.090  1.00  0.00           H
ATOM   2765  CG1 VAL A 829      69.080  55.290  61.190  1.00  0.00           C
ATOM   2766 HG11 VAL A 829      70.080  55.070  60.770  1.00  0.00           H
ATOM   2767 HG12 VAL A 829      69.160  56.370  61.390  1.00  0.00           H
ATOM   2768 HG13 VAL A 829      68.370  55.090  60.350  1.00  0.00           H
ATOM   2769  CG2 VAL A 829      67.940  55.150  63.540  1.00  0.00           C
ATOM   2770 HG21 VAL A 829      67.710  54.470  64.390  1.00  0.00           H
ATOM   2771 HG22 VAL A 829      66.940  55.450  63.140  1.00  0.00           H
ATOM   2772 HG23 VAL A 829      68.380  56.100  63.910  1.00  0.00           H
ATOM   2773  C   VAL A 829      68.990  52.480  60.870  1.00  0.00           C
ATOM   2774  O   VAL A 829      68.720  52.660  59.690  1.00  0.00           O
ATOM   2775  N   ILE A 830      70.080  51.790  61.180  1.00  0.00           N
ATOM   2776  HN  ILE A 830      70.410  51.670  62.110  1.00  0.00           H
ATOM   2777  CA  ILE A 830      70.820  51.020  60.210  1.00  0.00           C
ATOM   2778  HA  ILE A 830      70.970  51.670  59.360  1.00  0.00           H
ATOM   2779  CB  ILE A 830      72.160  50.440  60.750  1.00  0.00           C
ATOM   2780  HB  ILE A 830      71.890  49.940  61.710  1.00  0.00           H
ATOM   2781  CG2 ILE A 830      72.730  49.430  59.770  1.00  0.00           C
ATOM   2782 HG21 ILE A 830      73.800  49.350  60.020  1.00  0.00           H
ATOM   2783 HG22 ILE A 830      72.620  49.800  58.730  1.00  0.00           H
ATOM   2784 HG23 ILE A 830      72.240  48.420  59.830  1.00  0.00           H
ATOM   2785  CG1 ILE A 830      73.200  51.550  61.150  1.00  0.00           C
ATOM   2786 HG11 ILE A 830      74.110  51.150  61.660  1.00  0.00           H
ATOM   2787 HG12 ILE A 830      72.610  52.270  61.780  1.00  0.00           H
ATOM   2788  CD  ILE A 830      73.800  52.370  59.990  1.00  0.00           C
ATOM   2789  HD1 ILE A 830      73.020  52.460  59.210  1.00  0.00           H
ATOM   2790  HD2 ILE A 830      74.680  51.790  59.640  1.00  0.00           H
ATOM   2791  HD3 ILE A 830      74.080  53.420  60.260  1.00  0.00           H
ATOM   2792  C   ILE A 830      69.990  49.970  59.560  1.00  0.00           C
ATOM   2793  O   ILE A 830      69.890  49.820  58.330  1.00  0.00           O
ATOM   2794  N   LEU A 831      69.270  49.080  60.360  1.00  0.00           N
ATOM   2795  HN  LEU A 831      69.310  49.200  61.350  1.00  0.00           H
ATOM   2796  CA  LEU A 831      68.390  48.110  59.870  1.00  0.00           C
ATOM   2797  HA  LEU A 831      69.000  47.410  59.310  1.00  0.00           H
ATOM   2798  CB  LEU A 831      67.790  47.280  61.010  1.00  0.00           C
ATOM   2799  HB1 LEU A 831      67.270  47.970  61.710  1.00  0.00           H
ATOM   2800  HB2 LEU A 831      68.690  46.830  61.490  1.00  0.00           H
ATOM   2801  CG  LEU A 831      66.970  46.000  60.630  1.00  0.00           C
ATOM   2802  HG  LEU A 831      66.000  46.310  60.210  1.00  0.00           H
ATOM   2803  CD1 LEU A 831      67.810  45.050  59.770  1.00  0.00           C
ATOM   2804 HD11 LEU A 831      68.160  45.430  58.790  1.00  0.00           H
ATOM   2805 HD12 LEU A 831      67.240  44.150  59.480  1.00  0.00           H
ATOM   2806 HD13 LEU A 831      68.730  44.770  60.310  1.00  0.00           H
ATOM   2807  CD2 LEU A 831      66.570  45.320  61.900  1.00  0.00           C
ATOM   2808 HD21 LEU A 831      65.990  44.390  61.660  1.00  0.00           H
ATOM   2809 HD22 LEU A 831      66.060  46.030  62.580  1.00  0.00           H
ATOM   2810 HD23 LEU A 831      67.480  45.160  62.510  1.00  0.00           H
ATOM   2811  C   LEU A 831      67.280  48.550  58.960  1.00  0.00           C
ATOM   2812  O   LEU A 831      67.020  47.970  57.930  1.00  0.00           O
ATOM   2813  N   PHE A 832      66.590  49.660  59.350  1.00  0.00           N
ATOM   2814  HN  PHE A 832      66.840  50.140  60.180  1.00  0.00           H
ATOM   2815  CA  PHE A 832      65.560  50.320  58.590  1.00  0.00           C
ATOM   2816  HA  PHE A 832      64.720  49.640  58.510  1.00  0.00           H
ATOM   2817  CB  PHE A 832      65.140  51.560  59.300  1.00  0.00           C
ATOM   2818  HB1 PHE A 832      66.020  52.230  59.250  1.00  0.00           H
ATOM   2819  HB2 PHE A 832      64.910  51.130  60.290  1.00  0.00           H
ATOM   2820  CG  PHE A 832      63.930  52.310  58.830  1.00  0.00           C
ATOM   2821  CD1 PHE A 832      63.090  52.870  59.820  1.00  0.00           C
ATOM   2822  HD1 PHE A 832      63.410  52.710  60.840  1.00  0.00           H
ATOM   2823  CE1 PHE A 832      61.960  53.550  59.510  1.00  0.00           C
ATOM   2824  HE1 PHE A 832      61.410  53.990  60.350  1.00  0.00           H
ATOM   2825  CZ  PHE A 832      61.620  53.730  58.220  1.00  0.00           C
ATOM   2826  HZ  PHE A 832      60.770  54.360  57.970  1.00  0.00           H
ATOM   2827  CD2 PHE A 832      63.540  52.610  57.470  1.00  0.00           C
ATOM   2828  HD2 PHE A 832      64.200  52.380  56.640  1.00  0.00           H
ATOM   2829  CE2 PHE A 832      62.440  53.250  57.130  1.00  0.00           C
ATOM   2830  HE2 PHE A 832      62.240  53.470  56.090  1.00  0.00           H
ATOM   2831  C   PHE A 832      66.070  50.690  57.180  1.00  0.00           C
ATOM   2832  O   PHE A 832      65.370  50.470  56.130  1.00  0.00           O
ATOM   2833  N   PHE A 833      67.310  51.180  57.100  1.00  0.00           N
ATOM   2834  HN  PHE A 833      67.800  51.440  57.920  1.00  0.00           H
ATOM   2835  CA  PHE A 833      67.840  51.630  55.750  1.00  0.00           C
ATOM   2836  HA  PHE A 833      66.970  51.980  55.190  1.00  0.00           H
ATOM   2837  CB  PHE A 833      68.770  52.870  55.860  1.00  0.00           C
ATOM   2838  HB1 PHE A 833      69.260  53.160  54.900  1.00  0.00           H
ATOM   2839  HB2 PHE A 833      69.500  52.680  56.680  1.00  0.00           H
ATOM   2840  CG  PHE A 833      67.970  54.030  56.300  1.00  0.00           C
ATOM   2841  CD1 PHE A 833      66.990  54.540  55.430  1.00  0.00           C
ATOM   2842  HD1 PHE A 833      66.780  53.920  54.570  1.00  0.00           H
ATOM   2843  CE1 PHE A 833      66.290  55.750  55.710  1.00  0.00           C
ATOM   2844  HE1 PHE A 833      65.580  56.070  54.970  1.00  0.00           H
ATOM   2845  CZ  PHE A 833      66.570  56.440  56.870  1.00  0.00           C
ATOM   2846  HZ  PHE A 833      65.900  57.220  57.210  1.00  0.00           H
ATOM   2847  CD2 PHE A 833      68.320  54.780  57.430  1.00  0.00           C
ATOM   2848  HD2 PHE A 833      69.210  54.550  58.010  1.00  0.00           H
ATOM   2849  CE2 PHE A 833      67.650  56.020  57.670  1.00  0.00           C
ATOM   2850  HE2 PHE A 833      67.900  56.590  58.550  1.00  0.00           H
ATOM   2851  C   PHE A 833      68.440  50.470  54.940  1.00  0.00           C
ATOM   2852  O   PHE A 833      68.410  50.420  53.700  1.00  0.00           O
ATOM   2853  N   THR A 834      69.050  49.520  55.660  1.00  0.00           N
ATOM   2854  HN  THR A 834      69.160  49.650  56.640  1.00  0.00           H
ATOM   2855  CA  THR A 834      69.630  48.300  55.050  1.00  0.00           C
ATOM   2856  HA  THR A 834      70.310  48.510  54.230  1.00  0.00           H
ATOM   2857  CB  THR A 834      70.410  47.440  55.940  1.00  0.00           C
ATOM   2858  HB  THR A 834      70.820  46.490  55.550  1.00  0.00           H
ATOM   2859  OG1 THR A 834      69.670  47.150  57.160  1.00  0.00           O
ATOM   2860  HG1 THR A 834      69.630  48.010  57.600  1.00  0.00           H
ATOM   2861  CG2 THR A 834      71.750  48.170  56.300  1.00  0.00           C
ATOM   2862 HG21 THR A 834      72.530  48.070  55.500  1.00  0.00           H
ATOM   2863 HG22 THR A 834      72.200  47.700  57.200  1.00  0.00           H
ATOM   2864 HG23 THR A 834      71.510  49.230  56.490  1.00  0.00           H
ATOM   2865  C   THR A 834      68.580  47.490  54.360  1.00  0.00           C
ATOM   2866  O   THR A 834      68.800  46.980  53.260  1.00  0.00           O
ATOM   2867  N   THR A 835      67.420  47.320  55.000  1.00  0.00           N
ATOM   2868  HN  THR A 835      67.420  47.720  55.910  1.00  0.00           H
ATOM   2869  CA  THR A 835      66.270  46.630  54.580  1.00  0.00           C
ATOM   2870  HA  THR A 835      66.470  45.590  54.330  1.00  0.00           H
ATOM   2871  CB  THR A 835      65.200  46.480  55.640  1.00  0.00           C
ATOM   2872  HB  THR A 835      64.730  47.460  55.890  1.00  0.00           H
ATOM   2873  OG1 THR A 835      65.650  45.940  56.880  1.00  0.00           O
ATOM   2874  HG1 THR A 835      66.070  46.670  57.350  1.00  0.00           H
ATOM   2875  CG2 THR A 835      64.070  45.510  55.130  1.00  0.00           C
ATOM   2876 HG21 THR A 835      64.440  44.550  54.720  1.00  0.00           H
ATOM   2877 HG22 THR A 835      63.510  45.940  54.280  1.00  0.00           H
ATOM   2878 HG23 THR A 835      63.330  45.270  55.940  1.00  0.00           H
ATOM   2879  C   THR A 835      65.790  47.170  53.260  1.00  0.00           C
ATOM   2880  O   THR A 835      65.540  46.560  52.260  1.00  0.00           O
ATOM   2881  N   PHE A 836      65.720  48.500  53.140  1.00  0.00           N
ATOM   2882  HN  PHE A 836      66.020  49.140  53.840  1.00  0.00           H
ATOM   2883  CA  PHE A 836      65.350  49.300  51.990  1.00  0.00           C
ATOM   2884  HA  PHE A 836      64.400  48.980  51.590  1.00  0.00           H
ATOM   2885  CB  PHE A 836      65.140  50.800  52.560  1.00  0.00           C
ATOM   2886  HB1 PHE A 836      66.020  51.040  53.190  1.00  0.00           H
ATOM   2887  HB2 PHE A 836      64.160  50.750  53.080  1.00  0.00           H
ATOM   2888  CG  PHE A 836      64.930  51.870  51.530  1.00  0.00           C
ATOM   2889  CD1 PHE A 836      65.530  53.140  51.690  1.00  0.00           C
ATOM   2890  HD1 PHE A 836      66.030  53.300  52.630  1.00  0.00           H
ATOM   2891  CE1 PHE A 836      65.310  54.180  50.830  1.00  0.00           C
ATOM   2892  HE1 PHE A 836      65.760  55.100  51.130  1.00  0.00           H
ATOM   2893  CZ  PHE A 836      64.670  53.930  49.650  1.00  0.00           C
ATOM   2894  HZ  PHE A 836      64.290  54.760  49.080  1.00  0.00           H
ATOM   2895  CD2 PHE A 836      64.170  51.630  50.400  1.00  0.00           C
ATOM   2896  HD2 PHE A 836      63.680  50.700  50.100  1.00  0.00           H
ATOM   2897  CE2 PHE A 836      64.210  52.630  49.350  1.00  0.00           C
ATOM   2898  HE2 PHE A 836      63.630  52.420  48.460  1.00  0.00           H
ATOM   2899  C   PHE A 836      66.270  49.170  50.790  1.00  0.00           C
ATOM   2900  O   PHE A 836      65.890  49.140  49.620  1.00  0.00           O
ATOM   2901  N   PHE A 837      67.570  49.170  51.030  1.00  0.00           N
ATOM   2902  HN  PHE A 837      67.820  49.410  51.970  1.00  0.00           H
ATOM   2903  CA  PHE A 837      68.590  48.770  50.110  1.00  0.00           C
ATOM   2904  HA  PHE A 837      68.400  49.360  49.230  1.00  0.00           H
ATOM   2905  CB  PHE A 837      70.040  49.030  50.640  1.00  0.00           C
ATOM   2906  HB1 PHE A 837      70.150  48.710  51.700  1.00  0.00           H
ATOM   2907  HB2 PHE A 837      70.210  50.140  50.630  1.00  0.00           H
ATOM   2908  CG  PHE A 837      71.230  48.540  49.940  1.00  0.00           C
ATOM   2909  CD1 PHE A 837      71.340  48.710  48.560  1.00  0.00           C
ATOM   2910  HD1 PHE A 837      70.670  49.330  47.980  1.00  0.00           H
ATOM   2911  CE1 PHE A 837      72.440  48.060  47.850  1.00  0.00           C
ATOM   2912  HE1 PHE A 837      72.480  48.310  46.800  1.00  0.00           H
ATOM   2913  CZ  PHE A 837      73.310  47.210  48.440  1.00  0.00           C
ATOM   2914  HZ  PHE A 837      74.030  46.610  47.910  1.00  0.00           H
ATOM   2915  CD2 PHE A 837      72.120  47.590  50.560  1.00  0.00           C
ATOM   2916  HD2 PHE A 837      71.910  47.430  51.600  1.00  0.00           H
ATOM   2917  CE2 PHE A 837      73.210  47.080  49.850  1.00  0.00           C
ATOM   2918  HE2 PHE A 837      73.920  46.430  50.320  1.00  0.00           H
ATOM   2919  C   PHE A 837      68.530  47.310  49.540  1.00  0.00           C
ATOM   2920  O   PHE A 837      68.510  47.000  48.310  1.00  0.00           O
ATOM   2921  N   LEU A 838      68.350  46.340  50.450  1.00  0.00           N
ATOM   2922  HN  LEU A 838      68.440  46.510  51.430  1.00  0.00           H
ATOM   2923  CA  LEU A 838      68.300  44.960  50.100  1.00  0.00           C
ATOM   2924  HA  LEU A 838      69.190  44.860  49.490  1.00  0.00           H
ATOM   2925  CB  LEU A 838      68.290  44.220  51.490  1.00  0.00           C
ATOM   2926  HB1 LEU A 838      67.380  44.620  51.970  1.00  0.00           H
ATOM   2927  HB2 LEU A 838      69.120  44.550  52.150  1.00  0.00           H
ATOM   2928  CG  LEU A 838      68.300  42.700  51.380  1.00  0.00           C
ATOM   2929  HG  LEU A 838      67.360  42.410  50.870  1.00  0.00           H
ATOM   2930  CD1 LEU A 838      69.430  42.190  50.410  1.00  0.00           C
ATOM   2931 HD11 LEU A 838      70.410  42.660  50.680  1.00  0.00           H
ATOM   2932 HD12 LEU A 838      69.190  42.540  49.370  1.00  0.00           H
ATOM   2933 HD13 LEU A 838      69.500  41.090  50.510  1.00  0.00           H
ATOM   2934  CD2 LEU A 838      68.430  42.060  52.740  1.00  0.00           C
ATOM   2935 HD21 LEU A 838      69.320  42.410  53.310  1.00  0.00           H
ATOM   2936 HD22 LEU A 838      68.570  40.960  52.630  1.00  0.00           H
ATOM   2937 HD23 LEU A 838      67.560  42.160  53.420  1.00  0.00           H
ATOM   2938  C   LEU A 838      67.160  44.480  49.290  1.00  0.00           C
ATOM   2939  O   LEU A 838      67.210  43.700  48.350  1.00  0.00           O
ATOM   2940  N   SER A 839      66.060  45.160  49.600  1.00  0.00           N
ATOM   2941  HN  SER A 839      66.060  45.660  50.460  1.00  0.00           H
ATOM   2942  CA  SER A 839      64.820  45.050  48.850  1.00  0.00           C
ATOM   2943  HA  SER A 839      64.670  43.990  48.730  1.00  0.00           H
ATOM   2944  CB  SER A 839      63.540  45.510  49.640  1.00  0.00           C
ATOM   2945  HB1 SER A 839      63.240  44.670  50.300  1.00  0.00           H
ATOM   2946  HB2 SER A 839      62.670  45.610  48.960  1.00  0.00           H
ATOM   2947  OG  SER A 839      63.760  46.730  50.250  1.00  0.00           O
ATOM   2948  HG1 SER A 839      64.550  46.740  50.790  1.00  0.00           H
ATOM   2949  C   SER A 839      64.940  45.620  47.470  1.00  0.00           C
ATOM   2950  O   SER A 839      64.560  44.960  46.490  1.00  0.00           O
ATOM   2951  N   SER A 840      65.430  46.860  47.280  1.00  0.00           N
ATOM   2952  HN  SER A 840      65.620  47.430  48.060  1.00  0.00           H
ATOM   2953  CA  SER A 840      65.540  47.550  46.050  1.00  0.00           C
ATOM   2954  HA  SER A 840      64.590  47.390  45.550  1.00  0.00           H
ATOM   2955  CB  SER A 840      65.840  49.050  46.230  1.00  0.00           C
ATOM   2956  HB1 SER A 840      65.000  49.500  46.800  1.00  0.00           H
ATOM   2957  HB2 SER A 840      65.960  49.650  45.290  1.00  0.00           H
ATOM   2958  OG  SER A 840      67.040  49.370  46.940  1.00  0.00           O
ATOM   2959  HG1 SER A 840      66.920  49.310  47.890  1.00  0.00           H
ATOM   2960  C   SER A 840      66.630  47.000  45.120  1.00  0.00           C
ATOM   2961  O   SER A 840      66.470  46.780  43.930  1.00  0.00           O
ATOM   2962  N   PHE A 841      67.730  46.460  45.760  1.00  0.00           N
ATOM   2963  HN  PHE A 841      67.850  46.660  46.720  1.00  0.00           H
ATOM   2964  CA  PHE A 841      68.800  45.770  45.060  1.00  0.00           C
ATOM   2965  HA  PHE A 841      69.090  46.340  44.190  1.00  0.00           H
ATOM   2966  CB  PHE A 841      70.030  45.450  45.960  1.00  0.00           C
ATOM   2967  HB1 PHE A 841      69.510  44.980  46.830  1.00  0.00           H
ATOM   2968  HB2 PHE A 841      70.490  46.450  46.140  1.00  0.00           H
ATOM   2969  CG  PHE A 841      71.140  44.680  45.410  1.00  0.00           C
ATOM   2970  CD1 PHE A 841      72.350  45.240  44.960  1.00  0.00           C
ATOM   2971  HD1 PHE A 841      72.420  46.320  44.910  1.00  0.00           H
ATOM   2972  CE1 PHE A 841      73.310  44.440  44.310  1.00  0.00           C
ATOM   2973  HE1 PHE A 841      74.190  44.890  43.870  1.00  0.00           H
ATOM   2974  CZ  PHE A 841      73.170  43.060  44.240  1.00  0.00           C
ATOM   2975  HZ  PHE A 841      73.960  42.430  43.840  1.00  0.00           H
ATOM   2976  CD2 PHE A 841      71.030  43.290  45.400  1.00  0.00           C
ATOM   2977  HD2 PHE A 841      70.110  42.860  45.770  1.00  0.00           H
ATOM   2978  CE2 PHE A 841      72.100  42.510  44.860  1.00  0.00           C
ATOM   2979  HE2 PHE A 841      71.850  41.460  44.790  1.00  0.00           H
ATOM   2980  C   PHE A 841      68.200  44.460  44.580  1.00  0.00           C
ATOM   2981  O   PHE A 841      68.380  44.160  43.400  1.00  0.00           O
ATOM   2982  N   LEU A 842      67.400  43.710  45.350  1.00  0.00           N
ATOM   2983  HN  LEU A 842      67.350  43.900  46.330  1.00  0.00           H
ATOM   2984  CA  LEU A 842      66.860  42.530  44.810  1.00  0.00           C
ATOM   2985  HA  LEU A 842      67.660  42.010  44.310  1.00  0.00           H
ATOM   2986  CB  LEU A 842      66.480  41.660  45.900  1.00  0.00           C
ATOM   2987  HB1 LEU A 842      65.940  40.750  45.570  1.00  0.00           H
ATOM   2988  HB2 LEU A 842      65.740  42.230  46.510  1.00  0.00           H
ATOM   2989  CG  LEU A 842      67.670  41.140  46.780  1.00  0.00           C
ATOM   2990  HG  LEU A 842      68.320  42.020  46.990  1.00  0.00           H
ATOM   2991  CD1 LEU A 842      67.040  40.490  48.020  1.00  0.00           C
ATOM   2992 HD11 LEU A 842      67.120  41.080  48.950  1.00  0.00           H
ATOM   2993 HD12 LEU A 842      67.630  39.580  48.250  1.00  0.00           H
ATOM   2994 HD13 LEU A 842      65.980  40.290  47.750  1.00  0.00           H
ATOM   2995  CD2 LEU A 842      68.520  40.140  46.010  1.00  0.00           C
ATOM   2996 HD21 LEU A 842      67.900  39.430  45.420  1.00  0.00           H
ATOM   2997 HD22 LEU A 842      69.170  39.660  46.760  1.00  0.00           H
ATOM   2998 HD23 LEU A 842      69.150  40.650  45.240  1.00  0.00           H
ATOM   2999  C   LEU A 842      65.750  42.670  43.770  1.00  0.00           C
ATOM   3000  O   LEU A 842      65.600  41.840  42.890  1.00  0.00           O
ATOM   3001  N   LYS A 843      65.010  43.830  43.930  1.00  0.00           N
ATOM   3002  HN  LYS A 843      64.990  44.260  44.840  1.00  0.00           H
ATOM   3003  CA  LYS A 843      64.050  44.250  42.970  1.00  0.00           C
ATOM   3004  HA  LYS A 843      63.350  43.420  42.860  1.00  0.00           H
ATOM   3005  CB  LYS A 843      63.110  45.420  43.480  1.00  0.00           C
ATOM   3006  HB1 LYS A 843      63.800  46.270  43.600  1.00  0.00           H
ATOM   3007  HB2 LYS A 843      62.790  45.070  44.480  1.00  0.00           H
ATOM   3008  CG  LYS A 843      61.880  45.740  42.580  1.00  0.00           C
ATOM   3009  HG1 LYS A 843      62.270  46.130  41.620  1.00  0.00           H
ATOM   3010  HG2 LYS A 843      61.270  46.480  43.140  1.00  0.00           H
ATOM   3011  CD  LYS A 843      60.930  44.560  42.270  1.00  0.00           C
ATOM   3012  HD1 LYS A 843      60.850  44.140  43.300  1.00  0.00           H
ATOM   3013  HD2 LYS A 843      61.560  43.840  41.710  1.00  0.00           H
ATOM   3014  CE  LYS A 843      59.680  44.790  41.430  1.00  0.00           C
ATOM   3015  HE1 LYS A 843      59.280  45.820  41.540  1.00  0.00           H
ATOM   3016  HE2 LYS A 843      58.890  44.050  41.660  1.00  0.00           H
ATOM   3017  NZ  LYS A 843      60.030  44.670  39.980  1.00  0.00           N
ATOM   3018  HZ1 LYS A 843      59.280  44.860  39.290  1.00  0.00           H
ATOM   3019  HZ2 LYS A 843      60.340  43.690  39.840  1.00  0.00           H
ATOM   3020  HZ3 LYS A 843      60.820  45.240  39.640  1.00  0.00           H
ATOM   3021  C   LYS A 843      64.700  44.480  41.600  1.00  0.00           C
ATOM   3022  O   LYS A 843      64.170  44.170  40.510  1.00  0.00           O
ATOM   3023  N   GLN A 844      65.940  45.040  41.610  1.00  0.00           N
ATOM   3024  HN  GLN A 844      66.320  45.310  42.500  1.00  0.00           H
ATOM   3025  CA  GLN A 844      66.610  45.510  40.400  1.00  0.00           C
ATOM   3026  HA  GLN A 844      65.860  45.670  39.630  1.00  0.00           H
ATOM   3027  CB  GLN A 844      67.270  46.890  40.590  1.00  0.00           C
ATOM   3028  HB1 GLN A 844      67.830  47.040  39.630  1.00  0.00           H
ATOM   3029  HB2 GLN A 844      68.010  46.840  41.410  1.00  0.00           H
ATOM   3030  CG  GLN A 844      66.410  48.140  40.690  1.00  0.00           C
ATOM   3031  HG1 GLN A 844      67.000  49.070  40.790  1.00  0.00           H
ATOM   3032  HG2 GLN A 844      65.870  48.010  41.660  1.00  0.00           H
ATOM   3033  CD  GLN A 844      65.340  48.230  39.600  1.00  0.00           C
ATOM   3034  OE1 GLN A 844      64.150  47.960  39.860  1.00  0.00           O
ATOM   3035  NE2 GLN A 844      65.750  48.630  38.340  1.00  0.00           N
ATOM   3036 HE21 GLN A 844      65.140  48.990  37.630  1.00  0.00           H
ATOM   3037 HE22 GLN A 844      66.710  48.820  38.160  1.00  0.00           H
ATOM   3038  C   GLN A 844      67.540  44.460  39.820  1.00  0.00           C
ATOM   3039  O   GLN A 844      68.120  44.800  38.760  1.00  0.00           O
ATOM   3040  N   PHE A 845      67.710  43.320  40.370  1.00  0.00           N
ATOM   3041  HN  PHE A 845      67.250  43.100  41.220  1.00  0.00           H
ATOM   3042  CA  PHE A 845      68.760  42.310  40.120  1.00  0.00           C
ATOM   3043  HA  PHE A 845      69.650  42.900  40.160  1.00  0.00           H
ATOM   3044  CB  PHE A 845      68.730  41.340  41.320  1.00  0.00           C
ATOM   3045  HB1 PHE A 845      67.740  40.880  41.520  1.00  0.00           H
ATOM   3046  HB2 PHE A 845      69.060  42.010  42.140  1.00  0.00           H
ATOM   3047  CG  PHE A 845      69.760  40.260  41.240  1.00  0.00           C
ATOM   3048  CD1 PHE A 845      70.960  40.450  41.920  1.00  0.00           C
ATOM   3049  HD1 PHE A 845      71.170  41.440  42.310  1.00  0.00           H
ATOM   3050  CE1 PHE A 845      71.980  39.490  41.900  1.00  0.00           C
ATOM   3051  HE1 PHE A 845      73.000  39.760  42.150  1.00  0.00           H
ATOM   3052  CZ  PHE A 845      71.700  38.220  41.360  1.00  0.00           C
ATOM   3053  HZ  PHE A 845      72.480  37.490  41.420  1.00  0.00           H
ATOM   3054  CD2 PHE A 845      69.510  39.020  40.610  1.00  0.00           C
ATOM   3055  HD2 PHE A 845      68.620  38.820  40.050  1.00  0.00           H
ATOM   3056  CE2 PHE A 845      70.480  38.000  40.640  1.00  0.00           C
ATOM   3057  HE2 PHE A 845      70.340  37.020  40.210  1.00  0.00           H
ATOM   3058  C   PHE A 845      68.810  41.720  38.700  1.00  0.00           C
ATOM   3059  O   PHE A 845      69.870  41.510  38.120  1.00  0.00           O
ATOM   3060  N   LYS A 846      67.550  41.480  38.070  1.00  0.00           N
ATOM   3061  HN  LYS A 846      66.670  41.460  38.540  1.00  0.00           H
ATOM   3062  CA  LYS A 846      67.480  41.180  36.670  1.00  0.00           C
ATOM   3063  HA  LYS A 846      67.890  40.190  36.460  1.00  0.00           H
ATOM   3064  CB  LYS A 846      65.980  40.810  36.290  1.00  0.00           C
ATOM   3065  HB1 LYS A 846      65.610  39.900  36.810  1.00  0.00           H
ATOM   3066  HB2 LYS A 846      65.960  40.380  35.260  1.00  0.00           H
ATOM   3067  CG  LYS A 846      64.990  41.960  36.550  1.00  0.00           C
ATOM   3068  HG1 LYS A 846      65.080  42.830  35.870  1.00  0.00           H
ATOM   3069  HG2 LYS A 846      65.210  42.390  37.550  1.00  0.00           H
ATOM   3070  CD  LYS A 846      63.510  41.530  36.490  1.00  0.00           C
ATOM   3071  HD1 LYS A 846      62.900  42.450  36.710  1.00  0.00           H
ATOM   3072  HD2 LYS A 846      63.280  40.920  37.380  1.00  0.00           H
ATOM   3073  CE  LYS A 846      62.940  40.970  35.220  1.00  0.00           C
ATOM   3074  HE1 LYS A 846      63.480  40.060  34.880  1.00  0.00           H
ATOM   3075  HE2 LYS A 846      63.120  41.780  34.490  1.00  0.00           H
ATOM   3076  NZ  LYS A 846      61.470  40.700  35.250  1.00  0.00           N
ATOM   3077  HZ1 LYS A 846      61.110  40.020  34.550  1.00  0.00           H
ATOM   3078  HZ2 LYS A 846      60.960  41.600  35.090  1.00  0.00           H
ATOM   3079  HZ3 LYS A 846      61.130  40.470  36.200  1.00  0.00           H
ATOM   3080  C   LYS A 846      68.130  42.160  35.590  1.00  0.00           C
ATOM   3081  O   LYS A 846      68.190  41.840  34.430  1.00  0.00           O
ATOM   3082  N   THR A 847      68.620  43.360  35.990  1.00  0.00           N
ATOM   3083  HN  THR A 847      68.420  43.650  36.920  1.00  0.00           H
ATOM   3084  CA  THR A 847      69.440  44.220  35.130  1.00  0.00           C
ATOM   3085  HA  THR A 847      69.000  44.340  34.150  1.00  0.00           H
ATOM   3086  CB  THR A 847      69.630  45.610  35.640  1.00  0.00           C
ATOM   3087  HB  THR A 847      70.260  46.190  34.920  1.00  0.00           H
ATOM   3088  OG1 THR A 847      70.100  45.700  36.930  1.00  0.00           O
ATOM   3089  HG1 THR A 847      69.370  45.530  37.540  1.00  0.00           H
ATOM   3090  CG2 THR A 847      68.270  46.360  35.650  1.00  0.00           C
ATOM   3091 HG21 THR A 847      68.320  47.420  35.990  1.00  0.00           H
ATOM   3092 HG22 THR A 847      67.500  45.830  36.250  1.00  0.00           H
ATOM   3093 HG23 THR A 847      67.940  46.380  34.590  1.00  0.00           H
ATOM   3094  C   THR A 847      70.780  43.630  34.930  1.00  0.00           C
ATOM   3095  O   THR A 847      71.480  43.830  33.930  1.00  0.00           O
ATOM   3096  N   LYS A 848      71.330  42.800  35.840  1.00  0.00           N
ATOM   3097  HN  LYS A 848      70.870  42.580  36.690  1.00  0.00           H
ATOM   3098  CA  LYS A 848      72.500  42.000  35.650  1.00  0.00           C
ATOM   3099  HA  LYS A 848      73.220  42.590  35.090  1.00  0.00           H
ATOM   3100  CB  LYS A 848      73.010  41.520  37.040  1.00  0.00           C
ATOM   3101  HB1 LYS A 848      73.990  41.000  36.930  1.00  0.00           H
ATOM   3102  HB2 LYS A 848      72.220  40.880  37.510  1.00  0.00           H
ATOM   3103  CG  LYS A 848      73.450  42.730  37.900  1.00  0.00           C
ATOM   3104  HG1 LYS A 848      73.890  42.270  38.800  1.00  0.00           H
ATOM   3105  HG2 LYS A 848      72.560  43.300  38.230  1.00  0.00           H
ATOM   3106  CD  LYS A 848      74.620  43.460  37.270  1.00  0.00           C
ATOM   3107  HD1 LYS A 848      74.190  44.140  36.500  1.00  0.00           H
ATOM   3108  HD2 LYS A 848      75.210  42.640  36.820  1.00  0.00           H
ATOM   3109  CE  LYS A 848      75.660  44.280  38.050  1.00  0.00           C
ATOM   3110  HE1 LYS A 848      76.300  44.960  37.440  1.00  0.00           H
ATOM   3111  HE2 LYS A 848      76.350  43.540  38.490  1.00  0.00           H
ATOM   3112  NZ  LYS A 848      75.070  45.100  39.130  1.00  0.00           N
ATOM   3113  HZ1 LYS A 848      75.860  45.450  39.720  1.00  0.00           H
ATOM   3114  HZ2 LYS A 848      74.340  44.610  39.670  1.00  0.00           H
ATOM   3115  HZ3 LYS A 848      74.660  45.940  38.690  1.00  0.00           H
ATOM   3116  C   LYS A 848      72.290  40.760  34.790  1.00  0.00           C
ATOM   3117  O   LYS A 848      71.180  40.250  34.650  1.00  0.00           O
ATOM   3118  N   ARG A 849      73.450  40.220  34.320  1.00  0.00           N
ATOM   3119  HN  ARG A 849      74.300  40.700  34.540  1.00  0.00           H
ATOM   3120  CA  ARG A 849      73.650  38.980  33.480  1.00  0.00           C
ATOM   3121  HA  ARG A 849      72.840  38.670  32.840  1.00  0.00           H
ATOM   3122  CB  ARG A 849      74.820  39.070  32.520  1.00  0.00           C
ATOM   3123  HB1 ARG A 849      74.930  38.170  31.880  1.00  0.00           H
ATOM   3124  HB2 ARG A 849      75.790  39.400  32.920  1.00  0.00           H
ATOM   3125  CG  ARG A 849      74.550  40.280  31.530  1.00  0.00           C
ATOM   3126  HG1 ARG A 849      75.240  40.080  30.670  1.00  0.00           H
ATOM   3127  HG2 ARG A 849      74.860  41.180  32.100  1.00  0.00           H
ATOM   3128  CD  ARG A 849      73.130  40.360  30.900  1.00  0.00           C
ATOM   3129  HD1 ARG A 849      73.140  41.190  30.160  1.00  0.00           H
ATOM   3130  HD2 ARG A 849      72.290  40.510  31.610  1.00  0.00           H
ATOM   3131  NE  ARG A 849      72.960  39.100  30.090  1.00  0.00           N
ATOM   3132  HE  ARG A 849      73.670  38.400  30.020  1.00  0.00           H
ATOM   3133  CZ  ARG A 849      71.850  38.680  29.500  1.00  0.00           C
ATOM   3134  NH1 ARG A 849      71.850  37.500  28.980  1.00  0.00           N
ATOM   3135 HH11 ARG A 849      72.730  37.020  29.030  1.00  0.00           H
ATOM   3136 HH12 ARG A 849      71.040  37.130  28.510  1.00  0.00           H
ATOM   3137  NH2 ARG A 849      70.830  39.410  29.430  1.00  0.00           N
ATOM   3138 HH21 ARG A 849      70.620  40.030  30.190  1.00  0.00           H
ATOM   3139 HH22 ARG A 849      70.020  38.980  29.030  1.00  0.00           H
ATOM   3140  C   ARG A 849      73.800  37.690  34.350  1.00  0.00           C
ATOM   3141  O   ARG A 849      74.050  36.630  33.800  1.00  0.00           O
ATOM   3142  N   TYR A 850      73.560  37.720  35.650  1.00  0.00           N
ATOM   3143  HN  TYR A 850      73.320  38.590  36.070  1.00  0.00           H
ATOM   3144  CA  TYR A 850      73.810  36.620  36.600  1.00  0.00           C
ATOM   3145  HA  TYR A 850      74.720  36.130  36.280  1.00  0.00           H
ATOM   3146  CB  TYR A 850      74.110  37.040  38.080  1.00  0.00           C
ATOM   3147  HB1 TYR A 850      74.380  36.100  38.610  1.00  0.00           H
ATOM   3148  HB2 TYR A 850      73.140  37.370  38.520  1.00  0.00           H
ATOM   3149  CG  TYR A 850      75.100  38.120  38.270  1.00  0.00           C
ATOM   3150  CD1 TYR A 850      76.350  38.100  37.590  1.00  0.00           C
ATOM   3151  HD1 TYR A 850      76.590  37.320  36.880  1.00  0.00           H
ATOM   3152  CE1 TYR A 850      77.320  39.070  37.880  1.00  0.00           C
ATOM   3153  HE1 TYR A 850      78.280  39.140  37.390  1.00  0.00           H
ATOM   3154  CZ  TYR A 850      77.100  40.050  38.840  1.00  0.00           C
ATOM   3155  OH  TYR A 850      78.040  41.150  39.010  1.00  0.00           O
ATOM   3156  HH  TYR A 850      78.470  41.260  38.160  1.00  0.00           H
ATOM   3157  CD2 TYR A 850      74.880  39.120  39.190  1.00  0.00           C
ATOM   3158  HD2 TYR A 850      73.910  39.290  39.640  1.00  0.00           H
ATOM   3159  CE2 TYR A 850      75.900  40.050  39.530  1.00  0.00           C
ATOM   3160  HE2 TYR A 850      75.710  40.740  40.340  1.00  0.00           H
ATOM   3161  C   TYR A 850      72.580  35.630  36.500  1.00  0.00           C
ATOM   3162  O   TYR A 850      71.440  35.990  36.630  1.00  0.00           O
ATOM   3163  N   PHE A 851      72.840  34.350  36.260  1.00  0.00           N
ATOM   3164  HN  PHE A 851      73.780  34.190  36.000  1.00  0.00           H
ATOM   3165  CA  PHE A 851      71.860  33.260  36.180  1.00  0.00           C
ATOM   3166  HA  PHE A 851      72.480  32.370  36.150  1.00  0.00           H
ATOM   3167  CB  PHE A 851      70.940  33.080  37.370  1.00  0.00           C
ATOM   3168  HB1 PHE A 851      70.350  32.140  37.320  1.00  0.00           H
ATOM   3169  HB2 PHE A 851      70.250  33.950  37.450  1.00  0.00           H
ATOM   3170  CG  PHE A 851      71.780  32.990  38.660  1.00  0.00           C
ATOM   3171  CD1 PHE A 851      71.890  34.140  39.490  1.00  0.00           C
ATOM   3172  HD1 PHE A 851      71.230  34.970  39.270  1.00  0.00           H
ATOM   3173  CE1 PHE A 851      72.720  34.160  40.570  1.00  0.00           C
ATOM   3174  HE1 PHE A 851      72.670  35.050  41.160  1.00  0.00           H
ATOM   3175  CZ  PHE A 851      73.540  33.020  40.850  1.00  0.00           C
ATOM   3176  HZ  PHE A 851      74.190  33.220  41.690  1.00  0.00           H
ATOM   3177  CD2 PHE A 851      72.620  31.870  38.930  1.00  0.00           C
ATOM   3178  HD2 PHE A 851      72.660  31.070  38.210  1.00  0.00           H
ATOM   3179  CE2 PHE A 851      73.560  31.930  40.000  1.00  0.00           C
ATOM   3180  HE2 PHE A 851      74.190  31.070  40.210  1.00  0.00           H
ATOM   3181  C   PHE A 851      70.980  33.210  34.910  1.00  0.00           C
ATOM   3182  O   PHE A 851      70.820  34.220  34.240  1.00  0.00           O
ATOM   3183  N   PRO A 852      70.440  32.080  34.480  1.00  0.00           N
ATOM   3184  CD  PRO A 852      70.870  30.770  34.920  1.00  0.00           C
ATOM   3185  HD1 PRO A 852      70.560  30.680  35.980  1.00  0.00           H
ATOM   3186  HD2 PRO A 852      71.990  30.760  34.820  1.00  0.00           H
ATOM   3187  CA  PRO A 852      69.300  31.980  33.550  1.00  0.00           C
ATOM   3188  HA  PRO A 852      69.780  32.120  32.590  1.00  0.00           H
ATOM   3189  CB  PRO A 852      68.760  30.550  33.810  1.00  0.00           C
ATOM   3190  HB1 PRO A 852      68.380  30.130  32.850  1.00  0.00           H
ATOM   3191  HB2 PRO A 852      68.010  30.310  34.590  1.00  0.00           H
ATOM   3192  CG  PRO A 852      70.070  29.770  34.090  1.00  0.00           C
ATOM   3193  HG1 PRO A 852      69.930  28.800  34.610  1.00  0.00           H
ATOM   3194  HG2 PRO A 852      70.760  29.580  33.230  1.00  0.00           H
ATOM   3195  C   PRO A 852      68.270  33.080  33.790  1.00  0.00           C
ATOM   3196  O   PRO A 852      67.900  33.360  34.910  1.00  0.00           O
ATOM   3197  N   THR A 853      67.740  33.690  32.700  1.00  0.00           N
ATOM   3198  HN  THR A 853      68.100  33.330  31.840  1.00  0.00           H
ATOM   3199  CA  THR A 853      66.760  34.770  32.570  1.00  0.00           C
ATOM   3200  HA  THR A 853      67.190  35.580  33.120  1.00  0.00           H
ATOM   3201  CB  THR A 853      66.480  35.230  31.220  1.00  0.00           C
ATOM   3202  HB  THR A 853      67.460  35.290  30.690  1.00  0.00           H
ATOM   3203  OG1 THR A 853      65.710  36.470  31.270  1.00  0.00           O
ATOM   3204  HG1 THR A 853      66.010  36.960  30.500  1.00  0.00           H
ATOM   3205  CG2 THR A 853      65.540  34.270  30.320  1.00  0.00           C
ATOM   3206 HG21 THR A 853      65.510  34.730  29.310  1.00  0.00           H
ATOM   3207 HG22 THR A 853      64.510  34.320  30.740  1.00  0.00           H
ATOM   3208 HG23 THR A 853      65.850  33.220  30.180  1.00  0.00           H
ATOM   3209  C   THR A 853      65.470  34.440  33.270  1.00  0.00           C
ATOM   3210  O   THR A 853      64.890  35.330  33.970  1.00  0.00           O
ATOM   3211  N   LYS A 854      64.980  33.190  33.210  1.00  0.00           N
ATOM   3212  HN  LYS A 854      65.380  32.490  32.620  1.00  0.00           H
ATOM   3213  CA  LYS A 854      63.980  32.800  34.190  1.00  0.00           C
ATOM   3214  HA  LYS A 854      63.160  33.510  34.130  1.00  0.00           H
ATOM   3215  CB  LYS A 854      63.360  31.400  34.040  1.00  0.00           C
ATOM   3216  HB1 LYS A 854      62.580  31.380  34.830  1.00  0.00           H
ATOM   3217  HB2 LYS A 854      64.090  30.600  34.270  1.00  0.00           H
ATOM   3218  CG  LYS A 854      62.640  31.120  32.660  1.00  0.00           C
ATOM   3219  HG1 LYS A 854      61.930  30.290  32.840  1.00  0.00           H
ATOM   3220  HG2 LYS A 854      63.340  30.740  31.900  1.00  0.00           H
ATOM   3221  CD  LYS A 854      61.780  32.260  32.090  1.00  0.00           C
ATOM   3222  HD1 LYS A 854      62.470  33.130  31.930  1.00  0.00           H
ATOM   3223  HD2 LYS A 854      60.960  32.590  32.770  1.00  0.00           H
ATOM   3224  CE  LYS A 854      61.220  31.890  30.700  1.00  0.00           C
ATOM   3225  HE1 LYS A 854      62.140  31.740  30.100  1.00  0.00           H
ATOM   3226  HE2 LYS A 854      60.640  32.790  30.410  1.00  0.00           H
ATOM   3227  NZ  LYS A 854      60.500  30.660  30.770  1.00  0.00           N
ATOM   3228  HZ1 LYS A 854      61.180  29.880  30.940  1.00  0.00           H
ATOM   3229  HZ2 LYS A 854      60.020  30.380  29.890  1.00  0.00           H
ATOM   3230  HZ3 LYS A 854      59.750  30.730  31.500  1.00  0.00           H
ATOM   3231  C   LYS A 854      64.340  32.920  35.680  1.00  0.00           C
ATOM   3232  O   LYS A 854      63.520  33.210  36.550  1.00  0.00           O
ATOM   3233  N   VAL A 855      65.550  32.530  36.020  1.00  0.00           N
ATOM   3234  HN  VAL A 855      66.250  32.340  35.330  1.00  0.00           H
ATOM   3235  CA  VAL A 855      66.040  32.520  37.360  1.00  0.00           C
ATOM   3236  HA  VAL A 855      65.250  32.110  37.970  1.00  0.00           H
ATOM   3237  CB  VAL A 855      67.300  31.640  37.530  1.00  0.00           C
ATOM   3238  HB  VAL A 855      68.020  31.990  36.760  1.00  0.00           H
ATOM   3239  CG1 VAL A 855      67.790  31.790  38.950  1.00  0.00           C
ATOM   3240 HG11 VAL A 855      68.460  30.900  39.060  1.00  0.00           H
ATOM   3241 HG12 VAL A 855      66.960  31.770  39.700  1.00  0.00           H
ATOM   3242 HG13 VAL A 855      68.450  32.680  39.030  1.00  0.00           H
ATOM   3243  CG2 VAL A 855      66.750  30.190  37.470  1.00  0.00           C
ATOM   3244 HG21 VAL A 855      66.080  29.940  38.310  1.00  0.00           H
ATOM   3245 HG22 VAL A 855      67.540  29.400  37.480  1.00  0.00           H
ATOM   3246 HG23 VAL A 855      66.130  30.030  36.570  1.00  0.00           H
ATOM   3247  C   VAL A 855      66.240  33.910  37.990  1.00  0.00           C
ATOM   3248  O   VAL A 855      65.750  34.290  39.010  1.00  0.00           O
ATOM   3249  N   ARG A 856      67.040  34.770  37.320  1.00  0.00           N
ATOM   3250  HN  ARG A 856      67.540  34.480  36.510  1.00  0.00           H
ATOM   3251  CA  ARG A 856      67.250  36.200  37.720  1.00  0.00           C
ATOM   3252  HA  ARG A 856      67.660  36.170  38.720  1.00  0.00           H
ATOM   3253  CB  ARG A 856      68.280  36.960  36.870  1.00  0.00           C
ATOM   3254  HB1 ARG A 856      69.280  36.760  37.320  1.00  0.00           H
ATOM   3255  HB2 ARG A 856      68.100  38.040  37.050  1.00  0.00           H
ATOM   3256  CG  ARG A 856      68.380  36.610  35.390  1.00  0.00           C
ATOM   3257  HG1 ARG A 856      67.350  36.700  34.990  1.00  0.00           H
ATOM   3258  HG2 ARG A 856      68.770  35.570  35.480  1.00  0.00           H
ATOM   3259  CD  ARG A 856      69.280  37.550  34.650  1.00  0.00           C
ATOM   3260  HD1 ARG A 856      70.260  37.580  35.190  1.00  0.00           H
ATOM   3261  HD2 ARG A 856      68.850  38.570  34.480  1.00  0.00           H
ATOM   3262  NE  ARG A 856      69.590  36.880  33.350  1.00  0.00           N
ATOM   3263  HE  ARG A 856      70.250  36.120  33.320  1.00  0.00           H
ATOM   3264  CZ  ARG A 856      69.210  37.320  32.120  1.00  0.00           C
ATOM   3265  NH1 ARG A 856      68.320  38.280  32.000  1.00  0.00           N
ATOM   3266 HH11 ARG A 856      68.000  38.910  32.710  1.00  0.00           H
ATOM   3267 HH12 ARG A 856      67.940  38.330  31.080  1.00  0.00           H
ATOM   3268  NH2 ARG A 856      69.710  36.800  31.030  1.00  0.00           N
ATOM   3269 HH21 ARG A 856      69.420  37.220  30.170  1.00  0.00           H
ATOM   3270 HH22 ARG A 856      70.490  36.180  31.150  1.00  0.00           H
ATOM   3271  C   ARG A 856      65.890  36.970  37.800  1.00  0.00           C
ATOM   3272  O   ARG A 856      65.690  37.730  38.770  1.00  0.00           O
ATOM   3273  N   SER A 857      64.960  36.800  36.870  1.00  0.00           N
ATOM   3274  HN  SER A 857      65.090  36.210  36.070  1.00  0.00           H
ATOM   3275  CA  SER A 857      63.640  37.320  36.890  1.00  0.00           C
ATOM   3276  HA  SER A 857      63.640  38.400  36.910  1.00  0.00           H
ATOM   3277  CB  SER A 857      62.850  36.910  35.630  1.00  0.00           C
ATOM   3278  HB1 SER A 857      62.560  35.840  35.630  1.00  0.00           H
ATOM   3279  HB2 SER A 857      63.450  37.050  34.700  1.00  0.00           H
ATOM   3280  OG  SER A 857      61.700  37.690  35.430  1.00  0.00           O
ATOM   3281  HG1 SER A 857      61.060  37.380  36.080  1.00  0.00           H
ATOM   3282  C   SER A 857      62.840  36.750  38.050  1.00  0.00           C
ATOM   3283  O   SER A 857      62.200  37.490  38.720  1.00  0.00           O
ATOM   3284  N   THR A 858      62.880  35.490  38.350  1.00  0.00           N
ATOM   3285  HN  THR A 858      63.480  34.930  37.780  1.00  0.00           H
ATOM   3286  CA  THR A 858      62.350  34.880  39.570  1.00  0.00           C
ATOM   3287  HA  THR A 858      61.310  35.140  39.730  1.00  0.00           H
ATOM   3288  CB  THR A 858      62.520  33.440  39.610  1.00  0.00           C
ATOM   3289  HB  THR A 858      63.580  33.180  39.390  1.00  0.00           H
ATOM   3290  OG1 THR A 858      61.670  32.800  38.630  1.00  0.00           O
ATOM   3291  HG1 THR A 858      62.130  33.120  37.840  1.00  0.00           H
ATOM   3292  CG2 THR A 858      62.170  32.730  40.920  1.00  0.00           C
ATOM   3293 HG21 THR A 858      62.210  31.620  40.880  1.00  0.00           H
ATOM   3294 HG22 THR A 858      61.120  32.890  41.250  1.00  0.00           H
ATOM   3295 HG23 THR A 858      62.750  33.020  41.820  1.00  0.00           H
ATOM   3296  C   THR A 858      62.950  35.340  40.820  1.00  0.00           C
ATOM   3297  O   THR A 858      62.190  35.630  41.730  1.00  0.00           O
ATOM   3298  N   ILE A 859      64.260  35.430  41.020  1.00  0.00           N
ATOM   3299  HN  ILE A 859      64.900  35.280  40.270  1.00  0.00           H
ATOM   3300  CA  ILE A 859      64.920  35.910  42.250  1.00  0.00           C
ATOM   3301  HA  ILE A 859      64.740  35.310  43.140  1.00  0.00           H
ATOM   3302  CB  ILE A 859      66.450  36.090  42.000  1.00  0.00           C
ATOM   3303  HB  ILE A 859      66.670  36.510  40.990  1.00  0.00           H
ATOM   3304  CG2 ILE A 859      67.120  36.920  43.120  1.00  0.00           C
ATOM   3305 HG21 ILE A 859      68.220  36.800  43.120  1.00  0.00           H
ATOM   3306 HG22 ILE A 859      66.720  36.740  44.140  1.00  0.00           H
ATOM   3307 HG23 ILE A 859      66.930  37.950  42.730  1.00  0.00           H
ATOM   3308  CG1 ILE A 859      67.120  34.670  42.020  1.00  0.00           C
ATOM   3309 HG11 ILE A 859      66.490  33.910  41.500  1.00  0.00           H
ATOM   3310 HG12 ILE A 859      67.290  34.360  43.080  1.00  0.00           H
ATOM   3311  CD  ILE A 859      68.460  34.580  41.280  1.00  0.00           C
ATOM   3312  HD1 ILE A 859      68.810  33.560  41.050  1.00  0.00           H
ATOM   3313  HD2 ILE A 859      69.220  35.210  41.790  1.00  0.00           H
ATOM   3314  HD3 ILE A 859      68.350  35.020  40.260  1.00  0.00           H
ATOM   3315  C   ILE A 859      64.420  37.350  42.530  1.00  0.00           C
ATOM   3316  O   ILE A 859      64.090  37.680  43.660  1.00  0.00           O
ATOM   3317  N   SER A 860      64.380  38.150  41.450  1.00  0.00           N
ATOM   3318  HN  SER A 860      64.720  37.810  40.570  1.00  0.00           H
ATOM   3319  CA  SER A 860      63.870  39.470  41.450  1.00  0.00           C
ATOM   3320  HA  SER A 860      64.350  40.020  42.250  1.00  0.00           H
ATOM   3321  CB  SER A 860      64.120  40.270  40.170  1.00  0.00           C
ATOM   3322  HB1 SER A 860      63.520  41.210  40.160  1.00  0.00           H
ATOM   3323  HB2 SER A 860      63.910  39.700  39.260  1.00  0.00           H
ATOM   3324  OG  SER A 860      65.500  40.700  40.110  1.00  0.00           O
ATOM   3325  HG1 SER A 860      65.720  40.950  41.020  1.00  0.00           H
ATOM   3326  C   SER A 860      62.400  39.590  41.730  1.00  0.00           C
ATOM   3327  O   SER A 860      62.000  40.560  42.350  1.00  0.00           O
ATOM   3328  N   ASP A 861      61.530  38.630  41.260  1.00  0.00           N
ATOM   3329  HN  ASP A 861      61.830  37.940  40.610  1.00  0.00           H
ATOM   3330  CA  ASP A 861      60.130  38.490  41.730  1.00  0.00           C
ATOM   3331  HA  ASP A 861      59.670  39.470  41.750  1.00  0.00           H
ATOM   3332  CB  ASP A 861      59.430  37.640  40.730  1.00  0.00           C
ATOM   3333  HB1 ASP A 861      58.550  37.080  41.130  1.00  0.00           H
ATOM   3334  HB2 ASP A 861      60.160  36.870  40.390  1.00  0.00           H
ATOM   3335  CG  ASP A 861      59.000  38.430  39.580  1.00  0.00           C
ATOM   3336  OD1 ASP A 861      58.830  39.650  39.500  1.00  0.00           O
ATOM   3337  OD2 ASP A 861      58.740  37.730  38.540  1.00  0.00           O
ATOM   3338  C   ASP A 861      59.940  38.060  43.220  1.00  0.00           C
ATOM   3339  O   ASP A 861      58.960  38.450  43.840  1.00  0.00           O
ATOM   3340  N   PHE A 862      60.850  37.200  43.780  1.00  0.00           N
ATOM   3341  HN  PHE A 862      61.540  36.770  43.220  1.00  0.00           H
ATOM   3342  CA  PHE A 862      60.910  36.720  45.200  1.00  0.00           C
ATOM   3343  HA  PHE A 862      59.890  36.710  45.580  1.00  0.00           H
ATOM   3344  CB  PHE A 862      61.530  35.290  44.950  1.00  0.00           C
ATOM   3345  HB1 PHE A 862      62.580  35.410  44.640  1.00  0.00           H
ATOM   3346  HB2 PHE A 862      61.000  34.740  44.140  1.00  0.00           H
ATOM   3347  CG  PHE A 862      61.490  34.340  46.280  1.00  0.00           C
ATOM   3348  CD1 PHE A 862      62.650  33.750  46.710  1.00  0.00           C
ATOM   3349  HD1 PHE A 862      63.520  34.070  46.160  1.00  0.00           H
ATOM   3350  CE1 PHE A 862      62.570  32.880  47.820  1.00  0.00           C
ATOM   3351  HE1 PHE A 862      63.470  32.460  48.220  1.00  0.00           H
ATOM   3352  CZ  PHE A 862      61.380  32.530  48.450  1.00  0.00           C
ATOM   3353  HZ  PHE A 862      61.370  31.830  49.270  1.00  0.00           H
ATOM   3354  CD2 PHE A 862      60.230  33.970  46.850  1.00  0.00           C
ATOM   3355  HD2 PHE A 862      59.370  34.520  46.530  1.00  0.00           H
ATOM   3356  CE2 PHE A 862      60.160  33.070  47.910  1.00  0.00           C
ATOM   3357  HE2 PHE A 862      59.210  32.870  48.370  1.00  0.00           H
ATOM   3358  C   PHE A 862      61.720  37.550  46.260  1.00  0.00           C
ATOM   3359  O   PHE A 862      61.800  37.250  47.440  1.00  0.00           O
ATOM   3360  N   ALA A 863      62.200  38.690  45.810  1.00  0.00           N
ATOM   3361  HN  ALA A 863      62.170  38.990  44.860  1.00  0.00           H
ATOM   3362  CA  ALA A 863      63.040  39.690  46.530  1.00  0.00           C
ATOM   3363  HA  ALA A 863      63.980  39.170  46.710  1.00  0.00           H
ATOM   3364  CB  ALA A 863      63.050  40.970  45.650  1.00  0.00           C
ATOM   3365  HB1 ALA A 863      63.630  41.720  46.230  1.00  0.00           H
ATOM   3366  HB2 ALA A 863      62.050  41.420  45.520  1.00  0.00           H
ATOM   3367  HB3 ALA A 863      63.510  40.770  44.660  1.00  0.00           H
ATOM   3368  C   ALA A 863      62.630  40.150  47.960  1.00  0.00           C
ATOM   3369  O   ALA A 863      63.480  40.310  48.860  1.00  0.00           O
ATOM   3370  N   VAL A 864      61.390  40.580  48.030  1.00  0.00           N
ATOM   3371  HN  VAL A 864      60.800  40.580  47.230  1.00  0.00           H
ATOM   3372  CA  VAL A 864      60.780  41.180  49.260  1.00  0.00           C
ATOM   3373  HA  VAL A 864      61.460  41.970  49.530  1.00  0.00           H
ATOM   3374  CB  VAL A 864      59.340  41.620  49.040  1.00  0.00           C
ATOM   3375  HB  VAL A 864      58.640  40.770  48.920  1.00  0.00           H
ATOM   3376  CG1 VAL A 864      58.950  42.490  50.220  1.00  0.00           C
ATOM   3377 HG11 VAL A 864      59.660  43.340  50.200  1.00  0.00           H
ATOM   3378 HG12 VAL A 864      58.970  41.900  51.160  1.00  0.00           H
ATOM   3379 HG13 VAL A 864      57.890  42.800  50.110  1.00  0.00           H
ATOM   3380  CG2 VAL A 864      59.150  42.570  47.750  1.00  0.00           C
ATOM   3381 HG21 VAL A 864      59.100  41.910  46.860  1.00  0.00           H
ATOM   3382 HG22 VAL A 864      59.960  43.300  47.530  1.00  0.00           H
ATOM   3383 HG23 VAL A 864      58.180  43.110  47.800  1.00  0.00           H
ATOM   3384  C   VAL A 864      60.850  40.160  50.360  1.00  0.00           C
ATOM   3385  O   VAL A 864      61.320  40.430  51.470  1.00  0.00           O
ATOM   3386  N   PHE A 865      60.510  38.890  50.090  1.00  0.00           N
ATOM   3387  HN  PHE A 865      60.140  38.580  49.210  1.00  0.00           H
ATOM   3388  CA  PHE A 865      60.500  37.730  51.020  1.00  0.00           C
ATOM   3389  HA  PHE A 865      59.990  37.990  51.930  1.00  0.00           H
ATOM   3390  CB  PHE A 865      59.810  36.510  50.210  1.00  0.00           C
ATOM   3391  HB1 PHE A 865      60.440  36.370  49.310  1.00  0.00           H
ATOM   3392  HB2 PHE A 865      58.770  36.810  49.990  1.00  0.00           H
ATOM   3393  CG  PHE A 865      59.800  35.260  51.030  1.00  0.00           C
ATOM   3394  CD1 PHE A 865      60.960  34.470  51.010  1.00  0.00           C
ATOM   3395  HD1 PHE A 865      61.800  34.780  50.420  1.00  0.00           H
ATOM   3396  CE1 PHE A 865      60.960  33.260  51.730  1.00  0.00           C
ATOM   3397  HE1 PHE A 865      61.800  32.580  51.680  1.00  0.00           H
ATOM   3398  CZ  PHE A 865      59.890  32.980  52.530  1.00  0.00           C
ATOM   3399  HZ  PHE A 865      59.970  32.070  53.110  1.00  0.00           H
ATOM   3400  CD2 PHE A 865      58.620  34.920  51.710  1.00  0.00           C
ATOM   3401  HD2 PHE A 865      57.790  35.620  51.690  1.00  0.00           H
ATOM   3402  CE2 PHE A 865      58.700  33.820  52.530  1.00  0.00           C
ATOM   3403  HE2 PHE A 865      57.870  33.520  53.150  1.00  0.00           H
ATOM   3404  C   PHE A 865      61.880  37.460  51.440  1.00  0.00           C
ATOM   3405  O   PHE A 865      62.200  37.170  52.570  1.00  0.00           O
ATOM   3406  N   LEU A 866      62.760  37.450  50.450  1.00  0.00           N
ATOM   3407  HN  LEU A 866      62.460  37.590  49.510  1.00  0.00           H
ATOM   3408  CA  LEU A 866      64.180  37.060  50.610  1.00  0.00           C
ATOM   3409  HA  LEU A 866      64.080  36.130  51.150  1.00  0.00           H
ATOM   3410  CB  LEU A 866      64.740  36.850  49.210  1.00  0.00           C
ATOM   3411  HB1 LEU A 866      64.710  37.800  48.640  1.00  0.00           H
ATOM   3412  HB2 LEU A 866      64.130  36.100  48.660  1.00  0.00           H
ATOM   3413  CG  LEU A 866      66.220  36.330  49.320  1.00  0.00           C
ATOM   3414  HG  LEU A 866      66.880  36.840  50.050  1.00  0.00           H
ATOM   3415  CD1 LEU A 866      66.360  34.930  49.820  1.00  0.00           C
ATOM   3416 HD11 LEU A 866      66.210  34.200  48.990  1.00  0.00           H
ATOM   3417 HD12 LEU A 866      65.700  34.750  50.700  1.00  0.00           H
ATOM   3418 HD13 LEU A 866      67.370  34.710  50.230  1.00  0.00           H
ATOM   3419  CD2 LEU A 866      67.020  36.570  48.030  1.00  0.00           C
ATOM   3420 HD21 LEU A 866      68.100  36.310  48.130  1.00  0.00           H
ATOM   3421 HD22 LEU A 866      66.910  37.610  47.660  1.00  0.00           H
ATOM   3422 HD23 LEU A 866      66.790  35.910  47.180  1.00  0.00           H
ATOM   3423  C   LEU A 866      64.880  38.090  51.420  1.00  0.00           C
ATOM   3424  O   LEU A 866      65.690  37.760  52.240  1.00  0.00           O
ATOM   3425  N   THR A 867      64.510  39.330  51.270  1.00  0.00           N
ATOM   3426  HN  THR A 867      63.860  39.490  50.530  1.00  0.00           H
ATOM   3427  CA  THR A 867      64.940  40.410  52.130  1.00  0.00           C
ATOM   3428  HA  THR A 867      66.010  40.540  52.100  1.00  0.00           H
ATOM   3429  CB  THR A 867      64.370  41.790  51.670  1.00  0.00           C
ATOM   3430  HB  THR A 867      63.270  41.720  51.710  1.00  0.00           H
ATOM   3431  OG1 THR A 867      64.730  42.250  50.370  1.00  0.00           O
ATOM   3432  HG1 THR A 867      64.630  41.500  49.780  1.00  0.00           H
ATOM   3433  CG2 THR A 867      64.760  42.990  52.530  1.00  0.00           C
ATOM   3434 HG21 THR A 867      65.860  43.100  52.380  1.00  0.00           H
ATOM   3435 HG22 THR A 867      64.440  42.870  53.590  1.00  0.00           H
ATOM   3436 HG23 THR A 867      64.270  43.880  52.100  1.00  0.00           H
ATOM   3437  C   THR A 867      64.660  40.200  53.550  1.00  0.00           C
ATOM   3438  O   THR A 867      65.590  40.400  54.350  1.00  0.00           O
ATOM   3439  N   ILE A 868      63.450  39.760  53.930  1.00  0.00           N
ATOM   3440  HN  ILE A 868      62.720  39.590  53.250  1.00  0.00           H
ATOM   3441  CA  ILE A 868      63.290  39.310  55.320  1.00  0.00           C
ATOM   3442  HA  ILE A 868      63.550  40.100  56.000  1.00  0.00           H
ATOM   3443  CB  ILE A 868      61.870  38.920  55.650  1.00  0.00           C
ATOM   3444  HB  ILE A 868      61.480  38.180  54.930  1.00  0.00           H
ATOM   3445  CG2 ILE A 868      61.770  38.370  57.040  1.00  0.00           C
ATOM   3446 HG21 ILE A 868      62.410  37.540  57.380  1.00  0.00           H
ATOM   3447 HG22 ILE A 868      60.710  38.020  57.160  1.00  0.00           H
ATOM   3448 HG23 ILE A 868      61.910  39.150  57.810  1.00  0.00           H
ATOM   3449  CG1 ILE A 868      60.930  40.160  55.460  1.00  0.00           C
ATOM   3450 HG11 ILE A 868      61.110  40.630  54.470  1.00  0.00           H
ATOM   3451 HG12 ILE A 868      61.100  40.960  56.220  1.00  0.00           H
ATOM   3452  CD  ILE A 868      59.450  39.710  55.540  1.00  0.00           C
ATOM   3453  HD1 ILE A 868      58.740  40.530  55.290  1.00  0.00           H
ATOM   3454  HD2 ILE A 868      59.350  39.340  56.580  1.00  0.00           H
ATOM   3455  HD3 ILE A 868      59.290  38.780  54.950  1.00  0.00           H
ATOM   3456  C   ILE A 868      64.250  38.130  55.770  1.00  0.00           C
ATOM   3457  O   ILE A 868      64.880  38.220  56.840  1.00  0.00           O
ATOM   3458  N   VAL A 869      64.390  37.160  54.890  1.00  0.00           N
ATOM   3459  HN  VAL A 869      63.760  37.250  54.120  1.00  0.00           H
ATOM   3460  CA  VAL A 869      65.150  35.860  55.000  1.00  0.00           C
ATOM   3461  HA  VAL A 869      64.600  35.310  55.760  1.00  0.00           H
ATOM   3462  CB  VAL A 869      65.220  34.860  53.810  1.00  0.00           C
ATOM   3463  HB  VAL A 869      65.660  35.440  52.980  1.00  0.00           H
ATOM   3464  CG1 VAL A 869      65.960  33.510  54.060  1.00  0.00           C
ATOM   3465 HG11 VAL A 869      65.430  32.810  54.740  1.00  0.00           H
ATOM   3466 HG12 VAL A 869      67.010  33.710  54.360  1.00  0.00           H
ATOM   3467 HG13 VAL A 869      66.030  32.970  53.100  1.00  0.00           H
ATOM   3468  CG2 VAL A 869      63.770  34.370  53.590  1.00  0.00           C
ATOM   3469 HG21 VAL A 869      63.590  33.980  52.560  1.00  0.00           H
ATOM   3470 HG22 VAL A 869      62.980  35.150  53.620  1.00  0.00           H
ATOM   3471 HG23 VAL A 869      63.640  33.500  54.280  1.00  0.00           H
ATOM   3472  C   VAL A 869      66.580  36.040  55.390  1.00  0.00           C
ATOM   3473  O   VAL A 869      67.020  35.530  56.390  1.00  0.00           O
ATOM   3474  N   ILE A 870      67.420  36.840  54.620  1.00  0.00           N
ATOM   3475  HN  ILE A 870      67.010  37.210  53.780  1.00  0.00           H
ATOM   3476  CA  ILE A 870      68.870  37.100  54.880  1.00  0.00           C
ATOM   3477  HA  ILE A 870      69.300  36.110  54.860  1.00  0.00           H
ATOM   3478  CB  ILE A 870      69.410  38.120  53.840  1.00  0.00           C
ATOM   3479  HB  ILE A 870      68.800  39.050  53.820  1.00  0.00           H
ATOM   3480  CG2 ILE A 870      70.880  38.650  54.100  1.00  0.00           C
ATOM   3481 HG21 ILE A 870      71.150  39.310  53.250  1.00  0.00           H
ATOM   3482 HG22 ILE A 870      71.530  37.760  54.210  1.00  0.00           H
ATOM   3483 HG23 ILE A 870      70.840  39.200  55.070  1.00  0.00           H
ATOM   3484  CG1 ILE A 870      69.300  37.580  52.360  1.00  0.00           C
ATOM   3485 HG11 ILE A 870      69.700  38.330  51.650  1.00  0.00           H
ATOM   3486 HG12 ILE A 870      68.220  37.420  52.140  1.00  0.00           H
ATOM   3487  CD  ILE A 870      70.010  36.220  52.110  1.00  0.00           C
ATOM   3488  HD1 ILE A 870      69.970  36.100  51.010  1.00  0.00           H
ATOM   3489  HD2 ILE A 870      69.620  35.310  52.620  1.00  0.00           H
ATOM   3490  HD3 ILE A 870      71.070  36.410  52.360  1.00  0.00           H
ATOM   3491  C   ILE A 870      68.990  37.750  56.280  1.00  0.00           C
ATOM   3492  O   ILE A 870      69.720  37.300  57.150  1.00  0.00           O
ATOM   3493  N   MET A 871      68.160  38.750  56.520  1.00  0.00           N
ATOM   3494  HN  MET A 871      67.550  39.140  55.830  1.00  0.00           H
ATOM   3495  CA  MET A 871      68.020  39.480  57.780  1.00  0.00           C
ATOM   3496  HA  MET A 871      69.000  39.930  57.910  1.00  0.00           H
ATOM   3497  CB  MET A 871      67.090  40.700  57.830  1.00  0.00           C
ATOM   3498  HB1 MET A 871      67.120  41.150  58.850  1.00  0.00           H
ATOM   3499  HB2 MET A 871      66.030  40.420  57.710  1.00  0.00           H
ATOM   3500  CG  MET A 871      67.350  41.920  56.970  1.00  0.00           C
ATOM   3501  HG1 MET A 871      66.690  42.770  57.280  1.00  0.00           H
ATOM   3502  HG2 MET A 871      67.140  41.710  55.900  1.00  0.00           H
ATOM   3503  SD  MET A 871      68.990  42.620  57.350  1.00  0.00           S
ATOM   3504  CE  MET A 871      68.590  44.150  56.410  1.00  0.00           C
ATOM   3505  HE1 MET A 871      68.410  43.970  55.330  1.00  0.00           H
ATOM   3506  HE2 MET A 871      69.510  44.740  56.510  1.00  0.00           H
ATOM   3507  HE3 MET A 871      67.680  44.650  56.840  1.00  0.00           H
ATOM   3508  C   MET A 871      67.740  38.680  59.000  1.00  0.00           C
ATOM   3509  O   MET A 871      68.400  38.930  60.030  1.00  0.00           O
ATOM   3510  N   VAL A 872      66.810  37.680  58.970  1.00  0.00           N
ATOM   3511  HN  VAL A 872      66.370  37.540  58.090  1.00  0.00           H
ATOM   3512  CA  VAL A 872      66.420  36.830  60.070  1.00  0.00           C
ATOM   3513  HA  VAL A 872      66.530  37.540  60.870  1.00  0.00           H
ATOM   3514  CB  VAL A 872      65.000  36.290  60.030  1.00  0.00           C
ATOM   3515  HB  VAL A 872      64.820  35.840  61.020  1.00  0.00           H
ATOM   3516  CG1 VAL A 872      64.040  37.500  59.980  1.00  0.00           C
ATOM   3517 HG11 VAL A 872      63.020  37.160  59.720  1.00  0.00           H
ATOM   3518 HG12 VAL A 872      64.380  38.240  59.220  1.00  0.00           H
ATOM   3519 HG13 VAL A 872      64.020  37.960  61.000  1.00  0.00           H
ATOM   3520  CG2 VAL A 872      64.620  35.440  58.770  1.00  0.00           C
ATOM   3521 HG21 VAL A 872      64.380  36.090  57.900  1.00  0.00           H
ATOM   3522 HG22 VAL A 872      63.740  34.820  59.020  1.00  0.00           H
ATOM   3523 HG23 VAL A 872      65.380  34.660  58.540  1.00  0.00           H
ATOM   3524  C   VAL A 872      67.360  35.640  60.200  1.00  0.00           C
ATOM   3525  O   VAL A 872      67.440  35.180  61.400  1.00  0.00           O
ATOM   3526  N   THR A 873      68.110  35.220  59.160  1.00  0.00           N
ATOM   3527  HN  THR A 873      67.960  35.600  58.260  1.00  0.00           H
ATOM   3528  CA  THR A 873      69.290  34.290  59.250  1.00  0.00           C
ATOM   3529  HA  THR A 873      68.860  33.510  59.870  1.00  0.00           H
ATOM   3530  CB  THR A 873      69.660  33.900  57.820  1.00  0.00           C
ATOM   3531  HB  THR A 873      70.080  34.820  57.350  1.00  0.00           H
ATOM   3532  OG1 THR A 873      68.570  33.430  57.080  1.00  0.00           O
ATOM   3533  HG1 THR A 873      67.910  34.100  56.950  1.00  0.00           H
ATOM   3534  CG2 THR A 873      70.760  32.820  57.870  1.00  0.00           C
ATOM   3535 HG21 THR A 873      71.640  32.980  58.520  1.00  0.00           H
ATOM   3536 HG22 THR A 873      71.210  32.650  56.870  1.00  0.00           H
ATOM   3537 HG23 THR A 873      70.260  31.880  58.210  1.00  0.00           H
ATOM   3538  C   THR A 873      70.340  34.980  60.070  1.00  0.00           C
ATOM   3539  O   THR A 873      70.970  34.380  60.910  1.00  0.00           O
ATOM   3540  N   ILE A 874      70.640  36.260  59.950  1.00  0.00           N
ATOM   3541  HN  ILE A 874      70.210  36.810  59.240  1.00  0.00           H
ATOM   3542  CA  ILE A 874      71.590  36.930  60.780  1.00  0.00           C
ATOM   3543  HA  ILE A 874      72.460  36.310  60.860  1.00  0.00           H
ATOM   3544  CB  ILE A 874      71.850  38.290  60.170  1.00  0.00           C
ATOM   3545  HB  ILE A 874      70.880  38.820  60.010  1.00  0.00           H
ATOM   3546  CG2 ILE A 874      72.750  39.120  61.140  1.00  0.00           C
ATOM   3547 HG21 ILE A 874      73.040  40.050  60.610  1.00  0.00           H
ATOM   3548 HG22 ILE A 874      73.670  38.510  61.310  1.00  0.00           H
ATOM   3549 HG23 ILE A 874      72.250  39.310  62.110  1.00  0.00           H
ATOM   3550  CG1 ILE A 874      72.640  37.990  58.950  1.00  0.00           C
ATOM   3551 HG11 ILE A 874      72.090  37.310  58.270  1.00  0.00           H
ATOM   3552 HG12 ILE A 874      73.610  37.520  59.220  1.00  0.00           H
ATOM   3553  CD  ILE A 874      72.920  39.190  58.090  1.00  0.00           C
ATOM   3554  HD1 ILE A 874      71.980  39.710  57.830  1.00  0.00           H
ATOM   3555  HD2 ILE A 874      73.400  38.900  57.140  1.00  0.00           H
ATOM   3556  HD3 ILE A 874      73.560  39.940  58.620  1.00  0.00           H
ATOM   3557  C   ILE A 874      71.170  36.980  62.280  1.00  0.00           C
ATOM   3558  O   ILE A 874      71.880  36.640  63.240  1.00  0.00           O
ATOM   3559  N   ASP A 875      69.900  37.380  62.570  1.00  0.00           N
ATOM   3560  HN  ASP A 875      69.350  37.660  61.790  1.00  0.00           H
ATOM   3561  CA  ASP A 875      69.310  37.360  63.870  1.00  0.00           C
ATOM   3562  HA  ASP A 875      69.900  37.970  64.520  1.00  0.00           H
ATOM   3563  CB  ASP A 875      67.880  37.920  63.750  1.00  0.00           C
ATOM   3564  HB1 ASP A 875      67.130  37.140  63.500  1.00  0.00           H
ATOM   3565  HB2 ASP A 875      67.720  38.850  63.160  1.00  0.00           H
ATOM   3566  CG  ASP A 875      67.370  38.470  65.100  1.00  0.00           C
ATOM   3567  OD1 ASP A 875      68.210  38.650  66.000  1.00  0.00           O
ATOM   3568  OD2 ASP A 875      66.150  38.620  65.230  1.00  0.00           O
ATOM   3569  C   ASP A 875      69.280  36.080  64.570  1.00  0.00           C
ATOM   3570  O   ASP A 875      69.590  36.090  65.750  1.00  0.00           O
ATOM   3571  N   TYR A 876      69.070  34.900  63.810  1.00  0.00           N
ATOM   3572  HN  TYR A 876      68.710  34.950  62.880  1.00  0.00           H
ATOM   3573  CA  TYR A 876      69.150  33.540  64.420  1.00  0.00           C
ATOM   3574  HA  TYR A 876      68.520  33.450  65.290  1.00  0.00           H
ATOM   3575  CB  TYR A 876      68.470  32.560  63.460  1.00  0.00           C
ATOM   3576  HB1 TYR A 876      69.140  32.520  62.580  1.00  0.00           H
ATOM   3577  HB2 TYR A 876      67.570  33.080  63.050  1.00  0.00           H
ATOM   3578  CG  TYR A 876      68.350  31.150  63.990  1.00  0.00           C
ATOM   3579  CD1 TYR A 876      68.660  30.100  63.160  1.00  0.00           C
ATOM   3580  HD1 TYR A 876      69.170  30.290  62.230  1.00  0.00           H
ATOM   3581  CE1 TYR A 876      68.430  28.820  63.610  1.00  0.00           C
ATOM   3582  HE1 TYR A 876      68.540  27.950  62.980  1.00  0.00           H
ATOM   3583  CZ  TYR A 876      67.840  28.570  64.850  1.00  0.00           C
ATOM   3584  OH  TYR A 876      67.870  27.330  65.410  1.00  0.00           O
ATOM   3585  HH  TYR A 876      67.440  27.330  66.270  1.00  0.00           H
ATOM   3586  CD2 TYR A 876      67.680  30.930  65.190  1.00  0.00           C
ATOM   3587  HD2 TYR A 876      67.350  31.770  65.790  1.00  0.00           H
ATOM   3588  CE2 TYR A 876      67.430  29.670  65.680  1.00  0.00           C
ATOM   3589  HE2 TYR A 876      66.890  29.430  66.570  1.00  0.00           H
ATOM   3590  C   TYR A 876      70.630  33.120  64.740  1.00  0.00           C
ATOM   3591  O   TYR A 876      70.830  32.280  65.630  1.00  0.00           O
ATOM   3592  N   LEU A 877      71.620  33.640  64.010  1.00  0.00           N
ATOM   3593  HN  LEU A 877      71.440  34.270  63.250  1.00  0.00           H
ATOM   3594  CA  LEU A 877      72.970  33.240  64.210  1.00  0.00           C
ATOM   3595  HA  LEU A 877      73.110  32.260  64.630  1.00  0.00           H
ATOM   3596  CB  LEU A 877      73.670  33.200  62.830  1.00  0.00           C
ATOM   3597  HB1 LEU A 877      74.780  33.190  62.930  1.00  0.00           H
ATOM   3598  HB2 LEU A 877      73.350  34.100  62.270  1.00  0.00           H
ATOM   3599  CG  LEU A 877      73.210  32.050  61.860  1.00  0.00           C
ATOM   3600  HG  LEU A 877      72.110  32.180  61.710  1.00  0.00           H
ATOM   3601  CD1 LEU A 877      73.940  32.140  60.450  1.00  0.00           C
ATOM   3602 HD11 LEU A 877      73.470  31.300  59.900  1.00  0.00           H
ATOM   3603 HD12 LEU A 877      75.030  31.910  60.450  1.00  0.00           H
ATOM   3604 HD13 LEU A 877      73.780  33.150  60.020  1.00  0.00           H
ATOM   3605  CD2 LEU A 877      73.360  30.610  62.520  1.00  0.00           C
ATOM   3606 HD21 LEU A 877      72.810  30.520  63.480  1.00  0.00           H
ATOM   3607 HD22 LEU A 877      74.400  30.270  62.660  1.00  0.00           H
ATOM   3608 HD23 LEU A 877      72.880  29.810  61.900  1.00  0.00           H
ATOM   3609  C   LEU A 877      73.730  34.160  65.120  1.00  0.00           C
ATOM   3610  O   LEU A 877      74.470  33.780  66.060  1.00  0.00           O
ATOM   3611  N   VAL A 878      73.690  35.470  64.850  1.00  0.00           N
ATOM   3612  HN  VAL A 878      73.090  35.830  64.130  1.00  0.00           H
ATOM   3613  CA  VAL A 878      74.580  36.390  65.600  1.00  0.00           C
ATOM   3614  HA  VAL A 878      75.130  35.910  66.390  1.00  0.00           H
ATOM   3615  CB  VAL A 878      75.600  37.050  64.650  1.00  0.00           C
ATOM   3616  HB  VAL A 878      76.080  37.810  65.310  1.00  0.00           H
ATOM   3617  CG1 VAL A 878      76.690  36.160  64.060  1.00  0.00           C
ATOM   3618 HG11 VAL A 878      76.270  35.350  63.440  1.00  0.00           H
ATOM   3619 HG12 VAL A 878      77.160  35.590  64.890  1.00  0.00           H
ATOM   3620 HG13 VAL A 878      77.510  36.750  63.590  1.00  0.00           H
ATOM   3621  CG2 VAL A 878      74.760  37.650  63.500  1.00  0.00           C
ATOM   3622 HG21 VAL A 878      74.310  36.800  62.940  1.00  0.00           H
ATOM   3623 HG22 VAL A 878      75.330  38.280  62.790  1.00  0.00           H
ATOM   3624 HG23 VAL A 878      73.950  38.280  63.950  1.00  0.00           H
ATOM   3625  C   VAL A 878      73.790  37.360  66.420  1.00  0.00           C
ATOM   3626  O   VAL A 878      74.230  37.810  67.470  1.00  0.00           O
ATOM   3627  N   GLY A 879      72.480  37.640  66.120  1.00  0.00           N
ATOM   3628  HN  GLY A 879      72.110  37.350  65.230  1.00  0.00           H
ATOM   3629  CA  GLY A 879      71.600  38.530  66.800  1.00  0.00           C
ATOM   3630  HA1 GLY A 879      71.860  38.680  67.840  1.00  0.00           H
ATOM   3631  HA2 GLY A 879      70.610  38.110  66.700  1.00  0.00           H
ATOM   3632  C   GLY A 879      71.700  39.910  66.220  1.00  0.00           C
ATOM   3633  O   GLY A 879      72.810  40.450  66.190  1.00  0.00           O
ATOM   3634  N   VAL A 880      70.490  40.420  65.930  1.00  0.00           N
ATOM   3635  HN  VAL A 880      69.640  39.910  65.960  1.00  0.00           H
ATOM   3636  CA  VAL A 880      70.240  41.770  65.460  1.00  0.00           C
ATOM   3637  HA  VAL A 880      71.160  42.340  65.370  1.00  0.00           H
ATOM   3638  CB  VAL A 880      69.520  41.720  64.120  1.00  0.00           C
ATOM   3639  HB  VAL A 880      68.730  40.940  64.160  1.00  0.00           H
ATOM   3640  CG1 VAL A 880      69.150  43.130  63.660  1.00  0.00           C
ATOM   3641 HG11 VAL A 880      68.630  42.990  62.700  1.00  0.00           H
ATOM   3642 HG12 VAL A 880      70.010  43.780  63.400  1.00  0.00           H
ATOM   3643 HG13 VAL A 880      68.410  43.650  64.300  1.00  0.00           H
ATOM   3644  CG2 VAL A 880      70.520  41.220  63.100  1.00  0.00           C
ATOM   3645 HG21 VAL A 880      70.870  40.200  63.360  1.00  0.00           H
ATOM   3646 HG22 VAL A 880      71.410  41.860  63.200  1.00  0.00           H
ATOM   3647 HG23 VAL A 880      70.100  41.190  62.070  1.00  0.00           H
ATOM   3648  C   VAL A 880      69.230  42.400  66.460  1.00  0.00           C
ATOM   3649  O   VAL A 880      68.060  42.080  66.390  1.00  0.00           O
ATOM   3650  N   PRO A 881      69.610  43.290  67.290  1.00  0.00           N
ATOM   3651  CD  PRO A 881      71.060  43.710  67.420  1.00  0.00           C
ATOM   3652  HD1 PRO A 881      71.230  44.580  66.740  1.00  0.00           H
ATOM   3653  HD2 PRO A 881      71.830  42.920  67.330  1.00  0.00           H
ATOM   3654  CA  PRO A 881      68.750  44.170  68.120  1.00  0.00           C
ATOM   3655  HA  PRO A 881      68.150  43.490  68.690  1.00  0.00           H
ATOM   3656  CB  PRO A 881      69.720  44.980  68.990  1.00  0.00           C
ATOM   3657  HB1 PRO A 881      69.280  45.080  70.000  1.00  0.00           H
ATOM   3658  HB2 PRO A 881      69.970  45.970  68.550  1.00  0.00           H
ATOM   3659  CG  PRO A 881      71.050  44.200  68.930  1.00  0.00           C
ATOM   3660  HG1 PRO A 881      71.970  44.800  69.090  1.00  0.00           H
ATOM   3661  HG2 PRO A 881      71.090  43.300  69.580  1.00  0.00           H
ATOM   3662  C   PRO A 881      67.660  44.970  67.350  1.00  0.00           C
ATOM   3663  O   PRO A 881      67.930  45.540  66.310  1.00  0.00           O
ATOM   3664  N   SER A 882      66.470  45.010  67.970  1.00  0.00           N
ATOM   3665  HN  SER A 882      66.430  44.500  68.820  1.00  0.00           H
ATOM   3666  CA  SER A 882      65.270  45.400  67.290  1.00  0.00           C
ATOM   3667  HA  SER A 882      65.420  46.470  67.280  1.00  0.00           H
ATOM   3668  CB  SER A 882      64.930  44.820  65.910  1.00  0.00           C
ATOM   3669  HB1 SER A 882      63.900  45.010  65.560  1.00  0.00           H
ATOM   3670  HB2 SER A 882      65.120  43.730  65.860  1.00  0.00           H
ATOM   3671  OG  SER A 882      65.780  45.380  64.930  1.00  0.00           O
ATOM   3672  HG1 SER A 882      66.630  45.270  65.350  1.00  0.00           H
ATOM   3673  C   SER A 882      63.980  45.000  68.110  1.00  0.00           C
ATOM   3674  O   SER A 882      63.950  43.820  68.440  1.00  0.00           O
ATOM   3675  N   PRO A 883      63.020  45.800  68.420  1.00  0.00           N
ATOM   3676  CD  PRO A 883      63.000  47.240  68.030  1.00  0.00           C
ATOM   3677  HD1 PRO A 883      63.670  47.410  67.160  1.00  0.00           H
ATOM   3678  HD2 PRO A 883      63.440  47.880  68.820  1.00  0.00           H
ATOM   3679  CA  PRO A 883      61.710  45.290  68.630  1.00  0.00           C
ATOM   3680  HA  PRO A 883      61.780  44.680  69.510  1.00  0.00           H
ATOM   3681  CB  PRO A 883      60.920  46.610  68.870  1.00  0.00           C
ATOM   3682  HB1 PRO A 883      61.180  46.940  69.900  1.00  0.00           H
ATOM   3683  HB2 PRO A 883      59.840  46.650  68.690  1.00  0.00           H
ATOM   3684  CG  PRO A 883      61.540  47.690  67.990  1.00  0.00           C
ATOM   3685  HG1 PRO A 883      61.110  47.660  66.970  1.00  0.00           H
ATOM   3686  HG2 PRO A 883      61.440  48.720  68.390  1.00  0.00           H
ATOM   3687  C   PRO A 883      61.030  44.450  67.470  1.00  0.00           C
ATOM   3688  O   PRO A 883      61.420  44.610  66.330  1.00  0.00           O
ATOM   3689  N   LYS A 884      60.110  43.550  67.820  1.00  0.00           N
ATOM   3690  HN  LYS A 884      59.880  43.530  68.790  1.00  0.00           H
ATOM   3691  CA  LYS A 884      59.650  42.490  66.920  1.00  0.00           C
ATOM   3692  HA  LYS A 884      60.160  42.710  66.000  1.00  0.00           H
ATOM   3693  CB  LYS A 884      59.920  41.130  67.580  1.00  0.00           C
ATOM   3694  HB1 LYS A 884      59.450  40.370  66.920  1.00  0.00           H
ATOM   3695  HB2 LYS A 884      59.420  41.100  68.560  1.00  0.00           H
ATOM   3696  CG  LYS A 884      61.420  40.690  67.880  1.00  0.00           C
ATOM   3697  HG1 LYS A 884      61.400  39.610  68.110  1.00  0.00           H
ATOM   3698  HG2 LYS A 884      61.860  41.270  68.730  1.00  0.00           H
ATOM   3699  CD  LYS A 884      62.290  40.950  66.620  1.00  0.00           C
ATOM   3700  HD1 LYS A 884      62.270  42.050  66.430  1.00  0.00           H
ATOM   3701  HD2 LYS A 884      61.670  40.340  65.940  1.00  0.00           H
ATOM   3702  CE  LYS A 884      63.800  40.400  66.660  1.00  0.00           C
ATOM   3703  HE1 LYS A 884      64.310  40.710  67.580  1.00  0.00           H
ATOM   3704  HE2 LYS A 884      64.340  40.890  65.820  1.00  0.00           H
ATOM   3705  NZ  LYS A 884      63.890  38.980  66.390  1.00  0.00           N
ATOM   3706  HZ1 LYS A 884      64.810  38.700  65.990  1.00  0.00           H
ATOM   3707  HZ2 LYS A 884      63.190  38.670  65.680  1.00  0.00           H
ATOM   3708  HZ3 LYS A 884      63.650  38.480  67.270  1.00  0.00           H
ATOM   3709  C   LYS A 884      58.140  42.740  66.620  1.00  0.00           C
ATOM   3710  O   LYS A 884      57.510  43.560  67.240  1.00  0.00           O
ATOM   3711  N   LEU A 885      57.590  42.040  65.620  1.00  0.00           N
ATOM   3712  HN  LEU A 885      58.140  41.380  65.100  1.00  0.00           H
ATOM   3713  CA  LEU A 885      56.170  41.910  65.410  1.00  0.00           C
ATOM   3714  HA  LEU A 885      55.760  42.890  65.260  1.00  0.00           H
ATOM   3715  CB  LEU A 885      56.030  41.290  63.960  1.00  0.00           C
ATOM   3716  HB1 LEU A 885      56.470  40.270  63.960  1.00  0.00           H
ATOM   3717  HB2 LEU A 885      56.560  42.000  63.290  1.00  0.00           H
ATOM   3718  CG  LEU A 885      54.560  41.180  63.450  1.00  0.00           C
ATOM   3719  HG  LEU A 885      53.880  40.690  64.170  1.00  0.00           H
ATOM   3720  CD1 LEU A 885      53.800  42.500  63.250  1.00  0.00           C
ATOM   3721 HD11 LEU A 885      53.740  43.030  64.220  1.00  0.00           H
ATOM   3722 HD12 LEU A 885      52.730  42.450  62.900  1.00  0.00           H
ATOM   3723 HD13 LEU A 885      54.410  43.110  62.550  1.00  0.00           H
ATOM   3724  CD2 LEU A 885      54.540  40.350  62.170  1.00  0.00           C
ATOM   3725 HD21 LEU A 885      53.460  40.230  61.920  1.00  0.00           H
ATOM   3726 HD22 LEU A 885      54.910  39.330  62.420  1.00  0.00           H
ATOM   3727 HD23 LEU A 885      54.970  40.890  61.310  1.00  0.00           H
ATOM   3728  C   LEU A 885      55.350  41.100  66.420  1.00  0.00           C
ATOM   3729  O   LEU A 885      55.660  39.990  66.740  1.00  0.00           O
ATOM   3730  N   HSD A 886      54.370  41.800  67.140  1.00  0.00           N
ATOM   3731  HN  HSD A 886      54.290  42.760  66.930  1.00  0.00           H
ATOM   3732  CA  HSD A 886      53.530  41.310  68.230  1.00  0.00           C
ATOM   3733  HA  HSD A 886      54.220  40.640  68.720  1.00  0.00           H
ATOM   3734  CB  HSD A 886      53.020  42.420  69.160  1.00  0.00           C
ATOM   3735  HB1 HSD A 886      52.360  41.960  69.930  1.00  0.00           H
ATOM   3736  HB2 HSD A 886      52.540  43.250  68.590  1.00  0.00           H
ATOM   3737  ND1 HSD A 886      54.170  44.310  70.350  1.00  0.00           N
ATOM   3738  HD1 HSD A 886      53.510  45.050  70.240  1.00  0.00           H
ATOM   3739  CG  HSD A 886      54.220  43.040  69.830  1.00  0.00           C
ATOM   3740  CE1 HSD A 886      55.330  44.560  70.990  1.00  0.00           C
ATOM   3741  HE1 HSD A 886      55.560  45.490  71.490  1.00  0.00           H
ATOM   3742  NE2 HSD A 886      56.130  43.480  70.910  1.00  0.00           N
ATOM   3743  CD2 HSD A 886      55.410  42.530  70.230  1.00  0.00           C
ATOM   3744  HD2 HSD A 886      55.860  41.620  69.860  1.00  0.00           H
ATOM   3745  C   HSD A 886      52.390  40.530  67.750  1.00  0.00           C
ATOM   3746  O   HSD A 886      51.260  40.950  67.840  1.00  0.00           O
ATOM   3747  N   VAL A 887      52.610  39.230  67.320  1.00  0.00           N
ATOM   3748  HN  VAL A 887      53.530  38.860  67.500  1.00  0.00           H
ATOM   3749  CA  VAL A 887      51.520  38.350  66.940  1.00  0.00           C
ATOM   3750  HA  VAL A 887      50.900  38.930  66.280  1.00  0.00           H
ATOM   3751  CB  VAL A 887      52.030  37.210  66.090  1.00  0.00           C
ATOM   3752  HB  VAL A 887      51.100  36.720  65.730  1.00  0.00           H
ATOM   3753  CG1 VAL A 887      52.730  37.860  64.920  1.00  0.00           C
ATOM   3754 HG11 VAL A 887      52.790  37.070  64.140  1.00  0.00           H
ATOM   3755 HG12 VAL A 887      53.780  38.120  65.160  1.00  0.00           H
ATOM   3756 HG13 VAL A 887      52.150  38.740  64.550  1.00  0.00           H
ATOM   3757  CG2 VAL A 887      52.890  36.200  66.780  1.00  0.00           C
ATOM   3758 HG21 VAL A 887      52.390  35.590  67.570  1.00  0.00           H
ATOM   3759 HG22 VAL A 887      53.740  36.760  67.200  1.00  0.00           H
ATOM   3760 HG23 VAL A 887      53.370  35.580  65.990  1.00  0.00           H
ATOM   3761  C   VAL A 887      50.720  37.970  68.130  1.00  0.00           C
ATOM   3762  O   VAL A 887      51.240  37.750  69.240  1.00  0.00           O
ATOM   3763  N   PRO A 888      49.470  37.830  68.070  1.00  0.00           N
ATOM   3764  CD  PRO A 888      48.550  38.480  67.190  1.00  0.00           C
ATOM   3765  HD1 PRO A 888      48.900  38.300  66.160  1.00  0.00           H
ATOM   3766  HD2 PRO A 888      48.630  39.540  67.500  1.00  0.00           H
ATOM   3767  CA  PRO A 888      48.740  37.000  69.040  1.00  0.00           C
ATOM   3768  HA  PRO A 888      49.170  36.980  70.030  1.00  0.00           H
ATOM   3769  CB  PRO A 888      47.260  37.420  68.930  1.00  0.00           C
ATOM   3770  HB1 PRO A 888      47.300  38.280  69.620  1.00  0.00           H
ATOM   3771  HB2 PRO A 888      46.500  36.680  69.270  1.00  0.00           H
ATOM   3772  CG  PRO A 888      47.110  37.930  67.500  1.00  0.00           C
ATOM   3773  HG1 PRO A 888      46.840  37.100  66.810  1.00  0.00           H
ATOM   3774  HG2 PRO A 888      46.340  38.720  67.520  1.00  0.00           H
ATOM   3775  C   PRO A 888      48.840  35.500  68.630  1.00  0.00           C
ATOM   3776  O   PRO A 888      48.870  35.140  67.470  1.00  0.00           O
ATOM   3777  N   GLU A 889      48.700  34.660  69.660  1.00  0.00           N
ATOM   3778  HN  GLU A 889      48.570  34.930  70.600  1.00  0.00           H
ATOM   3779  CA  GLU A 889      49.100  33.290  69.440  1.00  0.00           C
ATOM   3780  HA  GLU A 889      49.160  33.080  68.380  1.00  0.00           H
ATOM   3781  CB  GLU A 889      50.470  32.930  70.080  1.00  0.00           C
ATOM   3782  HB1 GLU A 889      50.610  31.880  69.740  1.00  0.00           H
ATOM   3783  HB2 GLU A 889      50.270  32.850  71.170  1.00  0.00           H
ATOM   3784  CG  GLU A 889      51.650  33.830  69.770  1.00  0.00           C
ATOM   3785  HG1 GLU A 889      51.270  34.880  69.750  1.00  0.00           H
ATOM   3786  HG2 GLU A 889      51.970  33.680  68.710  1.00  0.00           H
ATOM   3787  CD  GLU A 889      52.710  33.760  70.760  1.00  0.00           C
ATOM   3788  OE1 GLU A 889      53.560  32.740  70.710  1.00  0.00           O
ATOM   3789  OE2 GLU A 889      52.840  34.670  71.610  1.00  0.00           O
ATOM   3790  C   GLU A 889      47.980  32.440  70.020  1.00  0.00           C
ATOM   3791  O   GLU A 889      47.290  32.760  71.020  1.00  0.00           O
ATOM   3792  N   LYS A 890      47.740  31.280  69.440  1.00  0.00           N
ATOM   3793  HN  LYS A 890      48.320  31.010  68.670  1.00  0.00           H
ATOM   3794  CA  LYS A 890      46.870  30.240  69.940  1.00  0.00           C
ATOM   3795  HA  LYS A 890      47.280  29.380  69.440  1.00  0.00           H
ATOM   3796  CB  LYS A 890      47.050  29.760  71.430  1.00  0.00           C
ATOM   3797  HB1 LYS A 890      46.400  28.890  71.680  1.00  0.00           H
ATOM   3798  HB2 LYS A 890      46.670  30.610  72.050  1.00  0.00           H
ATOM   3799  CG  LYS A 890      48.460  29.340  71.950  1.00  0.00           C
ATOM   3800  HG1 LYS A 890      49.230  30.060  71.600  1.00  0.00           H
ATOM   3801  HG2 LYS A 890      48.640  28.310  71.580  1.00  0.00           H
ATOM   3802  CD  LYS A 890      48.610  29.140  73.500  1.00  0.00           C
ATOM   3803  HD1 LYS A 890      47.700  28.500  73.660  1.00  0.00           H
ATOM   3804  HD2 LYS A 890      48.320  30.090  73.990  1.00  0.00           H
ATOM   3805  CE  LYS A 890      49.890  28.600  74.150  1.00  0.00           C
ATOM   3806  HE1 LYS A 890      50.710  29.310  73.900  1.00  0.00           H
ATOM   3807  HE2 LYS A 890      50.100  27.590  73.760  1.00  0.00           H
ATOM   3808  NZ  LYS A 890      49.820  28.690  75.600  1.00  0.00           N
ATOM   3809  HZ1 LYS A 890      49.220  27.960  76.040  1.00  0.00           H
ATOM   3810  HZ2 LYS A 890      49.510  29.650  75.830  1.00  0.00           H
ATOM   3811  HZ3 LYS A 890      50.800  28.460  75.850  1.00  0.00           H
ATOM   3812  C   LYS A 890      45.510  30.470  69.420  1.00  0.00           C
ATOM   3813  O   LYS A 890      44.480  30.190  70.080  1.00  0.00           O
ATOM   3814  N   PHE A 891      45.360  31.010  68.200  1.00  0.00           N
ATOM   3815  HN  PHE A 891      46.150  31.260  67.660  1.00  0.00           H
ATOM   3816  CA  PHE A 891      44.130  31.330  67.530  1.00  0.00           C
ATOM   3817  HA  PHE A 891      44.510  31.810  66.650  1.00  0.00           H
ATOM   3818  CB  PHE A 891      43.200  30.060  67.100  1.00  0.00           C
ATOM   3819  HB1 PHE A 891      42.720  29.670  68.020  1.00  0.00           H
ATOM   3820  HB2 PHE A 891      43.860  29.270  66.700  1.00  0.00           H
ATOM   3821  CG  PHE A 891      42.150  30.360  66.040  1.00  0.00           C
ATOM   3822  CD1 PHE A 891      40.810  30.000  66.190  1.00  0.00           C
ATOM   3823  HD1 PHE A 891      40.550  29.490  67.110  1.00  0.00           H
ATOM   3824  CE1 PHE A 891      39.890  30.290  65.280  1.00  0.00           C
ATOM   3825  HE1 PHE A 891      38.850  30.010  65.420  1.00  0.00           H
ATOM   3826  CZ  PHE A 891      40.220  31.030  64.130  1.00  0.00           C
ATOM   3827  HZ  PHE A 891      39.420  31.370  63.490  1.00  0.00           H
ATOM   3828  CD2 PHE A 891      42.550  31.060  64.850  1.00  0.00           C
ATOM   3829  HD2 PHE A 891      43.540  31.460  64.680  1.00  0.00           H
ATOM   3830  CE2 PHE A 891      41.540  31.400  63.900  1.00  0.00           C
ATOM   3831  HE2 PHE A 891      41.780  31.920  62.980  1.00  0.00           H
ATOM   3832  C   PHE A 891      43.220  32.380  68.200  1.00  0.00           C
ATOM   3833  O   PHE A 891      42.110  32.080  68.530  1.00  0.00           O
ATOM   3834  N   GLU A 892      43.880  33.580  68.450  1.00  0.00           N
ATOM   3835  HN  GLU A 892      44.820  33.650  68.120  1.00  0.00           H
ATOM   3836  CA  GLU A 892      43.220  34.620  69.210  1.00  0.00           C
ATOM   3837  HA  GLU A 892      42.240  34.360  69.560  1.00  0.00           H
ATOM   3838  CB  GLU A 892      44.060  34.810  70.510  1.00  0.00           C
ATOM   3839  HB1 GLU A 892      43.560  35.660  71.000  1.00  0.00           H
ATOM   3840  HB2 GLU A 892      45.120  34.960  70.220  1.00  0.00           H
ATOM   3841  CG  GLU A 892      43.850  33.730  71.560  1.00  0.00           C
ATOM   3842  HG1 GLU A 892      44.480  32.870  71.270  1.00  0.00           H
ATOM   3843  HG2 GLU A 892      42.800  33.410  71.650  1.00  0.00           H
ATOM   3844  CD  GLU A 892      44.320  34.140  72.970  1.00  0.00           C
ATOM   3845  OE1 GLU A 892      43.850  33.360  73.900  1.00  0.00           O
ATOM   3846  OE2 GLU A 892      45.130  35.130  73.150  1.00  0.00           O
ATOM   3847  C   GLU A 892      43.260  35.960  68.380  1.00  0.00           C
ATOM   3848  O   GLU A 892      44.230  36.150  67.660  1.00  0.00           O
ATOM   3849  N   PRO A 893      42.300  36.860  68.540  1.00  0.00           N
ATOM   3850  CD  PRO A 893      41.050  36.410  68.980  1.00  0.00           C
ATOM   3851  HD1 PRO A 893      41.090  36.200  70.070  1.00  0.00           H
ATOM   3852  HD2 PRO A 893      40.760  35.410  68.570  1.00  0.00           H
ATOM   3853  CA  PRO A 893      42.330  38.250  68.100  1.00  0.00           C
ATOM   3854  HA  PRO A 893      42.390  38.210  67.020  1.00  0.00           H
ATOM   3855  CB  PRO A 893      41.000  38.740  68.710  1.00  0.00           C
ATOM   3856  HB1 PRO A 893      40.610  39.670  68.240  1.00  0.00           H
ATOM   3857  HB2 PRO A 893      41.270  38.960  69.770  1.00  0.00           H
ATOM   3858  CG  PRO A 893      40.120  37.560  68.550  1.00  0.00           C
ATOM   3859  HG1 PRO A 893      39.140  37.700  69.050  1.00  0.00           H
ATOM   3860  HG2 PRO A 893      39.830  37.380  67.490  1.00  0.00           H
ATOM   3861  C   PRO A 893      43.480  39.050  68.700  1.00  0.00           C
ATOM   3862  O   PRO A 893      44.070  38.700  69.740  1.00  0.00           O
ATOM   3863  N   THR A 894      43.840  40.230  68.100  1.00  0.00           N
ATOM   3864  HN  THR A 894      43.390  40.580  67.280  1.00  0.00           H
ATOM   3865  CA  THR A 894      44.650  41.190  68.840  1.00  0.00           C
ATOM   3866  HA  THR A 894      45.480  40.540  69.080  1.00  0.00           H
ATOM   3867  CB  THR A 894      45.200  42.360  67.960  1.00  0.00           C
ATOM   3868  HB  THR A 894      44.380  42.950  67.500  1.00  0.00           H
ATOM   3869  OG1 THR A 894      45.930  41.940  66.780  1.00  0.00           O
ATOM   3870  HG1 THR A 894      45.180  41.760  66.200  1.00  0.00           H
ATOM   3871  CG2 THR A 894      46.020  43.230  68.890  1.00  0.00           C
ATOM   3872 HG21 THR A 894      45.340  43.880  69.480  1.00  0.00           H
ATOM   3873 HG22 THR A 894      46.640  43.930  68.300  1.00  0.00           H
ATOM   3874 HG23 THR A 894      46.780  42.700  69.500  1.00  0.00           H
ATOM   3875  C   THR A 894      43.900  41.820  70.000  1.00  0.00           C
ATOM   3876  O   THR A 894      44.490  41.910  71.080  1.00  0.00           O
ATOM   3877  N   HSD A 895      42.610  42.190  69.890  1.00  0.00           N
ATOM   3878  HN  HSD A 895      42.320  42.250  68.940  1.00  0.00           H
ATOM   3879  CA  HSD A 895      41.780  42.620  70.980  1.00  0.00           C
ATOM   3880  HA  HSD A 895      42.360  43.440  71.410  1.00  0.00           H
ATOM   3881  CB  HSD A 895      40.390  43.150  70.400  1.00  0.00           C
ATOM   3882  HB1 HSD A 895      40.030  42.390  69.670  1.00  0.00           H
ATOM   3883  HB2 HSD A 895      40.670  44.050  69.800  1.00  0.00           H
ATOM   3884  ND1 HSD A 895      39.240  44.600  72.030  1.00  0.00           N
ATOM   3885  HD1 HSD A 895      39.820  45.430  72.060  1.00  0.00           H
ATOM   3886  CG  HSD A 895      39.370  43.420  71.400  1.00  0.00           C
ATOM   3887  CE1 HSD A 895      38.210  44.460  72.950  1.00  0.00           C
ATOM   3888  HE1 HSD A 895      37.810  45.320  73.480  1.00  0.00           H
ATOM   3889  NE2 HSD A 895      37.760  43.160  72.940  1.00  0.00           N
ATOM   3890  CD2 HSD A 895      38.440  42.590  71.980  1.00  0.00           C
ATOM   3891  HD2 HSD A 895      38.240  41.560  71.760  1.00  0.00           H
ATOM   3892  C   HSD A 895      41.430  41.630  72.160  1.00  0.00           C
ATOM   3893  O   HSD A 895      41.010  40.480  71.840  1.00  0.00           O
ATOM   3894  N   PRO A 896      41.480  41.910  73.450  1.00  0.00           N
ATOM   3895  CD  PRO A 896      42.170  43.110  74.000  1.00  0.00           C
ATOM   3896  HD1 PRO A 896      41.410  43.860  74.310  1.00  0.00           H
ATOM   3897  HD2 PRO A 896      42.850  43.670  73.320  1.00  0.00           H
ATOM   3898  CA  PRO A 896      41.600  40.700  74.360  1.00  0.00           C
ATOM   3899  HA  PRO A 896      41.690  39.720  73.890  1.00  0.00           H
ATOM   3900  CB  PRO A 896      42.970  41.110  75.030  1.00  0.00           C
ATOM   3901  HB1 PRO A 896      43.780  40.680  74.400  1.00  0.00           H
ATOM   3902  HB2 PRO A 896      43.060  40.550  75.980  1.00  0.00           H
ATOM   3903  CG  PRO A 896      43.020  42.570  75.190  1.00  0.00           C
ATOM   3904  HG1 PRO A 896      42.500  42.830  76.140  1.00  0.00           H
ATOM   3905  HG2 PRO A 896      44.030  43.020  75.310  1.00  0.00           H
ATOM   3906  C   PRO A 896      40.430  40.460  75.290  1.00  0.00           C
ATOM   3907  O   PRO A 896      40.470  39.440  75.980  1.00  0.00           O
ATOM   3908  N   GLU A 897      39.490  41.380  75.470  1.00  0.00           N
ATOM   3909  HN  GLU A 897      39.420  42.230  74.960  1.00  0.00           H
ATOM   3910  CA  GLU A 897      38.350  41.200  76.360  1.00  0.00           C
ATOM   3911  HA  GLU A 897      38.810  40.860  77.280  1.00  0.00           H
ATOM   3912  CB  GLU A 897      37.580  42.520  76.500  1.00  0.00           C
ATOM   3913  HB1 GLU A 897      36.640  42.370  77.080  1.00  0.00           H
ATOM   3914  HB2 GLU A 897      37.420  42.900  75.470  1.00  0.00           H
ATOM   3915  CG  GLU A 897      38.410  43.640  77.120  1.00  0.00           C
ATOM   3916  HG1 GLU A 897      38.810  44.410  76.430  1.00  0.00           H
ATOM   3917  HG2 GLU A 897      39.310  43.250  77.640  1.00  0.00           H
ATOM   3918  CD  GLU A 897      37.610  44.440  78.110  1.00  0.00           C
ATOM   3919  OE1 GLU A 897      37.920  44.370  79.320  1.00  0.00           O
ATOM   3920  OE2 GLU A 897      36.710  45.230  77.670  1.00  0.00           O
ATOM   3921  C   GLU A 897      37.390  40.050  75.980  1.00  0.00           C
ATOM   3922  O   GLU A 897      37.020  39.260  76.850  1.00  0.00           O
ATOM   3923  N   ARG A 898      37.080  39.970  74.670  1.00  0.00           N
ATOM   3924  HN  ARG A 898      37.440  40.650  74.030  1.00  0.00           H
ATOM   3925  CA  ARG A 898      36.160  39.030  74.060  1.00  0.00           C
ATOM   3926  HA  ARG A 898      36.050  38.200  74.720  1.00  0.00           H
ATOM   3927  CB  ARG A 898      34.750  39.720  73.730  1.00  0.00           C
ATOM   3928  HB1 ARG A 898      34.330  40.030  74.720  1.00  0.00           H
ATOM   3929  HB2 ARG A 898      34.170  38.870  73.310  1.00  0.00           H
ATOM   3930  CG  ARG A 898      34.680  40.960  72.870  1.00  0.00           C
ATOM   3931  HG1 ARG A 898      35.250  41.810  73.300  1.00  0.00           H
ATOM   3932  HG2 ARG A 898      33.630  41.360  72.870  1.00  0.00           H
ATOM   3933  CD  ARG A 898      34.850  40.780  71.320  1.00  0.00           C
ATOM   3934  HD1 ARG A 898      33.900  40.680  70.750  1.00  0.00           H
ATOM   3935  HD2 ARG A 898      35.420  39.830  71.150  1.00  0.00           H
ATOM   3936  NE  ARG A 898      35.630  41.920  70.710  1.00  0.00           N
ATOM   3937  HE  ARG A 898      35.600  42.760  71.260  1.00  0.00           H
ATOM   3938  CZ  ARG A 898      36.420  41.700  69.650  1.00  0.00           C
ATOM   3939  NH1 ARG A 898      36.540  40.550  69.060  1.00  0.00           N
ATOM   3940 HH11 ARG A 898      36.960  40.490  68.160  1.00  0.00           H
ATOM   3941 HH12 ARG A 898      36.160  39.750  69.520  1.00  0.00           H
ATOM   3942  NH2 ARG A 898      36.980  42.860  69.210  1.00  0.00           N
ATOM   3943 HH21 ARG A 898      37.470  42.830  68.340  1.00  0.00           H
ATOM   3944 HH22 ARG A 898      36.810  43.690  69.750  1.00  0.00           H
ATOM   3945  C   ARG A 898      36.810  38.330  72.870  1.00  0.00           C
ATOM   3946  O   ARG A 898      37.800  38.800  72.410  1.00  0.00           O
ATOM   3947  N   GLY A 899      36.300  37.150  72.560  1.00  0.00           N
ATOM   3948  HN  GLY A 899      35.540  36.830  73.140  1.00  0.00           H
ATOM   3949  CA  GLY A 899      36.730  36.230  71.500  1.00  0.00           C
ATOM   3950  HA1 GLY A 899      36.060  35.390  71.500  1.00  0.00           H
ATOM   3951  HA2 GLY A 899      37.770  35.980  71.640  1.00  0.00           H
ATOM   3952  C   GLY A 899      36.480  36.730  70.090  1.00  0.00           C
ATOM   3953  O   GLY A 899      36.310  37.900  69.820  1.00  0.00           O
ATOM   3954  N   TRP A 900      36.480  35.750  69.090  1.00  0.00           N
ATOM   3955  HN  TRP A 900      36.530  34.790  69.340  1.00  0.00           H
ATOM   3956  CA  TRP A 900      36.590  36.020  67.670  1.00  0.00           C
ATOM   3957  HA  TRP A 900      37.500  36.610  67.700  1.00  0.00           H
ATOM   3958  CB  TRP A 900      36.770  34.760  66.810  1.00  0.00           C
ATOM   3959  HB1 TRP A 900      36.490  34.940  65.760  1.00  0.00           H
ATOM   3960  HB2 TRP A 900      36.060  34.030  67.250  1.00  0.00           H
ATOM   3961  CG  TRP A 900      38.180  34.190  66.750  1.00  0.00           C
ATOM   3962  CD1 TRP A 900      38.780  33.170  67.460  1.00  0.00           C
ATOM   3963  HD1 TRP A 900      38.310  32.540  68.200  1.00  0.00           H
ATOM   3964  NE1 TRP A 900      40.080  33.140  67.050  1.00  0.00           N
ATOM   3965  HE1 TRP A 900      40.770  32.490  67.280  1.00  0.00           H
ATOM   3966  CE2 TRP A 900      40.420  34.200  66.240  1.00  0.00           C
ATOM   3967  CD2 TRP A 900      39.200  34.930  66.070  1.00  0.00           C
ATOM   3968  CE3 TRP A 900      39.180  36.080  65.260  1.00  0.00           C
ATOM   3969  HE3 TRP A 900      38.300  36.660  65.060  1.00  0.00           H
ATOM   3970  CZ3 TRP A 900      40.450  36.470  64.720  1.00  0.00           C
ATOM   3971  HZ3 TRP A 900      40.440  37.380  64.140  1.00  0.00           H
ATOM   3972  CZ2 TRP A 900      41.650  34.590  65.610  1.00  0.00           C
ATOM   3973  HZ2 TRP A 900      42.520  33.990  65.800  1.00  0.00           H
ATOM   3974  CH2 TRP A 900      41.660  35.830  64.970  1.00  0.00           C
ATOM   3975  HH2 TRP A 900      42.550  36.190  64.470  1.00  0.00           H
ATOM   3976  C   TRP A 900      35.480  36.920  67.110  1.00  0.00           C
ATOM   3977  O   TRP A 900      35.730  37.720  66.230  1.00  0.00           O
ATOM   3978  N   ILE A 901      34.210  36.730  67.540  1.00  0.00           N
ATOM   3979  HN  ILE A 901      34.030  35.970  68.160  1.00  0.00           H
ATOM   3980  CA  ILE A 901      33.010  37.510  67.170  1.00  0.00           C
ATOM   3981  HA  ILE A 901      33.120  37.650  66.100  1.00  0.00           H
ATOM   3982  CB  ILE A 901      31.620  36.900  67.360  1.00  0.00           C
ATOM   3983  HB  ILE A 901      31.500  36.630  68.430  1.00  0.00           H
ATOM   3984  CG2 ILE A 901      30.500  37.940  67.120  1.00  0.00           C
ATOM   3985 HG21 ILE A 901      30.660  38.850  67.740  1.00  0.00           H
ATOM   3986 HG22 ILE A 901      29.500  37.480  67.260  1.00  0.00           H
ATOM   3987 HG23 ILE A 901      30.490  38.200  66.030  1.00  0.00           H
ATOM   3988  CG1 ILE A 901      31.320  35.570  66.460  1.00  0.00           C
ATOM   3989 HG11 ILE A 901      32.250  34.980  66.570  1.00  0.00           H
ATOM   3990 HG12 ILE A 901      31.150  35.840  65.390  1.00  0.00           H
ATOM   3991  CD  ILE A 901      30.220  34.710  67.130  1.00  0.00           C
ATOM   3992  HD1 ILE A 901      29.470  35.270  67.730  1.00  0.00           H
ATOM   3993  HD2 ILE A 901      30.650  33.960  67.850  1.00  0.00           H
ATOM   3994  HD3 ILE A 901      29.630  34.230  66.330  1.00  0.00           H
ATOM   3995  C   ILE A 901      33.140  38.900  67.860  1.00  0.00           C
ATOM   3996  O   ILE A 901      33.100  39.060  69.070  1.00  0.00           O
ATOM   3997  N   ILE A 902      33.200  39.930  67.070  1.00  0.00           N
ATOM   3998  HN  ILE A 902      33.270  39.800  66.090  1.00  0.00           H
ATOM   3999  CA  ILE A 902      32.760  41.290  67.550  1.00  0.00           C
ATOM   4000  HA  ILE A 902      32.910  41.340  68.620  1.00  0.00           H
ATOM   4001  CB  ILE A 902      33.590  42.450  67.010  1.00  0.00           C
ATOM   4002  HB  ILE A 902      34.500  42.400  67.630  1.00  0.00           H
ATOM   4003  CG2 ILE A 902      34.030  42.150  65.550  1.00  0.00           C
ATOM   4004 HG21 ILE A 902      34.830  42.830  65.180  1.00  0.00           H
ATOM   4005 HG22 ILE A 902      33.170  42.030  64.860  1.00  0.00           H
ATOM   4006 HG23 ILE A 902      34.520  41.170  65.420  1.00  0.00           H
ATOM   4007  CG1 ILE A 902      33.050  43.880  67.230  1.00  0.00           C
ATOM   4008 HG11 ILE A 902      32.130  43.970  66.610  1.00  0.00           H
ATOM   4009 HG12 ILE A 902      33.840  44.570  66.880  1.00  0.00           H
ATOM   4010  CD  ILE A 902      32.760  44.230  68.680  1.00  0.00           C
ATOM   4011  HD1 ILE A 902      32.480  45.310  68.780  1.00  0.00           H
ATOM   4012  HD2 ILE A 902      33.750  44.100  69.140  1.00  0.00           H
ATOM   4013  HD3 ILE A 902      31.950  43.630  69.150  1.00  0.00           H
ATOM   4014  C   ILE A 902      31.290  41.520  67.230  1.00  0.00           C
ATOM   4015  O   ILE A 902      30.900  41.480  66.070  1.00  0.00           O
ATOM   4016  N   SER A 903      30.400  41.690  68.200  1.00  0.00           N
ATOM   4017  HN  SER A 903      30.770  41.730  69.120  1.00  0.00           H
ATOM   4018  CA  SER A 903      28.950  41.870  68.180  1.00  0.00           C
ATOM   4019  HA  SER A 903      28.520  40.880  68.170  1.00  0.00           H
ATOM   4020  CB  SER A 903      28.530  42.530  69.470  1.00  0.00           C
ATOM   4021  HB1 SER A 903      28.680  43.640  69.490  1.00  0.00           H
ATOM   4022  HB2 SER A 903      29.080  42.050  70.310  1.00  0.00           H
ATOM   4023  OG  SER A 903      27.110  42.370  69.780  1.00  0.00           O
ATOM   4024  HG1 SER A 903      26.890  41.570  70.270  1.00  0.00           H
ATOM   4025  C   SER A 903      28.450  42.760  66.970  1.00  0.00           C
ATOM   4026  O   SER A 903      28.810  43.960  66.870  1.00  0.00           O
ATOM   4027  N   PRO A 904      27.630  42.270  66.120  1.00  0.00           N
ATOM   4028  CD  PRO A 904      27.380  40.850  66.050  1.00  0.00           C
ATOM   4029  HD1 PRO A 904      26.720  40.540  66.880  1.00  0.00           H
ATOM   4030  HD2 PRO A 904      28.350  40.320  66.100  1.00  0.00           H
ATOM   4031  CA  PRO A 904      27.120  43.000  64.940  1.00  0.00           C
ATOM   4032  HA  PRO A 904      27.970  43.270  64.350  1.00  0.00           H
ATOM   4033  CB  PRO A 904      26.110  41.970  64.370  1.00  0.00           C
ATOM   4034  HB1 PRO A 904      26.030  42.220  63.290  1.00  0.00           H
ATOM   4035  HB2 PRO A 904      25.140  41.920  64.890  1.00  0.00           H
ATOM   4036  CG  PRO A 904      26.710  40.560  64.640  1.00  0.00           C
ATOM   4037  HG1 PRO A 904      25.880  39.830  64.570  1.00  0.00           H
ATOM   4038  HG2 PRO A 904      27.440  40.310  63.840  1.00  0.00           H
ATOM   4039  C   PRO A 904      26.340  44.220  65.410  1.00  0.00           C
ATOM   4040  O   PRO A 904      25.320  44.140  66.050  1.00  0.00           O
ATOM   4041  N   LEU A 905      26.820  45.410  65.050  1.00  0.00           N
ATOM   4042  HN  LEU A 905      27.670  45.610  64.590  1.00  0.00           H
ATOM   4043  CA  LEU A 905      26.150  46.730  65.360  1.00  0.00           C
ATOM   4044  HA  LEU A 905      26.560  47.490  64.720  1.00  0.00           H
ATOM   4045  CB  LEU A 905      24.620  46.790  64.760  1.00  0.00           C
ATOM   4046  HB1 LEU A 905      24.170  47.760  65.030  1.00  0.00           H
ATOM   4047  HB2 LEU A 905      24.060  45.990  65.300  1.00  0.00           H
ATOM   4048  CG  LEU A 905      24.370  46.570  63.220  1.00  0.00           C
ATOM   4049  HG  LEU A 905      24.700  45.570  62.870  1.00  0.00           H
ATOM   4050  CD1 LEU A 905      22.830  46.690  62.900  1.00  0.00           C
ATOM   4051 HD11 LEU A 905      22.290  45.840  63.370  1.00  0.00           H
ATOM   4052 HD12 LEU A 905      22.480  46.690  61.840  1.00  0.00           H
ATOM   4053 HD13 LEU A 905      22.500  47.710  63.190  1.00  0.00           H
ATOM   4054  CD2 LEU A 905      25.180  47.640  62.450  1.00  0.00           C
ATOM   4055 HD21 LEU A 905      24.810  47.790  61.410  1.00  0.00           H
ATOM   4056 HD22 LEU A 905      26.250  47.330  62.470  1.00  0.00           H
ATOM   4057 HD23 LEU A 905      25.310  48.630  62.930  1.00  0.00           H
ATOM   4058  C   LEU A 905      26.310  47.250  66.760  1.00  0.00           C
ATOM   4059  O   LEU A 905      25.760  48.250  67.190  1.00  0.00           O
ATOM   4060  N   GLY A 906      27.130  46.510  67.540  1.00  0.00           N
ATOM   4061  HN  GLY A 906      27.440  45.700  67.050  1.00  0.00           H
ATOM   4062  CA  GLY A 906      27.480  46.570  69.030  1.00  0.00           C
ATOM   4063  HA1 GLY A 906      28.270  47.280  69.140  1.00  0.00           H
ATOM   4064  HA2 GLY A 906      27.830  45.570  69.260  1.00  0.00           H
ATOM   4065  C   GLY A 906      26.380  46.960  69.970  1.00  0.00           C
ATOM   4066  O   GLY A 906      25.240  46.560  70.000  1.00  0.00           O
ATOM   4067  N   ASP A 907      26.810  47.760  70.970  1.00  0.00           N
ATOM   4068  HN  ASP A 907      27.780  47.960  71.080  1.00  0.00           H
ATOM   4069  CA  ASP A 907      25.860  48.410  71.890  1.00  0.00           C
ATOM   4070  HA  ASP A 907      24.970  47.800  71.930  1.00  0.00           H
ATOM   4071  CB  ASP A 907      26.450  48.400  73.370  1.00  0.00           C
ATOM   4072  HB1 ASP A 907      26.720  47.380  73.710  1.00  0.00           H
ATOM   4073  HB2 ASP A 907      25.600  48.780  73.990  1.00  0.00           H
ATOM   4074  CG  ASP A 907      27.640  49.320  73.610  1.00  0.00           C
ATOM   4075  OD1 ASP A 907      28.240  50.060  72.790  1.00  0.00           O
ATOM   4076  OD2 ASP A 907      28.060  49.090  74.790  1.00  0.00           O
ATOM   4077  C   ASP A 907      25.410  49.760  71.580  1.00  0.00           C
ATOM   4078  O   ASP A 907      24.850  50.550  72.340  1.00  0.00           O
ATOM   4079  N   ASN A 908      25.750  50.210  70.400  1.00  0.00           N
ATOM   4080  HN  ASN A 908      26.210  49.620  69.740  1.00  0.00           H
ATOM   4081  CA  ASN A 908      25.530  51.520  69.880  1.00  0.00           C
ATOM   4082  HA  ASN A 908      26.150  52.170  70.480  1.00  0.00           H
ATOM   4083  CB  ASN A 908      26.010  51.480  68.410  1.00  0.00           C
ATOM   4084  HB1 ASN A 908      25.820  52.490  67.990  1.00  0.00           H
ATOM   4085  HB2 ASN A 908      25.410  50.740  67.850  1.00  0.00           H
ATOM   4086  CG  ASN A 908      27.550  51.200  68.300  1.00  0.00           C
ATOM   4087  OD1 ASN A 908      28.410  51.710  69.000  1.00  0.00           O
ATOM   4088  ND2 ASN A 908      27.890  50.290  67.380  1.00  0.00           N
ATOM   4089 HD21 ASN A 908      28.850  50.000  67.470  1.00  0.00           H
ATOM   4090 HD22 ASN A 908      27.260  49.740  66.820  1.00  0.00           H
ATOM   4091  C   ASN A 908      24.110  52.030  69.770  1.00  0.00           C
ATOM   4092  O   ASN A 908      23.410  51.280  69.110  1.00  0.00           O
ATOM   4093  N   PRO A 909      23.670  53.240  70.200  1.00  0.00           N
ATOM   4094  CD  PRO A 909      24.590  54.270  70.830  1.00  0.00           C
ATOM   4095  HD1 PRO A 909      25.590  54.470  70.350  1.00  0.00           H
ATOM   4096  HD2 PRO A 909      24.850  54.020  71.870  1.00  0.00           H
ATOM   4097  CA  PRO A 909      22.380  53.820  69.880  1.00  0.00           C
ATOM   4098  HA  PRO A 909      21.560  53.200  70.220  1.00  0.00           H
ATOM   4099  CB  PRO A 909      22.330  55.170  70.660  1.00  0.00           C
ATOM   4100  HB1 PRO A 909      21.900  55.040  71.680  1.00  0.00           H
ATOM   4101  HB2 PRO A 909      21.820  55.970  70.080  1.00  0.00           H
ATOM   4102  CG  PRO A 909      23.780  55.590  70.760  1.00  0.00           C
ATOM   4103  HG1 PRO A 909      24.080  56.060  69.810  1.00  0.00           H
ATOM   4104  HG2 PRO A 909      23.960  56.240  71.650  1.00  0.00           H
ATOM   4105  C   PRO A 909      22.200  54.040  68.390  1.00  0.00           C
ATOM   4106  O   PRO A 909      23.160  54.010  67.640  1.00  0.00           O
ATOM   4107  N   TRP A 910      20.910  54.270  67.920  1.00  0.00           N
ATOM   4108  HN  TRP A 910      20.190  54.380  68.600  1.00  0.00           H
ATOM   4109  CA  TRP A 910      20.560  54.320  66.450  1.00  0.00           C
ATOM   4110  HA  TRP A 910      21.020  53.420  66.060  1.00  0.00           H
ATOM   4111  CB  TRP A 910      19.060  54.450  66.170  1.00  0.00           C
ATOM   4112  HB1 TRP A 910      18.750  55.410  66.630  1.00  0.00           H
ATOM   4113  HB2 TRP A 910      18.550  53.730  66.850  1.00  0.00           H
ATOM   4114  CG  TRP A 910      18.600  54.430  64.780  1.00  0.00           C
ATOM   4115  CD1 TRP A 910      18.710  53.390  63.950  1.00  0.00           C
ATOM   4116  HD1 TRP A 910      19.220  52.480  64.250  1.00  0.00           H
ATOM   4117  NE1 TRP A 910      18.130  53.700  62.730  1.00  0.00           N
ATOM   4118  HE1 TRP A 910      18.020  53.040  62.010  1.00  0.00           H
ATOM   4119  CE2 TRP A 910      17.540  54.910  62.790  1.00  0.00           C
ATOM   4120  CD2 TRP A 910      17.840  55.430  64.070  1.00  0.00           C
ATOM   4121  CE3 TRP A 910      17.490  56.800  64.340  1.00  0.00           C
ATOM   4122  HE3 TRP A 910      17.770  57.210  65.290  1.00  0.00           H
ATOM   4123  CZ3 TRP A 910      16.880  57.530  63.300  1.00  0.00           C
ATOM   4124  HZ3 TRP A 910      16.710  58.600  63.390  1.00  0.00           H
ATOM   4125  CZ2 TRP A 910      16.900  55.700  61.750  1.00  0.00           C
ATOM   4126  HZ2 TRP A 910      16.650  55.310  60.770  1.00  0.00           H
ATOM   4127  CH2 TRP A 910      16.620  56.980  62.050  1.00  0.00           C
ATOM   4128  HH2 TRP A 910      16.170  57.610  61.290  1.00  0.00           H
ATOM   4129  C   TRP A 910      21.320  55.440  65.810  1.00  0.00           C
ATOM   4130  O   TRP A 910      21.920  55.280  64.720  1.00  0.00           O
ATOM   4131  N   TRP A 911      21.430  56.610  66.480  1.00  0.00           N
ATOM   4132  HN  TRP A 911      20.910  56.820  67.300  1.00  0.00           H
ATOM   4133  CA  TRP A 911      22.260  57.710  66.030  1.00  0.00           C
ATOM   4134  HA  TRP A 911      21.820  58.090  65.130  1.00  0.00           H
ATOM   4135  CB  TRP A 911      22.040  58.880  67.080  1.00  0.00           C
ATOM   4136  HB1 TRP A 911      20.950  59.090  67.150  1.00  0.00           H
ATOM   4137  HB2 TRP A 911      22.280  59.860  66.610  1.00  0.00           H
ATOM   4138  CG  TRP A 911      22.880  58.860  68.340  1.00  0.00           C
ATOM   4139  CD1 TRP A 911      22.260  58.820  69.560  1.00  0.00           C
ATOM   4140  HD1 TRP A 911      21.220  58.610  69.740  1.00  0.00           H
ATOM   4141  NE1 TRP A 911      23.210  59.090  70.520  1.00  0.00           N
ATOM   4142  HE1 TRP A 911      23.150  58.760  71.440  1.00  0.00           H
ATOM   4143  CE2 TRP A 911      24.330  59.410  69.990  1.00  0.00           C
ATOM   4144  CD2 TRP A 911      24.220  59.390  68.560  1.00  0.00           C
ATOM   4145  CE3 TRP A 911      25.230  59.840  67.740  1.00  0.00           C
ATOM   4146  HE3 TRP A 911      25.210  59.800  66.660  1.00  0.00           H
ATOM   4147  CZ3 TRP A 911      26.290  60.460  68.350  1.00  0.00           C
ATOM   4148  HZ3 TRP A 911      27.120  60.900  67.830  1.00  0.00           H
ATOM   4149  CZ2 TRP A 911      25.430  59.950  70.620  1.00  0.00           C
ATOM   4150  HZ2 TRP A 911      25.430  60.100  71.690  1.00  0.00           H
ATOM   4151  CH2 TRP A 911      26.400  60.510  69.760  1.00  0.00           C
ATOM   4152  HH2 TRP A 911      27.320  60.910  70.140  1.00  0.00           H
ATOM   4153  C   TRP A 911      23.710  57.360  65.790  1.00  0.00           C
ATOM   4154  O   TRP A 911      24.290  57.790  64.840  1.00  0.00           O
ATOM   4155  N   THR A 912      24.370  56.570  66.600  1.00  0.00           N
ATOM   4156  HN  THR A 912      23.940  56.150  67.400  1.00  0.00           H
ATOM   4157  CA  THR A 912      25.700  56.030  66.290  1.00  0.00           C
ATOM   4158  HA  THR A 912      26.290  56.890  66.020  1.00  0.00           H
ATOM   4159  CB  THR A 912      26.330  55.310  67.450  1.00  0.00           C
ATOM   4160  HB  THR A 912      25.580  54.590  67.840  1.00  0.00           H
ATOM   4161  OG1 THR A 912      26.590  56.290  68.480  1.00  0.00           O
ATOM   4162  HG1 THR A 912      27.240  56.880  68.080  1.00  0.00           H
ATOM   4163  CG2 THR A 912      27.680  54.730  67.110  1.00  0.00           C
ATOM   4164 HG21 THR A 912      27.620  53.880  66.400  1.00  0.00           H
ATOM   4165 HG22 THR A 912      28.080  54.220  68.010  1.00  0.00           H
ATOM   4166 HG23 THR A 912      28.460  55.440  66.760  1.00  0.00           H
ATOM   4167  C   THR A 912      25.770  55.110  65.070  1.00  0.00           C
ATOM   4168  O   THR A 912      26.720  55.110  64.300  1.00  0.00           O
ATOM   4169  N   LEU A 913      24.710  54.280  64.880  1.00  0.00           N
ATOM   4170  HN  LEU A 913      23.890  54.170  65.430  1.00  0.00           H
ATOM   4171  CA  LEU A 913      24.530  53.500  63.620  1.00  0.00           C
ATOM   4172  HA  LEU A 913      25.440  52.940  63.490  1.00  0.00           H
ATOM   4173  CB  LEU A 913      23.280  52.580  63.780  1.00  0.00           C
ATOM   4174  HB1 LEU A 913      23.190  52.050  62.810  1.00  0.00           H
ATOM   4175  HB2 LEU A 913      22.340  53.160  63.870  1.00  0.00           H
ATOM   4176  CG  LEU A 913      23.410  51.520  64.860  1.00  0.00           C
ATOM   4177  HG  LEU A 913      23.220  52.050  65.820  1.00  0.00           H
ATOM   4178  CD1 LEU A 913      22.400  50.370  64.630  1.00  0.00           C
ATOM   4179 HD11 LEU A 913      21.320  50.600  64.570  1.00  0.00           H
ATOM   4180 HD12 LEU A 913      22.370  49.830  65.590  1.00  0.00           H
ATOM   4181 HD13 LEU A 913      22.800  49.830  63.740  1.00  0.00           H
ATOM   4182  CD2 LEU A 913      24.840  50.930  64.870  1.00  0.00           C
ATOM   4183 HD21 LEU A 913      25.040  49.940  65.340  1.00  0.00           H
ATOM   4184 HD22 LEU A 913      25.550  51.650  65.330  1.00  0.00           H
ATOM   4185 HD23 LEU A 913      25.110  50.770  63.810  1.00  0.00           H
ATOM   4186  C   LEU A 913      24.460  54.340  62.320  1.00  0.00           C
ATOM   4187  O   LEU A 913      25.000  54.000  61.210  1.00  0.00           O
ATOM   4188  N   LEU A 914      23.680  55.530  62.340  1.00  0.00           N
ATOM   4189  HN  LEU A 914      23.220  55.860  63.160  1.00  0.00           H
ATOM   4190  CA  LEU A 914      23.740  56.500  61.260  1.00  0.00           C
ATOM   4191  HA  LEU A 914      23.470  56.010  60.330  1.00  0.00           H
ATOM   4192  CB  LEU A 914      22.700  57.560  61.470  1.00  0.00           C
ATOM   4193  HB1 LEU A 914      22.730  58.230  60.580  1.00  0.00           H
ATOM   4194  HB2 LEU A 914      22.980  58.160  62.370  1.00  0.00           H
ATOM   4195  CG  LEU A 914      21.270  57.140  61.710  1.00  0.00           C
ATOM   4196  HG  LEU A 914      21.160  56.340  62.470  1.00  0.00           H
ATOM   4197  CD1 LEU A 914      20.460  58.330  62.270  1.00  0.00           C
ATOM   4198 HD11 LEU A 914      20.910  58.810  63.150  1.00  0.00           H
ATOM   4199 HD12 LEU A 914      19.470  57.930  62.560  1.00  0.00           H
ATOM   4200 HD13 LEU A 914      20.330  59.080  61.460  1.00  0.00           H
ATOM   4201  CD2 LEU A 914      20.530  56.840  60.420  1.00  0.00           C
ATOM   4202 HD21 LEU A 914      20.850  55.920  59.890  1.00  0.00           H
ATOM   4203 HD22 LEU A 914      20.560  57.700  59.720  1.00  0.00           H
ATOM   4204 HD23 LEU A 914      19.490  56.580  60.760  1.00  0.00           H
ATOM   4205  C   LEU A 914      25.080  57.190  61.110  1.00  0.00           C
ATOM   4206  O   LEU A 914      25.520  57.390  60.000  1.00  0.00           O
ATOM   4207  N   ILE A 915      25.770  57.550  62.210  1.00  0.00           N
ATOM   4208  HN  ILE A 915      25.340  57.440  63.110  1.00  0.00           H
ATOM   4209  CA  ILE A 915      27.110  58.020  62.100  1.00  0.00           C
ATOM   4210  HA  ILE A 915      27.080  58.920  61.500  1.00  0.00           H
ATOM   4211  CB  ILE A 915      27.750  58.420  63.440  1.00  0.00           C
ATOM   4212  HB  ILE A 915      27.600  57.640  64.210  1.00  0.00           H
ATOM   4213  CG2 ILE A 915      29.320  58.510  63.380  1.00  0.00           C
ATOM   4214 HG21 ILE A 915      29.570  59.090  62.460  1.00  0.00           H
ATOM   4215 HG22 ILE A 915      29.680  57.460  63.290  1.00  0.00           H
ATOM   4216 HG23 ILE A 915      29.650  58.980  64.330  1.00  0.00           H
ATOM   4217  CG1 ILE A 915      27.020  59.710  64.050  1.00  0.00           C
ATOM   4218 HG11 ILE A 915      27.450  59.750  65.080  1.00  0.00           H
ATOM   4219 HG12 ILE A 915      25.970  59.360  64.160  1.00  0.00           H
ATOM   4220  CD  ILE A 915      27.240  61.070  63.350  1.00  0.00           C
ATOM   4221  HD1 ILE A 915      27.030  61.940  64.010  1.00  0.00           H
ATOM   4222  HD2 ILE A 915      26.600  61.140  62.440  1.00  0.00           H
ATOM   4223  HD3 ILE A 915      28.280  61.090  62.960  1.00  0.00           H
ATOM   4224  C   ILE A 915      27.960  57.010  61.400  1.00  0.00           C
ATOM   4225  O   ILE A 915      28.570  57.430  60.420  1.00  0.00           O
ATOM   4226  N   ALA A 916      27.930  55.700  61.810  1.00  0.00           N
ATOM   4227  HN  ALA A 916      27.470  55.600  62.690  1.00  0.00           H
ATOM   4228  CA  ALA A 916      28.730  54.620  61.080  1.00  0.00           C
ATOM   4229  HA  ALA A 916      29.740  54.960  61.060  1.00  0.00           H
ATOM   4230  CB  ALA A 916      28.530  53.280  61.790  1.00  0.00           C
ATOM   4231  HB1 ALA A 916      29.080  53.340  62.750  1.00  0.00           H
ATOM   4232  HB2 ALA A 916      28.860  52.390  61.210  1.00  0.00           H
ATOM   4233  HB3 ALA A 916      27.450  53.060  61.990  1.00  0.00           H
ATOM   4234  C   ALA A 916      28.370  54.430  59.650  1.00  0.00           C
ATOM   4235  O   ALA A 916      29.130  53.820  58.870  1.00  0.00           O
ATOM   4236  N   ALA A 917      27.210  54.890  59.220  1.00  0.00           N
ATOM   4237  HN  ALA A 917      26.610  55.420  59.830  1.00  0.00           H
ATOM   4238  CA  ALA A 917      26.780  54.840  57.770  1.00  0.00           C
ATOM   4239  HA  ALA A 917      26.730  53.800  57.460  1.00  0.00           H
ATOM   4240  CB  ALA A 917      25.270  55.250  57.740  1.00  0.00           C
ATOM   4241  HB1 ALA A 917      24.840  54.930  56.750  1.00  0.00           H
ATOM   4242  HB2 ALA A 917      25.090  56.340  57.850  1.00  0.00           H
ATOM   4243  HB3 ALA A 917      24.700  54.730  58.540  1.00  0.00           H
ATOM   4244  C   ALA A 917      27.640  55.730  56.810  1.00  0.00           C
ATOM   4245  O   ALA A 917      28.000  55.350  55.680  1.00  0.00           O
ATOM   4246  N   ILE A 918      27.960  56.930  57.230  1.00  0.00           N
ATOM   4247  HN  ILE A 918      27.590  57.250  58.100  1.00  0.00           H
ATOM   4248  CA  ILE A 918      28.700  57.880  56.440  1.00  0.00           C
ATOM   4249  HA  ILE A 918      28.230  57.860  55.470  1.00  0.00           H
ATOM   4250  CB  ILE A 918      28.450  59.340  56.790  1.00  0.00           C
ATOM   4251  HB  ILE A 918      28.730  59.530  57.850  1.00  0.00           H
ATOM   4252  CG2 ILE A 918      29.350  60.250  55.820  1.00  0.00           C
ATOM   4253 HG21 ILE A 918      29.280  59.990  54.740  1.00  0.00           H
ATOM   4254 HG22 ILE A 918      30.430  60.190  56.100  1.00  0.00           H
ATOM   4255 HG23 ILE A 918      29.010  61.290  55.950  1.00  0.00           H
ATOM   4256  CG1 ILE A 918      26.900  59.740  56.730  1.00  0.00           C
ATOM   4257 HG11 ILE A 918      26.840  60.810  57.050  1.00  0.00           H
ATOM   4258 HG12 ILE A 918      26.370  59.030  57.400  1.00  0.00           H
ATOM   4259  CD  ILE A 918      26.250  59.720  55.300  1.00  0.00           C
ATOM   4260  HD1 ILE A 918      26.750  60.320  54.520  1.00  0.00           H
ATOM   4261  HD2 ILE A 918      25.210  60.100  55.420  1.00  0.00           H
ATOM   4262  HD3 ILE A 918      26.100  58.690  54.910  1.00  0.00           H
ATOM   4263  C   ILE A 918      30.100  57.460  56.210  1.00  0.00           C
ATOM   4264  O   ILE A 918      30.520  57.530  55.050  1.00  0.00           O
ATOM   4265  N   PRO A 919      30.890  56.890  57.160  1.00  0.00           N
ATOM   4266  CD  PRO A 919      30.820  57.290  58.570  1.00  0.00           C
ATOM   4267  HD1 PRO A 919      30.330  56.430  59.080  1.00  0.00           H
ATOM   4268  HD2 PRO A 919      30.270  58.260  58.650  1.00  0.00           H
ATOM   4269  CA  PRO A 919      32.260  56.450  56.810  1.00  0.00           C
ATOM   4270  HA  PRO A 919      32.670  57.250  56.210  1.00  0.00           H
ATOM   4271  CB  PRO A 919      33.050  56.370  58.100  1.00  0.00           C
ATOM   4272  HB1 PRO A 919      34.060  56.790  57.900  1.00  0.00           H
ATOM   4273  HB2 PRO A 919      33.140  55.370  58.570  1.00  0.00           H
ATOM   4274  CG  PRO A 919      32.300  57.400  58.980  1.00  0.00           C
ATOM   4275  HG1 PRO A 919      32.480  57.170  60.050  1.00  0.00           H
ATOM   4276  HG2 PRO A 919      32.610  58.460  58.850  1.00  0.00           H
ATOM   4277  C   PRO A 919      32.170  55.210  55.940  1.00  0.00           C
ATOM   4278  O   PRO A 919      33.020  54.980  55.080  1.00  0.00           O
ATOM   4279  N   ALA A 920      31.210  54.310  56.130  1.00  0.00           N
ATOM   4280  HN  ALA A 920      30.560  54.580  56.840  1.00  0.00           H
ATOM   4281  CA  ALA A 920      31.000  53.160  55.290  1.00  0.00           C
ATOM   4282  HA  ALA A 920      31.800  52.430  55.340  1.00  0.00           H
ATOM   4283  CB  ALA A 920      29.770  52.460  55.830  1.00  0.00           C
ATOM   4284  HB1 ALA A 920      29.920  52.150  56.870  1.00  0.00           H
ATOM   4285  HB2 ALA A 920      29.490  51.620  55.150  1.00  0.00           H
ATOM   4286  HB3 ALA A 920      28.890  53.140  55.880  1.00  0.00           H
ATOM   4287  C   ALA A 920      30.630  53.420  53.830  1.00  0.00           C
ATOM   4288  O   ALA A 920      30.970  52.680  52.930  1.00  0.00           O
ATOM   4289  N   LEU A 921      29.880  54.460  53.600  1.00  0.00           N
ATOM   4290  HN  LEU A 921      29.690  55.050  54.390  1.00  0.00           H
ATOM   4291  CA  LEU A 921      29.620  54.990  52.330  1.00  0.00           C
ATOM   4292  HA  LEU A 921      29.270  54.210  51.670  1.00  0.00           H
ATOM   4293  CB  LEU A 921      28.460  55.990  52.480  1.00  0.00           C
ATOM   4294  HB1 LEU A 921      28.680  56.760  53.240  1.00  0.00           H
ATOM   4295  HB2 LEU A 921      27.640  55.380  52.930  1.00  0.00           H
ATOM   4296  CG  LEU A 921      28.080  56.650  51.170  1.00  0.00           C
ATOM   4297  HG  LEU A 921      28.150  55.860  50.390  1.00  0.00           H
ATOM   4298  CD1 LEU A 921      26.570  56.920  51.320  1.00  0.00           C
ATOM   4299 HD11 LEU A 921      26.270  57.630  52.130  1.00  0.00           H
ATOM   4300 HD12 LEU A 921      26.070  55.940  51.510  1.00  0.00           H
ATOM   4301 HD13 LEU A 921      26.200  57.370  50.380  1.00  0.00           H
ATOM   4302  CD2 LEU A 921      28.760  57.950  50.990  1.00  0.00           C
ATOM   4303 HD21 LEU A 921      28.670  58.090  49.900  1.00  0.00           H
ATOM   4304 HD22 LEU A 921      29.830  57.920  51.270  1.00  0.00           H
ATOM   4305 HD23 LEU A 921      28.220  58.700  51.610  1.00  0.00           H
ATOM   4306  C   LEU A 921      30.900  55.490  51.630  1.00  0.00           C
ATOM   4307  O   LEU A 921      31.140  55.150  50.440  1.00  0.00           O
ATOM   4308  N   LEU A 922      31.690  56.240  52.270  1.00  0.00           N
ATOM   4309  HN  LEU A 922      31.540  56.590  53.190  1.00  0.00           H
ATOM   4310  CA  LEU A 922      33.020  56.630  51.880  1.00  0.00           C
ATOM   4311  HA  LEU A 922      32.890  57.200  50.970  1.00  0.00           H
ATOM   4312  CB  LEU A 922      33.620  57.560  52.920  1.00  0.00           C
ATOM   4313  HB1 LEU A 922      34.690  57.720  52.740  1.00  0.00           H
ATOM   4314  HB2 LEU A 922      33.480  57.140  53.940  1.00  0.00           H
ATOM   4315  CG  LEU A 922      32.960  58.960  52.950  1.00  0.00           C
ATOM   4316  HG  LEU A 922      31.870  58.850  53.200  1.00  0.00           H
ATOM   4317  CD1 LEU A 922      33.640  59.650  54.130  1.00  0.00           C
ATOM   4318 HD11 LEU A 922      33.360  59.110  55.060  1.00  0.00           H
ATOM   4319 HD12 LEU A 922      33.200  60.660  54.200  1.00  0.00           H
ATOM   4320 HD13 LEU A 922      34.730  59.650  53.930  1.00  0.00           H
ATOM   4321  CD2 LEU A 922      33.160  59.720  51.660  1.00  0.00           C
ATOM   4322 HD21 LEU A 922      34.230  59.970  51.530  1.00  0.00           H
ATOM   4323 HD22 LEU A 922      32.700  60.700  51.910  1.00  0.00           H
ATOM   4324 HD23 LEU A 922      32.800  59.180  50.760  1.00  0.00           H
ATOM   4325  C   LEU A 922      33.980  55.430  51.580  1.00  0.00           C
ATOM   4326  O   LEU A 922      34.540  55.320  50.470  1.00  0.00           O
ATOM   4327  N   CYS A 923      34.010  54.400  52.470  1.00  0.00           N
ATOM   4328  HN  CYS A 923      33.600  54.520  53.370  1.00  0.00           H
ATOM   4329  CA  CYS A 923      34.640  53.060  52.280  1.00  0.00           C
ATOM   4330  HA  CYS A 923      35.680  53.350  52.240  1.00  0.00           H
ATOM   4331  CB  CYS A 923      34.640  52.150  53.530  1.00  0.00           C
ATOM   4332  HB1 CYS A 923      33.610  51.890  53.850  1.00  0.00           H
ATOM   4333  HB2 CYS A 923      35.000  52.830  54.340  1.00  0.00           H
ATOM   4334  SG  CYS A 923      35.510  50.570  53.320  1.00  0.00           S
ATOM   4335  HG1 CYS A 923      36.600  51.260  53.020  1.00  0.00           H
ATOM   4336  C   CYS A 923      34.180  52.340  51.040  1.00  0.00           C
ATOM   4337  O   CYS A 923      34.940  51.750  50.280  1.00  0.00           O
ATOM   4338  N   THR A 924      32.910  52.420  50.740  1.00  0.00           N
ATOM   4339  HN  THR A 924      32.250  52.840  51.370  1.00  0.00           H
ATOM   4340  CA  THR A 924      32.300  51.880  49.500  1.00  0.00           C
ATOM   4341  HA  THR A 924      32.540  50.820  49.530  1.00  0.00           H
ATOM   4342  CB  THR A 924      30.790  52.150  49.350  1.00  0.00           C
ATOM   4343  HB  THR A 924      30.560  53.230  49.210  1.00  0.00           H
ATOM   4344  OG1 THR A 924      30.120  51.550  50.490  1.00  0.00           O
ATOM   4345  HG1 THR A 924      30.460  51.890  51.320  1.00  0.00           H
ATOM   4346  CG2 THR A 924      30.110  51.280  48.250  1.00  0.00           C
ATOM   4347 HG21 THR A 924      30.360  51.680  47.240  1.00  0.00           H
ATOM   4348 HG22 THR A 924      29.020  51.290  48.430  1.00  0.00           H
ATOM   4349 HG23 THR A 924      30.420  50.210  48.350  1.00  0.00           H
ATOM   4350  C   THR A 924      33.030  52.400  48.230  1.00  0.00           C
ATOM   4351  O   THR A 924      33.230  51.560  47.340  1.00  0.00           O
ATOM   4352  N   ILE A 925      33.360  53.720  48.170  1.00  0.00           N
ATOM   4353  HN  ILE A 925      33.180  54.290  48.970  1.00  0.00           H
ATOM   4354  CA  ILE A 925      34.100  54.200  47.110  1.00  0.00           C
ATOM   4355  HA  ILE A 925      33.590  53.920  46.210  1.00  0.00           H
ATOM   4356  CB  ILE A 925      34.190  55.810  47.300  1.00  0.00           C
ATOM   4357  HB  ILE A 925      34.740  55.930  48.260  1.00  0.00           H
ATOM   4358  CG2 ILE A 925      35.020  56.390  46.130  1.00  0.00           C
ATOM   4359 HG21 ILE A 925      34.680  56.260  45.080  1.00  0.00           H
ATOM   4360 HG22 ILE A 925      36.070  56.030  46.180  1.00  0.00           H
ATOM   4361 HG23 ILE A 925      35.050  57.490  46.310  1.00  0.00           H
ATOM   4362  CG1 ILE A 925      32.720  56.410  47.370  1.00  0.00           C
ATOM   4363 HG11 ILE A 925      32.240  55.930  48.240  1.00  0.00           H
ATOM   4364 HG12 ILE A 925      32.150  56.010  46.500  1.00  0.00           H
ATOM   4365  CD  ILE A 925      32.730  57.890  47.610  1.00  0.00           C
ATOM   4366  HD1 ILE A 925      33.270  58.440  46.800  1.00  0.00           H
ATOM   4367  HD2 ILE A 925      33.260  58.150  48.560  1.00  0.00           H
ATOM   4368  HD3 ILE A 925      31.720  58.340  47.720  1.00  0.00           H
ATOM   4369  C   ILE A 925      35.470  53.620  47.020  1.00  0.00           C
ATOM   4370  O   ILE A 925      35.980  53.510  45.940  1.00  0.00           O
ATOM   4371  N   LEU A 926      36.170  53.290  48.060  1.00  0.00           N
ATOM   4372  HN  LEU A 926      35.740  53.400  48.960  1.00  0.00           H
ATOM   4373  CA  LEU A 926      37.510  52.700  47.970  1.00  0.00           C
ATOM   4374  HA  LEU A 926      38.050  53.200  47.180  1.00  0.00           H
ATOM   4375  CB  LEU A 926      38.380  52.790  49.230  1.00  0.00           C
ATOM   4376  HB1 LEU A 926      39.340  52.240  49.110  1.00  0.00           H
ATOM   4377  HB2 LEU A 926      37.740  52.280  49.990  1.00  0.00           H
ATOM   4378  CG  LEU A 926      38.700  54.240  49.740  1.00  0.00           C
ATOM   4379  HG  LEU A 926      37.750  54.660  50.160  1.00  0.00           H
ATOM   4380  CD1 LEU A 926      39.520  54.290  51.020  1.00  0.00           C
ATOM   4381 HD11 LEU A 926      39.020  53.670  51.800  1.00  0.00           H
ATOM   4382 HD12 LEU A 926      39.590  55.340  51.350  1.00  0.00           H
ATOM   4383 HD13 LEU A 926      40.580  53.980  50.970  1.00  0.00           H
ATOM   4384  CD2 LEU A 926      39.340  55.180  48.740  1.00  0.00           C
ATOM   4385 HD21 LEU A 926      39.850  54.640  47.920  1.00  0.00           H
ATOM   4386 HD22 LEU A 926      39.990  55.920  49.260  1.00  0.00           H
ATOM   4387 HD23 LEU A 926      38.460  55.710  48.300  1.00  0.00           H
ATOM   4388  C   LEU A 926      37.590  51.280  47.450  1.00  0.00           C
ATOM   4389  O   LEU A 926      38.470  50.930  46.670  1.00  0.00           O
ATOM   4390  N   ILE A 927      36.630  50.440  47.740  1.00  0.00           N
ATOM   4391  HN  ILE A 927      35.870  50.860  48.240  1.00  0.00           H
ATOM   4392  CA  ILE A 927      36.420  49.080  47.260  1.00  0.00           C
ATOM   4393  HA  ILE A 927      37.300  48.470  47.390  1.00  0.00           H
ATOM   4394  CB  ILE A 927      35.270  48.380  47.930  1.00  0.00           C
ATOM   4395  HB  ILE A 927      34.350  48.960  47.660  1.00  0.00           H
ATOM   4396  CG2 ILE A 927      35.140  46.910  47.370  1.00  0.00           C
ATOM   4397 HG21 ILE A 927      36.070  46.320  47.600  1.00  0.00           H
ATOM   4398 HG22 ILE A 927      34.990  47.000  46.280  1.00  0.00           H
ATOM   4399 HG23 ILE A 927      34.350  46.340  47.890  1.00  0.00           H
ATOM   4400  CG1 ILE A 927      35.240  48.380  49.500  1.00  0.00           C
ATOM   4401 HG11 ILE A 927      34.380  47.810  49.890  1.00  0.00           H
ATOM   4402 HG12 ILE A 927      35.120  49.420  49.860  1.00  0.00           H
ATOM   4403  CD  ILE A 927      36.590  47.900  50.170  1.00  0.00           C
ATOM   4404  HD1 ILE A 927      36.830  46.830  49.950  1.00  0.00           H
ATOM   4405  HD2 ILE A 927      36.530  48.020  51.280  1.00  0.00           H
ATOM   4406  HD3 ILE A 927      37.410  48.560  49.830  1.00  0.00           H
ATOM   4407  C   ILE A 927      36.230  49.000  45.760  1.00  0.00           C
ATOM   4408  O   ILE A 927      36.930  48.290  45.030  1.00  0.00           O
ATOM   4409  N   PHE A 928      35.270  49.900  45.340  1.00  0.00           N
ATOM   4410  HN  PHE A 928      34.920  50.400  46.130  1.00  0.00           H
ATOM   4411  CA  PHE A 928      34.700  49.960  44.010  1.00  0.00           C
ATOM   4412  HA  PHE A 928      34.350  48.960  43.780  1.00  0.00           H
ATOM   4413  CB  PHE A 928      33.560  51.080  43.980  1.00  0.00           C
ATOM   4414  HB1 PHE A 928      33.890  51.970  44.540  1.00  0.00           H
ATOM   4415  HB2 PHE A 928      32.670  50.710  44.540  1.00  0.00           H
ATOM   4416  CG  PHE A 928      33.230  51.410  42.520  1.00  0.00           C
ATOM   4417  CD1 PHE A 928      32.540  50.460  41.800  1.00  0.00           C
ATOM   4418  HD1 PHE A 928      32.160  49.560  42.250  1.00  0.00           H
ATOM   4419  CE1 PHE A 928      32.310  50.710  40.440  1.00  0.00           C
ATOM   4420  HE1 PHE A 928      31.610  50.070  39.920  1.00  0.00           H
ATOM   4421  CZ  PHE A 928      32.770  51.870  39.830  1.00  0.00           C
ATOM   4422  HZ  PHE A 928      32.640  52.000  38.760  1.00  0.00           H
ATOM   4423  CD2 PHE A 928      33.620  52.590  41.960  1.00  0.00           C
ATOM   4424  HD2 PHE A 928      34.280  53.340  42.360  1.00  0.00           H
ATOM   4425  CE2 PHE A 928      33.390  52.850  40.530  1.00  0.00           C
ATOM   4426  HE2 PHE A 928      33.730  53.720  39.990  1.00  0.00           H
ATOM   4427  C   PHE A 928      35.810  50.260  43.040  1.00  0.00           C
ATOM   4428  O   PHE A 928      35.920  49.550  42.060  1.00  0.00           O
ATOM   4429  N   MET A 929      36.670  51.230  43.260  1.00  0.00           N
ATOM   4430  HN  MET A 929      36.720  51.620  44.180  1.00  0.00           H
ATOM   4431  CA  MET A 929      37.850  51.510  42.410  1.00  0.00           C
ATOM   4432  HA  MET A 929      37.390  51.800  41.470  1.00  0.00           H
ATOM   4433  CB  MET A 929      38.580  52.760  42.920  1.00  0.00           C
ATOM   4434  HB1 MET A 929      39.570  53.040  42.510  1.00  0.00           H
ATOM   4435  HB2 MET A 929      38.680  52.640  44.020  1.00  0.00           H
ATOM   4436  CG  MET A 929      37.770  54.090  42.830  1.00  0.00           C
ATOM   4437  HG1 MET A 929      36.930  54.010  43.560  1.00  0.00           H
ATOM   4438  HG2 MET A 929      37.450  54.150  41.770  1.00  0.00           H
ATOM   4439  SD  MET A 929      38.680  55.630  43.200  1.00  0.00           S
ATOM   4440  CE  MET A 929      39.150  55.090  44.900  1.00  0.00           C
ATOM   4441  HE1 MET A 929      38.230  54.700  45.380  1.00  0.00           H
ATOM   4442  HE2 MET A 929      39.500  56.000  45.420  1.00  0.00           H
ATOM   4443  HE3 MET A 929      39.860  54.240  44.920  1.00  0.00           H
ATOM   4444  C   MET A 929      38.780  50.350  42.250  1.00  0.00           C
ATOM   4445  O   MET A 929      39.120  49.940  41.130  1.00  0.00           O
ATOM   4446  N   ASP A 930      39.330  49.710  43.330  1.00  0.00           N
ATOM   4447  HN  ASP A 930      39.200  49.940  44.290  1.00  0.00           H
ATOM   4448  CA  ASP A 930      40.200  48.620  43.130  1.00  0.00           C
ATOM   4449  HA  ASP A 930      41.000  48.940  42.490  1.00  0.00           H
ATOM   4450  CB  ASP A 930      40.740  48.340  44.560  1.00  0.00           C
ATOM   4451  HB1 ASP A 930      41.130  47.300  44.620  1.00  0.00           H
ATOM   4452  HB2 ASP A 930      39.980  48.330  45.380  1.00  0.00           H
ATOM   4453  CG  ASP A 930      41.930  49.220  44.940  1.00  0.00           C
ATOM   4454  OD1 ASP A 930      42.590  48.920  45.970  1.00  0.00           O
ATOM   4455  OD2 ASP A 930      42.250  50.150  44.150  1.00  0.00           O
ATOM   4456  C   ASP A 930      39.620  47.410  42.430  1.00  0.00           C
ATOM   4457  O   ASP A 930      40.260  46.950  41.540  1.00  0.00           O
ATOM   4458  N   GLN A 931      38.380  46.960  42.720  1.00  0.00           N
ATOM   4459  HN  GLN A 931      37.860  47.300  43.510  1.00  0.00           H
ATOM   4460  CA  GLN A 931      37.840  45.780  42.040  1.00  0.00           C
ATOM   4461  HA  GLN A 931      38.560  44.960  42.110  1.00  0.00           H
ATOM   4462  CB  GLN A 931      36.470  45.380  42.780  1.00  0.00           C
ATOM   4463  HB1 GLN A 931      35.800  44.800  42.120  1.00  0.00           H
ATOM   4464  HB2 GLN A 931      35.940  46.350  42.850  1.00  0.00           H
ATOM   4465  CG  GLN A 931      36.660  44.830  44.240  1.00  0.00           C
ATOM   4466  HG1 GLN A 931      35.650  44.730  44.660  1.00  0.00           H
ATOM   4467  HG2 GLN A 931      37.330  45.510  44.830  1.00  0.00           H
ATOM   4468  CD  GLN A 931      37.330  43.490  44.100  1.00  0.00           C
ATOM   4469  OE1 GLN A 931      38.200  43.230  44.950  1.00  0.00           O
ATOM   4470  NE2 GLN A 931      36.930  42.650  43.110  1.00  0.00           N
ATOM   4471 HE21 GLN A 931      37.240  41.710  43.000  1.00  0.00           H
ATOM   4472 HE22 GLN A 931      36.420  43.050  42.340  1.00  0.00           H
ATOM   4473  C   GLN A 931      37.680  45.950  40.580  1.00  0.00           C
ATOM   4474  O   GLN A 931      38.070  45.060  39.740  1.00  0.00           O
ATOM   4475  N   GLN A 932      37.130  47.130  40.250  1.00  0.00           N
ATOM   4476  HN  GLN A 932      36.810  47.800  40.900  1.00  0.00           H
ATOM   4477  CA  GLN A 932      36.820  47.390  38.890  1.00  0.00           C
ATOM   4478  HA  GLN A 932      36.370  46.500  38.460  1.00  0.00           H
ATOM   4479  CB  GLN A 932      35.640  48.390  38.870  1.00  0.00           C
ATOM   4480  HB1 GLN A 932      35.590  48.790  37.830  1.00  0.00           H
ATOM   4481  HB2 GLN A 932      36.000  49.250  39.470  1.00  0.00           H
ATOM   4482  CG  GLN A 932      34.190  47.920  39.290  1.00  0.00           C
ATOM   4483  HG1 GLN A 932      33.460  48.650  38.870  1.00  0.00           H
ATOM   4484  HG2 GLN A 932      34.030  48.040  40.390  1.00  0.00           H
ATOM   4485  CD  GLN A 932      33.900  46.460  38.870  1.00  0.00           C
ATOM   4486  OE1 GLN A 932      34.140  45.450  39.520  1.00  0.00           O
ATOM   4487  NE2 GLN A 932      33.390  46.260  37.590  1.00  0.00           N
ATOM   4488 HE21 GLN A 932      33.480  46.930  36.860  1.00  0.00           H
ATOM   4489 HE22 GLN A 932      33.170  45.310  37.370  1.00  0.00           H
ATOM   4490  C   GLN A 932      38.050  47.720  38.090  1.00  0.00           C
ATOM   4491  O   GLN A 932      38.230  47.250  36.960  1.00  0.00           O
ATOM   4492  N   ILE A 933      39.100  48.360  38.670  1.00  0.00           N
ATOM   4493  HN  ILE A 933      39.020  48.600  39.640  1.00  0.00           H
ATOM   4494  CA  ILE A 933      40.300  48.670  37.880  1.00  0.00           C
ATOM   4495  HA  ILE A 933      39.930  48.880  36.890  1.00  0.00           H
ATOM   4496  CB  ILE A 933      41.000  49.910  38.490  1.00  0.00           C
ATOM   4497  HB  ILE A 933      41.050  49.660  39.570  1.00  0.00           H
ATOM   4498  CG2 ILE A 933      42.440  50.150  37.950  1.00  0.00           C
ATOM   4499 HG21 ILE A 933      42.590  50.250  36.850  1.00  0.00           H
ATOM   4500 HG22 ILE A 933      43.140  49.320  38.190  1.00  0.00           H
ATOM   4501 HG23 ILE A 933      42.950  51.030  38.400  1.00  0.00           H
ATOM   4502  CG1 ILE A 933      40.210  51.220  38.380  1.00  0.00           C
ATOM   4503 HG11 ILE A 933      40.800  51.860  39.060  1.00  0.00           H
ATOM   4504 HG12 ILE A 933      39.190  51.210  38.830  1.00  0.00           H
ATOM   4505  CD  ILE A 933      40.110  51.960  37.060  1.00  0.00           C
ATOM   4506  HD1 ILE A 933      41.040  52.570  37.000  1.00  0.00           H
ATOM   4507  HD2 ILE A 933      39.200  52.550  36.810  1.00  0.00           H
ATOM   4508  HD3 ILE A 933      40.160  51.230  36.220  1.00  0.00           H
ATOM   4509  C   ILE A 933      41.100  47.380  37.720  1.00  0.00           C
ATOM   4510  O   ILE A 933      41.630  47.160  36.700  1.00  0.00           O
ATOM   4511  N   THR A 934      41.180  46.560  38.800  1.00  0.00           N
ATOM   4512  HN  THR A 934      40.690  46.750  39.650  1.00  0.00           H
ATOM   4513  CA  THR A 934      41.770  45.260  38.690  1.00  0.00           C
ATOM   4514  HA  THR A 934      42.800  45.340  38.360  1.00  0.00           H
ATOM   4515  CB  THR A 934      41.820  44.550  40.120  1.00  0.00           C
ATOM   4516  HB  THR A 934      40.830  44.230  40.530  1.00  0.00           H
ATOM   4517  OG1 THR A 934      42.510  45.310  41.040  1.00  0.00           O
ATOM   4518  HG1 THR A 934      41.840  45.930  41.350  1.00  0.00           H
ATOM   4519  CG2 THR A 934      42.520  43.150  39.940  1.00  0.00           C
ATOM   4520 HG21 THR A 934      42.440  42.590  40.890  1.00  0.00           H
ATOM   4521 HG22 THR A 934      43.550  43.210  39.540  1.00  0.00           H
ATOM   4522 HG23 THR A 934      42.000  42.550  39.150  1.00  0.00           H
ATOM   4523  C   THR A 934      41.110  44.370  37.640  1.00  0.00           C
ATOM   4524  O   THR A 934      41.770  43.730  36.850  1.00  0.00           O
ATOM   4525  N   ALA A 935      39.780  44.410  37.480  1.00  0.00           N
ATOM   4526  HN  ALA A 935      39.200  44.840  38.160  1.00  0.00           H
ATOM   4527  CA  ALA A 935      39.120  43.680  36.360  1.00  0.00           C
ATOM   4528  HA  ALA A 935      39.500  42.670  36.320  1.00  0.00           H
ATOM   4529  CB  ALA A 935      37.670  43.570  36.620  1.00  0.00           C
ATOM   4530  HB1 ALA A 935      37.040  43.080  35.850  1.00  0.00           H
ATOM   4531  HB2 ALA A 935      37.200  44.500  36.980  1.00  0.00           H
ATOM   4532  HB3 ALA A 935      37.600  42.940  37.540  1.00  0.00           H
ATOM   4533  C   ALA A 935      39.470  44.190  34.990  1.00  0.00           C
ATOM   4534  O   ALA A 935      39.700  43.450  34.080  1.00  0.00           O
ATOM   4535  N   VAL A 936      39.530  45.510  34.840  1.00  0.00           N
ATOM   4536  HN  VAL A 936      39.230  46.070  35.620  1.00  0.00           H
ATOM   4537  CA  VAL A 936      39.900  46.180  33.620  1.00  0.00           C
ATOM   4538  HA  VAL A 936      39.260  45.790  32.830  1.00  0.00           H
ATOM   4539  CB  VAL A 936      39.710  47.610  33.760  1.00  0.00           C
ATOM   4540  HB  VAL A 936      40.220  48.030  34.660  1.00  0.00           H
ATOM   4541  CG1 VAL A 936      40.320  48.400  32.530  1.00  0.00           C
ATOM   4542 HG11 VAL A 936      40.130  47.810  31.600  1.00  0.00           H
ATOM   4543 HG12 VAL A 936      41.410  48.500  32.650  1.00  0.00           H
ATOM   4544 HG13 VAL A 936      39.750  49.370  32.500  1.00  0.00           H
ATOM   4545  CG2 VAL A 936      38.230  47.900  33.820  1.00  0.00           C
ATOM   4546 HG21 VAL A 936      38.130  48.990  33.920  1.00  0.00           H
ATOM   4547 HG22 VAL A 936      37.820  47.350  34.690  1.00  0.00           H
ATOM   4548 HG23 VAL A 936      37.750  47.420  32.930  1.00  0.00           H
ATOM   4549  C   VAL A 936      41.340  45.850  33.130  1.00  0.00           C
ATOM   4550  O   VAL A 936      41.530  45.460  31.980  1.00  0.00           O
ATOM   4551  N   ILE A 937      42.320  45.890  34.040  1.00  0.00           N
ATOM   4552  HN  ILE A 937      42.120  46.480  34.820  1.00  0.00           H
ATOM   4553  CA  ILE A 937      43.620  45.490  33.860  1.00  0.00           C
ATOM   4554  HA  ILE A 937      43.940  45.940  32.940  1.00  0.00           H
ATOM   4555  CB  ILE A 937      44.450  46.100  35.010  1.00  0.00           C
ATOM   4556  HB  ILE A 937      44.040  45.620  35.930  1.00  0.00           H
ATOM   4557  CG2 ILE A 937      45.920  45.620  34.820  1.00  0.00           C
ATOM   4558 HG21 ILE A 937      46.310  45.900  33.830  1.00  0.00           H
ATOM   4559 HG22 ILE A 937      46.000  44.520  34.890  1.00  0.00           H
ATOM   4560 HG23 ILE A 937      46.630  45.940  35.610  1.00  0.00           H
ATOM   4561  CG1 ILE A 937      44.390  47.650  35.110  1.00  0.00           C
ATOM   4562 HG11 ILE A 937      44.920  47.810  36.090  1.00  0.00           H
ATOM   4563 HG12 ILE A 937      43.320  47.920  35.240  1.00  0.00           H
ATOM   4564  CD  ILE A 937      44.880  48.480  33.930  1.00  0.00           C
ATOM   4565  HD1 ILE A 937      44.100  48.340  33.140  1.00  0.00           H
ATOM   4566  HD2 ILE A 937      45.940  48.300  33.630  1.00  0.00           H
ATOM   4567  HD3 ILE A 937      44.900  49.570  34.170  1.00  0.00           H
ATOM   4568  C   ILE A 937      43.860  43.950  33.700  1.00  0.00           C
ATOM   4569  O   ILE A 937      44.550  43.610  32.770  1.00  0.00           O
ATOM   4570  N   ILE A 938      43.250  43.020  34.530  1.00  0.00           N
ATOM   4571  HN  ILE A 938      42.750  43.340  35.320  1.00  0.00           H
ATOM   4572  CA  ILE A 938      43.410  41.580  34.380  1.00  0.00           C
ATOM   4573  HA  ILE A 938      44.470  41.390  34.260  1.00  0.00           H
ATOM   4574  CB  ILE A 938      43.000  40.790  35.650  1.00  0.00           C
ATOM   4575  HB  ILE A 938      42.000  41.230  35.890  1.00  0.00           H
ATOM   4576  CG2 ILE A 938      42.810  39.250  35.500  1.00  0.00           C
ATOM   4577 HG21 ILE A 938      42.570  38.780  36.470  1.00  0.00           H
ATOM   4578 HG22 ILE A 938      43.730  38.720  35.140  1.00  0.00           H
ATOM   4579 HG23 ILE A 938      41.910  38.960  34.910  1.00  0.00           H
ATOM   4580  CG1 ILE A 938      43.950  41.150  36.760  1.00  0.00           C
ATOM   4581 HG11 ILE A 938      43.680  40.620  37.700  1.00  0.00           H
ATOM   4582 HG12 ILE A 938      43.790  42.230  36.920  1.00  0.00           H
ATOM   4583  CD  ILE A 938      45.470  40.930  36.450  1.00  0.00           C
ATOM   4584  HD1 ILE A 938      45.850  41.380  35.500  1.00  0.00           H
ATOM   4585  HD2 ILE A 938      45.720  39.860  36.280  1.00  0.00           H
ATOM   4586  HD3 ILE A 938      46.070  41.350  37.300  1.00  0.00           H
ATOM   4587  C   ILE A 938      42.800  41.060  33.090  1.00  0.00           C
ATOM   4588  O   ILE A 938      43.460  40.360  32.300  1.00  0.00           O
ATOM   4589  N   ASN A 939      41.490  41.410  32.800  1.00  0.00           N
ATOM   4590  HN  ASN A 939      41.060  42.070  33.410  1.00  0.00           H
ATOM   4591  CA  ASN A 939      40.610  40.920  31.760  1.00  0.00           C
ATOM   4592  HA  ASN A 939      40.970  39.980  31.380  1.00  0.00           H
ATOM   4593  CB  ASN A 939      39.120  40.700  32.310  1.00  0.00           C
ATOM   4594  HB1 ASN A 939      38.490  40.290  31.490  1.00  0.00           H
ATOM   4595  HB2 ASN A 939      38.760  41.660  32.730  1.00  0.00           H
ATOM   4596  CG  ASN A 939      39.100  39.650  33.460  1.00  0.00           C
ATOM   4597  OD1 ASN A 939      38.960  40.060  34.610  1.00  0.00           O
ATOM   4598  ND2 ASN A 939      39.200  38.330  33.140  1.00  0.00           N
ATOM   4599 HD21 ASN A 939      39.350  38.080  32.170  1.00  0.00           H
ATOM   4600 HD22 ASN A 939      38.860  37.670  33.800  1.00  0.00           H
ATOM   4601  C   ASN A 939      40.580  41.830  30.560  1.00  0.00           C
ATOM   4602  O   ASN A 939      39.490  42.230  30.150  1.00  0.00           O
ATOM   4603  N   ARG A 940      41.710  42.260  30.040  1.00  0.00           N
ATOM   4604  HN  ARG A 940      42.410  41.850  30.620  1.00  0.00           H
ATOM   4605  CA  ARG A 940      42.020  42.910  28.790  1.00  0.00           C
ATOM   4606  HA  ARG A 940      41.950  43.960  29.040  1.00  0.00           H
ATOM   4607  CB  ARG A 940      43.500  42.590  28.390  1.00  0.00           C
ATOM   4608  HB1 ARG A 940      43.630  43.240  27.500  1.00  0.00           H
ATOM   4609  HB2 ARG A 940      43.610  41.540  28.050  1.00  0.00           H
ATOM   4610  CG  ARG A 940      44.510  43.070  29.480  1.00  0.00           C
ATOM   4611  HG1 ARG A 940      44.320  42.640  30.500  1.00  0.00           H
ATOM   4612  HG2 ARG A 940      44.270  44.140  29.670  1.00  0.00           H
ATOM   4613  CD  ARG A 940      46.010  42.960  29.240  1.00  0.00           C
ATOM   4614  HD1 ARG A 940      46.240  43.240  28.190  1.00  0.00           H
ATOM   4615  HD2 ARG A 940      46.280  41.900  29.440  1.00  0.00           H
ATOM   4616  NE  ARG A 940      46.600  43.890  30.220  1.00  0.00           N
ATOM   4617  HE  ARG A 940      45.990  44.240  30.930  1.00  0.00           H
ATOM   4618  CZ  ARG A 940      47.860  43.840  30.610  1.00  0.00           C
ATOM   4619  NH1 ARG A 940      48.200  44.420  31.740  1.00  0.00           N
ATOM   4620 HH11 ARG A 940      47.590  45.190  31.950  1.00  0.00           H
ATOM   4621 HH12 ARG A 940      49.150  44.580  32.000  1.00  0.00           H
ATOM   4622  NH2 ARG A 940      48.780  43.320  29.840  1.00  0.00           N
ATOM   4623 HH21 ARG A 940      48.550  43.140  28.890  1.00  0.00           H
ATOM   4624 HH22 ARG A 940      49.750  43.390  30.100  1.00  0.00           H
ATOM   4625  C   ARG A 940      40.970  42.690  27.620  1.00  0.00           C
ATOM   4626  O   ARG A 940      40.630  41.560  27.280  1.00  0.00           O
ATOM   4627  N   LYS A 941      40.440  43.810  26.950  1.00  0.00           N
ATOM   4628  HN  LYS A 941      40.820  44.730  27.030  1.00  0.00           H
ATOM   4629  CA  LYS A 941      39.290  43.730  26.030  1.00  0.00           C
ATOM   4630  HA  LYS A 941      38.440  43.470  26.630  1.00  0.00           H
ATOM   4631  CB  LYS A 941      38.970  45.110  25.440  1.00  0.00           C
ATOM   4632  HB1 LYS A 941      38.820  45.750  26.340  1.00  0.00           H
ATOM   4633  HB2 LYS A 941      37.950  45.140  24.990  1.00  0.00           H
ATOM   4634  CG  LYS A 941      39.940  45.840  24.480  1.00  0.00           C
ATOM   4635  HG1 LYS A 941      39.950  45.040  23.690  1.00  0.00           H
ATOM   4636  HG2 LYS A 941      40.960  45.990  24.880  1.00  0.00           H
ATOM   4637  CD  LYS A 941      39.370  47.130  23.920  1.00  0.00           C
ATOM   4638  HD1 LYS A 941      38.420  47.070  23.360  1.00  0.00           H
ATOM   4639  HD2 LYS A 941      40.160  47.420  23.190  1.00  0.00           H
ATOM   4640  CE  LYS A 941      39.380  48.250  25.020  1.00  0.00           C
ATOM   4641  HE1 LYS A 941      40.270  48.150  25.660  1.00  0.00           H
ATOM   4642  HE2 LYS A 941      38.530  48.250  25.730  1.00  0.00           H
ATOM   4643  NZ  LYS A 941      39.420  49.600  24.370  1.00  0.00           N
ATOM   4644  HZ1 LYS A 941      39.970  49.700  23.500  1.00  0.00           H
ATOM   4645  HZ2 LYS A 941      39.770  50.240  25.110  1.00  0.00           H
ATOM   4646  HZ3 LYS A 941      38.430  49.850  24.190  1.00  0.00           H
ATOM   4647  C   LYS A 941      39.360  42.750  24.840  1.00  0.00           C
ATOM   4648  O   LYS A 941      38.360  42.370  24.270  1.00  0.00           O
ATOM   4649  N   GLU A 942      40.530  42.260  24.470  1.00  0.00           N
ATOM   4650  HN  GLU A 942      41.310  42.650  24.940  1.00  0.00           H
ATOM   4651  CA  GLU A 942      40.620  41.310  23.410  1.00  0.00           C
ATOM   4652  HA  GLU A 942      39.730  41.300  22.790  1.00  0.00           H
ATOM   4653  CB  GLU A 942      41.840  41.770  22.500  1.00  0.00           C
ATOM   4654  HB1 GLU A 942      41.840  41.120  21.600  1.00  0.00           H
ATOM   4655  HB2 GLU A 942      42.790  41.570  23.030  1.00  0.00           H
ATOM   4656  CG  GLU A 942      41.680  43.220  21.900  1.00  0.00           C
ATOM   4657  HG1 GLU A 942      41.750  43.930  22.750  1.00  0.00           H
ATOM   4658  HG2 GLU A 942      40.670  43.450  21.470  1.00  0.00           H
ATOM   4659  CD  GLU A 942      42.810  43.550  20.880  1.00  0.00           C
ATOM   4660  OE1 GLU A 942      42.800  44.740  20.440  1.00  0.00           O
ATOM   4661  OE2 GLU A 942      43.570  42.720  20.400  1.00  0.00           O
ATOM   4662  C   GLU A 942      40.800  39.800  23.790  1.00  0.00           C
ATOM   4663  O   GLU A 942      40.760  38.910  22.960  1.00  0.00           O
ATOM   4664  N   HSD A 943      40.930  39.490  25.070  1.00  0.00           N
ATOM   4665  HN  HSD A 943      41.050  40.190  25.770  1.00  0.00           H
ATOM   4666  CA  HSD A 943      41.060  38.140  25.530  1.00  0.00           C
ATOM   4667  HA  HSD A 943      41.680  37.490  24.950  1.00  0.00           H
ATOM   4668  CB  HSD A 943      41.780  38.110  26.880  1.00  0.00           C
ATOM   4669  HB1 HSD A 943      42.080  39.150  27.110  1.00  0.00           H
ATOM   4670  HB2 HSD A 943      42.730  37.540  26.800  1.00  0.00           H
ATOM   4671  ND1 HSD A 943      41.120  36.410  28.610  1.00  0.00           N
ATOM   4672  HD1 HSD A 943      41.660  35.610  28.370  1.00  0.00           H
ATOM   4673  CG  HSD A 943      41.110  37.720  28.140  1.00  0.00           C
ATOM   4674  CE1 HSD A 943      40.520  36.470  29.810  1.00  0.00           C
ATOM   4675  HE1 HSD A 943      40.340  35.620  30.460  1.00  0.00           H
ATOM   4676  NE2 HSD A 943      40.210  37.690  30.200  1.00  0.00           N
ATOM   4677  CD2 HSD A 943      40.640  38.440  29.130  1.00  0.00           C
ATOM   4678  HD2 HSD A 943      40.440  39.510  29.140  1.00  0.00           H
ATOM   4679  C   HSD A 943      39.620  37.640  25.600  1.00  0.00           C
ATOM   4680  O   HSD A 943      38.640  38.400  25.750  1.00  0.00           O
ATOM   4681  N   LYS A 944      39.420  36.300  25.680  1.00  0.00           N
ATOM   4682  HN  LYS A 944      40.190  35.700  25.490  1.00  0.00           H
ATOM   4683  CA  LYS A 944      38.100  35.780  25.830  1.00  0.00           C
ATOM   4684  HA  LYS A 944      37.330  36.540  25.800  1.00  0.00           H
ATOM   4685  CB  LYS A 944      37.640  34.840  24.650  1.00  0.00           C
ATOM   4686  HB1 LYS A 944      36.630  34.430  24.860  1.00  0.00           H
ATOM   4687  HB2 LYS A 944      38.320  33.950  24.750  1.00  0.00           H
ATOM   4688  CG  LYS A 944      37.670  35.500  23.300  1.00  0.00           C
ATOM   4689  HG1 LYS A 944      37.670  34.740  22.490  1.00  0.00           H
ATOM   4690  HG2 LYS A 944      38.640  36.060  23.240  1.00  0.00           H
ATOM   4691  CD  LYS A 944      36.370  36.410  23.110  1.00  0.00           C
ATOM   4692  HD1 LYS A 944      36.330  37.030  24.030  1.00  0.00           H
ATOM   4693  HD2 LYS A 944      35.520  35.710  23.240  1.00  0.00           H
ATOM   4694  CE  LYS A 944      36.250  37.100  21.770  1.00  0.00           C
ATOM   4695  HE1 LYS A 944      35.250  37.570  21.720  1.00  0.00           H
ATOM   4696  HE2 LYS A 944      36.250  36.400  20.900  1.00  0.00           H
ATOM   4697  NZ  LYS A 944      37.350  38.050  21.620  1.00  0.00           N
ATOM   4698  HZ1 LYS A 944      38.200  37.510  21.350  1.00  0.00           H
ATOM   4699  HZ2 LYS A 944      37.480  38.560  22.520  1.00  0.00           H
ATOM   4700  HZ3 LYS A 944      37.080  38.720  20.880  1.00  0.00           H
ATOM   4701  C   LYS A 944      38.020  35.190  27.230  1.00  0.00           C
ATOM   4702  O   LYS A 944      38.740  34.250  27.650  1.00  0.00           O
ATOM   4703  N   LEU A 945      37.040  35.720  27.940  1.00  0.00           N
ATOM   4704  HN  LEU A 945      36.450  36.390  27.510  1.00  0.00           H
ATOM   4705  CA  LEU A 945      36.590  35.210  29.260  1.00  0.00           C
ATOM   4706  HA  LEU A 945      37.460  34.970  29.850  1.00  0.00           H
ATOM   4707  CB  LEU A 945      35.820  36.350  29.950  1.00  0.00           C
ATOM   4708  HB1 LEU A 945      35.530  35.980  30.950  1.00  0.00           H
ATOM   4709  HB2 LEU A 945      34.810  36.590  29.540  1.00  0.00           H
ATOM   4710  CG  LEU A 945      36.590  37.680  30.150  1.00  0.00           C
ATOM   4711  HG  LEU A 945      37.580  37.360  30.540  1.00  0.00           H
ATOM   4712  CD1 LEU A 945      36.880  38.560  28.890  1.00  0.00           C
ATOM   4713 HD11 LEU A 945      37.580  39.360  29.250  1.00  0.00           H
ATOM   4714 HD12 LEU A 945      35.960  38.960  28.430  1.00  0.00           H
ATOM   4715 HD13 LEU A 945      37.440  38.000  28.110  1.00  0.00           H
ATOM   4716  CD2 LEU A 945      36.060  38.560  31.250  1.00  0.00           C
ATOM   4717 HD21 LEU A 945      35.160  39.150  30.940  1.00  0.00           H
ATOM   4718 HD22 LEU A 945      36.770  39.310  31.660  1.00  0.00           H
ATOM   4719 HD23 LEU A 945      35.680  37.930  32.070  1.00  0.00           H
ATOM   4720  C   LEU A 945      35.820  33.900  29.280  1.00  0.00           C
ATOM   4721  O   LEU A 945      34.840  33.720  29.990  1.00  0.00           O
ATOM   4722  N   LYS A 946      36.360  32.850  28.560  1.00  0.00           N
ATOM   4723  HN  LYS A 946      37.080  33.030  27.910  1.00  0.00           H
ATOM   4724  CA  LYS A 946      35.790  31.530  28.590  1.00  0.00           C
ATOM   4725  HA  LYS A 946      34.740  31.510  28.340  1.00  0.00           H
ATOM   4726  CB  LYS A 946      36.570  30.710  27.530  1.00  0.00           C
ATOM   4727  HB1 LYS A 946      36.570  29.620  27.740  1.00  0.00           H
ATOM   4728  HB2 LYS A 946      37.610  31.050  27.670  1.00  0.00           H
ATOM   4729  CG  LYS A 946      36.190  30.830  26.060  1.00  0.00           C
ATOM   4730  HG1 LYS A 946      36.990  30.280  25.490  1.00  0.00           H
ATOM   4731  HG2 LYS A 946      36.350  31.870  25.720  1.00  0.00           H
ATOM   4732  CD  LYS A 946      34.750  30.380  25.710  1.00  0.00           C
ATOM   4733  HD1 LYS A 946      34.510  30.830  24.720  1.00  0.00           H
ATOM   4734  HD2 LYS A 946      34.070  30.760  26.510  1.00  0.00           H
ATOM   4735  CE  LYS A 946      34.570  28.880  25.650  1.00  0.00           C
ATOM   4736  HE1 LYS A 946      33.490  28.770  25.820  1.00  0.00           H
ATOM   4737  HE2 LYS A 946      35.190  28.350  26.390  1.00  0.00           H
ATOM   4738  NZ  LYS A 946      34.830  28.310  24.370  1.00  0.00           N
ATOM   4739  HZ1 LYS A 946      34.200  28.800  23.700  1.00  0.00           H
ATOM   4740  HZ2 LYS A 946      34.690  27.280  24.280  1.00  0.00           H
ATOM   4741  HZ3 LYS A 946      35.820  28.500  24.100  1.00  0.00           H
ATOM   4742  C   LYS A 946      35.980  30.910  29.960  1.00  0.00           C
ATOM   4743  O   LYS A 946      35.010  30.550  30.600  1.00  0.00           O
ATOM   4744  N   LYS A 947      37.210  30.820  30.470  1.00  0.00           N
ATOM   4745  HN  LYS A 947      38.050  31.010  29.950  1.00  0.00           H
ATOM   4746  CA  LYS A 947      37.370  30.550  31.840  1.00  0.00           C
ATOM   4747  HA  LYS A 947      36.660  29.760  32.020  1.00  0.00           H
ATOM   4748  CB  LYS A 947      38.860  30.270  32.150  1.00  0.00           C
ATOM   4749  HB1 LYS A 947      39.110  30.320  33.230  1.00  0.00           H
ATOM   4750  HB2 LYS A 947      39.480  31.010  31.610  1.00  0.00           H
ATOM   4751  CG  LYS A 947      39.200  28.920  31.540  1.00  0.00           C
ATOM   4752  HG1 LYS A 947      40.300  28.850  31.700  1.00  0.00           H
ATOM   4753  HG2 LYS A 947      38.970  28.840  30.460  1.00  0.00           H
ATOM   4754  CD  LYS A 947      38.430  27.770  32.220  1.00  0.00           C
ATOM   4755  HD1 LYS A 947      37.460  27.840  31.700  1.00  0.00           H
ATOM   4756  HD2 LYS A 947      38.270  27.950  33.310  1.00  0.00           H
ATOM   4757  CE  LYS A 947      39.000  26.350  32.050  1.00  0.00           C
ATOM   4758  HE1 LYS A 947      39.470  26.270  31.040  1.00  0.00           H
ATOM   4759  HE2 LYS A 947      38.090  25.730  32.000  1.00  0.00           H
ATOM   4760  NZ  LYS A 947      39.950  25.940  33.110  1.00  0.00           N
ATOM   4761  HZ1 LYS A 947      40.300  25.000  32.860  1.00  0.00           H
ATOM   4762  HZ2 LYS A 947      39.420  25.950  34.000  1.00  0.00           H
ATOM   4763  HZ3 LYS A 947      40.790  26.560  33.070  1.00  0.00           H
ATOM   4764  C   LYS A 947      36.890  31.630  32.800  1.00  0.00           C
ATOM   4765  O   LYS A 947      36.220  31.270  33.700  1.00  0.00           O
ATOM   4766  N   GLY A 948      37.210  32.940  32.640  1.00  0.00           N
ATOM   4767  HN  GLY A 948      37.630  33.150  31.750  1.00  0.00           H
ATOM   4768  CA  GLY A 948      36.840  34.030  33.540  1.00  0.00           C
ATOM   4769  HA1 GLY A 948      37.440  34.900  33.330  1.00  0.00           H
ATOM   4770  HA2 GLY A 948      37.100  33.630  34.510  1.00  0.00           H
ATOM   4771  C   GLY A 948      35.350  34.370  33.710  1.00  0.00           C
ATOM   4772  O   GLY A 948      34.570  33.570  33.310  1.00  0.00           O
ATOM   4773  N   ALA A 949      35.010  35.490  34.280  1.00  0.00           N
ATOM   4774  HN  ALA A 949      35.760  36.090  34.540  1.00  0.00           H
ATOM   4775  CA  ALA A 949      33.680  35.760  34.900  1.00  0.00           C
ATOM   4776  HA  ALA A 949      32.950  35.000  34.660  1.00  0.00           H
ATOM   4777  CB  ALA A 949      33.880  35.860  36.400  1.00  0.00           C
ATOM   4778  HB1 ALA A 949      34.550  35.100  36.840  1.00  0.00           H
ATOM   4779  HB2 ALA A 949      32.870  35.840  36.870  1.00  0.00           H
ATOM   4780  HB3 ALA A 949      34.400  36.800  36.690  1.00  0.00           H
ATOM   4781  C   ALA A 949      33.050  37.020  34.290  1.00  0.00           C
ATOM   4782  O   ALA A 949      33.650  37.710  33.400  1.00  0.00           O
ATOM   4783  N   GLY A 950      31.840  37.290  34.620  1.00  0.00           N
ATOM   4784  HN  GLY A 950      31.530  36.590  35.270  1.00  0.00           H
ATOM   4785  CA  GLY A 950      31.060  38.430  34.420  1.00  0.00           C
ATOM   4786  HA1 GLY A 950      30.130  38.160  34.920  1.00  0.00           H
ATOM   4787  HA2 GLY A 950      30.810  38.530  33.380  1.00  0.00           H
ATOM   4788  C   GLY A 950      31.490  39.680  35.130  1.00  0.00           C
ATOM   4789  O   GLY A 950      32.210  39.590  36.160  1.00  0.00           O
ATOM   4790  N   TYR A 951      31.000  40.850  34.760  1.00  0.00           N
ATOM   4791  HN  TYR A 951      30.330  40.820  34.020  1.00  0.00           H
ATOM   4792  CA  TYR A 951      31.630  42.080  35.100  1.00  0.00           C
ATOM   4793  HA  TYR A 951      32.700  41.980  35.060  1.00  0.00           H
ATOM   4794  CB  TYR A 951      31.300  43.220  34.060  1.00  0.00           C
ATOM   4795  HB1 TYR A 951      31.760  44.170  34.400  1.00  0.00           H
ATOM   4796  HB2 TYR A 951      30.210  43.400  34.000  1.00  0.00           H
ATOM   4797  CG  TYR A 951      31.680  42.730  32.660  1.00  0.00           C
ATOM   4798  CD1 TYR A 951      30.770  43.030  31.650  1.00  0.00           C
ATOM   4799  HD1 TYR A 951      29.800  43.450  31.870  1.00  0.00           H
ATOM   4800  CE1 TYR A 951      31.060  42.730  30.340  1.00  0.00           C
ATOM   4801  HE1 TYR A 951      30.380  43.070  29.570  1.00  0.00           H
ATOM   4802  CZ  TYR A 951      32.280  42.010  30.000  1.00  0.00           C
ATOM   4803  OH  TYR A 951      32.530  41.830  28.660  1.00  0.00           O
ATOM   4804  HH  TYR A 951      31.730  42.180  28.260  1.00  0.00           H
ATOM   4805  CD2 TYR A 951      32.850  42.130  32.340  1.00  0.00           C
ATOM   4806  HD2 TYR A 951      33.610  41.950  33.090  1.00  0.00           H
ATOM   4807  CE2 TYR A 951      33.150  41.760  31.010  1.00  0.00           C
ATOM   4808  HE2 TYR A 951      34.110  41.320  30.800  1.00  0.00           H
ATOM   4809  C   TYR A 951      31.260  42.710  36.440  1.00  0.00           C
ATOM   4810  O   TYR A 951      31.940  43.660  36.830  1.00  0.00           O
ATOM   4811  N   HSD A 952      30.150  42.260  37.150  1.00  0.00           N
ATOM   4812  HN  HSD A 952      29.480  41.640  36.760  1.00  0.00           H
ATOM   4813  CA  HSD A 952      29.740  42.900  38.370  1.00  0.00           C
ATOM   4814  HA  HSD A 952      30.390  43.670  38.770  1.00  0.00           H
ATOM   4815  CB  HSD A 952      28.250  43.380  38.270  1.00  0.00           C
ATOM   4816  HB1 HSD A 952      28.290  44.330  37.690  1.00  0.00           H
ATOM   4817  HB2 HSD A 952      27.810  43.550  39.280  1.00  0.00           H
ATOM   4818  ND1 HSD A 952      26.920  42.600  36.310  1.00  0.00           N
ATOM   4819  HD1 HSD A 952      27.070  43.340  35.660  1.00  0.00           H
ATOM   4820  CG  HSD A 952      27.370  42.410  37.620  1.00  0.00           C
ATOM   4821  CE1 HSD A 952      26.040  41.590  36.130  1.00  0.00           C
ATOM   4822  HE1 HSD A 952      25.650  41.510  35.120  1.00  0.00           H
ATOM   4823  NE2 HSD A 952      25.970  40.750  37.180  1.00  0.00           N
ATOM   4824  CD2 HSD A 952      26.730  41.380  38.130  1.00  0.00           C
ATOM   4825  HD2 HSD A 952      27.000  40.940  39.070  1.00  0.00           H
ATOM   4826  C   HSD A 952      29.750  41.830  39.440  1.00  0.00           C
ATOM   4827  O   HSD A 952      29.830  42.140  40.620  1.00  0.00           O
ATOM   4828  N   LEU A 953      29.810  40.480  39.070  1.00  0.00           N
ATOM   4829  HN  LEU A 953      29.640  40.240  38.110  1.00  0.00           H
ATOM   4830  CA  LEU A 953      30.030  39.390  39.980  1.00  0.00           C
ATOM   4831  HA  LEU A 953      29.200  39.480  40.660  1.00  0.00           H
ATOM   4832  CB  LEU A 953      30.040  38.030  39.250  1.00  0.00           C
ATOM   4833  HB1 LEU A 953      31.000  37.880  38.720  1.00  0.00           H
ATOM   4834  HB2 LEU A 953      29.220  37.950  38.510  1.00  0.00           H
ATOM   4835  CG  LEU A 953      29.910  36.790  40.150  1.00  0.00           C
ATOM   4836  HG  LEU A 953      30.880  36.660  40.680  1.00  0.00           H
ATOM   4837  CD1 LEU A 953      28.780  36.910  41.290  1.00  0.00           C
ATOM   4838 HD11 LEU A 953      27.780  37.020  40.820  1.00  0.00           H
ATOM   4839 HD12 LEU A 953      29.020  37.790  41.910  1.00  0.00           H
ATOM   4840 HD13 LEU A 953      28.770  36.010  41.940  1.00  0.00           H
ATOM   4841  CD2 LEU A 953      29.800  35.530  39.230  1.00  0.00           C
ATOM   4842 HD21 LEU A 953      28.800  35.600  38.750  1.00  0.00           H
ATOM   4843 HD22 LEU A 953      29.870  34.510  39.680  1.00  0.00           H
ATOM   4844 HD23 LEU A 953      30.560  35.520  38.420  1.00  0.00           H
ATOM   4845  C   LEU A 953      31.270  39.450  40.860  1.00  0.00           C
ATOM   4846  O   LEU A 953      31.120  39.210  42.010  1.00  0.00           O
ATOM   4847  N   ASP A 954      32.420  39.970  40.400  1.00  0.00           N
ATOM   4848  HN  ASP A 954      32.410  40.290  39.450  1.00  0.00           H
ATOM   4849  CA  ASP A 954      33.530  40.150  41.350  1.00  0.00           C
ATOM   4850  HA  ASP A 954      33.630  39.170  41.790  1.00  0.00           H
ATOM   4851  CB  ASP A 954      34.820  40.620  40.670  1.00  0.00           C
ATOM   4852  HB1 ASP A 954      35.330  39.890  40.010  1.00  0.00           H
ATOM   4853  HB2 ASP A 954      35.660  40.880  41.350  1.00  0.00           H
ATOM   4854  CG  ASP A 954      34.690  41.870  39.840  1.00  0.00           C
ATOM   4855  OD1 ASP A 954      34.180  41.980  38.740  1.00  0.00           O
ATOM   4856  OD2 ASP A 954      35.030  43.050  40.500  1.00  0.00           O
ATOM   4857  HD2 ASP A 954      34.730  43.830  40.000  1.00  0.00           H
ATOM   4858  C   ASP A 954      33.240  41.040  42.550  1.00  0.00           C
ATOM   4859  O   ASP A 954      33.530  40.650  43.690  1.00  0.00           O
ATOM   4860  N   LEU A 955      32.640  42.200  42.330  1.00  0.00           N
ATOM   4861  HN  LEU A 955      32.350  42.490  41.420  1.00  0.00           H
ATOM   4862  CA  LEU A 955      32.330  43.270  43.280  1.00  0.00           C
ATOM   4863  HA  LEU A 955      33.200  43.660  43.780  1.00  0.00           H
ATOM   4864  CB  LEU A 955      31.740  44.510  42.540  1.00  0.00           C
ATOM   4865  HB1 LEU A 955      30.870  44.190  41.940  1.00  0.00           H
ATOM   4866  HB2 LEU A 955      32.550  44.880  41.870  1.00  0.00           H
ATOM   4867  CG  LEU A 955      31.350  45.750  43.490  1.00  0.00           C
ATOM   4868  HG  LEU A 955      30.480  45.440  44.110  1.00  0.00           H
ATOM   4869  CD1 LEU A 955      32.520  46.180  44.430  1.00  0.00           C
ATOM   4870 HD11 LEU A 955      33.480  46.320  43.870  1.00  0.00           H
ATOM   4871 HD12 LEU A 955      32.570  45.290  45.090  1.00  0.00           H
ATOM   4872 HD13 LEU A 955      32.290  46.970  45.170  1.00  0.00           H
ATOM   4873  CD2 LEU A 955      30.880  46.920  42.640  1.00  0.00           C
ATOM   4874 HD21 LEU A 955      30.540  47.760  43.290  1.00  0.00           H
ATOM   4875 HD22 LEU A 955      30.060  46.500  42.020  1.00  0.00           H
ATOM   4876 HD23 LEU A 955      31.610  47.360  41.940  1.00  0.00           H
ATOM   4877  C   LEU A 955      31.270  42.810  44.300  1.00  0.00           C
ATOM   4878  O   LEU A 955      31.360  43.010  45.490  1.00  0.00           O
ATOM   4879  N   LEU A 956      30.200  42.130  43.810  1.00  0.00           N
ATOM   4880  HN  LEU A 956      29.990  42.070  42.840  1.00  0.00           H
ATOM   4881  CA  LEU A 956      29.270  41.410  44.700  1.00  0.00           C
ATOM   4882  HA  LEU A 956      28.890  42.090  45.450  1.00  0.00           H
ATOM   4883  CB  LEU A 956      27.990  40.910  43.840  1.00  0.00           C
ATOM   4884  HB1 LEU A 956      28.360  40.150  43.130  1.00  0.00           H
ATOM   4885  HB2 LEU A 956      27.640  41.800  43.260  1.00  0.00           H
ATOM   4886  CG  LEU A 956      26.770  40.290  44.560  1.00  0.00           C
ATOM   4887  HG  LEU A 956      25.850  40.340  43.910  1.00  0.00           H
ATOM   4888  CD1 LEU A 956      27.030  38.810  44.880  1.00  0.00           C
ATOM   4889 HD11 LEU A 956      27.770  38.830  45.710  1.00  0.00           H
ATOM   4890 HD12 LEU A 956      27.440  38.310  43.970  1.00  0.00           H
ATOM   4891 HD13 LEU A 956      26.090  38.250  45.060  1.00  0.00           H
ATOM   4892  CD2 LEU A 956      26.310  41.190  45.730  1.00  0.00           C
ATOM   4893 HD21 LEU A 956      27.040  41.300  46.560  1.00  0.00           H
ATOM   4894 HD22 LEU A 956      25.360  40.760  46.130  1.00  0.00           H
ATOM   4895 HD23 LEU A 956      26.060  42.150  45.240  1.00  0.00           H
ATOM   4896  C   LEU A 956      29.860  40.300  45.570  1.00  0.00           C
ATOM   4897  O   LEU A 956      29.640  40.230  46.820  1.00  0.00           O
ATOM   4898  N   MET A 957      30.700  39.440  45.000  1.00  0.00           N
ATOM   4899  HN  MET A 957      30.950  39.730  44.070  1.00  0.00           H
ATOM   4900  CA  MET A 957      31.210  38.230  45.650  1.00  0.00           C
ATOM   4901  HA  MET A 957      30.360  37.770  46.120  1.00  0.00           H
ATOM   4902  CB  MET A 957      31.800  37.170  44.600  1.00  0.00           C
ATOM   4903  HB1 MET A 957      32.700  37.500  44.030  1.00  0.00           H
ATOM   4904  HB2 MET A 957      30.910  36.970  43.950  1.00  0.00           H
ATOM   4905  CG  MET A 957      32.120  35.880  45.410  1.00  0.00           C
ATOM   4906  HG1 MET A 957      31.260  35.690  46.080  1.00  0.00           H
ATOM   4907  HG2 MET A 957      33.040  36.100  46.010  1.00  0.00           H
ATOM   4908  SD  MET A 957      32.540  34.500  44.370  1.00  0.00           S
ATOM   4909  CE  MET A 957      31.180  34.400  43.130  1.00  0.00           C
ATOM   4910  HE1 MET A 957      30.170  34.400  43.600  1.00  0.00           H
ATOM   4911  HE2 MET A 957      31.260  33.400  42.660  1.00  0.00           H
ATOM   4912  HE3 MET A 957      31.210  35.280  42.440  1.00  0.00           H
ATOM   4913  C   MET A 957      32.170  38.540  46.810  1.00  0.00           C
ATOM   4914  O   MET A 957      32.050  38.000  47.910  1.00  0.00           O
ATOM   4915  N   VAL A 958      33.150  39.480  46.580  1.00  0.00           N
ATOM   4916  HN  VAL A 958      33.210  39.930  45.700  1.00  0.00           H
ATOM   4917  CA  VAL A 958      33.990  40.100  47.580  1.00  0.00           C
ATOM   4918  HA  VAL A 958      34.510  39.310  48.110  1.00  0.00           H
ATOM   4919  CB  VAL A 958      35.130  40.900  46.950  1.00  0.00           C
ATOM   4920  HB  VAL A 958      35.470  40.260  46.110  1.00  0.00           H
ATOM   4921  CG1 VAL A 958      34.780  42.260  46.480  1.00  0.00           C
ATOM   4922 HG11 VAL A 958      33.930  42.320  45.760  1.00  0.00           H
ATOM   4923 HG12 VAL A 958      35.630  42.780  46.010  1.00  0.00           H
ATOM   4924 HG13 VAL A 958      34.580  42.860  47.410  1.00  0.00           H
ATOM   4925  CG2 VAL A 958      36.400  40.800  47.830  1.00  0.00           C
ATOM   4926 HG21 VAL A 958      36.880  39.800  47.850  1.00  0.00           H
ATOM   4927 HG22 VAL A 958      36.440  41.220  48.870  1.00  0.00           H
ATOM   4928 HG23 VAL A 958      37.070  41.490  47.260  1.00  0.00           H
ATOM   4929  C   VAL A 958      33.170  40.810  48.630  1.00  0.00           C
ATOM   4930  O   VAL A 958      33.530  40.700  49.830  1.00  0.00           O
ATOM   4931  N   GLY A 959      32.150  41.510  48.150  1.00  0.00           N
ATOM   4932  HN  GLY A 959      32.100  41.580  47.160  1.00  0.00           H
ATOM   4933  CA  GLY A 959      31.320  42.390  48.940  1.00  0.00           C
ATOM   4934  HA1 GLY A 959      30.630  42.890  48.290  1.00  0.00           H
ATOM   4935  HA2 GLY A 959      31.990  43.090  49.420  1.00  0.00           H
ATOM   4936  C   GLY A 959      30.560  41.780  50.070  1.00  0.00           C
ATOM   4937  O   GLY A 959      30.580  42.220  51.210  1.00  0.00           O
ATOM   4938  N   VAL A 960      29.870  40.630  49.740  1.00  0.00           N
ATOM   4939  HN  VAL A 960      29.880  40.370  48.780  1.00  0.00           H
ATOM   4940  CA  VAL A 960      29.220  39.630  50.530  1.00  0.00           C
ATOM   4941  HA  VAL A 960      28.500  40.170  51.140  1.00  0.00           H
ATOM   4942  CB  VAL A 960      28.630  38.480  49.680  1.00  0.00           C
ATOM   4943  HB  VAL A 960      29.460  38.090  49.040  1.00  0.00           H
ATOM   4944  CG1 VAL A 960      28.140  37.270  50.550  1.00  0.00           C
ATOM   4945 HG11 VAL A 960      29.090  36.780  50.870  1.00  0.00           H
ATOM   4946 HG12 VAL A 960      27.420  36.640  49.970  1.00  0.00           H
ATOM   4947 HG13 VAL A 960      27.480  37.670  51.340  1.00  0.00           H
ATOM   4948  CG2 VAL A 960      27.550  39.080  48.880  1.00  0.00           C
ATOM   4949 HG21 VAL A 960      27.860  40.050  48.420  1.00  0.00           H
ATOM   4950 HG22 VAL A 960      26.580  39.190  49.400  1.00  0.00           H
ATOM   4951 HG23 VAL A 960      27.340  38.460  47.980  1.00  0.00           H
ATOM   4952  C   VAL A 960      30.220  39.170  51.580  1.00  0.00           C
ATOM   4953  O   VAL A 960      30.000  39.430  52.760  1.00  0.00           O
ATOM   4954  N   MET A 961      31.490  38.810  51.100  1.00  0.00           N
ATOM   4955  HN  MET A 961      31.690  38.690  50.130  1.00  0.00           H
ATOM   4956  CA  MET A 961      32.460  38.360  52.080  1.00  0.00           C
ATOM   4957  HA  MET A 961      31.870  37.650  52.640  1.00  0.00           H
ATOM   4958  CB  MET A 961      33.580  37.480  51.460  1.00  0.00           C
ATOM   4959  HB1 MET A 961      34.350  37.090  52.160  1.00  0.00           H
ATOM   4960  HB2 MET A 961      34.200  38.050  50.740  1.00  0.00           H
ATOM   4961  CG  MET A 961      33.000  36.150  50.840  1.00  0.00           C
ATOM   4962  HG1 MET A 961      33.950  35.740  50.430  1.00  0.00           H
ATOM   4963  HG2 MET A 961      32.330  36.320  49.970  1.00  0.00           H
ATOM   4964  SD  MET A 961      32.160  35.230  52.140  1.00  0.00           S
ATOM   4965  CE  MET A 961      33.540  34.710  53.220  1.00  0.00           C
ATOM   4966  HE1 MET A 961      33.190  34.150  54.120  1.00  0.00           H
ATOM   4967  HE2 MET A 961      34.050  35.500  53.810  1.00  0.00           H
ATOM   4968  HE3 MET A 961      34.330  34.120  52.730  1.00  0.00           H
ATOM   4969  C   MET A 961      33.000  39.330  53.080  1.00  0.00           C
ATOM   4970  O   MET A 961      33.200  38.950  54.230  1.00  0.00           O
ATOM   4971  N   LEU A 962      33.260  40.540  52.740  1.00  0.00           N
ATOM   4972  HN  LEU A 962      33.320  40.790  51.770  1.00  0.00           H
ATOM   4973  CA  LEU A 962      33.610  41.580  53.700  1.00  0.00           C
ATOM   4974  HA  LEU A 962      34.410  41.100  54.260  1.00  0.00           H
ATOM   4975  CB  LEU A 962      34.010  42.920  53.010  1.00  0.00           C
ATOM   4976  HB1 LEU A 962      34.310  43.700  53.740  1.00  0.00           H
ATOM   4977  HB2 LEU A 962      33.070  43.300  52.560  1.00  0.00           H
ATOM   4978  CG  LEU A 962      35.060  42.820  51.900  1.00  0.00           C
ATOM   4979  HG  LEU A 962      34.720  42.100  51.130  1.00  0.00           H
ATOM   4980  CD1 LEU A 962      35.150  44.240  51.270  1.00  0.00           C
ATOM   4981 HD11 LEU A 962      35.330  45.080  51.980  1.00  0.00           H
ATOM   4982 HD12 LEU A 962      34.250  44.390  50.630  1.00  0.00           H
ATOM   4983 HD13 LEU A 962      35.930  44.370  50.490  1.00  0.00           H
ATOM   4984  CD2 LEU A 962      36.380  42.390  52.470  1.00  0.00           C
ATOM   4985 HD21 LEU A 962      37.130  42.180  51.680  1.00  0.00           H
ATOM   4986 HD22 LEU A 962      36.500  41.500  53.120  1.00  0.00           H
ATOM   4987 HD23 LEU A 962      36.710  43.270  53.060  1.00  0.00           H
ATOM   4988  C   LEU A 962      32.470  41.780  54.790  1.00  0.00           C
ATOM   4989  O   LEU A 962      32.770  42.290  55.870  1.00  0.00           O
ATOM   4990  N   GLY A 963      31.180  41.350  54.550  1.00  0.00           N
ATOM   4991  HN  GLY A 963      30.930  40.970  53.660  1.00  0.00           H
ATOM   4992  CA  GLY A 963      30.220  41.450  55.580  1.00  0.00           C
ATOM   4993  HA1 GLY A 963      29.220  41.190  55.270  1.00  0.00           H
ATOM   4994  HA2 GLY A 963      30.310  42.450  56.000  1.00  0.00           H
ATOM   4995  C   GLY A 963      30.530  40.390  56.650  1.00  0.00           C
ATOM   4996  O   GLY A 963      30.620  40.690  57.840  1.00  0.00           O
ATOM   4997  N   VAL A 964      30.800  39.120  56.210  1.00  0.00           N
ATOM   4998  HN  VAL A 964      30.870  38.970  55.230  1.00  0.00           H
ATOM   4999  CA  VAL A 964      31.200  38.070  57.090  1.00  0.00           C
ATOM   5000  HA  VAL A 964      30.340  37.890  57.720  1.00  0.00           H
ATOM   5001  CB  VAL A 964      31.410  36.700  56.450  1.00  0.00           C
ATOM   5002  HB  VAL A 964      32.320  36.600  55.820  1.00  0.00           H
ATOM   5003  CG1 VAL A 964      31.450  35.650  57.510  1.00  0.00           C
ATOM   5004 HG11 VAL A 964      30.480  35.570  58.020  1.00  0.00           H
ATOM   5005 HG12 VAL A 964      32.150  35.950  58.330  1.00  0.00           H
ATOM   5006 HG13 VAL A 964      31.810  34.690  57.090  1.00  0.00           H
ATOM   5007  CG2 VAL A 964      30.230  36.380  55.420  1.00  0.00           C
ATOM   5008 HG21 VAL A 964      30.290  36.990  54.500  1.00  0.00           H
ATOM   5009 HG22 VAL A 964      29.200  36.470  55.830  1.00  0.00           H
ATOM   5010 HG23 VAL A 964      30.300  35.300  55.150  1.00  0.00           H
ATOM   5011  C   VAL A 964      32.420  38.420  57.880  1.00  0.00           C
ATOM   5012  O   VAL A 964      32.510  38.310  59.090  1.00  0.00           O
ATOM   5013  N   CYS A 965      33.480  38.880  57.250  1.00  0.00           N
ATOM   5014  HN  CYS A 965      33.440  38.680  56.270  1.00  0.00           H
ATOM   5015  CA  CYS A 965      34.710  39.360  57.850  1.00  0.00           C
ATOM   5016  HA  CYS A 965      35.030  38.540  58.480  1.00  0.00           H
ATOM   5017  CB  CYS A 965      35.740  39.690  56.720  1.00  0.00           C
ATOM   5018  HB1 CYS A 965      36.410  40.540  57.000  1.00  0.00           H
ATOM   5019  HB2 CYS A 965      35.200  40.050  55.820  1.00  0.00           H
ATOM   5020  SG  CYS A 965      36.440  38.190  56.020  1.00  0.00           S
ATOM   5021  HG1 CYS A 965      37.000  38.830  55.000  1.00  0.00           H
ATOM   5022  C   CYS A 965      34.550  40.420  58.850  1.00  0.00           C
ATOM   5023  O   CYS A 965      35.370  40.500  59.750  1.00  0.00           O
ATOM   5024  N   SER A 966      33.600  41.350  58.700  1.00  0.00           N
ATOM   5025  HN  SER A 966      33.020  41.150  57.920  1.00  0.00           H
ATOM   5026  CA  SER A 966      33.190  42.410  59.590  1.00  0.00           C
ATOM   5027  HA  SER A 966      34.120  42.840  59.940  1.00  0.00           H
ATOM   5028  CB  SER A 966      32.370  43.520  58.900  1.00  0.00           C
ATOM   5029  HB1 SER A 966      31.880  44.290  59.520  1.00  0.00           H
ATOM   5030  HB2 SER A 966      31.560  42.990  58.360  1.00  0.00           H
ATOM   5031  OG  SER A 966      33.140  44.030  57.810  1.00  0.00           O
ATOM   5032  HG1 SER A 966      33.010  43.390  57.120  1.00  0.00           H
ATOM   5033  C   SER A 966      32.580  41.840  60.910  1.00  0.00           C
ATOM   5034  O   SER A 966      32.890  42.380  61.960  1.00  0.00           O
ATOM   5035  N   VAL A 967      31.800  40.710  60.890  1.00  0.00           N
ATOM   5036  HN  VAL A 967      31.580  40.300  60.010  1.00  0.00           H
ATOM   5037  CA  VAL A 967      31.390  40.040  62.160  1.00  0.00           C
ATOM   5038  HA  VAL A 967      30.950  40.700  62.890  1.00  0.00           H
ATOM   5039  CB  VAL A 967      30.330  38.920  61.860  1.00  0.00           C
ATOM   5040  HB  VAL A 967      30.650  38.220  61.050  1.00  0.00           H
ATOM   5041  CG1 VAL A 967      29.960  38.110  63.120  1.00  0.00           C
ATOM   5042 HG11 VAL A 967      28.940  37.630  63.120  1.00  0.00           H
ATOM   5043 HG12 VAL A 967      29.940  38.690  64.070  1.00  0.00           H
ATOM   5044 HG13 VAL A 967      30.720  37.350  63.390  1.00  0.00           H
ATOM   5045  CG2 VAL A 967      29.110  39.650  61.280  1.00  0.00           C
ATOM   5046 HG21 VAL A 967      28.250  38.960  61.150  1.00  0.00           H
ATOM   5047 HG22 VAL A 967      29.300  40.070  60.260  1.00  0.00           H
ATOM   5048 HG23 VAL A 967      28.830  40.510  61.930  1.00  0.00           H
ATOM   5049  C   VAL A 967      32.560  39.520  62.910  1.00  0.00           C
ATOM   5050  O   VAL A 967      32.700  39.530  64.130  1.00  0.00           O
ATOM   5051  N   MET A 968      33.560  39.070  62.230  1.00  0.00           N
ATOM   5052  HN  MET A 968      33.600  38.980  61.240  1.00  0.00           H
ATOM   5053  CA  MET A 968      34.680  38.440  62.850  1.00  0.00           C
ATOM   5054  HA  MET A 968      34.570  37.940  63.800  1.00  0.00           H
ATOM   5055  CB  MET A 968      35.110  37.260  61.850  1.00  0.00           C
ATOM   5056  HB1 MET A 968      36.160  36.970  62.060  1.00  0.00           H
ATOM   5057  HB2 MET A 968      35.140  37.520  60.770  1.00  0.00           H
ATOM   5058  CG  MET A 968      34.220  35.970  61.890  1.00  0.00           C
ATOM   5059  HG1 MET A 968      34.540  35.460  60.960  1.00  0.00           H
ATOM   5060  HG2 MET A 968      33.240  36.490  61.910  1.00  0.00           H
[truncated: 6,873,249 more chars]
