# Supplementary material for: CryoEM and computational modeling structural insights into the pH regulator NBCn1
Source: Nat Commun. 2025 Nov 11;16:9932. doi: 10.1038/s41467-025-64868-z (PMC12606367; doi:10.1038/s41467-025-64868-z)
Supplement: Supplementary file 7 — Supplementary Data 5 [file 41467_2025_64868_MOESM7_ESM.zip › 100ns_z_restr_MD_NBCn1_2NaCO3/hNBCn1_IF/z-restr_hNBCn1_IF_2NaCO3_last_step_53.pdb]

REMARK    GENERATED BY TRJCONV
TITLE     Title t= 101000.00000 step= 50500000
REMARK    THIS IS A SIMULATION BOX
CRYST1   93.810   93.810  101.573  90.00  90.00  90.00 P 1           1
MODEL        1
ATOM      1  N   LEU A 585      25.920  38.580  35.790  1.00  0.00           N
ATOM      2  HT1 LEU A 585      24.900  38.360  35.900  1.00  0.00           H
ATOM      3  HT2 LEU A 585      26.370  37.820  35.250  1.00  0.00           H
ATOM      4  HT3 LEU A 585      26.080  39.410  35.180  1.00  0.00           H
ATOM      5  CA  LEU A 585      26.610  38.570  37.150  1.00  0.00           C
ATOM      6  HA  LEU A 585      27.640  38.850  36.980  1.00  0.00           H
ATOM      7  CB  LEU A 585      26.030  39.690  38.010  1.00  0.00           C
ATOM      8  HB1 LEU A 585      26.300  39.390  39.050  1.00  0.00           H
ATOM      9  HB2 LEU A 585      24.920  39.680  38.040  1.00  0.00           H
ATOM     10  CG  LEU A 585      26.560  41.110  37.700  1.00  0.00           C
ATOM     11  HG  LEU A 585      26.470  41.230  36.590  1.00  0.00           H
ATOM     12  CD1 LEU A 585      25.710  42.210  38.360  1.00  0.00           C
ATOM     13 HD11 LEU A 585      24.610  42.080  38.270  1.00  0.00           H
ATOM     14 HD12 LEU A 585      25.980  43.140  37.820  1.00  0.00           H
ATOM     15 HD13 LEU A 585      26.020  42.450  39.400  1.00  0.00           H
ATOM     16  CD2 LEU A 585      28.090  41.350  38.030  1.00  0.00           C
ATOM     17 HD21 LEU A 585      28.460  42.340  37.710  1.00  0.00           H
ATOM     18 HD22 LEU A 585      28.690  40.650  37.400  1.00  0.00           H
ATOM     19 HD23 LEU A 585      28.340  41.080  39.080  1.00  0.00           H
ATOM     20  C   LEU A 585      26.560  37.210  37.870  1.00  0.00           C
ATOM     21  O   LEU A 585      27.440  36.370  37.720  1.00  0.00           O
ATOM     22  N   ILE A 586      25.510  36.960  38.680  1.00  0.00           N
ATOM     23  HN  ILE A 586      24.710  37.560  38.760  1.00  0.00           H
ATOM     24  CA  ILE A 586      25.250  35.750  39.300  1.00  0.00           C
ATOM     25  HA  ILE A 586      26.130  35.600  39.920  1.00  0.00           H
ATOM     26  CB  ILE A 586      24.160  35.910  40.350  1.00  0.00           C
ATOM     27  HB  ILE A 586      23.200  36.110  39.820  1.00  0.00           H
ATOM     28  CG2 ILE A 586      23.870  34.610  41.110  1.00  0.00           C
ATOM     29 HG21 ILE A 586      24.760  34.320  41.720  1.00  0.00           H
ATOM     30 HG22 ILE A 586      23.730  33.720  40.450  1.00  0.00           H
ATOM     31 HG23 ILE A 586      22.970  34.720  41.750  1.00  0.00           H
ATOM     32  CG1 ILE A 586      24.510  37.110  41.340  1.00  0.00           C
ATOM     33 HG11 ILE A 586      23.540  37.170  41.870  1.00  0.00           H
ATOM     34 HG12 ILE A 586      24.580  38.030  40.730  1.00  0.00           H
ATOM     35  CD  ILE A 586      25.620  36.980  42.320  1.00  0.00           C
ATOM     36  HD1 ILE A 586      25.310  36.630  43.330  1.00  0.00           H
ATOM     37  HD2 ILE A 586      26.070  37.950  42.640  1.00  0.00           H
ATOM     38  HD3 ILE A 586      26.480  36.340  42.030  1.00  0.00           H
ATOM     39  C   ILE A 586      25.200  34.520  38.460  1.00  0.00           C
ATOM     40  O   ILE A 586      25.950  33.580  38.660  1.00  0.00           O
ATOM     41  N   LEU A 587      24.450  34.550  37.300  1.00  0.00           N
ATOM     42  HN  LEU A 587      24.010  35.430  37.160  1.00  0.00           H
ATOM     43  CA  LEU A 587      24.350  33.590  36.270  1.00  0.00           C
ATOM     44  HA  LEU A 587      23.840  32.680  36.590  1.00  0.00           H
ATOM     45  CB  LEU A 587      23.580  34.260  35.090  1.00  0.00           C
ATOM     46  HB1 LEU A 587      24.310  35.010  34.710  1.00  0.00           H
ATOM     47  HB2 LEU A 587      22.630  34.660  35.510  1.00  0.00           H
ATOM     48  CG  LEU A 587      23.220  33.240  33.970  1.00  0.00           C
ATOM     49  HG  LEU A 587      24.110  32.890  33.420  1.00  0.00           H
ATOM     50  CD1 LEU A 587      22.430  32.030  34.500  1.00  0.00           C
ATOM     51 HD11 LEU A 587      22.070  31.420  33.630  1.00  0.00           H
ATOM     52 HD12 LEU A 587      21.530  32.340  35.080  1.00  0.00           H
ATOM     53 HD13 LEU A 587      23.140  31.420  35.080  1.00  0.00           H
ATOM     54  CD2 LEU A 587      22.370  33.980  32.990  1.00  0.00           C
ATOM     55 HD21 LEU A 587      22.990  34.820  32.600  1.00  0.00           H
ATOM     56 HD22 LEU A 587      21.410  34.330  33.420  1.00  0.00           H
ATOM     57 HD23 LEU A 587      22.110  33.350  32.110  1.00  0.00           H
ATOM     58  C   LEU A 587      25.630  33.110  35.790  1.00  0.00           C
ATOM     59  O   LEU A 587      25.860  31.910  35.610  1.00  0.00           O
ATOM     60  N   ASP A 588      26.590  33.970  35.600  1.00  0.00           N
ATOM     61  HN  ASP A 588      26.410  34.940  35.460  1.00  0.00           H
ATOM     62  CA  ASP A 588      27.890  33.650  35.200  1.00  0.00           C
ATOM     63  HA  ASP A 588      27.640  33.190  34.250  1.00  0.00           H
ATOM     64  CB  ASP A 588      28.830  34.950  34.840  1.00  0.00           C
ATOM     65  HB1 ASP A 588      29.400  34.530  33.970  1.00  0.00           H
ATOM     66  HB2 ASP A 588      29.400  35.230  35.740  1.00  0.00           H
ATOM     67  CG  ASP A 588      28.180  36.240  34.350  1.00  0.00           C
ATOM     68  OD1 ASP A 588      28.870  37.170  33.850  1.00  0.00           O
ATOM     69  OD2 ASP A 588      26.980  36.480  34.630  1.00  0.00           O
ATOM     70  C   ASP A 588      28.690  32.640  36.070  1.00  0.00           C
ATOM     71  O   ASP A 588      29.090  31.580  35.620  1.00  0.00           O
ATOM     72  N   ILE A 589      28.700  32.880  37.430  1.00  0.00           N
ATOM     73  HN  ILE A 589      28.220  33.670  37.800  1.00  0.00           H
ATOM     74  CA  ILE A 589      29.200  31.990  38.420  1.00  0.00           C
ATOM     75  HA  ILE A 589      30.280  31.940  38.340  1.00  0.00           H
ATOM     76  CB  ILE A 589      28.920  32.540  39.820  1.00  0.00           C
ATOM     77  HB  ILE A 589      27.840  32.800  39.820  1.00  0.00           H
ATOM     78  CG2 ILE A 589      29.310  31.580  40.900  1.00  0.00           C
ATOM     79 HG21 ILE A 589      30.420  31.490  40.800  1.00  0.00           H
ATOM     80 HG22 ILE A 589      28.860  30.590  41.040  1.00  0.00           H
ATOM     81 HG23 ILE A 589      29.180  31.950  41.930  1.00  0.00           H
ATOM     82  CG1 ILE A 589      29.580  33.930  40.020  1.00  0.00           C
ATOM     83 HG11 ILE A 589      29.200  34.700  39.320  1.00  0.00           H
ATOM     84 HG12 ILE A 589      30.670  33.890  39.800  1.00  0.00           H
ATOM     85  CD  ILE A 589      29.180  34.510  41.320  1.00  0.00           C
ATOM     86  HD1 ILE A 589      29.680  34.000  42.160  1.00  0.00           H
ATOM     87  HD2 ILE A 589      28.110  34.730  41.530  1.00  0.00           H
ATOM     88  HD3 ILE A 589      29.500  35.580  41.350  1.00  0.00           H
ATOM     89  C   ILE A 589      28.560  30.590  38.260  1.00  0.00           C
ATOM     90  O   ILE A 589      29.280  29.600  38.080  1.00  0.00           O
ATOM     91  N   LYS A 590      27.250  30.560  38.280  1.00  0.00           N
ATOM     92  HN  LYS A 590      26.820  31.450  38.150  1.00  0.00           H
ATOM     93  CA  LYS A 590      26.390  29.360  38.050  1.00  0.00           C
ATOM     94  HA  LYS A 590      26.720  28.650  38.800  1.00  0.00           H
ATOM     95  CB  LYS A 590      24.830  29.670  38.310  1.00  0.00           C
ATOM     96  HB1 LYS A 590      24.310  28.710  38.180  1.00  0.00           H
ATOM     97  HB2 LYS A 590      24.360  30.210  37.450  1.00  0.00           H
ATOM     98  CG  LYS A 590      24.630  30.270  39.640  1.00  0.00           C
ATOM     99  HG1 LYS A 590      25.170  31.240  39.670  1.00  0.00           H
ATOM    100  HG2 LYS A 590      25.200  29.680  40.380  1.00  0.00           H
ATOM    101  CD  LYS A 590      23.150  30.480  40.130  1.00  0.00           C
ATOM    102  HD1 LYS A 590      23.240  31.150  41.000  1.00  0.00           H
ATOM    103  HD2 LYS A 590      22.810  29.480  40.450  1.00  0.00           H
ATOM    104  CE  LYS A 590      22.220  31.180  39.150  1.00  0.00           C
ATOM    105  HE1 LYS A 590      22.000  30.560  38.250  1.00  0.00           H
ATOM    106  HE2 LYS A 590      22.600  32.140  38.750  1.00  0.00           H
ATOM    107  NZ  LYS A 590      20.970  31.520  39.870  1.00  0.00           N
ATOM    108  HZ1 LYS A 590      20.750  30.830  40.630  1.00  0.00           H
ATOM    109  HZ2 LYS A 590      20.230  31.500  39.140  1.00  0.00           H
ATOM    110  HZ3 LYS A 590      20.970  32.430  40.360  1.00  0.00           H
ATOM    111  C   LYS A 590      26.670  28.610  36.860  1.00  0.00           C
ATOM    112  O   LYS A 590      26.680  27.350  36.880  1.00  0.00           O
ATOM    113  N   ARG A 591      26.930  29.260  35.700  1.00  0.00           N
ATOM    114  HN  ARG A 591      26.910  30.250  35.540  1.00  0.00           H
ATOM    115  CA  ARG A 591      27.250  28.630  34.400  1.00  0.00           C
ATOM    116  HA  ARG A 591      26.590  27.780  34.390  1.00  0.00           H
ATOM    117  CB  ARG A 591      26.880  29.530  33.160  1.00  0.00           C
ATOM    118  HB1 ARG A 591      27.280  29.110  32.210  1.00  0.00           H
ATOM    119  HB2 ARG A 591      27.190  30.600  33.150  1.00  0.00           H
ATOM    120  CG  ARG A 591      25.340  29.570  33.030  1.00  0.00           C
ATOM    121  HG1 ARG A 591      24.910  30.280  33.770  1.00  0.00           H
ATOM    122  HG2 ARG A 591      25.020  28.570  33.360  1.00  0.00           H
ATOM    123  CD  ARG A 591      24.940  29.920  31.580  1.00  0.00           C
ATOM    124  HD1 ARG A 591      25.300  29.210  30.810  1.00  0.00           H
ATOM    125  HD2 ARG A 591      25.390  30.910  31.410  1.00  0.00           H
ATOM    126  NE  ARG A 591      23.470  30.010  31.590  1.00  0.00           N
ATOM    127  HE  ARG A 591      22.940  29.510  32.290  1.00  0.00           H
ATOM    128  CZ  ARG A 591      22.910  30.420  30.490  1.00  0.00           C
ATOM    129  NH1 ARG A 591      23.380  31.260  29.590  1.00  0.00           N
ATOM    130 HH11 ARG A 591      24.120  31.810  29.980  1.00  0.00           H
ATOM    131 HH12 ARG A 591      22.830  31.650  28.850  1.00  0.00           H
ATOM    132  NH2 ARG A 591      21.660  30.080  30.260  1.00  0.00           N
ATOM    133 HH21 ARG A 591      21.140  30.550  29.560  1.00  0.00           H
ATOM    134 HH22 ARG A 591      21.310  29.590  31.070  1.00  0.00           H
ATOM    135  C   ARG A 591      28.680  28.170  34.310  1.00  0.00           C
ATOM    136  O   ARG A 591      29.020  27.300  33.500  1.00  0.00           O
ATOM    137  N   LYS A 592      29.600  28.740  35.070  1.00  0.00           N
ATOM    138  HN  LYS A 592      29.310  29.620  35.430  1.00  0.00           H
ATOM    139  CA  LYS A 592      31.020  28.390  34.990  1.00  0.00           C
ATOM    140  HA  LYS A 592      31.340  28.010  34.030  1.00  0.00           H
ATOM    141  CB  LYS A 592      31.850  29.720  35.180  1.00  0.00           C
ATOM    142  HB1 LYS A 592      32.860  29.510  35.620  1.00  0.00           H
ATOM    143  HB2 LYS A 592      31.290  30.380  35.860  1.00  0.00           H
ATOM    144  CG  LYS A 592      31.960  30.590  33.850  1.00  0.00           C
ATOM    145  HG1 LYS A 592      32.270  31.610  34.150  1.00  0.00           H
ATOM    146  HG2 LYS A 592      31.020  30.690  33.280  1.00  0.00           H
ATOM    147  CD  LYS A 592      32.990  29.880  32.950  1.00  0.00           C
ATOM    148  HD1 LYS A 592      32.730  28.880  32.560  1.00  0.00           H
ATOM    149  HD2 LYS A 592      33.880  29.880  33.610  1.00  0.00           H
ATOM    150  CE  LYS A 592      33.540  30.700  31.710  1.00  0.00           C
ATOM    151  HE1 LYS A 592      34.320  30.120  31.180  1.00  0.00           H
ATOM    152  HE2 LYS A 592      33.920  31.630  32.200  1.00  0.00           H
ATOM    153  NZ  LYS A 592      32.430  31.010  30.760  1.00  0.00           N
ATOM    154  HZ1 LYS A 592      32.880  31.380  29.890  1.00  0.00           H
ATOM    155  HZ2 LYS A 592      31.800  31.730  31.140  1.00  0.00           H
ATOM    156  HZ3 LYS A 592      31.800  30.200  30.610  1.00  0.00           H
ATOM    157  C   LYS A 592      31.350  27.450  36.180  1.00  0.00           C
ATOM    158  O   LYS A 592      32.510  27.050  36.380  1.00  0.00           O
ATOM    159  N   ALA A 593      30.370  27.120  36.970  1.00  0.00           N
ATOM    160  HN  ALA A 593      29.520  27.630  36.990  1.00  0.00           H
ATOM    161  CA  ALA A 593      30.440  26.180  37.990  1.00  0.00           C
ATOM    162  HA  ALA A 593      31.260  26.510  38.630  1.00  0.00           H
ATOM    163  CB  ALA A 593      29.110  26.100  38.690  1.00  0.00           C
ATOM    164  HB1 ALA A 593      29.200  25.420  39.570  1.00  0.00           H
ATOM    165  HB2 ALA A 593      28.220  25.800  38.080  1.00  0.00           H
ATOM    166  HB3 ALA A 593      28.880  27.110  39.090  1.00  0.00           H
ATOM    167  C   ALA A 593      30.860  24.730  37.620  1.00  0.00           C
ATOM    168  O   ALA A 593      31.780  24.190  38.230  1.00  0.00           O
ATOM    169  N   PRO A 594      30.260  24.080  36.630  1.00  0.00           N
ATOM    170  CD  PRO A 594      29.540  24.620  35.470  1.00  0.00           C
ATOM    171  HD1 PRO A 594      30.230  25.260  34.890  1.00  0.00           H
ATOM    172  HD2 PRO A 594      28.630  25.200  35.770  1.00  0.00           H
ATOM    173  CA  PRO A 594      30.430  22.640  36.420  1.00  0.00           C
ATOM    174  HA  PRO A 594      30.490  22.010  37.290  1.00  0.00           H
ATOM    175  CB  PRO A 594      29.260  22.270  35.620  1.00  0.00           C
ATOM    176  HB1 PRO A 594      28.280  22.320  36.140  1.00  0.00           H
ATOM    177  HB2 PRO A 594      29.320  21.330  35.020  1.00  0.00           H
ATOM    178  CG  PRO A 594      29.260  23.420  34.580  1.00  0.00           C
ATOM    179  HG1 PRO A 594      30.090  23.240  33.850  1.00  0.00           H
ATOM    180  HG2 PRO A 594      28.340  23.570  33.990  1.00  0.00           H
ATOM    181  C   PRO A 594      31.800  22.370  35.610  1.00  0.00           C
ATOM    182  O   PRO A 594      31.860  21.390  34.910  1.00  0.00           O
ATOM    183  N   PHE A 595      32.740  23.300  35.710  1.00  0.00           N
ATOM    184  HN  PHE A 595      32.590  24.070  36.320  1.00  0.00           H
ATOM    185  CA  PHE A 595      34.000  23.290  35.040  1.00  0.00           C
ATOM    186  HA  PHE A 595      34.180  22.410  34.460  1.00  0.00           H
ATOM    187  CB  PHE A 595      34.350  24.520  34.140  1.00  0.00           C
ATOM    188  HB1 PHE A 595      35.370  24.420  33.720  1.00  0.00           H
ATOM    189  HB2 PHE A 595      34.090  25.410  34.760  1.00  0.00           H
ATOM    190  CG  PHE A 595      33.360  24.510  32.900  1.00  0.00           C
ATOM    191  CD1 PHE A 595      33.320  23.470  31.940  1.00  0.00           C
ATOM    192  HD1 PHE A 595      34.140  22.780  31.970  1.00  0.00           H
ATOM    193  CE1 PHE A 595      32.300  23.430  31.010  1.00  0.00           C
ATOM    194  HE1 PHE A 595      32.410  22.810  30.130  1.00  0.00           H
ATOM    195  CZ  PHE A 595      31.560  24.600  30.780  1.00  0.00           C
ATOM    196  HZ  PHE A 595      30.710  24.690  30.120  1.00  0.00           H
ATOM    197  CD2 PHE A 595      32.460  25.550  32.770  1.00  0.00           C
ATOM    198  HD2 PHE A 595      32.540  26.270  33.570  1.00  0.00           H
ATOM    199  CE2 PHE A 595      31.630  25.690  31.630  1.00  0.00           C
ATOM    200  HE2 PHE A 595      31.010  26.570  31.500  1.00  0.00           H
ATOM    201  C   PHE A 595      35.030  23.190  36.120  1.00  0.00           C
ATOM    202  O   PHE A 595      36.170  23.030  35.820  1.00  0.00           O
ATOM    203  N   PHE A 596      34.620  23.210  37.420  1.00  0.00           N
ATOM    204  HN  PHE A 596      33.650  23.200  37.650  1.00  0.00           H
ATOM    205  CA  PHE A 596      35.650  23.330  38.510  1.00  0.00           C
ATOM    206  HA  PHE A 596      36.220  24.210  38.310  1.00  0.00           H
ATOM    207  CB  PHE A 596      34.790  23.550  39.790  1.00  0.00           C
ATOM    208  HB1 PHE A 596      34.190  22.640  40.000  1.00  0.00           H
ATOM    209  HB2 PHE A 596      34.110  24.410  39.580  1.00  0.00           H
ATOM    210  CG  PHE A 596      35.590  23.970  41.030  1.00  0.00           C
ATOM    211  CD1 PHE A 596      35.040  23.650  42.340  1.00  0.00           C
ATOM    212  HD1 PHE A 596      34.010  23.320  42.330  1.00  0.00           H
ATOM    213  CE1 PHE A 596      35.650  24.020  43.510  1.00  0.00           C
ATOM    214  HE1 PHE A 596      35.050  23.580  44.300  1.00  0.00           H
ATOM    215  CZ  PHE A 596      36.920  24.530  43.580  1.00  0.00           C
ATOM    216  HZ  PHE A 596      37.400  24.790  44.510  1.00  0.00           H
ATOM    217  CD2 PHE A 596      36.880  24.470  41.030  1.00  0.00           C
ATOM    218  HD2 PHE A 596      37.410  24.700  40.120  1.00  0.00           H
ATOM    219  CE2 PHE A 596      37.520  24.730  42.290  1.00  0.00           C
ATOM    220  HE2 PHE A 596      38.550  25.040  42.240  1.00  0.00           H
ATOM    221  C   PHE A 596      36.650  22.170  38.540  1.00  0.00           C
ATOM    222  O   PHE A 596      37.830  22.350  38.880  1.00  0.00           O
ATOM    223  N   LEU A 597      36.210  20.940  38.110  1.00  0.00           N
ATOM    224  HN  LEU A 597      35.280  20.770  37.820  1.00  0.00           H
ATOM    225  CA  LEU A 597      37.070  19.820  37.980  1.00  0.00           C
ATOM    226  HA  LEU A 597      37.710  19.720  38.850  1.00  0.00           H
ATOM    227  CB  LEU A 597      36.270  18.440  37.780  1.00  0.00           C
ATOM    228  HB1 LEU A 597      35.750  18.660  36.820  1.00  0.00           H
ATOM    229  HB2 LEU A 597      35.570  18.430  38.650  1.00  0.00           H
ATOM    230  CG  LEU A 597      37.150  17.170  37.720  1.00  0.00           C
ATOM    231  HG  LEU A 597      37.810  17.150  36.830  1.00  0.00           H
ATOM    232  CD1 LEU A 597      38.020  17.030  38.970  1.00  0.00           C
ATOM    233 HD11 LEU A 597      37.340  17.000  39.850  1.00  0.00           H
ATOM    234 HD12 LEU A 597      38.730  17.870  39.160  1.00  0.00           H
ATOM    235 HD13 LEU A 597      38.500  16.030  39.040  1.00  0.00           H
ATOM    236  CD2 LEU A 597      36.220  16.040  37.570  1.00  0.00           C
ATOM    237 HD21 LEU A 597      36.780  15.080  37.460  1.00  0.00           H
ATOM    238 HD22 LEU A 597      35.600  16.160  36.640  1.00  0.00           H
ATOM    239 HD23 LEU A 597      35.450  16.150  38.360  1.00  0.00           H
ATOM    240  C   LEU A 597      38.080  19.960  36.830  1.00  0.00           C
ATOM    241  O   LEU A 597      39.230  19.600  36.960  1.00  0.00           O
ATOM    242  N   SER A 598      37.710  20.620  35.720  1.00  0.00           N
ATOM    243  HN  SER A 598      36.810  21.000  35.580  1.00  0.00           H
ATOM    244  CA  SER A 598      38.680  20.880  34.630  1.00  0.00           C
ATOM    245  HA  SER A 598      39.170  19.930  34.470  1.00  0.00           H
ATOM    246  CB  SER A 598      38.060  21.430  33.290  1.00  0.00           C
ATOM    247  HB1 SER A 598      38.750  21.820  32.510  1.00  0.00           H
ATOM    248  HB2 SER A 598      37.490  22.360  33.480  1.00  0.00           H
ATOM    249  OG  SER A 598      37.280  20.510  32.620  1.00  0.00           O
ATOM    250  HG1 SER A 598      36.370  20.670  32.870  1.00  0.00           H
ATOM    251  C   SER A 598      39.800  21.730  35.050  1.00  0.00           C
ATOM    252  O   SER A 598      41.000  21.390  34.850  1.00  0.00           O
ATOM    253  N   ASP A 599      39.580  22.790  35.790  1.00  0.00           N
ATOM    254  HN  ASP A 599      38.630  23.000  35.980  1.00  0.00           H
ATOM    255  CA  ASP A 599      40.570  23.710  36.230  1.00  0.00           C
ATOM    256  HA  ASP A 599      41.110  24.000  35.340  1.00  0.00           H
ATOM    257  CB  ASP A 599      39.980  24.810  37.070  1.00  0.00           C
ATOM    258  HB1 ASP A 599      40.750  25.260  37.750  1.00  0.00           H
ATOM    259  HB2 ASP A 599      39.240  24.250  37.680  1.00  0.00           H
ATOM    260  CG  ASP A 599      39.330  25.910  36.280  1.00  0.00           C
ATOM    261  OD1 ASP A 599      39.300  25.880  35.050  1.00  0.00           O
ATOM    262  OD2 ASP A 599      38.730  26.830  36.930  1.00  0.00           O
ATOM    263  C   ASP A 599      41.550  23.020  37.180  1.00  0.00           C
ATOM    264  O   ASP A 599      42.770  23.240  37.090  1.00  0.00           O
ATOM    265  N   PHE A 600      41.070  22.120  38.100  1.00  0.00           N
ATOM    266  HN  PHE A 600      40.090  21.940  38.210  1.00  0.00           H
ATOM    267  CA  PHE A 600      41.940  21.340  38.940  1.00  0.00           C
ATOM    268  HA  PHE A 600      42.580  22.070  39.430  1.00  0.00           H
ATOM    269  CB  PHE A 600      41.110  20.730  40.070  1.00  0.00           C
ATOM    270  HB1 PHE A 600      40.260  20.180  39.640  1.00  0.00           H
ATOM    271  HB2 PHE A 600      40.620  21.530  40.680  1.00  0.00           H
ATOM    272  CG  PHE A 600      41.930  19.890  41.050  1.00  0.00           C
ATOM    273  CD1 PHE A 600      42.220  18.520  40.860  1.00  0.00           C
ATOM    274  HD1 PHE A 600      41.960  18.060  39.920  1.00  0.00           H
ATOM    275  CE1 PHE A 600      42.800  17.700  41.880  1.00  0.00           C
ATOM    276  HE1 PHE A 600      43.010  16.650  41.710  1.00  0.00           H
ATOM    277  CZ  PHE A 600      43.090  18.320  43.070  1.00  0.00           C
ATOM    278  HZ  PHE A 600      43.490  17.730  43.880  1.00  0.00           H
ATOM    279  CD2 PHE A 600      42.310  20.460  42.270  1.00  0.00           C
ATOM    280  HD2 PHE A 600      42.000  21.440  42.580  1.00  0.00           H
ATOM    281  CE2 PHE A 600      42.820  19.670  43.280  1.00  0.00           C
ATOM    282  HE2 PHE A 600      43.040  20.060  44.260  1.00  0.00           H
ATOM    283  C   PHE A 600      42.870  20.490  38.240  1.00  0.00           C
ATOM    284  O   PHE A 600      44.060  20.440  38.550  1.00  0.00           O
ATOM    285  N   LYS A 601      42.560  19.890  37.090  1.00  0.00           N
ATOM    286  HN  LYS A 601      41.680  19.930  36.630  1.00  0.00           H
ATOM    287  CA  LYS A 601      43.490  18.920  36.510  1.00  0.00           C
ATOM    288  HA  LYS A 601      43.980  18.430  37.330  1.00  0.00           H
ATOM    289  CB  LYS A 601      42.690  17.930  35.590  1.00  0.00           C
ATOM    290  HB1 LYS A 601      43.490  17.300  35.160  1.00  0.00           H
ATOM    291  HB2 LYS A 601      42.210  18.580  34.830  1.00  0.00           H
ATOM    292  CG  LYS A 601      41.610  17.100  36.250  1.00  0.00           C
ATOM    293  HG1 LYS A 601      41.170  16.460  35.450  1.00  0.00           H
ATOM    294  HG2 LYS A 601      40.780  17.710  36.670  1.00  0.00           H
ATOM    295  CD  LYS A 601      42.170  16.150  37.320  1.00  0.00           C
ATOM    296  HD1 LYS A 601      42.340  16.750  38.250  1.00  0.00           H
ATOM    297  HD2 LYS A 601      43.120  15.710  36.980  1.00  0.00           H
ATOM    298  CE  LYS A 601      41.160  15.080  37.630  1.00  0.00           C
ATOM    299  HE1 LYS A 601      40.120  15.310  37.950  1.00  0.00           H
ATOM    300  HE2 LYS A 601      41.350  14.550  38.590  1.00  0.00           H
ATOM    301  NZ  LYS A 601      40.990  13.990  36.660  1.00  0.00           N
ATOM    302  HZ1 LYS A 601      41.890  13.460  36.610  1.00  0.00           H
ATOM    303  HZ2 LYS A 601      40.570  14.310  35.760  1.00  0.00           H
ATOM    304  HZ3 LYS A 601      40.260  13.410  37.140  1.00  0.00           H
ATOM    305  C   LYS A 601      44.520  19.590  35.700  1.00  0.00           C
ATOM    306  O   LYS A 601      45.530  19.030  35.290  1.00  0.00           O
ATOM    307  N   ASP A 602      44.290  20.810  35.360  1.00  0.00           N
ATOM    308  HN  ASP A 602      43.410  21.140  35.710  1.00  0.00           H
ATOM    309  CA  ASP A 602      45.260  21.690  34.670  1.00  0.00           C
ATOM    310  HA  ASP A 602      45.820  21.120  33.950  1.00  0.00           H
ATOM    311  CB  ASP A 602      44.650  22.860  34.120  1.00  0.00           C
ATOM    312  HB1 ASP A 602      45.440  23.590  33.820  1.00  0.00           H
ATOM    313  HB2 ASP A 602      44.190  23.420  34.950  1.00  0.00           H
ATOM    314  CG  ASP A 602      43.710  22.710  32.950  1.00  0.00           C
ATOM    315  OD1 ASP A 602      44.040  21.800  32.140  1.00  0.00           O
ATOM    316  OD2 ASP A 602      42.770  23.460  32.860  1.00  0.00           O
ATOM    317  C   ASP A 602      46.330  22.060  35.630  1.00  0.00           C
ATOM    318  O   ASP A 602      47.540  22.140  35.330  1.00  0.00           O
ATOM    319  N   ALA A 603      45.970  22.310  36.880  1.00  0.00           N
ATOM    320  HN  ALA A 603      45.030  22.370  37.180  1.00  0.00           H
ATOM    321  CA  ALA A 603      46.850  22.610  37.900  1.00  0.00           C
ATOM    322  HA  ALA A 603      47.580  23.340  37.600  1.00  0.00           H
ATOM    323  CB  ALA A 603      45.980  23.160  39.050  1.00  0.00           C
ATOM    324  HB1 ALA A 603      45.170  22.440  39.290  1.00  0.00           H
ATOM    325  HB2 ALA A 603      45.520  24.080  38.640  1.00  0.00           H
ATOM    326  HB3 ALA A 603      46.540  23.340  40.000  1.00  0.00           H
ATOM    327  C   ALA A 603      47.710  21.530  38.420  1.00  0.00           C
ATOM    328  O   ALA A 603      48.740  21.790  39.080  1.00  0.00           O
ATOM    329  N   LEU A 604      47.330  20.280  38.180  1.00  0.00           N
ATOM    330  HN  LEU A 604      46.410  20.100  37.840  1.00  0.00           H
ATOM    331  CA  LEU A 604      48.210  19.150  38.370  1.00  0.00           C
ATOM    332  HA  LEU A 604      48.710  19.320  39.310  1.00  0.00           H
ATOM    333  CB  LEU A 604      47.410  17.760  38.380  1.00  0.00           C
ATOM    334  HB1 LEU A 604      48.110  16.900  38.530  1.00  0.00           H
ATOM    335  HB2 LEU A 604      46.880  17.700  37.410  1.00  0.00           H
ATOM    336  CG  LEU A 604      46.450  17.720  39.620  1.00  0.00           C
ATOM    337  HG  LEU A 604      45.900  18.680  39.560  1.00  0.00           H
ATOM    338  CD1 LEU A 604      45.540  16.520  39.360  1.00  0.00           C
ATOM    339 HD11 LEU A 604      44.990  16.350  40.310  1.00  0.00           H
ATOM    340 HD12 LEU A 604      46.230  15.660  39.170  1.00  0.00           H
ATOM    341 HD13 LEU A 604      44.810  16.740  38.560  1.00  0.00           H
ATOM    342  CD2 LEU A 604      47.100  17.580  41.000  1.00  0.00           C
ATOM    343 HD21 LEU A 604      47.680  16.640  41.120  1.00  0.00           H
ATOM    344 HD22 LEU A 604      46.320  17.590  41.790  1.00  0.00           H
ATOM    345 HD23 LEU A 604      47.730  18.470  41.240  1.00  0.00           H
ATOM    346  C   LEU A 604      49.440  19.090  37.370  1.00  0.00           C
ATOM    347  O   LEU A 604      49.640  18.110  36.690  1.00  0.00           O
ATOM    348  N   SER A 605      50.310  20.110  37.310  1.00  0.00           N
ATOM    349  HN  SER A 605      50.130  20.820  37.990  1.00  0.00           H
ATOM    350  CA  SER A 605      51.490  20.100  36.480  1.00  0.00           C
ATOM    351  HA  SER A 605      51.790  19.070  36.350  1.00  0.00           H
ATOM    352  CB  SER A 605      51.230  20.730  35.120  1.00  0.00           C
ATOM    353  HB1 SER A 605      50.670  20.080  34.420  1.00  0.00           H
ATOM    354  HB2 SER A 605      52.160  20.950  34.570  1.00  0.00           H
ATOM    355  OG  SER A 605      50.490  21.990  35.160  1.00  0.00           O
ATOM    356  HG1 SER A 605      49.560  21.790  35.300  1.00  0.00           H
ATOM    357  C   SER A 605      52.640  20.870  37.120  1.00  0.00           C
ATOM    358  O   SER A 605      52.420  21.850  37.830  1.00  0.00           O
ATOM    359  N   LEU A 606      53.860  20.530  36.830  1.00  0.00           N
ATOM    360  HN  LEU A 606      54.010  19.740  36.240  1.00  0.00           H
ATOM    361  CA  LEU A 606      55.030  21.200  37.490  1.00  0.00           C
ATOM    362  HA  LEU A 606      54.770  20.940  38.500  1.00  0.00           H
ATOM    363  CB  LEU A 606      56.250  20.560  36.820  1.00  0.00           C
ATOM    364  HB1 LEU A 606      56.180  20.740  35.720  1.00  0.00           H
ATOM    365  HB2 LEU A 606      56.240  19.450  36.880  1.00  0.00           H
ATOM    366  CG  LEU A 606      57.530  21.000  37.460  1.00  0.00           C
ATOM    367  HG  LEU A 606      57.660  22.070  37.170  1.00  0.00           H
ATOM    368  CD1 LEU A 606      57.580  20.910  39.020  1.00  0.00           C
ATOM    369 HD11 LEU A 606      58.670  20.890  39.260  1.00  0.00           H
ATOM    370 HD12 LEU A 606      57.180  19.920  39.320  1.00  0.00           H
ATOM    371 HD13 LEU A 606      56.940  21.680  39.500  1.00  0.00           H
ATOM    372  CD2 LEU A 606      58.660  20.220  36.940  1.00  0.00           C
ATOM    373 HD21 LEU A 606      59.650  20.610  37.270  1.00  0.00           H
ATOM    374 HD22 LEU A 606      58.760  20.250  35.830  1.00  0.00           H
ATOM    375 HD23 LEU A 606      58.520  19.140  37.130  1.00  0.00           H
ATOM    376  C   LEU A 606      55.100  22.790  37.490  1.00  0.00           C
ATOM    377  O   LEU A 606      55.270  23.410  38.530  1.00  0.00           O
ATOM    378  N   GLN A 607      54.930  23.530  36.320  1.00  0.00           N
ATOM    379  HN  GLN A 607      54.930  23.080  35.420  1.00  0.00           H
ATOM    380  CA  GLN A 607      54.890  24.930  36.240  1.00  0.00           C
ATOM    381  HA  GLN A 607      55.840  25.290  36.620  1.00  0.00           H
ATOM    382  CB  GLN A 607      54.600  25.520  34.820  1.00  0.00           C
ATOM    383  HB1 GLN A 607      53.660  25.050  34.450  1.00  0.00           H
ATOM    384  HB2 GLN A 607      55.430  25.120  34.220  1.00  0.00           H
ATOM    385  CG  GLN A 607      54.550  27.110  34.610  1.00  0.00           C
ATOM    386  HG1 GLN A 607      55.460  27.510  35.120  1.00  0.00           H
ATOM    387  HG2 GLN A 607      53.660  27.580  35.070  1.00  0.00           H
ATOM    388  CD  GLN A 607      54.650  27.510  33.140  1.00  0.00           C
ATOM    389  OE1 GLN A 607      54.750  26.620  32.300  1.00  0.00           O
ATOM    390  NE2 GLN A 607      54.660  28.860  32.860  1.00  0.00           N
ATOM    391 HE21 GLN A 607      54.570  29.100  31.890  1.00  0.00           H
ATOM    392 HE22 GLN A 607      54.420  29.580  33.510  1.00  0.00           H
ATOM    393  C   GLN A 607      53.800  25.490  37.230  1.00  0.00           C
ATOM    394  O   GLN A 607      53.990  26.450  37.960  1.00  0.00           O
ATOM    395  N   CYS A 608      52.630  24.860  37.180  1.00  0.00           N
ATOM    396  HN  CYS A 608      52.490  24.210  36.440  1.00  0.00           H
ATOM    397  CA  CYS A 608      51.510  25.140  37.960  1.00  0.00           C
ATOM    398  HA  CYS A 608      51.310  26.200  37.840  1.00  0.00           H
ATOM    399  CB  CYS A 608      50.250  24.420  37.430  1.00  0.00           C
ATOM    400  HB1 CYS A 608      49.350  24.570  38.050  1.00  0.00           H
ATOM    401  HB2 CYS A 608      50.550  23.350  37.470  1.00  0.00           H
ATOM    402  SG  CYS A 608      49.850  24.910  35.730  1.00  0.00           S
ATOM    403  HG1 CYS A 608      50.460  23.920  35.100  1.00  0.00           H
ATOM    404  C   CYS A 608      51.720  25.090  39.530  1.00  0.00           C
ATOM    405  O   CYS A 608      51.560  26.060  40.220  1.00  0.00           O
ATOM    406  N   LEU A 609      52.200  23.980  40.030  1.00  0.00           N
ATOM    407  HN  LEU A 609      52.240  23.180  39.440  1.00  0.00           H
ATOM    408  CA  LEU A 609      52.810  23.800  41.320  1.00  0.00           C
ATOM    409  HA  LEU A 609      52.030  24.090  42.000  1.00  0.00           H
ATOM    410  CB  LEU A 609      53.050  22.260  41.610  1.00  0.00           C
ATOM    411  HB1 LEU A 609      53.700  21.790  40.840  1.00  0.00           H
ATOM    412  HB2 LEU A 609      52.100  21.700  41.530  1.00  0.00           H
ATOM    413  CG  LEU A 609      53.750  22.010  42.910  1.00  0.00           C
ATOM    414  HG  LEU A 609      54.790  22.380  42.920  1.00  0.00           H
ATOM    415  CD1 LEU A 609      52.940  22.400  44.090  1.00  0.00           C
ATOM    416 HD11 LEU A 609      52.530  23.430  44.100  1.00  0.00           H
ATOM    417 HD12 LEU A 609      53.480  22.280  45.050  1.00  0.00           H
ATOM    418 HD13 LEU A 609      51.970  21.850  44.150  1.00  0.00           H
ATOM    419  CD2 LEU A 609      53.920  20.430  43.050  1.00  0.00           C
ATOM    420 HD21 LEU A 609      54.490  20.290  43.990  1.00  0.00           H
ATOM    421 HD22 LEU A 609      54.470  20.040  42.170  1.00  0.00           H
ATOM    422 HD23 LEU A 609      52.900  20.010  43.190  1.00  0.00           H
ATOM    423  C   LEU A 609      53.940  24.760  41.700  1.00  0.00           C
ATOM    424  O   LEU A 609      53.890  25.290  42.830  1.00  0.00           O
ATOM    425  N   ALA A 610      54.970  25.040  40.860  1.00  0.00           N
ATOM    426  HN  ALA A 610      55.070  24.620  39.960  1.00  0.00           H
ATOM    427  CA  ALA A 610      56.000  26.010  41.150  1.00  0.00           C
ATOM    428  HA  ALA A 610      56.490  25.680  42.040  1.00  0.00           H
ATOM    429  CB  ALA A 610      57.010  26.010  39.970  1.00  0.00           C
ATOM    430  HB1 ALA A 610      57.290  24.980  39.660  1.00  0.00           H
ATOM    431  HB2 ALA A 610      57.910  26.600  40.270  1.00  0.00           H
ATOM    432  HB3 ALA A 610      56.470  26.490  39.130  1.00  0.00           H
ATOM    433  C   ALA A 610      55.480  27.460  41.400  1.00  0.00           C
ATOM    434  O   ALA A 610      55.920  28.140  42.330  1.00  0.00           O
ATOM    435  N   SER A 611      54.490  27.960  40.670  1.00  0.00           N
ATOM    436  HN  SER A 611      54.310  27.320  39.930  1.00  0.00           H
ATOM    437  CA  SER A 611      53.750  29.200  40.610  1.00  0.00           C
ATOM    438  HA  SER A 611      54.410  30.040  40.420  1.00  0.00           H
ATOM    439  CB  SER A 611      52.680  29.300  39.400  1.00  0.00           C
ATOM    440  HB1 SER A 611      52.090  30.230  39.590  1.00  0.00           H
ATOM    441  HB2 SER A 611      52.000  28.430  39.350  1.00  0.00           H
ATOM    442  OG  SER A 611      53.410  29.190  38.130  1.00  0.00           O
ATOM    443  HG1 SER A 611      53.820  28.330  38.000  1.00  0.00           H
ATOM    444  C   SER A 611      53.010  29.460  41.880  1.00  0.00           C
ATOM    445  O   SER A 611      53.100  30.610  42.350  1.00  0.00           O
ATOM    446  N   ILE A 612      52.370  28.490  42.510  1.00  0.00           N
ATOM    447  HN  ILE A 612      52.420  27.610  42.030  1.00  0.00           H
ATOM    448  CA  ILE A 612      51.800  28.440  43.870  1.00  0.00           C
ATOM    449  HA  ILE A 612      51.140  29.290  43.870  1.00  0.00           H
ATOM    450  CB  ILE A 612      51.060  27.160  44.170  1.00  0.00           C
ATOM    451  HB  ILE A 612      51.800  26.340  44.150  1.00  0.00           H
ATOM    452  CG2 ILE A 612      50.390  27.220  45.550  1.00  0.00           C
ATOM    453 HG21 ILE A 612      49.670  28.070  45.570  1.00  0.00           H
ATOM    454 HG22 ILE A 612      51.060  27.470  46.410  1.00  0.00           H
ATOM    455 HG23 ILE A 612      50.000  26.180  45.650  1.00  0.00           H
ATOM    456  CG1 ILE A 612      49.880  26.980  43.100  1.00  0.00           C
ATOM    457 HG11 ILE A 612      50.120  27.490  42.130  1.00  0.00           H
ATOM    458 HG12 ILE A 612      49.050  27.620  43.450  1.00  0.00           H
ATOM    459  CD  ILE A 612      49.510  25.530  43.040  1.00  0.00           C
ATOM    460  HD1 ILE A 612      48.490  25.400  43.470  1.00  0.00           H
ATOM    461  HD2 ILE A 612      50.180  24.990  43.740  1.00  0.00           H
ATOM    462  HD3 ILE A 612      49.650  25.070  42.040  1.00  0.00           H
ATOM    463  C   ILE A 612      52.780  28.670  44.950  1.00  0.00           C
ATOM    464  O   ILE A 612      52.630  29.630  45.710  1.00  0.00           O
ATOM    465  N   LEU A 613      53.950  27.970  44.930  1.00  0.00           N
ATOM    466  HN  LEU A 613      54.150  27.260  44.260  1.00  0.00           H
ATOM    467  CA  LEU A 613      55.050  28.220  45.870  1.00  0.00           C
ATOM    468  HA  LEU A 613      54.640  28.150  46.870  1.00  0.00           H
ATOM    469  CB  LEU A 613      56.190  27.100  45.810  1.00  0.00           C
ATOM    470  HB1 LEU A 613      56.830  27.400  46.660  1.00  0.00           H
ATOM    471  HB2 LEU A 613      56.750  27.240  44.860  1.00  0.00           H
ATOM    472  CG  LEU A 613      55.770  25.620  45.860  1.00  0.00           C
ATOM    473  HG  LEU A 613      55.120  25.430  44.970  1.00  0.00           H
ATOM    474  CD1 LEU A 613      57.000  24.650  45.740  1.00  0.00           C
ATOM    475 HD11 LEU A 613      57.760  24.880  46.520  1.00  0.00           H
ATOM    476 HD12 LEU A 613      57.450  24.710  44.720  1.00  0.00           H
ATOM    477 HD13 LEU A 613      56.590  23.630  45.900  1.00  0.00           H
ATOM    478  CD2 LEU A 613      55.070  25.340  47.240  1.00  0.00           C
ATOM    479 HD21 LEU A 613      54.700  24.290  47.380  1.00  0.00           H
ATOM    480 HD22 LEU A 613      54.280  26.080  47.430  1.00  0.00           H
ATOM    481 HD23 LEU A 613      55.870  25.530  47.990  1.00  0.00           H
ATOM    482  C   LEU A 613      55.660  29.600  45.790  1.00  0.00           C
ATOM    483  O   LEU A 613      55.830  30.190  46.860  1.00  0.00           O
ATOM    484  N   PHE A 614      55.890  30.110  44.580  1.00  0.00           N
ATOM    485  HN  PHE A 614      55.670  29.500  43.820  1.00  0.00           H
ATOM    486  CA  PHE A 614      56.440  31.410  44.300  1.00  0.00           C
ATOM    487  HA  PHE A 614      57.320  31.530  44.900  1.00  0.00           H
ATOM    488  CB  PHE A 614      56.760  31.370  42.770  1.00  0.00           C
ATOM    489  HB1 PHE A 614      55.770  31.250  42.280  1.00  0.00           H
ATOM    490  HB2 PHE A 614      57.450  30.550  42.480  1.00  0.00           H
ATOM    491  CG  PHE A 614      57.330  32.650  42.180  1.00  0.00           C
ATOM    492  CD1 PHE A 614      58.420  33.250  42.800  1.00  0.00           C
ATOM    493  HD1 PHE A 614      58.830  32.780  43.690  1.00  0.00           H
ATOM    494  CE1 PHE A 614      59.010  34.410  42.240  1.00  0.00           C
ATOM    495  HE1 PHE A 614      59.860  34.880  42.710  1.00  0.00           H
ATOM    496  CZ  PHE A 614      58.420  35.090  41.200  1.00  0.00           C
ATOM    497  HZ  PHE A 614      58.890  35.970  40.760  1.00  0.00           H
ATOM    498  CD2 PHE A 614      56.800  33.270  41.020  1.00  0.00           C
ATOM    499  HD2 PHE A 614      56.070  32.790  40.370  1.00  0.00           H
ATOM    500  CE2 PHE A 614      57.360  34.490  40.560  1.00  0.00           C
ATOM    501  HE2 PHE A 614      56.930  35.000  39.710  1.00  0.00           H
ATOM    502  C   PHE A 614      55.460  32.570  44.590  1.00  0.00           C
ATOM    503  O   PHE A 614      55.790  33.460  45.360  1.00  0.00           O
ATOM    504  N   LEU A 615      54.150  32.490  44.140  1.00  0.00           N
ATOM    505  HN  LEU A 615      53.890  31.700  43.590  1.00  0.00           H
ATOM    506  CA  LEU A 615      53.090  33.440  44.400  1.00  0.00           C
ATOM    507  HA  LEU A 615      53.580  34.400  44.270  1.00  0.00           H
ATOM    508  CB  LEU A 615      51.870  33.540  43.400  1.00  0.00           C
ATOM    509  HB1 LEU A 615      51.020  34.090  43.860  1.00  0.00           H
ATOM    510  HB2 LEU A 615      51.560  32.540  43.010  1.00  0.00           H
ATOM    511  CG  LEU A 615      52.130  34.530  42.240  1.00  0.00           C
ATOM    512  HG  LEU A 615      51.230  34.340  41.630  1.00  0.00           H
ATOM    513  CD1 LEU A 615      52.230  36.020  42.670  1.00  0.00           C
ATOM    514 HD11 LEU A 615      52.920  36.140  43.530  1.00  0.00           H
ATOM    515 HD12 LEU A 615      51.230  36.390  42.980  1.00  0.00           H
ATOM    516 HD13 LEU A 615      52.570  36.760  41.930  1.00  0.00           H
ATOM    517  CD2 LEU A 615      53.350  34.210  41.370  1.00  0.00           C
ATOM    518 HD21 LEU A 615      53.330  34.870  40.480  1.00  0.00           H
ATOM    519 HD22 LEU A 615      53.430  33.160  41.020  1.00  0.00           H
ATOM    520 HD23 LEU A 615      54.320  34.360  41.870  1.00  0.00           H
ATOM    521  C   LEU A 615      52.710  33.490  45.850  1.00  0.00           C
ATOM    522  O   LEU A 615      52.330  34.560  46.350  1.00  0.00           O
ATOM    523  N   TYR A 616      52.670  32.270  46.500  1.00  0.00           N
ATOM    524  HN  TYR A 616      52.890  31.370  46.130  1.00  0.00           H
ATOM    525  CA  TYR A 616      52.360  32.300  47.900  1.00  0.00           C
ATOM    526  HA  TYR A 616      51.440  32.870  48.020  1.00  0.00           H
ATOM    527  CB  TYR A 616      52.040  30.830  48.560  1.00  0.00           C
ATOM    528  HB1 TYR A 616      52.840  30.170  48.130  1.00  0.00           H
ATOM    529  HB2 TYR A 616      51.060  30.460  48.200  1.00  0.00           H
ATOM    530  CG  TYR A 616      52.200  30.690  50.150  1.00  0.00           C
ATOM    531  CD1 TYR A 616      53.350  30.190  50.730  1.00  0.00           C
ATOM    532  HD1 TYR A 616      54.170  29.860  50.110  1.00  0.00           H
ATOM    533  CE1 TYR A 616      53.590  30.140  52.070  1.00  0.00           C
ATOM    534  HE1 TYR A 616      54.460  29.560  52.380  1.00  0.00           H
ATOM    535  CZ  TYR A 616      52.640  30.690  52.930  1.00  0.00           C
ATOM    536  OH  TYR A 616      52.800  30.390  54.300  1.00  0.00           O
ATOM    537  HH  TYR A 616      52.030  30.650  54.820  1.00  0.00           H
ATOM    538  CD2 TYR A 616      51.240  31.240  51.010  1.00  0.00           C
ATOM    539  HD2 TYR A 616      50.390  31.590  50.460  1.00  0.00           H
ATOM    540  CE2 TYR A 616      51.470  31.240  52.420  1.00  0.00           C
ATOM    541  HE2 TYR A 616      50.640  31.580  53.030  1.00  0.00           H
ATOM    542  C   TYR A 616      53.350  33.140  48.820  1.00  0.00           C
ATOM    543  O   TYR A 616      53.000  34.020  49.600  1.00  0.00           O
ATOM    544  N   CYS A 617      54.660  32.980  48.600  1.00  0.00           N
ATOM    545  HN  CYS A 617      54.980  32.330  47.910  1.00  0.00           H
ATOM    546  CA  CYS A 617      55.670  33.720  49.200  1.00  0.00           C
ATOM    547  HA  CYS A 617      55.510  33.650  50.250  1.00  0.00           H
ATOM    548  CB  CYS A 617      57.080  33.320  48.860  1.00  0.00           C
ATOM    549  HB1 CYS A 617      57.860  33.970  49.350  1.00  0.00           H
ATOM    550  HB2 CYS A 617      57.080  33.260  47.750  1.00  0.00           H
ATOM    551  SG  CYS A 617      57.310  31.660  49.450  1.00  0.00           S
ATOM    552  HG1 CYS A 617      56.760  31.080  48.380  1.00  0.00           H
ATOM    553  C   CYS A 617      55.550  35.220  48.860  1.00  0.00           C
ATOM    554  O   CYS A 617      55.670  36.060  49.770  1.00  0.00           O
ATOM    555  N   ALA A 618      55.280  35.580  47.610  1.00  0.00           N
ATOM    556  HN  ALA A 618      55.040  34.910  46.910  1.00  0.00           H
ATOM    557  CA  ALA A 618      55.090  36.940  47.220  1.00  0.00           C
ATOM    558  HA  ALA A 618      55.920  37.600  47.410  1.00  0.00           H
ATOM    559  CB  ALA A 618      54.810  36.820  45.710  1.00  0.00           C
ATOM    560  HB1 ALA A 618      55.660  36.340  45.190  1.00  0.00           H
ATOM    561  HB2 ALA A 618      54.630  37.820  45.240  1.00  0.00           H
ATOM    562  HB3 ALA A 618      53.870  36.260  45.560  1.00  0.00           H
ATOM    563  C   ALA A 618      53.860  37.640  47.880  1.00  0.00           C
ATOM    564  O   ALA A 618      53.960  38.770  48.280  1.00  0.00           O
ATOM    565  N   CYS A 619      52.760  36.870  48.030  1.00  0.00           N
ATOM    566  HN  CYS A 619      52.730  35.910  47.750  1.00  0.00           H
ATOM    567  CA  CYS A 619      51.560  37.370  48.700  1.00  0.00           C
ATOM    568  HA  CYS A 619      51.290  38.290  48.200  1.00  0.00           H
ATOM    569  CB  CYS A 619      50.370  36.360  48.380  1.00  0.00           C
ATOM    570  HB1 CYS A 619      50.470  35.450  49.020  1.00  0.00           H
ATOM    571  HB2 CYS A 619      50.390  36.110  47.310  1.00  0.00           H
ATOM    572  SG  CYS A 619      48.720  37.020  48.770  1.00  0.00           S
ATOM    573  HG1 CYS A 619      48.880  37.090  50.080  1.00  0.00           H
ATOM    574  C   CYS A 619      51.650  37.650  50.100  1.00  0.00           C
ATOM    575  O   CYS A 619      51.230  38.720  50.530  1.00  0.00           O
ATOM    576  N   MET A 620      52.340  36.790  50.900  1.00  0.00           N
ATOM    577  HN  MET A 620      52.810  35.980  50.580  1.00  0.00           H
ATOM    578  CA  MET A 620      52.480  37.010  52.300  1.00  0.00           C
ATOM    579  HA  MET A 620      51.520  36.970  52.800  1.00  0.00           H
ATOM    580  CB  MET A 620      53.230  35.770  52.870  1.00  0.00           C
ATOM    581  HB1 MET A 620      53.560  35.960  53.920  1.00  0.00           H
ATOM    582  HB2 MET A 620      54.130  35.550  52.260  1.00  0.00           H
ATOM    583  CG  MET A 620      52.330  34.550  52.930  1.00  0.00           C
ATOM    584  HG1 MET A 620      52.980  33.660  53.040  1.00  0.00           H
ATOM    585  HG2 MET A 620      51.810  34.340  51.970  1.00  0.00           H
ATOM    586  SD  MET A 620      51.260  34.490  54.470  1.00  0.00           S
ATOM    587  CE  MET A 620      52.150  34.410  56.050  1.00  0.00           C
ATOM    588  HE1 MET A 620      52.560  33.390  56.240  1.00  0.00           H
ATOM    589  HE2 MET A 620      51.540  34.730  56.910  1.00  0.00           H
ATOM    590  HE3 MET A 620      53.050  35.060  56.030  1.00  0.00           H
ATOM    591  C   MET A 620      53.130  38.270  52.810  1.00  0.00           C
ATOM    592  O   MET A 620      52.730  38.900  53.750  1.00  0.00           O
ATOM    593  N   SER A 621      54.210  38.690  52.040  1.00  0.00           N
ATOM    594  HN  SER A 621      54.410  38.310  51.150  1.00  0.00           H
ATOM    595  CA  SER A 621      55.140  39.700  52.480  1.00  0.00           C
ATOM    596  HA  SER A 621      55.470  39.450  53.480  1.00  0.00           H
ATOM    597  CB  SER A 621      56.530  39.720  51.710  1.00  0.00           C
ATOM    598  HB1 SER A 621      57.130  38.980  52.270  1.00  0.00           H
ATOM    599  HB2 SER A 621      57.100  40.660  51.570  1.00  0.00           H
ATOM    600  OG  SER A 621      56.430  39.090  50.450  1.00  0.00           O
ATOM    601  HG1 SER A 621      56.130  38.200  50.640  1.00  0.00           H
ATOM    602  C   SER A 621      54.530  41.130  52.700  1.00  0.00           C
ATOM    603  O   SER A 621      54.760  41.780  53.740  1.00  0.00           O
ATOM    604  N   PRO A 622      53.730  41.660  51.790  1.00  0.00           N
ATOM    605  CD  PRO A 622      53.850  41.320  50.350  1.00  0.00           C
ATOM    606  HD1 PRO A 622      53.410  40.340  50.100  1.00  0.00           H
ATOM    607  HD2 PRO A 622      54.910  41.420  50.010  1.00  0.00           H
ATOM    608  CA  PRO A 622      52.930  42.870  51.950  1.00  0.00           C
ATOM    609  HA  PRO A 622      53.600  43.680  52.230  1.00  0.00           H
ATOM    610  CB  PRO A 622      52.240  43.090  50.580  1.00  0.00           C
ATOM    611  HB1 PRO A 622      52.070  44.190  50.480  1.00  0.00           H
ATOM    612  HB2 PRO A 622      51.310  42.480  50.550  1.00  0.00           H
ATOM    613  CG  PRO A 622      53.190  42.440  49.590  1.00  0.00           C
ATOM    614  HG1 PRO A 622      52.820  42.210  48.580  1.00  0.00           H
ATOM    615  HG2 PRO A 622      54.000  43.200  49.440  1.00  0.00           H
ATOM    616  C   PRO A 622      51.850  42.720  53.080  1.00  0.00           C
ATOM    617  O   PRO A 622      51.680  43.650  53.850  1.00  0.00           O
ATOM    618  N   VAL A 623      51.230  41.500  53.110  1.00  0.00           N
ATOM    619  HN  VAL A 623      51.410  40.870  52.370  1.00  0.00           H
ATOM    620  CA  VAL A 623      50.090  41.270  54.040  1.00  0.00           C
ATOM    621  HA  VAL A 623      49.340  42.040  53.940  1.00  0.00           H
ATOM    622  CB  VAL A 623      49.390  39.930  53.740  1.00  0.00           C
ATOM    623  HB  VAL A 623      50.140  39.120  53.720  1.00  0.00           H
ATOM    624  CG1 VAL A 623      48.190  39.670  54.600  1.00  0.00           C
ATOM    625 HG11 VAL A 623      47.460  40.490  54.410  1.00  0.00           H
ATOM    626 HG12 VAL A 623      48.500  39.640  55.660  1.00  0.00           H
ATOM    627 HG13 VAL A 623      47.800  38.660  54.350  1.00  0.00           H
ATOM    628  CG2 VAL A 623      48.900  39.970  52.270  1.00  0.00           C
ATOM    629 HG21 VAL A 623      49.710  40.330  51.610  1.00  0.00           H
ATOM    630 HG22 VAL A 623      47.980  40.590  52.230  1.00  0.00           H
ATOM    631 HG23 VAL A 623      48.560  38.960  51.930  1.00  0.00           H
ATOM    632  C   VAL A 623      50.460  41.440  55.500  1.00  0.00           C
ATOM    633  O   VAL A 623      49.870  42.140  56.340  1.00  0.00           O
ATOM    634  N   ILE A 624      51.550  40.760  55.910  1.00  0.00           N
ATOM    635  HN  ILE A 624      51.940  40.190  55.180  1.00  0.00           H
ATOM    636  CA  ILE A 624      52.180  40.900  57.240  1.00  0.00           C
ATOM    637  HA  ILE A 624      51.410  40.790  58.000  1.00  0.00           H
ATOM    638  CB  ILE A 624      53.370  39.990  57.350  1.00  0.00           C
ATOM    639  HB  ILE A 624      54.030  40.160  56.470  1.00  0.00           H
ATOM    640  CG2 ILE A 624      54.040  40.330  58.730  1.00  0.00           C
ATOM    641 HG21 ILE A 624      53.370  40.350  59.620  1.00  0.00           H
ATOM    642 HG22 ILE A 624      54.640  41.250  58.560  1.00  0.00           H
ATOM    643 HG23 ILE A 624      54.820  39.590  59.010  1.00  0.00           H
ATOM    644  CG1 ILE A 624      52.990  38.420  57.240  1.00  0.00           C
ATOM    645 HG11 ILE A 624      53.900  37.850  57.440  1.00  0.00           H
ATOM    646 HG12 ILE A 624      52.740  38.280  56.170  1.00  0.00           H
ATOM    647  CD  ILE A 624      51.760  37.940  57.950  1.00  0.00           C
ATOM    648  HD1 ILE A 624      51.990  38.000  59.040  1.00  0.00           H
ATOM    649  HD2 ILE A 624      51.510  36.890  57.750  1.00  0.00           H
ATOM    650  HD3 ILE A 624      50.880  38.570  57.710  1.00  0.00           H
ATOM    651  C   ILE A 624      52.600  42.410  57.490  1.00  0.00           C
ATOM    652  O   ILE A 624      52.220  43.020  58.490  1.00  0.00           O
ATOM    653  N   THR A 625      53.320  43.000  56.550  1.00  0.00           N
ATOM    654  HN  THR A 625      53.500  42.540  55.680  1.00  0.00           H
ATOM    655  CA  THR A 625      53.810  44.380  56.520  1.00  0.00           C
ATOM    656  HA  THR A 625      54.600  44.570  57.220  1.00  0.00           H
ATOM    657  CB  THR A 625      54.540  44.620  55.210  1.00  0.00           C
ATOM    658  HB  THR A 625      53.880  44.450  54.340  1.00  0.00           H
ATOM    659  OG1 THR A 625      55.640  43.820  55.150  1.00  0.00           O
ATOM    660  HG1 THR A 625      55.360  42.980  54.770  1.00  0.00           H
ATOM    661  CG2 THR A 625      54.990  46.160  55.130  1.00  0.00           C
ATOM    662 HG21 THR A 625      55.640  46.350  54.250  1.00  0.00           H
ATOM    663 HG22 THR A 625      55.580  46.430  56.030  1.00  0.00           H
ATOM    664 HG23 THR A 625      54.190  46.930  55.090  1.00  0.00           H
ATOM    665  C   THR A 625      52.710  45.390  56.720  1.00  0.00           C
ATOM    666  O   THR A 625      52.790  46.250  57.570  1.00  0.00           O
ATOM    667  N   PHE A 626      51.520  45.180  56.070  1.00  0.00           N
ATOM    668  HN  PHE A 626      51.610  44.610  55.250  1.00  0.00           H
ATOM    669  CA  PHE A 626      50.380  46.010  56.330  1.00  0.00           C
ATOM    670  HA  PHE A 626      50.580  47.070  56.390  1.00  0.00           H
ATOM    671  CB  PHE A 626      49.460  45.720  55.140  1.00  0.00           C
ATOM    672  HB1 PHE A 626      48.450  46.140  55.330  1.00  0.00           H
ATOM    673  HB2 PHE A 626      49.240  44.640  54.970  1.00  0.00           H
ATOM    674  CG  PHE A 626      49.880  46.340  53.830  1.00  0.00           C
ATOM    675  CD1 PHE A 626      50.370  47.680  53.800  1.00  0.00           C
ATOM    676  HD1 PHE A 626      50.600  48.220  54.710  1.00  0.00           H
ATOM    677  CE1 PHE A 626      50.650  48.350  52.630  1.00  0.00           C
ATOM    678  HE1 PHE A 626      50.970  49.390  52.650  1.00  0.00           H
ATOM    679  CZ  PHE A 626      50.540  47.700  51.410  1.00  0.00           C
ATOM    680  HZ  PHE A 626      50.840  48.170  50.480  1.00  0.00           H
ATOM    681  CD2 PHE A 626      49.640  45.780  52.510  1.00  0.00           C
ATOM    682  HD2 PHE A 626      49.250  44.770  52.460  1.00  0.00           H
ATOM    683  CE2 PHE A 626      50.080  46.380  51.340  1.00  0.00           C
ATOM    684  HE2 PHE A 626      50.040  45.820  50.420  1.00  0.00           H
ATOM    685  C   PHE A 626      49.620  45.770  57.640  1.00  0.00           C
ATOM    686  O   PHE A 626      49.310  46.730  58.350  1.00  0.00           O
ATOM    687  N   GLY A 627      49.480  44.510  58.060  1.00  0.00           N
ATOM    688  HN  GLY A 627      49.820  43.760  57.520  1.00  0.00           H
ATOM    689  CA  GLY A 627      48.830  44.190  59.340  1.00  0.00           C
ATOM    690  HA1 GLY A 627      48.790  43.120  59.350  1.00  0.00           H
ATOM    691  HA2 GLY A 627      47.790  44.510  59.430  1.00  0.00           H
ATOM    692  C   GLY A 627      49.630  44.620  60.500  1.00  0.00           C
ATOM    693  O   GLY A 627      49.130  45.180  61.480  1.00  0.00           O
ATOM    694  N   GLY A 628      51.000  44.470  60.500  1.00  0.00           N
ATOM    695  HN  GLY A 628      51.440  43.890  59.810  1.00  0.00           H
ATOM    696  CA  GLY A 628      51.840  44.950  61.530  1.00  0.00           C
ATOM    697  HA1 GLY A 628      52.830  44.640  61.230  1.00  0.00           H
ATOM    698  HA2 GLY A 628      51.630  44.480  62.480  1.00  0.00           H
ATOM    699  C   GLY A 628      51.870  46.420  61.700  1.00  0.00           C
ATOM    700  O   GLY A 628      51.870  46.840  62.880  1.00  0.00           O
ATOM    701  N   LEU A 629      51.910  47.200  60.580  1.00  0.00           N
ATOM    702  HN  LEU A 629      51.760  46.810  59.680  1.00  0.00           H
ATOM    703  CA  LEU A 629      51.740  48.580  60.530  1.00  0.00           C
ATOM    704  HA  LEU A 629      52.400  48.980  61.300  1.00  0.00           H
ATOM    705  CB  LEU A 629      52.170  49.000  59.100  1.00  0.00           C
ATOM    706  HB1 LEU A 629      51.670  48.330  58.360  1.00  0.00           H
ATOM    707  HB2 LEU A 629      53.260  48.800  59.070  1.00  0.00           H
ATOM    708  CG  LEU A 629      52.040  50.390  58.540  1.00  0.00           C
ATOM    709  HG  LEU A 629      52.630  50.420  57.590  1.00  0.00           H
ATOM    710  CD1 LEU A 629      50.670  50.840  58.030  1.00  0.00           C
ATOM    711 HD11 LEU A 629      49.980  50.860  58.910  1.00  0.00           H
ATOM    712 HD12 LEU A 629      50.370  50.130  57.230  1.00  0.00           H
ATOM    713 HD13 LEU A 629      50.780  51.860  57.600  1.00  0.00           H
ATOM    714  CD2 LEU A 629      52.750  51.440  59.360  1.00  0.00           C
ATOM    715 HD21 LEU A 629      52.540  52.480  59.020  1.00  0.00           H
ATOM    716 HD22 LEU A 629      53.840  51.230  59.290  1.00  0.00           H
ATOM    717 HD23 LEU A 629      52.460  51.380  60.420  1.00  0.00           H
ATOM    718  C   LEU A 629      50.350  49.050  60.920  1.00  0.00           C
ATOM    719  O   LEU A 629      50.280  50.060  61.650  1.00  0.00           O
ATOM    720  N   LEU A 630      49.290  48.400  60.530  1.00  0.00           N
ATOM    721  HN  LEU A 630      49.480  47.650  59.900  1.00  0.00           H
ATOM    722  CA  LEU A 630      47.950  48.560  61.160  1.00  0.00           C
ATOM    723  HA  LEU A 630      47.700  49.600  61.010  1.00  0.00           H
ATOM    724  CB  LEU A 630      47.130  47.710  60.240  1.00  0.00           C
ATOM    725  HB1 LEU A 630      47.480  46.650  60.360  1.00  0.00           H
ATOM    726  HB2 LEU A 630      47.190  48.050  59.190  1.00  0.00           H
ATOM    727  CG  LEU A 630      45.590  47.480  60.430  1.00  0.00           C
ATOM    728  HG  LEU A 630      45.310  47.480  61.500  1.00  0.00           H
ATOM    729  CD1 LEU A 630      45.070  48.760  59.890  1.00  0.00           C
ATOM    730 HD11 LEU A 630      45.320  49.570  60.610  1.00  0.00           H
ATOM    731 HD12 LEU A 630      43.970  48.780  59.830  1.00  0.00           H
ATOM    732 HD13 LEU A 630      45.560  49.050  58.940  1.00  0.00           H
ATOM    733  CD2 LEU A 630      45.120  46.240  59.630  1.00  0.00           C
ATOM    734 HD21 LEU A 630      45.520  46.290  58.590  1.00  0.00           H
ATOM    735 HD22 LEU A 630      44.020  46.100  59.580  1.00  0.00           H
ATOM    736 HD23 LEU A 630      45.480  45.310  60.100  1.00  0.00           H
ATOM    737  C   LEU A 630      47.790  48.220  62.630  1.00  0.00           C
ATOM    738  O   LEU A 630      46.820  48.610  63.280  1.00  0.00           O
ATOM    739  N   GLY A 631      48.740  47.480  63.220  1.00  0.00           N
ATOM    740  HN  GLY A 631      49.530  47.220  62.650  1.00  0.00           H
ATOM    741  CA  GLY A 631      48.760  47.060  64.670  1.00  0.00           C
ATOM    742  HA1 GLY A 631      49.400  46.190  64.710  1.00  0.00           H
ATOM    743  HA2 GLY A 631      47.750  46.800  64.960  1.00  0.00           H
ATOM    744  C   GLY A 631      49.250  48.290  65.440  1.00  0.00           C
ATOM    745  O   GLY A 631      48.730  48.710  66.450  1.00  0.00           O
ATOM    746  N   GLU A 632      50.350  48.920  64.950  1.00  0.00           N
ATOM    747  HN  GLU A 632      50.880  48.480  64.220  1.00  0.00           H
ATOM    748  CA  GLU A 632      50.880  50.170  65.460  1.00  0.00           C
ATOM    749  HA  GLU A 632      51.150  50.120  66.510  1.00  0.00           H
ATOM    750  CB  GLU A 632      52.230  50.520  64.740  1.00  0.00           C
ATOM    751  HB1 GLU A 632      52.540  51.560  64.950  1.00  0.00           H
ATOM    752  HB2 GLU A 632      52.160  50.370  63.640  1.00  0.00           H
ATOM    753  CG  GLU A 632      53.360  49.580  65.190  1.00  0.00           C
ATOM    754  HG1 GLU A 632      54.290  49.670  64.590  1.00  0.00           H
ATOM    755  HG2 GLU A 632      53.090  48.500  65.220  1.00  0.00           H
ATOM    756  CD  GLU A 632      53.840  50.010  66.590  1.00  0.00           C
ATOM    757  OE1 GLU A 632      53.810  49.200  67.590  1.00  0.00           O
ATOM    758  OE2 GLU A 632      54.180  51.220  66.700  1.00  0.00           O
ATOM    759  C   GLU A 632      49.880  51.280  65.250  1.00  0.00           C
ATOM    760  O   GLU A 632      49.770  52.150  66.110  1.00  0.00           O
ATOM    761  N   ALA A 633      49.110  51.300  64.110  1.00  0.00           N
ATOM    762  HN  ALA A 633      49.340  50.640  63.390  1.00  0.00           H
ATOM    763  CA  ALA A 633      48.200  52.340  63.780  1.00  0.00           C
ATOM    764  HA  ALA A 633      48.690  53.310  63.770  1.00  0.00           H
ATOM    765  CB  ALA A 633      47.630  52.080  62.390  1.00  0.00           C
ATOM    766  HB1 ALA A 633      46.680  51.510  62.370  1.00  0.00           H
ATOM    767  HB2 ALA A 633      48.510  51.820  61.760  1.00  0.00           H
ATOM    768  HB3 ALA A 633      47.190  53.010  61.990  1.00  0.00           H
ATOM    769  C   ALA A 633      46.960  52.410  64.690  1.00  0.00           C
ATOM    770  O   ALA A 633      46.380  53.470  65.060  1.00  0.00           O
ATOM    771  N   THR A 634      46.500  51.240  65.120  1.00  0.00           N
ATOM    772  HN  THR A 634      47.040  50.410  65.000  1.00  0.00           H
ATOM    773  CA  THR A 634      45.170  51.150  65.690  1.00  0.00           C
ATOM    774  HA  THR A 634      44.600  52.070  65.720  1.00  0.00           H
ATOM    775  CB  THR A 634      44.360  50.100  64.950  1.00  0.00           C
ATOM    776  HB  THR A 634      43.340  50.050  65.410  1.00  0.00           H
ATOM    777  OG1 THR A 634      44.960  48.870  64.990  1.00  0.00           O
ATOM    778  HG1 THR A 634      45.610  48.800  64.280  1.00  0.00           H
ATOM    779  CG2 THR A 634      44.190  50.410  63.470  1.00  0.00           C
ATOM    780 HG21 THR A 634      43.330  49.810  63.110  1.00  0.00           H
ATOM    781 HG22 THR A 634      45.110  50.080  62.950  1.00  0.00           H
ATOM    782 HG23 THR A 634      43.960  51.480  63.390  1.00  0.00           H
ATOM    783  C   THR A 634      45.190  50.820  67.180  1.00  0.00           C
ATOM    784  O   THR A 634      44.170  50.470  67.790  1.00  0.00           O
ATOM    785  N   GLU A 635      46.430  50.740  67.690  1.00  0.00           N
ATOM    786  HN  GLU A 635      47.120  51.190  67.130  1.00  0.00           H
ATOM    787  CA  GLU A 635      46.820  50.500  69.040  1.00  0.00           C
ATOM    788  HA  GLU A 635      47.890  50.590  69.120  1.00  0.00           H
ATOM    789  CB  GLU A 635      46.190  51.520  70.050  1.00  0.00           C
ATOM    790  HB1 GLU A 635      46.490  51.290  71.100  1.00  0.00           H
ATOM    791  HB2 GLU A 635      45.080  51.370  70.020  1.00  0.00           H
ATOM    792  CG  GLU A 635      46.640  53.000  69.730  1.00  0.00           C
ATOM    793  HG1 GLU A 635      46.540  53.250  68.650  1.00  0.00           H
ATOM    794  HG2 GLU A 635      47.720  53.110  69.950  1.00  0.00           H
ATOM    795  CD  GLU A 635      45.980  54.070  70.560  1.00  0.00           C
ATOM    796  OE1 GLU A 635      46.420  55.250  70.390  1.00  0.00           O
ATOM    797  OE2 GLU A 635      45.050  53.800  71.320  1.00  0.00           O
ATOM    798  C   GLU A 635      46.450  49.050  69.400  1.00  0.00           C
ATOM    799  O   GLU A 635      46.160  48.680  70.570  1.00  0.00           O
ATOM    800  N   GLY A 636      46.550  48.140  68.460  1.00  0.00           N
ATOM    801  HN  GLY A 636      46.800  48.430  67.540  1.00  0.00           H
ATOM    802  CA  GLY A 636      46.460  46.710  68.550  1.00  0.00           C
ATOM    803  HA1 GLY A 636      46.780  46.350  69.520  1.00  0.00           H
ATOM    804  HA2 GLY A 636      47.120  46.330  67.780  1.00  0.00           H
ATOM    805  C   GLY A 636      45.090  46.090  68.390  1.00  0.00           C
ATOM    806  O   GLY A 636      44.860  44.930  68.780  1.00  0.00           O
ATOM    807  N   ARG A 637      44.090  46.850  67.940  1.00  0.00           N
ATOM    808  HN  ARG A 637      44.270  47.770  67.630  1.00  0.00           H
ATOM    809  CA  ARG A 637      42.780  46.310  67.810  1.00  0.00           C
ATOM    810  HA  ARG A 637      42.510  45.630  68.610  1.00  0.00           H
ATOM    811  CB  ARG A 637      41.700  47.400  67.880  1.00  0.00           C
ATOM    812  HB1 ARG A 637      40.780  47.080  67.330  1.00  0.00           H
ATOM    813  HB2 ARG A 637      41.950  48.320  67.320  1.00  0.00           H
ATOM    814  CG  ARG A 637      41.380  47.860  69.300  1.00  0.00           C
ATOM    815  HG1 ARG A 637      40.830  47.090  69.870  1.00  0.00           H
ATOM    816  HG2 ARG A 637      40.710  48.750  69.250  1.00  0.00           H
ATOM    817  CD  ARG A 637      42.640  48.310  70.070  1.00  0.00           C
ATOM    818  HD1 ARG A 637      43.250  49.010  69.440  1.00  0.00           H
ATOM    819  HD2 ARG A 637      43.210  47.430  70.440  1.00  0.00           H
ATOM    820  NE  ARG A 637      42.190  49.140  71.170  1.00  0.00           N
ATOM    821  HE  ARG A 637      41.360  49.680  71.000  1.00  0.00           H
ATOM    822  CZ  ARG A 637      42.960  49.480  72.190  1.00  0.00           C
ATOM    823  NH1 ARG A 637      42.440  50.390  73.040  1.00  0.00           N
ATOM    824 HH11 ARG A 637      41.580  50.830  72.770  1.00  0.00           H
ATOM    825 HH12 ARG A 637      43.120  50.990  73.450  1.00  0.00           H
ATOM    826  NH2 ARG A 637      44.120  49.070  72.510  1.00  0.00           N
ATOM    827 HH21 ARG A 637      44.610  48.480  71.880  1.00  0.00           H
ATOM    828 HH22 ARG A 637      44.630  49.720  73.080  1.00  0.00           H
ATOM    829  C   ARG A 637      42.660  45.340  66.670  1.00  0.00           C
ATOM    830  O   ARG A 637      41.980  44.320  66.820  1.00  0.00           O
ATOM    831  N   ILE A 638      43.330  45.550  65.560  1.00  0.00           N
ATOM    832  HN  ILE A 638      44.010  46.270  65.420  1.00  0.00           H
ATOM    833  CA  ILE A 638      43.340  44.550  64.530  1.00  0.00           C
ATOM    834  HA  ILE A 638      43.130  43.550  64.890  1.00  0.00           H
ATOM    835  CB  ILE A 638      42.430  45.000  63.340  1.00  0.00           C
ATOM    836  HB  ILE A 638      42.720  46.030  63.080  1.00  0.00           H
ATOM    837  CG2 ILE A 638      42.420  44.040  62.150  1.00  0.00           C
ATOM    838 HG21 ILE A 638      43.400  43.920  61.640  1.00  0.00           H
ATOM    839 HG22 ILE A 638      41.820  44.430  61.310  1.00  0.00           H
ATOM    840 HG23 ILE A 638      42.100  43.040  62.530  1.00  0.00           H
ATOM    841  CG1 ILE A 638      40.930  45.110  63.780  1.00  0.00           C
ATOM    842 HG11 ILE A 638      40.900  45.760  64.690  1.00  0.00           H
ATOM    843 HG12 ILE A 638      40.730  44.100  64.180  1.00  0.00           H
ATOM    844  CD  ILE A 638      39.920  45.480  62.740  1.00  0.00           C
ATOM    845  HD1 ILE A 638      39.790  44.720  61.940  1.00  0.00           H
ATOM    846  HD2 ILE A 638      40.040  46.480  62.250  1.00  0.00           H
ATOM    847  HD3 ILE A 638      38.920  45.700  63.160  1.00  0.00           H
ATOM    848  C   ILE A 638      44.810  44.550  64.010  1.00  0.00           C
ATOM    849  O   ILE A 638      45.510  45.540  64.020  1.00  0.00           O
ATOM    850  N   SER A 639      45.240  43.450  63.460  1.00  0.00           N
ATOM    851  HN  SER A 639      44.770  42.580  63.540  1.00  0.00           H
ATOM    852  CA  SER A 639      46.540  43.330  62.830  1.00  0.00           C
ATOM    853  HA  SER A 639      46.800  44.240  62.320  1.00  0.00           H
ATOM    854  CB  SER A 639      47.580  43.260  63.930  1.00  0.00           C
ATOM    855  HB1 SER A 639      47.470  42.390  64.610  1.00  0.00           H
ATOM    856  HB2 SER A 639      47.400  44.060  64.690  1.00  0.00           H
ATOM    857  OG  SER A 639      48.950  43.330  63.470  1.00  0.00           O
ATOM    858  HG1 SER A 639      49.090  44.200  63.060  1.00  0.00           H
ATOM    859  C   SER A 639      46.710  42.130  61.780  1.00  0.00           C
ATOM    860  O   SER A 639      45.790  41.870  60.990  1.00  0.00           O
ATOM    861  N   ALA A 640      47.920  41.410  61.790  1.00  0.00           N
ATOM    862  HN  ALA A 640      48.610  41.620  62.470  1.00  0.00           H
ATOM    863  CA  ALA A 640      48.490  40.360  60.910  1.00  0.00           C
ATOM    864  HA  ALA A 640      48.430  40.790  59.920  1.00  0.00           H
ATOM    865  CB  ALA A 640      49.890  39.950  61.350  1.00  0.00           C
ATOM    866  HB1 ALA A 640      49.890  39.450  62.340  1.00  0.00           H
ATOM    867  HB2 ALA A 640      50.550  40.850  61.350  1.00  0.00           H
ATOM    868  HB3 ALA A 640      50.560  39.350  60.710  1.00  0.00           H
ATOM    869  C   ALA A 640      47.600  39.120  60.950  1.00  0.00           C
ATOM    870  O   ALA A 640      47.310  38.520  59.920  1.00  0.00           O
ATOM    871  N   ILE A 641      47.260  38.630  62.110  1.00  0.00           N
ATOM    872  HN  ILE A 641      47.610  39.060  62.950  1.00  0.00           H
ATOM    873  CA  ILE A 641      46.430  37.480  62.270  1.00  0.00           C
ATOM    874  HA  ILE A 641      46.930  36.770  61.640  1.00  0.00           H
ATOM    875  CB  ILE A 641      46.610  36.850  63.640  1.00  0.00           C
ATOM    876  HB  ILE A 641      46.880  37.680  64.320  1.00  0.00           H
ATOM    877  CG2 ILE A 641      45.260  36.240  64.160  1.00  0.00           C
ATOM    878 HG21 ILE A 641      45.430  35.840  65.180  1.00  0.00           H
ATOM    879 HG22 ILE A 641      44.900  35.400  63.520  1.00  0.00           H
ATOM    880 HG23 ILE A 641      44.590  37.100  64.340  1.00  0.00           H
ATOM    881  CG1 ILE A 641      47.650  35.700  63.680  1.00  0.00           C
ATOM    882 HG11 ILE A 641      47.130  34.850  63.180  1.00  0.00           H
ATOM    883 HG12 ILE A 641      47.650  35.460  64.770  1.00  0.00           H
ATOM    884  CD  ILE A 641      49.050  35.990  63.140  1.00  0.00           C
ATOM    885  HD1 ILE A 641      49.060  36.260  62.060  1.00  0.00           H
ATOM    886  HD2 ILE A 641      49.750  35.200  63.480  1.00  0.00           H
ATOM    887  HD3 ILE A 641      49.340  36.940  63.640  1.00  0.00           H
ATOM    888  C   ILE A 641      45.020  37.560  61.700  1.00  0.00           C
ATOM    889  O   ILE A 641      44.650  36.680  60.940  1.00  0.00           O
ATOM    890  N   GLU A 642      44.260  38.680  61.950  1.00  0.00           N
ATOM    891  HN  GLU A 642      44.600  39.430  62.510  1.00  0.00           H
ATOM    892  CA  GLU A 642      43.110  39.090  61.240  1.00  0.00           C
ATOM    893  HA  GLU A 642      42.230  38.490  61.390  1.00  0.00           H
ATOM    894  CB  GLU A 642      42.490  40.370  61.780  1.00  0.00           C
ATOM    895  HB1 GLU A 642      41.600  40.560  61.140  1.00  0.00           H
ATOM    896  HB2 GLU A 642      43.220  41.190  61.600  1.00  0.00           H
ATOM    897  CG  GLU A 642      41.980  40.370  63.260  1.00  0.00           C
ATOM    898  HG1 GLU A 642      41.450  39.400  63.390  1.00  0.00           H
ATOM    899  HG2 GLU A 642      41.250  41.200  63.360  1.00  0.00           H
ATOM    900  CD  GLU A 642      42.990  40.570  64.400  1.00  0.00           C
ATOM    901  OE1 GLU A 642      44.180  40.970  64.010  1.00  0.00           O
ATOM    902  OE2 GLU A 642      42.560  40.480  65.540  1.00  0.00           O
ATOM    903  C   GLU A 642      43.230  39.150  59.760  1.00  0.00           C
ATOM    904  O   GLU A 642      42.390  38.720  59.010  1.00  0.00           O
ATOM    905  N   SER A 643      44.330  39.780  59.220  1.00  0.00           N
ATOM    906  HN  SER A 643      44.830  40.290  59.920  1.00  0.00           H
ATOM    907  CA  SER A 643      44.630  39.930  57.790  1.00  0.00           C
ATOM    908  HA  SER A 643      43.810  40.530  57.430  1.00  0.00           H
ATOM    909  CB  SER A 643      45.970  40.800  57.620  1.00  0.00           C
ATOM    910  HB1 SER A 643      46.140  40.880  56.520  1.00  0.00           H
ATOM    911  HB2 SER A 643      46.830  40.260  58.080  1.00  0.00           H
ATOM    912  OG  SER A 643      45.890  42.120  58.180  1.00  0.00           O
ATOM    913  HG1 SER A 643      45.720  42.010  59.120  1.00  0.00           H
ATOM    914  C   SER A 643      44.740  38.600  57.120  1.00  0.00           C
ATOM    915  O   SER A 643      44.190  38.420  56.070  1.00  0.00           O
ATOM    916  N   LEU A 644      45.380  37.610  57.770  1.00  0.00           N
ATOM    917  HN  LEU A 644      46.000  37.760  58.540  1.00  0.00           H
ATOM    918  CA  LEU A 644      45.480  36.320  57.170  1.00  0.00           C
ATOM    919  HA  LEU A 644      45.850  36.380  56.150  1.00  0.00           H
ATOM    920  CB  LEU A 644      46.530  35.620  58.080  1.00  0.00           C
ATOM    921  HB1 LEU A 644      46.620  34.540  57.800  1.00  0.00           H
ATOM    922  HB2 LEU A 644      46.120  35.570  59.120  1.00  0.00           H
ATOM    923  CG  LEU A 644      48.020  36.080  58.160  1.00  0.00           C
ATOM    924  HG  LEU A 644      48.220  37.150  58.370  1.00  0.00           H
ATOM    925  CD1 LEU A 644      48.680  35.370  59.370  1.00  0.00           C
ATOM    926 HD11 LEU A 644      49.720  35.630  59.650  1.00  0.00           H
ATOM    927 HD12 LEU A 644      48.640  34.260  59.250  1.00  0.00           H
ATOM    928 HD13 LEU A 644      48.160  35.620  60.330  1.00  0.00           H
ATOM    929  CD2 LEU A 644      48.810  35.700  56.910  1.00  0.00           C
ATOM    930 HD21 LEU A 644      48.860  34.600  56.800  1.00  0.00           H
ATOM    931 HD22 LEU A 644      49.860  36.050  56.820  1.00  0.00           H
ATOM    932 HD23 LEU A 644      48.260  36.080  56.010  1.00  0.00           H
ATOM    933  C   LEU A 644      44.180  35.570  57.130  1.00  0.00           C
ATOM    934  O   LEU A 644      43.850  35.060  56.080  1.00  0.00           O
ATOM    935  N   PHE A 645      43.460  35.460  58.280  1.00  0.00           N
ATOM    936  HN  PHE A 645      43.840  35.930  59.070  1.00  0.00           H
ATOM    937  CA  PHE A 645      42.110  34.830  58.230  1.00  0.00           C
ATOM    938  HA  PHE A 645      42.220  33.880  57.710  1.00  0.00           H
ATOM    939  CB  PHE A 645      41.610  34.310  59.600  1.00  0.00           C
ATOM    940  HB1 PHE A 645      41.780  35.080  60.390  1.00  0.00           H
ATOM    941  HB2 PHE A 645      42.190  33.390  59.850  1.00  0.00           H
ATOM    942  CG  PHE A 645      40.140  34.000  59.710  1.00  0.00           C
ATOM    943  CD1 PHE A 645      39.360  34.470  60.760  1.00  0.00           C
ATOM    944  HD1 PHE A 645      39.720  35.160  61.510  1.00  0.00           H
ATOM    945  CE1 PHE A 645      38.080  33.950  60.960  1.00  0.00           C
ATOM    946  HE1 PHE A 645      37.520  34.430  61.740  1.00  0.00           H
ATOM    947  CZ  PHE A 645      37.510  33.030  60.090  1.00  0.00           C
ATOM    948  HZ  PHE A 645      36.500  32.680  60.130  1.00  0.00           H
ATOM    949  CD2 PHE A 645      39.630  32.980  58.840  1.00  0.00           C
ATOM    950  HD2 PHE A 645      40.260  32.740  58.000  1.00  0.00           H
ATOM    951  CE2 PHE A 645      38.300  32.580  59.000  1.00  0.00           C
ATOM    952  HE2 PHE A 645      37.820  31.850  58.360  1.00  0.00           H
ATOM    953  C   PHE A 645      41.150  35.540  57.260  1.00  0.00           C
ATOM    954  O   PHE A 645      40.510  34.970  56.400  1.00  0.00           O
ATOM    955  N   GLY A 646      41.110  36.900  57.300  1.00  0.00           N
ATOM    956  HN  GLY A 646      41.700  37.400  57.940  1.00  0.00           H
ATOM    957  CA  GLY A 646      40.380  37.740  56.340  1.00  0.00           C
ATOM    958  HA1 GLY A 646      40.690  38.730  56.650  1.00  0.00           H
ATOM    959  HA2 GLY A 646      39.340  37.450  56.330  1.00  0.00           H
ATOM    960  C   GLY A 646      40.640  37.580  54.860  1.00  0.00           C
ATOM    961  O   GLY A 646      39.830  37.410  53.970  1.00  0.00           O
ATOM    962  N   ALA A 647      41.960  37.540  54.510  1.00  0.00           N
ATOM    963  HN  ALA A 647      42.590  37.790  55.240  1.00  0.00           H
ATOM    964  CA  ALA A 647      42.370  37.290  53.190  1.00  0.00           C
ATOM    965  HA  ALA A 647      41.890  37.960  52.490  1.00  0.00           H
ATOM    966  CB  ALA A 647      43.850  37.290  53.050  1.00  0.00           C
ATOM    967  HB1 ALA A 647      44.460  36.560  53.620  1.00  0.00           H
ATOM    968  HB2 ALA A 647      44.210  38.320  53.300  1.00  0.00           H
ATOM    969  HB3 ALA A 647      44.040  37.200  51.960  1.00  0.00           H
ATOM    970  C   ALA A 647      42.020  35.820  52.780  1.00  0.00           C
ATOM    971  O   ALA A 647      41.460  35.620  51.640  1.00  0.00           O
ATOM    972  N   SER A 648      42.300  34.800  53.640  1.00  0.00           N
ATOM    973  HN  SER A 648      42.740  34.860  54.520  1.00  0.00           H
ATOM    974  CA  SER A 648      41.910  33.430  53.280  1.00  0.00           C
ATOM    975  HA  SER A 648      42.280  33.130  52.300  1.00  0.00           H
ATOM    976  CB  SER A 648      42.550  32.360  54.300  1.00  0.00           C
ATOM    977  HB1 SER A 648      43.610  32.430  53.980  1.00  0.00           H
ATOM    978  HB2 SER A 648      42.180  31.310  54.270  1.00  0.00           H
ATOM    979  OG  SER A 648      42.480  32.690  55.730  1.00  0.00           O
ATOM    980  HG1 SER A 648      42.950  33.510  55.860  1.00  0.00           H
ATOM    981  C   SER A 648      40.380  33.210  53.240  1.00  0.00           C
ATOM    982  O   SER A 648      39.880  32.540  52.390  1.00  0.00           O
ATOM    983  N   LEU A 649      39.600  33.830  54.130  1.00  0.00           N
ATOM    984  HN  LEU A 649      40.030  34.300  54.900  1.00  0.00           H
ATOM    985  CA  LEU A 649      38.150  33.910  54.070  1.00  0.00           C
ATOM    986  HA  LEU A 649      37.810  32.880  54.060  1.00  0.00           H
ATOM    987  CB  LEU A 649      37.610  34.620  55.300  1.00  0.00           C
ATOM    988  HB1 LEU A 649      38.000  35.670  55.360  1.00  0.00           H
ATOM    989  HB2 LEU A 649      37.970  34.040  56.190  1.00  0.00           H
ATOM    990  CG  LEU A 649      36.030  34.770  55.460  1.00  0.00           C
ATOM    991  HG  LEU A 649      35.640  35.210  54.510  1.00  0.00           H
ATOM    992  CD1 LEU A 649      35.500  33.300  55.520  1.00  0.00           C
ATOM    993 HD11 LEU A 649      35.770  32.840  56.490  1.00  0.00           H
ATOM    994 HD12 LEU A 649      35.940  32.630  54.750  1.00  0.00           H
ATOM    995 HD13 LEU A 649      34.400  33.160  55.620  1.00  0.00           H
ATOM    996  CD2 LEU A 649      35.640  35.600  56.640  1.00  0.00           C
ATOM    997 HD21 LEU A 649      35.970  36.650  56.510  1.00  0.00           H
ATOM    998 HD22 LEU A 649      36.200  35.180  57.510  1.00  0.00           H
ATOM    999 HD23 LEU A 649      34.550  35.710  56.790  1.00  0.00           H
ATOM   1000  C   LEU A 649      37.560  34.600  52.800  1.00  0.00           C
ATOM   1001  O   LEU A 649      36.650  34.040  52.140  1.00  0.00           O
ATOM   1002  N   THR A 650      38.060  35.790  52.420  1.00  0.00           N
ATOM   1003  HN  THR A 650      38.800  36.150  52.970  1.00  0.00           H
ATOM   1004  CA  THR A 650      37.650  36.470  51.170  1.00  0.00           C
ATOM   1005  HA  THR A 650      36.580  36.570  51.220  1.00  0.00           H
ATOM   1006  CB  THR A 650      38.380  37.840  50.980  1.00  0.00           C
ATOM   1007  HB  THR A 650      39.450  37.630  50.770  1.00  0.00           H
ATOM   1008  OG1 THR A 650      38.280  38.600  52.100  1.00  0.00           O
ATOM   1009  HG1 THR A 650      38.840  38.220  52.770  1.00  0.00           H
ATOM   1010  CG2 THR A 650      37.680  38.640  49.890  1.00  0.00           C
ATOM   1011 HG21 THR A 650      37.680  38.090  48.930  1.00  0.00           H
ATOM   1012 HG22 THR A 650      38.110  39.650  49.730  1.00  0.00           H
ATOM   1013 HG23 THR A 650      36.630  38.880  50.200  1.00  0.00           H
ATOM   1014  C   THR A 650      38.070  35.570  49.950  1.00  0.00           C
ATOM   1015  O   THR A 650      37.320  35.260  49.050  1.00  0.00           O
ATOM   1016  N   GLY A 651      39.340  35.130  50.040  1.00  0.00           N
ATOM   1017  HN  GLY A 651      39.880  35.340  50.850  1.00  0.00           H
ATOM   1018  CA  GLY A 651      40.080  34.480  48.970  1.00  0.00           C
ATOM   1019  HA1 GLY A 651      41.050  34.240  49.380  1.00  0.00           H
ATOM   1020  HA2 GLY A 651      40.190  35.160  48.150  1.00  0.00           H
ATOM   1021  C   GLY A 651      39.630  33.140  48.550  1.00  0.00           C
ATOM   1022  O   GLY A 651      39.650  32.760  47.340  1.00  0.00           O
ATOM   1023  N   ILE A 652      39.160  32.270  49.470  1.00  0.00           N
ATOM   1024  HN  ILE A 652      38.990  32.680  50.360  1.00  0.00           H
ATOM   1025  CA  ILE A 652      38.770  30.960  49.140  1.00  0.00           C
ATOM   1026  HA  ILE A 652      39.410  30.530  48.370  1.00  0.00           H
ATOM   1027  CB  ILE A 652      38.780  30.070  50.430  1.00  0.00           C
ATOM   1028  HB  ILE A 652      38.290  30.530  51.310  1.00  0.00           H
ATOM   1029  CG2 ILE A 652      38.030  28.740  50.050  1.00  0.00           C
ATOM   1030 HG21 ILE A 652      38.490  28.340  49.120  1.00  0.00           H
ATOM   1031 HG22 ILE A 652      36.970  29.010  49.850  1.00  0.00           H
ATOM   1032 HG23 ILE A 652      38.140  27.990  50.870  1.00  0.00           H
ATOM   1033  CG1 ILE A 652      40.280  30.030  50.890  1.00  0.00           C
ATOM   1034 HG11 ILE A 652      40.740  31.040  50.930  1.00  0.00           H
ATOM   1035 HG12 ILE A 652      40.770  29.580  50.010  1.00  0.00           H
ATOM   1036  CD  ILE A 652      40.480  28.990  51.970  1.00  0.00           C
ATOM   1037  HD1 ILE A 652      39.820  29.200  52.840  1.00  0.00           H
ATOM   1038  HD2 ILE A 652      41.500  29.060  52.410  1.00  0.00           H
ATOM   1039  HD3 ILE A 652      40.150  27.980  51.680  1.00  0.00           H
ATOM   1040  C   ILE A 652      37.390  31.080  48.530  1.00  0.00           C
ATOM   1041  O   ILE A 652      37.120  30.400  47.560  1.00  0.00           O
ATOM   1042  N   ALA A 653      36.480  31.960  49.020  1.00  0.00           N
ATOM   1043  HN  ALA A 653      36.630  32.330  49.930  1.00  0.00           H
ATOM   1044  CA  ALA A 653      35.220  32.150  48.290  1.00  0.00           C
ATOM   1045  HA  ALA A 653      34.730  31.180  48.210  1.00  0.00           H
ATOM   1046  CB  ALA A 653      34.280  33.050  49.150  1.00  0.00           C
ATOM   1047  HB1 ALA A 653      34.660  34.050  49.390  1.00  0.00           H
ATOM   1048  HB2 ALA A 653      34.110  32.630  50.170  1.00  0.00           H
ATOM   1049  HB3 ALA A 653      33.300  33.070  48.640  1.00  0.00           H
ATOM   1050  C   ALA A 653      35.420  32.790  46.860  1.00  0.00           C
ATOM   1051  O   ALA A 653      34.950  32.230  45.890  1.00  0.00           O
ATOM   1052  N   TYR A 654      36.220  33.870  46.800  1.00  0.00           N
ATOM   1053  HN  TYR A 654      36.600  34.360  47.580  1.00  0.00           H
ATOM   1054  CA  TYR A 654      36.530  34.490  45.540  1.00  0.00           C
ATOM   1055  HA  TYR A 654      35.690  34.920  45.010  1.00  0.00           H
ATOM   1056  CB  TYR A 654      37.520  35.640  45.840  1.00  0.00           C
ATOM   1057  HB1 TYR A 654      38.360  35.240  46.430  1.00  0.00           H
ATOM   1058  HB2 TYR A 654      36.930  36.390  46.410  1.00  0.00           H
ATOM   1059  CG  TYR A 654      38.010  36.430  44.650  1.00  0.00           C
ATOM   1060  CD1 TYR A 654      37.170  37.440  44.100  1.00  0.00           C
ATOM   1061  HD1 TYR A 654      36.150  37.530  44.430  1.00  0.00           H
ATOM   1062  CE1 TYR A 654      37.620  38.270  43.060  1.00  0.00           C
ATOM   1063  HE1 TYR A 654      36.950  38.970  42.590  1.00  0.00           H
ATOM   1064  CZ  TYR A 654      38.910  38.160  42.630  1.00  0.00           C
ATOM   1065  OH  TYR A 654      39.270  39.190  41.750  1.00  0.00           O
ATOM   1066  HH  TYR A 654      40.180  38.970  41.540  1.00  0.00           H
ATOM   1067  CD2 TYR A 654      39.370  36.340  44.170  1.00  0.00           C
ATOM   1068  HD2 TYR A 654      40.140  35.780  44.690  1.00  0.00           H
ATOM   1069  CE2 TYR A 654      39.740  37.170  43.100  1.00  0.00           C
ATOM   1070  HE2 TYR A 654      40.720  37.100  42.670  1.00  0.00           H
ATOM   1071  C   TYR A 654      37.140  33.500  44.520  1.00  0.00           C
ATOM   1072  O   TYR A 654      36.920  33.590  43.320  1.00  0.00           O
ATOM   1073  N   SER A 655      37.950  32.470  44.880  1.00  0.00           N
ATOM   1074  HN  SER A 655      38.190  32.310  45.830  1.00  0.00           H
ATOM   1075  CA  SER A 655      38.580  31.600  43.830  1.00  0.00           C
ATOM   1076  HA  SER A 655      38.520  31.970  42.810  1.00  0.00           H
ATOM   1077  CB  SER A 655      40.070  31.360  44.090  1.00  0.00           C
ATOM   1078  HB1 SER A 655      40.660  32.290  44.000  1.00  0.00           H
ATOM   1079  HB2 SER A 655      40.570  30.690  43.370  1.00  0.00           H
ATOM   1080  OG  SER A 655      40.190  30.860  45.480  1.00  0.00           O
ATOM   1081  HG1 SER A 655      40.020  31.650  46.020  1.00  0.00           H
ATOM   1082  C   SER A 655      37.820  30.280  43.750  1.00  0.00           C
ATOM   1083  O   SER A 655      37.930  29.630  42.710  1.00  0.00           O
ATOM   1084  N   LEU A 656      36.950  30.010  44.730  1.00  0.00           N
ATOM   1085  HN  LEU A 656      36.980  30.560  45.570  1.00  0.00           H
ATOM   1086  CA  LEU A 656      36.020  28.980  44.610  1.00  0.00           C
ATOM   1087  HA  LEU A 656      36.580  28.060  44.440  1.00  0.00           H
ATOM   1088  CB  LEU A 656      35.150  28.660  45.920  1.00  0.00           C
ATOM   1089  HB1 LEU A 656      34.900  29.640  46.400  1.00  0.00           H
ATOM   1090  HB2 LEU A 656      35.860  28.250  46.670  1.00  0.00           H
ATOM   1091  CG  LEU A 656      33.820  27.820  45.870  1.00  0.00           C
ATOM   1092  HG  LEU A 656      33.180  28.340  45.130  1.00  0.00           H
ATOM   1093  CD1 LEU A 656      33.960  26.320  45.470  1.00  0.00           C
ATOM   1094 HD11 LEU A 656      34.440  25.750  46.290  1.00  0.00           H
ATOM   1095 HD12 LEU A 656      34.670  26.430  44.630  1.00  0.00           H
ATOM   1096 HD13 LEU A 656      33.000  25.850  45.180  1.00  0.00           H
ATOM   1097  CD2 LEU A 656      33.120  27.900  47.190  1.00  0.00           C
ATOM   1098 HD21 LEU A 656      33.770  27.430  47.950  1.00  0.00           H
ATOM   1099 HD22 LEU A 656      32.160  27.350  47.140  1.00  0.00           H
ATOM   1100 HD23 LEU A 656      32.930  28.950  47.530  1.00  0.00           H
ATOM   1101  C   LEU A 656      35.000  29.230  43.420  1.00  0.00           C
ATOM   1102  O   LEU A 656      34.730  28.320  42.660  1.00  0.00           O
ATOM   1103  N   PHE A 657      34.470  30.490  43.390  1.00  0.00           N
ATOM   1104  HN  PHE A 657      34.740  31.100  44.140  1.00  0.00           H
ATOM   1105  CA  PHE A 657      33.390  30.920  42.550  1.00  0.00           C
ATOM   1106  HA  PHE A 657      33.000  30.000  42.120  1.00  0.00           H
ATOM   1107  CB  PHE A 657      32.320  31.780  43.280  1.00  0.00           C
ATOM   1108  HB1 PHE A 657      31.550  32.240  42.630  1.00  0.00           H
ATOM   1109  HB2 PHE A 657      32.900  32.650  43.690  1.00  0.00           H
ATOM   1110  CG  PHE A 657      31.720  31.030  44.430  1.00  0.00           C
ATOM   1111  CD1 PHE A 657      31.460  31.620  45.710  1.00  0.00           C
ATOM   1112  HD1 PHE A 657      31.900  32.580  45.860  1.00  0.00           H
ATOM   1113  CE1 PHE A 657      30.700  30.950  46.690  1.00  0.00           C
ATOM   1114  HE1 PHE A 657      30.500  31.460  47.630  1.00  0.00           H
ATOM   1115  CZ  PHE A 657      30.290  29.620  46.450  1.00  0.00           C
ATOM   1116  HZ  PHE A 657      29.670  29.070  47.160  1.00  0.00           H
ATOM   1117  CD2 PHE A 657      31.200  29.750  44.140  1.00  0.00           C
ATOM   1118  HD2 PHE A 657      31.300  29.300  43.160  1.00  0.00           H
ATOM   1119  CE2 PHE A 657      30.590  29.010  45.150  1.00  0.00           C
ATOM   1120  HE2 PHE A 657      30.270  28.000  44.930  1.00  0.00           H
ATOM   1121  C   PHE A 657      33.970  31.640  41.340  1.00  0.00           C
ATOM   1122  O   PHE A 657      33.230  32.100  40.430  1.00  0.00           O
ATOM   1123  N   ALA A 658      35.270  31.720  41.340  1.00  0.00           N
ATOM   1124  HN  ALA A 658      35.670  31.240  42.110  1.00  0.00           H
ATOM   1125  CA  ALA A 658      36.210  32.390  40.460  1.00  0.00           C
ATOM   1126  HA  ALA A 658      37.050  32.550  41.100  1.00  0.00           H
ATOM   1127  CB  ALA A 658      36.640  31.530  39.270  1.00  0.00           C
ATOM   1128  HB1 ALA A 658      35.700  31.450  38.690  1.00  0.00           H
ATOM   1129  HB2 ALA A 658      36.970  30.510  39.570  1.00  0.00           H
ATOM   1130  HB3 ALA A 658      37.430  32.050  38.700  1.00  0.00           H
ATOM   1131  C   ALA A 658      35.860  33.860  40.050  1.00  0.00           C
ATOM   1132  O   ALA A 658      35.480  34.080  38.940  1.00  0.00           O
ATOM   1133  N   GLY A 659      35.930  34.790  41.010  1.00  0.00           N
ATOM   1134  HN  GLY A 659      36.040  34.490  41.950  1.00  0.00           H
ATOM   1135  CA  GLY A 659      35.560  36.200  40.810  1.00  0.00           C
ATOM   1136  HA1 GLY A 659      35.810  36.680  41.740  1.00  0.00           H
ATOM   1137  HA2 GLY A 659      34.520  36.130  40.550  1.00  0.00           H
ATOM   1138  C   GLY A 659      36.210  36.950  39.720  1.00  0.00           C
ATOM   1139  O   GLY A 659      35.690  37.920  39.150  1.00  0.00           O
ATOM   1140  N   GLN A 660      37.380  36.500  39.360  1.00  0.00           N
ATOM   1141  HN  GLN A 660      37.600  35.580  39.700  1.00  0.00           H
ATOM   1142  CA  GLN A 660      38.320  36.990  38.400  1.00  0.00           C
ATOM   1143  HA  GLN A 660      37.750  36.840  37.500  1.00  0.00           H
ATOM   1144  CB  GLN A 660      38.730  38.520  38.400  1.00  0.00           C
ATOM   1145  HB1 GLN A 660      39.480  38.670  39.200  1.00  0.00           H
ATOM   1146  HB2 GLN A 660      37.830  39.130  38.610  1.00  0.00           H
ATOM   1147  CG  GLN A 660      39.450  39.080  37.110  1.00  0.00           C
ATOM   1148  HG1 GLN A 660      40.320  38.420  36.930  1.00  0.00           H
ATOM   1149  HG2 GLN A 660      39.920  40.060  37.340  1.00  0.00           H
ATOM   1150  CD  GLN A 660      38.340  39.130  36.030  1.00  0.00           C
ATOM   1151  OE1 GLN A 660      38.550  38.560  34.970  1.00  0.00           O
ATOM   1152  NE2 GLN A 660      37.330  39.950  36.230  1.00  0.00           N
ATOM   1153 HE21 GLN A 660      36.670  40.120  35.490  1.00  0.00           H
ATOM   1154 HE22 GLN A 660      37.380  40.540  37.030  1.00  0.00           H
ATOM   1155  C   GLN A 660      39.500  36.030  38.580  1.00  0.00           C
ATOM   1156  O   GLN A 660      40.470  36.280  39.240  1.00  0.00           O
ATOM   1157  N   PRO A 661      39.440  34.870  37.840  1.00  0.00           N
ATOM   1158  CD  PRO A 661      38.500  34.720  36.770  1.00  0.00           C
ATOM   1159  HD1 PRO A 661      38.600  35.440  35.940  1.00  0.00           H
ATOM   1160  HD2 PRO A 661      37.480  34.940  37.140  1.00  0.00           H
ATOM   1161  CA  PRO A 661      40.210  33.640  38.090  1.00  0.00           C
ATOM   1162  HA  PRO A 661      39.620  33.150  38.840  1.00  0.00           H
ATOM   1163  CB  PRO A 661      40.000  32.820  36.820  1.00  0.00           C
ATOM   1164  HB1 PRO A 661      40.140  31.750  37.100  1.00  0.00           H
ATOM   1165  HB2 PRO A 661      40.800  33.000  36.060  1.00  0.00           H
ATOM   1166  CG  PRO A 661      38.640  33.270  36.270  1.00  0.00           C
ATOM   1167  HG1 PRO A 661      38.680  33.110  35.170  1.00  0.00           H
ATOM   1168  HG2 PRO A 661      37.860  32.610  36.710  1.00  0.00           H
ATOM   1169  C   PRO A 661      41.610  33.670  38.550  1.00  0.00           C
ATOM   1170  O   PRO A 661      41.980  32.940  39.450  1.00  0.00           O
ATOM   1171  N   LEU A 662      42.520  34.370  37.920  1.00  0.00           N
ATOM   1172  HN  LEU A 662      42.310  34.830  37.070  1.00  0.00           H
ATOM   1173  CA  LEU A 662      44.000  34.380  38.250  1.00  0.00           C
ATOM   1174  HA  LEU A 662      44.370  33.580  38.850  1.00  0.00           H
ATOM   1175  CB  LEU A 662      44.670  34.380  36.860  1.00  0.00           C
ATOM   1176  HB1 LEU A 662      45.750  34.460  37.090  1.00  0.00           H
ATOM   1177  HB2 LEU A 662      44.370  35.270  36.270  1.00  0.00           H
ATOM   1178  CG  LEU A 662      44.530  33.140  36.010  1.00  0.00           C
ATOM   1179  HG  LEU A 662      43.520  32.970  35.610  1.00  0.00           H
ATOM   1180  CD1 LEU A 662      45.450  33.170  34.750  1.00  0.00           C
ATOM   1181 HD11 LEU A 662      44.950  32.620  33.920  1.00  0.00           H
ATOM   1182 HD12 LEU A 662      46.490  32.870  34.970  1.00  0.00           H
ATOM   1183 HD13 LEU A 662      45.660  34.200  34.410  1.00  0.00           H
ATOM   1184  CD2 LEU A 662      44.820  31.820  36.710  1.00  0.00           C
ATOM   1185 HD21 LEU A 662      45.900  31.560  36.780  1.00  0.00           H
ATOM   1186 HD22 LEU A 662      44.370  31.040  36.060  1.00  0.00           H
ATOM   1187 HD23 LEU A 662      44.430  31.860  37.750  1.00  0.00           H
ATOM   1188  C   LEU A 662      44.410  35.590  39.070  1.00  0.00           C
ATOM   1189  O   LEU A 662      45.590  35.720  39.430  1.00  0.00           O
ATOM   1190  N   THR A 663      43.440  36.520  39.500  1.00  0.00           N
ATOM   1191  HN  THR A 663      42.530  36.250  39.220  1.00  0.00           H
ATOM   1192  CA  THR A 663      43.780  37.620  40.410  1.00  0.00           C
ATOM   1193  HA  THR A 663      44.690  37.950  39.940  1.00  0.00           H
ATOM   1194  CB  THR A 663      42.820  38.770  40.390  1.00  0.00           C
ATOM   1195  HB  THR A 663      43.200  39.480  41.150  1.00  0.00           H
ATOM   1196  OG1 THR A 663      41.520  38.430  40.570  1.00  0.00           O
ATOM   1197  HG1 THR A 663      41.300  37.670  40.020  1.00  0.00           H
ATOM   1198  CG2 THR A 663      42.780  39.440  39.020  1.00  0.00           C
ATOM   1199 HG21 THR A 663      43.790  39.880  38.850  1.00  0.00           H
ATOM   1200 HG22 THR A 663      42.130  40.340  39.140  1.00  0.00           H
ATOM   1201 HG23 THR A 663      42.270  38.810  38.260  1.00  0.00           H
ATOM   1202  C   THR A 663      44.240  37.270  41.870  1.00  0.00           C
ATOM   1203  O   THR A 663      43.700  36.440  42.590  1.00  0.00           O
ATOM   1204  N   ILE A 664      45.290  37.980  42.370  1.00  0.00           N
ATOM   1205  HN  ILE A 664      45.650  38.710  41.800  1.00  0.00           H
ATOM   1206  CA  ILE A 664      45.800  37.910  43.750  1.00  0.00           C
ATOM   1207  HA  ILE A 664      45.440  36.990  44.170  1.00  0.00           H
ATOM   1208  CB  ILE A 664      47.310  37.760  43.790  1.00  0.00           C
ATOM   1209  HB  ILE A 664      47.760  38.630  43.260  1.00  0.00           H
ATOM   1210  CG2 ILE A 664      47.730  37.610  45.250  1.00  0.00           C
ATOM   1211 HG21 ILE A 664      47.400  38.470  45.880  1.00  0.00           H
ATOM   1212 HG22 ILE A 664      48.830  37.540  45.360  1.00  0.00           H
ATOM   1213 HG23 ILE A 664      47.380  36.660  45.690  1.00  0.00           H
ATOM   1214  CG1 ILE A 664      47.930  36.670  42.910  1.00  0.00           C
ATOM   1215 HG11 ILE A 664      49.020  36.810  42.770  1.00  0.00           H
ATOM   1216 HG12 ILE A 664      47.530  36.660  41.870  1.00  0.00           H
ATOM   1217  CD  ILE A 664      47.820  35.190  43.430  1.00  0.00           C
ATOM   1218  HD1 ILE A 664      46.770  34.800  43.420  1.00  0.00           H
ATOM   1219  HD2 ILE A 664      48.340  35.150  44.400  1.00  0.00           H
ATOM   1220  HD3 ILE A 664      48.430  34.530  42.770  1.00  0.00           H
ATOM   1221  C   ILE A 664      45.140  39.130  44.410  1.00  0.00           C
ATOM   1222  O   ILE A 664      45.410  40.250  44.040  1.00  0.00           O
ATOM   1223  N   LEU A 665      44.440  38.830  45.510  1.00  0.00           N
ATOM   1224  HN  LEU A 665      44.370  37.900  45.840  1.00  0.00           H
ATOM   1225  CA  LEU A 665      43.930  39.870  46.360  1.00  0.00           C
ATOM   1226  HA  LEU A 665      43.570  40.690  45.750  1.00  0.00           H
ATOM   1227  CB  LEU A 665      42.630  39.490  47.180  1.00  0.00           C
ATOM   1228  HB1 LEU A 665      42.170  40.400  47.630  1.00  0.00           H
ATOM   1229  HB2 LEU A 665      42.950  38.660  47.830  1.00  0.00           H
ATOM   1230  CG  LEU A 665      41.470  38.890  46.320  1.00  0.00           C
ATOM   1231  HG  LEU A 665      41.790  37.910  45.910  1.00  0.00           H
ATOM   1232  CD1 LEU A 665      40.360  38.320  47.200  1.00  0.00           C
ATOM   1233 HD11 LEU A 665      39.980  39.220  47.740  1.00  0.00           H
ATOM   1234 HD12 LEU A 665      40.750  37.660  48.010  1.00  0.00           H
ATOM   1235 HD13 LEU A 665      39.610  37.850  46.520  1.00  0.00           H
ATOM   1236  CD2 LEU A 665      40.950  39.760  45.230  1.00  0.00           C
ATOM   1237 HD21 LEU A 665      40.690  40.760  45.640  1.00  0.00           H
ATOM   1238 HD22 LEU A 665      40.010  39.330  44.830  1.00  0.00           H
ATOM   1239 HD23 LEU A 665      41.750  39.800  44.450  1.00  0.00           H
ATOM   1240  C   LEU A 665      44.940  40.470  47.340  1.00  0.00           C
ATOM   1241  O   LEU A 665      45.790  39.790  47.920  1.00  0.00           O
ATOM   1242  N   GLY A 666      44.740  41.800  47.600  1.00  0.00           N
ATOM   1243  HN  GLY A 666      44.150  42.350  47.000  1.00  0.00           H
ATOM   1244  CA  GLY A 666      45.410  42.470  48.680  1.00  0.00           C
ATOM   1245  HA1 GLY A 666      46.150  43.010  48.120  1.00  0.00           H
ATOM   1246  HA2 GLY A 666      45.760  41.710  49.380  1.00  0.00           H
ATOM   1247  C   GLY A 666      44.460  43.310  49.460  1.00  0.00           C
ATOM   1248  O   GLY A 666      43.310  43.680  48.990  1.00  0.00           O
ATOM   1249  N   SER A 667      44.930  43.660  50.660  1.00  0.00           N
ATOM   1250  HN  SER A 667      45.840  43.440  51.010  1.00  0.00           H
ATOM   1251  CA  SER A 667      44.100  44.450  51.590  1.00  0.00           C
ATOM   1252  HA  SER A 667      43.100  44.070  51.670  1.00  0.00           H
ATOM   1253  CB  SER A 667      44.570  44.500  53.130  1.00  0.00           C
ATOM   1254  HB1 SER A 667      44.520  43.500  53.600  1.00  0.00           H
ATOM   1255  HB2 SER A 667      43.790  44.990  53.750  1.00  0.00           H
ATOM   1256  OG  SER A 667      45.850  44.990  53.390  1.00  0.00           O
ATOM   1257  HG1 SER A 667      46.230  44.560  54.150  1.00  0.00           H
ATOM   1258  C   SER A 667      43.900  45.890  51.000  1.00  0.00           C
ATOM   1259  O   SER A 667      44.890  46.520  50.510  1.00  0.00           O
ATOM   1260  N   THR A 668      42.630  46.410  50.900  1.00  0.00           N
ATOM   1261  HN  THR A 668      41.880  45.880  51.290  1.00  0.00           H
ATOM   1262  CA  THR A 668      42.390  47.770  50.210  1.00  0.00           C
ATOM   1263  HA  THR A 668      42.980  47.710  49.300  1.00  0.00           H
ATOM   1264  CB  THR A 668      40.930  47.960  49.760  1.00  0.00           C
ATOM   1265  HB  THR A 668      40.720  47.360  48.850  1.00  0.00           H
ATOM   1266  OG1 THR A 668      40.690  49.300  49.450  1.00  0.00           O
ATOM   1267  HG1 THR A 668      41.320  49.460  48.750  1.00  0.00           H
ATOM   1268  CG2 THR A 668      40.030  47.330  50.880  1.00  0.00           C
ATOM   1269 HG21 THR A 668      40.090  46.220  50.880  1.00  0.00           H
ATOM   1270 HG22 THR A 668      38.970  47.560  50.650  1.00  0.00           H
ATOM   1271 HG23 THR A 668      40.160  47.700  51.920  1.00  0.00           H
ATOM   1272  C   THR A 668      43.010  48.940  51.000  1.00  0.00           C
ATOM   1273  O   THR A 668      42.780  49.200  52.170  1.00  0.00           O
ATOM   1274  N   GLY A 669      43.850  49.800  50.220  1.00  0.00           N
ATOM   1275  HN  GLY A 669      43.810  49.630  49.230  1.00  0.00           H
ATOM   1276  CA  GLY A 669      44.790  50.770  50.740  1.00  0.00           C
ATOM   1277  HA1 GLY A 669      45.590  50.940  50.030  1.00  0.00           H
ATOM   1278  HA2 GLY A 669      45.100  50.460  51.720  1.00  0.00           H
ATOM   1279  C   GLY A 669      44.160  52.090  51.090  1.00  0.00           C
ATOM   1280  O   GLY A 669      44.600  52.690  52.100  1.00  0.00           O
ATOM   1281  N   PRO A 670      43.230  52.710  50.320  1.00  0.00           N
ATOM   1282  CD  PRO A 670      43.020  52.640  48.890  1.00  0.00           C
ATOM   1283  HD1 PRO A 670      42.920  51.580  48.560  1.00  0.00           H
ATOM   1284  HD2 PRO A 670      43.890  53.110  48.380  1.00  0.00           H
ATOM   1285  CA  PRO A 670      42.680  53.970  50.840  1.00  0.00           C
ATOM   1286  HA  PRO A 670      43.430  54.720  51.030  1.00  0.00           H
ATOM   1287  CB  PRO A 670      41.930  54.540  49.640  1.00  0.00           C
ATOM   1288  HB1 PRO A 670      42.460  55.390  49.170  1.00  0.00           H
ATOM   1289  HB2 PRO A 670      40.930  54.850  49.990  1.00  0.00           H
ATOM   1290  CG  PRO A 670      41.790  53.410  48.580  1.00  0.00           C
ATOM   1291  HG1 PRO A 670      40.840  52.890  48.790  1.00  0.00           H
ATOM   1292  HG2 PRO A 670      41.770  53.730  47.510  1.00  0.00           H
ATOM   1293  C   PRO A 670      41.820  53.680  52.090  1.00  0.00           C
ATOM   1294  O   PRO A 670      41.660  54.600  52.980  1.00  0.00           O
ATOM   1295  N   VAL A 671      41.170  52.460  52.120  1.00  0.00           N
ATOM   1296  HN  VAL A 671      41.230  51.850  51.330  1.00  0.00           H
ATOM   1297  CA  VAL A 671      40.440  51.870  53.260  1.00  0.00           C
ATOM   1298  HA  VAL A 671      39.690  52.520  53.700  1.00  0.00           H
ATOM   1299  CB  VAL A 671      39.760  50.560  52.930  1.00  0.00           C
ATOM   1300  HB  VAL A 671      40.530  49.970  52.370  1.00  0.00           H
ATOM   1301  CG1 VAL A 671      39.270  49.650  54.110  1.00  0.00           C
ATOM   1302 HG11 VAL A 671      38.900  48.670  53.730  1.00  0.00           H
ATOM   1303 HG12 VAL A 671      38.360  50.100  54.540  1.00  0.00           H
ATOM   1304 HG13 VAL A 671      40.120  49.560  54.820  1.00  0.00           H
ATOM   1305  CG2 VAL A 671      38.570  50.850  51.940  1.00  0.00           C
ATOM   1306 HG21 VAL A 671      38.940  51.320  51.000  1.00  0.00           H
ATOM   1307 HG22 VAL A 671      37.840  51.520  52.430  1.00  0.00           H
ATOM   1308 HG23 VAL A 671      38.120  49.900  51.570  1.00  0.00           H
ATOM   1309  C   VAL A 671      41.400  51.670  54.500  1.00  0.00           C
ATOM   1310  O   VAL A 671      41.120  52.290  55.540  1.00  0.00           O
ATOM   1311  N   LEU A 672      42.560  51.110  54.320  1.00  0.00           N
ATOM   1312  HN  LEU A 672      42.730  50.610  53.460  1.00  0.00           H
ATOM   1313  CA  LEU A 672      43.630  50.920  55.340  1.00  0.00           C
ATOM   1314  HA  LEU A 672      43.200  50.230  56.060  1.00  0.00           H
ATOM   1315  CB  LEU A 672      44.950  50.200  54.790  1.00  0.00           C
ATOM   1316  HB1 LEU A 672      45.360  50.690  53.880  1.00  0.00           H
ATOM   1317  HB2 LEU A 672      44.710  49.140  54.540  1.00  0.00           H
ATOM   1318  CG  LEU A 672      46.070  50.020  55.800  1.00  0.00           C
ATOM   1319  HG  LEU A 672      45.610  50.380  56.740  1.00  0.00           H
ATOM   1320  CD1 LEU A 672      46.390  48.520  55.980  1.00  0.00           C
ATOM   1321 HD11 LEU A 672      45.480  47.900  56.090  1.00  0.00           H
ATOM   1322 HD12 LEU A 672      47.070  48.180  56.800  1.00  0.00           H
ATOM   1323 HD13 LEU A 672      46.910  48.120  55.080  1.00  0.00           H
ATOM   1324  CD2 LEU A 672      47.390  50.750  55.550  1.00  0.00           C
ATOM   1325 HD21 LEU A 672      48.180  50.620  56.320  1.00  0.00           H
ATOM   1326 HD22 LEU A 672      47.100  51.810  55.440  1.00  0.00           H
ATOM   1327 HD23 LEU A 672      47.750  50.500  54.530  1.00  0.00           H
ATOM   1328  C   LEU A 672      44.050  52.280  55.970  1.00  0.00           C
ATOM   1329  O   LEU A 672      44.110  52.440  57.220  1.00  0.00           O
ATOM   1330  N   VAL A 673      44.260  53.360  55.160  1.00  0.00           N
ATOM   1331  HN  VAL A 673      44.280  53.090  54.190  1.00  0.00           H
ATOM   1332  CA  VAL A 673      44.520  54.730  55.470  1.00  0.00           C
ATOM   1333  HA  VAL A 673      45.350  54.850  56.140  1.00  0.00           H
ATOM   1334  CB  VAL A 673      44.790  55.630  54.240  1.00  0.00           C
ATOM   1335  HB  VAL A 673      44.050  55.270  53.490  1.00  0.00           H
ATOM   1336  CG1 VAL A 673      44.450  57.130  54.340  1.00  0.00           C
ATOM   1337 HG11 VAL A 673      45.060  57.690  55.070  1.00  0.00           H
ATOM   1338 HG12 VAL A 673      43.390  57.380  54.580  1.00  0.00           H
ATOM   1339 HG13 VAL A 673      44.590  57.480  53.290  1.00  0.00           H
ATOM   1340  CG2 VAL A 673      46.210  55.330  53.740  1.00  0.00           C
ATOM   1341 HG21 VAL A 673      46.210  54.270  53.400  1.00  0.00           H
ATOM   1342 HG22 VAL A 673      47.000  55.480  54.490  1.00  0.00           H
ATOM   1343 HG23 VAL A 673      46.390  56.000  52.860  1.00  0.00           H
ATOM   1344  C   VAL A 673      43.440  55.400  56.310  1.00  0.00           C
ATOM   1345  O   VAL A 673      43.690  55.970  57.360  1.00  0.00           O
ATOM   1346  N   PHE A 674      42.200  55.070  55.840  1.00  0.00           N
ATOM   1347  HN  PHE A 674      42.140  54.440  55.060  1.00  0.00           H
ATOM   1348  CA  PHE A 674      41.020  55.640  56.480  1.00  0.00           C
ATOM   1349  HA  PHE A 674      41.250  56.660  56.760  1.00  0.00           H
ATOM   1350  CB  PHE A 674      40.020  55.690  55.360  1.00  0.00           C
ATOM   1351  HB1 PHE A 674      39.810  54.680  54.950  1.00  0.00           H
ATOM   1352  HB2 PHE A 674      40.520  56.210  54.510  1.00  0.00           H
ATOM   1353  CG  PHE A 674      38.760  56.400  55.770  1.00  0.00           C
ATOM   1354  CD1 PHE A 674      38.770  57.680  56.290  1.00  0.00           C
ATOM   1355  HD1 PHE A 674      39.650  58.300  56.390  1.00  0.00           H
ATOM   1356  CE1 PHE A 674      37.560  58.180  56.780  1.00  0.00           C
ATOM   1357  HE1 PHE A 674      37.600  59.210  57.100  1.00  0.00           H
ATOM   1358  CZ  PHE A 674      36.350  57.450  56.640  1.00  0.00           C
ATOM   1359  HZ  PHE A 674      35.400  57.930  56.790  1.00  0.00           H
ATOM   1360  CD2 PHE A 674      37.570  55.690  55.550  1.00  0.00           C
ATOM   1361  HD2 PHE A 674      37.590  54.780  54.960  1.00  0.00           H
ATOM   1362  CE2 PHE A 674      36.380  56.230  55.890  1.00  0.00           C
ATOM   1363  HE2 PHE A 674      35.500  55.670  55.640  1.00  0.00           H
ATOM   1364  C   PHE A 674      40.640  54.940  57.810  1.00  0.00           C
ATOM   1365  O   PHE A 674      40.020  55.530  58.710  1.00  0.00           O
ATOM   1366  N   GLU A 675      41.110  53.740  58.060  1.00  0.00           N
ATOM   1367  HN  GLU A 675      41.380  53.180  57.280  1.00  0.00           H
ATOM   1368  CA  GLU A 675      41.030  53.010  59.320  1.00  0.00           C
ATOM   1369  HA  GLU A 675      40.030  53.190  59.670  1.00  0.00           H
ATOM   1370  CB  GLU A 675      41.220  51.420  59.160  1.00  0.00           C
ATOM   1371  HB1 GLU A 675      40.870  51.120  60.160  1.00  0.00           H
ATOM   1372  HB2 GLU A 675      42.240  51.000  59.270  1.00  0.00           H
ATOM   1373  CG  GLU A 675      40.500  50.760  58.000  1.00  0.00           C
ATOM   1374  HG1 GLU A 675      41.310  50.510  57.300  1.00  0.00           H
ATOM   1375  HG2 GLU A 675      39.700  51.400  57.560  1.00  0.00           H
ATOM   1376  CD  GLU A 675      39.920  49.430  58.390  1.00  0.00           C
ATOM   1377  OE1 GLU A 675      39.420  49.260  59.480  1.00  0.00           O
ATOM   1378  OE2 GLU A 675      40.130  48.420  57.640  1.00  0.00           O
ATOM   1379  C   GLU A 675      41.900  53.550  60.460  1.00  0.00           C
ATOM   1380  O   GLU A 675      41.590  53.450  61.630  1.00  0.00           O
ATOM   1381  N   LYS A 676      43.060  54.190  60.180  1.00  0.00           N
ATOM   1382  HN  LYS A 676      43.410  54.070  59.250  1.00  0.00           H
ATOM   1383  CA  LYS A 676      43.720  55.020  61.150  1.00  0.00           C
ATOM   1384  HA  LYS A 676      43.950  54.440  62.020  1.00  0.00           H
ATOM   1385  CB  LYS A 676      45.090  55.440  60.570  1.00  0.00           C
ATOM   1386  HB1 LYS A 676      45.020  55.850  59.540  1.00  0.00           H
ATOM   1387  HB2 LYS A 676      45.690  54.500  60.520  1.00  0.00           H
ATOM   1388  CG  LYS A 676      45.870  56.430  61.440  1.00  0.00           C
ATOM   1389  HG1 LYS A 676      45.750  56.120  62.490  1.00  0.00           H
ATOM   1390  HG2 LYS A 676      45.470  57.440  61.200  1.00  0.00           H
ATOM   1391  CD  LYS A 676      47.240  56.510  60.930  1.00  0.00           C
ATOM   1392  HD1 LYS A 676      47.310  57.230  60.090  1.00  0.00           H
ATOM   1393  HD2 LYS A 676      47.570  55.600  60.370  1.00  0.00           H
ATOM   1394  CE  LYS A 676      48.410  56.790  61.920  1.00  0.00           C
ATOM   1395  HE1 LYS A 676      48.700  56.030  62.690  1.00  0.00           H
ATOM   1396  HE2 LYS A 676      48.150  57.680  62.520  1.00  0.00           H
ATOM   1397  NZ  LYS A 676      49.690  57.060  61.210  1.00  0.00           N
ATOM   1398  HZ1 LYS A 676      50.050  56.250  60.690  1.00  0.00           H
ATOM   1399  HZ2 LYS A 676      50.450  57.280  61.880  1.00  0.00           H
ATOM   1400  HZ3 LYS A 676      49.570  57.760  60.450  1.00  0.00           H
ATOM   1401  C   LYS A 676      42.840  56.250  61.590  1.00  0.00           C
ATOM   1402  O   LYS A 676      42.780  56.660  62.750  1.00  0.00           O
ATOM   1403  N   ILE A 677      42.240  56.920  60.610  1.00  0.00           N
ATOM   1404  HN  ILE A 677      42.440  56.540  59.700  1.00  0.00           H
ATOM   1405  CA  ILE A 677      41.450  58.130  60.750  1.00  0.00           C
ATOM   1406  HA  ILE A 677      42.090  58.790  61.300  1.00  0.00           H
ATOM   1407  CB  ILE A 677      41.110  58.770  59.390  1.00  0.00           C
ATOM   1408  HB  ILE A 677      40.570  58.090  58.700  1.00  0.00           H
ATOM   1409  CG2 ILE A 677      40.250  60.070  59.520  1.00  0.00           C
ATOM   1410 HG21 ILE A 677      40.800  60.710  60.260  1.00  0.00           H
ATOM   1411 HG22 ILE A 677      39.210  59.890  59.850  1.00  0.00           H
ATOM   1412 HG23 ILE A 677      40.190  60.600  58.550  1.00  0.00           H
ATOM   1413  CG1 ILE A 677      42.430  59.220  58.720  1.00  0.00           C
ATOM   1414 HG11 ILE A 677      43.160  58.380  58.730  1.00  0.00           H
ATOM   1415 HG12 ILE A 677      42.900  60.030  59.320  1.00  0.00           H
ATOM   1416  CD  ILE A 677      42.300  59.670  57.300  1.00  0.00           C
ATOM   1417  HD1 ILE A 677      41.540  59.110  56.700  1.00  0.00           H
ATOM   1418  HD2 ILE A 677      43.310  59.570  56.850  1.00  0.00           H
ATOM   1419  HD3 ILE A 677      42.080  60.740  57.150  1.00  0.00           H
ATOM   1420  C   ILE A 677      40.170  57.880  61.570  1.00  0.00           C
ATOM   1421  O   ILE A 677      39.780  58.530  62.600  1.00  0.00           O
ATOM   1422  N   LEU A 678      39.550  56.730  61.210  1.00  0.00           N
ATOM   1423  HN  LEU A 678      39.940  56.230  60.440  1.00  0.00           H
ATOM   1424  CA  LEU A 678      38.460  56.230  61.960  1.00  0.00           C
ATOM   1425  HA  LEU A 678      37.720  57.010  62.020  1.00  0.00           H
ATOM   1426  CB  LEU A 678      37.770  55.090  61.070  1.00  0.00           C
ATOM   1427  HB1 LEU A 678      38.510  54.280  61.020  1.00  0.00           H
ATOM   1428  HB2 LEU A 678      37.670  55.570  60.070  1.00  0.00           H
ATOM   1429  CG  LEU A 678      36.380  54.580  61.590  1.00  0.00           C
ATOM   1430  HG  LEU A 678      36.590  54.380  62.670  1.00  0.00           H
ATOM   1431  CD1 LEU A 678      35.320  55.610  61.480  1.00  0.00           C
ATOM   1432 HD11 LEU A 678      35.070  55.860  60.430  1.00  0.00           H
ATOM   1433 HD12 LEU A 678      35.520  56.520  62.090  1.00  0.00           H
ATOM   1434 HD13 LEU A 678      34.340  55.200  61.790  1.00  0.00           H
ATOM   1435  CD2 LEU A 678      35.930  53.210  60.970  1.00  0.00           C
ATOM   1436 HD21 LEU A 678      36.710  52.440  60.890  1.00  0.00           H
ATOM   1437 HD22 LEU A 678      35.510  53.300  59.940  1.00  0.00           H
ATOM   1438 HD23 LEU A 678      35.020  52.870  61.520  1.00  0.00           H
ATOM   1439  C   LEU A 678      38.840  55.790  63.390  1.00  0.00           C
ATOM   1440  O   LEU A 678      38.080  56.100  64.320  1.00  0.00           O
ATOM   1441  N   TYR A 679      39.970  55.060  63.580  1.00  0.00           N
ATOM   1442  HN  TYR A 679      40.560  54.730  62.850  1.00  0.00           H
ATOM   1443  CA  TYR A 679      40.470  54.750  64.910  1.00  0.00           C
ATOM   1444  HA  TYR A 679      39.690  54.330  65.530  1.00  0.00           H
ATOM   1445  CB  TYR A 679      41.610  53.720  64.880  1.00  0.00           C
ATOM   1446  HB1 TYR A 679      42.480  54.250  64.450  1.00  0.00           H
ATOM   1447  HB2 TYR A 679      41.250  52.770  64.430  1.00  0.00           H
ATOM   1448  CG  TYR A 679      42.070  53.330  66.280  1.00  0.00           C
ATOM   1449  CD1 TYR A 679      43.100  54.020  66.970  1.00  0.00           C
ATOM   1450  HD1 TYR A 679      43.720  54.760  66.490  1.00  0.00           H
ATOM   1451  CE1 TYR A 679      43.340  53.800  68.290  1.00  0.00           C
ATOM   1452  HE1 TYR A 679      44.070  54.420  68.790  1.00  0.00           H
ATOM   1453  CZ  TYR A 679      42.600  52.890  69.060  1.00  0.00           C
ATOM   1454  OH  TYR A 679      42.730  52.690  70.400  1.00  0.00           O
ATOM   1455  HH  TYR A 679      43.590  52.980  70.700  1.00  0.00           H
ATOM   1456  CD2 TYR A 679      41.380  52.350  66.980  1.00  0.00           C
ATOM   1457  HD2 TYR A 679      40.560  51.840  66.500  1.00  0.00           H
ATOM   1458  CE2 TYR A 679      41.590  52.200  68.370  1.00  0.00           C
ATOM   1459  HE2 TYR A 679      41.010  51.470  68.910  1.00  0.00           H
ATOM   1460  C   TYR A 679      40.780  55.960  65.770  1.00  0.00           C
ATOM   1461  O   TYR A 679      40.380  55.970  66.910  1.00  0.00           O
ATOM   1462  N   LYS A 680      41.410  57.000  65.240  1.00  0.00           N
ATOM   1463  HN  LYS A 680      41.720  56.990  64.290  1.00  0.00           H
ATOM   1464  CA  LYS A 680      41.560  58.220  65.960  1.00  0.00           C
ATOM   1465  HA  LYS A 680      42.000  57.950  66.900  1.00  0.00           H
ATOM   1466  CB  LYS A 680      42.480  59.270  65.280  1.00  0.00           C
ATOM   1467  HB1 LYS A 680      42.010  59.580  64.320  1.00  0.00           H
ATOM   1468  HB2 LYS A 680      43.450  58.770  65.080  1.00  0.00           H
ATOM   1469  CG  LYS A 680      42.880  60.500  66.110  1.00  0.00           C
ATOM   1470  HG1 LYS A 680      41.970  61.070  66.380  1.00  0.00           H
ATOM   1471  HG2 LYS A 680      43.440  61.210  65.470  1.00  0.00           H
ATOM   1472  CD  LYS A 680      43.620  60.150  67.390  1.00  0.00           C
ATOM   1473  HD1 LYS A 680      44.410  59.410  67.130  1.00  0.00           H
ATOM   1474  HD2 LYS A 680      42.900  59.790  68.150  1.00  0.00           H
ATOM   1475  CE  LYS A 680      44.430  61.350  68.040  1.00  0.00           C
ATOM   1476  HE1 LYS A 680      45.190  61.750  67.340  1.00  0.00           H
ATOM   1477  HE2 LYS A 680      44.880  61.040  69.010  1.00  0.00           H
ATOM   1478  NZ  LYS A 680      43.580  62.490  68.210  1.00  0.00           N
ATOM   1479  HZ1 LYS A 680      43.910  63.200  67.510  1.00  0.00           H
ATOM   1480  HZ2 LYS A 680      43.660  62.900  69.150  1.00  0.00           H
ATOM   1481  HZ3 LYS A 680      42.570  62.320  68.050  1.00  0.00           H
ATOM   1482  C   LYS A 680      40.270  59.010  66.420  1.00  0.00           C
ATOM   1483  O   LYS A 680      40.140  59.370  67.570  1.00  0.00           O
ATOM   1484  N   PHE A 681      39.300  59.110  65.580  1.00  0.00           N
ATOM   1485  HN  PHE A 681      39.220  58.710  64.670  1.00  0.00           H
ATOM   1486  CA  PHE A 681      37.980  59.710  65.940  1.00  0.00           C
ATOM   1487  HA  PHE A 681      38.170  60.620  66.490  1.00  0.00           H
ATOM   1488  CB  PHE A 681      37.260  59.950  64.620  1.00  0.00           C
ATOM   1489  HB1 PHE A 681      36.920  58.950  64.270  1.00  0.00           H
ATOM   1490  HB2 PHE A 681      37.960  60.250  63.820  1.00  0.00           H
ATOM   1491  CG  PHE A 681      36.010  60.750  64.710  1.00  0.00           C
ATOM   1492  CD1 PHE A 681      36.060  62.080  64.330  1.00  0.00           C
ATOM   1493  HD1 PHE A 681      37.050  62.460  64.160  1.00  0.00           H
ATOM   1494  CE1 PHE A 681      34.900  62.840  64.170  1.00  0.00           C
ATOM   1495  HE1 PHE A 681      34.790  63.900  64.020  1.00  0.00           H
ATOM   1496  CZ  PHE A 681      33.620  62.240  64.470  1.00  0.00           C
ATOM   1497  HZ  PHE A 681      32.720  62.820  64.300  1.00  0.00           H
ATOM   1498  CD2 PHE A 681      34.740  60.230  65.050  1.00  0.00           C
ATOM   1499  HD2 PHE A 681      34.700  59.180  65.280  1.00  0.00           H
ATOM   1500  CE2 PHE A 681      33.520  60.910  64.850  1.00  0.00           C
ATOM   1501  HE2 PHE A 681      32.570  60.540  65.200  1.00  0.00           H
ATOM   1502  C   PHE A 681      37.230  58.900  67.000  1.00  0.00           C
ATOM   1503  O   PHE A 681      36.760  59.390  68.030  1.00  0.00           O
ATOM   1504  N   CYS A 682      37.220  57.560  66.840  1.00  0.00           N
ATOM   1505  HN  CYS A 682      37.650  57.160  66.040  1.00  0.00           H
ATOM   1506  CA  CYS A 682      36.820  56.710  67.960  1.00  0.00           C
ATOM   1507  HA  CYS A 682      35.790  56.980  68.040  1.00  0.00           H
ATOM   1508  CB  CYS A 682      36.680  55.240  67.530  1.00  0.00           C
ATOM   1509  HB1 CYS A 682      36.150  54.740  68.360  1.00  0.00           H
ATOM   1510  HB2 CYS A 682      37.750  54.930  67.420  1.00  0.00           H
ATOM   1511  SG  CYS A 682      35.640  55.000  66.130  1.00  0.00           S
ATOM   1512  HG1 CYS A 682      36.380  55.370  65.100  1.00  0.00           H
ATOM   1513  C   CYS A 682      37.410  56.950  69.370  1.00  0.00           C
ATOM   1514  O   CYS A 682      36.640  57.050  70.380  1.00  0.00           O
ATOM   1515  N   ARG A 683      38.760  56.980  69.550  1.00  0.00           N
ATOM   1516  HN  ARG A 683      39.320  57.120  68.730  1.00  0.00           H
ATOM   1517  CA  ARG A 683      39.350  57.080  70.860  1.00  0.00           C
ATOM   1518  HA  ARG A 683      38.770  56.390  71.450  1.00  0.00           H
ATOM   1519  CB  ARG A 683      40.880  56.640  70.900  1.00  0.00           C
ATOM   1520  HB1 ARG A 683      40.980  55.540  70.790  1.00  0.00           H
ATOM   1521  HB2 ARG A 683      41.180  56.930  71.930  1.00  0.00           H
ATOM   1522  CG  ARG A 683      41.840  57.230  69.830  1.00  0.00           C
ATOM   1523  HG1 ARG A 683      41.430  58.230  69.600  1.00  0.00           H
ATOM   1524  HG2 ARG A 683      41.630  56.760  68.850  1.00  0.00           H
ATOM   1525  CD  ARG A 683      43.330  57.180  70.100  1.00  0.00           C
ATOM   1526  HD1 ARG A 683      44.020  57.370  69.240  1.00  0.00           H
ATOM   1527  HD2 ARG A 683      43.610  56.170  70.490  1.00  0.00           H
ATOM   1528  NE  ARG A 683      43.530  58.350  71.040  1.00  0.00           N
ATOM   1529  HE  ARG A 683      42.820  58.730  71.620  1.00  0.00           H
ATOM   1530  CZ  ARG A 683      44.690  58.650  71.600  1.00  0.00           C
ATOM   1531  NH1 ARG A 683      44.700  59.810  72.360  1.00  0.00           N
ATOM   1532 HH11 ARG A 683      45.470  60.020  72.960  1.00  0.00           H
ATOM   1533 HH12 ARG A 683      43.820  60.280  72.460  1.00  0.00           H
ATOM   1534  NH2 ARG A 683      45.850  58.140  71.290  1.00  0.00           N
ATOM   1535 HH21 ARG A 683      45.780  57.290  70.770  1.00  0.00           H
ATOM   1536 HH22 ARG A 683      46.740  58.440  71.630  1.00  0.00           H
ATOM   1537  C   ARG A 683      39.180  58.550  71.390  1.00  0.00           C
ATOM   1538  O   ARG A 683      39.150  58.810  72.600  1.00  0.00           O
ATOM   1539  N   ASP A 684      39.290  59.540  70.500  1.00  0.00           N
ATOM   1540  HN  ASP A 684      39.550  59.390  69.550  1.00  0.00           H
ATOM   1541  CA  ASP A 684      39.030  60.960  70.790  1.00  0.00           C
ATOM   1542  HA  ASP A 684      39.750  61.240  71.550  1.00  0.00           H
ATOM   1543  CB  ASP A 684      39.320  61.760  69.570  1.00  0.00           C
ATOM   1544  HB1 ASP A 684      39.020  62.820  69.690  1.00  0.00           H
ATOM   1545  HB2 ASP A 684      38.740  61.270  68.750  1.00  0.00           H
ATOM   1546  CG  ASP A 684      40.830  61.950  69.320  1.00  0.00           C
ATOM   1547  OD1 ASP A 684      40.990  62.730  68.340  1.00  0.00           O
ATOM   1548  OD2 ASP A 684      41.700  61.510  70.090  1.00  0.00           O
ATOM   1549  C   ASP A 684      37.610  61.240  71.290  1.00  0.00           C
ATOM   1550  O   ASP A 684      37.410  61.880  72.280  1.00  0.00           O
ATOM   1551  N   TYR A 685      36.580  60.670  70.690  1.00  0.00           N
ATOM   1552  HN  TYR A 685      36.780  60.250  69.810  1.00  0.00           H
ATOM   1553  CA  TYR A 685      35.170  61.000  70.960  1.00  0.00           C
ATOM   1554  HA  TYR A 685      35.010  61.770  71.700  1.00  0.00           H
ATOM   1555  CB  TYR A 685      34.380  61.360  69.690  1.00  0.00           C
ATOM   1556  HB1 TYR A 685      33.300  61.510  69.930  1.00  0.00           H
ATOM   1557  HB2 TYR A 685      34.420  60.640  68.850  1.00  0.00           H
ATOM   1558  CG  TYR A 685      35.050  62.690  69.130  1.00  0.00           C
ATOM   1559  CD1 TYR A 685      34.570  63.910  69.600  1.00  0.00           C
ATOM   1560  HD1 TYR A 685      33.710  63.880  70.240  1.00  0.00           H
ATOM   1561  CE1 TYR A 685      35.120  65.170  69.170  1.00  0.00           C
ATOM   1562  HE1 TYR A 685      34.730  66.140  69.430  1.00  0.00           H
ATOM   1563  CZ  TYR A 685      36.170  65.210  68.210  1.00  0.00           C
ATOM   1564  OH  TYR A 685      36.840  66.420  67.860  1.00  0.00           O
ATOM   1565  HH  TYR A 685      37.480  66.280  67.150  1.00  0.00           H
ATOM   1566  CD2 TYR A 685      36.000  62.780  68.090  1.00  0.00           C
ATOM   1567  HD2 TYR A 685      36.450  61.920  67.610  1.00  0.00           H
ATOM   1568  CE2 TYR A 685      36.580  64.030  67.670  1.00  0.00           C
ATOM   1569  HE2 TYR A 685      37.390  63.930  66.970  1.00  0.00           H
ATOM   1570  C   TYR A 685      34.440  59.840  71.700  1.00  0.00           C
ATOM   1571  O   TYR A 685      33.230  59.950  71.980  1.00  0.00           O
ATOM   1572  N   GLN A 686      35.170  58.760  72.200  1.00  0.00           N
ATOM   1573  HN  GLN A 686      36.140  58.770  71.930  1.00  0.00           H
ATOM   1574  CA  GLN A 686      34.620  57.750  73.140  1.00  0.00           C
ATOM   1575  HA  GLN A 686      35.380  57.000  73.330  1.00  0.00           H
ATOM   1576  CB  GLN A 686      34.180  58.220  74.600  1.00  0.00           C
ATOM   1577  HB1 GLN A 686      33.690  57.410  75.180  1.00  0.00           H
ATOM   1578  HB2 GLN A 686      33.470  59.080  74.560  1.00  0.00           H
ATOM   1579  CG  GLN A 686      35.410  58.680  75.350  1.00  0.00           C
ATOM   1580  HG1 GLN A 686      35.880  59.530  74.820  1.00  0.00           H
ATOM   1581  HG2 GLN A 686      36.150  57.850  75.370  1.00  0.00           H
ATOM   1582  CD  GLN A 686      35.210  59.060  76.840  1.00  0.00           C
ATOM   1583  OE1 GLN A 686      34.250  58.780  77.550  1.00  0.00           O
ATOM   1584  NE2 GLN A 686      36.300  59.600  77.410  1.00  0.00           N
ATOM   1585 HE21 GLN A 686      37.170  59.680  76.940  1.00  0.00           H
ATOM   1586 HE22 GLN A 686      36.150  59.740  78.390  1.00  0.00           H
ATOM   1587  C   GLN A 686      33.640  56.760  72.510  1.00  0.00           C
ATOM   1588  O   GLN A 686      32.530  56.500  73.040  1.00  0.00           O
ATOM   1589  N   LEU A 687      34.040  56.220  71.340  1.00  0.00           N
ATOM   1590  HN  LEU A 687      34.960  56.530  71.110  1.00  0.00           H
ATOM   1591  CA  LEU A 687      33.350  55.160  70.620  1.00  0.00           C
ATOM   1592  HA  LEU A 687      32.360  54.910  70.980  1.00  0.00           H
ATOM   1593  CB  LEU A 687      32.990  55.620  69.200  1.00  0.00           C
ATOM   1594  HB1 LEU A 687      32.540  54.800  68.620  1.00  0.00           H
ATOM   1595  HB2 LEU A 687      33.950  55.790  68.670  1.00  0.00           H
ATOM   1596  CG  LEU A 687      32.100  56.900  69.140  1.00  0.00           C
ATOM   1597  HG  LEU A 687      32.510  57.610  69.880  1.00  0.00           H
ATOM   1598  CD1 LEU A 687      32.260  57.640  67.770  1.00  0.00           C
ATOM   1599 HD11 LEU A 687      33.300  57.970  67.530  1.00  0.00           H
ATOM   1600 HD12 LEU A 687      31.530  58.470  67.800  1.00  0.00           H
ATOM   1601 HD13 LEU A 687      31.870  56.950  67.000  1.00  0.00           H
ATOM   1602  CD2 LEU A 687      30.620  56.670  69.600  1.00  0.00           C
ATOM   1603 HD21 LEU A 687      30.140  57.630  69.920  1.00  0.00           H
ATOM   1604 HD22 LEU A 687      30.400  55.830  70.290  1.00  0.00           H
ATOM   1605 HD23 LEU A 687      30.100  56.280  68.700  1.00  0.00           H
ATOM   1606  C   LEU A 687      34.200  53.990  70.560  1.00  0.00           C
ATOM   1607  O   LEU A 687      35.390  53.980  70.400  1.00  0.00           O
ATOM   1608  N   SER A 688      33.610  52.810  70.710  1.00  0.00           N
ATOM   1609  HN  SER A 688      32.640  52.650  70.860  1.00  0.00           H
ATOM   1610  CA  SER A 688      34.240  51.530  70.290  1.00  0.00           C
ATOM   1611  HA  SER A 688      35.280  51.580  70.610  1.00  0.00           H
ATOM   1612  CB  SER A 688      33.560  50.260  70.920  1.00  0.00           C
ATOM   1613  HB1 SER A 688      32.520  50.230  70.510  1.00  0.00           H
ATOM   1614  HB2 SER A 688      33.390  50.240  72.010  1.00  0.00           H
ATOM   1615  OG  SER A 688      34.150  49.070  70.460  1.00  0.00           O
ATOM   1616  HG1 SER A 688      34.970  48.930  70.940  1.00  0.00           H
ATOM   1617  C   SER A 688      34.390  51.400  68.840  1.00  0.00           C
ATOM   1618  O   SER A 688      33.410  51.230  68.100  1.00  0.00           O
ATOM   1619  N   TYR A 689      35.670  51.490  68.390  1.00  0.00           N
ATOM   1620  HN  TYR A 689      36.440  51.820  68.930  1.00  0.00           H
ATOM   1621  CA  TYR A 689      36.010  51.230  66.990  1.00  0.00           C
ATOM   1622  HA  TYR A 689      35.370  51.880  66.420  1.00  0.00           H
ATOM   1623  CB  TYR A 689      37.520  51.530  66.710  1.00  0.00           C
ATOM   1624  HB1 TYR A 689      38.140  51.220  67.570  1.00  0.00           H
ATOM   1625  HB2 TYR A 689      37.670  52.600  66.420  1.00  0.00           H
ATOM   1626  CG  TYR A 689      38.120  50.820  65.540  1.00  0.00           C
ATOM   1627  CD1 TYR A 689      39.010  49.720  65.720  1.00  0.00           C
ATOM   1628  HD1 TYR A 689      39.230  49.410  66.730  1.00  0.00           H
ATOM   1629  CE1 TYR A 689      39.660  49.190  64.580  1.00  0.00           C
ATOM   1630  HE1 TYR A 689      40.410  48.420  64.660  1.00  0.00           H
ATOM   1631  CZ  TYR A 689      39.400  49.590  63.240  1.00  0.00           C
ATOM   1632  OH  TYR A 689      40.050  48.930  62.130  1.00  0.00           O
ATOM   1633  HH  TYR A 689      39.630  49.260  61.340  1.00  0.00           H
ATOM   1634  CD2 TYR A 689      37.840  51.310  64.240  1.00  0.00           C
ATOM   1635  HD2 TYR A 689      37.100  52.080  64.070  1.00  0.00           H
ATOM   1636  CE2 TYR A 689      38.390  50.640  63.120  1.00  0.00           C
ATOM   1637  HE2 TYR A 689      38.120  50.990  62.140  1.00  0.00           H
ATOM   1638  C   TYR A 689      35.610  49.810  66.620  1.00  0.00           C
ATOM   1639  O   TYR A 689      34.910  49.560  65.590  1.00  0.00           O
ATOM   1640  N   LEU A 690      35.970  48.790  67.500  1.00  0.00           N
ATOM   1641  HN  LEU A 690      36.430  49.040  68.350  1.00  0.00           H
ATOM   1642  CA  LEU A 690      35.710  47.380  67.250  1.00  0.00           C
ATOM   1643  HA  LEU A 690      36.350  47.030  66.460  1.00  0.00           H
ATOM   1644  CB  LEU A 690      36.230  46.610  68.530  1.00  0.00           C
ATOM   1645  HB1 LEU A 690      35.720  45.660  68.800  1.00  0.00           H
ATOM   1646  HB2 LEU A 690      36.130  47.260  69.430  1.00  0.00           H
ATOM   1647  CG  LEU A 690      37.760  46.310  68.520  1.00  0.00           C
ATOM   1648  HG  LEU A 690      38.310  47.230  68.240  1.00  0.00           H
ATOM   1649  CD1 LEU A 690      38.190  45.670  69.900  1.00  0.00           C
ATOM   1650 HD11 LEU A 690      39.280  45.490  70.030  1.00  0.00           H
ATOM   1651 HD12 LEU A 690      37.620  44.720  69.960  1.00  0.00           H
ATOM   1652 HD13 LEU A 690      37.840  46.300  70.730  1.00  0.00           H
ATOM   1653  CD2 LEU A 690      38.100  45.430  67.310  1.00  0.00           C
ATOM   1654 HD21 LEU A 690      38.030  46.050  66.390  1.00  0.00           H
ATOM   1655 HD22 LEU A 690      37.390  44.570  67.400  1.00  0.00           H
ATOM   1656 HD23 LEU A 690      39.130  45.000  67.360  1.00  0.00           H
ATOM   1657  C   LEU A 690      34.220  47.020  67.010  1.00  0.00           C
ATOM   1658  O   LEU A 690      33.890  46.180  66.200  1.00  0.00           O
ATOM   1659  N   SER A 691      33.340  47.720  67.800  1.00  0.00           N
ATOM   1660  HN  SER A 691      33.700  48.120  68.640  1.00  0.00           H
ATOM   1661  CA  SER A 691      31.870  47.570  67.570  1.00  0.00           C
ATOM   1662  HA  SER A 691      31.740  46.550  67.270  1.00  0.00           H
ATOM   1663  CB  SER A 691      31.000  48.100  68.790  1.00  0.00           C
ATOM   1664  HB1 SER A 691      31.200  49.190  68.860  1.00  0.00           H
ATOM   1665  HB2 SER A 691      31.450  47.580  69.660  1.00  0.00           H
ATOM   1666  OG  SER A 691      29.610  47.800  68.700  1.00  0.00           O
ATOM   1667  HG1 SER A 691      29.560  46.840  68.720  1.00  0.00           H
ATOM   1668  C   SER A 691      31.480  48.440  66.290  1.00  0.00           C
ATOM   1669  O   SER A 691      30.830  47.820  65.430  1.00  0.00           O
ATOM   1670  N   LEU A 692      31.840  49.780  66.150  1.00  0.00           N
ATOM   1671  HN  LEU A 692      32.530  50.180  66.750  1.00  0.00           H
ATOM   1672  CA  LEU A 692      31.450  50.620  65.020  1.00  0.00           C
ATOM   1673  HA  LEU A 692      30.380  50.780  64.960  1.00  0.00           H
ATOM   1674  CB  LEU A 692      32.070  52.080  65.260  1.00  0.00           C
ATOM   1675  HB1 LEU A 692      33.170  52.120  65.420  1.00  0.00           H
ATOM   1676  HB2 LEU A 692      31.710  52.350  66.260  1.00  0.00           H
ATOM   1677  CG  LEU A 692      31.580  53.230  64.290  1.00  0.00           C
ATOM   1678  HG  LEU A 692      31.660  52.840  63.260  1.00  0.00           H
ATOM   1679  CD1 LEU A 692      30.130  53.530  64.650  1.00  0.00           C
ATOM   1680 HD11 LEU A 692      30.020  53.950  65.670  1.00  0.00           H
ATOM   1681 HD12 LEU A 692      29.430  52.690  64.460  1.00  0.00           H
ATOM   1682 HD13 LEU A 692      29.740  54.260  63.900  1.00  0.00           H
ATOM   1683  CD2 LEU A 692      32.540  54.440  64.320  1.00  0.00           C
ATOM   1684 HD21 LEU A 692      32.830  54.700  65.360  1.00  0.00           H
ATOM   1685 HD22 LEU A 692      32.090  55.290  63.770  1.00  0.00           H
ATOM   1686 HD23 LEU A 692      33.500  54.010  63.930  1.00  0.00           H
ATOM   1687  C   LEU A 692      31.830  50.150  63.600  1.00  0.00           C
ATOM   1688  O   LEU A 692      31.070  50.360  62.630  1.00  0.00           O
ATOM   1689  N   ARG A 693      32.920  49.430  63.510  1.00  0.00           N
ATOM   1690  HN  ARG A 693      33.400  49.270  64.370  1.00  0.00           H
ATOM   1691  CA  ARG A 693      33.450  49.020  62.240  1.00  0.00           C
ATOM   1692  HA  ARG A 693      33.550  49.820  61.520  1.00  0.00           H
ATOM   1693  CB  ARG A 693      34.880  48.340  62.470  1.00  0.00           C
ATOM   1694  HB1 ARG A 693      34.760  47.410  63.070  1.00  0.00           H
ATOM   1695  HB2 ARG A 693      35.320  49.050  63.200  1.00  0.00           H
ATOM   1696  CG  ARG A 693      35.740  48.150  61.210  1.00  0.00           C
ATOM   1697  HG1 ARG A 693      35.970  49.170  60.830  1.00  0.00           H
ATOM   1698  HG2 ARG A 693      34.960  47.750  60.530  1.00  0.00           H
ATOM   1699  CD  ARG A 693      36.970  47.190  61.320  1.00  0.00           C
ATOM   1700  HD1 ARG A 693      36.720  46.190  61.740  1.00  0.00           H
ATOM   1701  HD2 ARG A 693      37.680  47.580  62.070  1.00  0.00           H
ATOM   1702  NE  ARG A 693      37.840  47.100  60.120  1.00  0.00           N
ATOM   1703  HE  ARG A 693      38.460  47.850  59.900  1.00  0.00           H
ATOM   1704  CZ  ARG A 693      37.580  46.250  59.120  1.00  0.00           C
ATOM   1705  NH1 ARG A 693      36.650  45.360  59.220  1.00  0.00           N
ATOM   1706 HH11 ARG A 693      36.050  45.550  59.990  1.00  0.00           H
ATOM   1707 HH12 ARG A 693      36.650  44.530  58.680  1.00  0.00           H
ATOM   1708  NH2 ARG A 693      38.310  46.340  58.030  1.00  0.00           N
ATOM   1709 HH21 ARG A 693      38.980  47.080  57.920  1.00  0.00           H
ATOM   1710 HH22 ARG A 693      38.260  45.700  57.280  1.00  0.00           H
ATOM   1711  C   ARG A 693      32.620  48.010  61.560  1.00  0.00           C
ATOM   1712  O   ARG A 693      32.540  48.010  60.290  1.00  0.00           O
ATOM   1713  N   THR A 694      32.000  47.220  62.360  1.00  0.00           N
ATOM   1714  HN  THR A 694      32.180  47.280  63.340  1.00  0.00           H
ATOM   1715  CA  THR A 694      31.190  46.120  61.940  1.00  0.00           C
ATOM   1716  HA  THR A 694      31.630  45.400  61.270  1.00  0.00           H
ATOM   1717  CB  THR A 694      30.770  45.200  63.120  1.00  0.00           C
ATOM   1718  HB  THR A 694      30.270  45.710  63.970  1.00  0.00           H
ATOM   1719  OG1 THR A 694      31.850  44.470  63.580  1.00  0.00           O
ATOM   1720  HG1 THR A 694      31.620  43.880  64.300  1.00  0.00           H
ATOM   1721  CG2 THR A 694      29.730  44.230  62.520  1.00  0.00           C
ATOM   1722 HG21 THR A 694      29.880  43.960  61.450  1.00  0.00           H
ATOM   1723 HG22 THR A 694      28.720  44.690  62.610  1.00  0.00           H
ATOM   1724 HG23 THR A 694      29.670  43.380  63.230  1.00  0.00           H
ATOM   1725  C   THR A 694      29.960  46.670  61.290  1.00  0.00           C
ATOM   1726  O   THR A 694      29.630  46.240  60.200  1.00  0.00           O
ATOM   1727  N   SER A 695      29.400  47.710  61.950  1.00  0.00           N
ATOM   1728  HN  SER A 695      29.850  48.060  62.770  1.00  0.00           H
ATOM   1729  CA  SER A 695      28.170  48.370  61.470  1.00  0.00           C
ATOM   1730  HA  SER A 695      27.490  47.560  61.240  1.00  0.00           H
ATOM   1731  CB  SER A 695      27.450  49.430  62.370  1.00  0.00           C
ATOM   1732  HB1 SER A 695      26.540  49.860  61.900  1.00  0.00           H
ATOM   1733  HB2 SER A 695      28.000  50.390  62.470  1.00  0.00           H
ATOM   1734  OG  SER A 695      27.220  48.880  63.620  1.00  0.00           O
ATOM   1735  HG1 SER A 695      26.920  49.640  64.120  1.00  0.00           H
ATOM   1736  C   SER A 695      28.440  49.090  60.160  1.00  0.00           C
ATOM   1737  O   SER A 695      27.730  48.930  59.150  1.00  0.00           O
ATOM   1738  N   ILE A 696      29.590  49.860  60.060  1.00  0.00           N
ATOM   1739  HN  ILE A 696      30.190  50.100  60.810  1.00  0.00           H
ATOM   1740  CA  ILE A 696      29.950  50.410  58.750  1.00  0.00           C
ATOM   1741  HA  ILE A 696      29.180  51.070  58.430  1.00  0.00           H
ATOM   1742  CB  ILE A 696      31.190  51.320  58.990  1.00  0.00           C
ATOM   1743  HB  ILE A 696      31.850  50.580  59.500  1.00  0.00           H
ATOM   1744  CG2 ILE A 696      32.000  51.620  57.690  1.00  0.00           C
ATOM   1745 HG21 ILE A 696      33.040  51.760  58.070  1.00  0.00           H
ATOM   1746 HG22 ILE A 696      31.650  52.570  57.230  1.00  0.00           H
ATOM   1747 HG23 ILE A 696      32.030  50.790  56.940  1.00  0.00           H
ATOM   1748  CG1 ILE A 696      31.020  52.500  59.930  1.00  0.00           C
ATOM   1749 HG11 ILE A 696      30.510  52.200  60.870  1.00  0.00           H
ATOM   1750 HG12 ILE A 696      30.350  53.190  59.370  1.00  0.00           H
ATOM   1751  CD  ILE A 696      32.330  53.100  60.320  1.00  0.00           C
ATOM   1752  HD1 ILE A 696      32.850  53.630  59.490  1.00  0.00           H
ATOM   1753  HD2 ILE A 696      33.090  52.400  60.720  1.00  0.00           H
ATOM   1754  HD3 ILE A 696      32.260  53.930  61.060  1.00  0.00           H
ATOM   1755  C   ILE A 696      30.290  49.290  57.710  1.00  0.00           C
ATOM   1756  O   ILE A 696      29.820  49.430  56.580  1.00  0.00           O
ATOM   1757  N   GLY A 697      30.980  48.200  58.040  1.00  0.00           N
ATOM   1758  HN  GLY A 697      31.380  48.030  58.950  1.00  0.00           H
ATOM   1759  CA  GLY A 697      31.380  47.170  57.030  1.00  0.00           C
ATOM   1760  HA1 GLY A 697      31.980  46.440  57.550  1.00  0.00           H
ATOM   1761  HA2 GLY A 697      31.910  47.640  56.210  1.00  0.00           H
ATOM   1762  C   GLY A 697      30.170  46.530  56.390  1.00  0.00           C
ATOM   1763  O   GLY A 697      30.090  46.360  55.170  1.00  0.00           O
ATOM   1764  N   LEU A 698      29.170  46.150  57.240  1.00  0.00           N
ATOM   1765  HN  LEU A 698      29.380  46.180  58.220  1.00  0.00           H
ATOM   1766  CA  LEU A 698      27.940  45.670  56.730  1.00  0.00           C
ATOM   1767  HA  LEU A 698      28.260  44.780  56.220  1.00  0.00           H
ATOM   1768  CB  LEU A 698      26.970  44.950  57.850  1.00  0.00           C
ATOM   1769  HB1 LEU A 698      26.040  44.720  57.310  1.00  0.00           H
ATOM   1770  HB2 LEU A 698      26.880  45.770  58.590  1.00  0.00           H
ATOM   1771  CG  LEU A 698      27.570  43.680  58.530  1.00  0.00           C
ATOM   1772  HG  LEU A 698      28.670  43.740  58.560  1.00  0.00           H
ATOM   1773  CD1 LEU A 698      27.030  43.520  59.980  1.00  0.00           C
ATOM   1774 HD11 LEU A 698      27.230  44.440  60.580  1.00  0.00           H
ATOM   1775 HD12 LEU A 698      27.710  42.700  60.310  1.00  0.00           H
ATOM   1776 HD13 LEU A 698      25.940  43.310  59.920  1.00  0.00           H
ATOM   1777  CD2 LEU A 698      27.170  42.460  57.740  1.00  0.00           C
ATOM   1778 HD21 LEU A 698      27.280  41.520  58.340  1.00  0.00           H
ATOM   1779 HD22 LEU A 698      27.650  42.300  56.740  1.00  0.00           H
ATOM   1780 HD23 LEU A 698      26.100  42.610  57.500  1.00  0.00           H
ATOM   1781  C   LEU A 698      27.070  46.590  55.800  1.00  0.00           C
ATOM   1782  O   LEU A 698      26.450  46.230  54.810  1.00  0.00           O
ATOM   1783  N   TRP A 699      27.110  47.880  56.140  1.00  0.00           N
ATOM   1784  HN  TRP A 699      27.610  48.160  56.950  1.00  0.00           H
ATOM   1785  CA  TRP A 699      26.490  48.910  55.310  1.00  0.00           C
ATOM   1786  HA  TRP A 699      25.460  48.670  55.140  1.00  0.00           H
ATOM   1787  CB  TRP A 699      26.430  50.280  55.990  1.00  0.00           C
ATOM   1788  HB1 TRP A 699      26.410  51.060  55.210  1.00  0.00           H
ATOM   1789  HB2 TRP A 699      27.410  50.390  56.500  1.00  0.00           H
ATOM   1790  CG  TRP A 699      25.360  50.390  56.960  1.00  0.00           C
ATOM   1791  CD1 TRP A 699      25.460  50.670  58.310  1.00  0.00           C
ATOM   1792  HD1 TRP A 699      26.390  50.780  58.840  1.00  0.00           H
ATOM   1793  NE1 TRP A 699      24.280  51.010  58.830  1.00  0.00           N
ATOM   1794  HE1 TRP A 699      23.950  51.350  59.680  1.00  0.00           H
ATOM   1795  CE2 TRP A 699      23.320  50.850  57.880  1.00  0.00           C
ATOM   1796  CD2 TRP A 699      23.980  50.500  56.690  1.00  0.00           C
ATOM   1797  CE3 TRP A 699      23.180  50.170  55.570  1.00  0.00           C
ATOM   1798  HE3 TRP A 699      23.720  50.210  54.650  1.00  0.00           H
ATOM   1799  CZ3 TRP A 699      21.780  50.260  55.620  1.00  0.00           C
ATOM   1800  HZ3 TRP A 699      21.170  50.050  54.750  1.00  0.00           H
ATOM   1801  CZ2 TRP A 699      21.940  50.790  57.980  1.00  0.00           C
ATOM   1802  HZ2 TRP A 699      21.520  51.030  58.940  1.00  0.00           H
ATOM   1803  CH2 TRP A 699      21.120  50.480  56.840  1.00  0.00           C
ATOM   1804  HH2 TRP A 699      20.050  50.590  56.900  1.00  0.00           H
ATOM   1805  C   TRP A 699      27.190  49.130  53.990  1.00  0.00           C
ATOM   1806  O   TRP A 699      26.620  49.130  52.910  1.00  0.00           O
ATOM   1807  N   THR A 700      28.500  49.140  54.060  1.00  0.00           N
ATOM   1808  HN  THR A 700      28.920  49.030  54.960  1.00  0.00           H
ATOM   1809  CA  THR A 700      29.440  49.050  52.930  1.00  0.00           C
ATOM   1810  HA  THR A 700      29.130  49.830  52.250  1.00  0.00           H
ATOM   1811  CB  THR A 700      30.920  49.180  53.440  1.00  0.00           C
ATOM   1812  HB  THR A 700      31.020  48.220  54.000  1.00  0.00           H
ATOM   1813  OG1 THR A 700      31.140  50.230  54.380  1.00  0.00           O
ATOM   1814  HG1 THR A 700      30.620  50.020  55.150  1.00  0.00           H
ATOM   1815  CG2 THR A 700      31.960  49.310  52.370  1.00  0.00           C
ATOM   1816 HG21 THR A 700      31.890  48.580  51.540  1.00  0.00           H
ATOM   1817 HG22 THR A 700      32.960  49.060  52.770  1.00  0.00           H
ATOM   1818 HG23 THR A 700      31.890  50.320  51.890  1.00  0.00           H
ATOM   1819  C   THR A 700      29.340  47.780  52.060  1.00  0.00           C
ATOM   1820  O   THR A 700      29.220  47.930  50.860  1.00  0.00           O
ATOM   1821  N   SER A 701      29.210  46.580  52.680  1.00  0.00           N
ATOM   1822  HN  SER A 701      29.470  46.520  53.650  1.00  0.00           H
ATOM   1823  CA  SER A 701      28.870  45.330  52.040  1.00  0.00           C
ATOM   1824  HA  SER A 701      29.780  45.100  51.510  1.00  0.00           H
ATOM   1825  CB  SER A 701      28.830  44.090  53.060  1.00  0.00           C
ATOM   1826  HB1 SER A 701      28.040  44.180  53.830  1.00  0.00           H
ATOM   1827  HB2 SER A 701      29.830  44.160  53.530  1.00  0.00           H
ATOM   1828  OG  SER A 701      28.640  42.820  52.410  1.00  0.00           O
ATOM   1829  HG1 SER A 701      29.230  42.670  51.670  1.00  0.00           H
ATOM   1830  C   SER A 701      27.530  45.330  51.310  1.00  0.00           C
ATOM   1831  O   SER A 701      27.430  44.970  50.150  1.00  0.00           O
ATOM   1832  N   PHE A 702      26.440  45.820  51.930  1.00  0.00           N
ATOM   1833  HN  PHE A 702      26.560  45.960  52.920  1.00  0.00           H
ATOM   1834  CA  PHE A 702      25.160  46.100  51.330  1.00  0.00           C
ATOM   1835  HA  PHE A 702      24.900  45.130  50.910  1.00  0.00           H
ATOM   1836  CB  PHE A 702      24.220  46.610  52.470  1.00  0.00           C
ATOM   1837  HB1 PHE A 702      24.790  47.350  53.100  1.00  0.00           H
ATOM   1838  HB2 PHE A 702      24.060  45.820  53.230  1.00  0.00           H
ATOM   1839  CG  PHE A 702      22.910  47.270  51.990  1.00  0.00           C
ATOM   1840  CD1 PHE A 702      21.990  46.510  51.200  1.00  0.00           C
ATOM   1841  HD1 PHE A 702      22.220  45.510  50.880  1.00  0.00           H
ATOM   1842  CE1 PHE A 702      20.950  47.250  50.540  1.00  0.00           C
ATOM   1843  HE1 PHE A 702      20.300  46.700  49.870  1.00  0.00           H
ATOM   1844  CZ  PHE A 702      20.600  48.500  51.030  1.00  0.00           C
ATOM   1845  HZ  PHE A 702      19.590  48.830  50.860  1.00  0.00           H
ATOM   1846  CD2 PHE A 702      22.610  48.580  52.390  1.00  0.00           C
ATOM   1847  HD2 PHE A 702      23.380  49.080  52.940  1.00  0.00           H
ATOM   1848  CE2 PHE A 702      21.400  49.170  51.950  1.00  0.00           C
ATOM   1849  HE2 PHE A 702      21.110  50.160  52.290  1.00  0.00           H
ATOM   1850  C   PHE A 702      25.110  47.070  50.110  1.00  0.00           C
ATOM   1851  O   PHE A 702      24.600  46.610  49.050  1.00  0.00           O
ATOM   1852  N   LEU A 703      25.850  48.150  50.160  1.00  0.00           N
ATOM   1853  HN  LEU A 703      26.430  48.320  50.950  1.00  0.00           H
ATOM   1854  CA  LEU A 703      25.900  49.170  49.090  1.00  0.00           C
ATOM   1855  HA  LEU A 703      24.900  49.340  48.740  1.00  0.00           H
ATOM   1856  CB  LEU A 703      26.370  50.500  49.590  1.00  0.00           C
ATOM   1857  HB1 LEU A 703      26.420  51.310  48.820  1.00  0.00           H
ATOM   1858  HB2 LEU A 703      27.300  50.280  50.160  1.00  0.00           H
ATOM   1859  CG  LEU A 703      25.470  51.150  50.730  1.00  0.00           C
ATOM   1860  HG  LEU A 703      25.250  50.390  51.500  1.00  0.00           H
ATOM   1861  CD1 LEU A 703      26.280  52.190  51.410  1.00  0.00           C
ATOM   1862 HD11 LEU A 703      25.570  52.830  51.960  1.00  0.00           H
ATOM   1863 HD12 LEU A 703      26.850  52.820  50.690  1.00  0.00           H
ATOM   1864 HD13 LEU A 703      27.170  51.790  51.960  1.00  0.00           H
ATOM   1865  CD2 LEU A 703      24.130  51.680  50.170  1.00  0.00           C
ATOM   1866 HD21 LEU A 703      23.790  51.120  49.270  1.00  0.00           H
ATOM   1867 HD22 LEU A 703      24.250  52.680  49.730  1.00  0.00           H
ATOM   1868 HD23 LEU A 703      23.350  51.670  50.970  1.00  0.00           H
ATOM   1869  C   LEU A 703      26.680  48.820  47.870  1.00  0.00           C
ATOM   1870  O   LEU A 703      26.400  49.130  46.770  1.00  0.00           O
ATOM   1871  N   CYS A 704      27.770  48.030  48.060  1.00  0.00           N
ATOM   1872  HN  CYS A 704      27.950  47.650  48.970  1.00  0.00           H
ATOM   1873  CA  CYS A 704      28.590  47.460  46.970  1.00  0.00           C
ATOM   1874  HA  CYS A 704      28.840  48.210  46.240  1.00  0.00           H
ATOM   1875  CB  CYS A 704      29.890  46.770  47.370  1.00  0.00           C
ATOM   1876  HB1 CYS A 704      30.420  46.450  46.450  1.00  0.00           H
ATOM   1877  HB2 CYS A 704      29.720  45.770  47.820  1.00  0.00           H
ATOM   1878  SG  CYS A 704      31.070  47.630  48.490  1.00  0.00           S
ATOM   1879  HG1 CYS A 704      30.470  47.640  49.670  1.00  0.00           H
ATOM   1880  C   CYS A 704      27.750  46.560  46.080  1.00  0.00           C
ATOM   1881  O   CYS A 704      27.760  46.600  44.850  1.00  0.00           O
ATOM   1882  N   ILE A 705      26.910  45.650  46.670  1.00  0.00           N
ATOM   1883  HN  ILE A 705      26.710  45.740  47.650  1.00  0.00           H
ATOM   1884  CA  ILE A 705      26.080  44.720  46.030  1.00  0.00           C
ATOM   1885  HA  ILE A 705      26.640  43.990  45.480  1.00  0.00           H
ATOM   1886  CB  ILE A 705      25.300  43.840  47.020  1.00  0.00           C
ATOM   1887  HB  ILE A 705      24.650  44.520  47.610  1.00  0.00           H
ATOM   1888  CG2 ILE A 705      24.490  42.850  46.170  1.00  0.00           C
ATOM   1889 HG21 ILE A 705      23.940  43.280  45.300  1.00  0.00           H
ATOM   1890 HG22 ILE A 705      23.600  42.450  46.700  1.00  0.00           H
ATOM   1891 HG23 ILE A 705      25.080  41.990  45.800  1.00  0.00           H
ATOM   1892  CG1 ILE A 705      26.210  43.050  47.980  1.00  0.00           C
ATOM   1893 HG11 ILE A 705      27.050  43.670  48.340  1.00  0.00           H
ATOM   1894 HG12 ILE A 705      26.760  42.300  47.350  1.00  0.00           H
ATOM   1895  CD  ILE A 705      25.450  42.410  49.150  1.00  0.00           C
ATOM   1896  HD1 ILE A 705      26.130  41.990  49.920  1.00  0.00           H
ATOM   1897  HD2 ILE A 705      24.740  41.660  48.720  1.00  0.00           H
ATOM   1898  HD3 ILE A 705      24.860  43.250  49.580  1.00  0.00           H
ATOM   1899  C   ILE A 705      25.090  45.530  45.120  1.00  0.00           C
ATOM   1900  O   ILE A 705      24.970  45.200  43.930  1.00  0.00           O
ATOM   1901  N   VAL A 706      24.450  46.530  45.680  1.00  0.00           N
ATOM   1902  HN  VAL A 706      24.670  46.760  46.630  1.00  0.00           H
ATOM   1903  CA  VAL A 706      23.490  47.460  45.090  1.00  0.00           C
ATOM   1904  HA  VAL A 706      22.720  46.830  44.660  1.00  0.00           H
ATOM   1905  CB  VAL A 706      22.910  48.430  46.050  1.00  0.00           C
ATOM   1906  HB  VAL A 706      23.680  48.960  46.660  1.00  0.00           H
ATOM   1907  CG1 VAL A 706      22.070  49.570  45.300  1.00  0.00           C
ATOM   1908 HG11 VAL A 706      22.630  50.180  44.560  1.00  0.00           H
ATOM   1909 HG12 VAL A 706      21.810  50.320  46.080  1.00  0.00           H
ATOM   1910 HG13 VAL A 706      21.140  49.140  44.880  1.00  0.00           H
ATOM   1911  CG2 VAL A 706      22.160  47.700  47.180  1.00  0.00           C
ATOM   1912 HG21 VAL A 706      22.650  46.710  47.380  1.00  0.00           H
ATOM   1913 HG22 VAL A 706      21.180  47.400  46.750  1.00  0.00           H
ATOM   1914 HG23 VAL A 706      22.020  48.180  48.170  1.00  0.00           H
ATOM   1915  C   VAL A 706      24.150  48.280  43.960  1.00  0.00           C
ATOM   1916  O   VAL A 706      23.560  48.450  42.920  1.00  0.00           O
ATOM   1917  N   LEU A 707      25.340  48.840  44.250  1.00  0.00           N
ATOM   1918  HN  LEU A 707      25.730  48.660  45.150  1.00  0.00           H
ATOM   1919  CA  LEU A 707      26.080  49.770  43.380  1.00  0.00           C
ATOM   1920  HA  LEU A 707      25.420  50.600  43.190  1.00  0.00           H
ATOM   1921  CB  LEU A 707      27.360  50.300  44.100  1.00  0.00           C
ATOM   1922  HB1 LEU A 707      27.870  49.470  44.630  1.00  0.00           H
ATOM   1923  HB2 LEU A 707      27.040  51.020  44.880  1.00  0.00           H
ATOM   1924  CG  LEU A 707      28.430  50.990  43.230  1.00  0.00           C
ATOM   1925  HG  LEU A 707      28.720  50.350  42.370  1.00  0.00           H
ATOM   1926  CD1 LEU A 707      27.950  52.300  42.600  1.00  0.00           C
ATOM   1927 HD11 LEU A 707      27.100  52.290  41.900  1.00  0.00           H
ATOM   1928 HD12 LEU A 707      28.820  52.770  42.090  1.00  0.00           H
ATOM   1929 HD13 LEU A 707      27.680  52.920  43.480  1.00  0.00           H
ATOM   1930  CD2 LEU A 707      29.650  51.250  44.090  1.00  0.00           C
ATOM   1931 HD21 LEU A 707      30.010  50.330  44.590  1.00  0.00           H
ATOM   1932 HD22 LEU A 707      29.490  51.970  44.920  1.00  0.00           H
ATOM   1933 HD23 LEU A 707      30.420  51.690  43.410  1.00  0.00           H
ATOM   1934  C   LEU A 707      26.340  49.140  42.030  1.00  0.00           C
ATOM   1935  O   LEU A 707      26.170  49.700  40.930  1.00  0.00           O
ATOM   1936  N   VAL A 708      26.900  47.930  42.060  1.00  0.00           N
ATOM   1937  HN  VAL A 708      27.280  47.670  42.960  1.00  0.00           H
ATOM   1938  CA  VAL A 708      27.100  47.040  41.010  1.00  0.00           C
ATOM   1939  HA  VAL A 708      27.650  47.580  40.260  1.00  0.00           H
ATOM   1940  CB  VAL A 708      28.010  45.850  41.370  1.00  0.00           C
ATOM   1941  HB  VAL A 708      27.670  45.360  42.300  1.00  0.00           H
ATOM   1942  CG1 VAL A 708      28.170  44.870  40.220  1.00  0.00           C
ATOM   1943 HG11 VAL A 708      29.150  44.350  40.240  1.00  0.00           H
ATOM   1944 HG12 VAL A 708      28.110  45.440  39.260  1.00  0.00           H
ATOM   1945 HG13 VAL A 708      27.280  44.220  40.060  1.00  0.00           H
ATOM   1946  CG2 VAL A 708      29.450  46.280  41.710  1.00  0.00           C
ATOM   1947 HG21 VAL A 708      30.070  45.380  41.900  1.00  0.00           H
ATOM   1948 HG22 VAL A 708      29.440  46.980  42.580  1.00  0.00           H
ATOM   1949 HG23 VAL A 708      29.910  46.790  40.840  1.00  0.00           H
ATOM   1950  C   VAL A 708      25.860  46.520  40.220  1.00  0.00           C
ATOM   1951  O   VAL A 708      25.740  46.450  39.020  1.00  0.00           O
ATOM   1952  N   ALA A 709      24.870  46.110  41.070  1.00  0.00           N
ATOM   1953  HN  ALA A 709      24.910  46.120  42.080  1.00  0.00           H
ATOM   1954  CA  ALA A 709      23.510  45.730  40.600  1.00  0.00           C
ATOM   1955  HA  ALA A 709      23.670  44.840  40.010  1.00  0.00           H
ATOM   1956  CB  ALA A 709      22.550  45.280  41.690  1.00  0.00           C
ATOM   1957  HB1 ALA A 709      22.930  44.350  42.160  1.00  0.00           H
ATOM   1958  HB2 ALA A 709      21.480  45.160  41.430  1.00  0.00           H
ATOM   1959  HB3 ALA A 709      22.770  46.010  42.510  1.00  0.00           H
ATOM   1960  C   ALA A 709      22.820  46.790  39.760  1.00  0.00           C
ATOM   1961  O   ALA A 709      22.250  46.500  38.670  1.00  0.00           O
ATOM   1962  N   THR A 710      22.900  48.090  40.140  1.00  0.00           N
ATOM   1963  HN  THR A 710      23.410  48.320  40.980  1.00  0.00           H
ATOM   1964  CA  THR A 710      22.330  49.180  39.380  1.00  0.00           C
ATOM   1965  HA  THR A 710      21.360  48.890  39.010  1.00  0.00           H
ATOM   1966  CB  THR A 710      22.030  50.400  40.310  1.00  0.00           C
ATOM   1967  HB  THR A 710      21.830  51.280  39.660  1.00  0.00           H
ATOM   1968  OG1 THR A 710      23.110  50.680  41.220  1.00  0.00           O
ATOM   1969  HG1 THR A 710      23.070  49.950  41.840  1.00  0.00           H
ATOM   1970  CG2 THR A 710      20.810  50.220  41.160  1.00  0.00           C
ATOM   1971 HG21 THR A 710      20.460  51.070  41.790  1.00  0.00           H
ATOM   1972 HG22 THR A 710      20.960  49.430  41.920  1.00  0.00           H
ATOM   1973 HG23 THR A 710      20.010  49.780  40.520  1.00  0.00           H
ATOM   1974  C   THR A 710      23.040  49.660  38.120  1.00  0.00           C
ATOM   1975  O   THR A 710      22.410  49.980  37.120  1.00  0.00           O
ATOM   1976  N   ASP A 711      24.380  49.360  38.130  1.00  0.00           N
ATOM   1977  HN  ASP A 711      24.700  48.930  38.960  1.00  0.00           H
ATOM   1978  CA  ASP A 711      25.290  49.480  37.060  1.00  0.00           C
ATOM   1979  HA  ASP A 711      26.060  48.750  37.280  1.00  0.00           H
ATOM   1980  CB  ASP A 711      24.740  49.310  35.550  1.00  0.00           C
ATOM   1981  HB1 ASP A 711      24.050  50.110  35.200  1.00  0.00           H
ATOM   1982  HB2 ASP A 711      24.150  48.360  35.570  1.00  0.00           H
ATOM   1983  CG  ASP A 711      25.770  49.110  34.430  1.00  0.00           C
ATOM   1984  OD1 ASP A 711      25.430  49.220  33.210  1.00  0.00           O
ATOM   1985  OD2 ASP A 711      27.000  48.890  34.680  1.00  0.00           O
ATOM   1986  C   ASP A 711      26.110  50.800  37.170  1.00  0.00           C
ATOM   1987  O   ASP A 711      25.570  51.890  37.220  1.00  0.00           O
ATOM   1988  N   ALA A 712      27.410  50.690  37.260  1.00  0.00           N
ATOM   1989  HN  ALA A 712      27.880  49.810  37.270  1.00  0.00           H
ATOM   1990  CA  ALA A 712      28.170  51.800  37.740  1.00  0.00           C
ATOM   1991  HA  ALA A 712      27.530  52.530  38.220  1.00  0.00           H
ATOM   1992  CB  ALA A 712      29.060  51.310  38.810  1.00  0.00           C
ATOM   1993  HB1 ALA A 712      29.660  52.140  39.270  1.00  0.00           H
ATOM   1994  HB2 ALA A 712      29.730  50.470  38.510  1.00  0.00           H
ATOM   1995  HB3 ALA A 712      28.410  50.950  39.640  1.00  0.00           H
ATOM   1996  C   ALA A 712      28.980  52.360  36.630  1.00  0.00           C
ATOM   1997  O   ALA A 712      29.950  53.120  36.760  1.00  0.00           O
ATOM   1998  N   SER A 713      28.530  51.970  35.380  1.00  0.00           N
ATOM   1999  HN  SER A 713      27.680  51.440  35.310  1.00  0.00           H
ATOM   2000  CA  SER A 713      29.380  52.180  34.140  1.00  0.00           C
ATOM   2001  HA  SER A 713      30.280  51.640  34.380  1.00  0.00           H
ATOM   2002  CB  SER A 713      28.720  51.500  32.900  1.00  0.00           C
ATOM   2003  HB1 SER A 713      29.260  51.840  31.990  1.00  0.00           H
ATOM   2004  HB2 SER A 713      27.660  51.830  32.970  1.00  0.00           H
ATOM   2005  OG  SER A 713      28.920  50.100  33.060  1.00  0.00           O
ATOM   2006  HG1 SER A 713      28.140  49.720  33.480  1.00  0.00           H
ATOM   2007  C   SER A 713      29.620  53.570  33.800  1.00  0.00           C
ATOM   2008  O   SER A 713      30.700  54.010  33.370  1.00  0.00           O
ATOM   2009  N   SER A 714      28.480  54.360  34.040  1.00  0.00           N
ATOM   2010  HN  SER A 714      27.670  53.990  34.490  1.00  0.00           H
ATOM   2011  CA  SER A 714      28.370  55.770  33.910  1.00  0.00           C
ATOM   2012  HA  SER A 714      28.700  56.130  32.940  1.00  0.00           H
ATOM   2013  CB  SER A 714      26.930  56.220  34.180  1.00  0.00           C
ATOM   2014  HB1 SER A 714      26.250  55.860  33.370  1.00  0.00           H
ATOM   2015  HB2 SER A 714      26.900  57.330  34.290  1.00  0.00           H
ATOM   2016  OG  SER A 714      26.420  55.810  35.430  1.00  0.00           O
ATOM   2017  HG1 SER A 714      25.500  56.090  35.400  1.00  0.00           H
ATOM   2018  C   SER A 714      29.290  56.440  34.910  1.00  0.00           C
ATOM   2019  O   SER A 714      29.990  57.350  34.560  1.00  0.00           O
ATOM   2020  N   LEU A 715      29.310  55.990  36.180  1.00  0.00           N
ATOM   2021  HN  LEU A 715      28.610  55.340  36.470  1.00  0.00           H
ATOM   2022  CA  LEU A 715      30.150  56.360  37.270  1.00  0.00           C
ATOM   2023  HA  LEU A 715      29.980  57.410  37.400  1.00  0.00           H
ATOM   2024  CB  LEU A 715      29.730  55.760  38.660  1.00  0.00           C
ATOM   2025  HB1 LEU A 715      30.240  56.290  39.490  1.00  0.00           H
ATOM   2026  HB2 LEU A 715      30.110  54.710  38.660  1.00  0.00           H
ATOM   2027  CG  LEU A 715      28.220  55.800  38.920  1.00  0.00           C
ATOM   2028  HG  LEU A 715      27.760  55.230  38.090  1.00  0.00           H
ATOM   2029  CD1 LEU A 715      27.960  55.130  40.300  1.00  0.00           C
ATOM   2030 HD11 LEU A 715      26.960  55.400  40.690  1.00  0.00           H
ATOM   2031 HD12 LEU A 715      28.590  55.410  41.170  1.00  0.00           H
ATOM   2032 HD13 LEU A 715      28.010  54.020  40.200  1.00  0.00           H
ATOM   2033  CD2 LEU A 715      27.590  57.170  38.820  1.00  0.00           C
ATOM   2034 HD21 LEU A 715      27.960  57.900  39.560  1.00  0.00           H
ATOM   2035 HD22 LEU A 715      26.480  57.050  38.950  1.00  0.00           H
ATOM   2036 HD23 LEU A 715      27.720  57.690  37.850  1.00  0.00           H
ATOM   2037  C   LEU A 715      31.630  56.210  37.050  1.00  0.00           C
ATOM   2038  O   LEU A 715      32.360  57.180  37.260  1.00  0.00           O
ATOM   2039  N   VAL A 716      32.000  55.070  36.410  1.00  0.00           N
ATOM   2040  HN  VAL A 716      31.350  54.330  36.220  1.00  0.00           H
ATOM   2041  CA  VAL A 716      33.390  54.870  35.950  1.00  0.00           C
ATOM   2042  HA  VAL A 716      33.980  55.040  36.840  1.00  0.00           H
ATOM   2043  CB  VAL A 716      33.650  53.420  35.390  1.00  0.00           C
ATOM   2044  HB  VAL A 716      32.940  53.340  34.550  1.00  0.00           H
ATOM   2045  CG1 VAL A 716      35.120  53.320  34.740  1.00  0.00           C
ATOM   2046 HG11 VAL A 716      35.260  52.300  34.320  1.00  0.00           H
ATOM   2047 HG12 VAL A 716      35.880  53.440  35.540  1.00  0.00           H
ATOM   2048 HG13 VAL A 716      35.280  54.040  33.910  1.00  0.00           H
ATOM   2049  CG2 VAL A 716      33.380  52.230  36.380  1.00  0.00           C
ATOM   2050 HG21 VAL A 716      33.450  51.220  35.930  1.00  0.00           H
ATOM   2051 HG22 VAL A 716      32.330  52.310  36.710  1.00  0.00           H
ATOM   2052 HG23 VAL A 716      34.120  52.300  37.210  1.00  0.00           H
ATOM   2053  C   VAL A 716      33.820  55.850  34.890  1.00  0.00           C
ATOM   2054  O   VAL A 716      34.830  56.530  34.970  1.00  0.00           O
ATOM   2055  N   CYS A 717      32.960  56.150  33.920  1.00  0.00           N
ATOM   2056  HN  CYS A 717      32.040  55.770  33.890  1.00  0.00           H
ATOM   2057  CA  CYS A 717      33.260  57.090  32.890  1.00  0.00           C
ATOM   2058  HA  CYS A 717      34.220  56.870  32.430  1.00  0.00           H
ATOM   2059  CB  CYS A 717      32.220  56.980  31.800  1.00  0.00           C
ATOM   2060  HB1 CYS A 717      32.460  57.660  30.950  1.00  0.00           H
ATOM   2061  HB2 CYS A 717      31.250  57.230  32.270  1.00  0.00           H
ATOM   2062  SG  CYS A 717      32.080  55.370  30.960  1.00  0.00           S
ATOM   2063  HG1 CYS A 717      31.740  54.500  31.890  1.00  0.00           H
ATOM   2064  C   CYS A 717      33.360  58.530  33.380  1.00  0.00           C
ATOM   2065  O   CYS A 717      33.910  59.380  32.700  1.00  0.00           O
ATOM   2066  N   TYR A 718      32.720  58.860  34.510  1.00  0.00           N
ATOM   2067  HN  TYR A 718      32.280  58.170  35.080  1.00  0.00           H
ATOM   2068  CA  TYR A 718      32.790  60.250  35.150  1.00  0.00           C
ATOM   2069  HA  TYR A 718      32.700  60.850  34.260  1.00  0.00           H
ATOM   2070  CB  TYR A 718      31.620  60.590  36.130  1.00  0.00           C
ATOM   2071  HB1 TYR A 718      31.650  61.690  36.300  1.00  0.00           H
ATOM   2072  HB2 TYR A 718      31.690  59.980  37.060  1.00  0.00           H
ATOM   2073  CG  TYR A 718      30.290  60.370  35.500  1.00  0.00           C
ATOM   2074  CD1 TYR A 718      30.040  60.690  34.150  1.00  0.00           C
ATOM   2075  HD1 TYR A 718      30.770  61.010  33.420  1.00  0.00           H
ATOM   2076  CE1 TYR A 718      28.720  60.660  33.650  1.00  0.00           C
ATOM   2077  HE1 TYR A 718      28.570  60.860  32.600  1.00  0.00           H
ATOM   2078  CZ  TYR A 718      27.600  60.360  34.490  1.00  0.00           C
ATOM   2079  OH  TYR A 718      26.280  60.440  34.090  1.00  0.00           O
ATOM   2080  HH  TYR A 718      25.750  60.380  34.900  1.00  0.00           H
ATOM   2081  CD2 TYR A 718      29.200  60.100  36.340  1.00  0.00           C
ATOM   2082  HD2 TYR A 718      29.480  59.890  37.360  1.00  0.00           H
ATOM   2083  CE2 TYR A 718      27.920  60.040  35.890  1.00  0.00           C
ATOM   2084  HE2 TYR A 718      27.130  59.890  36.610  1.00  0.00           H
ATOM   2085  C   TYR A 718      34.030  60.710  35.840  1.00  0.00           C
ATOM   2086  O   TYR A 718      34.310  61.900  36.000  1.00  0.00           O
ATOM   2087  N   ILE A 719      34.860  59.710  36.150  1.00  0.00           N
ATOM   2088  HN  ILE A 719      34.540  58.820  35.870  1.00  0.00           H
ATOM   2089  CA  ILE A 719      36.200  59.860  36.750  1.00  0.00           C
ATOM   2090  HA  ILE A 719      36.320  60.900  37.060  1.00  0.00           H
ATOM   2091  CB  ILE A 719      36.370  59.100  38.010  1.00  0.00           C
ATOM   2092  HB  ILE A 719      37.460  58.990  38.230  1.00  0.00           H
ATOM   2093  CG2 ILE A 719      35.900  60.000  39.210  1.00  0.00           C
ATOM   2094 HG21 ILE A 719      34.790  60.040  39.320  1.00  0.00           H
ATOM   2095 HG22 ILE A 719      36.290  61.030  39.060  1.00  0.00           H
ATOM   2096 HG23 ILE A 719      36.210  59.670  40.220  1.00  0.00           H
ATOM   2097  CG1 ILE A 719      35.850  57.650  38.070  1.00  0.00           C
ATOM   2098 HG11 ILE A 719      36.140  57.160  37.110  1.00  0.00           H
ATOM   2099 HG12 ILE A 719      34.740  57.730  38.080  1.00  0.00           H
ATOM   2100  CD  ILE A 719      36.280  56.670  39.210  1.00  0.00           C
ATOM   2101  HD1 ILE A 719      35.910  55.640  38.990  1.00  0.00           H
ATOM   2102  HD2 ILE A 719      35.940  57.080  40.170  1.00  0.00           H
ATOM   2103  HD3 ILE A 719      37.380  56.580  39.320  1.00  0.00           H
ATOM   2104  C   ILE A 719      37.290  59.580  35.680  1.00  0.00           C
ATOM   2105  O   ILE A 719      37.360  58.460  35.160  1.00  0.00           O
ATOM   2106  N   THR A 720      38.220  60.510  35.460  1.00  0.00           N
ATOM   2107  HN  THR A 720      38.160  61.400  35.890  1.00  0.00           H
ATOM   2108  CA  THR A 720      39.100  60.500  34.310  1.00  0.00           C
ATOM   2109  HA  THR A 720      38.870  59.570  33.830  1.00  0.00           H
ATOM   2110  CB  THR A 720      38.860  61.480  33.290  1.00  0.00           C
ATOM   2111  HB  THR A 720      39.450  61.320  32.370  1.00  0.00           H
ATOM   2112  OG1 THR A 720      39.140  62.810  33.760  1.00  0.00           O
ATOM   2113  HG1 THR A 720      39.400  63.420  33.060  1.00  0.00           H
ATOM   2114  CG2 THR A 720      37.380  61.360  32.870  1.00  0.00           C
ATOM   2115 HG21 THR A 720      37.090  62.060  32.050  1.00  0.00           H
ATOM   2116 HG22 THR A 720      36.670  61.660  33.670  1.00  0.00           H
ATOM   2117 HG23 THR A 720      37.130  60.300  32.670  1.00  0.00           H
ATOM   2118  C   THR A 720      40.550  60.400  34.910  1.00  0.00           C
ATOM   2119  O   THR A 720      40.790  60.300  36.120  1.00  0.00           O
ATOM   2120  N   ARG A 721      41.620  60.360  34.030  1.00  0.00           N
ATOM   2121  HN  ARG A 721      41.490  60.360  33.050  1.00  0.00           H
ATOM   2122  CA  ARG A 721      42.980  60.110  34.490  1.00  0.00           C
ATOM   2123  HA  ARG A 721      42.910  59.200  35.070  1.00  0.00           H
ATOM   2124  CB  ARG A 721      44.130  59.960  33.360  1.00  0.00           C
ATOM   2125  HB1 ARG A 721      45.080  59.780  33.900  1.00  0.00           H
ATOM   2126  HB2 ARG A 721      44.250  60.930  32.840  1.00  0.00           H
ATOM   2127  CG  ARG A 721      43.820  58.820  32.430  1.00  0.00           C
ATOM   2128  HG1 ARG A 721      44.640  58.760  31.690  1.00  0.00           H
ATOM   2129  HG2 ARG A 721      42.820  59.010  31.970  1.00  0.00           H
ATOM   2130  CD  ARG A 721      43.660  57.490  33.220  1.00  0.00           C
ATOM   2131  HD1 ARG A 721      43.350  56.700  32.490  1.00  0.00           H
ATOM   2132  HD2 ARG A 721      42.870  57.490  33.990  1.00  0.00           H
ATOM   2133  NE  ARG A 721      44.970  57.120  33.710  1.00  0.00           N
ATOM   2134  HE  ARG A 721      45.810  57.390  33.260  1.00  0.00           H
ATOM   2135  CZ  ARG A 721      45.190  56.330  34.720  1.00  0.00           C
ATOM   2136  NH1 ARG A 721      44.230  55.890  35.510  1.00  0.00           N
ATOM   2137 HH11 ARG A 721      43.320  56.250  35.330  1.00  0.00           H
ATOM   2138 HH12 ARG A 721      44.460  55.440  36.370  1.00  0.00           H
ATOM   2139  NH2 ARG A 721      46.450  55.960  35.000  1.00  0.00           N
ATOM   2140 HH21 ARG A 721      47.160  56.310  34.400  1.00  0.00           H
ATOM   2141 HH22 ARG A 721      46.640  55.140  35.540  1.00  0.00           H
ATOM   2142  C   ARG A 721      43.510  61.100  35.490  1.00  0.00           C
ATOM   2143  O   ARG A 721      44.340  60.760  36.380  1.00  0.00           O
ATOM   2144  N   PHE A 722      43.110  62.380  35.410  1.00  0.00           N
ATOM   2145  HN  PHE A 722      42.560  62.670  34.630  1.00  0.00           H
ATOM   2146  CA  PHE A 722      43.510  63.410  36.370  1.00  0.00           C
ATOM   2147  HA  PHE A 722      44.590  63.410  36.390  1.00  0.00           H
ATOM   2148  CB  PHE A 722      42.910  64.800  35.900  1.00  0.00           C
ATOM   2149  HB1 PHE A 722      41.810  64.620  35.810  1.00  0.00           H
ATOM   2150  HB2 PHE A 722      43.360  64.870  34.880  1.00  0.00           H
ATOM   2151  CG  PHE A 722      43.320  66.000  36.770  1.00  0.00           C
ATOM   2152  CD1 PHE A 722      44.400  66.760  36.370  1.00  0.00           C
ATOM   2153  HD1 PHE A 722      44.860  66.520  35.420  1.00  0.00           H
ATOM   2154  CE1 PHE A 722      44.690  67.940  37.100  1.00  0.00           C
ATOM   2155  HE1 PHE A 722      45.620  68.470  36.970  1.00  0.00           H
ATOM   2156  CZ  PHE A 722      43.860  68.300  38.200  1.00  0.00           C
ATOM   2157  HZ  PHE A 722      43.990  69.280  38.630  1.00  0.00           H
ATOM   2158  CD2 PHE A 722      42.540  66.310  37.950  1.00  0.00           C
ATOM   2159  HD2 PHE A 722      41.740  65.650  38.260  1.00  0.00           H
ATOM   2160  CE2 PHE A 722      42.800  67.480  38.640  1.00  0.00           C
ATOM   2161  HE2 PHE A 722      42.020  67.760  39.340  1.00  0.00           H
ATOM   2162  C   PHE A 722      43.120  63.090  37.900  1.00  0.00           C
ATOM   2163  O   PHE A 722      43.910  63.310  38.850  1.00  0.00           O
ATOM   2164  N   THR A 723      41.880  62.580  38.120  1.00  0.00           N
ATOM   2165  HN  THR A 723      41.280  62.380  37.350  1.00  0.00           H
ATOM   2166  CA  THR A 723      41.460  62.070  39.420  1.00  0.00           C
ATOM   2167  HA  THR A 723      41.920  62.710  40.170  1.00  0.00           H
ATOM   2168  CB  THR A 723      39.930  61.960  39.580  1.00  0.00           C
ATOM   2169  HB  THR A 723      39.590  61.270  38.780  1.00  0.00           H
ATOM   2170  OG1 THR A 723      39.390  63.200  39.330  1.00  0.00           O
ATOM   2171  HG1 THR A 723      39.350  63.420  38.410  1.00  0.00           H
ATOM   2172  CG2 THR A 723      39.410  61.470  40.890  1.00  0.00           C
ATOM   2173 HG21 THR A 723      39.670  60.400  40.960  1.00  0.00           H
ATOM   2174 HG22 THR A 723      38.320  61.500  41.080  1.00  0.00           H
ATOM   2175 HG23 THR A 723      40.050  61.940  41.660  1.00  0.00           H
ATOM   2176  C   THR A 723      42.070  60.710  39.820  1.00  0.00           C
ATOM   2177  O   THR A 723      42.620  60.600  40.930  1.00  0.00           O
ATOM   2178  N   GLU A 724      42.120  59.740  38.920  1.00  0.00           N
ATOM   2179  HN  GLU A 724      41.750  59.920  38.020  1.00  0.00           H
ATOM   2180  CA  GLU A 724      42.600  58.440  39.210  1.00  0.00           C
ATOM   2181  HA  GLU A 724      41.990  58.130  40.050  1.00  0.00           H
ATOM   2182  CB  GLU A 724      42.380  57.530  37.960  1.00  0.00           C
ATOM   2183  HB1 GLU A 724      42.930  56.590  38.200  1.00  0.00           H
ATOM   2184  HB2 GLU A 724      42.870  57.960  37.070  1.00  0.00           H
ATOM   2185  CG  GLU A 724      40.840  57.170  37.730  1.00  0.00           C
ATOM   2186  HG1 GLU A 724      40.210  58.030  37.400  1.00  0.00           H
ATOM   2187  HG2 GLU A 724      40.500  56.890  38.760  1.00  0.00           H
ATOM   2188  CD  GLU A 724      40.600  56.110  36.640  1.00  0.00           C
ATOM   2189  OE1 GLU A 724      39.570  55.360  36.570  1.00  0.00           O
ATOM   2190  OE2 GLU A 724      41.330  56.200  35.670  1.00  0.00           O
ATOM   2191  C   GLU A 724      44.050  58.350  39.740  1.00  0.00           C
ATOM   2192  O   GLU A 724      44.270  57.920  40.880  1.00  0.00           O
ATOM   2193  N   GLU A 725      44.950  58.890  38.860  1.00  0.00           N
ATOM   2194  HN  GLU A 725      44.600  59.340  38.040  1.00  0.00           H
ATOM   2195  CA  GLU A 725      46.340  59.200  39.240  1.00  0.00           C
ATOM   2196  HA  GLU A 725      46.730  58.230  39.490  1.00  0.00           H
ATOM   2197  CB  GLU A 725      47.130  59.680  38.020  1.00  0.00           C
ATOM   2198  HB1 GLU A 725      48.220  59.680  38.210  1.00  0.00           H
ATOM   2199  HB2 GLU A 725      46.870  60.720  37.760  1.00  0.00           H
ATOM   2200  CG  GLU A 725      46.970  58.640  36.860  1.00  0.00           C
ATOM   2201  HG1 GLU A 725      45.910  58.730  36.550  1.00  0.00           H
ATOM   2202  HG2 GLU A 725      47.110  57.580  37.160  1.00  0.00           H
ATOM   2203  CD  GLU A 725      47.850  58.950  35.660  1.00  0.00           C
ATOM   2204  OE1 GLU A 725      47.440  59.800  34.930  1.00  0.00           O
ATOM   2205  OE2 GLU A 725      48.870  58.240  35.410  1.00  0.00           O
ATOM   2206  C   GLU A 725      46.580  60.100  40.470  1.00  0.00           C
ATOM   2207  O   GLU A 725      47.340  59.710  41.360  1.00  0.00           O
ATOM   2208  N   ALA A 726      46.050  61.280  40.650  1.00  0.00           N
ATOM   2209  HN  ALA A 726      45.390  61.650  39.990  1.00  0.00           H
ATOM   2210  CA  ALA A 726      46.200  62.000  41.890  1.00  0.00           C
ATOM   2211  HA  ALA A 726      47.260  62.110  42.070  1.00  0.00           H
ATOM   2212  CB  ALA A 726      45.540  63.370  41.660  1.00  0.00           C
ATOM   2213  HB1 ALA A 726      45.800  63.940  40.740  1.00  0.00           H
ATOM   2214  HB2 ALA A 726      45.670  64.090  42.500  1.00  0.00           H
ATOM   2215  HB3 ALA A 726      44.440  63.280  41.520  1.00  0.00           H
ATOM   2216  C   ALA A 726      45.690  61.300  43.200  1.00  0.00           C
ATOM   2217  O   ALA A 726      46.380  61.380  44.180  1.00  0.00           O
ATOM   2218  N   PHE A 727      44.500  60.620  43.140  1.00  0.00           N
ATOM   2219  HN  PHE A 727      43.960  60.610  42.320  1.00  0.00           H
ATOM   2220  CA  PHE A 727      43.980  59.890  44.240  1.00  0.00           C
ATOM   2221  HA  PHE A 727      44.030  60.530  45.100  1.00  0.00           H
ATOM   2222  CB  PHE A 727      42.510  59.550  43.980  1.00  0.00           C
ATOM   2223  HB1 PHE A 727      42.450  58.710  43.260  1.00  0.00           H
ATOM   2224  HB2 PHE A 727      42.010  60.440  43.550  1.00  0.00           H
ATOM   2225  CG  PHE A 727      41.860  59.240  45.280  1.00  0.00           C
ATOM   2226  CD1 PHE A 727      41.480  57.940  45.750  1.00  0.00           C
ATOM   2227  HD1 PHE A 727      41.740  57.090  45.140  1.00  0.00           H
ATOM   2228  CE1 PHE A 727      40.860  57.780  46.920  1.00  0.00           C
ATOM   2229  HE1 PHE A 727      40.620  56.750  47.180  1.00  0.00           H
ATOM   2230  CZ  PHE A 727      40.660  58.890  47.790  1.00  0.00           C
ATOM   2231  HZ  PHE A 727      40.260  58.530  48.720  1.00  0.00           H
ATOM   2232  CD2 PHE A 727      41.520  60.380  46.050  1.00  0.00           C
ATOM   2233  HD2 PHE A 727      41.680  61.390  45.710  1.00  0.00           H
ATOM   2234  CE2 PHE A 727      40.990  60.190  47.300  1.00  0.00           C
ATOM   2235  HE2 PHE A 727      40.810  61.080  47.890  1.00  0.00           H
ATOM   2236  C   PHE A 727      44.860  58.650  44.590  1.00  0.00           C
ATOM   2237  O   PHE A 727      45.200  58.400  45.750  1.00  0.00           O
ATOM   2238  N   ALA A 728      45.290  57.930  43.570  1.00  0.00           N
ATOM   2239  HN  ALA A 728      45.080  58.090  42.610  1.00  0.00           H
ATOM   2240  CA  ALA A 728      46.130  56.850  43.870  1.00  0.00           C
ATOM   2241  HA  ALA A 728      45.750  56.180  44.630  1.00  0.00           H
ATOM   2242  CB  ALA A 728      46.500  56.030  42.660  1.00  0.00           C
ATOM   2243  HB1 ALA A 728      46.870  56.600  41.780  1.00  0.00           H
ATOM   2244  HB2 ALA A 728      45.540  55.620  42.290  1.00  0.00           H
ATOM   2245  HB3 ALA A 728      47.100  55.090  42.740  1.00  0.00           H
ATOM   2246  C   ALA A 728      47.510  57.260  44.480  1.00  0.00           C
ATOM   2247  O   ALA A 728      48.040  56.630  45.400  1.00  0.00           O
ATOM   2248  N   ALA A 729      48.070  58.400  43.920  1.00  0.00           N
ATOM   2249  HN  ALA A 729      47.480  58.910  43.290  1.00  0.00           H
ATOM   2250  CA  ALA A 729      49.300  58.940  44.310  1.00  0.00           C
ATOM   2251  HA  ALA A 729      50.110  58.240  44.190  1.00  0.00           H
ATOM   2252  CB  ALA A 729      49.530  60.280  43.560  1.00  0.00           C
ATOM   2253  HB1 ALA A 729      50.470  60.800  43.870  1.00  0.00           H
ATOM   2254  HB2 ALA A 729      48.750  61.000  43.900  1.00  0.00           H
ATOM   2255  HB3 ALA A 729      49.460  60.170  42.460  1.00  0.00           H
ATOM   2256  C   ALA A 729      49.380  59.270  45.790  1.00  0.00           C
ATOM   2257  O   ALA A 729      50.400  58.900  46.440  1.00  0.00           O
ATOM   2258  N   LEU A 730      48.320  59.800  46.400  1.00  0.00           N
ATOM   2259  HN  LEU A 730      47.510  59.990  45.840  1.00  0.00           H
ATOM   2260  CA  LEU A 730      48.180  60.270  47.740  1.00  0.00           C
ATOM   2261  HA  LEU A 730      48.880  61.080  47.930  1.00  0.00           H
ATOM   2262  CB  LEU A 730      46.790  60.860  47.930  1.00  0.00           C
ATOM   2263  HB1 LEU A 730      46.060  60.020  47.880  1.00  0.00           H
ATOM   2264  HB2 LEU A 730      46.650  61.620  47.130  1.00  0.00           H
ATOM   2265  CG  LEU A 730      46.500  61.680  49.240  1.00  0.00           C
ATOM   2266  HG  LEU A 730      46.600  60.940  50.070  1.00  0.00           H
ATOM   2267  CD1 LEU A 730      47.300  62.840  49.530  1.00  0.00           C
ATOM   2268 HD11 LEU A 730      48.350  62.610  49.790  1.00  0.00           H
ATOM   2269 HD12 LEU A 730      46.980  63.400  50.430  1.00  0.00           H
ATOM   2270 HD13 LEU A 730      47.290  63.550  48.670  1.00  0.00           H
ATOM   2271  CD2 LEU A 730      45.050  62.140  49.190  1.00  0.00           C
ATOM   2272 HD21 LEU A 730      44.310  61.380  48.870  1.00  0.00           H
ATOM   2273 HD22 LEU A 730      44.850  62.960  48.460  1.00  0.00           H
ATOM   2274 HD23 LEU A 730      44.750  62.540  50.180  1.00  0.00           H
ATOM   2275  C   LEU A 730      48.470  59.300  48.790  1.00  0.00           C
ATOM   2276  O   LEU A 730      49.240  59.500  49.770  1.00  0.00           O
ATOM   2277  N   ILE A 731      47.860  58.120  48.640  1.00  0.00           N
ATOM   2278  HN  ILE A 731      47.310  58.020  47.810  1.00  0.00           H
ATOM   2279  CA  ILE A 731      48.080  56.860  49.390  1.00  0.00           C
ATOM   2280  HA  ILE A 731      47.910  57.150  50.420  1.00  0.00           H
ATOM   2281  CB  ILE A 731      47.080  55.720  48.920  1.00  0.00           C
ATOM   2282  HB  ILE A 731      47.530  55.380  47.950  1.00  0.00           H
ATOM   2283  CG2 ILE A 731      47.040  54.580  49.940  1.00  0.00           C
ATOM   2284 HG21 ILE A 731      46.480  54.910  50.840  1.00  0.00           H
ATOM   2285 HG22 ILE A 731      48.030  54.120  50.160  1.00  0.00           H
ATOM   2286 HG23 ILE A 731      46.370  53.760  49.600  1.00  0.00           H
ATOM   2287  CG1 ILE A 731      45.660  56.190  48.590  1.00  0.00           C
ATOM   2288 HG11 ILE A 731      45.120  55.230  48.480  1.00  0.00           H
ATOM   2289 HG12 ILE A 731      45.560  56.820  47.670  1.00  0.00           H
ATOM   2290  CD  ILE A 731      44.940  56.970  49.680  1.00  0.00           C
ATOM   2291  HD1 ILE A 731      43.880  57.070  49.370  1.00  0.00           H
ATOM   2292  HD2 ILE A 731      45.270  58.010  49.890  1.00  0.00           H
ATOM   2293  HD3 ILE A 731      44.890  56.330  50.580  1.00  0.00           H
ATOM   2294  C   ILE A 731      49.550  56.370  49.280  1.00  0.00           C
ATOM   2295  O   ILE A 731      50.190  55.930  50.180  1.00  0.00           O
ATOM   2296  N   CYS A 732      50.110  56.430  48.080  1.00  0.00           N
ATOM   2297  HN  CYS A 732      49.540  56.800  47.350  1.00  0.00           H
ATOM   2298  CA  CYS A 732      51.500  56.160  47.910  1.00  0.00           C
ATOM   2299  HA  CYS A 732      51.610  55.190  48.350  1.00  0.00           H
ATOM   2300  CB  CYS A 732      52.010  56.110  46.470  1.00  0.00           C
ATOM   2301  HB1 CYS A 732      52.990  55.600  46.540  1.00  0.00           H
ATOM   2302  HB2 CYS A 732      52.010  57.090  45.930  1.00  0.00           H
ATOM   2303  SG  CYS A 732      51.070  55.090  45.380  1.00  0.00           S
ATOM   2304  HG1 CYS A 732      49.950  55.700  45.760  1.00  0.00           H
ATOM   2305  C   CYS A 732      52.400  57.120  48.710  1.00  0.00           C
ATOM   2306  O   CYS A 732      53.380  56.670  49.360  1.00  0.00           O
ATOM   2307  N   ILE A 733      52.040  58.400  48.790  1.00  0.00           N
ATOM   2308  HN  ILE A 733      51.270  58.720  48.230  1.00  0.00           H
ATOM   2309  CA  ILE A 733      52.660  59.440  49.570  1.00  0.00           C
ATOM   2310  HA  ILE A 733      53.700  59.450  49.300  1.00  0.00           H
ATOM   2311  CB  ILE A 733      52.240  60.920  49.340  1.00  0.00           C
ATOM   2312  HB  ILE A 733      51.280  60.970  49.890  1.00  0.00           H
ATOM   2313  CG2 ILE A 733      53.240  61.870  50.020  1.00  0.00           C
ATOM   2314 HG21 ILE A 733      53.160  62.940  49.730  1.00  0.00           H
ATOM   2315 HG22 ILE A 733      54.270  61.530  49.750  1.00  0.00           H
ATOM   2316 HG23 ILE A 733      53.240  61.850  51.130  1.00  0.00           H
ATOM   2317  CG1 ILE A 733      52.110  61.400  47.890  1.00  0.00           C
ATOM   2318 HG11 ILE A 733      51.830  62.480  47.920  1.00  0.00           H
ATOM   2319 HG12 ILE A 733      51.250  60.930  47.370  1.00  0.00           H
ATOM   2320  CD  ILE A 733      53.450  61.250  47.070  1.00  0.00           C
ATOM   2321  HD1 ILE A 733      54.330  61.130  47.740  1.00  0.00           H
ATOM   2322  HD2 ILE A 733      53.550  62.100  46.360  1.00  0.00           H
ATOM   2323  HD3 ILE A 733      53.380  60.370  46.390  1.00  0.00           H
ATOM   2324  C   ILE A 733      52.600  59.130  51.070  1.00  0.00           C
ATOM   2325  O   ILE A 733      53.530  59.230  51.870  1.00  0.00           O
ATOM   2326  N   ILE A 734      51.410  58.660  51.490  1.00  0.00           N
ATOM   2327  HN  ILE A 734      50.620  58.820  50.890  1.00  0.00           H
ATOM   2328  CA  ILE A 734      51.140  58.140  52.860  1.00  0.00           C
ATOM   2329  HA  ILE A 734      51.560  58.840  53.560  1.00  0.00           H
ATOM   2330  CB  ILE A 734      49.620  57.890  53.060  1.00  0.00           C
ATOM   2331  HB  ILE A 734      49.260  57.430  52.130  1.00  0.00           H
ATOM   2332  CG2 ILE A 734      49.340  56.960  54.280  1.00  0.00           C
ATOM   2333 HG21 ILE A 734      49.540  55.890  54.070  1.00  0.00           H
ATOM   2334 HG22 ILE A 734      48.270  56.990  54.600  1.00  0.00           H
ATOM   2335 HG23 ILE A 734      49.850  57.280  55.220  1.00  0.00           H
ATOM   2336  CG1 ILE A 734      48.830  59.250  53.100  1.00  0.00           C
ATOM   2337 HG11 ILE A 734      49.140  59.860  52.210  1.00  0.00           H
ATOM   2338 HG12 ILE A 734      49.080  59.890  53.970  1.00  0.00           H
ATOM   2339  CD  ILE A 734      47.290  59.100  53.000  1.00  0.00           C
ATOM   2340  HD1 ILE A 734      46.970  58.630  53.960  1.00  0.00           H
ATOM   2341  HD2 ILE A 734      46.910  58.360  52.250  1.00  0.00           H
ATOM   2342  HD3 ILE A 734      46.770  60.060  52.820  1.00  0.00           H
ATOM   2343  C   ILE A 734      52.020  56.920  53.190  1.00  0.00           C
ATOM   2344  O   ILE A 734      52.590  56.920  54.260  1.00  0.00           O
ATOM   2345  N   PHE A 735      52.190  55.860  52.290  1.00  0.00           N
ATOM   2346  HN  PHE A 735      51.510  55.790  51.570  1.00  0.00           H
ATOM   2347  CA  PHE A 735      52.960  54.700  52.710  1.00  0.00           C
ATOM   2348  HA  PHE A 735      52.820  54.390  53.730  1.00  0.00           H
ATOM   2349  CB  PHE A 735      52.800  53.440  51.660  1.00  0.00           C
ATOM   2350  HB1 PHE A 735      53.570  52.760  52.100  1.00  0.00           H
ATOM   2351  HB2 PHE A 735      53.100  53.790  50.650  1.00  0.00           H
ATOM   2352  CG  PHE A 735      51.440  52.800  51.700  1.00  0.00           C
ATOM   2353  CD1 PHE A 735      51.180  51.740  50.780  1.00  0.00           C
ATOM   2354  HD1 PHE A 735      51.900  51.570  50.000  1.00  0.00           H
ATOM   2355  CE1 PHE A 735      49.900  51.130  50.810  1.00  0.00           C
ATOM   2356  HE1 PHE A 735      49.650  50.460  50.010  1.00  0.00           H
ATOM   2357  CZ  PHE A 735      48.960  51.430  51.840  1.00  0.00           C
ATOM   2358  HZ  PHE A 735      47.980  50.980  51.790  1.00  0.00           H
ATOM   2359  CD2 PHE A 735      50.510  53.000  52.740  1.00  0.00           C
ATOM   2360  HD2 PHE A 735      50.630  53.710  53.550  1.00  0.00           H
ATOM   2361  CE2 PHE A 735      49.290  52.320  52.840  1.00  0.00           C
ATOM   2362  HE2 PHE A 735      48.510  52.600  53.530  1.00  0.00           H
ATOM   2363  C   PHE A 735      54.490  55.110  52.900  1.00  0.00           C
ATOM   2364  O   PHE A 735      55.250  54.730  53.800  1.00  0.00           O
ATOM   2365  N   ILE A 736      54.890  56.050  52.060  1.00  0.00           N
ATOM   2366  HN  ILE A 736      54.310  56.390  51.330  1.00  0.00           H
ATOM   2367  CA  ILE A 736      56.170  56.770  52.110  1.00  0.00           C
ATOM   2368  HA  ILE A 736      56.910  55.990  52.270  1.00  0.00           H
ATOM   2369  CB  ILE A 736      56.560  57.670  50.940  1.00  0.00           C
ATOM   2370  HB  ILE A 736      55.690  58.320  50.690  1.00  0.00           H
ATOM   2371  CG2 ILE A 736      57.700  58.610  51.140  1.00  0.00           C
ATOM   2372 HG21 ILE A 736      57.370  59.410  51.830  1.00  0.00           H
ATOM   2373 HG22 ILE A 736      57.890  59.170  50.200  1.00  0.00           H
ATOM   2374 HG23 ILE A 736      58.620  58.060  51.430  1.00  0.00           H
ATOM   2375  CG1 ILE A 736      56.810  56.740  49.690  1.00  0.00           C
ATOM   2376 HG11 ILE A 736      55.990  55.990  49.650  1.00  0.00           H
ATOM   2377 HG12 ILE A 736      57.760  56.180  49.880  1.00  0.00           H
ATOM   2378  CD  ILE A 736      56.930  57.520  48.370  1.00  0.00           C
ATOM   2379  HD1 ILE A 736      57.910  58.040  48.390  1.00  0.00           H
ATOM   2380  HD2 ILE A 736      56.130  58.280  48.200  1.00  0.00           H
ATOM   2381  HD3 ILE A 736      57.030  56.760  47.560  1.00  0.00           H
ATOM   2382  C   ILE A 736      56.360  57.590  53.430  1.00  0.00           C
ATOM   2383  O   ILE A 736      57.170  57.240  54.310  1.00  0.00           O
ATOM   2384  N   TYR A 737      55.530  58.630  53.650  1.00  0.00           N
ATOM   2385  HN  TYR A 737      54.830  58.920  53.010  1.00  0.00           H
ATOM   2386  CA  TYR A 737      55.730  59.430  54.830  1.00  0.00           C
ATOM   2387  HA  TYR A 737      56.780  59.620  54.970  1.00  0.00           H
ATOM   2388  CB  TYR A 737      54.990  60.820  54.680  1.00  0.00           C
ATOM   2389  HB1 TYR A 737      53.880  60.760  54.720  1.00  0.00           H
ATOM   2390  HB2 TYR A 737      55.230  61.360  53.740  1.00  0.00           H
ATOM   2391  CG  TYR A 737      55.400  61.790  55.780  1.00  0.00           C
ATOM   2392  CD1 TYR A 737      54.680  62.050  56.940  1.00  0.00           C
ATOM   2393  HD1 TYR A 737      53.800  61.450  57.140  1.00  0.00           H
ATOM   2394  CE1 TYR A 737      55.070  62.900  57.960  1.00  0.00           C
ATOM   2395  HE1 TYR A 737      54.470  63.040  58.850  1.00  0.00           H
ATOM   2396  CZ  TYR A 737      56.320  63.440  57.840  1.00  0.00           C
ATOM   2397  OH  TYR A 737      56.730  64.470  58.720  1.00  0.00           O
ATOM   2398  HH  TYR A 737      56.040  64.550  59.380  1.00  0.00           H
ATOM   2399  CD2 TYR A 737      56.670  62.320  55.650  1.00  0.00           C
ATOM   2400  HD2 TYR A 737      57.320  62.050  54.830  1.00  0.00           H
ATOM   2401  CE2 TYR A 737      57.130  63.230  56.690  1.00  0.00           C
ATOM   2402  HE2 TYR A 737      58.080  63.730  56.670  1.00  0.00           H
ATOM   2403  C   TYR A 737      55.350  58.810  56.200  1.00  0.00           C
ATOM   2404  O   TYR A 737      56.030  59.000  57.220  1.00  0.00           O
ATOM   2405  N   GLU A 738      54.390  57.840  56.300  1.00  0.00           N
ATOM   2406  HN  GLU A 738      53.830  57.670  55.480  1.00  0.00           H
ATOM   2407  CA  GLU A 738      54.110  57.070  57.560  1.00  0.00           C
ATOM   2408  HA  GLU A 738      53.920  57.720  58.400  1.00  0.00           H
ATOM   2409  CB  GLU A 738      52.820  56.260  57.480  1.00  0.00           C
ATOM   2410  HB1 GLU A 738      52.720  55.580  56.610  1.00  0.00           H
ATOM   2411  HB2 GLU A 738      52.010  57.020  57.360  1.00  0.00           H
ATOM   2412  CG  GLU A 738      52.610  55.390  58.790  1.00  0.00           C
ATOM   2413  HG1 GLU A 738      53.150  56.050  59.500  1.00  0.00           H
ATOM   2414  HG2 GLU A 738      53.230  54.470  58.770  1.00  0.00           H
ATOM   2415  CD  GLU A 738      51.210  55.170  59.310  1.00  0.00           C
ATOM   2416  OE1 GLU A 738      51.140  54.840  60.540  1.00  0.00           O
ATOM   2417  OE2 GLU A 738      50.170  55.260  58.630  1.00  0.00           O
ATOM   2418  C   GLU A 738      55.260  56.170  57.940  1.00  0.00           C
ATOM   2419  O   GLU A 738      55.440  55.840  59.140  1.00  0.00           O
ATOM   2420  N   ALA A 739      56.110  55.790  56.990  1.00  0.00           N
ATOM   2421  HN  ALA A 739      55.990  56.130  56.060  1.00  0.00           H
ATOM   2422  CA  ALA A 739      57.380  55.090  57.210  1.00  0.00           C
ATOM   2423  HA  ALA A 739      57.080  54.310  57.910  1.00  0.00           H
ATOM   2424  CB  ALA A 739      57.870  54.490  55.860  1.00  0.00           C
ATOM   2425  HB1 ALA A 739      58.650  53.750  56.090  1.00  0.00           H
ATOM   2426  HB2 ALA A 739      58.330  55.280  55.230  1.00  0.00           H
ATOM   2427  HB3 ALA A 739      57.040  54.040  55.260  1.00  0.00           H
ATOM   2428  C   ALA A 739      58.320  55.970  58.040  1.00  0.00           C
ATOM   2429  O   ALA A 739      58.840  55.540  59.090  1.00  0.00           O
ATOM   2430  N   LEU A 740      58.490  57.220  57.570  1.00  0.00           N
ATOM   2431  HN  LEU A 740      57.960  57.450  56.750  1.00  0.00           H
ATOM   2432  CA  LEU A 740      59.300  58.250  58.230  1.00  0.00           C
ATOM   2433  HA  LEU A 740      60.250  57.810  58.470  1.00  0.00           H
ATOM   2434  CB  LEU A 740      59.400  59.530  57.440  1.00  0.00           C
ATOM   2435  HB1 LEU A 740      58.460  60.100  57.300  1.00  0.00           H
ATOM   2436  HB2 LEU A 740      59.790  59.320  56.410  1.00  0.00           H
ATOM   2437  CG  LEU A 740      60.280  60.610  57.980  1.00  0.00           C
ATOM   2438  HG  LEU A 740      59.730  61.070  58.830  1.00  0.00           H
ATOM   2439  CD1 LEU A 740      61.640  60.310  58.420  1.00  0.00           C
ATOM   2440 HD11 LEU A 740      61.730  59.440  59.100  1.00  0.00           H
ATOM   2441 HD12 LEU A 740      61.970  61.100  59.130  1.00  0.00           H
ATOM   2442 HD13 LEU A 740      62.450  60.200  57.680  1.00  0.00           H
ATOM   2443  CD2 LEU A 740      60.500  61.720  56.890  1.00  0.00           C
ATOM   2444 HD21 LEU A 740      61.350  61.400  56.250  1.00  0.00           H
ATOM   2445 HD22 LEU A 740      60.720  62.610  57.510  1.00  0.00           H
ATOM   2446 HD23 LEU A 740      59.610  61.830  56.250  1.00  0.00           H
ATOM   2447  C   LEU A 740      58.740  58.660  59.590  1.00  0.00           C
ATOM   2448  O   LEU A 740      59.510  58.910  60.600  1.00  0.00           O
ATOM   2449  N   GLU A 741      57.420  58.700  59.720  1.00  0.00           N
ATOM   2450  HN  GLU A 741      56.810  58.490  58.960  1.00  0.00           H
ATOM   2451  CA  GLU A 741      56.840  58.820  61.000  1.00  0.00           C
ATOM   2452  HA  GLU A 741      57.220  59.750  61.380  1.00  0.00           H
ATOM   2453  CB  GLU A 741      55.330  59.080  60.910  1.00  0.00           C
ATOM   2454  HB1 GLU A 741      54.940  59.150  61.950  1.00  0.00           H
ATOM   2455  HB2 GLU A 741      54.720  58.260  60.480  1.00  0.00           H
ATOM   2456  CG  GLU A 741      54.780  60.390  60.290  1.00  0.00           C
ATOM   2457  HG1 GLU A 741      55.000  60.460  59.200  1.00  0.00           H
ATOM   2458  HG2 GLU A 741      55.220  61.260  60.800  1.00  0.00           H
ATOM   2459  CD  GLU A 741      53.340  60.690  60.530  1.00  0.00           C
ATOM   2460  OE1 GLU A 741      52.910  60.620  61.720  1.00  0.00           O
ATOM   2461  OE2 GLU A 741      52.660  60.870  59.470  1.00  0.00           O
ATOM   2462  C   GLU A 741      57.130  57.710  62.030  1.00  0.00           C
ATOM   2463  O   GLU A 741      57.480  58.000  63.210  1.00  0.00           O
ATOM   2464  N   LYS A 742      57.250  56.460  61.570  1.00  0.00           N
ATOM   2465  HN  LYS A 742      57.120  56.350  60.580  1.00  0.00           H
ATOM   2466  CA  LYS A 742      57.650  55.400  62.460  1.00  0.00           C
ATOM   2467  HA  LYS A 742      57.270  55.490  63.480  1.00  0.00           H
ATOM   2468  CB  LYS A 742      57.030  54.130  61.910  1.00  0.00           C
ATOM   2469  HB1 LYS A 742      57.350  53.180  62.380  1.00  0.00           H
ATOM   2470  HB2 LYS A 742      57.380  53.980  60.860  1.00  0.00           H
ATOM   2471  CG  LYS A 742      55.480  54.020  61.890  1.00  0.00           C
ATOM   2472  HG1 LYS A 742      55.010  53.090  61.520  1.00  0.00           H
ATOM   2473  HG2 LYS A 742      55.150  54.880  61.260  1.00  0.00           H
ATOM   2474  CD  LYS A 742      54.850  54.310  63.310  1.00  0.00           C
ATOM   2475  HD1 LYS A 742      53.740  54.380  63.290  1.00  0.00           H
ATOM   2476  HD2 LYS A 742      55.100  55.380  63.460  1.00  0.00           H
ATOM   2477  CE  LYS A 742      55.310  53.370  64.350  1.00  0.00           C
ATOM   2478  HE1 LYS A 742      56.390  53.410  64.600  1.00  0.00           H
ATOM   2479  HE2 LYS A 742      54.900  52.360  64.140  1.00  0.00           H
ATOM   2480  NZ  LYS A 742      54.680  53.610  65.670  1.00  0.00           N
ATOM   2481  HZ1 LYS A 742      55.380  53.830  66.390  1.00  0.00           H
ATOM   2482  HZ2 LYS A 742      54.370  52.650  65.950  1.00  0.00           H
ATOM   2483  HZ3 LYS A 742      53.880  54.270  65.560  1.00  0.00           H
ATOM   2484  C   LYS A 742      59.140  55.350  62.700  1.00  0.00           C
ATOM   2485  O   LYS A 742      59.720  54.890  63.710  1.00  0.00           O
ATOM   2486  N   LEU A 743      59.970  55.900  61.740  1.00  0.00           N
ATOM   2487  HN  LEU A 743      59.680  55.990  60.790  1.00  0.00           H
ATOM   2488  CA  LEU A 743      61.390  56.200  61.990  1.00  0.00           C
ATOM   2489  HA  LEU A 743      61.700  55.350  62.590  1.00  0.00           H
ATOM   2490  CB  LEU A 743      62.060  56.330  60.680  1.00  0.00           C
ATOM   2491  HB1 LEU A 743      61.620  57.210  60.160  1.00  0.00           H
ATOM   2492  HB2 LEU A 743      61.890  55.470  60.000  1.00  0.00           H
ATOM   2493  CG  LEU A 743      63.560  56.720  60.710  1.00  0.00           C
ATOM   2494  HG  LEU A 743      63.730  57.690  61.220  1.00  0.00           H
ATOM   2495  CD1 LEU A 743      64.240  55.590  61.400  1.00  0.00           C
ATOM   2496 HD11 LEU A 743      64.100  55.620  62.510  1.00  0.00           H
ATOM   2497 HD12 LEU A 743      65.340  55.570  61.250  1.00  0.00           H
ATOM   2498 HD13 LEU A 743      63.790  54.630  61.100  1.00  0.00           H
ATOM   2499  CD2 LEU A 743      64.180  56.940  59.350  1.00  0.00           C
ATOM   2500 HD21 LEU A 743      65.280  57.030  59.390  1.00  0.00           H
ATOM   2501 HD22 LEU A 743      63.950  57.990  59.070  1.00  0.00           H
ATOM   2502 HD23 LEU A 743      63.780  56.190  58.630  1.00  0.00           H
ATOM   2503  C   LEU A 743      61.670  57.250  63.040  1.00  0.00           C
ATOM   2504  O   LEU A 743      62.670  57.250  63.780  1.00  0.00           O
ATOM   2505  N   PHE A 744      60.790  58.250  63.080  1.00  0.00           N
ATOM   2506  HN  PHE A 744      60.090  58.370  62.400  1.00  0.00           H
ATOM   2507  CA  PHE A 744      60.640  59.100  64.270  1.00  0.00           C
ATOM   2508  HA  PHE A 744      61.650  59.420  64.480  1.00  0.00           H
ATOM   2509  CB  PHE A 744      59.840  60.410  64.170  1.00  0.00           C
ATOM   2510  HB1 PHE A 744      60.060  61.090  65.030  1.00  0.00           H
ATOM   2511  HB2 PHE A 744      58.770  60.110  64.370  1.00  0.00           H
ATOM   2512  CG  PHE A 744      60.010  61.120  62.880  1.00  0.00           C
ATOM   2513  CD1 PHE A 744      58.850  61.660  62.350  1.00  0.00           C
ATOM   2514  HD1 PHE A 744      57.880  61.380  62.750  1.00  0.00           H
ATOM   2515  CE1 PHE A 744      58.910  62.600  61.250  1.00  0.00           C
ATOM   2516  HE1 PHE A 744      58.010  63.030  60.850  1.00  0.00           H
ATOM   2517  CZ  PHE A 744      60.110  62.950  60.690  1.00  0.00           C
ATOM   2518  HZ  PHE A 744      60.160  63.570  59.810  1.00  0.00           H
ATOM   2519  CD2 PHE A 744      61.300  61.560  62.320  1.00  0.00           C
ATOM   2520  HD2 PHE A 744      62.230  61.110  62.660  1.00  0.00           H
ATOM   2521  CE2 PHE A 744      61.330  62.480  61.240  1.00  0.00           C
ATOM   2522  HE2 PHE A 744      62.250  62.890  60.860  1.00  0.00           H
ATOM   2523  C   PHE A 744      60.210  58.410  65.520  1.00  0.00           C
ATOM   2524  O   PHE A 744      60.710  58.850  66.550  1.00  0.00           O
ATOM   2525  N   ASP A 745      59.230  57.470  65.580  1.00  0.00           N
ATOM   2526  HN  ASP A 745      58.690  57.220  64.780  1.00  0.00           H
ATOM   2527  CA  ASP A 745      58.960  56.680  66.750  1.00  0.00           C
ATOM   2528  HA  ASP A 745      58.610  57.360  67.520  1.00  0.00           H
ATOM   2529  CB  ASP A 745      57.870  55.670  66.420  1.00  0.00           C
ATOM   2530  HB1 ASP A 745      58.110  54.920  65.620  1.00  0.00           H
ATOM   2531  HB2 ASP A 745      56.950  56.170  66.060  1.00  0.00           H
ATOM   2532  CG  ASP A 745      57.270  54.880  67.580  1.00  0.00           C
ATOM   2533  OD1 ASP A 745      57.370  55.310  68.750  1.00  0.00           O
ATOM   2534  OD2 ASP A 745      56.670  53.830  67.270  1.00  0.00           O
ATOM   2535  C   ASP A 745      60.270  56.040  67.290  1.00  0.00           C
ATOM   2536  O   ASP A 745      60.600  56.040  68.480  1.00  0.00           O
ATOM   2537  N   LEU A 746      61.100  55.420  66.430  1.00  0.00           N
ATOM   2538  HN  LEU A 746      60.760  55.170  65.530  1.00  0.00           H
ATOM   2539  CA  LEU A 746      62.340  54.870  66.790  1.00  0.00           C
ATOM   2540  HA  LEU A 746      62.170  54.140  67.570  1.00  0.00           H
ATOM   2541  CB  LEU A 746      62.880  54.030  65.650  1.00  0.00           C
ATOM   2542  HB1 LEU A 746      63.870  53.610  65.950  1.00  0.00           H
ATOM   2543  HB2 LEU A 746      63.070  54.640  64.730  1.00  0.00           H
ATOM   2544  CG  LEU A 746      62.050  52.740  65.220  1.00  0.00           C
ATOM   2545  HG  LEU A 746      60.990  53.050  65.200  1.00  0.00           H
ATOM   2546  CD1 LEU A 746      62.410  52.160  63.870  1.00  0.00           C
ATOM   2547 HD11 LEU A 746      61.770  51.260  63.710  1.00  0.00           H
ATOM   2548 HD12 LEU A 746      63.450  51.780  63.820  1.00  0.00           H
ATOM   2549 HD13 LEU A 746      62.270  52.840  63.000  1.00  0.00           H
ATOM   2550  CD2 LEU A 746      62.120  51.640  66.330  1.00  0.00           C
ATOM   2551 HD21 LEU A 746      61.520  51.920  67.220  1.00  0.00           H
ATOM   2552 HD22 LEU A 746      63.190  51.650  66.600  1.00  0.00           H
ATOM   2553 HD23 LEU A 746      61.880  50.610  65.970  1.00  0.00           H
ATOM   2554  C   LEU A 746      63.370  55.850  67.310  1.00  0.00           C
ATOM   2555  O   LEU A 746      64.000  55.620  68.320  1.00  0.00           O
ATOM   2556  N   GLY A 747      63.420  57.010  66.620  1.00  0.00           N
ATOM   2557  HN  GLY A 747      62.780  57.090  65.860  1.00  0.00           H
ATOM   2558  CA  GLY A 747      64.190  58.250  66.960  1.00  0.00           C
ATOM   2559  HA1 GLY A 747      64.040  59.010  66.220  1.00  0.00           H
ATOM   2560  HA2 GLY A 747      65.240  57.960  66.900  1.00  0.00           H
ATOM   2561  C   GLY A 747      63.890  58.780  68.300  1.00  0.00           C
ATOM   2562  O   GLY A 747      64.700  59.210  69.080  1.00  0.00           O
ATOM   2563  N   GLU A 748      62.600  58.890  68.650  1.00  0.00           N
ATOM   2564  HN  GLU A 748      61.880  58.640  68.000  1.00  0.00           H
ATOM   2565  CA  GLU A 748      62.100  59.270  69.970  1.00  0.00           C
ATOM   2566  HA  GLU A 748      62.710  60.050  70.410  1.00  0.00           H
ATOM   2567  CB  GLU A 748      60.700  59.880  69.870  1.00  0.00           C
ATOM   2568  HB1 GLU A 748      60.310  60.030  70.900  1.00  0.00           H
ATOM   2569  HB2 GLU A 748      60.060  59.110  69.390  1.00  0.00           H
ATOM   2570  CG  GLU A 748      60.650  61.260  69.220  1.00  0.00           C
ATOM   2571  HG1 GLU A 748      60.790  61.060  68.140  1.00  0.00           H
ATOM   2572  HG2 GLU A 748      61.480  61.930  69.560  1.00  0.00           H
ATOM   2573  CD  GLU A 748      59.400  61.960  69.330  1.00  0.00           C
ATOM   2574  OE1 GLU A 748      59.420  63.180  69.620  1.00  0.00           O
ATOM   2575  OE2 GLU A 748      58.310  61.390  69.130  1.00  0.00           O
ATOM   2576  C   GLU A 748      62.030  58.140  71.040  1.00  0.00           C
ATOM   2577  O   GLU A 748      62.000  58.440  72.250  1.00  0.00           O
ATOM   2578  N   THR A 749      62.210  56.830  70.730  1.00  0.00           N
ATOM   2579  HN  THR A 749      62.280  56.770  69.730  1.00  0.00           H
ATOM   2580  CA  THR A 749      62.280  55.650  71.580  1.00  0.00           C
ATOM   2581  HA  THR A 749      61.910  55.940  72.540  1.00  0.00           H
ATOM   2582  CB  THR A 749      61.490  54.380  71.220  1.00  0.00           C
ATOM   2583  HB  THR A 749      61.900  54.070  70.250  1.00  0.00           H
ATOM   2584  OG1 THR A 749      60.110  54.820  70.990  1.00  0.00           O
ATOM   2585  HG1 THR A 749      60.170  55.230  70.130  1.00  0.00           H
ATOM   2586  CG2 THR A 749      61.580  53.280  72.310  1.00  0.00           C
ATOM   2587 HG21 THR A 749      60.970  53.500  73.210  1.00  0.00           H
ATOM   2588 HG22 THR A 749      62.600  52.910  72.600  1.00  0.00           H
ATOM   2589 HG23 THR A 749      61.100  52.350  71.930  1.00  0.00           H
ATOM   2590  C   THR A 749      63.770  55.210  71.900  1.00  0.00           C
ATOM   2591  O   THR A 749      64.090  54.990  73.070  1.00  0.00           O
ATOM   2592  N   TYR A 750      64.690  55.170  70.950  1.00  0.00           N
ATOM   2593  HN  TYR A 750      64.420  55.320  70.000  1.00  0.00           H
ATOM   2594  CA  TYR A 750      66.050  54.520  71.110  1.00  0.00           C
ATOM   2595  HA  TYR A 750      66.070  54.240  72.160  1.00  0.00           H
ATOM   2596  CB  TYR A 750      66.320  53.350  70.130  1.00  0.00           C
ATOM   2597  HB1 TYR A 750      67.340  52.930  70.210  1.00  0.00           H
ATOM   2598  HB2 TYR A 750      66.170  53.780  69.110  1.00  0.00           H
ATOM   2599  CG  TYR A 750      65.490  52.180  70.380  1.00  0.00           C
ATOM   2600  CD1 TYR A 750      65.730  51.430  71.520  1.00  0.00           C
ATOM   2601  HD1 TYR A 750      66.430  51.850  72.220  1.00  0.00           H
ATOM   2602  CE1 TYR A 750      64.930  50.350  71.860  1.00  0.00           C
ATOM   2603  HE1 TYR A 750      65.010  49.830  72.810  1.00  0.00           H
ATOM   2604  CZ  TYR A 750      63.840  50.040  71.050  1.00  0.00           C
ATOM   2605  OH  TYR A 750      62.980  49.080  71.510  1.00  0.00           O
ATOM   2606  HH  TYR A 750      62.150  49.140  71.040  1.00  0.00           H
ATOM   2607  CD2 TYR A 750      64.490  51.750  69.420  1.00  0.00           C
ATOM   2608  HD2 TYR A 750      64.380  52.350  68.530  1.00  0.00           H
ATOM   2609  CE2 TYR A 750      63.680  50.670  69.850  1.00  0.00           C
ATOM   2610  HE2 TYR A 750      62.770  50.520  69.280  1.00  0.00           H
ATOM   2611  C   TYR A 750      67.060  55.540  71.010  1.00  0.00           C
ATOM   2612  O   TYR A 750      66.960  56.670  70.500  1.00  0.00           O
ATOM   2613  N   ALA A 751      68.210  55.330  71.690  1.00  0.00           N
ATOM   2614  HN  ALA A 751      68.390  54.440  72.100  1.00  0.00           H
ATOM   2615  CA  ALA A 751      69.220  56.360  71.980  1.00  0.00           C
ATOM   2616  HA  ALA A 751      68.830  57.360  71.820  1.00  0.00           H
ATOM   2617  CB  ALA A 751      69.600  56.400  73.440  1.00  0.00           C
ATOM   2618  HB1 ALA A 751      70.050  55.430  73.730  1.00  0.00           H
ATOM   2619  HB2 ALA A 751      68.760  56.460  74.170  1.00  0.00           H
ATOM   2620  HB3 ALA A 751      70.330  57.210  73.680  1.00  0.00           H
ATOM   2621  C   ALA A 751      70.410  56.110  71.190  1.00  0.00           C
ATOM   2622  O   ALA A 751      70.800  54.930  71.080  1.00  0.00           O
ATOM   2623  N   PHE A 752      71.050  57.150  70.580  1.00  0.00           N
ATOM   2624  HN  PHE A 752      70.780  58.090  70.700  1.00  0.00           H
ATOM   2625  CA  PHE A 752      72.360  56.900  69.940  1.00  0.00           C
ATOM   2626  HA  PHE A 752      72.170  56.060  69.290  1.00  0.00           H
ATOM   2627  CB  PHE A 752      72.760  58.300  69.340  1.00  0.00           C
ATOM   2628  HB1 PHE A 752      73.090  58.950  70.180  1.00  0.00           H
ATOM   2629  HB2 PHE A 752      71.900  58.740  68.800  1.00  0.00           H
ATOM   2630  CG  PHE A 752      73.900  58.110  68.350  1.00  0.00           C
ATOM   2631  CD1 PHE A 752      73.670  57.620  67.040  1.00  0.00           C
ATOM   2632  HD1 PHE A 752      72.690  57.280  66.740  1.00  0.00           H
ATOM   2633  CE1 PHE A 752      74.780  57.510  66.190  1.00  0.00           C
ATOM   2634  HE1 PHE A 752      74.490  57.150  65.220  1.00  0.00           H
ATOM   2635  CZ  PHE A 752      75.990  58.020  66.450  1.00  0.00           C
ATOM   2636  HZ  PHE A 752      76.750  58.090  65.690  1.00  0.00           H
ATOM   2637  CD2 PHE A 752      75.210  58.490  68.740  1.00  0.00           C
ATOM   2638  HD2 PHE A 752      75.410  58.750  69.770  1.00  0.00           H
ATOM   2639  CE2 PHE A 752      76.250  58.400  67.800  1.00  0.00           C
ATOM   2640  HE2 PHE A 752      77.170  58.850  68.150  1.00  0.00           H
ATOM   2641  C   PHE A 752      73.520  56.410  70.920  1.00  0.00           C
ATOM   2642  O   PHE A 752      73.480  56.890  72.020  1.00  0.00           O
ATOM   2643  N   PRO A 822      74.470  55.560  70.580  1.00  0.00           N
ATOM   2644  CD  PRO A 822      75.670  55.460  71.420  1.00  0.00           C
ATOM   2645  HD1 PRO A 822      75.490  55.000  72.410  1.00  0.00           H
ATOM   2646  HD2 PRO A 822      76.150  56.450  71.530  1.00  0.00           H
ATOM   2647  CA  PRO A 822      74.530  54.800  69.400  1.00  0.00           C
ATOM   2648  HA  PRO A 822      74.220  55.480  68.620  1.00  0.00           H
ATOM   2649  CB  PRO A 822      76.040  54.530  69.200  1.00  0.00           C
ATOM   2650  HB1 PRO A 822      76.490  55.420  68.710  1.00  0.00           H
ATOM   2651  HB2 PRO A 822      76.410  53.640  68.630  1.00  0.00           H
ATOM   2652  CG  PRO A 822      76.570  54.510  70.630  1.00  0.00           C
ATOM   2653  HG1 PRO A 822      76.360  53.510  71.060  1.00  0.00           H
ATOM   2654  HG2 PRO A 822      77.650  54.730  70.710  1.00  0.00           H
ATOM   2655  C   PRO A 822      73.590  53.600  69.480  1.00  0.00           C
ATOM   2656  O   PRO A 822      72.600  53.710  68.820  1.00  0.00           O
ATOM   2657  N   ASP A 823      73.850  52.650  70.370  1.00  0.00           N
ATOM   2658  HN  ASP A 823      74.780  52.670  70.740  1.00  0.00           H
ATOM   2659  CA  ASP A 823      73.050  51.460  70.630  1.00  0.00           C
ATOM   2660  HA  ASP A 823      73.820  50.700  70.730  1.00  0.00           H
ATOM   2661  CB  ASP A 823      72.460  51.470  72.060  1.00  0.00           C
ATOM   2662  HB1 ASP A 823      71.960  50.500  72.230  1.00  0.00           H
ATOM   2663  HB2 ASP A 823      71.880  52.420  72.080  1.00  0.00           H
ATOM   2664  CG  ASP A 823      73.460  51.640  73.150  1.00  0.00           C
ATOM   2665  OD1 ASP A 823      74.650  51.640  72.850  1.00  0.00           O
ATOM   2666  OD2 ASP A 823      73.020  51.780  74.340  1.00  0.00           O
ATOM   2667  C   ASP A 823      72.170  50.910  69.490  1.00  0.00           C
ATOM   2668  O   ASP A 823      72.570  50.650  68.370  1.00  0.00           O
ATOM   2669  N   VAL A 824      70.960  50.500  69.890  1.00  0.00           N
ATOM   2670  HN  VAL A 824      70.760  50.660  70.850  1.00  0.00           H
ATOM   2671  CA  VAL A 824      69.850  49.970  69.100  1.00  0.00           C
ATOM   2672  HA  VAL A 824      70.170  49.040  68.660  1.00  0.00           H
ATOM   2673  CB  VAL A 824      68.580  49.620  69.890  1.00  0.00           C
ATOM   2674  HB  VAL A 824      67.970  50.530  69.960  1.00  0.00           H
ATOM   2675  CG1 VAL A 824      67.790  48.590  69.010  1.00  0.00           C
ATOM   2676 HG11 VAL A 824      66.730  48.690  69.320  1.00  0.00           H
ATOM   2677 HG12 VAL A 824      68.200  47.560  69.120  1.00  0.00           H
ATOM   2678 HG13 VAL A 824      67.870  48.680  67.910  1.00  0.00           H
ATOM   2679  CG2 VAL A 824      68.840  49.070  71.320  1.00  0.00           C
ATOM   2680 HG21 VAL A 824      67.940  49.080  71.970  1.00  0.00           H
ATOM   2681 HG22 VAL A 824      69.600  49.710  71.820  1.00  0.00           H
ATOM   2682 HG23 VAL A 824      69.190  48.020  71.310  1.00  0.00           H
ATOM   2683  C   VAL A 824      69.500  50.950  68.040  1.00  0.00           C
ATOM   2684  O   VAL A 824      69.300  50.550  66.860  1.00  0.00           O
ATOM   2685  N   LEU A 825      69.440  52.200  68.370  1.00  0.00           N
ATOM   2686  HN  LEU A 825      69.550  52.420  69.340  1.00  0.00           H
ATOM   2687  CA  LEU A 825      69.050  53.240  67.430  1.00  0.00           C
ATOM   2688  HA  LEU A 825      68.020  53.220  67.140  1.00  0.00           H
ATOM   2689  CB  LEU A 825      69.220  54.700  68.120  1.00  0.00           C
ATOM   2690  HB1 LEU A 825      70.240  54.910  68.510  1.00  0.00           H
ATOM   2691  HB2 LEU A 825      68.410  54.770  68.880  1.00  0.00           H
ATOM   2692  CG  LEU A 825      68.850  55.790  67.150  1.00  0.00           C
ATOM   2693  HG  LEU A 825      69.520  55.760  66.270  1.00  0.00           H
ATOM   2694  CD1 LEU A 825      67.360  55.830  66.600  1.00  0.00           C
ATOM   2695 HD11 LEU A 825      67.120  54.910  66.030  1.00  0.00           H
ATOM   2696 HD12 LEU A 825      67.260  56.700  65.900  1.00  0.00           H
ATOM   2697 HD13 LEU A 825      66.560  55.820  67.360  1.00  0.00           H
ATOM   2698  CD2 LEU A 825      69.320  57.100  67.820  1.00  0.00           C
ATOM   2699 HD21 LEU A 825      68.970  57.260  68.870  1.00  0.00           H
ATOM   2700 HD22 LEU A 825      69.000  57.990  67.220  1.00  0.00           H
ATOM   2701 HD23 LEU A 825      70.420  57.100  67.870  1.00  0.00           H
ATOM   2702  C   LEU A 825      69.940  53.270  66.170  1.00  0.00           C
ATOM   2703  O   LEU A 825      69.430  53.520  65.090  1.00  0.00           O
ATOM   2704  N   PHE A 826      71.270  53.060  66.340  1.00  0.00           N
ATOM   2705  HN  PHE A 826      71.650  52.890  67.260  1.00  0.00           H
ATOM   2706  CA  PHE A 826      72.210  52.950  65.290  1.00  0.00           C
ATOM   2707  HA  PHE A 826      72.330  53.900  64.800  1.00  0.00           H
ATOM   2708  CB  PHE A 826      73.570  52.640  65.820  1.00  0.00           C
ATOM   2709  HB1 PHE A 826      73.680  51.620  66.270  1.00  0.00           H
ATOM   2710  HB2 PHE A 826      73.830  53.410  66.570  1.00  0.00           H
ATOM   2711  CG  PHE A 826      74.680  52.760  64.870  1.00  0.00           C
ATOM   2712  CD1 PHE A 826      75.360  53.980  64.690  1.00  0.00           C
ATOM   2713  HD1 PHE A 826      75.020  54.910  65.140  1.00  0.00           H
ATOM   2714  CE1 PHE A 826      76.510  54.070  63.900  1.00  0.00           C
ATOM   2715  HE1 PHE A 826      77.100  54.950  63.750  1.00  0.00           H
ATOM   2716  CZ  PHE A 826      77.060  52.940  63.320  1.00  0.00           C
ATOM   2717  HZ  PHE A 826      77.930  52.980  62.680  1.00  0.00           H
ATOM   2718  CD2 PHE A 826      75.230  51.640  64.230  1.00  0.00           C
ATOM   2719  HD2 PHE A 826      74.710  50.690  64.220  1.00  0.00           H
ATOM   2720  CE2 PHE A 826      76.450  51.690  63.510  1.00  0.00           C
ATOM   2721  HE2 PHE A 826      76.710  50.780  62.990  1.00  0.00           H
ATOM   2722  C   PHE A 826      71.890  51.880  64.310  1.00  0.00           C
ATOM   2723  O   PHE A 826      71.880  52.140  63.150  1.00  0.00           O
ATOM   2724  N   TRP A 827      71.550  50.680  64.820  1.00  0.00           N
ATOM   2725  HN  TRP A 827      71.540  50.660  65.810  1.00  0.00           H
ATOM   2726  CA  TRP A 827      71.240  49.500  64.010  1.00  0.00           C
ATOM   2727  HA  TRP A 827      71.890  49.380  63.160  1.00  0.00           H
ATOM   2728  CB  TRP A 827      71.480  48.130  64.710  1.00  0.00           C
ATOM   2729  HB1 TRP A 827      71.320  47.400  63.910  1.00  0.00           H
ATOM   2730  HB2 TRP A 827      70.690  48.040  65.500  1.00  0.00           H
ATOM   2731  CG  TRP A 827      72.930  48.140  65.260  1.00  0.00           C
ATOM   2732  CD1 TRP A 827      73.380  48.250  66.520  1.00  0.00           C
ATOM   2733  HD1 TRP A 827      72.690  48.520  67.300  1.00  0.00           H
ATOM   2734  NE1 TRP A 827      74.730  48.360  66.490  1.00  0.00           N
ATOM   2735  HE1 TRP A 827      75.300  48.060  67.230  1.00  0.00           H
ATOM   2736  CE2 TRP A 827      75.230  48.110  65.320  1.00  0.00           C
ATOM   2737  CD2 TRP A 827      74.150  48.110  64.440  1.00  0.00           C
ATOM   2738  CE3 TRP A 827      74.350  47.970  63.090  1.00  0.00           C
ATOM   2739  HE3 TRP A 827      73.490  47.740  62.470  1.00  0.00           H
ATOM   2740  CZ3 TRP A 827      75.630  47.870  62.560  1.00  0.00           C
ATOM   2741  HZ3 TRP A 827      75.810  47.570  61.540  1.00  0.00           H
ATOM   2742  CZ2 TRP A 827      76.530  48.110  64.860  1.00  0.00           C
ATOM   2743  HZ2 TRP A 827      77.320  48.220  65.580  1.00  0.00           H
ATOM   2744  CH2 TRP A 827      76.700  48.020  63.460  1.00  0.00           C
ATOM   2745  HH2 TRP A 827      77.740  47.970  63.170  1.00  0.00           H
ATOM   2746  C   TRP A 827      69.820  49.570  63.420  1.00  0.00           C
ATOM   2747  O   TRP A 827      69.670  48.970  62.370  1.00  0.00           O
ATOM   2748  N   CYS A 828      68.890  50.290  64.060  1.00  0.00           N
ATOM   2749  HN  CYS A 828      69.140  50.700  64.930  1.00  0.00           H
ATOM   2750  CA  CYS A 828      67.520  50.550  63.550  1.00  0.00           C
ATOM   2751  HA  CYS A 828      67.100  49.590  63.320  1.00  0.00           H
ATOM   2752  CB  CYS A 828      66.610  51.170  64.770  1.00  0.00           C
ATOM   2753  HB1 CYS A 828      65.720  51.640  64.310  1.00  0.00           H
ATOM   2754  HB2 CYS A 828      67.150  52.060  65.130  1.00  0.00           H
ATOM   2755  SG  CYS A 828      66.180  50.010  66.150  1.00  0.00           S
ATOM   2756  HG1 CYS A 828      67.350  50.280  66.700  1.00  0.00           H
ATOM   2757  C   CYS A 828      67.430  51.400  62.330  1.00  0.00           C
ATOM   2758  O   CYS A 828      66.660  51.160  61.420  1.00  0.00           O
ATOM   2759  N   VAL A 829      68.270  52.420  62.310  1.00  0.00           N
ATOM   2760  HN  VAL A 829      68.860  52.560  63.090  1.00  0.00           H
ATOM   2761  CA  VAL A 829      68.210  53.410  61.210  1.00  0.00           C
ATOM   2762  HA  VAL A 829      67.200  53.570  60.850  1.00  0.00           H
ATOM   2763  CB  VAL A 829      68.960  54.690  61.740  1.00  0.00           C
ATOM   2764  HB  VAL A 829      69.850  54.330  62.320  1.00  0.00           H
ATOM   2765  CG1 VAL A 829      69.190  55.600  60.490  1.00  0.00           C
ATOM   2766 HG11 VAL A 829      68.370  55.520  59.740  1.00  0.00           H
ATOM   2767 HG12 VAL A 829      70.050  55.210  59.900  1.00  0.00           H
ATOM   2768 HG13 VAL A 829      69.310  56.640  60.880  1.00  0.00           H
ATOM   2769  CG2 VAL A 829      68.120  55.510  62.710  1.00  0.00           C
ATOM   2770 HG21 VAL A 829      67.350  55.950  62.050  1.00  0.00           H
ATOM   2771 HG22 VAL A 829      68.750  56.270  63.220  1.00  0.00           H
ATOM   2772 HG23 VAL A 829      67.580  54.920  63.480  1.00  0.00           H
ATOM   2773  C   VAL A 829      68.760  52.760  59.960  1.00  0.00           C
ATOM   2774  O   VAL A 829      68.160  52.720  58.870  1.00  0.00           O
ATOM   2775  N   ILE A 830      69.910  52.030  60.090  1.00  0.00           N
ATOM   2776  HN  ILE A 830      70.370  52.030  60.970  1.00  0.00           H
ATOM   2777  CA  ILE A 830      70.530  51.240  59.100  1.00  0.00           C
ATOM   2778  HA  ILE A 830      70.780  51.940  58.310  1.00  0.00           H
ATOM   2779  CB  ILE A 830      71.810  50.590  59.640  1.00  0.00           C
ATOM   2780  HB  ILE A 830      71.590  49.950  60.520  1.00  0.00           H
ATOM   2781  CG2 ILE A 830      72.530  49.700  58.590  1.00  0.00           C
ATOM   2782 HG21 ILE A 830      72.010  48.740  58.430  1.00  0.00           H
ATOM   2783 HG22 ILE A 830      73.590  49.460  58.800  1.00  0.00           H
ATOM   2784 HG23 ILE A 830      72.490  50.250  57.620  1.00  0.00           H
ATOM   2785  CG1 ILE A 830      72.810  51.810  60.060  1.00  0.00           C
ATOM   2786 HG11 ILE A 830      72.310  52.430  60.830  1.00  0.00           H
ATOM   2787 HG12 ILE A 830      72.970  52.500  59.200  1.00  0.00           H
ATOM   2788  CD  ILE A 830      74.140  51.450  60.770  1.00  0.00           C
ATOM   2789  HD1 ILE A 830      74.420  52.340  61.380  1.00  0.00           H
ATOM   2790  HD2 ILE A 830      74.960  51.250  60.040  1.00  0.00           H
ATOM   2791  HD3 ILE A 830      73.940  50.590  61.440  1.00  0.00           H
ATOM   2792  C   ILE A 830      69.620  50.140  58.480  1.00  0.00           C
ATOM   2793  O   ILE A 830      69.580  49.990  57.250  1.00  0.00           O
ATOM   2794  N   LEU A 831      68.860  49.400  59.410  1.00  0.00           N
ATOM   2795  HN  LEU A 831      69.000  49.590  60.380  1.00  0.00           H
ATOM   2796  CA  LEU A 831      68.030  48.290  58.990  1.00  0.00           C
ATOM   2797  HA  LEU A 831      68.620  47.630  58.360  1.00  0.00           H
ATOM   2798  CB  LEU A 831      67.530  47.430  60.240  1.00  0.00           C
ATOM   2799  HB1 LEU A 831      66.960  48.100  60.910  1.00  0.00           H
ATOM   2800  HB2 LEU A 831      68.440  47.110  60.790  1.00  0.00           H
ATOM   2801  CG  LEU A 831      66.700  46.240  59.990  1.00  0.00           C
ATOM   2802  HG  LEU A 831      65.760  46.440  59.420  1.00  0.00           H
ATOM   2803  CD1 LEU A 831      67.530  45.230  59.220  1.00  0.00           C
ATOM   2804 HD11 LEU A 831      67.100  44.210  59.150  1.00  0.00           H
ATOM   2805 HD12 LEU A 831      68.550  45.140  59.660  1.00  0.00           H
ATOM   2806 HD13 LEU A 831      67.630  45.470  58.130  1.00  0.00           H
ATOM   2807  CD2 LEU A 831      66.240  45.670  61.310  1.00  0.00           C
ATOM   2808 HD21 LEU A 831      65.590  46.410  61.840  1.00  0.00           H
ATOM   2809 HD22 LEU A 831      67.140  45.530  61.940  1.00  0.00           H
ATOM   2810 HD23 LEU A 831      65.790  44.650  61.310  1.00  0.00           H
ATOM   2811  C   LEU A 831      66.830  48.760  58.120  1.00  0.00           C
ATOM   2812  O   LEU A 831      66.460  48.210  57.100  1.00  0.00           O
ATOM   2813  N   PHE A 832      66.180  49.890  58.550  1.00  0.00           N
ATOM   2814  HN  PHE A 832      66.520  50.360  59.360  1.00  0.00           H
ATOM   2815  CA  PHE A 832      65.090  50.550  57.810  1.00  0.00           C
ATOM   2816  HA  PHE A 832      64.200  49.930  57.720  1.00  0.00           H
ATOM   2817  CB  PHE A 832      64.620  51.780  58.650  1.00  0.00           C
ATOM   2818  HB1 PHE A 832      65.500  52.330  59.040  1.00  0.00           H
ATOM   2819  HB2 PHE A 832      64.200  51.460  59.620  1.00  0.00           H
ATOM   2820  CG  PHE A 832      63.630  52.660  57.920  1.00  0.00           C
ATOM   2821  CD1 PHE A 832      64.000  53.720  57.160  1.00  0.00           C
ATOM   2822  HD1 PHE A 832      65.040  53.920  56.970  1.00  0.00           H
ATOM   2823  CE1 PHE A 832      63.120  54.670  56.550  1.00  0.00           C
ATOM   2824  HE1 PHE A 832      63.540  55.400  55.880  1.00  0.00           H
ATOM   2825  CZ  PHE A 832      61.780  54.560  56.830  1.00  0.00           C
ATOM   2826  HZ  PHE A 832      61.060  55.210  56.380  1.00  0.00           H
ATOM   2827  CD2 PHE A 832      62.290  52.680  58.280  1.00  0.00           C
ATOM   2828  HD2 PHE A 832      62.000  51.910  58.990  1.00  0.00           H
ATOM   2829  CE2 PHE A 832      61.340  53.540  57.720  1.00  0.00           C
ATOM   2830  HE2 PHE A 832      60.280  53.540  57.950  1.00  0.00           H
ATOM   2831  C   PHE A 832      65.420  50.950  56.360  1.00  0.00           C
ATOM   2832  O   PHE A 832      64.810  50.590  55.370  1.00  0.00           O
ATOM   2833  N   PHE A 833      66.540  51.810  56.250  1.00  0.00           N
ATOM   2834  HN  PHE A 833      66.980  52.040  57.120  1.00  0.00           H
ATOM   2835  CA  PHE A 833      67.120  52.260  54.980  1.00  0.00           C
ATOM   2836  HA  PHE A 833      66.280  52.540  54.360  1.00  0.00           H
ATOM   2837  CB  PHE A 833      68.300  53.310  55.090  1.00  0.00           C
ATOM   2838  HB1 PHE A 833      68.820  53.450  54.120  1.00  0.00           H
ATOM   2839  HB2 PHE A 833      69.070  53.060  55.860  1.00  0.00           H
ATOM   2840  CG  PHE A 833      67.610  54.630  55.580  1.00  0.00           C
ATOM   2841  CD1 PHE A 833      67.870  55.230  56.850  1.00  0.00           C
ATOM   2842  HD1 PHE A 833      68.560  54.800  57.560  1.00  0.00           H
ATOM   2843  CE1 PHE A 833      67.290  56.420  57.280  1.00  0.00           C
ATOM   2844  HE1 PHE A 833      67.530  56.770  58.280  1.00  0.00           H
ATOM   2845  CZ  PHE A 833      66.330  57.050  56.430  1.00  0.00           C
ATOM   2846  HZ  PHE A 833      65.970  58.030  56.700  1.00  0.00           H
ATOM   2847  CD2 PHE A 833      66.720  55.320  54.750  1.00  0.00           C
ATOM   2848  HD2 PHE A 833      66.440  55.040  53.750  1.00  0.00           H
ATOM   2849  CE2 PHE A 833      66.140  56.510  55.150  1.00  0.00           C
ATOM   2850  HE2 PHE A 833      65.350  56.890  54.520  1.00  0.00           H
ATOM   2851  C   PHE A 833      67.610  51.140  54.140  1.00  0.00           C
ATOM   2852  O   PHE A 833      67.450  51.110  52.890  1.00  0.00           O
ATOM   2853  N   THR A 834      68.380  50.180  54.740  1.00  0.00           N
ATOM   2854  HN  THR A 834      68.610  50.260  55.700  1.00  0.00           H
ATOM   2855  CA  THR A 834      69.000  49.070  54.000  1.00  0.00           C
ATOM   2856  HA  THR A 834      69.480  49.510  53.140  1.00  0.00           H
ATOM   2857  CB  THR A 834      70.090  48.250  54.670  1.00  0.00           C
ATOM   2858  HB  THR A 834      70.220  47.270  54.180  1.00  0.00           H
ATOM   2859  OG1 THR A 834      69.840  47.840  55.930  1.00  0.00           O
ATOM   2860  HG1 THR A 834      69.680  48.650  56.410  1.00  0.00           H
ATOM   2861  CG2 THR A 834      71.500  48.930  54.730  1.00  0.00           C
ATOM   2862 HG21 THR A 834      71.710  49.160  53.660  1.00  0.00           H
ATOM   2863 HG22 THR A 834      72.220  48.160  55.050  1.00  0.00           H
ATOM   2864 HG23 THR A 834      71.560  49.890  55.280  1.00  0.00           H
ATOM   2865  C   THR A 834      67.970  48.140  53.400  1.00  0.00           C
ATOM   2866  O   THR A 834      68.230  47.580  52.330  1.00  0.00           O
ATOM   2867  N   THR A 835      66.850  47.940  54.110  1.00  0.00           N
ATOM   2868  HN  THR A 835      66.820  48.270  55.050  1.00  0.00           H
ATOM   2869  CA  THR A 835      65.720  47.220  53.580  1.00  0.00           C
ATOM   2870  HA  THR A 835      65.930  46.200  53.300  1.00  0.00           H
ATOM   2871  CB  THR A 835      64.600  47.110  54.580  1.00  0.00           C
ATOM   2872  HB  THR A 835      64.320  48.140  54.880  1.00  0.00           H
ATOM   2873  OG1 THR A 835      64.970  46.290  55.670  1.00  0.00           O
ATOM   2874  HG1 THR A 835      65.660  46.760  56.130  1.00  0.00           H
ATOM   2875  CG2 THR A 835      63.380  46.360  54.000  1.00  0.00           C
ATOM   2876 HG21 THR A 835      62.860  47.170  53.430  1.00  0.00           H
ATOM   2877 HG22 THR A 835      62.710  45.840  54.720  1.00  0.00           H
ATOM   2878 HG23 THR A 835      63.660  45.540  53.310  1.00  0.00           H
ATOM   2879  C   THR A 835      65.210  47.810  52.290  1.00  0.00           C
ATOM   2880  O   THR A 835      64.950  47.150  51.290  1.00  0.00           O
ATOM   2881  N   PHE A 836      65.220  49.170  52.220  1.00  0.00           N
ATOM   2882  HN  PHE A 836      65.730  49.630  52.950  1.00  0.00           H
ATOM   2883  CA  PHE A 836      65.070  49.950  50.970  1.00  0.00           C
ATOM   2884  HA  PHE A 836      64.210  49.600  50.420  1.00  0.00           H
ATOM   2885  CB  PHE A 836      64.660  51.410  51.410  1.00  0.00           C
ATOM   2886  HB1 PHE A 836      65.470  51.960  51.950  1.00  0.00           H
ATOM   2887  HB2 PHE A 836      63.780  51.280  52.080  1.00  0.00           H
ATOM   2888  CG  PHE A 836      64.260  52.250  50.250  1.00  0.00           C
ATOM   2889  CD1 PHE A 836      62.970  52.110  49.670  1.00  0.00           C
ATOM   2890  HD1 PHE A 836      62.280  51.430  50.160  1.00  0.00           H
ATOM   2891  CE1 PHE A 836      62.710  52.780  48.500  1.00  0.00           C
ATOM   2892  HE1 PHE A 836      61.770  52.630  47.990  1.00  0.00           H
ATOM   2893  CZ  PHE A 836      63.600  53.730  47.970  1.00  0.00           C
ATOM   2894  HZ  PHE A 836      63.290  54.180  47.030  1.00  0.00           H
ATOM   2895  CD2 PHE A 836      65.190  53.060  49.700  1.00  0.00           C
ATOM   2896  HD2 PHE A 836      66.190  53.140  50.120  1.00  0.00           H
ATOM   2897  CE2 PHE A 836      64.880  53.890  48.590  1.00  0.00           C
ATOM   2898  HE2 PHE A 836      65.670  54.450  48.110  1.00  0.00           H
ATOM   2899  C   PHE A 836      66.150  49.820  49.910  1.00  0.00           C
ATOM   2900  O   PHE A 836      65.950  49.530  48.720  1.00  0.00           O
ATOM   2901  N   PHE A 837      67.390  49.970  50.340  1.00  0.00           N
ATOM   2902  HN  PHE A 837      67.610  50.330  51.240  1.00  0.00           H
ATOM   2903  CA  PHE A 837      68.500  49.810  49.420  1.00  0.00           C
ATOM   2904  HA  PHE A 837      68.320  50.430  48.560  1.00  0.00           H
ATOM   2905  CB  PHE A 837      69.770  50.380  50.030  1.00  0.00           C
ATOM   2906  HB1 PHE A 837      70.660  50.210  49.390  1.00  0.00           H
ATOM   2907  HB2 PHE A 837      69.960  49.940  51.040  1.00  0.00           H
ATOM   2908  CG  PHE A 837      69.820  51.910  50.120  1.00  0.00           C
ATOM   2909  CD1 PHE A 837      70.430  52.550  51.180  1.00  0.00           C
ATOM   2910  HD1 PHE A 837      70.460  52.010  52.100  1.00  0.00           H
ATOM   2911  CE1 PHE A 837      70.670  53.920  51.160  1.00  0.00           C
ATOM   2912  HE1 PHE A 837      71.000  54.430  52.040  1.00  0.00           H
ATOM   2913  CZ  PHE A 837      70.210  54.700  50.100  1.00  0.00           C
ATOM   2914  HZ  PHE A 837      70.370  55.770  50.060  1.00  0.00           H
ATOM   2915  CD2 PHE A 837      69.630  52.690  48.930  1.00  0.00           C
ATOM   2916  HD2 PHE A 837      69.170  52.360  48.010  1.00  0.00           H
ATOM   2917  CE2 PHE A 837      69.690  54.080  48.940  1.00  0.00           C
ATOM   2918  HE2 PHE A 837      69.350  54.720  48.130  1.00  0.00           H
ATOM   2919  C   PHE A 837      68.700  48.480  48.760  1.00  0.00           C
ATOM   2920  O   PHE A 837      68.950  48.420  47.560  1.00  0.00           O
ATOM   2921  N   LEU A 838      68.530  47.390  49.550  1.00  0.00           N
ATOM   2922  HN  LEU A 838      68.330  47.550  50.510  1.00  0.00           H
ATOM   2923  CA  LEU A 838      68.580  46.030  49.020  1.00  0.00           C
ATOM   2924  HA  LEU A 838      69.480  46.020  48.420  1.00  0.00           H
ATOM   2925  CB  LEU A 838      68.630  44.960  50.170  1.00  0.00           C
ATOM   2926  HB1 LEU A 838      67.610  44.930  50.590  1.00  0.00           H
ATOM   2927  HB2 LEU A 838      69.320  45.280  50.960  1.00  0.00           H
ATOM   2928  CG  LEU A 838      69.090  43.570  49.870  1.00  0.00           C
ATOM   2929  HG  LEU A 838      68.310  43.010  49.300  1.00  0.00           H
ATOM   2930  CD1 LEU A 838      70.390  43.520  49.080  1.00  0.00           C
ATOM   2931 HD11 LEU A 838      70.540  42.430  48.850  1.00  0.00           H
ATOM   2932 HD12 LEU A 838      71.280  43.960  49.550  1.00  0.00           H
ATOM   2933 HD13 LEU A 838      70.160  44.010  48.110  1.00  0.00           H
ATOM   2934  CD2 LEU A 838      69.250  42.880  51.180  1.00  0.00           C
ATOM   2935 HD21 LEU A 838      68.380  43.250  51.760  1.00  0.00           H
ATOM   2936 HD22 LEU A 838      70.150  43.110  51.780  1.00  0.00           H
ATOM   2937 HD23 LEU A 838      69.050  41.790  51.130  1.00  0.00           H
ATOM   2938  C   LEU A 838      67.420  45.690  48.080  1.00  0.00           C
ATOM   2939  O   LEU A 838      67.540  45.070  47.040  1.00  0.00           O
ATOM   2940  N   SER A 839      66.180  46.260  48.430  1.00  0.00           N
ATOM   2941  HN  SER A 839      66.050  46.710  49.310  1.00  0.00           H
ATOM   2942  CA  SER A 839      65.040  46.030  47.540  1.00  0.00           C
ATOM   2943  HA  SER A 839      65.130  45.020  47.170  1.00  0.00           H
ATOM   2944  CB  SER A 839      63.560  46.200  48.050  1.00  0.00           C
ATOM   2945  HB1 SER A 839      62.900  45.830  47.230  1.00  0.00           H
ATOM   2946  HB2 SER A 839      63.280  47.260  48.270  1.00  0.00           H
ATOM   2947  OG  SER A 839      63.310  45.350  49.200  1.00  0.00           O
ATOM   2948  HG1 SER A 839      64.020  45.410  49.850  1.00  0.00           H
ATOM   2949  C   SER A 839      65.230  46.770  46.260  1.00  0.00           C
ATOM   2950  O   SER A 839      65.010  46.180  45.170  1.00  0.00           O
ATOM   2951  N   SER A 840      65.750  47.960  46.220  1.00  0.00           N
ATOM   2952  HN  SER A 840      65.930  48.450  47.070  1.00  0.00           H
ATOM   2953  CA  SER A 840      66.140  48.720  44.990  1.00  0.00           C
ATOM   2954  HA  SER A 840      65.300  48.770  44.320  1.00  0.00           H
ATOM   2955  CB  SER A 840      66.700  50.170  45.380  1.00  0.00           C
ATOM   2956  HB1 SER A 840      66.850  50.740  44.430  1.00  0.00           H
ATOM   2957  HB2 SER A 840      67.680  50.170  45.910  1.00  0.00           H
ATOM   2958  OG  SER A 840      65.820  50.960  46.170  1.00  0.00           O
ATOM   2959  HG1 SER A 840      65.910  50.450  46.980  1.00  0.00           H
ATOM   2960  C   SER A 840      67.320  48.020  44.220  1.00  0.00           C
ATOM   2961  O   SER A 840      67.450  48.050  42.960  1.00  0.00           O
ATOM   2962  N   PHE A 841      68.250  47.410  44.940  1.00  0.00           N
ATOM   2963  HN  PHE A 841      68.240  47.420  45.930  1.00  0.00           H
ATOM   2964  CA  PHE A 841      69.300  46.550  44.320  1.00  0.00           C
ATOM   2965  HA  PHE A 841      69.840  47.180  43.610  1.00  0.00           H
ATOM   2966  CB  PHE A 841      70.400  46.210  45.420  1.00  0.00           C
ATOM   2967  HB1 PHE A 841      69.920  45.590  46.200  1.00  0.00           H
ATOM   2968  HB2 PHE A 841      70.870  47.130  45.840  1.00  0.00           H
ATOM   2969  CG  PHE A 841      71.500  45.380  44.800  1.00  0.00           C
ATOM   2970  CD1 PHE A 841      71.550  44.000  44.950  1.00  0.00           C
ATOM   2971  HD1 PHE A 841      70.860  43.410  45.540  1.00  0.00           H
ATOM   2972  CE1 PHE A 841      72.590  43.300  44.400  1.00  0.00           C
ATOM   2973  HE1 PHE A 841      72.610  42.220  44.460  1.00  0.00           H
ATOM   2974  CZ  PHE A 841      73.600  43.870  43.610  1.00  0.00           C
ATOM   2975  HZ  PHE A 841      74.310  43.290  43.050  1.00  0.00           H
ATOM   2976  CD2 PHE A 841      72.560  46.000  44.050  1.00  0.00           C
ATOM   2977  HD2 PHE A 841      72.430  47.030  43.760  1.00  0.00           H
ATOM   2978  CE2 PHE A 841      73.570  45.270  43.410  1.00  0.00           C
ATOM   2979  HE2 PHE A 841      74.240  45.710  42.700  1.00  0.00           H
ATOM   2980  C   PHE A 841      68.780  45.400  43.520  1.00  0.00           C
ATOM   2981  O   PHE A 841      68.950  45.350  42.350  1.00  0.00           O
ATOM   2982  N   LEU A 842      67.980  44.560  44.190  1.00  0.00           N
ATOM   2983  HN  LEU A 842      67.850  44.660  45.180  1.00  0.00           H
ATOM   2984  CA  LEU A 842      67.340  43.430  43.660  1.00  0.00           C
ATOM   2985  HA  LEU A 842      68.090  42.860  43.110  1.00  0.00           H
ATOM   2986  CB  LEU A 842      66.820  42.400  44.740  1.00  0.00           C
ATOM   2987  HB1 LEU A 842      66.350  41.600  44.150  1.00  0.00           H
ATOM   2988  HB2 LEU A 842      66.070  42.930  45.360  1.00  0.00           H
ATOM   2989  CG  LEU A 842      67.910  41.830  45.630  1.00  0.00           C
ATOM   2990  HG  LEU A 842      68.500  42.650  46.080  1.00  0.00           H
ATOM   2991  CD1 LEU A 842      67.360  41.050  46.810  1.00  0.00           C
ATOM   2992 HD11 LEU A 842      66.630  41.680  47.380  1.00  0.00           H
ATOM   2993 HD12 LEU A 842      68.190  40.790  47.500  1.00  0.00           H
ATOM   2994 HD13 LEU A 842      66.910  40.130  46.400  1.00  0.00           H
ATOM   2995  CD2 LEU A 842      68.970  40.870  44.920  1.00  0.00           C
ATOM   2996 HD21 LEU A 842      69.640  41.530  44.330  1.00  0.00           H
ATOM   2997 HD22 LEU A 842      68.430  40.100  44.340  1.00  0.00           H
ATOM   2998 HD23 LEU A 842      69.530  40.260  45.650  1.00  0.00           H
ATOM   2999  C   LEU A 842      66.330  43.730  42.590  1.00  0.00           C
ATOM   3000  O   LEU A 842      66.400  43.100  41.510  1.00  0.00           O
ATOM   3001  N   LYS A 843      65.490  44.770  42.680  1.00  0.00           N
ATOM   3002  HN  LYS A 843      65.530  45.340  43.500  1.00  0.00           H
ATOM   3003  CA  LYS A 843      64.610  45.210  41.580  1.00  0.00           C
ATOM   3004  HA  LYS A 843      63.980  44.370  41.330  1.00  0.00           H
ATOM   3005  CB  LYS A 843      63.660  46.350  41.980  1.00  0.00           C
ATOM   3006  HB1 LYS A 843      64.260  47.210  42.350  1.00  0.00           H
ATOM   3007  HB2 LYS A 843      62.970  46.070  42.810  1.00  0.00           H
ATOM   3008  CG  LYS A 843      62.900  46.990  40.810  1.00  0.00           C
ATOM   3009  HG1 LYS A 843      63.440  47.030  39.840  1.00  0.00           H
ATOM   3010  HG2 LYS A 843      62.660  48.060  40.960  1.00  0.00           H
ATOM   3011  CD  LYS A 843      61.540  46.360  40.720  1.00  0.00           C
ATOM   3012  HD1 LYS A 843      61.020  46.710  41.640  1.00  0.00           H
ATOM   3013  HD2 LYS A 843      61.650  45.260  40.760  1.00  0.00           H
ATOM   3014  CE  LYS A 843      60.860  46.670  39.430  1.00  0.00           C
ATOM   3015  HE1 LYS A 843      61.360  46.160  38.580  1.00  0.00           H
ATOM   3016  HE2 LYS A 843      60.730  47.770  39.350  1.00  0.00           H
ATOM   3017  NZ  LYS A 843      59.500  46.110  39.450  1.00  0.00           N
ATOM   3018  HZ1 LYS A 843      59.700  45.100  39.470  1.00  0.00           H
ATOM   3019  HZ2 LYS A 843      58.940  46.400  38.620  1.00  0.00           H
ATOM   3020  HZ3 LYS A 843      58.940  46.380  40.290  1.00  0.00           H
ATOM   3021  C   LYS A 843      65.410  45.700  40.400  1.00  0.00           C
ATOM   3022  O   LYS A 843      65.120  45.200  39.320  1.00  0.00           O
ATOM   3023  N   GLN A 844      66.490  46.480  40.560  1.00  0.00           N
ATOM   3024  HN  GLN A 844      66.620  46.860  41.470  1.00  0.00           H
ATOM   3025  CA  GLN A 844      67.250  46.960  39.420  1.00  0.00           C
ATOM   3026  HA  GLN A 844      66.640  47.110  38.550  1.00  0.00           H
ATOM   3027  CB  GLN A 844      67.970  48.350  39.660  1.00  0.00           C
ATOM   3028  HB1 GLN A 844      68.630  48.630  38.800  1.00  0.00           H
ATOM   3029  HB2 GLN A 844      68.580  48.170  40.570  1.00  0.00           H
ATOM   3030  CG  GLN A 844      67.060  49.450  39.840  1.00  0.00           C
ATOM   3031  HG1 GLN A 844      67.510  50.470  39.800  1.00  0.00           H
ATOM   3032  HG2 GLN A 844      66.690  49.470  40.890  1.00  0.00           H
ATOM   3033  CD  GLN A 844      65.790  49.470  39.050  1.00  0.00           C
ATOM   3034  OE1 GLN A 844      64.640  49.570  39.530  1.00  0.00           O
ATOM   3035  NE2 GLN A 844      65.930  49.590  37.700  1.00  0.00           N
ATOM   3036 HE21 GLN A 844      65.070  49.790  37.250  1.00  0.00           H
ATOM   3037 HE22 GLN A 844      66.780  49.870  37.240  1.00  0.00           H
ATOM   3038  C   GLN A 844      68.290  45.940  38.980  1.00  0.00           C
ATOM   3039  O   GLN A 844      69.280  46.410  38.380  1.00  0.00           O
ATOM   3040  N   PHE A 845      68.060  44.610  39.090  1.00  0.00           N
ATOM   3041  HN  PHE A 845      67.320  44.270  39.660  1.00  0.00           H
ATOM   3042  CA  PHE A 845      69.010  43.570  38.730  1.00  0.00           C
ATOM   3043  HA  PHE A 845      70.050  43.880  38.710  1.00  0.00           H
ATOM   3044  CB  PHE A 845      68.930  42.460  39.710  1.00  0.00           C
ATOM   3045  HB1 PHE A 845      68.060  41.790  39.530  1.00  0.00           H
ATOM   3046  HB2 PHE A 845      68.720  42.860  40.740  1.00  0.00           H
ATOM   3047  CG  PHE A 845      70.120  41.590  39.800  1.00  0.00           C
ATOM   3048  CD1 PHE A 845      70.240  40.260  39.190  1.00  0.00           C
ATOM   3049  HD1 PHE A 845      69.540  40.060  38.400  1.00  0.00           H
ATOM   3050  CE1 PHE A 845      71.290  39.370  39.510  1.00  0.00           C
ATOM   3051  HE1 PHE A 845      71.220  38.380  39.070  1.00  0.00           H
ATOM   3052  CZ  PHE A 845      72.250  39.830  40.400  1.00  0.00           C
ATOM   3053  HZ  PHE A 845      73.020  39.130  40.700  1.00  0.00           H
ATOM   3054  CD2 PHE A 845      71.030  41.910  40.830  1.00  0.00           C
ATOM   3055  HD2 PHE A 845      70.800  42.760  41.460  1.00  0.00           H
ATOM   3056  CE2 PHE A 845      72.100  41.040  41.050  1.00  0.00           C
ATOM   3057  HE2 PHE A 845      72.800  41.290  41.840  1.00  0.00           H
ATOM   3058  C   PHE A 845      68.750  43.060  37.380  1.00  0.00           C
ATOM   3059  O   PHE A 845      69.550  42.320  36.810  1.00  0.00           O
ATOM   3060  N   LYS A 846      67.750  43.540  36.650  1.00  0.00           N
ATOM   3061  HN  LYS A 846      67.190  44.250  37.090  1.00  0.00           H
ATOM   3062  CA  LYS A 846      67.260  43.050  35.370  1.00  0.00           C
ATOM   3063  HA  LYS A 846      66.930  42.030  35.560  1.00  0.00           H
ATOM   3064  CB  LYS A 846      66.000  43.850  35.020  1.00  0.00           C
ATOM   3065  HB1 LYS A 846      65.340  43.680  35.900  1.00  0.00           H
ATOM   3066  HB2 LYS A 846      65.560  43.580  34.040  1.00  0.00           H
ATOM   3067  CG  LYS A 846      66.100  45.420  35.020  1.00  0.00           C
ATOM   3068  HG1 LYS A 846      66.560  45.750  34.060  1.00  0.00           H
ATOM   3069  HG2 LYS A 846      66.720  45.810  35.850  1.00  0.00           H
ATOM   3070  CD  LYS A 846      64.660  46.040  35.080  1.00  0.00           C
ATOM   3071  HD1 LYS A 846      64.210  46.050  36.090  1.00  0.00           H
ATOM   3072  HD2 LYS A 846      64.090  45.310  34.460  1.00  0.00           H
ATOM   3073  CE  LYS A 846      64.410  47.400  34.430  1.00  0.00           C
ATOM   3074  HE1 LYS A 846      64.780  47.380  33.380  1.00  0.00           H
ATOM   3075  HE2 LYS A 846      64.980  48.190  34.970  1.00  0.00           H
ATOM   3076  NZ  LYS A 846      63.010  47.780  34.370  1.00  0.00           N
ATOM   3077  HZ1 LYS A 846      62.570  47.200  33.630  1.00  0.00           H
ATOM   3078  HZ2 LYS A 846      62.840  48.680  33.880  1.00  0.00           H
ATOM   3079  HZ3 LYS A 846      62.440  47.870  35.220  1.00  0.00           H
ATOM   3080  C   LYS A 846      68.250  43.030  34.220  1.00  0.00           C
ATOM   3081  O   LYS A 846      68.320  42.020  33.530  1.00  0.00           O
ATOM   3082  N   THR A 847      69.110  44.060  34.070  1.00  0.00           N
ATOM   3083  HN  THR A 847      68.960  44.870  34.620  1.00  0.00           H
ATOM   3084  CA  THR A 847      69.930  44.060  32.800  1.00  0.00           C
ATOM   3085  HA  THR A 847      69.480  43.390  32.080  1.00  0.00           H
ATOM   3086  CB  THR A 847      70.050  45.410  32.130  1.00  0.00           C
ATOM   3087  HB  THR A 847      70.680  45.380  31.220  1.00  0.00           H
ATOM   3088  OG1 THR A 847      70.660  46.410  32.970  1.00  0.00           O
ATOM   3089  HG1 THR A 847      69.940  46.730  33.520  1.00  0.00           H
ATOM   3090  CG2 THR A 847      68.630  45.910  31.830  1.00  0.00           C
ATOM   3091 HG21 THR A 847      68.050  46.040  32.770  1.00  0.00           H
ATOM   3092 HG22 THR A 847      68.170  45.260  31.060  1.00  0.00           H
ATOM   3093 HG23 THR A 847      68.590  46.940  31.400  1.00  0.00           H
ATOM   3094  C   THR A 847      71.380  43.560  32.910  1.00  0.00           C
ATOM   3095  O   THR A 847      72.280  43.630  32.060  1.00  0.00           O
ATOM   3096  N   LYS A 848      71.820  42.980  34.090  1.00  0.00           N
ATOM   3097  HN  LYS A 848      71.220  42.780  34.870  1.00  0.00           H
ATOM   3098  CA  LYS A 848      73.150  42.690  34.520  1.00  0.00           C
ATOM   3099  HA  LYS A 848      73.650  43.620  34.320  1.00  0.00           H
ATOM   3100  CB  LYS A 848      73.280  42.220  35.970  1.00  0.00           C
ATOM   3101  HB1 LYS A 848      74.300  42.050  36.370  1.00  0.00           H
ATOM   3102  HB2 LYS A 848      72.700  41.290  36.130  1.00  0.00           H
ATOM   3103  CG  LYS A 848      72.840  43.340  36.900  1.00  0.00           C
ATOM   3104  HG1 LYS A 848      71.730  43.400  36.930  1.00  0.00           H
ATOM   3105  HG2 LYS A 848      73.230  44.290  36.470  1.00  0.00           H
ATOM   3106  CD  LYS A 848      73.300  43.100  38.390  1.00  0.00           C
ATOM   3107  HD1 LYS A 848      74.370  42.830  38.300  1.00  0.00           H
ATOM   3108  HD2 LYS A 848      72.820  42.160  38.740  1.00  0.00           H
ATOM   3109  CE  LYS A 848      73.140  44.270  39.410  1.00  0.00           C
ATOM   3110  HE1 LYS A 848      73.810  44.080  40.270  1.00  0.00           H
ATOM   3111  HE2 LYS A 848      72.090  44.380  39.780  1.00  0.00           H
ATOM   3112  NZ  LYS A 848      73.560  45.540  38.770  1.00  0.00           N
ATOM   3113  HZ1 LYS A 848      72.770  45.810  38.130  1.00  0.00           H
ATOM   3114  HZ2 LYS A 848      74.380  45.450  38.160  1.00  0.00           H
ATOM   3115  HZ3 LYS A 848      73.730  46.280  39.480  1.00  0.00           H
ATOM   3116  C   LYS A 848      73.890  41.700  33.650  1.00  0.00           C
ATOM   3117  O   LYS A 848      73.360  40.920  32.840  1.00  0.00           O
ATOM   3118  N   ARG A 849      75.240  41.760  33.690  1.00  0.00           N
ATOM   3119  HN  ARG A 849      75.630  42.220  34.480  1.00  0.00           H
ATOM   3120  CA  ARG A 849      76.120  40.980  32.810  1.00  0.00           C
ATOM   3121  HA  ARG A 849      75.820  41.250  31.810  1.00  0.00           H
ATOM   3122  CB  ARG A 849      77.530  41.500  33.080  1.00  0.00           C
ATOM   3123  HB1 ARG A 849      78.260  40.790  32.640  1.00  0.00           H
ATOM   3124  HB2 ARG A 849      77.710  41.630  34.170  1.00  0.00           H
ATOM   3125  CG  ARG A 849      77.660  42.860  32.370  1.00  0.00           C
ATOM   3126  HG1 ARG A 849      76.660  43.340  32.400  1.00  0.00           H
ATOM   3127  HG2 ARG A 849      77.890  42.660  31.300  1.00  0.00           H
ATOM   3128  CD  ARG A 849      78.700  43.790  33.010  1.00  0.00           C
ATOM   3129  HD1 ARG A 849      78.630  43.760  34.110  1.00  0.00           H
ATOM   3130  HD2 ARG A 849      78.580  44.840  32.680  1.00  0.00           H
ATOM   3131  NE  ARG A 849      80.040  43.190  32.660  1.00  0.00           N
ATOM   3132  HE  ARG A 849      80.050  42.430  32.030  1.00  0.00           H
ATOM   3133  CZ  ARG A 849      81.220  43.500  33.240  1.00  0.00           C
ATOM   3134  NH1 ARG A 849      82.310  42.960  32.870  1.00  0.00           N
ATOM   3135 HH11 ARG A 849      82.290  42.410  32.030  1.00  0.00           H
ATOM   3136 HH12 ARG A 849      83.150  43.250  33.340  1.00  0.00           H
ATOM   3137  NH2 ARG A 849      81.280  44.600  34.010  1.00  0.00           N
ATOM   3138 HH21 ARG A 849      80.500  45.230  34.070  1.00  0.00           H
ATOM   3139 HH22 ARG A 849      82.220  44.840  34.260  1.00  0.00           H
ATOM   3140  C   ARG A 849      76.160  39.450  33.000  1.00  0.00           C
ATOM   3141  O   ARG A 849      76.740  38.660  32.240  1.00  0.00           O
ATOM   3142  N   TYR A 850      75.590  38.990  34.170  1.00  0.00           N
ATOM   3143  HN  TYR A 850      75.080  39.650  34.720  1.00  0.00           H
ATOM   3144  CA  TYR A 850      75.730  37.710  34.820  1.00  0.00           C
ATOM   3145  HA  TYR A 850      76.020  36.990  34.070  1.00  0.00           H
ATOM   3146  CB  TYR A 850      76.880  37.870  35.920  1.00  0.00           C
ATOM   3147  HB1 TYR A 850      77.860  37.790  35.390  1.00  0.00           H
ATOM   3148  HB2 TYR A 850      76.940  37.050  36.680  1.00  0.00           H
ATOM   3149  CG  TYR A 850      76.910  39.220  36.610  1.00  0.00           C
ATOM   3150  CD1 TYR A 850      77.870  40.170  36.320  1.00  0.00           C
ATOM   3151  HD1 TYR A 850      78.520  40.110  35.450  1.00  0.00           H
ATOM   3152  CE1 TYR A 850      78.020  41.350  37.070  1.00  0.00           C
ATOM   3153  HE1 TYR A 850      78.700  42.140  36.800  1.00  0.00           H
ATOM   3154  CZ  TYR A 850      77.170  41.460  38.160  1.00  0.00           C
ATOM   3155  OH  TYR A 850      77.250  42.640  38.930  1.00  0.00           O
ATOM   3156  HH  TYR A 850      77.630  43.330  38.390  1.00  0.00           H
ATOM   3157  CD2 TYR A 850      76.110  39.370  37.680  1.00  0.00           C
ATOM   3158  HD2 TYR A 850      75.370  38.600  37.860  1.00  0.00           H
ATOM   3159  CE2 TYR A 850      76.180  40.520  38.470  1.00  0.00           C
ATOM   3160  HE2 TYR A 850      75.410  40.750  39.200  1.00  0.00           H
ATOM   3161  C   TYR A 850      74.340  37.240  35.400  1.00  0.00           C
ATOM   3162  O   TYR A 850      73.530  38.020  35.890  1.00  0.00           O
ATOM   3163  N   PHE A 851      74.130  35.910  35.130  1.00  0.00           N
ATOM   3164  HN  PHE A 851      74.830  35.330  34.710  1.00  0.00           H
ATOM   3165  CA  PHE A 851      72.860  35.150  35.370  1.00  0.00           C
ATOM   3166  HA  PHE A 851      73.110  34.120  35.490  1.00  0.00           H
ATOM   3167  CB  PHE A 851      72.170  35.450  36.720  1.00  0.00           C
ATOM   3168  HB1 PHE A 851      71.270  34.830  36.870  1.00  0.00           H
ATOM   3169  HB2 PHE A 851      71.880  36.510  36.790  1.00  0.00           H
ATOM   3170  CG  PHE A 851      73.030  34.920  37.840  1.00  0.00           C
ATOM   3171  CD1 PHE A 851      72.980  33.600  38.340  1.00  0.00           C
ATOM   3172  HD1 PHE A 851      72.410  32.760  38.000  1.00  0.00           H
ATOM   3173  CE1 PHE A 851      73.820  33.270  39.430  1.00  0.00           C
ATOM   3174  HE1 PHE A 851      73.940  32.200  39.560  1.00  0.00           H
ATOM   3175  CZ  PHE A 851      74.640  34.190  40.050  1.00  0.00           C
ATOM   3176  HZ  PHE A 851      75.120  33.820  40.940  1.00  0.00           H
ATOM   3177  CD2 PHE A 851      73.740  35.940  38.570  1.00  0.00           C
ATOM   3178  HD2 PHE A 851      73.580  36.980  38.330  1.00  0.00           H
ATOM   3179  CE2 PHE A 851      74.510  35.530  39.680  1.00  0.00           C
ATOM   3180  HE2 PHE A 851      75.040  36.330  40.180  1.00  0.00           H
ATOM   3181  C   PHE A 851      71.870  35.350  34.140  1.00  0.00           C
ATOM   3182  O   PHE A 851      71.710  36.420  33.510  1.00  0.00           O
ATOM   3183  N   PRO A 852      71.140  34.160  33.740  1.00  0.00           N
ATOM   3184  CD  PRO A 852      71.630  32.830  34.220  1.00  0.00           C
ATOM   3185  HD1 PRO A 852      71.160  32.790  35.230  1.00  0.00           H
ATOM   3186  HD2 PRO A 852      72.700  32.570  34.250  1.00  0.00           H
ATOM   3187  CA  PRO A 852      70.060  34.030  32.690  1.00  0.00           C
ATOM   3188  HA  PRO A 852      70.560  34.230  31.760  1.00  0.00           H
ATOM   3189  CB  PRO A 852      69.570  32.630  32.920  1.00  0.00           C
ATOM   3190  HB1 PRO A 852      69.090  32.090  32.080  1.00  0.00           H
ATOM   3191  HB2 PRO A 852      68.850  32.570  33.760  1.00  0.00           H
ATOM   3192  CG  PRO A 852      70.820  31.820  33.400  1.00  0.00           C
ATOM   3193  HG1 PRO A 852      70.350  31.040  34.040  1.00  0.00           H
ATOM   3194  HG2 PRO A 852      71.500  31.360  32.650  1.00  0.00           H
ATOM   3195  C   PRO A 852      68.980  35.130  32.900  1.00  0.00           C
ATOM   3196  O   PRO A 852      68.650  35.500  34.030  1.00  0.00           O
ATOM   3197  N   THR A 853      68.390  35.640  31.770  1.00  0.00           N
ATOM   3198  HN  THR A 853      68.760  35.290  30.900  1.00  0.00           H
ATOM   3199  CA  THR A 853      67.400  36.690  31.850  1.00  0.00           C
ATOM   3200  HA  THR A 853      67.840  37.490  32.430  1.00  0.00           H
ATOM   3201  CB  THR A 853      66.880  37.160  30.510  1.00  0.00           C
ATOM   3202  HB  THR A 853      66.860  36.290  29.820  1.00  0.00           H
ATOM   3203  OG1 THR A 853      67.740  38.120  29.990  1.00  0.00           O
ATOM   3204  HG1 THR A 853      68.290  37.710  29.330  1.00  0.00           H
ATOM   3205  CG2 THR A 853      65.510  37.840  30.460  1.00  0.00           C
ATOM   3206 HG21 THR A 853      65.110  37.800  29.430  1.00  0.00           H
ATOM   3207 HG22 THR A 853      65.550  38.850  30.910  1.00  0.00           H
ATOM   3208 HG23 THR A 853      64.790  37.330  31.150  1.00  0.00           H
ATOM   3209  C   THR A 853      66.220  36.260  32.740  1.00  0.00           C
ATOM   3210  O   THR A 853      65.610  37.020  33.500  1.00  0.00           O
ATOM   3211  N   LYS A 854      65.830  35.020  32.680  1.00  0.00           N
ATOM   3212  HN  LYS A 854      66.090  34.340  32.000  1.00  0.00           H
ATOM   3213  CA  LYS A 854      64.830  34.600  33.670  1.00  0.00           C
ATOM   3214  HA  LYS A 854      63.980  35.270  33.510  1.00  0.00           H
ATOM   3215  CB  LYS A 854      64.280  33.210  33.220  1.00  0.00           C
ATOM   3216  HB1 LYS A 854      63.540  32.870  33.990  1.00  0.00           H
ATOM   3217  HB2 LYS A 854      65.030  32.400  33.260  1.00  0.00           H
ATOM   3218  CG  LYS A 854      63.610  33.420  31.830  1.00  0.00           C
ATOM   3219  HG1 LYS A 854      64.310  33.810  31.060  1.00  0.00           H
ATOM   3220  HG2 LYS A 854      62.820  34.200  31.950  1.00  0.00           H
ATOM   3221  CD  LYS A 854      63.060  32.110  31.350  1.00  0.00           C
ATOM   3222  HD1 LYS A 854      62.340  31.670  32.070  1.00  0.00           H
ATOM   3223  HD2 LYS A 854      63.900  31.400  31.410  1.00  0.00           H
ATOM   3224  CE  LYS A 854      62.530  32.120  29.940  1.00  0.00           C
ATOM   3225  HE1 LYS A 854      63.370  32.310  29.260  1.00  0.00           H
ATOM   3226  HE2 LYS A 854      61.900  33.040  29.910  1.00  0.00           H
ATOM   3227  NZ  LYS A 854      61.780  30.930  29.490  1.00  0.00           N
ATOM   3228  HZ1 LYS A 854      62.440  30.130  29.370  1.00  0.00           H
ATOM   3229  HZ2 LYS A 854      61.430  31.090  28.530  1.00  0.00           H
ATOM   3230  HZ3 LYS A 854      61.000  30.570  30.080  1.00  0.00           H
ATOM   3231  C   LYS A 854      65.290  34.470  35.130  1.00  0.00           C
ATOM   3232  O   LYS A 854      64.480  34.580  36.030  1.00  0.00           O
ATOM   3233  N   VAL A 855      66.530  34.240  35.420  1.00  0.00           N
ATOM   3234  HN  VAL A 855      67.270  34.160  34.760  1.00  0.00           H
ATOM   3235  CA  VAL A 855      67.070  34.360  36.770  1.00  0.00           C
ATOM   3236  HA  VAL A 855      66.380  33.880  37.440  1.00  0.00           H
ATOM   3237  CB  VAL A 855      68.440  33.830  37.020  1.00  0.00           C
ATOM   3238  HB  VAL A 855      69.180  34.030  36.210  1.00  0.00           H
ATOM   3239  CG1 VAL A 855      69.060  34.240  38.380  1.00  0.00           C
ATOM   3240 HG11 VAL A 855      68.430  33.900  39.220  1.00  0.00           H
ATOM   3241 HG12 VAL A 855      69.140  35.330  38.590  1.00  0.00           H
ATOM   3242 HG13 VAL A 855      70.070  33.790  38.520  1.00  0.00           H
ATOM   3243  CG2 VAL A 855      68.410  32.280  37.180  1.00  0.00           C
ATOM   3244 HG21 VAL A 855      67.590  31.950  37.840  1.00  0.00           H
ATOM   3245 HG22 VAL A 855      69.450  31.930  37.410  1.00  0.00           H
ATOM   3246 HG23 VAL A 855      68.200  31.740  36.230  1.00  0.00           H
ATOM   3247  C   VAL A 855      67.040  35.890  37.150  1.00  0.00           C
ATOM   3248  O   VAL A 855      66.630  36.280  38.270  1.00  0.00           O
ATOM   3249  N   ARG A 856      67.370  36.900  36.300  1.00  0.00           N
ATOM   3250  HN  ARG A 856      67.740  36.650  35.400  1.00  0.00           H
ATOM   3251  CA  ARG A 856      67.440  38.290  36.720  1.00  0.00           C
ATOM   3252  HA  ARG A 856      67.990  38.420  37.640  1.00  0.00           H
ATOM   3253  CB  ARG A 856      68.140  39.140  35.550  1.00  0.00           C
ATOM   3254  HB1 ARG A 856      68.360  40.130  36.020  1.00  0.00           H
ATOM   3255  HB2 ARG A 856      67.530  39.300  34.630  1.00  0.00           H
ATOM   3256  CG  ARG A 856      69.570  38.570  35.330  1.00  0.00           C
ATOM   3257  HG1 ARG A 856      69.460  37.600  34.800  1.00  0.00           H
ATOM   3258  HG2 ARG A 856      70.000  38.340  36.320  1.00  0.00           H
ATOM   3259  CD  ARG A 856      70.630  39.570  34.690  1.00  0.00           C
ATOM   3260  HD1 ARG A 856      71.630  39.100  34.610  1.00  0.00           H
ATOM   3261  HD2 ARG A 856      70.600  40.490  35.310  1.00  0.00           H
ATOM   3262  NE  ARG A 856      70.020  39.820  33.310  1.00  0.00           N
ATOM   3263  HE  ARG A 856      69.280  40.480  33.270  1.00  0.00           H
ATOM   3264  CZ  ARG A 856      70.460  39.550  32.090  1.00  0.00           C
ATOM   3265  NH1 ARG A 856      71.150  38.510  31.800  1.00  0.00           N
ATOM   3266 HH11 ARG A 856      71.410  37.950  32.580  1.00  0.00           H
ATOM   3267 HH12 ARG A 856      71.420  38.440  30.850  1.00  0.00           H
ATOM   3268  NH2 ARG A 856      70.030  40.400  31.130  1.00  0.00           N
ATOM   3269 HH21 ARG A 856      69.950  40.050  30.200  1.00  0.00           H
ATOM   3270 HH22 ARG A 856      69.400  41.100  31.450  1.00  0.00           H
ATOM   3271  C   ARG A 856      66.020  38.830  36.890  1.00  0.00           C
ATOM   3272  O   ARG A 856      65.740  39.660  37.800  1.00  0.00           O
ATOM   3273  N   SER A 857      65.110  38.390  36.030  1.00  0.00           N
ATOM   3274  HN  SER A 857      65.320  37.820  35.250  1.00  0.00           H
ATOM   3275  CA  SER A 857      63.690  38.700  36.170  1.00  0.00           C
ATOM   3276  HA  SER A 857      63.560  39.760  36.330  1.00  0.00           H
ATOM   3277  CB  SER A 857      63.070  38.330  34.790  1.00  0.00           C
ATOM   3278  HB1 SER A 857      63.170  37.220  34.780  1.00  0.00           H
ATOM   3279  HB2 SER A 857      63.810  38.830  34.130  1.00  0.00           H
ATOM   3280  OG  SER A 857      61.760  38.830  34.530  1.00  0.00           O
ATOM   3281  HG1 SER A 857      61.150  38.380  35.110  1.00  0.00           H
ATOM   3282  C   SER A 857      63.030  38.060  37.320  1.00  0.00           C
ATOM   3283  O   SER A 857      62.270  38.680  38.050  1.00  0.00           O
ATOM   3284  N   THR A 858      63.330  36.790  37.580  1.00  0.00           N
ATOM   3285  HN  THR A 858      63.960  36.270  37.020  1.00  0.00           H
ATOM   3286  CA  THR A 858      62.970  36.210  38.890  1.00  0.00           C
ATOM   3287  HA  THR A 858      61.910  36.320  39.050  1.00  0.00           H
ATOM   3288  CB  THR A 858      63.350  34.690  39.040  1.00  0.00           C
ATOM   3289  HB  THR A 858      64.390  34.670  38.660  1.00  0.00           H
ATOM   3290  OG1 THR A 858      62.500  33.920  38.230  1.00  0.00           O
ATOM   3291  HG1 THR A 858      62.690  34.250  37.350  1.00  0.00           H
ATOM   3292  CG2 THR A 858      63.170  34.260  40.450  1.00  0.00           C
ATOM   3293 HG21 THR A 858      62.120  34.410  40.820  1.00  0.00           H
ATOM   3294 HG22 THR A 858      63.940  34.800  41.040  1.00  0.00           H
ATOM   3295 HG23 THR A 858      63.310  33.160  40.430  1.00  0.00           H
ATOM   3296  C   THR A 858      63.520  37.030  40.130  1.00  0.00           C
ATOM   3297  O   THR A 858      62.760  37.280  41.040  1.00  0.00           O
ATOM   3298  N   ILE A 859      64.800  37.450  40.180  1.00  0.00           N
ATOM   3299  HN  ILE A 859      65.520  36.980  39.660  1.00  0.00           H
ATOM   3300  CA  ILE A 859      65.250  38.370  41.230  1.00  0.00           C
ATOM   3301  HA  ILE A 859      65.190  37.890  42.190  1.00  0.00           H
ATOM   3302  CB  ILE A 859      66.770  38.500  41.120  1.00  0.00           C
ATOM   3303  HB  ILE A 859      66.980  38.590  40.030  1.00  0.00           H
ATOM   3304  CG2 ILE A 859      67.300  39.790  41.730  1.00  0.00           C
ATOM   3305 HG21 ILE A 859      67.020  40.620  41.040  1.00  0.00           H
ATOM   3306 HG22 ILE A 859      68.410  39.830  41.820  1.00  0.00           H
ATOM   3307 HG23 ILE A 859      66.830  40.010  42.710  1.00  0.00           H
ATOM   3308  CG1 ILE A 859      67.620  37.300  41.620  1.00  0.00           C
ATOM   3309 HG11 ILE A 859      67.170  36.320  41.350  1.00  0.00           H
ATOM   3310 HG12 ILE A 859      67.740  37.550  42.690  1.00  0.00           H
ATOM   3311  CD  ILE A 859      68.980  37.220  40.920  1.00  0.00           C
ATOM   3312  HD1 ILE A 859      69.420  36.240  41.190  1.00  0.00           H
ATOM   3313  HD2 ILE A 859      69.560  38.090  41.330  1.00  0.00           H
ATOM   3314  HD3 ILE A 859      68.910  37.390  39.820  1.00  0.00           H
ATOM   3315  C   ILE A 859      64.480  39.690  41.310  1.00  0.00           C
ATOM   3316  O   ILE A 859      64.140  40.170  42.350  1.00  0.00           O
ATOM   3317  N   SER A 860      64.260  40.260  40.120  1.00  0.00           N
ATOM   3318  HN  SER A 860      64.550  39.910  39.240  1.00  0.00           H
ATOM   3319  CA  SER A 860      63.560  41.540  39.960  1.00  0.00           C
ATOM   3320  HA  SER A 860      64.140  42.260  40.510  1.00  0.00           H
ATOM   3321  CB  SER A 860      63.710  41.990  38.490  1.00  0.00           C
ATOM   3322  HB1 SER A 860      63.170  41.280  37.830  1.00  0.00           H
ATOM   3323  HB2 SER A 860      64.820  41.970  38.390  1.00  0.00           H
ATOM   3324  OG  SER A 860      63.290  43.370  38.360  1.00  0.00           O
ATOM   3325  HG1 SER A 860      63.970  43.940  38.730  1.00  0.00           H
ATOM   3326  C   SER A 860      62.160  41.530  40.510  1.00  0.00           C
ATOM   3327  O   SER A 860      61.710  42.450  41.200  1.00  0.00           O
ATOM   3328  N   ASP A 861      61.370  40.490  40.260  1.00  0.00           N
ATOM   3329  HN  ASP A 861      61.720  39.720  39.740  1.00  0.00           H
ATOM   3330  CA  ASP A 861      59.920  40.420  40.540  1.00  0.00           C
ATOM   3331  HA  ASP A 861      59.470  41.400  40.500  1.00  0.00           H
ATOM   3332  CB  ASP A 861      59.200  39.340  39.620  1.00  0.00           C
ATOM   3333  HB1 ASP A 861      58.190  39.090  40.020  1.00  0.00           H
ATOM   3334  HB2 ASP A 861      59.820  38.430  39.570  1.00  0.00           H
ATOM   3335  CG  ASP A 861      58.950  39.940  38.260  1.00  0.00           C
ATOM   3336  OD1 ASP A 861      59.130  41.190  37.980  1.00  0.00           O
ATOM   3337  OD2 ASP A 861      58.530  39.130  37.370  1.00  0.00           O
ATOM   3338  C   ASP A 861      59.690  40.000  42.050  1.00  0.00           C
ATOM   3339  O   ASP A 861      58.640  40.010  42.690  1.00  0.00           O
ATOM   3340  N   PHE A 862      60.760  39.420  42.620  1.00  0.00           N
ATOM   3341  HN  PHE A 862      61.590  39.330  42.080  1.00  0.00           H
ATOM   3342  CA  PHE A 862      60.760  38.780  43.950  1.00  0.00           C
ATOM   3343  HA  PHE A 862      59.710  38.730  44.170  1.00  0.00           H
ATOM   3344  CB  PHE A 862      61.320  37.340  43.860  1.00  0.00           C
ATOM   3345  HB1 PHE A 862      62.430  37.350  43.810  1.00  0.00           H
ATOM   3346  HB2 PHE A 862      60.940  37.070  42.850  1.00  0.00           H
ATOM   3347  CG  PHE A 862      60.680  36.410  44.820  1.00  0.00           C
ATOM   3348  CD1 PHE A 862      59.440  36.540  45.410  1.00  0.00           C
ATOM   3349  HD1 PHE A 862      58.910  37.480  45.450  1.00  0.00           H
ATOM   3350  CE1 PHE A 862      58.870  35.480  46.140  1.00  0.00           C
ATOM   3351  HE1 PHE A 862      57.870  35.530  46.540  1.00  0.00           H
ATOM   3352  CZ  PHE A 862      59.550  34.260  46.310  1.00  0.00           C
ATOM   3353  HZ  PHE A 862      59.060  33.460  46.830  1.00  0.00           H
ATOM   3354  CD2 PHE A 862      61.460  35.190  45.070  1.00  0.00           C
ATOM   3355  HD2 PHE A 862      62.480  35.120  44.700  1.00  0.00           H
ATOM   3356  CE2 PHE A 862      60.950  34.130  45.820  1.00  0.00           C
ATOM   3357  HE2 PHE A 862      61.570  33.250  45.960  1.00  0.00           H
ATOM   3358  C   PHE A 862      61.650  39.580  44.940  1.00  0.00           C
ATOM   3359  O   PHE A 862      62.070  39.200  46.030  1.00  0.00           O
ATOM   3360  N   ALA A 863      61.930  40.860  44.590  1.00  0.00           N
ATOM   3361  HN  ALA A 863      61.600  41.150  43.690  1.00  0.00           H
ATOM   3362  CA  ALA A 863      63.080  41.510  45.130  1.00  0.00           C
ATOM   3363  HA  ALA A 863      63.950  40.880  45.020  1.00  0.00           H
ATOM   3364  CB  ALA A 863      63.270  42.730  44.220  1.00  0.00           C
ATOM   3365  HB1 ALA A 863      63.470  42.410  43.180  1.00  0.00           H
ATOM   3366  HB2 ALA A 863      64.170  43.330  44.500  1.00  0.00           H
ATOM   3367  HB3 ALA A 863      62.390  43.410  44.140  1.00  0.00           H
ATOM   3368  C   ALA A 863      62.970  41.930  46.580  1.00  0.00           C
ATOM   3369  O   ALA A 863      63.850  41.830  47.400  1.00  0.00           O
ATOM   3370  N   VAL A 864      61.770  42.300  46.980  1.00  0.00           N
ATOM   3371  HN  VAL A 864      61.070  42.340  46.260  1.00  0.00           H
ATOM   3372  CA  VAL A 864      61.350  42.600  48.330  1.00  0.00           C
ATOM   3373  HA  VAL A 864      62.150  43.220  48.720  1.00  0.00           H
ATOM   3374  CB  VAL A 864      60.140  43.520  48.460  1.00  0.00           C
ATOM   3375  HB  VAL A 864      60.340  44.350  47.750  1.00  0.00           H
ATOM   3376  CG1 VAL A 864      58.820  42.890  48.050  1.00  0.00           C
ATOM   3377 HG11 VAL A 864      58.970  42.400  47.070  1.00  0.00           H
ATOM   3378 HG12 VAL A 864      58.110  43.740  48.030  1.00  0.00           H
ATOM   3379 HG13 VAL A 864      58.520  42.080  48.760  1.00  0.00           H
ATOM   3380  CG2 VAL A 864      60.040  44.130  49.790  1.00  0.00           C
ATOM   3381 HG21 VAL A 864      59.350  44.980  49.630  1.00  0.00           H
ATOM   3382 HG22 VAL A 864      61.010  44.490  50.200  1.00  0.00           H
ATOM   3383 HG23 VAL A 864      59.680  43.410  50.550  1.00  0.00           H
ATOM   3384  C   VAL A 864      61.250  41.330  49.130  1.00  0.00           C
ATOM   3385  O   VAL A 864      61.610  41.320  50.320  1.00  0.00           O
ATOM   3386  N   PHE A 865      60.720  40.180  48.540  1.00  0.00           N
ATOM   3387  HN  PHE A 865      60.240  40.200  47.670  1.00  0.00           H
ATOM   3388  CA  PHE A 865      60.750  38.880  49.210  1.00  0.00           C
ATOM   3389  HA  PHE A 865      60.210  39.040  50.130  1.00  0.00           H
ATOM   3390  CB  PHE A 865      60.060  37.800  48.320  1.00  0.00           C
ATOM   3391  HB1 PHE A 865      60.640  37.800  47.370  1.00  0.00           H
ATOM   3392  HB2 PHE A 865      59.020  38.070  48.070  1.00  0.00           H
ATOM   3393  CG  PHE A 865      60.040  36.580  49.190  1.00  0.00           C
ATOM   3394  CD1 PHE A 865      60.920  35.530  49.050  1.00  0.00           C
ATOM   3395  HD1 PHE A 865      61.610  35.450  48.230  1.00  0.00           H
ATOM   3396  CE1 PHE A 865      60.830  34.360  49.810  1.00  0.00           C
ATOM   3397  HE1 PHE A 865      61.480  33.580  49.460  1.00  0.00           H
ATOM   3398  CZ  PHE A 865      60.020  34.400  50.940  1.00  0.00           C
ATOM   3399  HZ  PHE A 865      59.990  33.570  51.620  1.00  0.00           H
ATOM   3400  CD2 PHE A 865      59.290  36.650  50.380  1.00  0.00           C
ATOM   3401  HD2 PHE A 865      58.610  37.470  50.520  1.00  0.00           H
ATOM   3402  CE2 PHE A 865      59.370  35.510  51.220  1.00  0.00           C
ATOM   3403  HE2 PHE A 865      58.800  35.620  52.130  1.00  0.00           H
ATOM   3404  C   PHE A 865      62.160  38.460  49.630  1.00  0.00           C
ATOM   3405  O   PHE A 865      62.440  38.030  50.810  1.00  0.00           O
ATOM   3406  N   LEU A 866      63.030  38.550  48.700  1.00  0.00           N
ATOM   3407  HN  LEU A 866      62.730  38.810  47.780  1.00  0.00           H
ATOM   3408  CA  LEU A 866      64.410  38.160  48.860  1.00  0.00           C
ATOM   3409  HA  LEU A 866      64.430  37.180  49.300  1.00  0.00           H
ATOM   3410  CB  LEU A 866      65.240  38.060  47.530  1.00  0.00           C
ATOM   3411  HB1 LEU A 866      66.300  37.870  47.790  1.00  0.00           H
ATOM   3412  HB2 LEU A 866      65.210  39.100  47.130  1.00  0.00           H
ATOM   3413  CG  LEU A 866      64.730  37.130  46.390  1.00  0.00           C
ATOM   3414  HG  LEU A 866      63.640  37.240  46.210  1.00  0.00           H
ATOM   3415  CD1 LEU A 866      65.400  37.570  45.060  1.00  0.00           C
ATOM   3416 HD11 LEU A 866      66.500  37.600  45.140  1.00  0.00           H
ATOM   3417 HD12 LEU A 866      65.070  38.610  44.890  1.00  0.00           H
ATOM   3418 HD13 LEU A 866      64.990  36.950  44.240  1.00  0.00           H
ATOM   3419  CD2 LEU A 866      65.060  35.680  46.700  1.00  0.00           C
ATOM   3420 HD21 LEU A 866      64.900  35.040  45.810  1.00  0.00           H
ATOM   3421 HD22 LEU A 866      64.410  35.260  47.510  1.00  0.00           H
ATOM   3422 HD23 LEU A 866      66.100  35.640  47.070  1.00  0.00           H
ATOM   3423  C   LEU A 866      65.210  38.950  49.900  1.00  0.00           C
ATOM   3424  O   LEU A 866      66.090  38.360  50.530  1.00  0.00           O
ATOM   3425  N   THR A 867      64.850  40.280  50.060  1.00  0.00           N
ATOM   3426  HN  THR A 867      64.110  40.570  49.460  1.00  0.00           H
ATOM   3427  CA  THR A 867      65.460  41.260  50.960  1.00  0.00           C
ATOM   3428  HA  THR A 867      66.540  41.280  50.910  1.00  0.00           H
ATOM   3429  CB  THR A 867      64.870  42.670  50.680  1.00  0.00           C
ATOM   3430  HB  THR A 867      63.760  42.670  50.760  1.00  0.00           H
ATOM   3431  OG1 THR A 867      65.310  43.160  49.380  1.00  0.00           O
ATOM   3432  HG1 THR A 867      64.700  42.830  48.730  1.00  0.00           H
ATOM   3433  CG2 THR A 867      65.370  43.750  51.670  1.00  0.00           C
ATOM   3434 HG21 THR A 867      64.930  43.470  52.650  1.00  0.00           H
ATOM   3435 HG22 THR A 867      65.140  44.810  51.390  1.00  0.00           H
ATOM   3436 HG23 THR A 867      66.470  43.660  51.630  1.00  0.00           H
ATOM   3437  C   THR A 867      65.230  40.790  52.360  1.00  0.00           C
ATOM   3438  O   THR A 867      66.120  40.770  53.180  1.00  0.00           O
ATOM   3439  N   ILE A 868      63.970  40.330  52.670  1.00  0.00           N
ATOM   3440  HN  ILE A 868      63.200  40.410  52.050  1.00  0.00           H
ATOM   3441  CA  ILE A 868      63.480  39.830  54.010  1.00  0.00           C
ATOM   3442  HA  ILE A 868      63.680  40.580  54.760  1.00  0.00           H
ATOM   3443  CB  ILE A 868      61.940  39.670  54.040  1.00  0.00           C
ATOM   3444  HB  ILE A 868      61.670  38.960  53.220  1.00  0.00           H
ATOM   3445  CG2 ILE A 868      61.530  39.060  55.430  1.00  0.00           C
ATOM   3446 HG21 ILE A 868      61.960  38.060  55.660  1.00  0.00           H
ATOM   3447 HG22 ILE A 868      60.430  38.920  55.440  1.00  0.00           H
ATOM   3448 HG23 ILE A 868      61.750  39.830  56.220  1.00  0.00           H
ATOM   3449  CG1 ILE A 868      61.180  41.000  53.720  1.00  0.00           C
ATOM   3450 HG11 ILE A 868      61.530  41.400  52.740  1.00  0.00           H
ATOM   3451 HG12 ILE A 868      61.490  41.750  54.470  1.00  0.00           H
ATOM   3452  CD  ILE A 868      59.630  40.850  53.490  1.00  0.00           C
ATOM   3453  HD1 ILE A 868      59.470  40.140  52.660  1.00  0.00           H
ATOM   3454  HD2 ILE A 868      59.270  41.820  53.100  1.00  0.00           H
ATOM   3455  HD3 ILE A 868      59.110  40.570  54.430  1.00  0.00           H
ATOM   3456  C   ILE A 868      64.340  38.650  54.380  1.00  0.00           C
ATOM   3457  O   ILE A 868      64.920  38.640  55.440  1.00  0.00           O
ATOM   3458  N   VAL A 869      64.510  37.710  53.430  1.00  0.00           N
ATOM   3459  HN  VAL A 869      64.050  37.660  52.550  1.00  0.00           H
ATOM   3460  CA  VAL A 869      65.380  36.570  53.660  1.00  0.00           C
ATOM   3461  HA  VAL A 869      65.010  36.070  54.540  1.00  0.00           H
ATOM   3462  CB  VAL A 869      65.280  35.570  52.550  1.00  0.00           C
ATOM   3463  HB  VAL A 869      65.690  36.100  51.670  1.00  0.00           H
ATOM   3464  CG1 VAL A 869      66.010  34.310  52.800  1.00  0.00           C
ATOM   3465 HG11 VAL A 869      67.110  34.490  52.800  1.00  0.00           H
ATOM   3466 HG12 VAL A 869      65.700  33.680  51.930  1.00  0.00           H
ATOM   3467 HG13 VAL A 869      65.860  33.790  53.760  1.00  0.00           H
ATOM   3468  CG2 VAL A 869      63.780  35.190  52.340  1.00  0.00           C
ATOM   3469 HG21 VAL A 869      63.430  34.730  53.280  1.00  0.00           H
ATOM   3470 HG22 VAL A 869      63.620  34.360  51.610  1.00  0.00           H
ATOM   3471 HG23 VAL A 869      63.040  35.990  52.110  1.00  0.00           H
ATOM   3472  C   VAL A 869      66.830  36.910  54.050  1.00  0.00           C
ATOM   3473  O   VAL A 869      67.370  36.350  55.000  1.00  0.00           O
ATOM   3474  N   ILE A 870      67.540  37.810  53.380  1.00  0.00           N
ATOM   3475  HN  ILE A 870      67.110  38.240  52.590  1.00  0.00           H
ATOM   3476  CA  ILE A 870      68.810  38.270  53.840  1.00  0.00           C
ATOM   3477  HA  ILE A 870      69.380  37.390  54.090  1.00  0.00           H
ATOM   3478  CB  ILE A 870      69.400  39.180  52.760  1.00  0.00           C
ATOM   3479  HB  ILE A 870      68.590  39.860  52.400  1.00  0.00           H
ATOM   3480  CG2 ILE A 870      70.570  40.080  53.240  1.00  0.00           C
ATOM   3481 HG21 ILE A 870      71.360  39.390  53.610  1.00  0.00           H
ATOM   3482 HG22 ILE A 870      70.420  40.820  54.050  1.00  0.00           H
ATOM   3483 HG23 ILE A 870      70.970  40.560  52.320  1.00  0.00           H
ATOM   3484  CG1 ILE A 870      69.690  38.340  51.470  1.00  0.00           C
ATOM   3485 HG11 ILE A 870      68.810  37.720  51.200  1.00  0.00           H
ATOM   3486 HG12 ILE A 870      70.630  37.770  51.670  1.00  0.00           H
ATOM   3487  CD  ILE A 870      69.890  39.200  50.190  1.00  0.00           C
ATOM   3488  HD1 ILE A 870      70.030  38.510  49.330  1.00  0.00           H
ATOM   3489  HD2 ILE A 870      70.760  39.880  50.380  1.00  0.00           H
ATOM   3490  HD3 ILE A 870      68.950  39.750  49.990  1.00  0.00           H
ATOM   3491  C   ILE A 870      68.760  38.930  55.170  1.00  0.00           C
ATOM   3492  O   ILE A 870      69.630  38.580  56.000  1.00  0.00           O
ATOM   3493  N   MET A 871      67.790  39.840  55.400  1.00  0.00           N
ATOM   3494  HN  MET A 871      66.990  39.900  54.800  1.00  0.00           H
ATOM   3495  CA  MET A 871      67.720  40.480  56.690  1.00  0.00           C
ATOM   3496  HA  MET A 871      68.700  40.890  56.830  1.00  0.00           H
ATOM   3497  CB  MET A 871      66.620  41.660  56.850  1.00  0.00           C
ATOM   3498  HB1 MET A 871      66.730  42.180  57.830  1.00  0.00           H
ATOM   3499  HB2 MET A 871      65.600  41.280  56.670  1.00  0.00           H
ATOM   3500  CG  MET A 871      66.960  42.790  55.810  1.00  0.00           C
ATOM   3501  HG1 MET A 871      66.260  43.630  56.000  1.00  0.00           H
ATOM   3502  HG2 MET A 871      66.820  42.480  54.750  1.00  0.00           H
ATOM   3503  SD  MET A 871      68.690  43.510  55.910  1.00  0.00           S
ATOM   3504  CE  MET A 871      68.320  44.970  54.880  1.00  0.00           C
ATOM   3505  HE1 MET A 871      69.200  45.330  54.300  1.00  0.00           H
ATOM   3506  HE2 MET A 871      67.840  45.800  55.410  1.00  0.00           H
ATOM   3507  HE3 MET A 871      67.610  44.610  54.090  1.00  0.00           H
ATOM   3508  C   MET A 871      67.480  39.470  57.780  1.00  0.00           C
ATOM   3509  O   MET A 871      68.120  39.350  58.870  1.00  0.00           O
ATOM   3510  N   VAL A 872      66.540  38.530  57.490  1.00  0.00           N
ATOM   3511  HN  VAL A 872      65.980  38.610  56.670  1.00  0.00           H
ATOM   3512  CA  VAL A 872      66.280  37.480  58.440  1.00  0.00           C
ATOM   3513  HA  VAL A 872      66.060  37.840  59.430  1.00  0.00           H
ATOM   3514  CB  VAL A 872      65.040  36.730  57.990  1.00  0.00           C
ATOM   3515  HB  VAL A 872      65.160  36.390  56.940  1.00  0.00           H
ATOM   3516  CG1 VAL A 872      64.830  35.550  58.910  1.00  0.00           C
ATOM   3517 HG11 VAL A 872      65.680  34.830  58.830  1.00  0.00           H
ATOM   3518 HG12 VAL A 872      63.890  35.060  58.630  1.00  0.00           H
ATOM   3519 HG13 VAL A 872      64.630  35.930  59.940  1.00  0.00           H
ATOM   3520  CG2 VAL A 872      63.900  37.730  58.050  1.00  0.00           C
ATOM   3521 HG21 VAL A 872      64.020  38.760  57.650  1.00  0.00           H
ATOM   3522 HG22 VAL A 872      63.790  37.770  59.160  1.00  0.00           H
ATOM   3523 HG23 VAL A 872      62.890  37.420  57.740  1.00  0.00           H
ATOM   3524  C   VAL A 872      67.490  36.600  58.710  1.00  0.00           C
ATOM   3525  O   VAL A 872      67.990  36.420  59.850  1.00  0.00           O
ATOM   3526  N   THR A 873      68.090  36.110  57.670  1.00  0.00           N
ATOM   3527  HN  THR A 873      67.610  36.100  56.790  1.00  0.00           H
ATOM   3528  CA  THR A 873      69.200  35.330  57.720  1.00  0.00           C
ATOM   3529  HA  THR A 873      69.010  34.440  58.310  1.00  0.00           H
ATOM   3530  CB  THR A 873      69.650  34.750  56.420  1.00  0.00           C
ATOM   3531  HB  THR A 873      70.060  35.540  55.740  1.00  0.00           H
ATOM   3532  OG1 THR A 873      68.590  34.190  55.660  1.00  0.00           O
ATOM   3533  HG1 THR A 873      68.070  34.900  55.280  1.00  0.00           H
ATOM   3534  CG2 THR A 873      70.760  33.630  56.520  1.00  0.00           C
ATOM   3535 HG21 THR A 873      70.340  32.860  57.200  1.00  0.00           H
ATOM   3536 HG22 THR A 873      71.700  34.080  56.910  1.00  0.00           H
ATOM   3537 HG23 THR A 873      70.950  33.170  55.530  1.00  0.00           H
ATOM   3538  C   THR A 873      70.340  36.030  58.480  1.00  0.00           C
ATOM   3539  O   THR A 873      71.010  35.400  59.360  1.00  0.00           O
ATOM   3540  N   ILE A 874      70.600  37.360  58.250  1.00  0.00           N
ATOM   3541  HN  ILE A 874      70.260  37.730  57.380  1.00  0.00           H
ATOM   3542  CA  ILE A 874      71.610  38.110  58.970  1.00  0.00           C
ATOM   3543  HA  ILE A 874      72.550  37.590  58.880  1.00  0.00           H
ATOM   3544  CB  ILE A 874      71.840  39.540  58.370  1.00  0.00           C
ATOM   3545  HB  ILE A 874      70.850  39.950  58.100  1.00  0.00           H
ATOM   3546  CG2 ILE A 874      72.480  40.580  59.400  1.00  0.00           C
ATOM   3547 HG21 ILE A 874      72.710  41.550  58.900  1.00  0.00           H
ATOM   3548 HG22 ILE A 874      73.520  40.260  59.610  1.00  0.00           H
ATOM   3549 HG23 ILE A 874      72.060  40.620  60.430  1.00  0.00           H
ATOM   3550  CG1 ILE A 874      72.470  39.460  56.950  1.00  0.00           C
ATOM   3551 HG11 ILE A 874      72.280  40.430  56.450  1.00  0.00           H
ATOM   3552 HG12 ILE A 874      71.900  38.740  56.330  1.00  0.00           H
ATOM   3553  CD  ILE A 874      73.970  39.310  56.840  1.00  0.00           C
ATOM   3554  HD1 ILE A 874      74.390  38.480  57.430  1.00  0.00           H
ATOM   3555  HD2 ILE A 874      74.450  40.280  57.100  1.00  0.00           H
ATOM   3556  HD3 ILE A 874      74.170  39.000  55.790  1.00  0.00           H
ATOM   3557  C   ILE A 874      71.340  38.180  60.480  1.00  0.00           C
ATOM   3558  O   ILE A 874      72.220  38.070  61.330  1.00  0.00           O
ATOM   3559  N   ASP A 875      70.100  38.400  60.810  1.00  0.00           N
ATOM   3560  HN  ASP A 875      69.370  38.340  60.130  1.00  0.00           H
ATOM   3561  CA  ASP A 875      69.650  38.400  62.230  1.00  0.00           C
ATOM   3562  HA  ASP A 875      70.270  39.110  62.760  1.00  0.00           H
ATOM   3563  CB  ASP A 875      68.210  39.060  62.280  1.00  0.00           C
ATOM   3564  HB1 ASP A 875      67.460  38.420  61.780  1.00  0.00           H
ATOM   3565  HB2 ASP A 875      68.260  40.040  61.760  1.00  0.00           H
ATOM   3566  CG  ASP A 875      67.780  39.310  63.690  1.00  0.00           C
ATOM   3567  OD1 ASP A 875      68.600  39.770  64.550  1.00  0.00           O
ATOM   3568  OD2 ASP A 875      66.520  39.110  63.950  1.00  0.00           O
ATOM   3569  C   ASP A 875      69.670  37.120  62.920  1.00  0.00           C
ATOM   3570  O   ASP A 875      70.090  37.020  64.080  1.00  0.00           O
ATOM   3571  N   TYR A 876      69.300  36.040  62.220  1.00  0.00           N
ATOM   3572  HN  TYR A 876      68.840  36.220  61.340  1.00  0.00           H
ATOM   3573  CA  TYR A 876      69.730  34.680  62.570  1.00  0.00           C
ATOM   3574  HA  TYR A 876      69.350  34.300  63.500  1.00  0.00           H
ATOM   3575  CB  TYR A 876      69.150  33.680  61.490  1.00  0.00           C
ATOM   3576  HB1 TYR A 876      69.360  34.230  60.540  1.00  0.00           H
ATOM   3577  HB2 TYR A 876      68.070  33.620  61.760  1.00  0.00           H
ATOM   3578  CG  TYR A 876      69.740  32.270  61.420  1.00  0.00           C
ATOM   3579  CD1 TYR A 876      70.880  32.100  60.550  1.00  0.00           C
ATOM   3580  HD1 TYR A 876      71.310  32.900  59.970  1.00  0.00           H
ATOM   3581  CE1 TYR A 876      71.630  30.950  60.410  1.00  0.00           C
ATOM   3582  HE1 TYR A 876      72.480  30.900  59.750  1.00  0.00           H
ATOM   3583  CZ  TYR A 876      71.140  29.760  61.060  1.00  0.00           C
ATOM   3584  OH  TYR A 876      71.960  28.580  61.010  1.00  0.00           O
ATOM   3585  HH  TYR A 876      72.850  28.840  60.750  1.00  0.00           H
ATOM   3586  CD2 TYR A 876      69.280  31.100  61.960  1.00  0.00           C
ATOM   3587  HD2 TYR A 876      68.450  31.030  62.660  1.00  0.00           H
ATOM   3588  CE2 TYR A 876      69.990  29.930  61.760  1.00  0.00           C
ATOM   3589  HE2 TYR A 876      69.560  29.070  62.270  1.00  0.00           H
ATOM   3590  C   TYR A 876      71.250  34.450  62.760  1.00  0.00           C
ATOM   3591  O   TYR A 876      71.690  33.970  63.790  1.00  0.00           O
ATOM   3592  N   LEU A 877      72.020  34.800  61.830  1.00  0.00           N
ATOM   3593  HN  LEU A 877      71.620  35.260  61.040  1.00  0.00           H
ATOM   3594  CA  LEU A 877      73.450  34.520  61.840  1.00  0.00           C
ATOM   3595  HA  LEU A 877      73.630  33.550  62.270  1.00  0.00           H
ATOM   3596  CB  LEU A 877      73.850  34.620  60.350  1.00  0.00           C
ATOM   3597  HB1 LEU A 877      73.530  35.680  60.220  1.00  0.00           H
ATOM   3598  HB2 LEU A 877      73.280  33.920  59.700  1.00  0.00           H
ATOM   3599  CG  LEU A 877      75.340  34.500  59.930  1.00  0.00           C
ATOM   3600  HG  LEU A 877      76.020  35.160  60.510  1.00  0.00           H
ATOM   3601  CD1 LEU A 877      75.750  33.100  60.270  1.00  0.00           C
ATOM   3602 HD11 LEU A 877      75.500  32.830  61.320  1.00  0.00           H
ATOM   3603 HD12 LEU A 877      76.800  32.920  59.960  1.00  0.00           H
ATOM   3604 HD13 LEU A 877      75.170  32.420  59.610  1.00  0.00           H
ATOM   3605  CD2 LEU A 877      75.490  34.930  58.450  1.00  0.00           C
ATOM   3606 HD21 LEU A 877      76.510  34.670  58.090  1.00  0.00           H
ATOM   3607 HD22 LEU A 877      75.440  36.040  58.420  1.00  0.00           H
ATOM   3608 HD23 LEU A 877      74.740  34.540  57.740  1.00  0.00           H
ATOM   3609  C   LEU A 877      74.320  35.490  62.800  1.00  0.00           C
ATOM   3610  O   LEU A 877      75.210  35.030  63.490  1.00  0.00           O
ATOM   3611  N   VAL A 878      74.020  36.880  62.950  1.00  0.00           N
ATOM   3612  HN  VAL A 878      73.170  37.250  62.560  1.00  0.00           H
ATOM   3613  CA  VAL A 878      74.920  37.870  63.610  1.00  0.00           C
ATOM   3614  HA  VAL A 878      75.790  37.390  64.020  1.00  0.00           H
ATOM   3615  CB  VAL A 878      75.210  38.870  62.540  1.00  0.00           C
ATOM   3616  HB  VAL A 878      74.410  39.600  62.330  1.00  0.00           H
ATOM   3617  CG1 VAL A 878      76.270  39.740  63.220  1.00  0.00           C
ATOM   3618 HG11 VAL A 878      76.590  40.620  62.600  1.00  0.00           H
ATOM   3619 HG12 VAL A 878      77.230  39.250  63.450  1.00  0.00           H
ATOM   3620 HG13 VAL A 878      75.940  40.080  64.230  1.00  0.00           H
ATOM   3621  CG2 VAL A 878      75.850  38.280  61.310  1.00  0.00           C
ATOM   3622 HG21 VAL A 878      76.800  37.730  61.470  1.00  0.00           H
ATOM   3623 HG22 VAL A 878      76.100  39.160  60.680  1.00  0.00           H
ATOM   3624 HG23 VAL A 878      75.110  37.700  60.710  1.00  0.00           H
ATOM   3625  C   VAL A 878      74.120  38.330  64.750  1.00  0.00           C
ATOM   3626  O   VAL A 878      74.690  38.550  65.810  1.00  0.00           O
ATOM   3627  N   GLY A 879      72.720  38.510  64.600  1.00  0.00           N
ATOM   3628  HN  GLY A 879      72.280  38.140  63.780  1.00  0.00           H
ATOM   3629  CA  GLY A 879      71.950  39.370  65.470  1.00  0.00           C
ATOM   3630  HA1 GLY A 879      72.300  39.320  66.490  1.00  0.00           H
ATOM   3631  HA2 GLY A 879      70.910  39.070  65.410  1.00  0.00           H
ATOM   3632  C   GLY A 879      71.990  40.860  65.210  1.00  0.00           C
ATOM   3633  O   GLY A 879      73.020  41.480  65.280  1.00  0.00           O
ATOM   3634  N   VAL A 880      70.850  41.460  64.810  1.00  0.00           N
ATOM   3635  HN  VAL A 880      70.150  40.790  64.590  1.00  0.00           H
ATOM   3636  CA  VAL A 880      70.720  42.860  64.580  1.00  0.00           C
ATOM   3637  HA  VAL A 880      71.660  43.390  64.470  1.00  0.00           H
ATOM   3638  CB  VAL A 880      69.980  43.000  63.240  1.00  0.00           C
ATOM   3639  HB  VAL A 880      68.910  42.730  63.270  1.00  0.00           H
ATOM   3640  CG1 VAL A 880      70.040  44.510  62.840  1.00  0.00           C
ATOM   3641 HG11 VAL A 880      69.420  44.920  62.010  1.00  0.00           H
ATOM   3642 HG12 VAL A 880      71.020  44.870  62.440  1.00  0.00           H
ATOM   3643 HG13 VAL A 880      69.730  45.140  63.690  1.00  0.00           H
ATOM   3644  CG2 VAL A 880      70.590  42.090  62.160  1.00  0.00           C
ATOM   3645 HG21 VAL A 880      71.580  42.470  61.810  1.00  0.00           H
ATOM   3646 HG22 VAL A 880      69.910  41.960  61.290  1.00  0.00           H
ATOM   3647 HG23 VAL A 880      70.750  41.070  62.550  1.00  0.00           H
ATOM   3648  C   VAL A 880      69.820  43.450  65.660  1.00  0.00           C
ATOM   3649  O   VAL A 880      68.680  43.040  65.840  1.00  0.00           O
ATOM   3650  N   PRO A 881      70.260  44.300  66.530  1.00  0.00           N
ATOM   3651  CD  PRO A 881      71.720  44.510  66.800  1.00  0.00           C
ATOM   3652  HD1 PRO A 881      72.080  45.370  66.170  1.00  0.00           H
ATOM   3653  HD2 PRO A 881      72.400  43.650  66.600  1.00  0.00           H
ATOM   3654  CA  PRO A 881      69.430  44.970  67.590  1.00  0.00           C
ATOM   3655  HA  PRO A 881      69.090  44.230  68.300  1.00  0.00           H
ATOM   3656  CB  PRO A 881      70.490  45.930  68.310  1.00  0.00           C
ATOM   3657  HB1 PRO A 881      70.230  46.080  69.380  1.00  0.00           H
ATOM   3658  HB2 PRO A 881      70.710  46.880  67.770  1.00  0.00           H
ATOM   3659  CG  PRO A 881      71.680  45.030  68.220  1.00  0.00           C
ATOM   3660  HG1 PRO A 881      72.560  45.580  68.630  1.00  0.00           H
ATOM   3661  HG2 PRO A 881      71.540  44.120  68.820  1.00  0.00           H
ATOM   3662  C   PRO A 881      68.220  45.790  67.010  1.00  0.00           C
ATOM   3663  O   PRO A 881      68.450  46.650  66.160  1.00  0.00           O
ATOM   3664  N   SER A 882      67.000  45.500  67.480  1.00  0.00           N
ATOM   3665  HN  SER A 882      66.860  45.080  68.390  1.00  0.00           H
ATOM   3666  CA  SER A 882      65.760  46.040  66.890  1.00  0.00           C
ATOM   3667  HA  SER A 882      65.840  47.110  67.050  1.00  0.00           H
ATOM   3668  CB  SER A 882      65.530  45.790  65.350  1.00  0.00           C
ATOM   3669  HB1 SER A 882      64.450  45.860  65.100  1.00  0.00           H
ATOM   3670  HB2 SER A 882      65.680  44.720  65.090  1.00  0.00           H
ATOM   3671  OG  SER A 882      66.290  46.730  64.640  1.00  0.00           O
ATOM   3672  HG1 SER A 882      67.150  46.550  65.020  1.00  0.00           H
ATOM   3673  C   SER A 882      64.490  45.440  67.620  1.00  0.00           C
ATOM   3674  O   SER A 882      64.590  44.210  67.810  1.00  0.00           O
ATOM   3675  N   PRO A 883      63.410  46.170  67.930  1.00  0.00           N
ATOM   3676  CD  PRO A 883      63.210  47.620  67.660  1.00  0.00           C
ATOM   3677  HD1 PRO A 883      63.470  47.900  66.610  1.00  0.00           H
ATOM   3678  HD2 PRO A 883      63.930  48.190  68.270  1.00  0.00           H
ATOM   3679  CA  PRO A 883      62.200  45.500  68.510  1.00  0.00           C
ATOM   3680  HA  PRO A 883      62.400  44.790  69.310  1.00  0.00           H
ATOM   3681  CB  PRO A 883      61.420  46.660  69.060  1.00  0.00           C
ATOM   3682  HB1 PRO A 883      61.880  46.930  70.040  1.00  0.00           H
ATOM   3683  HB2 PRO A 883      60.320  46.570  69.230  1.00  0.00           H
ATOM   3684  CG  PRO A 883      61.730  47.820  68.080  1.00  0.00           C
ATOM   3685  HG1 PRO A 883      61.130  47.650  67.170  1.00  0.00           H
ATOM   3686  HG2 PRO A 883      61.490  48.840  68.470  1.00  0.00           H
ATOM   3687  C   PRO A 883      61.420  44.610  67.550  1.00  0.00           C
ATOM   3688  O   PRO A 883      61.450  44.960  66.370  1.00  0.00           O
ATOM   3689  N   LYS A 884      60.750  43.520  68.080  1.00  0.00           N
ATOM   3690  HN  LYS A 884      60.680  43.490  69.060  1.00  0.00           H
ATOM   3691  CA  LYS A 884      60.150  42.440  67.150  1.00  0.00           C
ATOM   3692  HA  LYS A 884      60.320  42.690  66.110  1.00  0.00           H
ATOM   3693  CB  LYS A 884      60.750  41.070  67.390  1.00  0.00           C
ATOM   3694  HB1 LYS A 884      60.140  40.290  66.900  1.00  0.00           H
ATOM   3695  HB2 LYS A 884      60.770  40.980  68.500  1.00  0.00           H
ATOM   3696  CG  LYS A 884      62.160  41.010  66.870  1.00  0.00           C
ATOM   3697  HG1 LYS A 884      62.830  41.750  67.380  1.00  0.00           H
ATOM   3698  HG2 LYS A 884      62.060  41.310  65.810  1.00  0.00           H
ATOM   3699  CD  LYS A 884      62.850  39.590  66.740  1.00  0.00           C
ATOM   3700  HD1 LYS A 884      62.000  38.950  66.430  1.00  0.00           H
ATOM   3701  HD2 LYS A 884      63.080  39.250  67.770  1.00  0.00           H
ATOM   3702  CE  LYS A 884      64.150  39.620  65.830  1.00  0.00           C
ATOM   3703  HE1 LYS A 884      64.980  40.290  66.120  1.00  0.00           H
ATOM   3704  HE2 LYS A 884      63.880  39.980  64.820  1.00  0.00           H
ATOM   3705  NZ  LYS A 884      64.840  38.310  65.780  1.00  0.00           N
ATOM   3706  HZ1 LYS A 884      65.150  38.030  66.730  1.00  0.00           H
ATOM   3707  HZ2 LYS A 884      65.710  38.480  65.230  1.00  0.00           H
ATOM   3708  HZ3 LYS A 884      64.250  37.610  65.310  1.00  0.00           H
ATOM   3709  C   LYS A 884      58.620  42.430  67.190  1.00  0.00           C
ATOM   3710  O   LYS A 884      58.010  42.710  68.130  1.00  0.00           O
ATOM   3711  N   LEU A 885      57.980  42.170  66.010  1.00  0.00           N
ATOM   3712  HN  LEU A 885      58.440  41.800  65.210  1.00  0.00           H
ATOM   3713  CA  LEU A 885      56.560  42.030  65.880  1.00  0.00           C
ATOM   3714  HA  LEU A 885      56.070  42.950  66.180  1.00  0.00           H
ATOM   3715  CB  LEU A 885      56.150  41.670  64.390  1.00  0.00           C
ATOM   3716  HB1 LEU A 885      56.570  40.670  64.130  1.00  0.00           H
ATOM   3717  HB2 LEU A 885      56.600  42.410  63.690  1.00  0.00           H
ATOM   3718  CG  LEU A 885      54.670  41.630  64.130  1.00  0.00           C
ATOM   3719  HG  LEU A 885      54.140  41.030  64.910  1.00  0.00           H
ATOM   3720  CD1 LEU A 885      54.060  43.080  64.250  1.00  0.00           C
ATOM   3721 HD11 LEU A 885      52.980  43.190  64.000  1.00  0.00           H
ATOM   3722 HD12 LEU A 885      54.640  43.660  63.490  1.00  0.00           H
ATOM   3723 HD13 LEU A 885      54.230  43.550  65.240  1.00  0.00           H
ATOM   3724  CD2 LEU A 885      54.330  41.110  62.760  1.00  0.00           C
ATOM   3725 HD21 LEU A 885      54.820  41.860  62.100  1.00  0.00           H
ATOM   3726 HD22 LEU A 885      53.240  41.110  62.550  1.00  0.00           H
ATOM   3727 HD23 LEU A 885      54.620  40.040  62.790  1.00  0.00           H
ATOM   3728  C   LEU A 885      56.070  40.830  66.790  1.00  0.00           C
ATOM   3729  O   LEU A 885      56.730  39.870  66.920  1.00  0.00           O
ATOM   3730  N   HSD A 886      54.900  40.920  67.480  1.00  0.00           N
ATOM   3731  HN  HSD A 886      54.450  41.810  67.410  1.00  0.00           H
ATOM   3732  CA  HSD A 886      54.320  39.960  68.430  1.00  0.00           C
ATOM   3733  HA  HSD A 886      54.810  39.000  68.330  1.00  0.00           H
ATOM   3734  CB  HSD A 886      54.250  40.360  69.900  1.00  0.00           C
ATOM   3735  HB1 HSD A 886      53.680  39.630  70.510  1.00  0.00           H
ATOM   3736  HB2 HSD A 886      53.670  41.300  70.050  1.00  0.00           H
ATOM   3737  ND1 HSD A 886      56.640  40.100  70.520  1.00  0.00           N
ATOM   3738  HD1 HSD A 886      56.750  39.100  70.500  1.00  0.00           H
ATOM   3739  CG  HSD A 886      55.550  40.880  70.400  1.00  0.00           C
ATOM   3740  CE1 HSD A 886      57.640  40.870  71.070  1.00  0.00           C
ATOM   3741  HE1 HSD A 886      58.590  40.480  71.420  1.00  0.00           H
ATOM   3742  NE2 HSD A 886      57.200  42.120  71.230  1.00  0.00           N
ATOM   3743  CD2 HSD A 886      55.910  42.120  70.770  1.00  0.00           C
ATOM   3744  HD2 HSD A 886      55.300  43.020  70.860  1.00  0.00           H
ATOM   3745  C   HSD A 886      52.940  39.780  67.950  1.00  0.00           C
ATOM   3746  O   HSD A 886      52.090  40.640  67.880  1.00  0.00           O
ATOM   3747  N   VAL A 887      52.600  38.570  67.570  1.00  0.00           N
ATOM   3748  HN  VAL A 887      53.310  37.890  67.730  1.00  0.00           H
ATOM   3749  CA  VAL A 887      51.300  38.070  67.020  1.00  0.00           C
ATOM   3750  HA  VAL A 887      50.710  38.940  66.790  1.00  0.00           H
ATOM   3751  CB  VAL A 887      51.490  37.290  65.720  1.00  0.00           C
ATOM   3752  HB  VAL A 887      50.570  36.680  65.530  1.00  0.00           H
ATOM   3753  CG1 VAL A 887      51.620  38.210  64.430  1.00  0.00           C
ATOM   3754 HG11 VAL A 887      50.940  39.090  64.420  1.00  0.00           H
ATOM   3755 HG12 VAL A 887      51.370  37.610  63.530  1.00  0.00           H
ATOM   3756 HG13 VAL A 887      52.640  38.620  64.320  1.00  0.00           H
ATOM   3757  CG2 VAL A 887      52.750  36.330  65.690  1.00  0.00           C
ATOM   3758 HG21 VAL A 887      53.690  36.890  65.550  1.00  0.00           H
ATOM   3759 HG22 VAL A 887      52.800  35.700  64.780  1.00  0.00           H
ATOM   3760 HG23 VAL A 887      52.850  35.600  66.520  1.00  0.00           H
ATOM   3761  C   VAL A 887      50.650  37.110  68.040  1.00  0.00           C
ATOM   3762  O   VAL A 887      51.360  36.380  68.760  1.00  0.00           O
ATOM   3763  N   PRO A 888      49.310  37.120  68.160  1.00  0.00           N
ATOM   3764  CD  PRO A 888      48.440  37.940  67.310  1.00  0.00           C
ATOM   3765  HD1 PRO A 888      48.850  37.770  66.290  1.00  0.00           H
ATOM   3766  HD2 PRO A 888      48.390  38.940  67.760  1.00  0.00           H
ATOM   3767  CA  PRO A 888      48.610  36.280  69.050  1.00  0.00           C
ATOM   3768  HA  PRO A 888      48.990  36.410  70.050  1.00  0.00           H
ATOM   3769  CB  PRO A 888      47.120  36.690  68.930  1.00  0.00           C
ATOM   3770  HB1 PRO A 888      46.930  37.440  69.730  1.00  0.00           H
ATOM   3771  HB2 PRO A 888      46.370  35.860  68.960  1.00  0.00           H
ATOM   3772  CG  PRO A 888      47.090  37.280  67.480  1.00  0.00           C
ATOM   3773  HG1 PRO A 888      46.980  36.350  66.900  1.00  0.00           H
ATOM   3774  HG2 PRO A 888      46.290  38.060  67.360  1.00  0.00           H
ATOM   3775  C   PRO A 888      48.770  34.780  68.760  1.00  0.00           C
ATOM   3776  O   PRO A 888      48.850  34.390  67.590  1.00  0.00           O
ATOM   3777  N   GLU A 889      48.910  33.850  69.770  1.00  0.00           N
ATOM   3778  HN  GLU A 889      49.030  34.100  70.730  1.00  0.00           H
ATOM   3779  CA  GLU A 889      49.150  32.470  69.630  1.00  0.00           C
ATOM   3780  HA  GLU A 889      49.480  32.230  68.630  1.00  0.00           H
ATOM   3781  CB  GLU A 889      50.280  32.070  70.540  1.00  0.00           C
ATOM   3782  HB1 GLU A 889      50.360  30.970  70.570  1.00  0.00           H
ATOM   3783  HB2 GLU A 889      50.040  32.480  71.550  1.00  0.00           H
ATOM   3784  CG  GLU A 889      51.600  32.720  69.970  1.00  0.00           C
ATOM   3785  HG1 GLU A 889      52.140  33.300  70.760  1.00  0.00           H
ATOM   3786  HG2 GLU A 889      51.430  33.580  69.270  1.00  0.00           H
ATOM   3787  CD  GLU A 889      52.600  31.800  69.420  1.00  0.00           C
ATOM   3788  OE1 GLU A 889      52.200  30.720  68.950  1.00  0.00           O
ATOM   3789  OE2 GLU A 889      53.810  32.150  69.320  1.00  0.00           O
ATOM   3790  C   GLU A 889      47.860  31.620  69.810  1.00  0.00           C
ATOM   3791  O   GLU A 889      47.040  31.960  70.600  1.00  0.00           O
ATOM   3792  N   LYS A 890      47.840  30.510  69.070  1.00  0.00           N
ATOM   3793  HN  LYS A 890      48.610  30.330  68.460  1.00  0.00           H
ATOM   3794  CA  LYS A 890      46.740  29.570  69.150  1.00  0.00           C
ATOM   3795  HA  LYS A 890      47.010  28.830  68.420  1.00  0.00           H
ATOM   3796  CB  LYS A 890      46.640  28.910  70.620  1.00  0.00           C
ATOM   3797  HB1 LYS A 890      45.770  28.220  70.630  1.00  0.00           H
ATOM   3798  HB2 LYS A 890      46.520  29.680  71.410  1.00  0.00           H
ATOM   3799  CG  LYS A 890      47.760  27.890  70.920  1.00  0.00           C
ATOM   3800  HG1 LYS A 890      47.620  27.340  71.870  1.00  0.00           H
ATOM   3801  HG2 LYS A 890      48.650  28.550  70.920  1.00  0.00           H
ATOM   3802  CD  LYS A 890      47.940  26.820  69.830  1.00  0.00           C
ATOM   3803  HD1 LYS A 890      48.290  27.340  68.910  1.00  0.00           H
ATOM   3804  HD2 LYS A 890      46.980  26.330  69.540  1.00  0.00           H
ATOM   3805  CE  LYS A 890      48.980  25.750  70.200  1.00  0.00           C
ATOM   3806  HE1 LYS A 890      48.450  25.100  70.940  1.00  0.00           H
ATOM   3807  HE2 LYS A 890      49.980  26.120  70.520  1.00  0.00           H
ATOM   3808  NZ  LYS A 890      49.190  24.960  69.030  1.00  0.00           N
ATOM   3809  HZ1 LYS A 890      48.300  24.630  68.570  1.00  0.00           H
ATOM   3810  HZ2 LYS A 890      49.610  24.010  69.180  1.00  0.00           H
ATOM   3811  HZ3 LYS A 890      49.760  25.380  68.290  1.00  0.00           H
ATOM   3812  C   LYS A 890      45.350  29.970  68.700  1.00  0.00           C
ATOM   3813  O   LYS A 890      44.380  29.730  69.300  1.00  0.00           O
ATOM   3814  N   PHE A 891      45.290  30.750  67.560  1.00  0.00           N
ATOM   3815  HN  PHE A 891      46.180  31.050  67.220  1.00  0.00           H
ATOM   3816  CA  PHE A 891      44.100  31.090  66.820  1.00  0.00           C
ATOM   3817  HA  PHE A 891      44.530  31.660  66.000  1.00  0.00           H
ATOM   3818  CB  PHE A 891      43.320  29.860  66.180  1.00  0.00           C
ATOM   3819  HB1 PHE A 891      42.730  29.250  66.910  1.00  0.00           H
ATOM   3820  HB2 PHE A 891      44.110  29.170  65.810  1.00  0.00           H
ATOM   3821  CG  PHE A 891      42.460  30.310  65.030  1.00  0.00           C
ATOM   3822  CD1 PHE A 891      42.940  31.110  63.950  1.00  0.00           C
ATOM   3823  HD1 PHE A 891      43.970  31.410  63.950  1.00  0.00           H
ATOM   3824  CE1 PHE A 891      42.070  31.480  62.910  1.00  0.00           C
ATOM   3825  HE1 PHE A 891      42.410  32.160  62.130  1.00  0.00           H
ATOM   3826  CZ  PHE A 891      40.750  31.100  62.880  1.00  0.00           C
ATOM   3827  HZ  PHE A 891      40.100  31.430  62.090  1.00  0.00           H
ATOM   3828  CD2 PHE A 891      41.070  29.890  64.990  1.00  0.00           C
ATOM   3829  HD2 PHE A 891      40.650  29.190  65.710  1.00  0.00           H
ATOM   3830  CE2 PHE A 891      40.200  30.360  63.980  1.00  0.00           C
ATOM   3831  HE2 PHE A 891      39.170  30.060  63.900  1.00  0.00           H
ATOM   3832  C   PHE A 891      43.230  32.090  67.540  1.00  0.00           C
ATOM   3833  O   PHE A 891      42.010  32.020  67.570  1.00  0.00           O
ATOM   3834  N   GLU A 892      43.880  33.110  68.150  1.00  0.00           N
ATOM   3835  HN  GLU A 892      44.860  33.240  68.150  1.00  0.00           H
ATOM   3836  CA  GLU A 892      43.180  34.160  68.880  1.00  0.00           C
ATOM   3837  HA  GLU A 892      42.150  33.880  68.970  1.00  0.00           H
ATOM   3838  CB  GLU A 892      43.680  34.390  70.300  1.00  0.00           C
ATOM   3839  HB1 GLU A 892      43.050  35.220  70.690  1.00  0.00           H
ATOM   3840  HB2 GLU A 892      44.750  34.680  70.350  1.00  0.00           H
ATOM   3841  CG  GLU A 892      43.440  33.190  71.180  1.00  0.00           C
ATOM   3842  HG1 GLU A 892      44.030  32.310  70.830  1.00  0.00           H
ATOM   3843  HG2 GLU A 892      42.350  33.020  71.240  1.00  0.00           H
ATOM   3844  CD  GLU A 892      44.000  33.500  72.570  1.00  0.00           C
ATOM   3845  OE1 GLU A 892      43.970  32.630  73.460  1.00  0.00           O
ATOM   3846  OE2 GLU A 892      44.370  34.720  72.910  1.00  0.00           O
ATOM   3847  C   GLU A 892      43.230  35.450  68.030  1.00  0.00           C
ATOM   3848  O   GLU A 892      44.140  35.640  67.250  1.00  0.00           O
ATOM   3849  N   PRO A 893      42.290  36.290  68.140  1.00  0.00           N
ATOM   3850  CD  PRO A 893      40.910  36.010  68.730  1.00  0.00           C
ATOM   3851  HD1 PRO A 893      40.980  36.060  69.830  1.00  0.00           H
ATOM   3852  HD2 PRO A 893      40.370  35.100  68.370  1.00  0.00           H
ATOM   3853  CA  PRO A 893      42.450  37.720  67.920  1.00  0.00           C
ATOM   3854  HA  PRO A 893      42.610  37.830  66.860  1.00  0.00           H
ATOM   3855  CB  PRO A 893      41.130  38.390  68.250  1.00  0.00           C
ATOM   3856  HB1 PRO A 893      40.880  39.100  67.430  1.00  0.00           H
ATOM   3857  HB2 PRO A 893      41.080  38.820  69.280  1.00  0.00           H
ATOM   3858  CG  PRO A 893      40.070  37.210  68.270  1.00  0.00           C
ATOM   3859  HG1 PRO A 893      39.250  37.610  68.920  1.00  0.00           H
ATOM   3860  HG2 PRO A 893      39.750  37.010  67.220  1.00  0.00           H
ATOM   3861  C   PRO A 893      43.660  38.510  68.530  1.00  0.00           C
ATOM   3862  O   PRO A 893      44.190  38.090  69.610  1.00  0.00           O
ATOM   3863  N   THR A 894      44.080  39.590  67.900  1.00  0.00           N
ATOM   3864  HN  THR A 894      43.570  39.890  67.100  1.00  0.00           H
ATOM   3865  CA  THR A 894      45.120  40.540  68.280  1.00  0.00           C
ATOM   3866  HA  THR A 894      45.900  39.830  68.510  1.00  0.00           H
ATOM   3867  CB  THR A 894      45.600  41.510  67.180  1.00  0.00           C
ATOM   3868  HB  THR A 894      44.720  42.180  67.040  1.00  0.00           H
ATOM   3869  OG1 THR A 894      45.970  40.840  66.050  1.00  0.00           O
ATOM   3870  HG1 THR A 894      45.350  41.060  65.350  1.00  0.00           H
ATOM   3871  CG2 THR A 894      46.800  42.270  67.660  1.00  0.00           C
ATOM   3872 HG21 THR A 894      46.430  42.870  68.510  1.00  0.00           H
ATOM   3873 HG22 THR A 894      47.190  42.980  66.900  1.00  0.00           H
ATOM   3874 HG23 THR A 894      47.620  41.630  68.070  1.00  0.00           H
ATOM   3875  C   THR A 894      44.790  41.230  69.670  1.00  0.00           C
ATOM   3876  O   THR A 894      45.680  41.460  70.500  1.00  0.00           O
ATOM   3877  N   HSD A 895      43.540  41.690  69.880  1.00  0.00           N
ATOM   3878  HN  HSD A 895      42.880  41.430  69.180  1.00  0.00           H
ATOM   3879  CA  HSD A 895      43.180  42.440  71.040  1.00  0.00           C
ATOM   3880  HA  HSD A 895      44.010  43.040  71.390  1.00  0.00           H
ATOM   3881  CB  HSD A 895      42.140  43.490  70.740  1.00  0.00           C
ATOM   3882  HB1 HSD A 895      41.250  42.830  70.730  1.00  0.00           H
ATOM   3883  HB2 HSD A 895      42.310  44.080  69.820  1.00  0.00           H
ATOM   3884  ND1 HSD A 895      42.350  45.500  72.170  1.00  0.00           N
ATOM   3885  HD1 HSD A 895      43.210  45.830  71.760  1.00  0.00           H
ATOM   3886  CG  HSD A 895      41.640  44.410  71.850  1.00  0.00           C
ATOM   3887  CE1 HSD A 895      41.670  46.210  73.110  1.00  0.00           C
ATOM   3888  HE1 HSD A 895      42.030  47.030  73.740  1.00  0.00           H
ATOM   3889  NE2 HSD A 895      40.540  45.630  73.380  1.00  0.00           N
ATOM   3890  CD2 HSD A 895      40.500  44.490  72.590  1.00  0.00           C
ATOM   3891  HD2 HSD A 895      39.580  43.920  72.630  1.00  0.00           H
ATOM   3892  C   HSD A 895      42.820  41.510  72.220  1.00  0.00           C
ATOM   3893  O   HSD A 895      41.960  40.630  71.940  1.00  0.00           O
ATOM   3894  N   PRO A 896      43.420  41.540  73.500  1.00  0.00           N
ATOM   3895  CD  PRO A 896      44.300  42.540  74.000  1.00  0.00           C
ATOM   3896  HD1 PRO A 896      43.660  43.440  74.130  1.00  0.00           H
ATOM   3897  HD2 PRO A 896      45.130  42.740  73.290  1.00  0.00           H
ATOM   3898  CA  PRO A 896      42.940  40.660  74.610  1.00  0.00           C
ATOM   3899  HA  PRO A 896      43.160  39.620  74.370  1.00  0.00           H
ATOM   3900  CB  PRO A 896      43.750  41.210  75.870  1.00  0.00           C
ATOM   3901  HB1 PRO A 896      44.050  40.310  76.440  1.00  0.00           H
ATOM   3902  HB2 PRO A 896      43.250  41.910  76.570  1.00  0.00           H
ATOM   3903  CG  PRO A 896      44.910  41.990  75.330  1.00  0.00           C
ATOM   3904  HG1 PRO A 896      45.220  42.860  75.950  1.00  0.00           H
ATOM   3905  HG2 PRO A 896      45.760  41.290  75.120  1.00  0.00           H
ATOM   3906  C   PRO A 896      41.450  40.670  74.890  1.00  0.00           C
ATOM   3907  O   PRO A 896      40.710  41.680  74.840  1.00  0.00           O
ATOM   3908  N   GLU A 897      40.930  39.450  75.090  1.00  0.00           N
ATOM   3909  HN  GLU A 897      41.640  38.750  75.030  1.00  0.00           H
ATOM   3910  CA  GLU A 897      39.770  39.110  75.840  1.00  0.00           C
ATOM   3911  HA  GLU A 897      39.950  38.070  76.080  1.00  0.00           H
ATOM   3912  CB  GLU A 897      39.590  39.870  77.170  1.00  0.00           C
ATOM   3913  HB1 GLU A 897      38.800  39.360  77.760  1.00  0.00           H
ATOM   3914  HB2 GLU A 897      39.260  40.910  76.980  1.00  0.00           H
ATOM   3915  CG  GLU A 897      40.880  39.870  78.110  1.00  0.00           C
ATOM   3916  HG1 GLU A 897      41.680  40.490  77.640  1.00  0.00           H
ATOM   3917  HG2 GLU A 897      41.250  38.820  78.140  1.00  0.00           H
ATOM   3918  CD  GLU A 897      40.520  40.340  79.520  1.00  0.00           C
ATOM   3919  OE1 GLU A 897      40.150  41.470  79.750  1.00  0.00           O
ATOM   3920  OE2 GLU A 897      40.650  39.540  80.430  1.00  0.00           O
ATOM   3921  C   GLU A 897      38.520  39.070  74.990  1.00  0.00           C
ATOM   3922  O   GLU A 897      37.400  39.140  75.530  1.00  0.00           O
ATOM   3923  N   ARG A 898      38.680  38.900  73.660  1.00  0.00           N
ATOM   3924  HN  ARG A 898      39.600  38.890  73.260  1.00  0.00           H
ATOM   3925  CA  ARG A 898      37.550  38.710  72.770  1.00  0.00           C
ATOM   3926  HA  ARG A 898      36.700  38.340  73.300  1.00  0.00           H
ATOM   3927  CB  ARG A 898      37.070  40.030  72.190  1.00  0.00           C
ATOM   3928  HB1 ARG A 898      36.510  40.550  73.010  1.00  0.00           H
ATOM   3929  HB2 ARG A 898      36.450  39.870  71.280  1.00  0.00           H
ATOM   3930  CG  ARG A 898      38.200  41.030  71.790  1.00  0.00           C
ATOM   3931  HG1 ARG A 898      38.910  41.340  72.600  1.00  0.00           H
ATOM   3932  HG2 ARG A 898      37.670  41.970  71.510  1.00  0.00           H
ATOM   3933  CD  ARG A 898      39.090  40.530  70.620  1.00  0.00           C
ATOM   3934  HD1 ARG A 898      39.600  39.600  70.960  1.00  0.00           H
ATOM   3935  HD2 ARG A 898      39.880  41.250  70.330  1.00  0.00           H
ATOM   3936  NE  ARG A 898      38.200  40.060  69.460  1.00  0.00           N
ATOM   3937  HE  ARG A 898      37.450  39.420  69.640  1.00  0.00           H
ATOM   3938  CZ  ARG A 898      38.080  40.650  68.320  1.00  0.00           C
ATOM   3939  NH1 ARG A 898      38.760  41.680  67.870  1.00  0.00           N
ATOM   3940 HH11 ARG A 898      38.440  42.110  67.020  1.00  0.00           H
ATOM   3941 HH12 ARG A 898      39.710  41.690  68.150  1.00  0.00           H
ATOM   3942  NH2 ARG A 898      37.290  40.060  67.480  1.00  0.00           N
ATOM   3943 HH21 ARG A 898      37.460  40.310  66.520  1.00  0.00           H
ATOM   3944 HH22 ARG A 898      36.700  39.300  67.700  1.00  0.00           H
ATOM   3945  C   ARG A 898      37.800  37.530  71.800  1.00  0.00           C
ATOM   3946  O   ARG A 898      38.990  37.220  71.530  1.00  0.00           O
ATOM   3947  N   GLY A 899      36.650  36.850  71.430  1.00  0.00           N
ATOM   3948  HN  GLY A 899      35.790  37.020  71.910  1.00  0.00           H
ATOM   3949  CA  GLY A 899      36.580  35.950  70.320  1.00  0.00           C
ATOM   3950  HA1 GLY A 899      35.660  35.380  70.300  1.00  0.00           H
ATOM   3951  HA2 GLY A 899      37.360  35.210  70.440  1.00  0.00           H
ATOM   3952  C   GLY A 899      36.650  36.530  68.930  1.00  0.00           C
ATOM   3953  O   GLY A 899      36.770  37.720  68.830  1.00  0.00           O
ATOM   3954  N   TRP A 900      36.450  35.740  67.840  1.00  0.00           N
ATOM   3955  HN  TRP A 900      36.520  34.760  68.030  1.00  0.00           H
ATOM   3956  CA  TRP A 900      36.420  36.250  66.490  1.00  0.00           C
ATOM   3957  HA  TRP A 900      37.120  37.060  66.340  1.00  0.00           H
ATOM   3958  CB  TRP A 900      36.680  35.060  65.520  1.00  0.00           C
ATOM   3959  HB1 TRP A 900      36.730  35.360  64.450  1.00  0.00           H
ATOM   3960  HB2 TRP A 900      35.950  34.240  65.530  1.00  0.00           H
ATOM   3961  CG  TRP A 900      38.070  34.460  65.730  1.00  0.00           C
ATOM   3962  CD1 TRP A 900      38.560  33.340  66.340  1.00  0.00           C
ATOM   3963  HD1 TRP A 900      37.920  32.680  66.910  1.00  0.00           H
ATOM   3964  NE1 TRP A 900      39.960  33.350  66.230  1.00  0.00           N
ATOM   3965  HE1 TRP A 900      40.570  32.700  66.610  1.00  0.00           H
ATOM   3966  CE2 TRP A 900      40.310  34.420  65.520  1.00  0.00           C
ATOM   3967  CD2 TRP A 900      39.170  35.180  65.240  1.00  0.00           C
ATOM   3968  CE3 TRP A 900      39.240  36.230  64.330  1.00  0.00           C
ATOM   3969  HE3 TRP A 900      38.360  36.700  63.920  1.00  0.00           H
ATOM   3970  CZ3 TRP A 900      40.470  36.600  63.800  1.00  0.00           C
ATOM   3971  HZ3 TRP A 900      40.600  37.450  63.160  1.00  0.00           H
ATOM   3972  CZ2 TRP A 900      41.590  34.800  65.030  1.00  0.00           C
ATOM   3973  HZ2 TRP A 900      42.440  34.210  65.340  1.00  0.00           H
ATOM   3974  CH2 TRP A 900      41.650  35.940  64.210  1.00  0.00           C
ATOM   3975  HH2 TRP A 900      42.580  36.310  63.810  1.00  0.00           H
ATOM   3976  C   TRP A 900      35.020  36.940  66.190  1.00  0.00           C
ATOM   3977  O   TRP A 900      35.000  38.000  65.600  1.00  0.00           O
ATOM   3978  N   ILE A 901      33.900  36.360  66.610  1.00  0.00           N
ATOM   3979  HN  ILE A 901      33.920  35.450  67.000  1.00  0.00           H
ATOM   3980  CA  ILE A 901      32.630  37.030  66.280  1.00  0.00           C
ATOM   3981  HA  ILE A 901      32.700  37.370  65.250  1.00  0.00           H
ATOM   3982  CB  ILE A 901      31.500  36.070  66.430  1.00  0.00           C
ATOM   3983  HB  ILE A 901      31.570  35.420  67.330  1.00  0.00           H
ATOM   3984  CG2 ILE A 901      30.160  36.870  66.560  1.00  0.00           C
ATOM   3985 HG21 ILE A 901      29.340  36.130  66.720  1.00  0.00           H
ATOM   3986 HG22 ILE A 901      29.870  37.340  65.590  1.00  0.00           H
ATOM   3987 HG23 ILE A 901      29.980  37.580  67.400  1.00  0.00           H
ATOM   3988  CG1 ILE A 901      31.450  35.020  65.270  1.00  0.00           C
ATOM   3989 HG11 ILE A 901      32.440  34.540  65.160  1.00  0.00           H
ATOM   3990 HG12 ILE A 901      31.300  35.650  64.370  1.00  0.00           H
ATOM   3991  CD  ILE A 901      30.480  33.900  65.520  1.00  0.00           C
ATOM   3992  HD1 ILE A 901      30.350  33.280  64.620  1.00  0.00           H
ATOM   3993  HD2 ILE A 901      29.470  34.280  65.820  1.00  0.00           H
ATOM   3994  HD3 ILE A 901      30.680  33.290  66.420  1.00  0.00           H
ATOM   3995  C   ILE A 901      32.450  38.280  67.160  1.00  0.00           C
ATOM   3996  O   ILE A 901      32.420  38.230  68.400  1.00  0.00           O
ATOM   3997  N   ILE A 902      32.270  39.430  66.500  1.00  0.00           N
ATOM   3998  HN  ILE A 902      32.360  39.370  65.510  1.00  0.00           H
ATOM   3999  CA  ILE A 902      31.760  40.630  67.090  1.00  0.00           C
ATOM   4000  HA  ILE A 902      31.890  40.550  68.150  1.00  0.00           H
ATOM   4001  CB  ILE A 902      32.760  41.710  66.590  1.00  0.00           C
ATOM   4002  HB  ILE A 902      32.780  41.710  65.480  1.00  0.00           H
ATOM   4003  CG2 ILE A 902      32.270  43.140  66.940  1.00  0.00           C
ATOM   4004 HG21 ILE A 902      31.190  43.310  66.740  1.00  0.00           H
ATOM   4005 HG22 ILE A 902      32.790  43.930  66.360  1.00  0.00           H
ATOM   4006 HG23 ILE A 902      32.440  43.410  68.010  1.00  0.00           H
ATOM   4007  CG1 ILE A 902      34.190  41.560  67.140  1.00  0.00           C
ATOM   4008 HG11 ILE A 902      34.640  40.550  66.980  1.00  0.00           H
ATOM   4009 HG12 ILE A 902      34.090  41.720  68.250  1.00  0.00           H
ATOM   4010  CD  ILE A 902      35.200  42.490  66.510  1.00  0.00           C
ATOM   4011  HD1 ILE A 902      36.200  42.360  67.000  1.00  0.00           H
ATOM   4012  HD2 ILE A 902      34.920  43.560  66.570  1.00  0.00           H
ATOM   4013  HD3 ILE A 902      35.490  42.350  65.450  1.00  0.00           H
ATOM   4014  C   ILE A 902      30.290  40.780  66.680  1.00  0.00           C
ATOM   4015  O   ILE A 902      29.900  40.980  65.530  1.00  0.00           O
ATOM   4016  N   SER A 903      29.390  40.650  67.710  1.00  0.00           N
ATOM   4017  HN  SER A 903      29.780  40.590  68.610  1.00  0.00           H
ATOM   4018  CA  SER A 903      28.000  40.930  67.410  1.00  0.00           C
ATOM   4019  HA  SER A 903      27.710  40.300  66.590  1.00  0.00           H
ATOM   4020  CB  SER A 903      27.110  40.530  68.640  1.00  0.00           C
ATOM   4021  HB1 SER A 903      26.050  40.680  68.370  1.00  0.00           H
ATOM   4022  HB2 SER A 903      27.400  41.150  69.530  1.00  0.00           H
ATOM   4023  OG  SER A 903      27.260  39.100  68.720  1.00  0.00           O
ATOM   4024  HG1 SER A 903      28.210  39.030  68.590  1.00  0.00           H
ATOM   4025  C   SER A 903      27.750  42.420  67.200  1.00  0.00           C
ATOM   4026  O   SER A 903      28.320  43.240  67.880  1.00  0.00           O
ATOM   4027  N   PRO A 904      26.810  42.820  66.200  1.00  0.00           N
ATOM   4028  CD  PRO A 904      26.340  42.050  65.040  1.00  0.00           C
ATOM   4029  HD1 PRO A 904      25.400  41.550  65.350  1.00  0.00           H
ATOM   4030  HD2 PRO A 904      27.100  41.270  64.830  1.00  0.00           H
ATOM   4031  CA  PRO A 904      26.610  44.250  65.890  1.00  0.00           C
ATOM   4032  HA  PRO A 904      27.610  44.660  65.840  1.00  0.00           H
ATOM   4033  CB  PRO A 904      25.970  44.320  64.510  1.00  0.00           C
ATOM   4034  HB1 PRO A 904      26.220  45.280  63.990  1.00  0.00           H
ATOM   4035  HB2 PRO A 904      24.880  44.360  64.630  1.00  0.00           H
ATOM   4036  CG  PRO A 904      26.330  43.050  63.880  1.00  0.00           C
ATOM   4037  HG1 PRO A 904      25.580  42.660  63.140  1.00  0.00           H
ATOM   4038  HG2 PRO A 904      27.320  42.950  63.410  1.00  0.00           H
ATOM   4039  C   PRO A 904      25.840  45.050  67.020  1.00  0.00           C
ATOM   4040  O   PRO A 904      24.900  44.560  67.700  1.00  0.00           O
ATOM   4041  N   LEU A 905      26.270  46.310  67.230  1.00  0.00           N
ATOM   4042  HN  LEU A 905      27.140  46.460  66.770  1.00  0.00           H
ATOM   4043  CA  LEU A 905      25.700  47.320  68.130  1.00  0.00           C
ATOM   4044  HA  LEU A 905      26.280  48.220  67.920  1.00  0.00           H
ATOM   4045  CB  LEU A 905      24.240  47.660  67.770  1.00  0.00           C
ATOM   4046  HB1 LEU A 905      23.640  46.760  68.070  1.00  0.00           H
ATOM   4047  HB2 LEU A 905      24.170  47.730  66.660  1.00  0.00           H
ATOM   4048  CG  LEU A 905      23.660  48.970  68.200  1.00  0.00           C
ATOM   4049  HG  LEU A 905      23.440  48.960  69.290  1.00  0.00           H
ATOM   4050  CD1 LEU A 905      24.520  50.190  67.990  1.00  0.00           C
ATOM   4051 HD11 LEU A 905      24.150  51.110  68.490  1.00  0.00           H
ATOM   4052 HD12 LEU A 905      24.540  50.480  66.920  1.00  0.00           H
ATOM   4053 HD13 LEU A 905      25.500  50.090  68.520  1.00  0.00           H
ATOM   4054  CD2 LEU A 905      22.370  49.190  67.400  1.00  0.00           C
ATOM   4055 HD21 LEU A 905      22.640  49.540  66.380  1.00  0.00           H
ATOM   4056 HD22 LEU A 905      21.720  49.880  67.970  1.00  0.00           H
ATOM   4057 HD23 LEU A 905      21.810  48.230  67.330  1.00  0.00           H
ATOM   4058  C   LEU A 905      25.970  47.060  69.620  1.00  0.00           C
ATOM   4059  O   LEU A 905      25.190  47.410  70.520  1.00  0.00           O
ATOM   4060  N   GLY A 906      27.140  46.330  69.930  1.00  0.00           N
ATOM   4061  HN  GLY A 906      27.610  46.160  69.080  1.00  0.00           H
ATOM   4062  CA  GLY A 906      27.540  45.880  71.290  1.00  0.00           C
ATOM   4063  HA1 GLY A 906      28.490  45.350  71.200  1.00  0.00           H
ATOM   4064  HA2 GLY A 906      26.750  45.340  71.780  1.00  0.00           H
ATOM   4065  C   GLY A 906      27.920  47.010  72.220  1.00  0.00           C
ATOM   4066  O   GLY A 906      27.570  46.920  73.430  1.00  0.00           O
ATOM   4067  N   ASP A 907      28.580  48.050  71.710  1.00  0.00           N
ATOM   4068  HN  ASP A 907      28.830  48.070  70.750  1.00  0.00           H
ATOM   4069  CA  ASP A 907      28.720  49.350  72.430  1.00  0.00           C
ATOM   4070  HA  ASP A 907      28.030  49.420  73.260  1.00  0.00           H
ATOM   4071  CB  ASP A 907      30.220  49.330  72.870  1.00  0.00           C
ATOM   4072  HB1 ASP A 907      30.800  49.530  71.940  1.00  0.00           H
ATOM   4073  HB2 ASP A 907      30.380  48.310  73.280  1.00  0.00           H
ATOM   4074  CG  ASP A 907      30.570  50.460  73.830  1.00  0.00           C
ATOM   4075  OD1 ASP A 907      29.630  51.080  74.460  1.00  0.00           O
ATOM   4076  OD2 ASP A 907      31.800  50.760  73.940  1.00  0.00           O
ATOM   4077  C   ASP A 907      28.350  50.500  71.460  1.00  0.00           C
ATOM   4078  O   ASP A 907      28.170  50.330  70.280  1.00  0.00           O
ATOM   4079  N   ASN A 908      28.280  51.690  72.070  1.00  0.00           N
ATOM   4080  HN  ASN A 908      28.570  51.660  73.020  1.00  0.00           H
ATOM   4081  CA  ASN A 908      27.890  52.950  71.460  1.00  0.00           C
ATOM   4082  HA  ASN A 908      28.380  53.650  72.140  1.00  0.00           H
ATOM   4083  CB  ASN A 908      28.300  53.130  69.960  1.00  0.00           C
ATOM   4084  HB1 ASN A 908      28.130  54.160  69.580  1.00  0.00           H
ATOM   4085  HB2 ASN A 908      27.660  52.450  69.360  1.00  0.00           H
ATOM   4086  CG  ASN A 908      29.780  53.000  69.810  1.00  0.00           C
ATOM   4087  OD1 ASN A 908      30.600  53.190  70.740  1.00  0.00           O
ATOM   4088  ND2 ASN A 908      30.260  52.610  68.630  1.00  0.00           N
ATOM   4089 HD21 ASN A 908      31.220  52.360  68.690  1.00  0.00           H
ATOM   4090 HD22 ASN A 908      29.630  52.180  67.980  1.00  0.00           H
ATOM   4091  C   ASN A 908      26.410  53.130  71.580  1.00  0.00           C
ATOM   4092  O   ASN A 908      25.660  52.140  71.520  1.00  0.00           O
ATOM   4093  N   PRO A 909      25.840  54.280  71.740  1.00  0.00           N
ATOM   4094  CD  PRO A 909      26.540  55.450  72.260  1.00  0.00           C
ATOM   4095  HD1 PRO A 909      27.370  55.840  71.620  1.00  0.00           H
ATOM   4096  HD2 PRO A 909      26.910  55.210  73.290  1.00  0.00           H
ATOM   4097  CA  PRO A 909      24.360  54.520  71.700  1.00  0.00           C
ATOM   4098  HA  PRO A 909      23.790  54.110  72.530  1.00  0.00           H
ATOM   4099  CB  PRO A 909      24.270  56.060  71.720  1.00  0.00           C
ATOM   4100  HB1 PRO A 909      23.380  56.550  72.170  1.00  0.00           H
ATOM   4101  HB2 PRO A 909      24.450  56.530  70.730  1.00  0.00           H
ATOM   4102  CG  PRO A 909      25.470  56.490  72.570  1.00  0.00           C
ATOM   4103  HG1 PRO A 909      25.750  57.550  72.360  1.00  0.00           H
ATOM   4104  HG2 PRO A 909      25.140  56.400  73.630  1.00  0.00           H
ATOM   4105  C   PRO A 909      23.670  53.910  70.490  1.00  0.00           C
ATOM   4106  O   PRO A 909      24.240  53.870  69.390  1.00  0.00           O
ATOM   4107  N   TRP A 910      22.400  53.570  70.590  1.00  0.00           N
ATOM   4108  HN  TRP A 910      22.030  53.670  71.510  1.00  0.00           H
ATOM   4109  CA  TRP A 910      21.730  52.810  69.490  1.00  0.00           C
ATOM   4110  HA  TRP A 910      22.270  51.880  69.380  1.00  0.00           H
ATOM   4111  CB  TRP A 910      20.360  52.440  70.060  1.00  0.00           C
ATOM   4112  HB1 TRP A 910      19.790  53.380  69.970  1.00  0.00           H
ATOM   4113  HB2 TRP A 910      20.490  52.070  71.090  1.00  0.00           H
ATOM   4114  CG  TRP A 910      19.590  51.400  69.280  1.00  0.00           C
ATOM   4115  CD1 TRP A 910      19.630  50.050  69.530  1.00  0.00           C
ATOM   4116  HD1 TRP A 910      20.200  49.700  70.370  1.00  0.00           H
ATOM   4117  NE1 TRP A 910      18.880  49.350  68.650  1.00  0.00           N
ATOM   4118  HE1 TRP A 910      18.900  48.390  68.460  1.00  0.00           H
ATOM   4119  CE2 TRP A 910      18.390  50.200  67.700  1.00  0.00           C
ATOM   4120  CD2 TRP A 910      18.780  51.550  68.050  1.00  0.00           C
ATOM   4121  CE3 TRP A 910      18.380  52.610  67.300  1.00  0.00           C
ATOM   4122  HE3 TRP A 910      18.680  53.630  67.490  1.00  0.00           H
ATOM   4123  CZ3 TRP A 910      17.810  52.340  66.090  1.00  0.00           C
ATOM   4124  HZ3 TRP A 910      17.600  53.140  65.390  1.00  0.00           H
ATOM   4125  CZ2 TRP A 910      17.760  49.920  66.500  1.00  0.00           C
ATOM   4126  HZ2 TRP A 910      17.350  49.000  66.120  1.00  0.00           H
ATOM   4127  CH2 TRP A 910      17.460  51.050  65.700  1.00  0.00           C
ATOM   4128  HH2 TRP A 910      16.960  50.900  64.760  1.00  0.00           H
ATOM   4129  C   TRP A 910      21.660  53.410  68.130  1.00  0.00           C
ATOM   4130  O   TRP A 910      21.810  52.800  67.090  1.00  0.00           O
ATOM   4131  N   TRP A 911      21.340  54.670  68.080  1.00  0.00           N
ATOM   4132  HN  TRP A 911      21.140  55.200  68.900  1.00  0.00           H
ATOM   4133  CA  TRP A 911      21.160  55.440  66.900  1.00  0.00           C
ATOM   4134  HA  TRP A 911      20.440  54.910  66.300  1.00  0.00           H
ATOM   4135  CB  TRP A 911      20.530  56.790  67.440  1.00  0.00           C
ATOM   4136  HB1 TRP A 911      19.480  56.550  67.710  1.00  0.00           H
ATOM   4137  HB2 TRP A 911      20.520  57.440  66.540  1.00  0.00           H
ATOM   4138  CG  TRP A 911      21.210  57.370  68.610  1.00  0.00           C
ATOM   4139  CD1 TRP A 911      20.660  57.470  69.860  1.00  0.00           C
ATOM   4140  HD1 TRP A 911      19.700  57.130  70.220  1.00  0.00           H
ATOM   4141  NE1 TRP A 911      21.560  58.010  70.710  1.00  0.00           N
ATOM   4142  HE1 TRP A 911      21.470  58.130  71.680  1.00  0.00           H
ATOM   4143  CE2 TRP A 911      22.670  58.510  70.040  1.00  0.00           C
ATOM   4144  CD2 TRP A 911      22.560  57.990  68.730  1.00  0.00           C
ATOM   4145  CE3 TRP A 911      23.510  58.370  67.760  1.00  0.00           C
ATOM   4146  HE3 TRP A 911      23.310  58.070  66.740  1.00  0.00           H
ATOM   4147  CZ3 TRP A 911      24.620  59.160  68.180  1.00  0.00           C
ATOM   4148  HZ3 TRP A 911      25.330  59.430  67.420  1.00  0.00           H
ATOM   4149  CZ2 TRP A 911      23.750  59.260  70.450  1.00  0.00           C
ATOM   4150  HZ2 TRP A 911      23.740  59.590  71.490  1.00  0.00           H
ATOM   4151  CH2 TRP A 911      24.720  59.650  69.500  1.00  0.00           C
ATOM   4152  HH2 TRP A 911      25.560  60.190  69.910  1.00  0.00           H
ATOM   4153  C   TRP A 911      22.480  55.590  66.100  1.00  0.00           C
ATOM   4154  O   TRP A 911      22.430  55.830  64.910  1.00  0.00           O
ATOM   4155  N   THR A 912      23.680  55.270  66.690  1.00  0.00           N
ATOM   4156  HN  THR A 912      23.760  55.050  67.660  1.00  0.00           H
ATOM   4157  CA  THR A 912      24.950  55.120  65.840  1.00  0.00           C
ATOM   4158  HA  THR A 912      25.300  56.060  65.460  1.00  0.00           H
ATOM   4159  CB  THR A 912      26.170  54.620  66.690  1.00  0.00           C
ATOM   4160  HB  THR A 912      27.050  54.540  66.010  1.00  0.00           H
ATOM   4161  OG1 THR A 912      25.960  53.470  67.470  1.00  0.00           O
ATOM   4162  HG1 THR A 912      25.310  53.720  68.130  1.00  0.00           H
ATOM   4163  CG2 THR A 912      26.590  55.720  67.670  1.00  0.00           C
ATOM   4164 HG21 THR A 912      27.580  55.520  68.100  1.00  0.00           H
ATOM   4165 HG22 THR A 912      26.010  55.970  68.590  1.00  0.00           H
ATOM   4166 HG23 THR A 912      26.620  56.700  67.130  1.00  0.00           H
ATOM   4167  C   THR A 912      24.950  54.170  64.690  1.00  0.00           C
ATOM   4168  O   THR A 912      25.600  54.340  63.680  1.00  0.00           O
ATOM   4169  N   LEU A 913      24.170  53.080  64.830  1.00  0.00           N
ATOM   4170  HN  LEU A 913      23.660  52.860  65.660  1.00  0.00           H
ATOM   4171  CA  LEU A 913      24.030  52.150  63.710  1.00  0.00           C
ATOM   4172  HA  LEU A 913      25.030  51.900  63.380  1.00  0.00           H
ATOM   4173  CB  LEU A 913      23.370  50.840  64.240  1.00  0.00           C
ATOM   4174  HB1 LEU A 913      22.560  51.060  64.970  1.00  0.00           H
ATOM   4175  HB2 LEU A 913      24.140  50.150  64.660  1.00  0.00           H
ATOM   4176  CG  LEU A 913      22.640  49.950  63.140  1.00  0.00           C
ATOM   4177  HG  LEU A 913      21.970  50.600  62.550  1.00  0.00           H
ATOM   4178  CD1 LEU A 913      23.670  49.280  62.170  1.00  0.00           C
ATOM   4179 HD11 LEU A 913      23.150  48.800  61.320  1.00  0.00           H
ATOM   4180 HD12 LEU A 913      24.240  48.440  62.610  1.00  0.00           H
ATOM   4181 HD13 LEU A 913      24.360  50.060  61.780  1.00  0.00           H
ATOM   4182  CD2 LEU A 913      21.640  48.850  63.730  1.00  0.00           C
ATOM   4183 HD21 LEU A 913      21.020  48.590  62.850  1.00  0.00           H
ATOM   4184 HD22 LEU A 913      20.950  49.320  64.450  1.00  0.00           H
ATOM   4185 HD23 LEU A 913      22.190  47.950  64.050  1.00  0.00           H
ATOM   4186  C   LEU A 913      23.460  52.840  62.500  1.00  0.00           C
ATOM   4187  O   LEU A 913      23.840  52.650  61.320  1.00  0.00           O
ATOM   4188  N   LEU A 914      22.480  53.730  62.730  1.00  0.00           N
ATOM   4189  HN  LEU A 914      22.130  53.860  63.650  1.00  0.00           H
ATOM   4190  CA  LEU A 914      21.850  54.610  61.720  1.00  0.00           C
ATOM   4191  HA  LEU A 914      21.660  53.970  60.870  1.00  0.00           H
ATOM   4192  CB  LEU A 914      20.550  55.280  62.210  1.00  0.00           C
ATOM   4193  HB1 LEU A 914      20.000  55.830  61.420  1.00  0.00           H
ATOM   4194  HB2 LEU A 914      20.910  56.070  62.920  1.00  0.00           H
ATOM   4195  CG  LEU A 914      19.530  54.360  62.880  1.00  0.00           C
ATOM   4196  HG  LEU A 914      19.900  54.020  63.870  1.00  0.00           H
ATOM   4197  CD1 LEU A 914      18.180  55.130  63.090  1.00  0.00           C
ATOM   4198 HD11 LEU A 914      17.370  54.480  63.490  1.00  0.00           H
ATOM   4199 HD12 LEU A 914      17.920  55.450  62.060  1.00  0.00           H
ATOM   4200 HD13 LEU A 914      18.230  56.050  63.720  1.00  0.00           H
ATOM   4201  CD2 LEU A 914      19.240  53.070  62.080  1.00  0.00           C
ATOM   4202 HD21 LEU A 914      18.980  53.280  61.030  1.00  0.00           H
ATOM   4203 HD22 LEU A 914      18.340  52.590  62.510  1.00  0.00           H
ATOM   4204 HD23 LEU A 914      20.050  52.310  62.020  1.00  0.00           H
ATOM   4205  C   LEU A 914      22.840  55.640  61.200  1.00  0.00           C
ATOM   4206  O   LEU A 914      22.990  55.930  59.990  1.00  0.00           O
ATOM   4207  N   ILE A 915      23.640  56.240  62.110  1.00  0.00           N
ATOM   4208  HN  ILE A 915      23.570  56.070  63.080  1.00  0.00           H
ATOM   4209  CA  ILE A 915      24.650  57.270  61.840  1.00  0.00           C
ATOM   4210  HA  ILE A 915      24.260  57.920  61.080  1.00  0.00           H
ATOM   4211  CB  ILE A 915      24.910  58.060  63.160  1.00  0.00           C
ATOM   4212  HB  ILE A 915      24.940  57.250  63.920  1.00  0.00           H
ATOM   4213  CG2 ILE A 915      26.190  58.870  63.030  1.00  0.00           C
ATOM   4214 HG21 ILE A 915      26.060  59.490  62.130  1.00  0.00           H
ATOM   4215 HG22 ILE A 915      27.060  58.180  62.980  1.00  0.00           H
ATOM   4216 HG23 ILE A 915      26.310  59.510  63.940  1.00  0.00           H
ATOM   4217  CG1 ILE A 915      23.720  58.880  63.670  1.00  0.00           C
ATOM   4218 HG11 ILE A 915      23.900  59.110  64.740  1.00  0.00           H
ATOM   4219 HG12 ILE A 915      22.820  58.230  63.640  1.00  0.00           H
ATOM   4220  CD  ILE A 915      23.460  60.100  62.790  1.00  0.00           C
ATOM   4221  HD1 ILE A 915      24.350  60.750  62.950  1.00  0.00           H
ATOM   4222  HD2 ILE A 915      22.510  60.600  63.070  1.00  0.00           H
ATOM   4223  HD3 ILE A 915      23.430  59.890  61.700  1.00  0.00           H
ATOM   4224  C   ILE A 915      25.910  56.790  61.100  1.00  0.00           C
ATOM   4225  O   ILE A 915      26.530  57.460  60.270  1.00  0.00           O
ATOM   4226  N   ALA A 916      26.250  55.510  61.320  1.00  0.00           N
ATOM   4227  HN  ALA A 916      25.800  55.040  62.080  1.00  0.00           H
ATOM   4228  CA  ALA A 916      27.330  54.830  60.700  1.00  0.00           C
ATOM   4229  HA  ALA A 916      28.230  55.420  60.760  1.00  0.00           H
ATOM   4230  CB  ALA A 916      27.490  53.470  61.330  1.00  0.00           C
ATOM   4231  HB1 ALA A 916      28.370  52.880  60.990  1.00  0.00           H
ATOM   4232  HB2 ALA A 916      26.520  52.940  61.350  1.00  0.00           H
ATOM   4233  HB3 ALA A 916      27.650  53.630  62.420  1.00  0.00           H
ATOM   4234  C   ALA A 916      26.990  54.550  59.210  1.00  0.00           C
ATOM   4235  O   ALA A 916      27.950  54.450  58.510  1.00  0.00           O
ATOM   4236  N   ALA A 917      25.690  54.490  58.780  1.00  0.00           N
ATOM   4237  HN  ALA A 917      24.860  54.630  59.310  1.00  0.00           H
ATOM   4238  CA  ALA A 917      25.480  54.300  57.330  1.00  0.00           C
ATOM   4239  HA  ALA A 917      25.850  53.360  56.950  1.00  0.00           H
ATOM   4240  CB  ALA A 917      24.010  54.330  57.100  1.00  0.00           C
ATOM   4241  HB1 ALA A 917      23.530  55.290  57.390  1.00  0.00           H
ATOM   4242  HB2 ALA A 917      23.430  53.500  57.560  1.00  0.00           H
ATOM   4243  HB3 ALA A 917      23.840  54.190  56.010  1.00  0.00           H
ATOM   4244  C   ALA A 917      26.110  55.340  56.390  1.00  0.00           C
ATOM   4245  O   ALA A 917      26.630  54.960  55.330  1.00  0.00           O
ATOM   4246  N   ILE A 918      26.120  56.620  56.700  1.00  0.00           N
ATOM   4247  HN  ILE A 918      26.000  56.880  57.660  1.00  0.00           H
ATOM   4248  CA  ILE A 918      26.770  57.620  55.880  1.00  0.00           C
ATOM   4249  HA  ILE A 918      26.340  57.490  54.900  1.00  0.00           H
ATOM   4250  CB  ILE A 918      26.410  59.040  56.340  1.00  0.00           C
ATOM   4251  HB  ILE A 918      26.810  59.290  57.350  1.00  0.00           H
ATOM   4252  CG2 ILE A 918      26.980  60.090  55.330  1.00  0.00           C
ATOM   4253 HG21 ILE A 918      26.370  60.040  54.400  1.00  0.00           H
ATOM   4254 HG22 ILE A 918      28.000  59.770  55.050  1.00  0.00           H
ATOM   4255 HG23 ILE A 918      27.120  61.080  55.810  1.00  0.00           H
ATOM   4256  CG1 ILE A 918      24.860  59.180  56.380  1.00  0.00           C
ATOM   4257 HG11 ILE A 918      24.560  58.490  55.570  1.00  0.00           H
ATOM   4258 HG12 ILE A 918      24.600  60.210  56.080  1.00  0.00           H
ATOM   4259  CD  ILE A 918      24.070  58.810  57.600  1.00  0.00           C
ATOM   4260  HD1 ILE A 918      24.370  57.840  58.070  1.00  0.00           H
ATOM   4261  HD2 ILE A 918      22.980  58.740  57.370  1.00  0.00           H
ATOM   4262  HD3 ILE A 918      24.120  59.670  58.300  1.00  0.00           H
ATOM   4263  C   ILE A 918      28.250  57.380  55.650  1.00  0.00           C
ATOM   4264  O   ILE A 918      28.650  57.350  54.450  1.00  0.00           O
ATOM   4265  N   PRO A 919      29.180  57.110  56.640  1.00  0.00           N
ATOM   4266  CD  PRO A 919      28.980  57.510  58.010  1.00  0.00           C
ATOM   4267  HD1 PRO A 919      28.030  57.090  58.410  1.00  0.00           H
ATOM   4268  HD2 PRO A 919      28.940  58.620  58.020  1.00  0.00           H
ATOM   4269  CA  PRO A 919      30.640  56.860  56.350  1.00  0.00           C
ATOM   4270  HA  PRO A 919      30.980  57.660  55.710  1.00  0.00           H
ATOM   4271  CB  PRO A 919      31.380  56.830  57.730  1.00  0.00           C
ATOM   4272  HB1 PRO A 919      32.140  57.630  57.760  1.00  0.00           H
ATOM   4273  HB2 PRO A 919      32.020  55.930  57.810  1.00  0.00           H
ATOM   4274  CG  PRO A 919      30.160  56.850  58.730  1.00  0.00           C
ATOM   4275  HG1 PRO A 919      29.940  55.800  59.010  1.00  0.00           H
ATOM   4276  HG2 PRO A 919      30.460  57.390  59.650  1.00  0.00           H
ATOM   4277  C   PRO A 919      30.830  55.570  55.570  1.00  0.00           C
ATOM   4278  O   PRO A 919      31.920  55.440  55.040  1.00  0.00           O
ATOM   4279  N   ALA A 920      29.850  54.680  55.630  1.00  0.00           N
ATOM   4280  HN  ALA A 920      29.050  54.880  56.200  1.00  0.00           H
ATOM   4281  CA  ALA A 920      29.880  53.480  54.810  1.00  0.00           C
ATOM   4282  HA  ALA A 920      30.790  52.950  55.020  1.00  0.00           H
ATOM   4283  CB  ALA A 920      28.750  52.520  55.230  1.00  0.00           C
ATOM   4284  HB1 ALA A 920      27.780  52.670  54.710  1.00  0.00           H
ATOM   4285  HB2 ALA A 920      28.530  52.760  56.290  1.00  0.00           H
ATOM   4286  HB3 ALA A 920      29.000  51.460  55.100  1.00  0.00           H
ATOM   4287  C   ALA A 920      29.770  53.660  53.310  1.00  0.00           C
ATOM   4288  O   ALA A 920      30.330  53.020  52.450  1.00  0.00           O
ATOM   4289  N   LEU A 921      28.910  54.620  52.890  1.00  0.00           N
ATOM   4290  HN  LEU A 921      28.430  55.150  53.570  1.00  0.00           H
ATOM   4291  CA  LEU A 921      28.960  55.140  51.540  1.00  0.00           C
ATOM   4292  HA  LEU A 921      28.900  54.390  50.770  1.00  0.00           H
ATOM   4293  CB  LEU A 921      27.650  56.030  51.480  1.00  0.00           C
ATOM   4294  HB1 LEU A 921      27.750  56.670  52.370  1.00  0.00           H
ATOM   4295  HB2 LEU A 921      26.760  55.370  51.630  1.00  0.00           H
ATOM   4296  CG  LEU A 921      27.460  56.760  50.160  1.00  0.00           C
ATOM   4297  HG  LEU A 921      28.340  57.420  50.000  1.00  0.00           H
ATOM   4298  CD1 LEU A 921      27.330  55.970  48.910  1.00  0.00           C
ATOM   4299 HD11 LEU A 921      26.950  56.590  48.060  1.00  0.00           H
ATOM   4300 HD12 LEU A 921      26.610  55.160  49.120  1.00  0.00           H
ATOM   4301 HD13 LEU A 921      28.190  55.390  48.520  1.00  0.00           H
ATOM   4302  CD2 LEU A 921      26.270  57.730  50.340  1.00  0.00           C
ATOM   4303 HD21 LEU A 921      26.300  58.340  51.260  1.00  0.00           H
ATOM   4304 HD22 LEU A 921      25.310  57.150  50.390  1.00  0.00           H
ATOM   4305 HD23 LEU A 921      26.110  58.350  49.420  1.00  0.00           H
ATOM   4306  C   LEU A 921      30.260  55.820  51.130  1.00  0.00           C
ATOM   4307  O   LEU A 921      30.800  55.750  50.040  1.00  0.00           O
ATOM   4308  N   LEU A 922      30.840  56.580  52.020  1.00  0.00           N
ATOM   4309  HN  LEU A 922      30.470  56.930  52.880  1.00  0.00           H
ATOM   4310  CA  LEU A 922      32.190  57.290  51.740  1.00  0.00           C
ATOM   4311  HA  LEU A 922      32.160  57.970  50.910  1.00  0.00           H
ATOM   4312  CB  LEU A 922      32.520  58.240  53.010  1.00  0.00           C
ATOM   4313  HB1 LEU A 922      33.550  58.570  52.790  1.00  0.00           H
ATOM   4314  HB2 LEU A 922      32.620  57.640  53.940  1.00  0.00           H
ATOM   4315  CG  LEU A 922      31.420  59.370  53.160  1.00  0.00           C
ATOM   4316  HG  LEU A 922      30.420  58.960  53.410  1.00  0.00           H
ATOM   4317  CD1 LEU A 922      31.660  60.230  54.450  1.00  0.00           C
ATOM   4318 HD11 LEU A 922      30.880  61.020  54.400  1.00  0.00           H
ATOM   4319 HD12 LEU A 922      32.650  60.750  54.470  1.00  0.00           H
ATOM   4320 HD13 LEU A 922      31.600  59.600  55.370  1.00  0.00           H
ATOM   4321  CD2 LEU A 922      31.240  60.250  51.960  1.00  0.00           C
ATOM   4322 HD21 LEU A 922      30.460  61.040  52.070  1.00  0.00           H
ATOM   4323 HD22 LEU A 922      30.880  59.630  51.120  1.00  0.00           H
ATOM   4324 HD23 LEU A 922      32.150  60.770  51.630  1.00  0.00           H
ATOM   4325  C   LEU A 922      33.290  56.170  51.600  1.00  0.00           C
ATOM   4326  O   LEU A 922      34.100  56.260  50.670  1.00  0.00           O
ATOM   4327  N   CYS A 923      33.290  55.100  52.420  1.00  0.00           N
ATOM   4328  HN  CYS A 923      32.730  55.190  53.230  1.00  0.00           H
ATOM   4329  CA  CYS A 923      34.200  54.020  52.230  1.00  0.00           C
ATOM   4330  HA  CYS A 923      35.230  54.350  52.280  1.00  0.00           H
ATOM   4331  CB  CYS A 923      33.990  52.840  53.140  1.00  0.00           C
ATOM   4332  HB1 CYS A 923      34.710  52.040  52.890  1.00  0.00           H
ATOM   4333  HB2 CYS A 923      32.950  52.460  52.990  1.00  0.00           H
ATOM   4334  SG  CYS A 923      34.040  53.230  54.880  1.00  0.00           S
ATOM   4335  HG1 CYS A 923      32.850  53.810  55.040  1.00  0.00           H
ATOM   4336  C   CYS A 923      33.980  53.340  50.930  1.00  0.00           C
ATOM   4337  O   CYS A 923      34.920  52.860  50.300  1.00  0.00           O
ATOM   4338  N   THR A 924      32.680  53.160  50.590  1.00  0.00           N
ATOM   4339  HN  THR A 924      31.980  53.540  51.190  1.00  0.00           H
ATOM   4340  CA  THR A 924      32.220  52.550  49.310  1.00  0.00           C
ATOM   4341  HA  THR A 924      32.530  51.520  49.250  1.00  0.00           H
ATOM   4342  CB  THR A 924      30.670  52.400  49.210  1.00  0.00           C
ATOM   4343  HB  THR A 924      30.150  53.360  49.410  1.00  0.00           H
ATOM   4344  OG1 THR A 924      30.200  51.360  50.040  1.00  0.00           O
ATOM   4345  HG1 THR A 924      30.250  51.750  50.910  1.00  0.00           H
ATOM   4346  CG2 THR A 924      30.260  52.100  47.710  1.00  0.00           C
ATOM   4347 HG21 THR A 924      30.110  53.000  47.080  1.00  0.00           H
ATOM   4348 HG22 THR A 924      29.270  51.620  47.640  1.00  0.00           H
ATOM   4349 HG23 THR A 924      30.990  51.350  47.320  1.00  0.00           H
ATOM   4350  C   THR A 924      32.830  53.270  48.080  1.00  0.00           C
ATOM   4351  O   THR A 924      33.340  52.560  47.180  1.00  0.00           O
ATOM   4352  N   ILE A 925      33.020  54.680  48.130  1.00  0.00           N
ATOM   4353  HN  ILE A 925      32.680  55.130  48.950  1.00  0.00           H
ATOM   4354  CA  ILE A 925      33.690  55.550  47.130  1.00  0.00           C
ATOM   4355  HA  ILE A 925      33.190  55.210  46.240  1.00  0.00           H
ATOM   4356  CB  ILE A 925      33.440  57.050  47.380  1.00  0.00           C
ATOM   4357  HB  ILE A 925      33.720  57.360  48.400  1.00  0.00           H
ATOM   4358  CG2 ILE A 925      34.320  57.940  46.420  1.00  0.00           C
ATOM   4359 HG21 ILE A 925      34.130  57.800  45.330  1.00  0.00           H
ATOM   4360 HG22 ILE A 925      35.400  57.710  46.490  1.00  0.00           H
ATOM   4361 HG23 ILE A 925      34.210  59.030  46.600  1.00  0.00           H
ATOM   4362  CG1 ILE A 925      31.960  57.510  47.270  1.00  0.00           C
ATOM   4363 HG11 ILE A 925      31.390  56.650  47.700  1.00  0.00           H
ATOM   4364 HG12 ILE A 925      31.750  57.620  46.180  1.00  0.00           H
ATOM   4365  CD  ILE A 925      31.660  58.780  48.020  1.00  0.00           C
ATOM   4366  HD1 ILE A 925      32.600  59.360  48.030  1.00  0.00           H
ATOM   4367  HD2 ILE A 925      31.380  58.680  49.090  1.00  0.00           H
ATOM   4368  HD3 ILE A 925      30.810  59.330  47.560  1.00  0.00           H
ATOM   4369  C   ILE A 925      35.190  55.240  47.070  1.00  0.00           C
ATOM   4370  O   ILE A 925      35.770  54.980  46.040  1.00  0.00           O
ATOM   4371  N   LEU A 926      35.890  55.040  48.240  1.00  0.00           N
ATOM   4372  HN  LEU A 926      35.260  55.200  48.980  1.00  0.00           H
ATOM   4373  CA  LEU A 926      37.280  54.610  48.250  1.00  0.00           C
ATOM   4374  HA  LEU A 926      37.840  55.350  47.680  1.00  0.00           H
ATOM   4375  CB  LEU A 926      37.780  54.650  49.730  1.00  0.00           C
ATOM   4376  HB1 LEU A 926      38.820  54.290  49.840  1.00  0.00           H
ATOM   4377  HB2 LEU A 926      37.160  53.880  50.230  1.00  0.00           H
ATOM   4378  CG  LEU A 926      37.560  55.950  50.450  1.00  0.00           C
ATOM   4379  HG  LEU A 926      36.460  55.990  50.600  1.00  0.00           H
ATOM   4380  CD1 LEU A 926      38.030  56.010  51.950  1.00  0.00           C
ATOM   4381 HD11 LEU A 926      37.610  56.930  52.380  1.00  0.00           H
ATOM   4382 HD12 LEU A 926      39.140  55.980  52.040  1.00  0.00           H
ATOM   4383 HD13 LEU A 926      37.650  55.120  52.510  1.00  0.00           H
ATOM   4384  CD2 LEU A 926      37.910  57.190  49.670  1.00  0.00           C
ATOM   4385 HD21 LEU A 926      39.010  57.240  49.600  1.00  0.00           H
ATOM   4386 HD22 LEU A 926      37.550  58.140  50.140  1.00  0.00           H
ATOM   4387 HD23 LEU A 926      37.360  57.240  48.700  1.00  0.00           H
ATOM   4388  C   LEU A 926      37.490  53.240  47.590  1.00  0.00           C
ATOM   4389  O   LEU A 926      38.420  53.160  46.740  1.00  0.00           O
ATOM   4390  N   ILE A 927      36.590  52.270  47.870  1.00  0.00           N
ATOM   4391  HN  ILE A 927      35.850  52.500  48.510  1.00  0.00           H
ATOM   4392  CA  ILE A 927      36.630  50.940  47.370  1.00  0.00           C
ATOM   4393  HA  ILE A 927      37.600  50.540  47.600  1.00  0.00           H
ATOM   4394  CB  ILE A 927      35.550  50.040  47.970  1.00  0.00           C
ATOM   4395  HB  ILE A 927      34.640  50.680  48.090  1.00  0.00           H
ATOM   4396  CG2 ILE A 927      35.210  48.830  47.060  1.00  0.00           C
ATOM   4397 HG21 ILE A 927      36.040  48.180  46.710  1.00  0.00           H
ATOM   4398 HG22 ILE A 927      34.670  49.150  46.140  1.00  0.00           H
ATOM   4399 HG23 ILE A 927      34.430  48.230  47.580  1.00  0.00           H
ATOM   4400  CG1 ILE A 927      36.070  49.540  49.360  1.00  0.00           C
ATOM   4401 HG11 ILE A 927      36.620  50.300  49.940  1.00  0.00           H
ATOM   4402 HG12 ILE A 927      36.810  48.770  49.050  1.00  0.00           H
ATOM   4403  CD  ILE A 927      35.000  48.970  50.320  1.00  0.00           C
ATOM   4404  HD1 ILE A 927      34.460  49.840  50.760  1.00  0.00           H
ATOM   4405  HD2 ILE A 927      35.360  48.320  51.130  1.00  0.00           H
ATOM   4406  HD3 ILE A 927      34.280  48.320  49.770  1.00  0.00           H
ATOM   4407  C   ILE A 927      36.570  50.870  45.830  1.00  0.00           C
ATOM   4408  O   ILE A 927      37.290  50.170  45.110  1.00  0.00           O
ATOM   4409  N   PHE A 928      35.610  51.760  45.340  1.00  0.00           N
ATOM   4410  HN  PHE A 928      35.140  52.320  46.010  1.00  0.00           H
ATOM   4411  CA  PHE A 928      35.200  52.010  43.920  1.00  0.00           C
ATOM   4412  HA  PHE A 928      35.010  51.100  43.370  1.00  0.00           H
ATOM   4413  CB  PHE A 928      33.980  52.960  43.860  1.00  0.00           C
ATOM   4414  HB1 PHE A 928      34.210  53.970  44.250  1.00  0.00           H
ATOM   4415  HB2 PHE A 928      33.110  52.500  44.380  1.00  0.00           H
ATOM   4416  CG  PHE A 928      33.560  53.180  42.420  1.00  0.00           C
ATOM   4417  CD1 PHE A 928      32.860  52.260  41.650  1.00  0.00           C
ATOM   4418  HD1 PHE A 928      32.730  51.260  42.030  1.00  0.00           H
ATOM   4419  CE1 PHE A 928      32.480  52.530  40.320  1.00  0.00           C
ATOM   4420  HE1 PHE A 928      32.030  51.760  39.720  1.00  0.00           H
ATOM   4421  CZ  PHE A 928      32.600  53.840  39.800  1.00  0.00           C
ATOM   4422  HZ  PHE A 928      32.310  54.100  38.790  1.00  0.00           H
ATOM   4423  CD2 PHE A 928      33.650  54.500  41.800  1.00  0.00           C
ATOM   4424  HD2 PHE A 928      34.220  55.200  42.400  1.00  0.00           H
ATOM   4425  CE2 PHE A 928      33.240  54.770  40.530  1.00  0.00           C
ATOM   4426  HE2 PHE A 928      33.410  55.760  40.120  1.00  0.00           H
ATOM   4427  C   PHE A 928      36.420  52.620  43.230  1.00  0.00           C
ATOM   4428  O   PHE A 928      36.790  52.230  42.110  1.00  0.00           O
ATOM   4429  N   MET A 929      37.030  53.570  43.840  1.00  0.00           N
ATOM   4430  HN  MET A 929      36.650  53.850  44.710  1.00  0.00           H
ATOM   4431  CA  MET A 929      38.290  54.090  43.370  1.00  0.00           C
ATOM   4432  HA  MET A 929      38.080  54.420  42.370  1.00  0.00           H
ATOM   4433  CB  MET A 929      38.640  55.280  44.280  1.00  0.00           C
ATOM   4434  HB1 MET A 929      39.670  55.650  44.090  1.00  0.00           H
ATOM   4435  HB2 MET A 929      38.660  55.030  45.360  1.00  0.00           H
ATOM   4436  CG  MET A 929      37.940  56.650  44.200  1.00  0.00           C
ATOM   4437  HG1 MET A 929      38.570  57.360  44.780  1.00  0.00           H
ATOM   4438  HG2 MET A 929      36.990  56.500  44.760  1.00  0.00           H
ATOM   4439  SD  MET A 929      37.480  57.270  42.530  1.00  0.00           S
ATOM   4440  CE  MET A 929      39.250  57.360  41.970  1.00  0.00           C
ATOM   4441  HE1 MET A 929      39.840  56.440  42.190  1.00  0.00           H
ATOM   4442  HE2 MET A 929      39.800  58.200  42.470  1.00  0.00           H
ATOM   4443  HE3 MET A 929      39.250  57.540  40.880  1.00  0.00           H
ATOM   4444  C   MET A 929      39.490  53.050  43.360  1.00  0.00           C
ATOM   4445  O   MET A 929      40.280  53.100  42.440  1.00  0.00           O
ATOM   4446  N   ASP A 930      39.590  52.170  44.400  1.00  0.00           N
ATOM   4447  HN  ASP A 930      38.930  52.210  45.150  1.00  0.00           H
ATOM   4448  CA  ASP A 930      40.680  51.190  44.480  1.00  0.00           C
ATOM   4449  HA  ASP A 930      41.600  51.730  44.280  1.00  0.00           H
ATOM   4450  CB  ASP A 930      40.650  50.670  45.990  1.00  0.00           C
ATOM   4451  HB1 ASP A 930      39.960  49.810  46.090  1.00  0.00           H
ATOM   4452  HB2 ASP A 930      40.330  51.500  46.660  1.00  0.00           H
ATOM   4453  CG  ASP A 930      42.060  50.200  46.350  1.00  0.00           C
ATOM   4454  OD1 ASP A 930      43.070  50.610  45.710  1.00  0.00           O
ATOM   4455  OD2 ASP A 930      42.240  49.530  47.400  1.00  0.00           O
ATOM   4456  C   ASP A 930      40.500  50.150  43.360  1.00  0.00           C
ATOM   4457  O   ASP A 930      41.410  49.850  42.630  1.00  0.00           O
ATOM   4458  N   GLN A 931      39.230  49.740  43.140  1.00  0.00           N
ATOM   4459  HN  GLN A 931      38.500  49.830  43.830  1.00  0.00           H
ATOM   4460  CA  GLN A 931      38.860  48.840  42.100  1.00  0.00           C
ATOM   4461  HA  GLN A 931      39.460  47.960  42.240  1.00  0.00           H
ATOM   4462  CB  GLN A 931      37.280  48.640  42.280  1.00  0.00           C
ATOM   4463  HB1 GLN A 931      36.830  49.650  42.440  1.00  0.00           H
ATOM   4464  HB2 GLN A 931      37.220  48.070  43.230  1.00  0.00           H
ATOM   4465  CG  GLN A 931      36.570  47.930  41.120  1.00  0.00           C
ATOM   4466  HG1 GLN A 931      36.700  48.420  40.120  1.00  0.00           H
ATOM   4467  HG2 GLN A 931      35.460  47.990  41.130  1.00  0.00           H
ATOM   4468  CD  GLN A 931      37.090  46.450  40.910  1.00  0.00           C
ATOM   4469  OE1 GLN A 931      37.170  45.530  41.720  1.00  0.00           O
ATOM   4470  NE2 GLN A 931      37.580  46.360  39.610  1.00  0.00           N
ATOM   4471 HE21 GLN A 931      38.060  45.520  39.390  1.00  0.00           H
ATOM   4472 HE22 GLN A 931      37.680  47.200  39.070  1.00  0.00           H
ATOM   4473  C   GLN A 931      39.140  49.510  40.770  1.00  0.00           C
ATOM   4474  O   GLN A 931      39.400  48.830  39.830  1.00  0.00           O
ATOM   4475  N   GLN A 932      38.980  50.790  40.570  1.00  0.00           N
ATOM   4476  HN  GLN A 932      38.540  51.270  41.320  1.00  0.00           H
ATOM   4477  CA  GLN A 932      39.200  51.490  39.320  1.00  0.00           C
ATOM   4478  HA  GLN A 932      38.930  50.850  38.500  1.00  0.00           H
ATOM   4479  CB  GLN A 932      38.500  52.890  39.360  1.00  0.00           C
ATOM   4480  HB1 GLN A 932      39.010  53.500  38.570  1.00  0.00           H
ATOM   4481  HB2 GLN A 932      38.820  53.360  40.320  1.00  0.00           H
ATOM   4482  CG  GLN A 932      36.970  53.040  39.030  1.00  0.00           C
ATOM   4483  HG1 GLN A 932      36.870  53.730  38.180  1.00  0.00           H
ATOM   4484  HG2 GLN A 932      36.350  53.500  39.830  1.00  0.00           H
ATOM   4485  CD  GLN A 932      36.310  51.720  38.670  1.00  0.00           C
ATOM   4486  OE1 GLN A 932      36.390  51.280  37.530  1.00  0.00           O
ATOM   4487  NE2 GLN A 932      35.520  51.130  39.600  1.00  0.00           N
ATOM   4488 HE21 GLN A 932      35.410  51.510  40.510  1.00  0.00           H
ATOM   4489 HE22 GLN A 932      35.000  50.380  39.210  1.00  0.00           H
ATOM   4490  C   GLN A 932      40.670  51.660  39.020  1.00  0.00           C
ATOM   4491  O   GLN A 932      41.020  51.250  37.930  1.00  0.00           O
ATOM   4492  N   ILE A 933      41.550  52.070  39.990  1.00  0.00           N
ATOM   4493  HN  ILE A 933      41.060  52.350  40.800  1.00  0.00           H
ATOM   4494  CA  ILE A 933      42.980  52.080  39.960  1.00  0.00           C
ATOM   4495  HA  ILE A 933      43.250  52.780  39.180  1.00  0.00           H
ATOM   4496  CB  ILE A 933      43.470  52.530  41.330  1.00  0.00           C
ATOM   4497  HB  ILE A 933      42.870  51.990  42.090  1.00  0.00           H
ATOM   4498  CG2 ILE A 933      44.940  52.360  41.720  1.00  0.00           C
ATOM   4499 HG21 ILE A 933      45.150  52.910  42.670  1.00  0.00           H
ATOM   4500 HG22 ILE A 933      45.580  52.870  40.970  1.00  0.00           H
ATOM   4501 HG23 ILE A 933      45.270  51.300  41.830  1.00  0.00           H
ATOM   4502  CG1 ILE A 933      43.220  54.010  41.590  1.00  0.00           C
ATOM   4503 HG11 ILE A 933      42.210  54.380  41.280  1.00  0.00           H
ATOM   4504 HG12 ILE A 933      44.010  54.510  41.000  1.00  0.00           H
ATOM   4505  CD  ILE A 933      43.170  54.500  43.060  1.00  0.00           C
ATOM   4506  HD1 ILE A 933      44.190  54.640  43.460  1.00  0.00           H
ATOM   4507  HD2 ILE A 933      42.500  53.770  43.570  1.00  0.00           H
ATOM   4508  HD3 ILE A 933      42.660  55.480  43.090  1.00  0.00           H
ATOM   4509  C   ILE A 933      43.540  50.750  39.600  1.00  0.00           C
ATOM   4510  O   ILE A 933      44.480  50.680  38.800  1.00  0.00           O
ATOM   4511  N   THR A 934      43.090  49.610  40.190  1.00  0.00           N
ATOM   4512  HN  THR A 934      42.460  49.650  40.970  1.00  0.00           H
ATOM   4513  CA  THR A 934      43.470  48.240  39.860  1.00  0.00           C
ATOM   4514  HA  THR A 934      44.550  48.280  39.850  1.00  0.00           H
ATOM   4515  CB  THR A 934      42.940  47.240  40.840  1.00  0.00           C
ATOM   4516  HB  THR A 934      42.020  47.540  41.390  1.00  0.00           H
ATOM   4517  OG1 THR A 934      44.000  47.150  41.810  1.00  0.00           O
ATOM   4518  HG1 THR A 934      43.850  46.320  42.280  1.00  0.00           H
ATOM   4519  CG2 THR A 934      42.780  45.770  40.350  1.00  0.00           C
ATOM   4520 HG21 THR A 934      43.520  45.610  39.540  1.00  0.00           H
ATOM   4521 HG22 THR A 934      41.800  45.690  39.850  1.00  0.00           H
ATOM   4522 HG23 THR A 934      42.960  44.970  41.100  1.00  0.00           H
ATOM   4523  C   THR A 934      43.010  47.880  38.400  1.00  0.00           C
ATOM   4524  O   THR A 934      43.810  47.330  37.680  1.00  0.00           O
ATOM   4525  N   ALA A 935      41.840  48.310  37.970  1.00  0.00           N
ATOM   4526  HN  ALA A 935      41.350  48.980  38.520  1.00  0.00           H
ATOM   4527  CA  ALA A 935      41.310  47.880  36.700  1.00  0.00           C
ATOM   4528  HA  ALA A 935      41.370  46.800  36.710  1.00  0.00           H
ATOM   4529  CB  ALA A 935      39.830  48.390  36.550  1.00  0.00           C
ATOM   4530  HB1 ALA A 935      39.340  48.150  35.580  1.00  0.00           H
ATOM   4531  HB2 ALA A 935      39.730  49.490  36.630  1.00  0.00           H
ATOM   4532  HB3 ALA A 935      39.280  48.110  37.480  1.00  0.00           H
ATOM   4533  C   ALA A 935      42.100  48.390  35.450  1.00  0.00           C
ATOM   4534  O   ALA A 935      41.930  47.810  34.380  1.00  0.00           O
ATOM   4535  N   VAL A 936      42.930  49.460  35.500  1.00  0.00           N
ATOM   4536  HN  VAL A 936      42.950  50.000  36.340  1.00  0.00           H
ATOM   4537  CA  VAL A 936      43.730  49.970  34.400  1.00  0.00           C
ATOM   4538  HA  VAL A 936      43.020  50.350  33.690  1.00  0.00           H
ATOM   4539  CB  VAL A 936      44.700  51.020  34.870  1.00  0.00           C
ATOM   4540  HB  VAL A 936      45.150  50.700  35.830  1.00  0.00           H
ATOM   4541  CG1 VAL A 936      45.860  51.410  33.920  1.00  0.00           C
ATOM   4542 HG11 VAL A 936      46.470  52.260  34.310  1.00  0.00           H
ATOM   4543 HG12 VAL A 936      45.470  51.660  32.910  1.00  0.00           H
ATOM   4544 HG13 VAL A 936      46.560  50.560  33.720  1.00  0.00           H
ATOM   4545  CG2 VAL A 936      44.030  52.390  35.080  1.00  0.00           C
ATOM   4546 HG21 VAL A 936      43.670  52.830  34.130  1.00  0.00           H
ATOM   4547 HG22 VAL A 936      44.750  53.130  35.470  1.00  0.00           H
ATOM   4548 HG23 VAL A 936      43.280  52.220  35.890  1.00  0.00           H
ATOM   4549  C   VAL A 936      44.450  48.900  33.700  1.00  0.00           C
ATOM   4550  O   VAL A 936      44.380  48.850  32.440  1.00  0.00           O
ATOM   4551  N   ILE A 937      45.210  48.000  34.300  1.00  0.00           N
ATOM   4552  HN  ILE A 937      45.200  48.150  35.290  1.00  0.00           H
ATOM   4553  CA  ILE A 937      46.080  47.040  33.620  1.00  0.00           C
ATOM   4554  HA  ILE A 937      46.250  47.260  32.570  1.00  0.00           H
ATOM   4555  CB  ILE A 937      47.540  47.100  34.170  1.00  0.00           C
ATOM   4556  HB  ILE A 937      47.760  48.190  34.210  1.00  0.00           H
ATOM   4557  CG2 ILE A 937      47.500  46.570  35.650  1.00  0.00           C
ATOM   4558 HG21 ILE A 937      47.470  45.460  35.750  1.00  0.00           H
ATOM   4559 HG22 ILE A 937      46.880  47.190  36.340  1.00  0.00           H
ATOM   4560 HG23 ILE A 937      48.520  46.800  36.010  1.00  0.00           H
ATOM   4561  CG1 ILE A 937      48.610  46.500  33.290  1.00  0.00           C
ATOM   4562 HG11 ILE A 937      48.440  46.650  32.210  1.00  0.00           H
ATOM   4563 HG12 ILE A 937      48.740  45.410  33.470  1.00  0.00           H
ATOM   4564  CD  ILE A 937      49.980  47.190  33.540  1.00  0.00           C
ATOM   4565  HD1 ILE A 937      50.210  47.310  34.610  1.00  0.00           H
ATOM   4566  HD2 ILE A 937      50.040  48.200  33.100  1.00  0.00           H
ATOM   4567  HD3 ILE A 937      50.810  46.640  33.030  1.00  0.00           H
ATOM   4568  C   ILE A 937      45.630  45.620  33.640  1.00  0.00           C
ATOM   4569  O   ILE A 937      46.270  44.670  33.250  1.00  0.00           O
ATOM   4570  N   ILE A 938      44.400  45.500  34.190  1.00  0.00           N
ATOM   4571  HN  ILE A 938      43.850  46.300  34.390  1.00  0.00           H
ATOM   4572  CA  ILE A 938      43.680  44.220  34.220  1.00  0.00           C
ATOM   4573  HA  ILE A 938      44.320  43.440  33.820  1.00  0.00           H
ATOM   4574  CB  ILE A 938      43.360  43.740  35.690  1.00  0.00           C
ATOM   4575  HB  ILE A 938      42.570  44.410  36.080  1.00  0.00           H
ATOM   4576  CG2 ILE A 938      42.820  42.300  35.610  1.00  0.00           C
ATOM   4577 HG21 ILE A 938      41.840  42.290  35.080  1.00  0.00           H
ATOM   4578 HG22 ILE A 938      42.660  41.830  36.610  1.00  0.00           H
ATOM   4579 HG23 ILE A 938      43.510  41.650  35.040  1.00  0.00           H
ATOM   4580  CG1 ILE A 938      44.530  43.830  36.750  1.00  0.00           C
ATOM   4581 HG11 ILE A 938      44.060  43.790  37.760  1.00  0.00           H
ATOM   4582 HG12 ILE A 938      44.910  44.880  36.680  1.00  0.00           H
ATOM   4583  CD  ILE A 938      45.690  42.830  36.540  1.00  0.00           C
ATOM   4584  HD1 ILE A 938      46.160  42.960  35.540  1.00  0.00           H
ATOM   4585  HD2 ILE A 938      45.310  41.790  36.720  1.00  0.00           H
ATOM   4586  HD3 ILE A 938      46.440  42.970  37.350  1.00  0.00           H
ATOM   4587  C   ILE A 938      42.510  44.240  33.350  1.00  0.00           C
ATOM   4588  O   ILE A 938      42.560  43.640  32.310  1.00  0.00           O
ATOM   4589  N   ASN A 939      41.410  44.930  33.750  1.00  0.00           N
ATOM   4590  HN  ASN A 939      41.480  45.350  34.650  1.00  0.00           H
ATOM   4591  CA  ASN A 939      40.130  44.790  33.130  1.00  0.00           C
ATOM   4592  HA  ASN A 939      40.110  43.930  32.470  1.00  0.00           H
ATOM   4593  CB  ASN A 939      39.040  44.950  34.200  1.00  0.00           C
ATOM   4594  HB1 ASN A 939      37.980  44.920  33.870  1.00  0.00           H
ATOM   4595  HB2 ASN A 939      39.010  45.940  34.710  1.00  0.00           H
ATOM   4596  CG  ASN A 939      39.140  43.820  35.290  1.00  0.00           C
ATOM   4597  OD1 ASN A 939      39.370  44.000  36.520  1.00  0.00           O
ATOM   4598  ND2 ASN A 939      38.990  42.560  34.790  1.00  0.00           N
ATOM   4599 HD21 ASN A 939      38.690  42.510  33.840  1.00  0.00           H
ATOM   4600 HD22 ASN A 939      39.010  41.820  35.450  1.00  0.00           H
ATOM   4601  C   ASN A 939      39.870  45.810  32.080  1.00  0.00           C
ATOM   4602  O   ASN A 939      38.740  45.850  31.620  1.00  0.00           O
ATOM   4603  N   ARG A 940      40.820  46.710  31.780  1.00  0.00           N
ATOM   4604  HN  ARG A 940      41.680  46.890  32.240  1.00  0.00           H
ATOM   4605  CA  ARG A 940      40.450  47.730  30.790  1.00  0.00           C
ATOM   4606  HA  ARG A 940      39.380  47.810  30.610  1.00  0.00           H
ATOM   4607  CB  ARG A 940      40.710  49.170  31.410  1.00  0.00           C
ATOM   4608  HB1 ARG A 940      40.550  49.890  30.570  1.00  0.00           H
ATOM   4609  HB2 ARG A 940      41.790  49.250  31.650  1.00  0.00           H
ATOM   4610  CG  ARG A 940      39.780  49.590  32.600  1.00  0.00           C
ATOM   4611  HG1 ARG A 940      40.030  48.910  33.450  1.00  0.00           H
ATOM   4612  HG2 ARG A 940      38.710  49.550  32.290  1.00  0.00           H
ATOM   4613  CD  ARG A 940      40.180  51.060  33.000  1.00  0.00           C
ATOM   4614  HD1 ARG A 940      39.820  51.810  32.260  1.00  0.00           H
ATOM   4615  HD2 ARG A 940      41.200  51.300  33.320  1.00  0.00           H
ATOM   4616  NE  ARG A 940      39.410  51.280  34.300  1.00  0.00           N
ATOM   4617  HE  ARG A 940      38.620  50.680  34.460  1.00  0.00           H
ATOM   4618  CZ  ARG A 940      39.520  52.430  35.030  1.00  0.00           C
ATOM   4619  NH1 ARG A 940      38.700  52.720  36.020  1.00  0.00           N
ATOM   4620 HH11 ARG A 940      37.900  52.120  36.160  1.00  0.00           H
ATOM   4621 HH12 ARG A 940      38.760  53.640  36.400  1.00  0.00           H
ATOM   4622  NH2 ARG A 940      40.400  53.350  34.730  1.00  0.00           N
ATOM   4623 HH21 ARG A 940      40.720  53.450  33.790  1.00  0.00           H
ATOM   4624 HH22 ARG A 940      40.260  54.180  35.260  1.00  0.00           H
ATOM   4625  C   ARG A 940      41.100  47.490  29.510  1.00  0.00           C
ATOM   4626  O   ARG A 940      42.300  47.200  29.400  1.00  0.00           O
ATOM   4627  N   LYS A 941      40.420  47.580  28.320  1.00  0.00           N
ATOM   4628  HN  LYS A 941      39.450  47.760  28.170  1.00  0.00           H
ATOM   4629  CA  LYS A 941      41.060  47.610  26.980  1.00  0.00           C
ATOM   4630  HA  LYS A 941      40.160  47.760  26.420  1.00  0.00           H
ATOM   4631  CB  LYS A 941      42.020  48.800  26.630  1.00  0.00           C
ATOM   4632  HB1 LYS A 941      42.630  48.570  25.730  1.00  0.00           H
ATOM   4633  HB2 LYS A 941      42.760  48.800  27.470  1.00  0.00           H
ATOM   4634  CG  LYS A 941      41.270  50.150  26.470  1.00  0.00           C
ATOM   4635  HG1 LYS A 941      40.610  50.200  27.360  1.00  0.00           H
ATOM   4636  HG2 LYS A 941      40.530  50.070  25.640  1.00  0.00           H
ATOM   4637  CD  LYS A 941      42.220  51.380  26.410  1.00  0.00           C
ATOM   4638  HD1 LYS A 941      42.870  51.310  25.520  1.00  0.00           H
ATOM   4639  HD2 LYS A 941      42.820  51.280  27.350  1.00  0.00           H
ATOM   4640  CE  LYS A 941      41.630  52.800  26.410  1.00  0.00           C
ATOM   4641  HE1 LYS A 941      41.260  52.980  27.440  1.00  0.00           H
ATOM   4642  HE2 LYS A 941      40.660  52.720  25.860  1.00  0.00           H
ATOM   4643  NZ  LYS A 941      42.580  53.850  25.950  1.00  0.00           N
ATOM   4644  HZ1 LYS A 941      42.030  54.740  25.940  1.00  0.00           H
ATOM   4645  HZ2 LYS A 941      42.780  53.770  24.930  1.00  0.00           H
ATOM   4646  HZ3 LYS A 941      43.420  53.860  26.550  1.00  0.00           H
ATOM   4647  C   LYS A 941      41.480  46.240  26.540  1.00  0.00           C
ATOM   4648  O   LYS A 941      40.680  45.320  26.650  1.00  0.00           O
ATOM   4649  N   GLU A 942      42.720  46.140  26.080  1.00  0.00           N
ATOM   4650  HN  GLU A 942      43.300  46.950  26.140  1.00  0.00           H
ATOM   4651  CA  GLU A 942      43.320  44.970  25.420  1.00  0.00           C
ATOM   4652  HA  GLU A 942      42.580  44.430  24.840  1.00  0.00           H
ATOM   4653  CB  GLU A 942      44.430  45.400  24.480  1.00  0.00           C
ATOM   4654  HB1 GLU A 942      45.080  44.580  24.090  1.00  0.00           H
ATOM   4655  HB2 GLU A 942      45.020  46.180  25.020  1.00  0.00           H
ATOM   4656  CG  GLU A 942      43.810  46.070  23.250  1.00  0.00           C
ATOM   4657  HG1 GLU A 942      43.250  46.970  23.600  1.00  0.00           H
ATOM   4658  HG2 GLU A 942      43.000  45.460  22.810  1.00  0.00           H
ATOM   4659  CD  GLU A 942      44.770  46.420  22.160  1.00  0.00           C
ATOM   4660  OE1 GLU A 942      45.960  45.930  22.120  1.00  0.00           O
ATOM   4661  OE2 GLU A 942      44.320  47.160  21.260  1.00  0.00           O
ATOM   4662  C   GLU A 942      43.930  43.930  26.360  1.00  0.00           C
ATOM   4663  O   GLU A 942      44.330  42.860  25.880  1.00  0.00           O
ATOM   4664  N   HSD A 943      44.040  44.210  27.670  1.00  0.00           N
ATOM   4665  HN  HSD A 943      43.570  45.020  28.020  1.00  0.00           H
ATOM   4666  CA  HSD A 943      44.650  43.320  28.690  1.00  0.00           C
ATOM   4667  HA  HSD A 943      45.520  42.820  28.270  1.00  0.00           H
ATOM   4668  CB  HSD A 943      44.940  44.070  30.030  1.00  0.00           C
ATOM   4669  HB1 HSD A 943      45.450  43.420  30.760  1.00  0.00           H
ATOM   4670  HB2 HSD A 943      43.990  44.500  30.410  1.00  0.00           H
ATOM   4671  ND1 HSD A 943      47.400  45.020  29.770  1.00  0.00           N
ATOM   4672  HD1 HSD A 943      47.930  44.180  29.670  1.00  0.00           H
ATOM   4673  CG  HSD A 943      45.990  45.190  29.830  1.00  0.00           C
ATOM   4674  CE1 HSD A 943      47.910  46.250  29.500  1.00  0.00           C
ATOM   4675  HE1 HSD A 943      48.970  46.410  29.310  1.00  0.00           H
ATOM   4676  NE2 HSD A 943      47.000  47.220  29.460  1.00  0.00           N
ATOM   4677  CD2 HSD A 943      45.790  46.540  29.670  1.00  0.00           C
ATOM   4678  HD2 HSD A 943      44.860  47.060  29.830  1.00  0.00           H
ATOM   4679  C   HSD A 943      43.780  42.190  29.100  1.00  0.00           C
ATOM   4680  O   HSD A 943      44.170  41.340  29.860  1.00  0.00           O
ATOM   4681  N   LYS A 944      42.520  42.190  28.680  1.00  0.00           N
ATOM   4682  HN  LYS A 944      42.050  43.010  28.360  1.00  0.00           H
ATOM   4683  CA  LYS A 944      41.620  41.120  28.950  1.00  0.00           C
ATOM   4684  HA  LYS A 944      41.620  40.830  29.990  1.00  0.00           H
ATOM   4685  CB  LYS A 944      40.210  41.570  28.580  1.00  0.00           C
ATOM   4686  HB1 LYS A 944      39.630  40.690  28.940  1.00  0.00           H
ATOM   4687  HB2 LYS A 944      40.140  41.880  27.520  1.00  0.00           H
ATOM   4688  CG  LYS A 944      39.690  42.780  29.510  1.00  0.00           C
ATOM   4689  HG1 LYS A 944      40.220  43.730  29.270  1.00  0.00           H
ATOM   4690  HG2 LYS A 944      39.800  42.650  30.610  1.00  0.00           H
ATOM   4691  CD  LYS A 944      38.170  43.020  29.440  1.00  0.00           C
ATOM   4692  HD1 LYS A 944      37.940  43.830  30.160  1.00  0.00           H
ATOM   4693  HD2 LYS A 944      37.480  42.220  29.760  1.00  0.00           H
ATOM   4694  CE  LYS A 944      37.700  43.480  28.040  1.00  0.00           C
ATOM   4695  HE1 LYS A 944      37.740  42.620  27.350  1.00  0.00           H
ATOM   4696  HE2 LYS A 944      38.240  44.380  27.660  1.00  0.00           H
ATOM   4697  NZ  LYS A 944      36.260  43.860  28.090  1.00  0.00           N
ATOM   4698  HZ1 LYS A 944      35.940  44.070  27.120  1.00  0.00           H
ATOM   4699  HZ2 LYS A 944      36.130  44.690  28.710  1.00  0.00           H
ATOM   4700  HZ3 LYS A 944      35.740  43.040  28.460  1.00  0.00           H
ATOM   4701  C   LYS A 944      41.960  39.790  28.230  1.00  0.00           C
ATOM   4702  O   LYS A 944      42.450  39.690  27.090  1.00  0.00           O
ATOM   4703  N   LEU A 945      41.600  38.710  28.920  1.00  0.00           N
ATOM   4704  HN  LEU A 945      41.370  38.780  29.890  1.00  0.00           H
ATOM   4705  CA  LEU A 945      41.490  37.390  28.350  1.00  0.00           C
ATOM   4706  HA  LEU A 945      42.370  37.230  27.750  1.00  0.00           H
ATOM   4707  CB  LEU A 945      41.410  36.180  29.390  1.00  0.00           C
ATOM   4708  HB1 LEU A 945      41.610  35.220  28.850  1.00  0.00           H
ATOM   4709  HB2 LEU A 945      40.470  36.240  29.970  1.00  0.00           H
ATOM   4710  CG  LEU A 945      42.600  36.230  30.360  1.00  0.00           C
ATOM   4711  HG  LEU A 945      42.520  37.180  30.930  1.00  0.00           H
ATOM   4712  CD1 LEU A 945      42.510  35.190  31.500  1.00  0.00           C
ATOM   4713 HD11 LEU A 945      43.430  35.250  32.120  1.00  0.00           H
ATOM   4714 HD12 LEU A 945      42.420  34.170  31.110  1.00  0.00           H
ATOM   4715 HD13 LEU A 945      41.670  35.280  32.220  1.00  0.00           H
ATOM   4716  CD2 LEU A 945      43.920  36.030  29.660  1.00  0.00           C
ATOM   4717 HD21 LEU A 945      44.180  36.830  28.930  1.00  0.00           H
ATOM   4718 HD22 LEU A 945      43.820  35.040  29.170  1.00  0.00           H
ATOM   4719 HD23 LEU A 945      44.740  36.080  30.410  1.00  0.00           H
ATOM   4720  C   LEU A 945      40.310  37.380  27.380  1.00  0.00           C
ATOM   4721  O   LEU A 945      39.290  38.100  27.450  1.00  0.00           O
ATOM   4722  N   LYS A 946      40.440  36.500  26.310  1.00  0.00           N
ATOM   4723  HN  LYS A 946      41.290  35.990  26.180  1.00  0.00           H
ATOM   4724  CA  LYS A 946      39.420  36.270  25.240  1.00  0.00           C
ATOM   4725  HA  LYS A 946      39.390  37.200  24.710  1.00  0.00           H
ATOM   4726  CB  LYS A 946      39.880  35.180  24.270  1.00  0.00           C
ATOM   4727  HB1 LYS A 946      39.040  34.770  23.680  1.00  0.00           H
ATOM   4728  HB2 LYS A 946      40.410  34.330  24.740  1.00  0.00           H
ATOM   4729  CG  LYS A 946      40.780  35.730  23.110  1.00  0.00           C
ATOM   4730  HG1 LYS A 946      41.740  36.060  23.540  1.00  0.00           H
ATOM   4731  HG2 LYS A 946      40.240  36.520  22.530  1.00  0.00           H
ATOM   4732  CD  LYS A 946      40.960  34.490  22.280  1.00  0.00           C
ATOM   4733  HD1 LYS A 946      40.040  33.920  22.080  1.00  0.00           H
ATOM   4734  HD2 LYS A 946      41.610  33.800  22.870  1.00  0.00           H
ATOM   4735  CE  LYS A 946      41.770  34.630  21.050  1.00  0.00           C
ATOM   4736  HE1 LYS A 946      41.580  33.680  20.520  1.00  0.00           H
ATOM   4737  HE2 LYS A 946      42.840  34.900  21.230  1.00  0.00           H
ATOM   4738  NZ  LYS A 946      41.240  35.760  20.260  1.00  0.00           N
ATOM   4739  HZ1 LYS A 946      41.500  35.680  19.250  1.00  0.00           H
ATOM   4740  HZ2 LYS A 946      41.650  36.670  20.550  1.00  0.00           H
ATOM   4741  HZ3 LYS A 946      40.200  35.790  20.340  1.00  0.00           H
ATOM   4742  C   LYS A 946      37.960  36.130  25.670  1.00  0.00           C
ATOM   4743  O   LYS A 946      37.060  36.900  25.210  1.00  0.00           O
ATOM   4744  N   LYS A 947      37.750  35.350  26.690  1.00  0.00           N
ATOM   4745  HN  LYS A 947      38.420  34.620  26.880  1.00  0.00           H
ATOM   4746  CA  LYS A 947      36.410  35.200  27.340  1.00  0.00           C
ATOM   4747  HA  LYS A 947      35.580  35.760  26.940  1.00  0.00           H
ATOM   4748  CB  LYS A 947      36.010  33.640  27.230  1.00  0.00           C
ATOM   4749  HB1 LYS A 947      35.100  33.420  27.830  1.00  0.00           H
ATOM   4750  HB2 LYS A 947      36.860  33.110  27.700  1.00  0.00           H
ATOM   4751  CG  LYS A 947      35.570  33.150  25.830  1.00  0.00           C
ATOM   4752  HG1 LYS A 947      35.420  32.040  25.810  1.00  0.00           H
ATOM   4753  HG2 LYS A 947      36.400  33.420  25.150  1.00  0.00           H
ATOM   4754  CD  LYS A 947      34.260  33.700  25.220  1.00  0.00           C
ATOM   4755  HD1 LYS A 947      34.090  34.730  25.600  1.00  0.00           H
ATOM   4756  HD2 LYS A 947      33.380  33.130  25.600  1.00  0.00           H
ATOM   4757  CE  LYS A 947      34.220  33.590  23.680  1.00  0.00           C
ATOM   4758  HE1 LYS A 947      34.390  32.600  23.200  1.00  0.00           H
ATOM   4759  HE2 LYS A 947      34.800  34.390  23.200  1.00  0.00           H
ATOM   4760  NZ  LYS A 947      32.880  34.150  23.250  1.00  0.00           N
ATOM   4761  HZ1 LYS A 947      32.730  34.100  22.220  1.00  0.00           H
ATOM   4762  HZ2 LYS A 947      32.830  35.110  23.660  1.00  0.00           H
ATOM   4763  HZ3 LYS A 947      32.100  33.610  23.680  1.00  0.00           H
ATOM   4764  C   LYS A 947      36.450  35.610  28.780  1.00  0.00           C
ATOM   4765  O   LYS A 947      35.570  35.280  29.550  1.00  0.00           O
ATOM   4766  N   GLY A 948      37.490  36.420  29.170  1.00  0.00           N
ATOM   4767  HN  GLY A 948      38.200  36.610  28.500  1.00  0.00           H
ATOM   4768  CA  GLY A 948      37.780  36.920  30.480  1.00  0.00           C
ATOM   4769  HA1 GLY A 948      38.480  37.750  30.430  1.00  0.00           H
ATOM   4770  HA2 GLY A 948      38.220  36.170  31.110  1.00  0.00           H
ATOM   4771  C   GLY A 948      36.570  37.340  31.260  1.00  0.00           C
ATOM   4772  O   GLY A 948      35.680  37.990  30.710  1.00  0.00           O
ATOM   4773  N   ALA A 949      36.530  37.020  32.650  1.00  0.00           N
ATOM   4774  HN  ALA A 949      37.270  36.490  33.030  1.00  0.00           H
ATOM   4775  CA  ALA A 949      35.470  37.280  33.570  1.00  0.00           C
ATOM   4776  HA  ALA A 949      34.510  37.030  33.160  1.00  0.00           H
ATOM   4777  CB  ALA A 949      35.660  36.460  34.840  1.00  0.00           C
ATOM   4778  HB1 ALA A 949      36.590  36.860  35.280  1.00  0.00           H
ATOM   4779  HB2 ALA A 949      35.710  35.360  34.660  1.00  0.00           H
ATOM   4780  HB3 ALA A 949      34.800  36.480  35.530  1.00  0.00           H
ATOM   4781  C   ALA A 949      35.170  38.740  33.900  1.00  0.00           C
ATOM   4782  O   ALA A 949      35.960  39.630  33.630  1.00  0.00           O
ATOM   4783  N   GLY A 950      33.950  39.070  34.300  1.00  0.00           N
ATOM   4784  HN  GLY A 950      33.160  38.470  34.320  1.00  0.00           H
ATOM   4785  CA  GLY A 950      33.360  40.420  34.440  1.00  0.00           C
ATOM   4786  HA1 GLY A 950      32.560  40.210  35.120  1.00  0.00           H
ATOM   4787  HA2 GLY A 950      32.910  40.700  33.500  1.00  0.00           H
ATOM   4788  C   GLY A 950      34.150  41.590  35.040  1.00  0.00           C
ATOM   4789  O   GLY A 950      34.820  41.340  36.060  1.00  0.00           O
ATOM   4790  N   TYR A 951      33.950  42.820  34.510  1.00  0.00           N
ATOM   4791  HN  TYR A 951      33.360  42.950  33.700  1.00  0.00           H
ATOM   4792  CA  TYR A 951      34.630  44.000  34.970  1.00  0.00           C
ATOM   4793  HA  TYR A 951      35.670  43.890  34.720  1.00  0.00           H
ATOM   4794  CB  TYR A 951      34.010  45.230  34.130  1.00  0.00           C
ATOM   4795  HB1 TYR A 951      32.970  45.410  34.480  1.00  0.00           H
ATOM   4796  HB2 TYR A 951      33.940  44.990  33.040  1.00  0.00           H
ATOM   4797  CG  TYR A 951      34.680  46.480  34.440  1.00  0.00           C
ATOM   4798  CD1 TYR A 951      35.820  46.760  33.750  1.00  0.00           C
ATOM   4799  HD1 TYR A 951      36.170  45.930  33.160  1.00  0.00           H
ATOM   4800  CE1 TYR A 951      36.620  47.880  34.050  1.00  0.00           C
ATOM   4801  HE1 TYR A 951      37.530  48.030  33.500  1.00  0.00           H
ATOM   4802  CZ  TYR A 951      36.220  48.800  34.990  1.00  0.00           C
ATOM   4803  OH  TYR A 951      37.070  49.890  35.330  1.00  0.00           O
ATOM   4804  HH  TYR A 951      36.710  50.330  36.100  1.00  0.00           H
ATOM   4805  CD2 TYR A 951      34.210  47.520  35.350  1.00  0.00           C
ATOM   4806  HD2 TYR A 951      33.300  47.250  35.860  1.00  0.00           H
ATOM   4807  CE2 TYR A 951      35.030  48.640  35.710  1.00  0.00           C
ATOM   4808  HE2 TYR A 951      34.590  49.380  36.380  1.00  0.00           H
ATOM   4809  C   TYR A 951      34.470  44.330  36.510  1.00  0.00           C
ATOM   4810  O   TYR A 951      35.420  44.700  37.170  1.00  0.00           O
ATOM   4811  N   HSD A 952      33.240  44.070  37.050  1.00  0.00           N
ATOM   4812  HN  HSD A 952      32.520  43.840  36.420  1.00  0.00           H
ATOM   4813  CA  HSD A 952      32.910  44.350  38.460  1.00  0.00           C
ATOM   4814  HA  HSD A 952      33.710  44.730  39.080  1.00  0.00           H
ATOM   4815  CB  HSD A 952      31.910  45.590  38.570  1.00  0.00           C
ATOM   4816  HB1 HSD A 952      31.220  45.530  39.440  1.00  0.00           H
ATOM   4817  HB2 HSD A 952      31.350  45.530  37.600  1.00  0.00           H
ATOM   4818  ND1 HSD A 952      31.630  47.970  38.670  1.00  0.00           N
ATOM   4819  HD1 HSD A 952      30.650  47.910  38.450  1.00  0.00           H
ATOM   4820  CG  HSD A 952      32.480  46.910  38.670  1.00  0.00           C
ATOM   4821  CE1 HSD A 952      32.360  49.070  38.880  1.00  0.00           C
ATOM   4822  HE1 HSD A 952      31.930  50.070  39.000  1.00  0.00           H
ATOM   4823  NE2 HSD A 952      33.620  48.830  38.960  1.00  0.00           N
ATOM   4824  CD2 HSD A 952      33.760  47.450  38.820  1.00  0.00           C
ATOM   4825  HD2 HSD A 952      34.740  46.990  38.800  1.00  0.00           H
ATOM   4826  C   HSD A 952      32.260  43.200  39.110  1.00  0.00           C
ATOM   4827  O   HSD A 952      31.990  43.200  40.270  1.00  0.00           O
ATOM   4828  N   LEU A 953      32.270  42.030  38.460  1.00  0.00           N
ATOM   4829  HN  LEU A 953      32.300  42.050  37.470  1.00  0.00           H
ATOM   4830  CA  LEU A 953      31.910  40.700  39.060  1.00  0.00           C
ATOM   4831  HA  LEU A 953      30.920  40.870  39.450  1.00  0.00           H
ATOM   4832  CB  LEU A 953      31.660  39.580  37.960  1.00  0.00           C
ATOM   4833  HB1 LEU A 953      32.600  39.620  37.360  1.00  0.00           H
ATOM   4834  HB2 LEU A 953      30.760  39.700  37.320  1.00  0.00           H
ATOM   4835  CG  LEU A 953      31.450  38.110  38.520  1.00  0.00           C
ATOM   4836  HG  LEU A 953      32.260  37.800  39.200  1.00  0.00           H
ATOM   4837  CD1 LEU A 953      30.260  38.040  39.490  1.00  0.00           C
ATOM   4838 HD11 LEU A 953      30.540  38.360  40.520  1.00  0.00           H
ATOM   4839 HD12 LEU A 953      30.020  36.970  39.710  1.00  0.00           H
ATOM   4840 HD13 LEU A 953      29.310  38.460  39.120  1.00  0.00           H
ATOM   4841  CD2 LEU A 953      31.430  36.990  37.450  1.00  0.00           C
ATOM   4842 HD21 LEU A 953      30.600  37.240  36.760  1.00  0.00           H
ATOM   4843 HD22 LEU A 953      31.330  36.030  38.000  1.00  0.00           H
ATOM   4844 HD23 LEU A 953      32.370  36.790  36.890  1.00  0.00           H
ATOM   4845  C   LEU A 953      32.850  40.410  40.180  1.00  0.00           C
ATOM   4846  O   LEU A 953      32.420  39.920  41.240  1.00  0.00           O
ATOM   4847  N   ASP A 954      34.200  40.710  40.080  1.00  0.00           N
ATOM   4848  HN  ASP A 954      34.470  41.060  39.190  1.00  0.00           H
ATOM   4849  CA  ASP A 954      35.170  40.740  41.180  1.00  0.00           C
ATOM   4850  HA  ASP A 954      35.080  39.700  41.470  1.00  0.00           H
ATOM   4851  CB  ASP A 954      36.630  41.050  40.730  1.00  0.00           C
ATOM   4852  HB1 ASP A 954      37.050  40.100  40.330  1.00  0.00           H
ATOM   4853  HB2 ASP A 954      37.270  41.430  41.550  1.00  0.00           H
ATOM   4854  CG  ASP A 954      36.740  41.950  39.530  1.00  0.00           C
ATOM   4855  OD1 ASP A 954      37.490  41.820  38.560  1.00  0.00           O
ATOM   4856  OD2 ASP A 954      35.880  43.020  39.610  1.00  0.00           O
ATOM   4857  HD2 ASP A 954      36.050  43.430  38.760  1.00  0.00           H
ATOM   4858  C   ASP A 954      34.810  41.700  42.320  1.00  0.00           C
ATOM   4859  O   ASP A 954      34.740  41.320  43.470  1.00  0.00           O
ATOM   4860  N   LEU A 955      34.410  42.950  42.000  1.00  0.00           N
ATOM   4861  HN  LEU A 955      34.460  43.260  41.040  1.00  0.00           H
ATOM   4862  CA  LEU A 955      33.970  43.990  42.980  1.00  0.00           C
ATOM   4863  HA  LEU A 955      34.760  44.290  43.640  1.00  0.00           H
ATOM   4864  CB  LEU A 955      33.580  45.450  42.320  1.00  0.00           C
ATOM   4865  HB1 LEU A 955      32.970  45.300  41.410  1.00  0.00           H
ATOM   4866  HB2 LEU A 955      34.580  45.820  41.950  1.00  0.00           H
ATOM   4867  CG  LEU A 955      32.890  46.540  43.110  1.00  0.00           C
ATOM   4868  HG  LEU A 955      31.900  46.170  43.430  1.00  0.00           H
ATOM   4869  CD1 LEU A 955      33.690  46.870  44.390  1.00  0.00           C
ATOM   4870 HD11 LEU A 955      34.700  47.260  44.130  1.00  0.00           H
ATOM   4871 HD12 LEU A 955      33.790  45.930  44.960  1.00  0.00           H
ATOM   4872 HD13 LEU A 955      33.260  47.530  45.160  1.00  0.00           H
ATOM   4873  CD2 LEU A 955      32.680  47.750  42.270  1.00  0.00           C
ATOM   4874 HD21 LEU A 955      33.650  48.240  42.020  1.00  0.00           H
ATOM   4875 HD22 LEU A 955      32.010  48.500  42.730  1.00  0.00           H
ATOM   4876 HD23 LEU A 955      32.140  47.360  41.370  1.00  0.00           H
ATOM   4877  C   LEU A 955      32.780  43.430  43.800  1.00  0.00           C
ATOM   4878  O   LEU A 955      32.760  43.470  45.040  1.00  0.00           O
ATOM   4879  N   LEU A 956      31.860  42.780  42.980  1.00  0.00           N
ATOM   4880  HN  LEU A 956      31.960  42.800  41.990  1.00  0.00           H
ATOM   4881  CA  LEU A 956      30.590  42.190  43.500  1.00  0.00           C
ATOM   4882  HA  LEU A 956      30.080  43.000  44.010  1.00  0.00           H
ATOM   4883  CB  LEU A 956      29.760  41.620  42.400  1.00  0.00           C
ATOM   4884  HB1 LEU A 956      30.220  40.770  41.870  1.00  0.00           H
ATOM   4885  HB2 LEU A 956      29.700  42.480  41.700  1.00  0.00           H
ATOM   4886  CG  LEU A 956      28.380  41.120  42.840  1.00  0.00           C
ATOM   4887  HG  LEU A 956      28.560  40.330  43.600  1.00  0.00           H
ATOM   4888  CD1 LEU A 956      27.510  42.250  43.460  1.00  0.00           C
ATOM   4889 HD11 LEU A 956      26.530  41.890  43.860  1.00  0.00           H
ATOM   4890 HD12 LEU A 956      27.300  42.980  42.660  1.00  0.00           H
ATOM   4891 HD13 LEU A 956      28.070  42.840  44.210  1.00  0.00           H
ATOM   4892  CD2 LEU A 956      27.610  40.470  41.730  1.00  0.00           C
ATOM   4893 HD21 LEU A 956      26.660  40.010  42.110  1.00  0.00           H
ATOM   4894 HD22 LEU A 956      28.200  39.720  41.180  1.00  0.00           H
ATOM   4895 HD23 LEU A 956      27.290  41.270  41.030  1.00  0.00           H
ATOM   4896  C   LEU A 956      30.960  41.110  44.520  1.00  0.00           C
ATOM   4897  O   LEU A 956      30.500  41.120  45.630  1.00  0.00           O
ATOM   4898  N   MET A 957      31.840  40.220  44.140  1.00  0.00           N
ATOM   4899  HN  MET A 957      32.200  40.250  43.210  1.00  0.00           H
ATOM   4900  CA  MET A 957      32.360  39.250  45.050  1.00  0.00           C
ATOM   4901  HA  MET A 957      31.510  38.620  45.290  1.00  0.00           H
ATOM   4902  CB  MET A 957      33.380  38.480  44.300  1.00  0.00           C
ATOM   4903  HB1 MET A 957      34.030  37.890  44.980  1.00  0.00           H
ATOM   4904  HB2 MET A 957      34.120  39.090  43.740  1.00  0.00           H
ATOM   4905  CG  MET A 957      32.800  37.560  43.210  1.00  0.00           C
ATOM   4906  HG1 MET A 957      33.670  37.150  42.650  1.00  0.00           H
ATOM   4907  HG2 MET A 957      32.210  38.080  42.430  1.00  0.00           H
ATOM   4908  SD  MET A 957      31.820  36.210  43.790  1.00  0.00           S
ATOM   4909  CE  MET A 957      32.580  35.460  45.370  1.00  0.00           C
ATOM   4910  HE1 MET A 957      32.940  36.280  46.020  1.00  0.00           H
ATOM   4911  HE2 MET A 957      33.550  34.980  45.100  1.00  0.00           H
ATOM   4912  HE3 MET A 957      31.800  34.840  45.860  1.00  0.00           H
ATOM   4913  C   MET A 957      33.000  39.720  46.340  1.00  0.00           C
ATOM   4914  O   MET A 957      32.550  39.360  47.430  1.00  0.00           O
ATOM   4915  N   VAL A 958      33.900  40.690  46.270  1.00  0.00           N
ATOM   4916  HN  VAL A 958      34.250  41.000  45.380  1.00  0.00           H
ATOM   4917  CA  VAL A 958      34.430  41.420  47.390  1.00  0.00           C
ATOM   4918  HA  VAL A 958      34.880  40.720  48.080  1.00  0.00           H
ATOM   4919  CB  VAL A 958      35.400  42.470  46.800  1.00  0.00           C
ATOM   4920  HB  VAL A 958      34.910  42.970  45.940  1.00  0.00           H
ATOM   4921  CG1 VAL A 958      35.850  43.410  47.950  1.00  0.00           C
ATOM   4922 HG11 VAL A 958      36.170  42.950  48.900  1.00  0.00           H
ATOM   4923 HG12 VAL A 958      34.930  43.980  48.190  1.00  0.00           H
ATOM   4924 HG13 VAL A 958      36.640  44.120  47.630  1.00  0.00           H
ATOM   4925  CG2 VAL A 958      36.570  41.650  46.220  1.00  0.00           C
ATOM   4926 HG21 VAL A 958      37.390  42.370  46.010  1.00  0.00           H
ATOM   4927 HG22 VAL A 958      36.260  40.990  45.370  1.00  0.00           H
ATOM   4928 HG23 VAL A 958      36.970  40.920  46.950  1.00  0.00           H
ATOM   4929  C   VAL A 958      33.280  42.080  48.180  1.00  0.00           C
ATOM   4930  O   VAL A 958      33.260  41.880  49.430  1.00  0.00           O
ATOM   4931  N   GLY A 959      32.330  42.840  47.540  1.00  0.00           N
ATOM   4932  HN  GLY A 959      32.380  42.870  46.540  1.00  0.00           H
ATOM   4933  CA  GLY A 959      31.220  43.590  48.240  1.00  0.00           C
ATOM   4934  HA1 GLY A 959      30.540  43.960  47.480  1.00  0.00           H
ATOM   4935  HA2 GLY A 959      31.600  44.470  48.750  1.00  0.00           H
ATOM   4936  C   GLY A 959      30.430  42.680  49.220  1.00  0.00           C
ATOM   4937  O   GLY A 959      30.260  42.910  50.390  1.00  0.00           O
ATOM   4938  N   VAL A 960      30.110  41.500  48.650  1.00  0.00           N
ATOM   4939  HN  VAL A 960      30.290  41.220  47.710  1.00  0.00           H
ATOM   4940  CA  VAL A 960      29.420  40.420  49.320  1.00  0.00           C
ATOM   4941  HA  VAL A 960      28.550  40.830  49.800  1.00  0.00           H
ATOM   4942  CB  VAL A 960      29.050  39.290  48.280  1.00  0.00           C
ATOM   4943  HB  VAL A 960      29.890  39.180  47.560  1.00  0.00           H
ATOM   4944  CG1 VAL A 960      28.720  37.960  48.950  1.00  0.00           C
ATOM   4945 HG11 VAL A 960      28.280  37.230  48.240  1.00  0.00           H
ATOM   4946 HG12 VAL A 960      28.080  38.110  49.850  1.00  0.00           H
ATOM   4947 HG13 VAL A 960      29.710  37.610  49.300  1.00  0.00           H
ATOM   4948  CG2 VAL A 960      27.740  39.650  47.520  1.00  0.00           C
ATOM   4949 HG21 VAL A 960      27.980  40.590  47.000  1.00  0.00           H
ATOM   4950 HG22 VAL A 960      26.840  39.850  48.130  1.00  0.00           H
ATOM   4951 HG23 VAL A 960      27.530  39.010  46.620  1.00  0.00           H
ATOM   4952  C   VAL A 960      30.230  39.850  50.450  1.00  0.00           C
ATOM   4953  O   VAL A 960      29.830  39.700  51.620  1.00  0.00           O
ATOM   4954  N   MET A 961      31.560  39.540  50.240  1.00  0.00           N
ATOM   4955  HN  MET A 961      31.990  39.820  49.380  1.00  0.00           H
ATOM   4956  CA  MET A 961      32.300  38.820  51.320  1.00  0.00           C
ATOM   4957  HA  MET A 961      31.740  37.980  51.700  1.00  0.00           H
ATOM   4958  CB  MET A 961      33.630  38.430  50.640  1.00  0.00           C
ATOM   4959  HB1 MET A 961      34.400  38.220  51.430  1.00  0.00           H
ATOM   4960  HB2 MET A 961      34.040  39.310  50.130  1.00  0.00           H
ATOM   4961  CG  MET A 961      33.680  37.170  49.750  1.00  0.00           C
ATOM   4962  HG1 MET A 961      34.690  36.860  49.390  1.00  0.00           H
ATOM   4963  HG2 MET A 961      33.080  37.540  48.890  1.00  0.00           H
ATOM   4964  SD  MET A 961      32.710  35.810  50.350  1.00  0.00           S
ATOM   4965  CE  MET A 961      33.620  35.550  51.910  1.00  0.00           C
ATOM   4966  HE1 MET A 961      33.230  34.650  52.450  1.00  0.00           H
ATOM   4967  HE2 MET A 961      33.640  36.440  52.580  1.00  0.00           H
ATOM   4968  HE3 MET A 961      34.690  35.350  51.710  1.00  0.00           H
ATOM   4969  C   MET A 961      32.580  39.660  52.460  1.00  0.00           C
ATOM   4970  O   MET A 961      32.810  39.150  53.550  1.00  0.00           O
ATOM   4971  N   LEU A 962      32.610  41.010  52.320  1.00  0.00           N
ATOM   4972  HN  LEU A 962      32.580  41.550  51.480  1.00  0.00           H
ATOM   4973  CA  LEU A 962      33.200  41.860  53.350  1.00  0.00           C
ATOM   4974  HA  LEU A 962      34.120  41.350  53.600  1.00  0.00           H
ATOM   4975  CB  LEU A 962      33.710  43.090  52.570  1.00  0.00           C
ATOM   4976  HB1 LEU A 962      34.080  42.810  51.560  1.00  0.00           H
ATOM   4977  HB2 LEU A 962      34.570  43.630  53.020  1.00  0.00           H
ATOM   4978  CG  LEU A 962      32.810  44.370  52.290  1.00  0.00           C
ATOM   4979  HG  LEU A 962      31.820  44.290  51.800  1.00  0.00           H
ATOM   4980  CD1 LEU A 962      32.600  45.110  53.610  1.00  0.00           C
ATOM   4981 HD11 LEU A 962      33.600  45.240  54.090  1.00  0.00           H
ATOM   4982 HD12 LEU A 962      31.850  44.580  54.230  1.00  0.00           H
ATOM   4983 HD13 LEU A 962      32.220  46.150  53.470  1.00  0.00           H
ATOM   4984  CD2 LEU A 962      33.500  45.440  51.370  1.00  0.00           C
ATOM   4985 HD21 LEU A 962      34.390  45.850  51.900  1.00  0.00           H
ATOM   4986 HD22 LEU A 962      32.870  46.310  51.080  1.00  0.00           H
ATOM   4987 HD23 LEU A 962      33.750  45.000  50.370  1.00  0.00           H
ATOM   4988  C   LEU A 962      32.330  42.180  54.480  1.00  0.00           C
ATOM   4989  O   LEU A 962      32.860  42.670  55.470  1.00  0.00           O
ATOM   4990  N   GLY A 963      31.050  41.800  54.390  1.00  0.00           N
ATOM   4991  HN  GLY A 963      30.820  41.440  53.490  1.00  0.00           H
ATOM   4992  CA  GLY A 963      30.110  41.810  55.460  1.00  0.00           C
ATOM   4993  HA1 GLY A 963      29.110  41.590  55.110  1.00  0.00           H
ATOM   4994  HA2 GLY A 963      30.230  42.680  56.100  1.00  0.00           H
ATOM   4995  C   GLY A 963      30.370  40.660  56.360  1.00  0.00           C
ATOM   4996  O   GLY A 963      30.280  40.850  57.560  1.00  0.00           O
ATOM   4997  N   VAL A 964      30.760  39.450  55.900  1.00  0.00           N
ATOM   4998  HN  VAL A 964      30.980  39.340  54.930  1.00  0.00           H
ATOM   4999  CA  VAL A 964      31.120  38.250  56.620  1.00  0.00           C
ATOM   5000  HA  VAL A 964      30.350  38.100  57.360  1.00  0.00           H
ATOM   5001  CB  VAL A 964      31.160  37.010  55.740  1.00  0.00           C
ATOM   5002  HB  VAL A 964      32.140  37.080  55.240  1.00  0.00           H
ATOM   5003  CG1 VAL A 964      31.260  35.730  56.700  1.00  0.00           C
ATOM   5004 HG11 VAL A 964      30.450  35.690  57.450  1.00  0.00           H
ATOM   5005 HG12 VAL A 964      32.200  35.720  57.280  1.00  0.00           H
ATOM   5006 HG13 VAL A 964      31.200  34.810  56.100  1.00  0.00           H
ATOM   5007  CG2 VAL A 964      29.960  36.960  54.710  1.00  0.00           C
ATOM   5008 HG21 VAL A 964      29.960  36.050  54.070  1.00  0.00           H
ATOM   5009 HG22 VAL A 964      30.140  37.810  54.020  1.00  0.00           H
ATOM   5010 HG23 VAL A 964      28.960  36.990  55.200  1.00  0.00           H
ATOM   5011  C   VAL A 964      32.480  38.490  57.290  1.00  0.00           C
ATOM   5012  O   VAL A 964      32.670  38.210  58.430  1.00  0.00           O
ATOM   5013  N   CYS A 965      33.510  39.140  56.580  1.00  0.00           N
ATOM   5014  HN  CYS A 965      33.260  39.190  55.610  1.00  0.00           H
ATOM   5015  CA  CYS A 965      34.680  39.670  57.110  1.00  0.00           C
ATOM   5016  HA  CYS A 965      35.300  38.890  57.530  1.00  0.00           H
ATOM   5017  CB  CYS A 965      35.600  40.410  56.000  1.00  0.00           C
ATOM   5018  HB1 CYS A 965      36.550  40.720  56.470  1.00  0.00           H
ATOM   5019  HB2 CYS A 965      35.150  41.350  55.590  1.00  0.00           H
ATOM   5020  SG  CYS A 965      36.090  39.310  54.700  1.00  0.00           S
ATOM   5021  HG1 CYS A 965      34.850  39.240  54.240  1.00  0.00           H
ATOM   5022  C   CYS A 965      34.460  40.680  58.240  1.00  0.00           C
ATOM   5023  O   CYS A 965      35.190  40.680  59.270  1.00  0.00           O
ATOM   5024  N   SER A 966      33.540  41.610  58.080  1.00  0.00           N
ATOM   5025  HN  SER A 966      33.010  41.840  57.270  1.00  0.00           H
ATOM   5026  CA  SER A 966      33.430  42.660  59.120  1.00  0.00           C
ATOM   5027  HA  SER A 966      34.390  43.150  59.250  1.00  0.00           H
ATOM   5028  CB  SER A 966      32.500  43.810  58.590  1.00  0.00           C
ATOM   5029  HB1 SER A 966      32.340  44.550  59.400  1.00  0.00           H
ATOM   5030  HB2 SER A 966      31.480  43.430  58.320  1.00  0.00           H
ATOM   5031  OG  SER A 966      33.110  44.460  57.540  1.00  0.00           O
ATOM   5032  HG1 SER A 966      33.060  43.810  56.840  1.00  0.00           H
ATOM   5033  C   SER A 966      32.920  42.210  60.430  1.00  0.00           C
ATOM   5034  O   SER A 966      33.270  42.630  61.530  1.00  0.00           O
ATOM   5035  N   VAL A 967      31.990  41.230  60.330  1.00  0.00           N
ATOM   5036  HN  VAL A 967      31.650  40.900  59.470  1.00  0.00           H
ATOM   5037  CA  VAL A 967      31.380  40.670  61.570  1.00  0.00           C
ATOM   5038  HA  VAL A 967      31.250  41.520  62.220  1.00  0.00           H
ATOM   5039  CB  VAL A 967      29.960  40.120  61.230  1.00  0.00           C
ATOM   5040  HB  VAL A 967      29.710  40.690  60.310  1.00  0.00           H
ATOM   5041  CG1 VAL A 967      29.930  38.610  60.750  1.00  0.00           C
ATOM   5042 HG11 VAL A 967      30.860  38.520  60.150  1.00  0.00           H
ATOM   5043 HG12 VAL A 967      28.990  38.420  60.190  1.00  0.00           H
ATOM   5044 HG13 VAL A 967      29.930  37.840  61.560  1.00  0.00           H
ATOM   5045  CG2 VAL A 967      29.060  40.270  62.450  1.00  0.00           C
ATOM   5046 HG21 VAL A 967      29.650  39.970  63.340  1.00  0.00           H
ATOM   5047 HG22 VAL A 967      28.160  39.630  62.330  1.00  0.00           H
ATOM   5048 HG23 VAL A 967      28.670  41.300  62.550  1.00  0.00           H
ATOM   5049  C   VAL A 967      32.260  39.760  62.330  1.00  0.00           C
ATOM   5050  O   VAL A 967      31.970  39.380  63.420  1.00  0.00           O
ATOM   5051  N   MET A 968      33.360  39.380  61.720  1.00  0.00           N
ATOM   5052  HN  MET A 968      33.350  39.580  60.750  1.00  0.00           H
ATOM   5053  CA  MET A 968      34.470  38.650  62.270  1.00  0.00           C
ATOM   5054  HA  MET A 968      34.210  38.290  63.250  1.00  0.00           H
ATOM   5055  CB  MET A 968      35.050  37.530  61.330  1.00  0.00           C
ATOM   5056  HB1 MET A 968      36.070  37.360  61.710  1.00  0.00           H
ATOM   5057  HB2 MET A 968      35.070  37.950  60.300  1.00  0.00           H
ATOM   5058  CG  MET A 968      34.280  36.190  61.390  1.00  0.00           C
ATOM   5059  HG1 MET A 968      34.760  35.570  60.610  1.00  0.00           H
ATOM   5060  HG2 MET A 968      33.270  36.460  61.040  1.00  0.00           H
[truncated: 6,873,249 more chars]
