# Supplementary material for: CryoEM and computational modeling structural insights into the pH regulator NBCn1
Source: Nat Commun. 2025 Nov 11;16:9932. doi: 10.1038/s41467-025-64868-z (PMC12606367; doi:10.1038/s41467-025-64868-z)
Supplement: Supplementary file 7 — Supplementary Data 5 [file 41467_2025_64868_MOESM7_ESM.zip › 100ns_z_restr_MD_NBCn1_2NaCO3/hNBCn1_IF/z-restr_hNBCn1_IF_2NaCO3_first_step_63.pdb]

REMARK    GENERATED BY TRJCONV
TITLE     Title t= 4100.00000 step= 2050000
REMARK    THIS IS A SIMULATION BOX
CRYST1   92.239   92.239  105.036  90.00  90.00  90.00 P 1           1
MODEL        1
ATOM      1  N   LEU A 585      25.200  39.620  37.570  1.00  0.00           N
ATOM      2  HT1 LEU A 585      24.400  39.170  37.060  1.00  0.00           H
ATOM      3  HT2 LEU A 585      26.050  39.320  37.040  1.00  0.00           H
ATOM      4  HT3 LEU A 585      25.080  40.640  37.420  1.00  0.00           H
ATOM      5  CA  LEU A 585      25.300  39.250  39.000  1.00  0.00           C
ATOM      6  HA  LEU A 585      26.290  39.500  39.350  1.00  0.00           H
ATOM      7  CB  LEU A 585      24.220  40.170  39.690  1.00  0.00           C
ATOM      8  HB1 LEU A 585      23.300  40.150  39.070  1.00  0.00           H
ATOM      9  HB2 LEU A 585      24.600  41.220  39.700  1.00  0.00           H
ATOM     10  CG  LEU A 585      23.830  39.880  41.110  1.00  0.00           C
ATOM     11  HG  LEU A 585      23.220  38.950  41.080  1.00  0.00           H
ATOM     12  CD1 LEU A 585      25.060  39.720  42.070  1.00  0.00           C
ATOM     13 HD11 LEU A 585      25.690  40.630  42.140  1.00  0.00           H
ATOM     14 HD12 LEU A 585      25.750  38.900  41.780  1.00  0.00           H
ATOM     15 HD13 LEU A 585      24.710  39.490  43.090  1.00  0.00           H
ATOM     16  CD2 LEU A 585      22.970  40.980  41.630  1.00  0.00           C
ATOM     17 HD21 LEU A 585      22.230  41.250  40.830  1.00  0.00           H
ATOM     18 HD22 LEU A 585      23.450  41.920  41.970  1.00  0.00           H
ATOM     19 HD23 LEU A 585      22.340  40.700  42.490  1.00  0.00           H
ATOM     20  C   LEU A 585      25.190  37.720  39.200  1.00  0.00           C
ATOM     21  O   LEU A 585      26.120  36.980  39.180  1.00  0.00           O
ATOM     22  N   ILE A 586      23.990  37.160  39.550  1.00  0.00           N
ATOM     23  HN  ILE A 586      23.190  37.710  39.820  1.00  0.00           H
ATOM     24  CA  ILE A 586      23.870  35.690  39.750  1.00  0.00           C
ATOM     25  HA  ILE A 586      24.600  35.380  40.480  1.00  0.00           H
ATOM     26  CB  ILE A 586      22.450  35.330  40.290  1.00  0.00           C
ATOM     27  HB  ILE A 586      21.710  35.630  39.520  1.00  0.00           H
ATOM     28  CG2 ILE A 586      22.430  33.890  40.670  1.00  0.00           C
ATOM     29 HG21 ILE A 586      23.330  33.680  41.300  1.00  0.00           H
ATOM     30 HG22 ILE A 586      22.410  33.220  39.790  1.00  0.00           H
ATOM     31 HG23 ILE A 586      21.520  33.650  41.260  1.00  0.00           H
ATOM     32  CG1 ILE A 586      22.090  36.240  41.500  1.00  0.00           C
ATOM     33 HG11 ILE A 586      21.140  35.830  41.900  1.00  0.00           H
ATOM     34 HG12 ILE A 586      21.980  37.310  41.190  1.00  0.00           H
ATOM     35  CD  ILE A 586      23.100  36.140  42.640  1.00  0.00           C
ATOM     36  HD1 ILE A 586      23.070  35.190  43.220  1.00  0.00           H
ATOM     37  HD2 ILE A 586      22.860  36.930  43.390  1.00  0.00           H
ATOM     38  HD3 ILE A 586      24.140  36.310  42.290  1.00  0.00           H
ATOM     39  C   ILE A 586      24.240  34.830  38.540  1.00  0.00           C
ATOM     40  O   ILE A 586      24.860  33.730  38.670  1.00  0.00           O
ATOM     41  N   LEU A 587      24.030  35.400  37.290  1.00  0.00           N
ATOM     42  HN  LEU A 587      23.560  36.260  37.200  1.00  0.00           H
ATOM     43  CA  LEU A 587      24.390  34.710  36.080  1.00  0.00           C
ATOM     44  HA  LEU A 587      23.980  33.730  36.260  1.00  0.00           H
ATOM     45  CB  LEU A 587      23.750  35.370  34.760  1.00  0.00           C
ATOM     46  HB1 LEU A 587      24.500  36.090  34.380  1.00  0.00           H
ATOM     47  HB2 LEU A 587      22.790  35.820  35.100  1.00  0.00           H
ATOM     48  CG  LEU A 587      23.350  34.330  33.690  1.00  0.00           C
ATOM     49  HG  LEU A 587      24.220  33.890  33.150  1.00  0.00           H
ATOM     50  CD1 LEU A 587      22.560  33.180  34.360  1.00  0.00           C
ATOM     51 HD11 LEU A 587      22.100  32.490  33.610  1.00  0.00           H
ATOM     52 HD12 LEU A 587      21.730  33.630  34.930  1.00  0.00           H
ATOM     53 HD13 LEU A 587      23.230  32.580  35.010  1.00  0.00           H
ATOM     54  CD2 LEU A 587      22.370  34.950  32.650  1.00  0.00           C
ATOM     55 HD21 LEU A 587      21.400  35.290  33.090  1.00  0.00           H
ATOM     56 HD22 LEU A 587      22.200  34.160  31.890  1.00  0.00           H
ATOM     57 HD23 LEU A 587      22.810  35.840  32.170  1.00  0.00           H
ATOM     58  C   LEU A 587      25.890  34.600  35.980  1.00  0.00           C
ATOM     59  O   LEU A 587      26.420  33.580  35.530  1.00  0.00           O
ATOM     60  N   ASP A 588      26.650  35.630  36.370  1.00  0.00           N
ATOM     61  HN  ASP A 588      26.140  36.420  36.700  1.00  0.00           H
ATOM     62  CA  ASP A 588      28.130  35.580  36.370  1.00  0.00           C
ATOM     63  HA  ASP A 588      28.390  35.200  35.390  1.00  0.00           H
ATOM     64  CB  ASP A 588      28.700  36.870  36.800  1.00  0.00           C
ATOM     65  HB1 ASP A 588      29.800  36.880  36.680  1.00  0.00           H
ATOM     66  HB2 ASP A 588      28.380  37.070  37.850  1.00  0.00           H
ATOM     67  CG  ASP A 588      28.270  37.990  35.890  1.00  0.00           C
ATOM     68  OD1 ASP A 588      28.350  38.010  34.670  1.00  0.00           O
ATOM     69  OD2 ASP A 588      27.730  38.970  36.510  1.00  0.00           O
ATOM     70  C   ASP A 588      28.660  34.470  37.280  1.00  0.00           C
ATOM     71  O   ASP A 588      29.630  33.780  36.940  1.00  0.00           O
ATOM     72  N   ILE A 589      28.140  34.170  38.450  1.00  0.00           N
ATOM     73  HN  ILE A 589      27.430  34.750  38.850  1.00  0.00           H
ATOM     74  CA  ILE A 589      28.550  33.060  39.320  1.00  0.00           C
ATOM     75  HA  ILE A 589      29.640  33.010  39.310  1.00  0.00           H
ATOM     76  CB  ILE A 589      28.010  33.220  40.780  1.00  0.00           C
ATOM     77  HB  ILE A 589      26.900  33.230  40.810  1.00  0.00           H
ATOM     78  CG2 ILE A 589      28.510  32.160  41.700  1.00  0.00           C
ATOM     79 HG21 ILE A 589      28.220  31.170  41.310  1.00  0.00           H
ATOM     80 HG22 ILE A 589      28.070  32.210  42.720  1.00  0.00           H
ATOM     81 HG23 ILE A 589      29.630  32.140  41.760  1.00  0.00           H
ATOM     82  CG1 ILE A 589      28.400  34.640  41.270  1.00  0.00           C
ATOM     83 HG11 ILE A 589      27.990  35.440  40.630  1.00  0.00           H
ATOM     84 HG12 ILE A 589      29.520  34.740  41.320  1.00  0.00           H
ATOM     85  CD  ILE A 589      27.850  35.060  42.670  1.00  0.00           C
ATOM     86  HD1 ILE A 589      26.740  35.050  42.720  1.00  0.00           H
ATOM     87  HD2 ILE A 589      28.080  36.130  42.910  1.00  0.00           H
ATOM     88  HD3 ILE A 589      28.070  34.360  43.500  1.00  0.00           H
ATOM     89  C   ILE A 589      28.140  31.710  38.790  1.00  0.00           C
ATOM     90  O   ILE A 589      29.000  30.820  38.630  1.00  0.00           O
ATOM     91  N   LYS A 590      26.900  31.520  38.390  1.00  0.00           N
ATOM     92  HN  LYS A 590      26.190  32.150  38.730  1.00  0.00           H
ATOM     93  CA  LYS A 590      26.390  30.330  37.710  1.00  0.00           C
ATOM     94  HA  LYS A 590      26.450  29.500  38.400  1.00  0.00           H
ATOM     95  CB  LYS A 590      24.830  30.350  37.560  1.00  0.00           C
ATOM     96  HB1 LYS A 590      24.530  29.410  37.030  1.00  0.00           H
ATOM     97  HB2 LYS A 590      24.430  31.200  36.970  1.00  0.00           H
ATOM     98  CG  LYS A 590      23.990  30.390  38.780  1.00  0.00           C
ATOM     99  HG1 LYS A 590      24.160  31.380  39.270  1.00  0.00           H
ATOM    100  HG2 LYS A 590      24.350  29.620  39.500  1.00  0.00           H
ATOM    101  CD  LYS A 590      22.520  30.150  38.430  1.00  0.00           C
ATOM    102  HD1 LYS A 590      21.900  30.330  39.340  1.00  0.00           H
ATOM    103  HD2 LYS A 590      22.330  29.100  38.120  1.00  0.00           H
ATOM    104  CE  LYS A 590      21.950  31.010  37.260  1.00  0.00           C
ATOM    105  HE1 LYS A 590      22.400  30.690  36.300  1.00  0.00           H
ATOM    106  HE2 LYS A 590      22.030  32.110  37.420  1.00  0.00           H
ATOM    107  NZ  LYS A 590      20.470  30.720  37.110  1.00  0.00           N
ATOM    108  HZ1 LYS A 590      19.980  30.910  38.010  1.00  0.00           H
ATOM    109  HZ2 LYS A 590      20.340  29.740  36.820  1.00  0.00           H
ATOM    110  HZ3 LYS A 590      20.040  31.360  36.420  1.00  0.00           H
ATOM    111  C   LYS A 590      27.020  29.900  36.380  1.00  0.00           C
ATOM    112  O   LYS A 590      27.560  28.790  36.160  1.00  0.00           O
ATOM    113  N   ARG A 591      27.190  30.820  35.390  1.00  0.00           N
ATOM    114  HN  ARG A 591      26.900  31.770  35.470  1.00  0.00           H
ATOM    115  CA  ARG A 591      27.630  30.390  34.040  1.00  0.00           C
ATOM    116  HA  ARG A 591      27.150  29.440  33.850  1.00  0.00           H
ATOM    117  CB  ARG A 591      27.120  31.490  33.010  1.00  0.00           C
ATOM    118  HB1 ARG A 591      26.160  31.720  33.530  1.00  0.00           H
ATOM    119  HB2 ARG A 591      26.940  31.020  32.020  1.00  0.00           H
ATOM    120  CG  ARG A 591      27.950  32.770  32.740  1.00  0.00           C
ATOM    121  HG1 ARG A 591      28.940  32.510  32.300  1.00  0.00           H
ATOM    122  HG2 ARG A 591      28.190  33.010  33.790  1.00  0.00           H
ATOM    123  CD  ARG A 591      27.270  33.730  31.790  1.00  0.00           C
ATOM    124  HD1 ARG A 591      26.160  33.660  31.880  1.00  0.00           H
ATOM    125  HD2 ARG A 591      27.530  33.530  30.740  1.00  0.00           H
ATOM    126  NE  ARG A 591      27.680  35.160  32.100  1.00  0.00           N
ATOM    127  HE  ARG A 591      28.470  35.350  32.690  1.00  0.00           H
ATOM    128  CZ  ARG A 591      26.990  36.170  31.620  1.00  0.00           C
ATOM    129  NH1 ARG A 591      25.980  36.120  30.850  1.00  0.00           N
ATOM    130 HH11 ARG A 591      25.650  35.270  30.450  1.00  0.00           H
ATOM    131 HH12 ARG A 591      25.670  37.040  30.600  1.00  0.00           H
ATOM    132  NH2 ARG A 591      27.310  37.360  32.040  1.00  0.00           N
ATOM    133 HH21 ARG A 591      26.600  38.000  31.780  1.00  0.00           H
ATOM    134 HH22 ARG A 591      27.680  37.480  32.970  1.00  0.00           H
ATOM    135  C   ARG A 591      29.060  30.080  33.970  1.00  0.00           C
ATOM    136  O   ARG A 591      29.550  29.260  33.190  1.00  0.00           O
ATOM    137  N   LYS A 592      29.920  30.670  34.870  1.00  0.00           N
ATOM    138  HN  LYS A 592      29.490  31.310  35.490  1.00  0.00           H
ATOM    139  CA  LYS A 592      31.350  30.460  34.960  1.00  0.00           C
ATOM    140  HA  LYS A 592      31.710  30.120  34.000  1.00  0.00           H
ATOM    141  CB  LYS A 592      32.050  31.790  35.320  1.00  0.00           C
ATOM    142  HB1 LYS A 592      33.150  31.650  35.440  1.00  0.00           H
ATOM    143  HB2 LYS A 592      31.670  32.200  36.280  1.00  0.00           H
ATOM    144  CG  LYS A 592      31.790  32.940  34.320  1.00  0.00           C
ATOM    145  HG1 LYS A 592      32.470  33.760  34.660  1.00  0.00           H
ATOM    146  HG2 LYS A 592      30.750  33.290  34.360  1.00  0.00           H
ATOM    147  CD  LYS A 592      32.210  32.540  32.800  1.00  0.00           C
ATOM    148  HD1 LYS A 592      31.440  31.790  32.540  1.00  0.00           H
ATOM    149  HD2 LYS A 592      33.190  32.040  32.770  1.00  0.00           H
ATOM    150  CE  LYS A 592      32.200  33.850  31.870  1.00  0.00           C
ATOM    151  HE1 LYS A 592      32.740  34.660  32.400  1.00  0.00           H
ATOM    152  HE2 LYS A 592      31.150  34.230  31.770  1.00  0.00           H
ATOM    153  NZ  LYS A 592      32.820  33.510  30.560  1.00  0.00           N
ATOM    154  HZ1 LYS A 592      33.840  33.340  30.720  1.00  0.00           H
ATOM    155  HZ2 LYS A 592      32.920  34.350  29.970  1.00  0.00           H
ATOM    156  HZ3 LYS A 592      32.360  32.660  30.150  1.00  0.00           H
ATOM    157  C   LYS A 592      31.620  29.320  35.960  1.00  0.00           C
ATOM    158  O   LYS A 592      32.730  28.740  35.890  1.00  0.00           O
ATOM    159  N   ALA A 593      30.640  28.850  36.810  1.00  0.00           N
ATOM    160  HN  ALA A 593      29.750  29.290  36.830  1.00  0.00           H
ATOM    161  CA  ALA A 593      30.730  27.730  37.710  1.00  0.00           C
ATOM    162  HA  ALA A 593      31.430  28.100  38.450  1.00  0.00           H
ATOM    163  CB  ALA A 593      29.380  27.550  38.510  1.00  0.00           C
ATOM    164  HB1 ALA A 593      29.470  26.820  39.350  1.00  0.00           H
ATOM    165  HB2 ALA A 593      28.580  27.300  37.780  1.00  0.00           H
ATOM    166  HB3 ALA A 593      29.130  28.510  39.010  1.00  0.00           H
ATOM    167  C   ALA A 593      31.250  26.380  37.250  1.00  0.00           C
ATOM    168  O   ALA A 593      31.960  25.770  37.980  1.00  0.00           O
ATOM    169  N   PRO A 594      30.870  25.950  35.960  1.00  0.00           N
ATOM    170  CD  PRO A 594      29.710  26.390  35.180  1.00  0.00           C
ATOM    171  HD1 PRO A 594      29.960  27.300  34.570  1.00  0.00           H
ATOM    172  HD2 PRO A 594      28.820  26.700  35.750  1.00  0.00           H
ATOM    173  CA  PRO A 594      31.440  24.680  35.480  1.00  0.00           C
ATOM    174  HA  PRO A 594      31.280  23.860  36.150  1.00  0.00           H
ATOM    175  CB  PRO A 594      30.800  24.560  34.080  1.00  0.00           C
ATOM    176  HB1 PRO A 594      30.840  23.510  33.740  1.00  0.00           H
ATOM    177  HB2 PRO A 594      31.200  25.220  33.280  1.00  0.00           H
ATOM    178  CG  PRO A 594      29.410  25.220  34.290  1.00  0.00           C
ATOM    179  HG1 PRO A 594      29.040  25.490  33.280  1.00  0.00           H
ATOM    180  HG2 PRO A 594      28.670  24.580  34.810  1.00  0.00           H
ATOM    181  C   PRO A 594      32.930  24.720  35.190  1.00  0.00           C
ATOM    182  O   PRO A 594      33.520  23.590  35.050  1.00  0.00           O
ATOM    183  N   PHE A 595      33.620  25.870  35.120  1.00  0.00           N
ATOM    184  HN  PHE A 595      33.250  26.800  35.120  1.00  0.00           H
ATOM    185  CA  PHE A 595      35.040  25.840  34.880  1.00  0.00           C
ATOM    186  HA  PHE A 595      35.270  25.110  34.120  1.00  0.00           H
ATOM    187  CB  PHE A 595      35.710  27.240  34.530  1.00  0.00           C
ATOM    188  HB1 PHE A 595      36.780  27.130  34.290  1.00  0.00           H
ATOM    189  HB2 PHE A 595      35.520  27.870  35.420  1.00  0.00           H
ATOM    190  CG  PHE A 595      35.190  27.790  33.290  1.00  0.00           C
ATOM    191  CD1 PHE A 595      35.190  26.910  32.160  1.00  0.00           C
ATOM    192  HD1 PHE A 595      35.490  25.870  32.270  1.00  0.00           H
ATOM    193  CE1 PHE A 595      34.880  27.410  30.860  1.00  0.00           C
ATOM    194  HE1 PHE A 595      35.150  26.830  29.990  1.00  0.00           H
ATOM    195  CZ  PHE A 595      34.360  28.700  30.730  1.00  0.00           C
ATOM    196  HZ  PHE A 595      33.950  29.140  29.840  1.00  0.00           H
ATOM    197  CD2 PHE A 595      34.700  29.100  33.110  1.00  0.00           C
ATOM    198  HD2 PHE A 595      34.650  29.640  34.050  1.00  0.00           H
ATOM    199  CE2 PHE A 595      34.270  29.550  31.870  1.00  0.00           C
ATOM    200  HE2 PHE A 595      33.910  30.560  31.700  1.00  0.00           H
ATOM    201  C   PHE A 595      35.890  25.200  35.960  1.00  0.00           C
ATOM    202  O   PHE A 595      36.950  24.750  35.650  1.00  0.00           O
ATOM    203  N   PHE A 596      35.320  25.130  37.150  1.00  0.00           N
ATOM    204  HN  PHE A 596      34.490  25.650  37.280  1.00  0.00           H
ATOM    205  CA  PHE A 596      36.100  24.710  38.360  1.00  0.00           C
ATOM    206  HA  PHE A 596      36.810  25.500  38.620  1.00  0.00           H
ATOM    207  CB  PHE A 596      35.100  24.760  39.540  1.00  0.00           C
ATOM    208  HB1 PHE A 596      34.270  24.060  39.310  1.00  0.00           H
ATOM    209  HB2 PHE A 596      34.680  25.790  39.630  1.00  0.00           H
ATOM    210  CG  PHE A 596      35.670  24.330  40.840  1.00  0.00           C
ATOM    211  CD1 PHE A 596      36.730  24.900  41.550  1.00  0.00           C
ATOM    212  HD1 PHE A 596      37.280  25.800  41.310  1.00  0.00           H
ATOM    213  CE1 PHE A 596      37.220  24.310  42.700  1.00  0.00           C
ATOM    214  HE1 PHE A 596      38.060  24.720  43.260  1.00  0.00           H
ATOM    215  CZ  PHE A 596      36.590  23.160  43.250  1.00  0.00           C
ATOM    216  HZ  PHE A 596      36.960  22.580  44.080  1.00  0.00           H
ATOM    217  CD2 PHE A 596      35.080  23.210  41.360  1.00  0.00           C
ATOM    218  HD2 PHE A 596      34.290  22.790  40.740  1.00  0.00           H
ATOM    219  CE2 PHE A 596      35.530  22.630  42.470  1.00  0.00           C
ATOM    220  HE2 PHE A 596      35.090  21.680  42.740  1.00  0.00           H
ATOM    221  C   PHE A 596      36.840  23.400  38.280  1.00  0.00           C
ATOM    222  O   PHE A 596      37.890  23.230  38.910  1.00  0.00           O
ATOM    223  N   LEU A 597      36.220  22.430  37.610  1.00  0.00           N
ATOM    224  HN  LEU A 597      35.280  22.720  37.510  1.00  0.00           H
ATOM    225  CA  LEU A 597      36.650  21.100  37.190  1.00  0.00           C
ATOM    226  HA  LEU A 597      37.020  20.610  38.080  1.00  0.00           H
ATOM    227  CB  LEU A 597      35.370  20.520  36.440  1.00  0.00           C
ATOM    228  HB1 LEU A 597      35.490  19.490  36.040  1.00  0.00           H
ATOM    229  HB2 LEU A 597      35.120  21.150  35.560  1.00  0.00           H
ATOM    230  CG  LEU A 597      33.990  20.550  37.280  1.00  0.00           C
ATOM    231  HG  LEU A 597      33.770  21.610  37.500  1.00  0.00           H
ATOM    232  CD1 LEU A 597      32.800  20.160  36.460  1.00  0.00           C
ATOM    233 HD11 LEU A 597      31.840  20.500  36.900  1.00  0.00           H
ATOM    234 HD12 LEU A 597      32.650  19.080  36.230  1.00  0.00           H
ATOM    235 HD13 LEU A 597      32.820  20.690  35.480  1.00  0.00           H
ATOM    236  CD2 LEU A 597      34.060  19.740  38.620  1.00  0.00           C
ATOM    237 HD21 LEU A 597      34.250  18.640  38.520  1.00  0.00           H
ATOM    238 HD22 LEU A 597      33.120  19.810  39.190  1.00  0.00           H
ATOM    239 HD23 LEU A 597      34.730  20.130  39.410  1.00  0.00           H
ATOM    240  C   LEU A 597      37.940  21.150  36.290  1.00  0.00           C
ATOM    241  O   LEU A 597      38.990  20.680  36.710  1.00  0.00           O
ATOM    242  N   SER A 598      37.770  21.930  35.180  1.00  0.00           N
ATOM    243  HN  SER A 598      36.960  22.490  35.050  1.00  0.00           H
ATOM    244  CA  SER A 598      38.960  22.180  34.420  1.00  0.00           C
ATOM    245  HA  SER A 598      39.390  21.210  34.230  1.00  0.00           H
ATOM    246  CB  SER A 598      38.640  22.610  32.950  1.00  0.00           C
ATOM    247  HB1 SER A 598      37.930  21.840  32.570  1.00  0.00           H
ATOM    248  HB2 SER A 598      39.550  22.580  32.310  1.00  0.00           H
ATOM    249  OG  SER A 598      37.930  23.800  32.740  1.00  0.00           O
ATOM    250  HG1 SER A 598      37.160  23.640  33.280  1.00  0.00           H
ATOM    251  C   SER A 598      39.990  23.010  35.070  1.00  0.00           C
ATOM    252  O   SER A 598      41.190  22.690  34.940  1.00  0.00           O
ATOM    253  N   ASP A 599      39.570  23.970  35.850  1.00  0.00           N
ATOM    254  HN  ASP A 599      38.590  24.180  35.810  1.00  0.00           H
ATOM    255  CA  ASP A 599      40.440  24.780  36.720  1.00  0.00           C
ATOM    256  HA  ASP A 599      41.170  25.200  36.050  1.00  0.00           H
ATOM    257  CB  ASP A 599      39.600  25.870  37.490  1.00  0.00           C
ATOM    258  HB1 ASP A 599      40.350  26.280  38.200  1.00  0.00           H
ATOM    259  HB2 ASP A 599      38.850  25.310  38.090  1.00  0.00           H
ATOM    260  CG  ASP A 599      39.040  27.010  36.670  1.00  0.00           C
ATOM    261  OD1 ASP A 599      39.060  26.890  35.400  1.00  0.00           O
ATOM    262  OD2 ASP A 599      38.520  27.980  37.250  1.00  0.00           O
ATOM    263  C   ASP A 599      41.270  23.930  37.660  1.00  0.00           C
ATOM    264  O   ASP A 599      42.500  24.110  37.740  1.00  0.00           O
ATOM    265  N   PHE A 600      40.720  22.930  38.370  1.00  0.00           N
ATOM    266  HN  PHE A 600      39.720  22.880  38.330  1.00  0.00           H
ATOM    267  CA  PHE A 600      41.510  22.050  39.280  1.00  0.00           C
ATOM    268  HA  PHE A 600      42.100  22.730  39.870  1.00  0.00           H
ATOM    269  CB  PHE A 600      40.600  21.120  40.160  1.00  0.00           C
ATOM    270  HB1 PHE A 600      40.250  20.250  39.580  1.00  0.00           H
ATOM    271  HB2 PHE A 600      39.680  21.670  40.490  1.00  0.00           H
ATOM    272  CG  PHE A 600      41.330  20.550  41.390  1.00  0.00           C
ATOM    273  CD1 PHE A 600      41.780  19.140  41.490  1.00  0.00           C
ATOM    274  HD1 PHE A 600      41.530  18.480  40.670  1.00  0.00           H
ATOM    275  CE1 PHE A 600      42.450  18.690  42.670  1.00  0.00           C
ATOM    276  HE1 PHE A 600      42.780  17.660  42.730  1.00  0.00           H
ATOM    277  CZ  PHE A 600      42.590  19.600  43.750  1.00  0.00           C
ATOM    278  HZ  PHE A 600      43.120  19.300  44.650  1.00  0.00           H
ATOM    279  CD2 PHE A 600      41.520  21.370  42.540  1.00  0.00           C
ATOM    280  HD2 PHE A 600      41.300  22.410  42.310  1.00  0.00           H
ATOM    281  CE2 PHE A 600      42.150  20.920  43.700  1.00  0.00           C
ATOM    282  HE2 PHE A 600      42.400  21.670  44.430  1.00  0.00           H
ATOM    283  C   PHE A 600      42.600  21.180  38.520  1.00  0.00           C
ATOM    284  O   PHE A 600      43.750  21.080  38.830  1.00  0.00           O
ATOM    285  N   LYS A 601      42.270  20.610  37.350  1.00  0.00           N
ATOM    286  HN  LYS A 601      41.350  20.740  36.980  1.00  0.00           H
ATOM    287  CA  LYS A 601      43.110  19.840  36.460  1.00  0.00           C
ATOM    288  HA  LYS A 601      43.730  19.240  37.120  1.00  0.00           H
ATOM    289  CB  LYS A 601      42.250  18.880  35.650  1.00  0.00           C
ATOM    290  HB1 LYS A 601      41.530  19.490  35.070  1.00  0.00           H
ATOM    291  HB2 LYS A 601      41.590  18.270  36.300  1.00  0.00           H
ATOM    292  CG  LYS A 601      42.990  17.960  34.620  1.00  0.00           C
ATOM    293  HG1 LYS A 601      43.490  18.630  33.890  1.00  0.00           H
ATOM    294  HG2 LYS A 601      42.310  17.320  34.010  1.00  0.00           H
ATOM    295  CD  LYS A 601      44.170  17.040  35.040  1.00  0.00           C
ATOM    296  HD1 LYS A 601      43.890  16.130  35.620  1.00  0.00           H
ATOM    297  HD2 LYS A 601      44.800  17.660  35.710  1.00  0.00           H
ATOM    298  CE  LYS A 601      44.990  16.590  33.780  1.00  0.00           C
ATOM    299  HE1 LYS A 601      45.440  17.470  33.280  1.00  0.00           H
ATOM    300  HE2 LYS A 601      44.250  16.090  33.100  1.00  0.00           H
ATOM    301  NZ  LYS A 601      46.090  15.610  34.120  1.00  0.00           N
ATOM    302  HZ1 LYS A 601      45.560  14.800  34.490  1.00  0.00           H
ATOM    303  HZ2 LYS A 601      46.730  16.120  34.760  1.00  0.00           H
ATOM    304  HZ3 LYS A 601      46.640  15.340  33.280  1.00  0.00           H
ATOM    305  C   LYS A 601      44.140  20.670  35.750  1.00  0.00           C
ATOM    306  O   LYS A 601      45.300  20.300  35.670  1.00  0.00           O
ATOM    307  N   ASP A 602      43.780  22.010  35.340  1.00  0.00           N
ATOM    308  HN  ASP A 602      42.860  22.390  35.360  1.00  0.00           H
ATOM    309  CA  ASP A 602      44.680  23.030  34.850  1.00  0.00           C
ATOM    310  HA  ASP A 602      45.260  22.650  34.020  1.00  0.00           H
ATOM    311  CB  ASP A 602      43.990  24.370  34.450  1.00  0.00           C
ATOM    312  HB1 ASP A 602      44.780  25.130  34.260  1.00  0.00           H
ATOM    313  HB2 ASP A 602      43.370  24.840  35.230  1.00  0.00           H
ATOM    314  CG  ASP A 602      43.050  24.190  33.240  1.00  0.00           C
ATOM    315  OD1 ASP A 602      43.150  23.150  32.580  1.00  0.00           O
ATOM    316  OD2 ASP A 602      42.360  25.190  32.890  1.00  0.00           O
ATOM    317  C   ASP A 602      45.680  23.470  36.000  1.00  0.00           C
ATOM    318  O   ASP A 602      46.860  23.750  35.740  1.00  0.00           O
ATOM    319  N   ALA A 603      45.180  23.570  37.240  1.00  0.00           N
ATOM    320  HN  ALA A 603      44.220  23.340  37.300  1.00  0.00           H
ATOM    321  CA  ALA A 603      45.950  24.000  38.460  1.00  0.00           C
ATOM    322  HA  ALA A 603      46.560  24.860  38.250  1.00  0.00           H
ATOM    323  CB  ALA A 603      44.940  24.440  39.570  1.00  0.00           C
ATOM    324  HB1 ALA A 603      44.250  25.190  39.130  1.00  0.00           H
ATOM    325  HB2 ALA A 603      45.510  24.970  40.360  1.00  0.00           H
ATOM    326  HB3 ALA A 603      44.400  23.600  40.050  1.00  0.00           H
ATOM    327  C   ALA A 603      46.920  22.990  39.030  1.00  0.00           C
ATOM    328  O   ALA A 603      47.650  23.250  39.950  1.00  0.00           O
ATOM    329  N   LEU A 604      46.920  21.760  38.400  1.00  0.00           N
ATOM    330  HN  LEU A 604      46.220  21.590  37.710  1.00  0.00           H
ATOM    331  CA  LEU A 604      47.940  20.760  38.630  1.00  0.00           C
ATOM    332  HA  LEU A 604      48.400  20.980  39.570  1.00  0.00           H
ATOM    333  CB  LEU A 604      47.420  19.350  38.670  1.00  0.00           C
ATOM    334  HB1 LEU A 604      48.340  18.830  39.010  1.00  0.00           H
ATOM    335  HB2 LEU A 604      47.040  19.030  37.670  1.00  0.00           H
ATOM    336  CG  LEU A 604      46.360  18.980  39.650  1.00  0.00           C
ATOM    337  HG  LEU A 604      45.390  19.430  39.330  1.00  0.00           H
ATOM    338  CD1 LEU A 604      46.130  17.480  39.870  1.00  0.00           C
ATOM    339 HD11 LEU A 604      47.030  16.950  40.230  1.00  0.00           H
ATOM    340 HD12 LEU A 604      45.700  17.030  38.950  1.00  0.00           H
ATOM    341 HD13 LEU A 604      45.320  17.400  40.630  1.00  0.00           H
ATOM    342  CD2 LEU A 604      46.670  19.600  40.950  1.00  0.00           C
ATOM    343 HD21 LEU A 604      47.670  19.390  41.380  1.00  0.00           H
ATOM    344 HD22 LEU A 604      46.030  19.170  41.750  1.00  0.00           H
ATOM    345 HD23 LEU A 604      46.550  20.700  41.060  1.00  0.00           H
ATOM    346  C   LEU A 604      49.110  20.880  37.630  1.00  0.00           C
ATOM    347  O   LEU A 604      49.990  20.050  37.580  1.00  0.00           O
ATOM    348  N   SER A 605      49.140  22.010  36.880  1.00  0.00           N
ATOM    349  HN  SER A 605      48.440  22.710  36.940  1.00  0.00           H
ATOM    350  CA  SER A 605      50.220  22.220  35.870  1.00  0.00           C
ATOM    351  HA  SER A 605      50.530  21.290  35.440  1.00  0.00           H
ATOM    352  CB  SER A 605      49.920  23.260  34.690  1.00  0.00           C
ATOM    353  HB1 SER A 605      49.050  22.900  34.090  1.00  0.00           H
ATOM    354  HB2 SER A 605      50.830  23.300  34.050  1.00  0.00           H
ATOM    355  OG  SER A 605      49.770  24.620  35.210  1.00  0.00           O
ATOM    356  HG1 SER A 605      48.860  24.670  35.500  1.00  0.00           H
ATOM    357  C   SER A 605      51.460  22.680  36.680  1.00  0.00           C
ATOM    358  O   SER A 605      51.430  23.350  37.670  1.00  0.00           O
ATOM    359  N   LEU A 606      52.620  22.410  36.230  1.00  0.00           N
ATOM    360  HN  LEU A 606      52.660  21.900  35.360  1.00  0.00           H
ATOM    361  CA  LEU A 606      53.890  22.740  36.810  1.00  0.00           C
ATOM    362  HA  LEU A 606      53.840  22.240  37.760  1.00  0.00           H
ATOM    363  CB  LEU A 606      55.100  22.170  35.890  1.00  0.00           C
ATOM    364  HB1 LEU A 606      55.990  22.510  36.460  1.00  0.00           H
ATOM    365  HB2 LEU A 606      55.040  22.720  34.930  1.00  0.00           H
ATOM    366  CG  LEU A 606      55.200  20.710  35.770  1.00  0.00           C
ATOM    367  HG  LEU A 606      54.230  20.390  35.330  1.00  0.00           H
ATOM    368  CD1 LEU A 606      56.310  20.340  34.720  1.00  0.00           C
ATOM    369 HD11 LEU A 606      56.390  19.230  34.580  1.00  0.00           H
ATOM    370 HD12 LEU A 606      57.370  20.580  34.940  1.00  0.00           H
ATOM    371 HD13 LEU A 606      56.120  20.800  33.730  1.00  0.00           H
ATOM    372  CD2 LEU A 606      55.440  19.990  37.080  1.00  0.00           C
ATOM    373 HD21 LEU A 606      55.770  18.980  36.740  1.00  0.00           H
ATOM    374 HD22 LEU A 606      54.480  20.030  37.650  1.00  0.00           H
ATOM    375 HD23 LEU A 606      56.230  20.470  37.690  1.00  0.00           H
ATOM    376  C   LEU A 606      54.110  24.290  36.950  1.00  0.00           C
ATOM    377  O   LEU A 606      54.550  24.760  37.980  1.00  0.00           O
ATOM    378  N   GLN A 607      53.610  25.030  35.920  1.00  0.00           N
ATOM    379  HN  GLN A 607      53.230  24.630  35.090  1.00  0.00           H
ATOM    380  CA  GLN A 607      53.470  26.470  36.110  1.00  0.00           C
ATOM    381  HA  GLN A 607      54.430  26.920  36.320  1.00  0.00           H
ATOM    382  CB  GLN A 607      52.960  27.030  34.760  1.00  0.00           C
ATOM    383  HB1 GLN A 607      52.100  26.400  34.440  1.00  0.00           H
ATOM    384  HB2 GLN A 607      53.790  26.970  34.040  1.00  0.00           H
ATOM    385  CG  GLN A 607      52.740  28.600  34.740  1.00  0.00           C
ATOM    386  HG1 GLN A 607      53.480  28.970  35.470  1.00  0.00           H
ATOM    387  HG2 GLN A 607      51.700  28.850  35.040  1.00  0.00           H
ATOM    388  CD  GLN A 607      52.760  29.180  33.260  1.00  0.00           C
ATOM    389  OE1 GLN A 607      52.170  28.700  32.290  1.00  0.00           O
ATOM    390  NE2 GLN A 607      53.530  30.320  33.250  1.00  0.00           N
ATOM    391 HE21 GLN A 607      53.560  30.880  32.420  1.00  0.00           H
ATOM    392 HE22 GLN A 607      53.800  30.790  34.080  1.00  0.00           H
ATOM    393  C   GLN A 607      52.490  26.890  37.290  1.00  0.00           C
ATOM    394  O   GLN A 607      52.920  27.670  38.100  1.00  0.00           O
ATOM    395  N   CYS A 608      51.220  26.370  37.370  1.00  0.00           N
ATOM    396  HN  CYS A 608      50.890  25.720  36.700  1.00  0.00           H
ATOM    397  CA  CYS A 608      50.360  26.750  38.470  1.00  0.00           C
ATOM    398  HA  CYS A 608      50.350  27.830  38.560  1.00  0.00           H
ATOM    399  CB  CYS A 608      48.970  26.130  38.310  1.00  0.00           C
ATOM    400  HB1 CYS A 608      48.360  26.460  39.190  1.00  0.00           H
ATOM    401  HB2 CYS A 608      48.960  25.020  38.280  1.00  0.00           H
ATOM    402  SG  CYS A 608      48.160  26.850  36.780  1.00  0.00           S
ATOM    403  HG1 CYS A 608      47.460  27.750  37.450  1.00  0.00           H
ATOM    404  C   CYS A 608      50.950  26.400  39.850  1.00  0.00           C
ATOM    405  O   CYS A 608      50.950  27.250  40.760  1.00  0.00           O
ATOM    406  N   LEU A 609      51.450  25.160  40.010  1.00  0.00           N
ATOM    407  HN  LEU A 609      51.310  24.530  39.250  1.00  0.00           H
ATOM    408  CA  LEU A 609      51.990  24.600  41.240  1.00  0.00           C
ATOM    409  HA  LEU A 609      51.340  24.840  42.070  1.00  0.00           H
ATOM    410  CB  LEU A 609      52.450  23.120  40.880  1.00  0.00           C
ATOM    411  HB1 LEU A 609      53.020  22.750  41.760  1.00  0.00           H
ATOM    412  HB2 LEU A 609      53.100  23.190  40.000  1.00  0.00           H
ATOM    413  CG  LEU A 609      51.350  22.090  40.620  1.00  0.00           C
ATOM    414  HG  LEU A 609      50.730  22.500  39.800  1.00  0.00           H
ATOM    415  CD1 LEU A 609      51.950  20.810  40.100  1.00  0.00           C
ATOM    416 HD11 LEU A 609      51.160  20.070  40.360  1.00  0.00           H
ATOM    417 HD12 LEU A 609      52.950  20.580  40.530  1.00  0.00           H
ATOM    418 HD13 LEU A 609      52.230  20.830  39.020  1.00  0.00           H
ATOM    419  CD2 LEU A 609      50.360  21.820  41.750  1.00  0.00           C
ATOM    420 HD21 LEU A 609      50.910  21.590  42.690  1.00  0.00           H
ATOM    421 HD22 LEU A 609      49.620  21.030  41.500  1.00  0.00           H
ATOM    422 HD23 LEU A 609      49.720  22.720  41.850  1.00  0.00           H
ATOM    423  C   LEU A 609      53.300  25.380  41.750  1.00  0.00           C
ATOM    424  O   LEU A 609      53.430  25.580  43.000  1.00  0.00           O
ATOM    425  N   ALA A 610      54.200  25.710  40.830  1.00  0.00           N
ATOM    426  HN  ALA A 610      54.110  25.380  39.890  1.00  0.00           H
ATOM    427  CA  ALA A 610      55.340  26.510  41.010  1.00  0.00           C
ATOM    428  HA  ALA A 610      55.920  26.140  41.840  1.00  0.00           H
ATOM    429  CB  ALA A 610      56.330  26.330  39.770  1.00  0.00           C
ATOM    430  HB1 ALA A 610      57.190  26.990  40.010  1.00  0.00           H
ATOM    431  HB2 ALA A 610      55.730  26.450  38.840  1.00  0.00           H
ATOM    432  HB3 ALA A 610      56.670  25.260  39.800  1.00  0.00           H
ATOM    433  C   ALA A 610      54.940  27.970  41.390  1.00  0.00           C
ATOM    434  O   ALA A 610      55.550  28.590  42.240  1.00  0.00           O
ATOM    435  N   SER A 611      53.840  28.540  40.810  1.00  0.00           N
ATOM    436  HN  SER A 611      53.350  28.050  40.090  1.00  0.00           H
ATOM    437  CA  SER A 611      53.220  29.830  41.100  1.00  0.00           C
ATOM    438  HA  SER A 611      54.130  30.390  41.020  1.00  0.00           H
ATOM    439  CB  SER A 611      52.090  30.300  40.110  1.00  0.00           C
ATOM    440  HB1 SER A 611      51.810  31.350  40.410  1.00  0.00           H
ATOM    441  HB2 SER A 611      51.200  29.630  40.130  1.00  0.00           H
ATOM    442  OG  SER A 611      52.710  30.390  38.800  1.00  0.00           O
ATOM    443  HG1 SER A 611      52.860  29.500  38.510  1.00  0.00           H
ATOM    444  C   SER A 611      52.630  29.920  42.460  1.00  0.00           C
ATOM    445  O   SER A 611      52.730  30.910  43.160  1.00  0.00           O
ATOM    446  N   ILE A 612      52.000  28.830  43.020  1.00  0.00           N
ATOM    447  HN  ILE A 612      51.880  28.030  42.450  1.00  0.00           H
ATOM    448  CA  ILE A 612      51.470  28.860  44.390  1.00  0.00           C
ATOM    449  HA  ILE A 612      50.810  29.720  44.450  1.00  0.00           H
ATOM    450  CB  ILE A 612      50.630  27.680  44.720  1.00  0.00           C
ATOM    451  HB  ILE A 612      51.340  26.840  44.610  1.00  0.00           H
ATOM    452  CG2 ILE A 612      50.190  27.760  46.210  1.00  0.00           C
ATOM    453 HG21 ILE A 612      51.100  27.580  46.820  1.00  0.00           H
ATOM    454 HG22 ILE A 612      49.610  26.840  46.420  1.00  0.00           H
ATOM    455 HG23 ILE A 612      49.620  28.680  46.450  1.00  0.00           H
ATOM    456  CG1 ILE A 612      49.360  27.410  43.840  1.00  0.00           C
ATOM    457 HG11 ILE A 612      49.560  27.810  42.820  1.00  0.00           H
ATOM    458 HG12 ILE A 612      48.560  27.980  44.370  1.00  0.00           H
ATOM    459  CD  ILE A 612      48.970  25.970  43.650  1.00  0.00           C
ATOM    460  HD1 ILE A 612      48.040  25.930  43.050  1.00  0.00           H
ATOM    461  HD2 ILE A 612      48.850  25.460  44.630  1.00  0.00           H
ATOM    462  HD3 ILE A 612      49.690  25.330  43.080  1.00  0.00           H
ATOM    463  C   ILE A 612      52.580  29.140  45.510  1.00  0.00           C
ATOM    464  O   ILE A 612      52.490  30.090  46.290  1.00  0.00           O
ATOM    465  N   LEU A 613      53.720  28.350  45.490  1.00  0.00           N
ATOM    466  HN  LEU A 613      53.700  27.610  44.820  1.00  0.00           H
ATOM    467  CA  LEU A 613      54.910  28.670  46.210  1.00  0.00           C
ATOM    468  HA  LEU A 613      54.710  28.480  47.240  1.00  0.00           H
ATOM    469  CB  LEU A 613      56.020  27.610  45.940  1.00  0.00           C
ATOM    470  HB1 LEU A 613      57.020  27.950  46.270  1.00  0.00           H
ATOM    471  HB2 LEU A 613      56.060  27.670  44.830  1.00  0.00           H
ATOM    472  CG  LEU A 613      55.740  26.200  46.470  1.00  0.00           C
ATOM    473  HG  LEU A 613      54.640  26.100  46.500  1.00  0.00           H
ATOM    474  CD1 LEU A 613      56.190  25.070  45.460  1.00  0.00           C
ATOM    475 HD11 LEU A 613      55.780  25.340  44.470  1.00  0.00           H
ATOM    476 HD12 LEU A 613      55.670  24.120  45.720  1.00  0.00           H
ATOM    477 HD13 LEU A 613      57.290  25.140  45.600  1.00  0.00           H
ATOM    478  CD2 LEU A 613      56.460  26.010  47.800  1.00  0.00           C
ATOM    479 HD21 LEU A 613      56.220  26.770  48.570  1.00  0.00           H
ATOM    480 HD22 LEU A 613      57.560  26.100  47.640  1.00  0.00           H
ATOM    481 HD23 LEU A 613      56.140  25.030  48.240  1.00  0.00           H
ATOM    482  C   LEU A 613      55.460  30.120  45.990  1.00  0.00           C
ATOM    483  O   LEU A 613      55.780  30.710  47.000  1.00  0.00           O
ATOM    484  N   PHE A 614      55.590  30.550  44.700  1.00  0.00           N
ATOM    485  HN  PHE A 614      55.570  29.940  43.920  1.00  0.00           H
ATOM    486  CA  PHE A 614      56.090  31.830  44.400  1.00  0.00           C
ATOM    487  HA  PHE A 614      57.070  31.910  44.820  1.00  0.00           H
ATOM    488  CB  PHE A 614      56.260  31.900  42.840  1.00  0.00           C
ATOM    489  HB1 PHE A 614      55.320  31.770  42.270  1.00  0.00           H
ATOM    490  HB2 PHE A 614      56.920  31.040  42.570  1.00  0.00           H
ATOM    491  CG  PHE A 614      57.190  32.910  42.220  1.00  0.00           C
ATOM    492  CD1 PHE A 614      58.450  33.130  42.690  1.00  0.00           C
ATOM    493  HD1 PHE A 614      58.870  32.420  43.390  1.00  0.00           H
ATOM    494  CE1 PHE A 614      59.280  34.050  41.940  1.00  0.00           C
ATOM    495  HE1 PHE A 614      60.320  33.950  42.160  1.00  0.00           H
ATOM    496  CZ  PHE A 614      58.760  34.800  40.890  1.00  0.00           C
ATOM    497  HZ  PHE A 614      59.370  35.520  40.380  1.00  0.00           H
ATOM    498  CD2 PHE A 614      56.630  33.620  41.110  1.00  0.00           C
ATOM    499  HD2 PHE A 614      55.690  33.340  40.670  1.00  0.00           H
ATOM    500  CE2 PHE A 614      57.440  34.580  40.470  1.00  0.00           C
ATOM    501  HE2 PHE A 614      57.000  35.150  39.660  1.00  0.00           H
ATOM    502  C   PHE A 614      55.220  33.020  44.870  1.00  0.00           C
ATOM    503  O   PHE A 614      55.820  33.960  45.310  1.00  0.00           O
ATOM    504  N   LEU A 615      53.930  32.850  44.760  1.00  0.00           N
ATOM    505  HN  LEU A 615      53.460  32.180  44.190  1.00  0.00           H
ATOM    506  CA  LEU A 615      53.100  33.920  45.120  1.00  0.00           C
ATOM    507  HA  LEU A 615      53.690  34.830  45.140  1.00  0.00           H
ATOM    508  CB  LEU A 615      52.000  33.850  44.010  1.00  0.00           C
ATOM    509  HB1 LEU A 615      51.240  34.600  44.330  1.00  0.00           H
ATOM    510  HB2 LEU A 615      51.530  32.850  43.900  1.00  0.00           H
ATOM    511  CG  LEU A 615      52.340  34.350  42.590  1.00  0.00           C
ATOM    512  HG  LEU A 615      53.190  33.730  42.230  1.00  0.00           H
ATOM    513  CD1 LEU A 615      51.230  34.020  41.520  1.00  0.00           C
ATOM    514 HD11 LEU A 615      50.320  34.540  41.900  1.00  0.00           H
ATOM    515 HD12 LEU A 615      51.070  32.930  41.600  1.00  0.00           H
ATOM    516 HD13 LEU A 615      51.520  34.390  40.510  1.00  0.00           H
ATOM    517  CD2 LEU A 615      52.810  35.810  42.540  1.00  0.00           C
ATOM    518 HD21 LEU A 615      53.660  36.100  43.190  1.00  0.00           H
ATOM    519 HD22 LEU A 615      51.980  36.500  42.810  1.00  0.00           H
ATOM    520 HD23 LEU A 615      53.010  36.090  41.480  1.00  0.00           H
ATOM    521  C   LEU A 615      52.480  33.840  46.560  1.00  0.00           C
ATOM    522  O   LEU A 615      52.040  34.830  47.180  1.00  0.00           O
ATOM    523  N   TYR A 616      52.730  32.680  47.240  1.00  0.00           N
ATOM    524  HN  TYR A 616      53.030  31.810  46.830  1.00  0.00           H
ATOM    525  CA  TYR A 616      52.660  32.540  48.740  1.00  0.00           C
ATOM    526  HA  TYR A 616      51.700  32.970  48.980  1.00  0.00           H
ATOM    527  CB  TYR A 616      52.780  31.000  49.160  1.00  0.00           C
ATOM    528  HB1 TYR A 616      53.720  30.550  48.780  1.00  0.00           H
ATOM    529  HB2 TYR A 616      51.880  30.480  48.790  1.00  0.00           H
ATOM    530  CG  TYR A 616      52.860  30.780  50.670  1.00  0.00           C
ATOM    531  CD1 TYR A 616      54.060  30.400  51.270  1.00  0.00           C
ATOM    532  HD1 TYR A 616      54.890  30.200  50.610  1.00  0.00           H
ATOM    533  CE1 TYR A 616      54.180  30.400  52.640  1.00  0.00           C
ATOM    534  HE1 TYR A 616      55.090  30.090  53.130  1.00  0.00           H
ATOM    535  CZ  TYR A 616      53.110  30.800  53.500  1.00  0.00           C
ATOM    536  OH  TYR A 616      53.170  30.750  54.900  1.00  0.00           O
ATOM    537  HH  TYR A 616      52.440  31.220  55.280  1.00  0.00           H
ATOM    538  CD2 TYR A 616      51.740  31.240  51.430  1.00  0.00           C
ATOM    539  HD2 TYR A 616      50.780  31.550  51.040  1.00  0.00           H
ATOM    540  CE2 TYR A 616      51.920  31.100  52.830  1.00  0.00           C
ATOM    541  HE2 TYR A 616      51.080  31.330  53.480  1.00  0.00           H
ATOM    542  C   TYR A 616      53.780  33.360  49.410  1.00  0.00           C
ATOM    543  O   TYR A 616      53.530  34.060  50.350  1.00  0.00           O
ATOM    544  N   CYS A 617      55.030  33.430  48.820  1.00  0.00           N
ATOM    545  HN  CYS A 617      55.090  32.690  48.160  1.00  0.00           H
ATOM    546  CA  CYS A 617      56.180  34.270  49.180  1.00  0.00           C
ATOM    547  HA  CYS A 617      56.340  34.040  50.220  1.00  0.00           H
ATOM    548  CB  CYS A 617      57.450  33.810  48.330  1.00  0.00           C
ATOM    549  HB1 CYS A 617      58.310  34.470  48.550  1.00  0.00           H
ATOM    550  HB2 CYS A 617      57.180  33.940  47.260  1.00  0.00           H
ATOM    551  SG  CYS A 617      58.080  32.120  48.690  1.00  0.00           S
ATOM    552  HG1 CYS A 617      57.390  31.500  47.750  1.00  0.00           H
ATOM    553  C   CYS A 617      55.920  35.670  49.030  1.00  0.00           C
ATOM    554  O   CYS A 617      56.140  36.530  49.900  1.00  0.00           O
ATOM    555  N   ALA A 618      55.430  36.050  47.850  1.00  0.00           N
ATOM    556  HN  ALA A 618      55.570  35.350  47.170  1.00  0.00           H
ATOM    557  CA  ALA A 618      55.060  37.420  47.430  1.00  0.00           C
ATOM    558  HA  ALA A 618      55.950  37.970  47.680  1.00  0.00           H
ATOM    559  CB  ALA A 618      54.940  37.530  45.900  1.00  0.00           C
ATOM    560  HB1 ALA A 618      55.730  37.010  45.290  1.00  0.00           H
ATOM    561  HB2 ALA A 618      54.940  38.580  45.560  1.00  0.00           H
ATOM    562  HB3 ALA A 618      54.020  37.050  45.510  1.00  0.00           H
ATOM    563  C   ALA A 618      53.920  38.050  48.210  1.00  0.00           C
ATOM    564  O   ALA A 618      53.890  39.260  48.500  1.00  0.00           O
ATOM    565  N   CYS A 619      52.830  37.210  48.520  1.00  0.00           N
ATOM    566  HN  CYS A 619      52.800  36.280  48.180  1.00  0.00           H
ATOM    567  CA  CYS A 619      51.720  37.670  49.390  1.00  0.00           C
ATOM    568  HA  CYS A 619      51.430  38.670  49.080  1.00  0.00           H
ATOM    569  CB  CYS A 619      50.460  36.700  49.300  1.00  0.00           C
ATOM    570  HB1 CYS A 619      49.710  37.100  50.020  1.00  0.00           H
ATOM    571  HB2 CYS A 619      50.760  35.670  49.580  1.00  0.00           H
ATOM    572  SG  CYS A 619      49.780  36.580  47.660  1.00  0.00           S
ATOM    573  HG1 CYS A 619      50.530  35.520  47.420  1.00  0.00           H
ATOM    574  C   CYS A 619      52.090  37.840  50.840  1.00  0.00           C
ATOM    575  O   CYS A 619      51.770  38.810  51.500  1.00  0.00           O
ATOM    576  N   MET A 620      52.800  36.820  51.440  1.00  0.00           N
ATOM    577  HN  MET A 620      53.160  36.000  51.010  1.00  0.00           H
ATOM    578  CA  MET A 620      53.210  36.850  52.760  1.00  0.00           C
ATOM    579  HA  MET A 620      52.300  36.790  53.340  1.00  0.00           H
ATOM    580  CB  MET A 620      54.020  35.560  53.180  1.00  0.00           C
ATOM    581  HB1 MET A 620      54.620  35.800  54.070  1.00  0.00           H
ATOM    582  HB2 MET A 620      54.930  35.390  52.580  1.00  0.00           H
ATOM    583  CG  MET A 620      53.160  34.360  53.610  1.00  0.00           C
ATOM    584  HG1 MET A 620      53.730  33.470  53.930  1.00  0.00           H
ATOM    585  HG2 MET A 620      52.470  34.160  52.760  1.00  0.00           H
ATOM    586  SD  MET A 620      52.290  34.920  55.100  1.00  0.00           S
ATOM    587  CE  MET A 620      53.620  34.480  56.340  1.00  0.00           C
ATOM    588  HE1 MET A 620      53.720  33.380  56.300  1.00  0.00           H
ATOM    589  HE2 MET A 620      53.330  34.810  57.360  1.00  0.00           H
ATOM    590  HE3 MET A 620      54.650  34.810  56.110  1.00  0.00           H
ATOM    591  C   MET A 620      54.030  38.060  53.290  1.00  0.00           C
ATOM    592  O   MET A 620      53.710  38.600  54.340  1.00  0.00           O
ATOM    593  N   SER A 621      55.060  38.510  52.520  1.00  0.00           N
ATOM    594  HN  SER A 621      55.130  38.030  51.650  1.00  0.00           H
ATOM    595  CA  SER A 621      55.870  39.670  52.780  1.00  0.00           C
ATOM    596  HA  SER A 621      56.380  39.430  53.700  1.00  0.00           H
ATOM    597  CB  SER A 621      56.840  39.920  51.640  1.00  0.00           C
ATOM    598  HB1 SER A 621      57.480  40.780  51.940  1.00  0.00           H
ATOM    599  HB2 SER A 621      56.380  40.040  50.640  1.00  0.00           H
ATOM    600  OG  SER A 621      57.840  38.940  51.530  1.00  0.00           O
ATOM    601  HG1 SER A 621      57.460  38.150  51.120  1.00  0.00           H
ATOM    602  C   SER A 621      55.180  40.980  53.050  1.00  0.00           C
ATOM    603  O   SER A 621      55.540  41.760  53.920  1.00  0.00           O
ATOM    604  N   PRO A 622      54.130  41.420  52.260  1.00  0.00           N
ATOM    605  CD  PRO A 622      54.100  41.200  50.800  1.00  0.00           C
ATOM    606  HD1 PRO A 622      54.090  40.100  50.670  1.00  0.00           H
ATOM    607  HD2 PRO A 622      55.060  41.570  50.400  1.00  0.00           H
ATOM    608  CA  PRO A 622      53.330  42.540  52.630  1.00  0.00           C
ATOM    609  HA  PRO A 622      53.780  43.360  53.180  1.00  0.00           H
ATOM    610  CB  PRO A 622      52.690  43.090  51.300  1.00  0.00           C
ATOM    611  HB1 PRO A 622      53.320  43.950  50.960  1.00  0.00           H
ATOM    612  HB2 PRO A 622      51.660  43.460  51.520  1.00  0.00           H
ATOM    613  CG  PRO A 622      52.930  42.010  50.150  1.00  0.00           C
ATOM    614  HG1 PRO A 622      52.040  41.350  50.080  1.00  0.00           H
ATOM    615  HG2 PRO A 622      53.210  42.570  49.230  1.00  0.00           H
ATOM    616  C   PRO A 622      52.210  42.180  53.620  1.00  0.00           C
ATOM    617  O   PRO A 622      51.950  43.050  54.410  1.00  0.00           O
ATOM    618  N   VAL A 623      51.510  40.930  53.660  1.00  0.00           N
ATOM    619  HN  VAL A 623      51.660  40.240  52.950  1.00  0.00           H
ATOM    620  CA  VAL A 623      50.360  40.800  54.520  1.00  0.00           C
ATOM    621  HA  VAL A 623      49.750  41.680  54.370  1.00  0.00           H
ATOM    622  CB  VAL A 623      49.380  39.690  54.130  1.00  0.00           C
ATOM    623  HB  VAL A 623      49.950  38.740  54.250  1.00  0.00           H
ATOM    624  CG1 VAL A 623      48.140  39.740  55.120  1.00  0.00           C
ATOM    625 HG11 VAL A 623      47.670  40.730  55.350  1.00  0.00           H
ATOM    626 HG12 VAL A 623      48.510  39.240  56.040  1.00  0.00           H
ATOM    627 HG13 VAL A 623      47.360  39.090  54.700  1.00  0.00           H
ATOM    628  CG2 VAL A 623      48.870  39.990  52.640  1.00  0.00           C
ATOM    629 HG21 VAL A 623      49.770  40.110  52.020  1.00  0.00           H
ATOM    630 HG22 VAL A 623      48.330  40.970  52.720  1.00  0.00           H
ATOM    631 HG23 VAL A 623      48.300  39.140  52.220  1.00  0.00           H
ATOM    632  C   VAL A 623      50.780  40.790  55.960  1.00  0.00           C
ATOM    633  O   VAL A 623      50.170  41.460  56.800  1.00  0.00           O
ATOM    634  N   ILE A 624      51.930  40.130  56.310  1.00  0.00           N
ATOM    635  HN  ILE A 624      52.460  39.580  55.680  1.00  0.00           H
ATOM    636  CA  ILE A 624      52.440  40.130  57.660  1.00  0.00           C
ATOM    637  HA  ILE A 624      51.580  39.930  58.300  1.00  0.00           H
ATOM    638  CB  ILE A 624      53.580  39.150  57.890  1.00  0.00           C
ATOM    639  HB  ILE A 624      54.370  39.350  57.140  1.00  0.00           H
ATOM    640  CG2 ILE A 624      54.210  39.160  59.300  1.00  0.00           C
ATOM    641 HG21 ILE A 624      53.430  39.190  60.090  1.00  0.00           H
ATOM    642 HG22 ILE A 624      54.770  40.120  59.380  1.00  0.00           H
ATOM    643 HG23 ILE A 624      54.960  38.350  59.430  1.00  0.00           H
ATOM    644  CG1 ILE A 624      53.010  37.740  57.530  1.00  0.00           C
ATOM    645 HG11 ILE A 624      53.830  36.990  57.630  1.00  0.00           H
ATOM    646 HG12 ILE A 624      52.590  37.630  56.510  1.00  0.00           H
ATOM    647  CD  ILE A 624      51.950  37.200  58.550  1.00  0.00           C
ATOM    648  HD1 ILE A 624      51.910  36.100  58.460  1.00  0.00           H
ATOM    649  HD2 ILE A 624      50.910  37.570  58.380  1.00  0.00           H
ATOM    650  HD3 ILE A 624      52.120  37.560  59.590  1.00  0.00           H
ATOM    651  C   ILE A 624      52.870  41.530  57.990  1.00  0.00           C
ATOM    652  O   ILE A 624      52.710  41.930  59.160  1.00  0.00           O
ATOM    653  N   THR A 625      53.380  42.230  57.060  1.00  0.00           N
ATOM    654  HN  THR A 625      53.400  42.000  56.090  1.00  0.00           H
ATOM    655  CA  THR A 625      53.870  43.630  57.260  1.00  0.00           C
ATOM    656  HA  THR A 625      54.510  43.470  58.110  1.00  0.00           H
ATOM    657  CB  THR A 625      54.700  44.150  56.130  1.00  0.00           C
ATOM    658  HB  THR A 625      54.300  44.150  55.100  1.00  0.00           H
ATOM    659  OG1 THR A 625      55.890  43.450  56.130  1.00  0.00           O
ATOM    660  HG1 THR A 625      55.780  42.840  55.400  1.00  0.00           H
ATOM    661  CG2 THR A 625      55.050  45.560  56.370  1.00  0.00           C
ATOM    662 HG21 THR A 625      56.040  45.780  55.890  1.00  0.00           H
ATOM    663 HG22 THR A 625      55.190  45.720  57.460  1.00  0.00           H
ATOM    664 HG23 THR A 625      54.260  46.280  56.080  1.00  0.00           H
ATOM    665  C   THR A 625      52.760  44.600  57.620  1.00  0.00           C
ATOM    666  O   THR A 625      52.720  45.290  58.660  1.00  0.00           O
ATOM    667  N   PHE A 626      51.700  44.570  56.800  1.00  0.00           N
ATOM    668  HN  PHE A 626      51.740  43.950  56.020  1.00  0.00           H
ATOM    669  CA  PHE A 626      50.530  45.340  56.770  1.00  0.00           C
ATOM    670  HA  PHE A 626      50.720  46.400  56.860  1.00  0.00           H
ATOM    671  CB  PHE A 626      49.670  45.130  55.460  1.00  0.00           C
ATOM    672  HB1 PHE A 626      49.580  44.040  55.260  1.00  0.00           H
ATOM    673  HB2 PHE A 626      50.170  45.630  54.610  1.00  0.00           H
ATOM    674  CG  PHE A 626      48.300  45.780  55.530  1.00  0.00           C
ATOM    675  CD1 PHE A 626      47.110  44.970  55.790  1.00  0.00           C
ATOM    676  HD1 PHE A 626      47.240  43.930  56.080  1.00  0.00           H
ATOM    677  CE1 PHE A 626      45.820  45.530  55.790  1.00  0.00           C
ATOM    678  HE1 PHE A 626      44.910  45.010  56.000  1.00  0.00           H
ATOM    679  CZ  PHE A 626      45.700  46.860  55.260  1.00  0.00           C
ATOM    680  HZ  PHE A 626      44.710  47.290  55.230  1.00  0.00           H
ATOM    681  CD2 PHE A 626      48.170  47.060  55.000  1.00  0.00           C
ATOM    682  HD2 PHE A 626      49.090  47.550  54.710  1.00  0.00           H
ATOM    683  CE2 PHE A 626      46.870  47.610  54.840  1.00  0.00           C
ATOM    684  HE2 PHE A 626      46.740  48.590  54.390  1.00  0.00           H
ATOM    685  C   PHE A 626      49.750  45.090  58.060  1.00  0.00           C
ATOM    686  O   PHE A 626      49.380  46.020  58.800  1.00  0.00           O
ATOM    687  N   GLY A 627      49.580  43.860  58.390  1.00  0.00           N
ATOM    688  HN  GLY A 627      49.850  43.140  57.760  1.00  0.00           H
ATOM    689  CA  GLY A 627      48.880  43.450  59.580  1.00  0.00           C
ATOM    690  HA1 GLY A 627      48.850  42.390  59.410  1.00  0.00           H
ATOM    691  HA2 GLY A 627      47.940  43.990  59.620  1.00  0.00           H
ATOM    692  C   GLY A 627      49.570  43.680  60.920  1.00  0.00           C
ATOM    693  O   GLY A 627      48.990  43.750  61.970  1.00  0.00           O
ATOM    694  N   GLY A 628      50.910  43.670  60.960  1.00  0.00           N
ATOM    695  HN  GLY A 628      51.330  43.340  60.130  1.00  0.00           H
ATOM    696  CA  GLY A 628      51.750  44.150  62.090  1.00  0.00           C
ATOM    697  HA1 GLY A 628      52.750  43.760  61.950  1.00  0.00           H
ATOM    698  HA2 GLY A 628      51.310  43.860  63.030  1.00  0.00           H
ATOM    699  C   GLY A 628      51.800  45.620  62.330  1.00  0.00           C
ATOM    700  O   GLY A 628      51.920  46.140  63.460  1.00  0.00           O
ATOM    701  N   LEU A 629      51.710  46.390  61.240  1.00  0.00           N
ATOM    702  HN  LEU A 629      51.920  45.970  60.360  1.00  0.00           H
ATOM    703  CA  LEU A 629      51.470  47.780  61.180  1.00  0.00           C
ATOM    704  HA  LEU A 629      51.960  48.310  61.980  1.00  0.00           H
ATOM    705  CB  LEU A 629      51.950  48.430  59.830  1.00  0.00           C
ATOM    706  HB1 LEU A 629      51.350  49.360  59.780  1.00  0.00           H
ATOM    707  HB2 LEU A 629      51.590  47.860  58.950  1.00  0.00           H
ATOM    708  CG  LEU A 629      53.440  48.810  59.830  1.00  0.00           C
ATOM    709  HG  LEU A 629      53.490  49.410  58.900  1.00  0.00           H
ATOM    710  CD1 LEU A 629      53.750  49.650  61.080  1.00  0.00           C
ATOM    711 HD11 LEU A 629      54.630  50.320  60.940  1.00  0.00           H
ATOM    712 HD12 LEU A 629      53.850  49.100  62.030  1.00  0.00           H
ATOM    713 HD13 LEU A 629      52.980  50.450  61.110  1.00  0.00           H
ATOM    714  CD2 LEU A 629      54.360  47.610  59.770  1.00  0.00           C
ATOM    715 HD21 LEU A 629      54.460  47.150  58.760  1.00  0.00           H
ATOM    716 HD22 LEU A 629      53.990  46.850  60.480  1.00  0.00           H
ATOM    717 HD23 LEU A 629      55.400  47.880  60.040  1.00  0.00           H
ATOM    718  C   LEU A 629      50.140  48.120  61.530  1.00  0.00           C
ATOM    719  O   LEU A 629      49.940  49.150  62.210  1.00  0.00           O
ATOM    720  N   LEU A 630      49.080  47.350  61.150  1.00  0.00           N
ATOM    721  HN  LEU A 630      49.130  46.760  60.360  1.00  0.00           H
ATOM    722  CA  LEU A 630      47.740  47.650  61.590  1.00  0.00           C
ATOM    723  HA  LEU A 630      47.550  48.690  61.380  1.00  0.00           H
ATOM    724  CB  LEU A 630      46.840  46.730  60.760  1.00  0.00           C
ATOM    725  HB1 LEU A 630      47.110  45.670  60.970  1.00  0.00           H
ATOM    726  HB2 LEU A 630      46.990  46.960  59.680  1.00  0.00           H
ATOM    727  CG  LEU A 630      45.310  46.940  61.010  1.00  0.00           C
ATOM    728  HG  LEU A 630      45.150  46.580  62.050  1.00  0.00           H
ATOM    729  CD1 LEU A 630      44.670  48.410  60.950  1.00  0.00           C
ATOM    730 HD11 LEU A 630      43.580  48.340  61.130  1.00  0.00           H
ATOM    731 HD12 LEU A 630      44.840  48.850  59.940  1.00  0.00           H
ATOM    732 HD13 LEU A 630      45.150  49.030  61.740  1.00  0.00           H
ATOM    733  CD2 LEU A 630      44.480  46.000  60.030  1.00  0.00           C
ATOM    734 HD21 LEU A 630      43.400  46.120  60.230  1.00  0.00           H
ATOM    735 HD22 LEU A 630      44.740  44.960  60.340  1.00  0.00           H
ATOM    736 HD23 LEU A 630      44.750  46.270  58.980  1.00  0.00           H
ATOM    737  C   LEU A 630      47.460  47.540  63.100  1.00  0.00           C
ATOM    738  O   LEU A 630      46.640  48.300  63.690  1.00  0.00           O
ATOM    739  N   GLY A 631      48.190  46.670  63.710  1.00  0.00           N
ATOM    740  HN  GLY A 631      48.570  45.900  63.200  1.00  0.00           H
ATOM    741  CA  GLY A 631      48.450  46.700  65.130  1.00  0.00           C
ATOM    742  HA1 GLY A 631      49.260  45.990  65.250  1.00  0.00           H
ATOM    743  HA2 GLY A 631      47.520  46.360  65.560  1.00  0.00           H
ATOM    744  C   GLY A 631      48.980  47.970  65.720  1.00  0.00           C
ATOM    745  O   GLY A 631      48.540  48.540  66.750  1.00  0.00           O
ATOM    746  N   GLU A 632      50.010  48.510  65.040  1.00  0.00           N
ATOM    747  HN  GLU A 632      50.220  48.150  64.140  1.00  0.00           H
ATOM    748  CA  GLU A 632      50.630  49.740  65.500  1.00  0.00           C
ATOM    749  HA  GLU A 632      50.690  49.720  66.580  1.00  0.00           H
ATOM    750  CB  GLU A 632      51.960  50.090  64.790  1.00  0.00           C
ATOM    751  HB1 GLU A 632      52.370  51.100  64.940  1.00  0.00           H
ATOM    752  HB2 GLU A 632      51.690  50.080  63.710  1.00  0.00           H
ATOM    753  CG  GLU A 632      53.150  49.110  65.000  1.00  0.00           C
ATOM    754  HG1 GLU A 632      54.090  49.510  64.570  1.00  0.00           H
ATOM    755  HG2 GLU A 632      52.880  48.100  64.630  1.00  0.00           H
ATOM    756  CD  GLU A 632      53.360  48.940  66.500  1.00  0.00           C
ATOM    757  OE1 GLU A 632      53.960  49.910  67.110  1.00  0.00           O
ATOM    758  OE2 GLU A 632      52.910  47.900  67.070  1.00  0.00           O
ATOM    759  C   GLU A 632      49.760  51.000  65.380  1.00  0.00           C
ATOM    760  O   GLU A 632      49.700  51.830  66.250  1.00  0.00           O
ATOM    761  N   ALA A 633      48.920  51.100  64.330  1.00  0.00           N
ATOM    762  HN  ALA A 633      48.880  50.490  63.540  1.00  0.00           H
ATOM    763  CA  ALA A 633      47.860  52.110  64.290  1.00  0.00           C
ATOM    764  HA  ALA A 633      48.290  53.110  64.260  1.00  0.00           H
ATOM    765  CB  ALA A 633      47.000  51.940  62.980  1.00  0.00           C
ATOM    766  HB1 ALA A 633      47.680  52.010  62.100  1.00  0.00           H
ATOM    767  HB2 ALA A 633      46.210  52.670  62.720  1.00  0.00           H
ATOM    768  HB3 ALA A 633      46.510  50.940  62.870  1.00  0.00           H
ATOM    769  C   ALA A 633      46.870  52.060  65.390  1.00  0.00           C
ATOM    770  O   ALA A 633      46.550  53.030  65.960  1.00  0.00           O
ATOM    771  N   THR A 634      46.430  50.850  65.770  1.00  0.00           N
ATOM    772  HN  THR A 634      46.950  50.110  65.350  1.00  0.00           H
ATOM    773  CA  THR A 634      45.350  50.500  66.620  1.00  0.00           C
ATOM    774  HA  THR A 634      44.680  51.340  66.680  1.00  0.00           H
ATOM    775  CB  THR A 634      44.500  49.330  66.180  1.00  0.00           C
ATOM    776  HB  THR A 634      43.660  49.250  66.900  1.00  0.00           H
ATOM    777  OG1 THR A 634      45.040  48.050  66.010  1.00  0.00           O
ATOM    778  HG1 THR A 634      45.640  48.250  65.310  1.00  0.00           H
ATOM    779  CG2 THR A 634      44.060  49.740  64.750  1.00  0.00           C
ATOM    780 HG21 THR A 634      44.850  49.760  63.980  1.00  0.00           H
ATOM    781 HG22 THR A 634      43.530  50.720  64.690  1.00  0.00           H
ATOM    782 HG23 THR A 634      43.380  48.940  64.390  1.00  0.00           H
ATOM    783  C   THR A 634      45.720  50.330  68.110  1.00  0.00           C
ATOM    784  O   THR A 634      44.920  49.870  68.940  1.00  0.00           O
ATOM    785  N   GLU A 635      46.930  50.710  68.560  1.00  0.00           N
ATOM    786  HN  GLU A 635      47.570  51.040  67.880  1.00  0.00           H
ATOM    787  CA  GLU A 635      47.360  50.410  69.930  1.00  0.00           C
ATOM    788  HA  GLU A 635      48.370  50.790  70.010  1.00  0.00           H
ATOM    789  CB  GLU A 635      46.660  51.250  71.030  1.00  0.00           C
ATOM    790  HB1 GLU A 635      46.960  50.890  72.040  1.00  0.00           H
ATOM    791  HB2 GLU A 635      45.570  51.070  70.870  1.00  0.00           H
ATOM    792  CG  GLU A 635      47.070  52.780  70.870  1.00  0.00           C
ATOM    793  HG1 GLU A 635      46.720  53.240  69.920  1.00  0.00           H
ATOM    794  HG2 GLU A 635      48.170  52.930  70.990  1.00  0.00           H
ATOM    795  CD  GLU A 635      46.370  53.480  72.030  1.00  0.00           C
ATOM    796  OE1 GLU A 635      46.920  53.770  73.100  1.00  0.00           O
ATOM    797  OE2 GLU A 635      45.160  53.710  71.710  1.00  0.00           O
ATOM    798  C   GLU A 635      47.260  48.900  70.310  1.00  0.00           C
ATOM    799  O   GLU A 635      46.950  48.530  71.440  1.00  0.00           O
ATOM    800  N   GLY A 636      47.570  48.010  69.300  1.00  0.00           N
ATOM    801  HN  GLY A 636      47.860  48.270  68.380  1.00  0.00           H
ATOM    802  CA  GLY A 636      47.520  46.570  69.450  1.00  0.00           C
ATOM    803  HA1 GLY A 636      48.170  46.230  70.240  1.00  0.00           H
ATOM    804  HA2 GLY A 636      47.940  46.240  68.520  1.00  0.00           H
ATOM    805  C   GLY A 636      46.140  45.920  69.620  1.00  0.00           C
ATOM    806  O   GLY A 636      45.920  45.150  70.560  1.00  0.00           O
ATOM    807  N   ARG A 637      45.120  46.290  68.740  1.00  0.00           N
ATOM    808  HN  ARG A 637      45.220  46.920  67.970  1.00  0.00           H
ATOM    809  CA  ARG A 637      43.740  45.790  68.860  1.00  0.00           C
ATOM    810  HA  ARG A 637      43.710  45.310  69.820  1.00  0.00           H
ATOM    811  CB  ARG A 637      42.620  46.880  68.870  1.00  0.00           C
ATOM    812  HB1 ARG A 637      41.700  46.450  68.400  1.00  0.00           H
ATOM    813  HB2 ARG A 637      43.000  47.780  68.340  1.00  0.00           H
ATOM    814  CG  ARG A 637      42.250  47.420  70.320  1.00  0.00           C
ATOM    815  HG1 ARG A 637      42.040  46.480  70.870  1.00  0.00           H
ATOM    816  HG2 ARG A 637      41.320  48.010  70.330  1.00  0.00           H
ATOM    817  CD  ARG A 637      43.360  48.320  70.940  1.00  0.00           C
ATOM    818  HD1 ARG A 637      43.150  49.280  70.430  1.00  0.00           H
ATOM    819  HD2 ARG A 637      44.390  48.000  70.690  1.00  0.00           H
ATOM    820  NE  ARG A 637      43.220  48.270  72.410  1.00  0.00           N
ATOM    821  HE  ARG A 637      42.490  47.690  72.770  1.00  0.00           H
ATOM    822  CZ  ARG A 637      43.740  49.050  73.330  1.00  0.00           C
ATOM    823  NH1 ARG A 637      43.480  48.780  74.590  1.00  0.00           N
ATOM    824 HH11 ARG A 637      43.160  47.840  74.720  1.00  0.00           H
ATOM    825 HH12 ARG A 637      43.820  49.240  75.410  1.00  0.00           H
ATOM    826  NH2 ARG A 637      44.400  50.130  73.090  1.00  0.00           N
ATOM    827 HH21 ARG A 637      44.280  50.550  72.190  1.00  0.00           H
ATOM    828 HH22 ARG A 637      44.690  50.720  73.840  1.00  0.00           H
ATOM    829  C   ARG A 637      43.410  44.760  67.800  1.00  0.00           C
ATOM    830  O   ARG A 637      42.740  43.740  68.080  1.00  0.00           O
ATOM    831  N   ILE A 638      43.610  44.970  66.500  1.00  0.00           N
ATOM    832  HN  ILE A 638      43.990  45.820  66.150  1.00  0.00           H
ATOM    833  CA  ILE A 638      43.460  44.020  65.440  1.00  0.00           C
ATOM    834  HA  ILE A 638      43.150  43.060  65.830  1.00  0.00           H
ATOM    835  CB  ILE A 638      42.410  44.390  64.340  1.00  0.00           C
ATOM    836  HB  ILE A 638      42.630  43.780  63.430  1.00  0.00           H
ATOM    837  CG2 ILE A 638      40.990  43.930  64.810  1.00  0.00           C
ATOM    838 HG21 ILE A 638      41.010  42.830  65.010  1.00  0.00           H
ATOM    839 HG22 ILE A 638      40.140  44.180  64.150  1.00  0.00           H
ATOM    840 HG23 ILE A 638      40.920  44.410  65.810  1.00  0.00           H
ATOM    841  CG1 ILE A 638      42.460  45.890  63.900  1.00  0.00           C
ATOM    842 HG11 ILE A 638      43.450  46.060  63.430  1.00  0.00           H
ATOM    843 HG12 ILE A 638      42.340  46.530  64.800  1.00  0.00           H
ATOM    844  CD  ILE A 638      41.400  46.290  62.820  1.00  0.00           C
ATOM    845  HD1 ILE A 638      41.660  47.330  62.520  1.00  0.00           H
ATOM    846  HD2 ILE A 638      40.400  46.200  63.280  1.00  0.00           H
ATOM    847  HD3 ILE A 638      41.510  45.630  61.950  1.00  0.00           H
ATOM    848  C   ILE A 638      44.830  43.970  64.810  1.00  0.00           C
ATOM    849  O   ILE A 638      45.470  45.020  64.810  1.00  0.00           O
ATOM    850  N   SER A 639      45.320  42.810  64.370  1.00  0.00           N
ATOM    851  HN  SER A 639      44.880  41.920  64.420  1.00  0.00           H
ATOM    852  CA  SER A 639      46.650  42.730  63.830  1.00  0.00           C
ATOM    853  HA  SER A 639      46.850  43.650  63.310  1.00  0.00           H
ATOM    854  CB  SER A 639      47.660  42.660  64.960  1.00  0.00           C
ATOM    855  HB1 SER A 639      47.770  41.650  65.410  1.00  0.00           H
ATOM    856  HB2 SER A 639      47.320  43.330  65.780  1.00  0.00           H
ATOM    857  OG  SER A 639      48.910  43.180  64.610  1.00  0.00           O
ATOM    858  HG1 SER A 639      48.860  43.260  63.660  1.00  0.00           H
ATOM    859  C   SER A 639      46.790  41.620  62.790  1.00  0.00           C
ATOM    860  O   SER A 639      46.010  41.470  61.870  1.00  0.00           O
ATOM    861  N   ALA A 640      48.030  41.090  62.690  1.00  0.00           N
ATOM    862  HN  ALA A 640      48.730  41.400  63.330  1.00  0.00           H
ATOM    863  CA  ALA A 640      48.480  40.070  61.780  1.00  0.00           C
ATOM    864  HA  ALA A 640      48.390  40.520  60.790  1.00  0.00           H
ATOM    865  CB  ALA A 640      49.960  39.800  62.070  1.00  0.00           C
ATOM    866  HB1 ALA A 640      50.310  39.020  61.360  1.00  0.00           H
ATOM    867  HB2 ALA A 640      50.080  39.450  63.120  1.00  0.00           H
ATOM    868  HB3 ALA A 640      50.530  40.730  61.870  1.00  0.00           H
ATOM    869  C   ALA A 640      47.650  38.730  61.680  1.00  0.00           C
ATOM    870  O   ALA A 640      47.290  38.350  60.570  1.00  0.00           O
ATOM    871  N   ILE A 641      47.270  37.980  62.750  1.00  0.00           N
ATOM    872  HN  ILE A 641      47.440  38.350  63.650  1.00  0.00           H
ATOM    873  CA  ILE A 641      46.530  36.760  62.710  1.00  0.00           C
ATOM    874  HA  ILE A 641      47.030  36.230  61.910  1.00  0.00           H
ATOM    875  CB  ILE A 641      46.500  35.970  64.030  1.00  0.00           C
ATOM    876  HB  ILE A 641      45.770  36.430  64.730  1.00  0.00           H
ATOM    877  CG2 ILE A 641      45.990  34.540  63.630  1.00  0.00           C
ATOM    878 HG21 ILE A 641      46.170  33.780  64.410  1.00  0.00           H
ATOM    879 HG22 ILE A 641      46.470  34.210  62.680  1.00  0.00           H
ATOM    880 HG23 ILE A 641      44.930  34.530  63.280  1.00  0.00           H
ATOM    881  CG1 ILE A 641      47.880  35.960  64.710  1.00  0.00           C
ATOM    882 HG11 ILE A 641      47.800  35.370  65.650  1.00  0.00           H
ATOM    883 HG12 ILE A 641      48.200  36.990  65.010  1.00  0.00           H
ATOM    884  CD  ILE A 641      48.980  35.220  63.960  1.00  0.00           C
ATOM    885  HD1 ILE A 641      48.690  34.250  63.500  1.00  0.00           H
ATOM    886  HD2 ILE A 641      49.890  35.220  64.610  1.00  0.00           H
ATOM    887  HD3 ILE A 641      49.310  35.790  63.060  1.00  0.00           H
ATOM    888  C   ILE A 641      45.050  36.930  62.140  1.00  0.00           C
ATOM    889  O   ILE A 641      44.610  36.280  61.200  1.00  0.00           O
ATOM    890  N   GLU A 642      44.310  37.890  62.660  1.00  0.00           N
ATOM    891  HN  GLU A 642      44.590  38.400  63.480  1.00  0.00           H
ATOM    892  CA  GLU A 642      43.080  38.410  62.130  1.00  0.00           C
ATOM    893  HA  GLU A 642      42.370  37.600  62.150  1.00  0.00           H
ATOM    894  CB  GLU A 642      42.550  39.580  62.980  1.00  0.00           C
ATOM    895  HB1 GLU A 642      41.570  39.950  62.620  1.00  0.00           H
ATOM    896  HB2 GLU A 642      43.320  40.370  62.920  1.00  0.00           H
ATOM    897  CG  GLU A 642      42.510  39.170  64.490  1.00  0.00           C
ATOM    898  HG1 GLU A 642      42.510  38.110  64.810  1.00  0.00           H
ATOM    899  HG2 GLU A 642      41.610  39.620  64.970  1.00  0.00           H
ATOM    900  CD  GLU A 642      43.670  39.730  65.210  1.00  0.00           C
ATOM    901  OE1 GLU A 642      43.340  40.540  66.090  1.00  0.00           O
ATOM    902  OE2 GLU A 642      44.810  39.280  65.030  1.00  0.00           O
ATOM    903  C   GLU A 642      43.300  38.870  60.640  1.00  0.00           C
ATOM    904  O   GLU A 642      42.380  38.870  59.860  1.00  0.00           O
ATOM    905  N   SER A 643      44.460  39.440  60.240  1.00  0.00           N
ATOM    906  HN  SER A 643      45.230  39.520  60.870  1.00  0.00           H
ATOM    907  CA  SER A 643      44.790  39.780  58.860  1.00  0.00           C
ATOM    908  HA  SER A 643      43.940  40.420  58.670  1.00  0.00           H
ATOM    909  CB  SER A 643      46.100  40.580  58.510  1.00  0.00           C
ATOM    910  HB1 SER A 643      46.200  40.740  57.420  1.00  0.00           H
ATOM    911  HB2 SER A 643      46.990  40.010  58.880  1.00  0.00           H
ATOM    912  OG  SER A 643      46.090  41.910  59.040  1.00  0.00           O
ATOM    913  HG1 SER A 643      45.880  41.870  59.980  1.00  0.00           H
ATOM    914  C   SER A 643      44.750  38.600  57.950  1.00  0.00           C
ATOM    915  O   SER A 643      44.120  38.720  56.880  1.00  0.00           O
ATOM    916  N   LEU A 644      45.360  37.510  58.440  1.00  0.00           N
ATOM    917  HN  LEU A 644      45.800  37.670  59.320  1.00  0.00           H
ATOM    918  CA  LEU A 644      45.500  36.260  57.840  1.00  0.00           C
ATOM    919  HA  LEU A 644      45.720  36.410  56.800  1.00  0.00           H
ATOM    920  CB  LEU A 644      46.580  35.450  58.600  1.00  0.00           C
ATOM    921  HB1 LEU A 644      46.570  34.450  58.130  1.00  0.00           H
ATOM    922  HB2 LEU A 644      46.310  35.310  59.670  1.00  0.00           H
ATOM    923  CG  LEU A 644      48.050  35.980  58.380  1.00  0.00           C
ATOM    924  HG  LEU A 644      47.970  37.090  58.380  1.00  0.00           H
ATOM    925  CD1 LEU A 644      48.930  35.530  59.560  1.00  0.00           C
ATOM    926 HD11 LEU A 644      49.930  36.000  59.610  1.00  0.00           H
ATOM    927 HD12 LEU A 644      48.930  34.450  59.780  1.00  0.00           H
ATOM    928 HD13 LEU A 644      48.370  35.870  60.460  1.00  0.00           H
ATOM    929  CD2 LEU A 644      48.610  35.680  57.010  1.00  0.00           C
ATOM    930 HD21 LEU A 644      49.700  35.900  57.090  1.00  0.00           H
ATOM    931 HD22 LEU A 644      48.200  36.210  56.140  1.00  0.00           H
ATOM    932 HD23 LEU A 644      48.460  34.590  56.830  1.00  0.00           H
ATOM    933  C   LEU A 644      44.170  35.480  57.690  1.00  0.00           C
ATOM    934  O   LEU A 644      43.790  34.880  56.660  1.00  0.00           O
ATOM    935  N   PHE A 645      43.390  35.440  58.770  1.00  0.00           N
ATOM    936  HN  PHE A 645      43.640  35.900  59.620  1.00  0.00           H
ATOM    937  CA  PHE A 645      42.080  34.880  58.810  1.00  0.00           C
ATOM    938  HA  PHE A 645      42.180  33.850  58.470  1.00  0.00           H
ATOM    939  CB  PHE A 645      41.500  34.860  60.310  1.00  0.00           C
ATOM    940  HB1 PHE A 645      41.490  35.910  60.680  1.00  0.00           H
ATOM    941  HB2 PHE A 645      42.180  34.230  60.910  1.00  0.00           H
ATOM    942  CG  PHE A 645      40.230  34.030  60.670  1.00  0.00           C
ATOM    943  CD1 PHE A 645      39.600  33.920  61.900  1.00  0.00           C
ATOM    944  HD1 PHE A 645      40.140  34.360  62.730  1.00  0.00           H
ATOM    945  CE1 PHE A 645      38.400  33.200  62.090  1.00  0.00           C
ATOM    946  HE1 PHE A 645      37.960  33.060  63.070  1.00  0.00           H
ATOM    947  CZ  PHE A 645      37.800  32.500  61.050  1.00  0.00           C
ATOM    948  HZ  PHE A 645      36.840  32.010  61.110  1.00  0.00           H
ATOM    949  CD2 PHE A 645      39.520  33.460  59.560  1.00  0.00           C
ATOM    950  HD2 PHE A 645      39.970  33.430  58.580  1.00  0.00           H
ATOM    951  CE2 PHE A 645      38.420  32.720  59.760  1.00  0.00           C
ATOM    952  HE2 PHE A 645      37.990  32.320  58.850  1.00  0.00           H
ATOM    953  C   PHE A 645      41.170  35.670  57.820  1.00  0.00           C
ATOM    954  O   PHE A 645      40.500  35.160  56.940  1.00  0.00           O
ATOM    955  N   GLY A 646      41.180  37.000  57.920  1.00  0.00           N
ATOM    956  HN  GLY A 646      41.590  37.350  58.760  1.00  0.00           H
ATOM    957  CA  GLY A 646      40.340  37.910  57.110  1.00  0.00           C
ATOM    958  HA1 GLY A 646      40.650  38.890  57.450  1.00  0.00           H
ATOM    959  HA2 GLY A 646      39.340  37.550  57.280  1.00  0.00           H
ATOM    960  C   GLY A 646      40.500  37.740  55.600  1.00  0.00           C
ATOM    961  O   GLY A 646      39.580  37.620  54.790  1.00  0.00           O
ATOM    962  N   ALA A 647      41.770  37.770  55.230  1.00  0.00           N
ATOM    963  HN  ALA A 647      42.490  37.930  55.900  1.00  0.00           H
ATOM    964  CA  ALA A 647      42.280  37.580  53.820  1.00  0.00           C
ATOM    965  HA  ALA A 647      41.590  38.180  53.250  1.00  0.00           H
ATOM    966  CB  ALA A 647      43.760  38.080  53.760  1.00  0.00           C
ATOM    967  HB1 ALA A 647      43.750  39.160  53.980  1.00  0.00           H
ATOM    968  HB2 ALA A 647      44.250  37.750  52.820  1.00  0.00           H
ATOM    969  HB3 ALA A 647      44.270  37.570  54.610  1.00  0.00           H
ATOM    970  C   ALA A 647      42.140  36.140  53.310  1.00  0.00           C
ATOM    971  O   ALA A 647      41.710  35.990  52.150  1.00  0.00           O
ATOM    972  N   SER A 648      42.310  35.140  54.090  1.00  0.00           N
ATOM    973  HN  SER A 648      42.700  35.450  54.950  1.00  0.00           H
ATOM    974  CA  SER A 648      41.960  33.760  53.810  1.00  0.00           C
ATOM    975  HA  SER A 648      42.450  33.410  52.900  1.00  0.00           H
ATOM    976  CB  SER A 648      42.370  32.660  54.810  1.00  0.00           C
ATOM    977  HB1 SER A 648      43.470  32.790  54.730  1.00  0.00           H
ATOM    978  HB2 SER A 648      42.000  31.640  54.550  1.00  0.00           H
ATOM    979  OG  SER A 648      42.000  32.950  56.170  1.00  0.00           O
ATOM    980  HG1 SER A 648      42.620  33.550  56.570  1.00  0.00           H
ATOM    981  C   SER A 648      40.440  33.600  53.600  1.00  0.00           C
ATOM    982  O   SER A 648      40.030  33.000  52.640  1.00  0.00           O
ATOM    983  N   LEU A 649      39.630  34.080  54.550  1.00  0.00           N
ATOM    984  HN  LEU A 649      39.960  34.480  55.400  1.00  0.00           H
ATOM    985  CA  LEU A 649      38.170  33.830  54.520  1.00  0.00           C
ATOM    986  HA  LEU A 649      38.080  32.760  54.390  1.00  0.00           H
ATOM    987  CB  LEU A 649      37.570  34.030  55.910  1.00  0.00           C
ATOM    988  HB1 LEU A 649      38.020  34.940  56.370  1.00  0.00           H
ATOM    989  HB2 LEU A 649      38.000  33.190  56.510  1.00  0.00           H
ATOM    990  CG  LEU A 649      36.010  34.160  56.060  1.00  0.00           C
ATOM    991  HG  LEU A 649      35.670  35.110  55.580  1.00  0.00           H
ATOM    992  CD1 LEU A 649      35.260  32.990  55.510  1.00  0.00           C
ATOM    993 HD11 LEU A 649      34.170  33.120  55.670  1.00  0.00           H
ATOM    994 HD12 LEU A 649      35.700  32.140  56.070  1.00  0.00           H
ATOM    995 HD13 LEU A 649      35.340  32.790  54.420  1.00  0.00           H
ATOM    996  CD2 LEU A 649      35.620  34.180  57.560  1.00  0.00           C
ATOM    997 HD21 LEU A 649      35.720  35.230  57.920  1.00  0.00           H
ATOM    998 HD22 LEU A 649      36.300  33.480  58.100  1.00  0.00           H
ATOM    999 HD23 LEU A 649      34.550  33.920  57.640  1.00  0.00           H
ATOM   1000  C   LEU A 649      37.540  34.510  53.420  1.00  0.00           C
ATOM   1001  O   LEU A 649      36.740  33.930  52.670  1.00  0.00           O
ATOM   1002  N   THR A 650      37.860  35.790  53.280  1.00  0.00           N
ATOM   1003  HN  THR A 650      38.490  36.180  53.940  1.00  0.00           H
ATOM   1004  CA  THR A 650      37.330  36.500  52.140  1.00  0.00           C
ATOM   1005  HA  THR A 650      36.290  36.270  52.070  1.00  0.00           H
ATOM   1006  CB  THR A 650      37.480  38.060  52.140  1.00  0.00           C
ATOM   1007  HB  THR A 650      38.480  38.450  52.390  1.00  0.00           H
ATOM   1008  OG1 THR A 650      36.610  38.550  53.070  1.00  0.00           O
ATOM   1009  HG1 THR A 650      36.930  38.210  53.920  1.00  0.00           H
ATOM   1010  CG2 THR A 650      37.050  38.840  50.850  1.00  0.00           C
ATOM   1011 HG21 THR A 650      36.000  38.610  50.610  1.00  0.00           H
ATOM   1012 HG22 THR A 650      37.690  38.680  49.940  1.00  0.00           H
ATOM   1013 HG23 THR A 650      37.150  39.920  51.070  1.00  0.00           H
ATOM   1014  C   THR A 650      37.910  36.000  50.830  1.00  0.00           C
ATOM   1015  O   THR A 650      37.140  35.820  49.870  1.00  0.00           O
ATOM   1016  N   GLY A 651      39.190  35.660  50.750  1.00  0.00           N
ATOM   1017  HN  GLY A 651      39.740  35.660  51.590  1.00  0.00           H
ATOM   1018  CA  GLY A 651      39.940  35.290  49.620  1.00  0.00           C
ATOM   1019  HA1 GLY A 651      40.960  35.000  49.790  1.00  0.00           H
ATOM   1020  HA2 GLY A 651      39.980  36.040  48.850  1.00  0.00           H
ATOM   1021  C   GLY A 651      39.440  33.980  49.070  1.00  0.00           C
ATOM   1022  O   GLY A 651      39.330  33.810  47.870  1.00  0.00           O
ATOM   1023  N   ILE A 652      39.060  32.970  49.920  1.00  0.00           N
ATOM   1024  HN  ILE A 652      39.200  33.120  50.900  1.00  0.00           H
ATOM   1025  CA  ILE A 652      38.580  31.650  49.510  1.00  0.00           C
ATOM   1026  HA  ILE A 652      39.190  31.300  48.700  1.00  0.00           H
ATOM   1027  CB  ILE A 652      38.520  30.640  50.640  1.00  0.00           C
ATOM   1028  HB  ILE A 652      38.170  31.100  51.590  1.00  0.00           H
ATOM   1029  CG2 ILE A 652      37.620  29.390  50.360  1.00  0.00           C
ATOM   1030 HG21 ILE A 652      37.860  28.740  49.490  1.00  0.00           H
ATOM   1031 HG22 ILE A 652      36.560  29.710  50.270  1.00  0.00           H
ATOM   1032 HG23 ILE A 652      37.600  28.660  51.200  1.00  0.00           H
ATOM   1033  CG1 ILE A 652      39.910  30.110  51.050  1.00  0.00           C
ATOM   1034 HG11 ILE A 652      40.480  31.050  50.950  1.00  0.00           H
ATOM   1035 HG12 ILE A 652      40.230  29.240  50.430  1.00  0.00           H
ATOM   1036  CD  ILE A 652      39.940  29.650  52.520  1.00  0.00           C
ATOM   1037  HD1 ILE A 652      39.210  28.880  52.830  1.00  0.00           H
ATOM   1038  HD2 ILE A 652      39.660  30.610  53.010  1.00  0.00           H
ATOM   1039  HD3 ILE A 652      40.970  29.370  52.880  1.00  0.00           H
ATOM   1040  C   ILE A 652      37.260  31.800  48.820  1.00  0.00           C
ATOM   1041  O   ILE A 652      36.950  31.330  47.740  1.00  0.00           O
ATOM   1042  N   ALA A 653      36.410  32.730  49.380  1.00  0.00           N
ATOM   1043  HN  ALA A 653      36.690  33.310  50.130  1.00  0.00           H
ATOM   1044  CA  ALA A 653      35.220  33.150  48.730  1.00  0.00           C
ATOM   1045  HA  ALA A 653      34.650  32.250  48.560  1.00  0.00           H
ATOM   1046  CB  ALA A 653      34.250  33.960  49.610  1.00  0.00           C
ATOM   1047  HB1 ALA A 653      34.050  33.450  50.570  1.00  0.00           H
ATOM   1048  HB2 ALA A 653      33.320  34.120  49.020  1.00  0.00           H
ATOM   1049  HB3 ALA A 653      34.700  34.950  49.860  1.00  0.00           H
ATOM   1050  C   ALA A 653      35.410  33.930  47.440  1.00  0.00           C
ATOM   1051  O   ALA A 653      34.790  33.660  46.430  1.00  0.00           O
ATOM   1052  N   TYR A 654      36.310  34.920  47.360  1.00  0.00           N
ATOM   1053  HN  TYR A 654      36.790  35.090  48.220  1.00  0.00           H
ATOM   1054  CA  TYR A 654      36.650  35.780  46.240  1.00  0.00           C
ATOM   1055  HA  TYR A 654      35.780  36.370  46.040  1.00  0.00           H
ATOM   1056  CB  TYR A 654      37.850  36.740  46.700  1.00  0.00           C
ATOM   1057  HB1 TYR A 654      38.790  36.160  46.850  1.00  0.00           H
ATOM   1058  HB2 TYR A 654      37.620  37.300  47.640  1.00  0.00           H
ATOM   1059  CG  TYR A 654      38.350  37.820  45.740  1.00  0.00           C
ATOM   1060  CD1 TYR A 654      39.290  37.610  44.660  1.00  0.00           C
ATOM   1061  HD1 TYR A 654      39.630  36.610  44.460  1.00  0.00           H
ATOM   1062  CE1 TYR A 654      39.870  38.620  44.070  1.00  0.00           C
ATOM   1063  HE1 TYR A 654      40.490  38.510  43.190  1.00  0.00           H
ATOM   1064  CZ  TYR A 654      39.510  39.950  44.280  1.00  0.00           C
ATOM   1065  OH  TYR A 654      40.230  41.010  43.570  1.00  0.00           O
ATOM   1066  HH  TYR A 654      40.720  40.610  42.850  1.00  0.00           H
ATOM   1067  CD2 TYR A 654      37.940  39.130  45.890  1.00  0.00           C
ATOM   1068  HD2 TYR A 654      37.340  39.450  46.730  1.00  0.00           H
ATOM   1069  CE2 TYR A 654      38.510  40.180  45.180  1.00  0.00           C
ATOM   1070  HE2 TYR A 654      38.190  41.200  45.330  1.00  0.00           H
ATOM   1071  C   TYR A 654      37.210  35.000  45.020  1.00  0.00           C
ATOM   1072  O   TYR A 654      36.800  35.160  43.950  1.00  0.00           O
ATOM   1073  N   SER A 655      38.070  33.980  45.310  1.00  0.00           N
ATOM   1074  HN  SER A 655      38.430  33.940  46.230  1.00  0.00           H
ATOM   1075  CA  SER A 655      38.590  33.020  44.300  1.00  0.00           C
ATOM   1076  HA  SER A 655      38.820  33.660  43.470  1.00  0.00           H
ATOM   1077  CB  SER A 655      39.960  32.460  44.750  1.00  0.00           C
ATOM   1078  HB1 SER A 655      40.700  33.260  44.930  1.00  0.00           H
ATOM   1079  HB2 SER A 655      40.350  31.800  43.950  1.00  0.00           H
ATOM   1080  OG  SER A 655      39.850  31.770  46.010  1.00  0.00           O
ATOM   1081  HG1 SER A 655      39.600  32.450  46.640  1.00  0.00           H
ATOM   1082  C   SER A 655      37.620  31.930  43.860  1.00  0.00           C
ATOM   1083  O   SER A 655      37.450  31.730  42.620  1.00  0.00           O
ATOM   1084  N   LEU A 656      36.890  31.210  44.780  1.00  0.00           N
ATOM   1085  HN  LEU A 656      37.080  31.290  45.760  1.00  0.00           H
ATOM   1086  CA  LEU A 656      35.930  30.130  44.510  1.00  0.00           C
ATOM   1087  HA  LEU A 656      36.530  29.350  44.050  1.00  0.00           H
ATOM   1088  CB  LEU A 656      35.230  29.570  45.850  1.00  0.00           C
ATOM   1089  HB1 LEU A 656      34.540  30.320  46.280  1.00  0.00           H
ATOM   1090  HB2 LEU A 656      36.080  29.400  46.530  1.00  0.00           H
ATOM   1091  CG  LEU A 656      34.440  28.250  45.770  1.00  0.00           C
ATOM   1092  HG  LEU A 656      33.720  28.210  44.910  1.00  0.00           H
ATOM   1093  CD1 LEU A 656      35.380  27.090  45.560  1.00  0.00           C
ATOM   1094 HD11 LEU A 656      36.080  27.340  44.730  1.00  0.00           H
ATOM   1095 HD12 LEU A 656      34.830  26.170  45.300  1.00  0.00           H
ATOM   1096 HD13 LEU A 656      36.010  26.800  46.430  1.00  0.00           H
ATOM   1097  CD2 LEU A 656      33.590  28.220  47.050  1.00  0.00           C
ATOM   1098 HD21 LEU A 656      34.160  28.080  47.990  1.00  0.00           H
ATOM   1099 HD22 LEU A 656      32.920  27.340  47.110  1.00  0.00           H
ATOM   1100 HD23 LEU A 656      32.900  29.100  47.030  1.00  0.00           H
ATOM   1101  C   LEU A 656      34.760  30.530  43.550  1.00  0.00           C
ATOM   1102  O   LEU A 656      34.480  29.850  42.540  1.00  0.00           O
ATOM   1103  N   PHE A 657      34.020  31.690  43.840  1.00  0.00           N
ATOM   1104  HN  PHE A 657      34.250  32.040  44.730  1.00  0.00           H
ATOM   1105  CA  PHE A 657      32.900  32.150  43.070  1.00  0.00           C
ATOM   1106  HA  PHE A 657      32.390  31.320  42.600  1.00  0.00           H
ATOM   1107  CB  PHE A 657      31.940  32.890  44.020  1.00  0.00           C
ATOM   1108  HB1 PHE A 657      31.070  33.350  43.510  1.00  0.00           H
ATOM   1109  HB2 PHE A 657      32.520  33.640  44.600  1.00  0.00           H
ATOM   1110  CG  PHE A 657      31.250  31.990  45.040  1.00  0.00           C
ATOM   1111  CD1 PHE A 657      31.510  32.140  46.390  1.00  0.00           C
ATOM   1112  HD1 PHE A 657      32.290  32.830  46.650  1.00  0.00           H
ATOM   1113  CE1 PHE A 657      30.970  31.380  47.360  1.00  0.00           C
ATOM   1114  HE1 PHE A 657      31.320  31.580  48.350  1.00  0.00           H
ATOM   1115  CZ  PHE A 657      30.060  30.370  47.010  1.00  0.00           C
ATOM   1116  HZ  PHE A 657      29.560  29.810  47.780  1.00  0.00           H
ATOM   1117  CD2 PHE A 657      30.270  31.040  44.660  1.00  0.00           C
ATOM   1118  HD2 PHE A 657      29.990  30.920  43.630  1.00  0.00           H
ATOM   1119  CE2 PHE A 657      29.780  30.160  45.610  1.00  0.00           C
ATOM   1120  HE2 PHE A 657      29.160  29.330  45.290  1.00  0.00           H
ATOM   1121  C   PHE A 657      33.420  33.030  42.080  1.00  0.00           C
ATOM   1122  O   PHE A 657      32.750  33.550  41.150  1.00  0.00           O
ATOM   1123  N   ALA A 658      34.750  33.250  42.100  1.00  0.00           N
ATOM   1124  HN  ALA A 658      35.290  32.740  42.770  1.00  0.00           H
ATOM   1125  CA  ALA A 658      35.540  33.960  41.110  1.00  0.00           C
ATOM   1126  HA  ALA A 658      36.500  34.130  41.590  1.00  0.00           H
ATOM   1127  CB  ALA A 658      36.020  33.020  40.020  1.00  0.00           C
ATOM   1128  HB1 ALA A 658      36.630  33.530  39.250  1.00  0.00           H
ATOM   1129  HB2 ALA A 658      35.130  32.530  39.570  1.00  0.00           H
ATOM   1130  HB3 ALA A 658      36.800  32.290  40.350  1.00  0.00           H
ATOM   1131  C   ALA A 658      35.100  35.370  40.590  1.00  0.00           C
ATOM   1132  O   ALA A 658      34.620  35.500  39.460  1.00  0.00           O
ATOM   1133  N   GLY A 659      35.310  36.350  41.530  1.00  0.00           N
ATOM   1134  HN  GLY A 659      35.660  36.110  42.430  1.00  0.00           H
ATOM   1135  CA  GLY A 659      34.900  37.750  41.340  1.00  0.00           C
ATOM   1136  HA1 GLY A 659      35.040  38.350  42.220  1.00  0.00           H
ATOM   1137  HA2 GLY A 659      33.860  37.800  41.020  1.00  0.00           H
ATOM   1138  C   GLY A 659      35.680  38.490  40.220  1.00  0.00           C
ATOM   1139  O   GLY A 659      35.170  39.390  39.550  1.00  0.00           O
ATOM   1140  N   GLN A 660      37.020  38.160  40.020  1.00  0.00           N
ATOM   1141  HN  GLN A 660      37.470  37.670  40.770  1.00  0.00           H
ATOM   1142  CA  GLN A 660      37.780  38.360  38.800  1.00  0.00           C
ATOM   1143  HA  GLN A 660      37.290  37.850  37.980  1.00  0.00           H
ATOM   1144  CB  GLN A 660      38.220  39.850  38.530  1.00  0.00           C
ATOM   1145  HB1 GLN A 660      38.550  40.290  39.500  1.00  0.00           H
ATOM   1146  HB2 GLN A 660      37.290  40.400  38.280  1.00  0.00           H
ATOM   1147  CG  GLN A 660      39.300  40.240  37.450  1.00  0.00           C
ATOM   1148  HG1 GLN A 660      40.250  40.250  38.020  1.00  0.00           H
ATOM   1149  HG2 GLN A 660      39.170  41.250  36.980  1.00  0.00           H
ATOM   1150  CD  GLN A 660      39.540  39.200  36.330  1.00  0.00           C
ATOM   1151  OE1 GLN A 660      40.490  38.360  36.360  1.00  0.00           O
ATOM   1152  NE2 GLN A 660      38.670  39.110  35.350  1.00  0.00           N
ATOM   1153 HE21 GLN A 660      38.910  38.460  34.630  1.00  0.00           H
ATOM   1154 HE22 GLN A 660      37.880  39.710  35.180  1.00  0.00           H
ATOM   1155  C   GLN A 660      39.050  37.490  39.180  1.00  0.00           C
ATOM   1156  O   GLN A 660      39.810  37.920  40.120  1.00  0.00           O
ATOM   1157  N   PRO A 661      39.220  36.240  38.720  1.00  0.00           N
ATOM   1158  CD  PRO A 661      38.290  35.590  37.840  1.00  0.00           C
ATOM   1159  HD1 PRO A 661      38.190  36.100  36.850  1.00  0.00           H
ATOM   1160  HD2 PRO A 661      37.260  35.670  38.270  1.00  0.00           H
ATOM   1161  CA  PRO A 661      40.060  35.200  39.410  1.00  0.00           C
ATOM   1162  HA  PRO A 661      39.880  35.410  40.450  1.00  0.00           H
ATOM   1163  CB  PRO A 661      39.460  33.880  38.970  1.00  0.00           C
ATOM   1164  HB1 PRO A 661      38.700  33.520  39.700  1.00  0.00           H
ATOM   1165  HB2 PRO A 661      40.240  33.090  38.820  1.00  0.00           H
ATOM   1166  CG  PRO A 661      38.820  34.190  37.650  1.00  0.00           C
ATOM   1167  HG1 PRO A 661      39.590  34.160  36.850  1.00  0.00           H
ATOM   1168  HG2 PRO A 661      38.040  33.480  37.280  1.00  0.00           H
ATOM   1169  C   PRO A 661      41.510  35.310  39.180  1.00  0.00           C
ATOM   1170  O   PRO A 661      42.260  34.490  39.670  1.00  0.00           O
ATOM   1171  N   LEU A 662      42.060  36.350  38.560  1.00  0.00           N
ATOM   1172  HN  LEU A 662      41.530  37.050  38.080  1.00  0.00           H
ATOM   1173  CA  LEU A 662      43.450  36.580  38.470  1.00  0.00           C
ATOM   1174  HA  LEU A 662      44.090  35.760  38.750  1.00  0.00           H
ATOM   1175  CB  LEU A 662      44.030  36.900  37.030  1.00  0.00           C
ATOM   1176  HB1 LEU A 662      45.120  36.900  37.210  1.00  0.00           H
ATOM   1177  HB2 LEU A 662      43.800  37.940  36.710  1.00  0.00           H
ATOM   1178  CG  LEU A 662      43.610  35.950  35.980  1.00  0.00           C
ATOM   1179  HG  LEU A 662      42.500  35.820  35.990  1.00  0.00           H
ATOM   1180  CD1 LEU A 662      43.880  36.630  34.630  1.00  0.00           C
ATOM   1181 HD11 LEU A 662      43.870  35.910  33.770  1.00  0.00           H
ATOM   1182 HD12 LEU A 662      44.960  36.850  34.790  1.00  0.00           H
ATOM   1183 HD13 LEU A 662      43.380  37.590  34.450  1.00  0.00           H
ATOM   1184  CD2 LEU A 662      44.470  34.660  36.010  1.00  0.00           C
ATOM   1185 HD21 LEU A 662      44.170  34.100  36.930  1.00  0.00           H
ATOM   1186 HD22 LEU A 662      45.570  34.770  35.910  1.00  0.00           H
ATOM   1187 HD23 LEU A 662      44.220  33.930  35.210  1.00  0.00           H
ATOM   1188  C   LEU A 662      43.880  37.730  39.350  1.00  0.00           C
ATOM   1189  O   LEU A 662      45.010  38.070  39.330  1.00  0.00           O
ATOM   1190  N   THR A 663      42.980  38.250  40.210  1.00  0.00           N
ATOM   1191  HN  THR A 663      42.080  37.850  40.350  1.00  0.00           H
ATOM   1192  CA  THR A 663      43.390  39.400  41.110  1.00  0.00           C
ATOM   1193  HA  THR A 663      44.420  39.660  40.910  1.00  0.00           H
ATOM   1194  CB  THR A 663      42.570  40.660  40.990  1.00  0.00           C
ATOM   1195  HB  THR A 663      42.930  41.410  41.720  1.00  0.00           H
ATOM   1196  OG1 THR A 663      41.130  40.410  41.230  1.00  0.00           O
ATOM   1197  HG1 THR A 663      40.880  39.740  40.590  1.00  0.00           H
ATOM   1198  CG2 THR A 663      42.790  41.180  39.550  1.00  0.00           C
ATOM   1199 HG21 THR A 663      43.850  41.450  39.390  1.00  0.00           H
ATOM   1200 HG22 THR A 663      42.170  42.100  39.470  1.00  0.00           H
ATOM   1201 HG23 THR A 663      42.440  40.540  38.710  1.00  0.00           H
ATOM   1202  C   THR A 663      43.440  38.960  42.500  1.00  0.00           C
ATOM   1203  O   THR A 663      42.700  38.070  42.930  1.00  0.00           O
ATOM   1204  N   ILE A 664      44.420  39.570  43.300  1.00  0.00           N
ATOM   1205  HN  ILE A 664      45.080  40.180  42.880  1.00  0.00           H
ATOM   1206  CA  ILE A 664      44.730  39.000  44.620  1.00  0.00           C
ATOM   1207  HA  ILE A 664      43.970  38.300  44.910  1.00  0.00           H
ATOM   1208  CB  ILE A 664      46.120  38.490  44.690  1.00  0.00           C
ATOM   1209  HB  ILE A 664      46.900  39.270  44.520  1.00  0.00           H
ATOM   1210  CG2 ILE A 664      46.490  37.980  46.200  1.00  0.00           C
ATOM   1211 HG21 ILE A 664      45.740  37.320  46.670  1.00  0.00           H
ATOM   1212 HG22 ILE A 664      46.540  38.900  46.830  1.00  0.00           H
ATOM   1213 HG23 ILE A 664      47.500  37.530  46.280  1.00  0.00           H
ATOM   1214  CG1 ILE A 664      46.450  37.390  43.600  1.00  0.00           C
ATOM   1215 HG11 ILE A 664      47.540  37.170  43.640  1.00  0.00           H
ATOM   1216 HG12 ILE A 664      46.350  37.790  42.570  1.00  0.00           H
ATOM   1217  CD  ILE A 664      45.600  36.110  43.670  1.00  0.00           C
ATOM   1218  HD1 ILE A 664      45.500  35.730  44.710  1.00  0.00           H
ATOM   1219  HD2 ILE A 664      45.840  35.220  43.060  1.00  0.00           H
ATOM   1220  HD3 ILE A 664      44.530  36.340  43.440  1.00  0.00           H
ATOM   1221  C   ILE A 664      44.540  40.100  45.590  1.00  0.00           C
ATOM   1222  O   ILE A 664      45.060  41.190  45.400  1.00  0.00           O
ATOM   1223  N   LEU A 665      43.850  39.740  46.720  1.00  0.00           N
ATOM   1224  HN  LEU A 665      43.380  38.870  46.600  1.00  0.00           H
ATOM   1225  CA  LEU A 665      43.680  40.410  47.990  1.00  0.00           C
ATOM   1226  HA  LEU A 665      43.160  41.350  47.820  1.00  0.00           H
ATOM   1227  CB  LEU A 665      42.740  39.720  49.030  1.00  0.00           C
ATOM   1228  HB1 LEU A 665      42.350  40.270  49.900  1.00  0.00           H
ATOM   1229  HB2 LEU A 665      43.130  38.730  49.340  1.00  0.00           H
ATOM   1230  CG  LEU A 665      41.330  39.360  48.470  1.00  0.00           C
ATOM   1231  HG  LEU A 665      41.500  38.810  47.520  1.00  0.00           H
ATOM   1232  CD1 LEU A 665      40.500  38.570  49.400  1.00  0.00           C
ATOM   1233 HD11 LEU A 665      40.230  39.250  50.230  1.00  0.00           H
ATOM   1234 HD12 LEU A 665      41.050  37.760  49.900  1.00  0.00           H
ATOM   1235 HD13 LEU A 665      39.630  38.160  48.830  1.00  0.00           H
ATOM   1236  CD2 LEU A 665      40.540  40.640  48.100  1.00  0.00           C
ATOM   1237 HD21 LEU A 665      40.760  41.480  48.790  1.00  0.00           H
ATOM   1238 HD22 LEU A 665      39.430  40.630  48.000  1.00  0.00           H
ATOM   1239 HD23 LEU A 665      41.010  41.030  47.180  1.00  0.00           H
ATOM   1240  C   LEU A 665      45.000  40.700  48.670  1.00  0.00           C
ATOM   1241  O   LEU A 665      45.780  39.780  48.830  1.00  0.00           O
ATOM   1242  N   GLY A 666      45.190  41.910  49.210  1.00  0.00           N
ATOM   1243  HN  GLY A 666      44.530  42.620  48.960  1.00  0.00           H
ATOM   1244  CA  GLY A 666      46.540  42.320  49.570  1.00  0.00           C
ATOM   1245  HA1 GLY A 666      47.210  42.570  48.760  1.00  0.00           H
ATOM   1246  HA2 GLY A 666      46.980  41.570  50.220  1.00  0.00           H
ATOM   1247  C   GLY A 666      46.530  43.580  50.450  1.00  0.00           C
ATOM   1248  O   GLY A 666      45.530  44.040  51.070  1.00  0.00           O
ATOM   1249  N   SER A 667      47.700  44.280  50.580  1.00  0.00           N
ATOM   1250  HN  SER A 667      48.400  44.110  49.890  1.00  0.00           H
ATOM   1251  CA  SER A 667      47.860  45.520  51.350  1.00  0.00           C
ATOM   1252  HA  SER A 667      47.370  45.430  52.320  1.00  0.00           H
ATOM   1253  CB  SER A 667      49.240  45.830  51.620  1.00  0.00           C
ATOM   1254  HB1 SER A 667      49.620  45.150  52.400  1.00  0.00           H
ATOM   1255  HB2 SER A 667      49.260  46.840  52.090  1.00  0.00           H
ATOM   1256  OG  SER A 667      50.020  45.930  50.410  1.00  0.00           O
ATOM   1257  HG1 SER A 667      50.220  46.870  50.290  1.00  0.00           H
ATOM   1258  C   SER A 667      47.200  46.680  50.600  1.00  0.00           C
ATOM   1259  O   SER A 667      47.840  47.480  49.880  1.00  0.00           O
ATOM   1260  N   THR A 668      45.910  46.860  50.790  1.00  0.00           N
ATOM   1261  HN  THR A 668      45.450  46.220  51.400  1.00  0.00           H
ATOM   1262  CA  THR A 668      45.090  48.000  50.450  1.00  0.00           C
ATOM   1263  HA  THR A 668      45.280  48.350  49.460  1.00  0.00           H
ATOM   1264  CB  THR A 668      43.610  47.620  50.470  1.00  0.00           C
ATOM   1265  HB  THR A 668      43.490  46.960  49.570  1.00  0.00           H
ATOM   1266  OG1 THR A 668      42.720  48.740  50.330  1.00  0.00           O
ATOM   1267  HG1 THR A 668      42.900  49.140  49.490  1.00  0.00           H
ATOM   1268  CG2 THR A 668      43.170  46.810  51.690  1.00  0.00           C
ATOM   1269 HG21 THR A 668      43.350  47.450  52.580  1.00  0.00           H
ATOM   1270 HG22 THR A 668      43.840  45.920  51.720  1.00  0.00           H
ATOM   1271 HG23 THR A 668      42.080  46.590  51.700  1.00  0.00           H
ATOM   1272  C   THR A 668      45.430  49.180  51.350  1.00  0.00           C
ATOM   1273  O   THR A 668      45.210  49.210  52.570  1.00  0.00           O
ATOM   1274  N   GLY A 669      45.890  50.340  50.760  1.00  0.00           N
ATOM   1275  HN  GLY A 669      46.010  50.390  49.770  1.00  0.00           H
ATOM   1276  CA  GLY A 669      46.290  51.520  51.580  1.00  0.00           C
ATOM   1277  HA1 GLY A 669      46.900  52.130  50.930  1.00  0.00           H
ATOM   1278  HA2 GLY A 669      46.950  51.190  52.360  1.00  0.00           H
ATOM   1279  C   GLY A 669      45.150  52.210  52.300  1.00  0.00           C
ATOM   1280  O   GLY A 669      45.270  52.470  53.500  1.00  0.00           O
ATOM   1281  N   PRO A 670      44.060  52.550  51.650  1.00  0.00           N
ATOM   1282  CD  PRO A 670      43.840  52.560  50.190  1.00  0.00           C
ATOM   1283  HD1 PRO A 670      43.260  51.640  49.950  1.00  0.00           H
ATOM   1284  HD2 PRO A 670      44.830  52.540  49.680  1.00  0.00           H
ATOM   1285  CA  PRO A 670      42.890  53.230  52.300  1.00  0.00           C
ATOM   1286  HA  PRO A 670      43.280  54.110  52.780  1.00  0.00           H
ATOM   1287  CB  PRO A 670      41.930  53.610  51.160  1.00  0.00           C
ATOM   1288  HB1 PRO A 670      41.330  54.520  51.360  1.00  0.00           H
ATOM   1289  HB2 PRO A 670      41.200  52.780  50.950  1.00  0.00           H
ATOM   1290  CG  PRO A 670      42.850  53.670  49.920  1.00  0.00           C
ATOM   1291  HG1 PRO A 670      42.280  53.570  48.970  1.00  0.00           H
ATOM   1292  HG2 PRO A 670      43.360  54.660  49.940  1.00  0.00           H
ATOM   1293  C   PRO A 670      42.250  52.550  53.500  1.00  0.00           C
ATOM   1294  O   PRO A 670      41.710  53.240  54.370  1.00  0.00           O
ATOM   1295  N   VAL A 671      42.170  51.250  53.560  1.00  0.00           N
ATOM   1296  HN  VAL A 671      42.630  50.680  52.900  1.00  0.00           H
ATOM   1297  CA  VAL A 671      41.620  50.590  54.770  1.00  0.00           C
ATOM   1298  HA  VAL A 671      40.720  51.110  55.040  1.00  0.00           H
ATOM   1299  CB  VAL A 671      41.150  49.110  54.500  1.00  0.00           C
ATOM   1300  HB  VAL A 671      42.110  48.640  54.180  1.00  0.00           H
ATOM   1301  CG1 VAL A 671      40.460  48.510  55.710  1.00  0.00           C
ATOM   1302 HG11 VAL A 671      40.260  47.480  55.340  1.00  0.00           H
ATOM   1303 HG12 VAL A 671      39.470  49.020  55.770  1.00  0.00           H
ATOM   1304 HG13 VAL A 671      41.190  48.520  56.540  1.00  0.00           H
ATOM   1305  CG2 VAL A 671      40.240  49.170  53.300  1.00  0.00           C
ATOM   1306 HG21 VAL A 671      39.940  48.110  53.190  1.00  0.00           H
ATOM   1307 HG22 VAL A 671      40.720  49.600  52.400  1.00  0.00           H
ATOM   1308 HG23 VAL A 671      39.300  49.700  53.520  1.00  0.00           H
ATOM   1309  C   VAL A 671      42.490  50.780  55.980  1.00  0.00           C
ATOM   1310  O   VAL A 671      41.940  51.160  56.990  1.00  0.00           O
ATOM   1311  N   LEU A 672      43.880  50.730  55.900  1.00  0.00           N
ATOM   1312  HN  LEU A 672      44.330  50.430  55.070  1.00  0.00           H
ATOM   1313  CA  LEU A 672      44.820  51.350  56.890  1.00  0.00           C
ATOM   1314  HA  LEU A 672      44.630  50.820  57.810  1.00  0.00           H
ATOM   1315  CB  LEU A 672      46.250  50.980  56.540  1.00  0.00           C
ATOM   1316  HB1 LEU A 672      46.530  51.480  55.590  1.00  0.00           H
ATOM   1317  HB2 LEU A 672      46.230  49.880  56.380  1.00  0.00           H
ATOM   1318  CG  LEU A 672      47.480  51.340  57.460  1.00  0.00           C
ATOM   1319  HG  LEU A 672      47.530  52.440  57.490  1.00  0.00           H
ATOM   1320  CD1 LEU A 672      47.290  50.650  58.850  1.00  0.00           C
ATOM   1321 HD11 LEU A 672      48.240  50.860  59.380  1.00  0.00           H
ATOM   1322 HD12 LEU A 672      46.940  49.600  58.920  1.00  0.00           H
ATOM   1323 HD13 LEU A 672      46.450  51.240  59.310  1.00  0.00           H
ATOM   1324  CD2 LEU A 672      48.720  50.740  56.720  1.00  0.00           C
ATOM   1325 HD21 LEU A 672      49.660  51.000  57.220  1.00  0.00           H
ATOM   1326 HD22 LEU A 672      48.720  51.290  55.760  1.00  0.00           H
ATOM   1327 HD23 LEU A 672      48.750  49.630  56.650  1.00  0.00           H
ATOM   1328  C   LEU A 672      44.630  52.840  57.290  1.00  0.00           C
ATOM   1329  O   LEU A 672      44.760  53.290  58.480  1.00  0.00           O
ATOM   1330  N   VAL A 673      44.220  53.610  56.330  1.00  0.00           N
ATOM   1331  HN  VAL A 673      44.170  53.340  55.380  1.00  0.00           H
ATOM   1332  CA  VAL A 673      44.040  55.010  56.640  1.00  0.00           C
ATOM   1333  HA  VAL A 673      44.760  55.320  57.380  1.00  0.00           H
ATOM   1334  CB  VAL A 673      44.270  55.880  55.370  1.00  0.00           C
ATOM   1335  HB  VAL A 673      43.580  55.530  54.580  1.00  0.00           H
ATOM   1336  CG1 VAL A 673      44.070  57.330  55.620  1.00  0.00           C
ATOM   1337 HG11 VAL A 673      42.990  57.530  55.760  1.00  0.00           H
ATOM   1338 HG12 VAL A 673      44.230  57.860  54.660  1.00  0.00           H
ATOM   1339 HG13 VAL A 673      44.620  57.880  56.420  1.00  0.00           H
ATOM   1340  CG2 VAL A 673      45.770  55.660  54.980  1.00  0.00           C
ATOM   1341 HG21 VAL A 673      45.970  54.610  54.730  1.00  0.00           H
ATOM   1342 HG22 VAL A 673      46.430  55.790  55.860  1.00  0.00           H
ATOM   1343 HG23 VAL A 673      46.020  56.420  54.220  1.00  0.00           H
ATOM   1344  C   VAL A 673      42.640  55.240  57.290  1.00  0.00           C
ATOM   1345  O   VAL A 673      42.580  55.960  58.290  1.00  0.00           O
ATOM   1346  N   PHE A 674      41.570  54.590  56.860  1.00  0.00           N
ATOM   1347  HN  PHE A 674      41.590  54.020  56.040  1.00  0.00           H
ATOM   1348  CA  PHE A 674      40.220  54.560  57.450  1.00  0.00           C
ATOM   1349  HA  PHE A 674      39.850  55.560  57.580  1.00  0.00           H
ATOM   1350  CB  PHE A 674      39.190  53.820  56.520  1.00  0.00           C
ATOM   1351  HB1 PHE A 674      39.520  52.760  56.530  1.00  0.00           H
ATOM   1352  HB2 PHE A 674      39.290  54.120  55.460  1.00  0.00           H
ATOM   1353  CG  PHE A 674      37.840  53.900  57.030  1.00  0.00           C
ATOM   1354  CD1 PHE A 674      36.950  54.950  56.680  1.00  0.00           C
ATOM   1355  HD1 PHE A 674      37.280  55.770  56.060  1.00  0.00           H
ATOM   1356  CE1 PHE A 674      35.660  54.950  57.090  1.00  0.00           C
ATOM   1357  HE1 PHE A 674      34.960  55.720  56.790  1.00  0.00           H
ATOM   1358  CZ  PHE A 674      35.100  53.820  57.800  1.00  0.00           C
ATOM   1359  HZ  PHE A 674      34.110  53.770  58.240  1.00  0.00           H
ATOM   1360  CD2 PHE A 674      37.370  52.850  57.760  1.00  0.00           C
ATOM   1361  HD2 PHE A 674      37.890  51.910  57.920  1.00  0.00           H
ATOM   1362  CE2 PHE A 674      36.050  52.830  58.200  1.00  0.00           C
ATOM   1363  HE2 PHE A 674      35.780  51.980  58.830  1.00  0.00           H
ATOM   1364  C   PHE A 674      40.160  53.940  58.830  1.00  0.00           C
ATOM   1365  O   PHE A 674      39.530  54.610  59.690  1.00  0.00           O
ATOM   1366  N   GLU A 675      40.810  52.770  59.110  1.00  0.00           N
ATOM   1367  HN  GLU A 675      41.290  52.300  58.360  1.00  0.00           H
ATOM   1368  CA  GLU A 675      40.920  52.210  60.410  1.00  0.00           C
ATOM   1369  HA  GLU A 675      39.900  51.950  60.680  1.00  0.00           H
ATOM   1370  CB  GLU A 675      41.640  50.890  60.450  1.00  0.00           C
ATOM   1371  HB1 GLU A 675      41.730  50.410  61.450  1.00  0.00           H
ATOM   1372  HB2 GLU A 675      42.650  50.980  60.030  1.00  0.00           H
ATOM   1373  CG  GLU A 675      40.890  49.730  59.750  1.00  0.00           C
ATOM   1374  HG1 GLU A 675      41.570  48.950  59.340  1.00  0.00           H
ATOM   1375  HG2 GLU A 675      40.450  50.190  58.840  1.00  0.00           H
ATOM   1376  CD  GLU A 675      39.720  49.100  60.440  1.00  0.00           C
ATOM   1377  OE1 GLU A 675      39.260  48.010  59.960  1.00  0.00           O
ATOM   1378  OE2 GLU A 675      39.300  49.570  61.540  1.00  0.00           O
ATOM   1379  C   GLU A 675      41.560  53.140  61.430  1.00  0.00           C
ATOM   1380  O   GLU A 675      40.970  53.340  62.530  1.00  0.00           O
ATOM   1381  N   LYS A 676      42.680  53.810  61.080  1.00  0.00           N
ATOM   1382  HN  LYS A 676      43.050  53.630  60.160  1.00  0.00           H
ATOM   1383  CA  LYS A 676      43.410  54.710  62.030  1.00  0.00           C
ATOM   1384  HA  LYS A 676      43.530  54.180  62.960  1.00  0.00           H
ATOM   1385  CB  LYS A 676      44.760  55.090  61.400  1.00  0.00           C
ATOM   1386  HB1 LYS A 676      44.640  55.400  60.360  1.00  0.00           H
ATOM   1387  HB2 LYS A 676      45.380  54.160  61.400  1.00  0.00           H
ATOM   1388  CG  LYS A 676      45.500  56.190  62.190  1.00  0.00           C
ATOM   1389  HG1 LYS A 676      45.360  55.960  63.280  1.00  0.00           H
ATOM   1390  HG2 LYS A 676      45.100  57.200  61.990  1.00  0.00           H
ATOM   1391  CD  LYS A 676      47.030  56.120  61.860  1.00  0.00           C
ATOM   1392  HD1 LYS A 676      47.140  56.340  60.780  1.00  0.00           H
ATOM   1393  HD2 LYS A 676      47.350  55.090  62.120  1.00  0.00           H
ATOM   1394  CE  LYS A 676      47.960  57.240  62.520  1.00  0.00           C
ATOM   1395  HE1 LYS A 676      47.890  57.180  63.620  1.00  0.00           H
ATOM   1396  HE2 LYS A 676      47.610  58.250  62.200  1.00  0.00           H
ATOM   1397  NZ  LYS A 676      49.390  57.000  62.230  1.00  0.00           N
ATOM   1398  HZ1 LYS A 676      49.840  57.690  62.870  1.00  0.00           H
ATOM   1399  HZ2 LYS A 676      49.500  57.140  61.210  1.00  0.00           H
ATOM   1400  HZ3 LYS A 676      49.640  56.020  62.440  1.00  0.00           H
ATOM   1401  C   LYS A 676      42.700  55.970  62.320  1.00  0.00           C
ATOM   1402  O   LYS A 676      42.550  56.330  63.520  1.00  0.00           O
ATOM   1403  N   ILE A 677      42.090  56.650  61.330  1.00  0.00           N
ATOM   1404  HN  ILE A 677      41.850  56.220  60.460  1.00  0.00           H
ATOM   1405  CA  ILE A 677      41.340  57.890  61.520  1.00  0.00           C
ATOM   1406  HA  ILE A 677      42.030  58.580  61.980  1.00  0.00           H
ATOM   1407  CB  ILE A 677      40.840  58.480  60.210  1.00  0.00           C
ATOM   1408  HB  ILE A 677      40.400  57.640  59.610  1.00  0.00           H
ATOM   1409  CG2 ILE A 677      39.690  59.500  60.360  1.00  0.00           C
ATOM   1410 HG21 ILE A 677      39.930  60.370  61.000  1.00  0.00           H
ATOM   1411 HG22 ILE A 677      38.720  59.110  60.760  1.00  0.00           H
ATOM   1412 HG23 ILE A 677      39.450  59.950  59.380  1.00  0.00           H
ATOM   1413  CG1 ILE A 677      42.150  59.120  59.570  1.00  0.00           C
ATOM   1414 HG11 ILE A 677      42.920  58.330  59.420  1.00  0.00           H
ATOM   1415 HG12 ILE A 677      42.670  59.890  60.190  1.00  0.00           H
ATOM   1416  CD  ILE A 677      41.930  59.890  58.180  1.00  0.00           C
ATOM   1417  HD1 ILE A 677      41.490  59.170  57.460  1.00  0.00           H
ATOM   1418  HD2 ILE A 677      42.870  60.270  57.740  1.00  0.00           H
ATOM   1419  HD3 ILE A 677      41.390  60.820  58.460  1.00  0.00           H
ATOM   1420  C   ILE A 677      40.220  57.710  62.510  1.00  0.00           C
ATOM   1421  O   ILE A 677      40.130  58.250  63.600  1.00  0.00           O
ATOM   1422  N   LEU A 678      39.460  56.640  62.170  1.00  0.00           N
ATOM   1423  HN  LEU A 678      39.530  56.170  61.300  1.00  0.00           H
ATOM   1424  CA  LEU A 678      38.280  56.110  62.910  1.00  0.00           C
ATOM   1425  HA  LEU A 678      37.470  56.820  62.820  1.00  0.00           H
ATOM   1426  CB  LEU A 678      37.790  54.820  62.180  1.00  0.00           C
ATOM   1427  HB1 LEU A 678      38.640  54.120  62.040  1.00  0.00           H
ATOM   1428  HB2 LEU A 678      37.400  55.120  61.190  1.00  0.00           H
ATOM   1429  CG  LEU A 678      36.610  54.040  62.800  1.00  0.00           C
ATOM   1430  HG  LEU A 678      36.940  53.660  63.780  1.00  0.00           H
ATOM   1431  CD1 LEU A 678      35.300  54.790  62.920  1.00  0.00           C
ATOM   1432 HD11 LEU A 678      34.580  54.240  63.550  1.00  0.00           H
ATOM   1433 HD12 LEU A 678      34.860  55.020  61.930  1.00  0.00           H
ATOM   1434 HD13 LEU A 678      35.440  55.790  63.420  1.00  0.00           H
ATOM   1435  CD2 LEU A 678      36.380  52.820  61.870  1.00  0.00           C
ATOM   1436 HD21 LEU A 678      36.080  53.210  60.880  1.00  0.00           H
ATOM   1437 HD22 LEU A 678      35.490  52.290  62.290  1.00  0.00           H
ATOM   1438 HD23 LEU A 678      37.230  52.120  61.800  1.00  0.00           H
ATOM   1439  C   LEU A 678      38.640  55.740  64.320  1.00  0.00           C
ATOM   1440  O   LEU A 678      38.070  56.210  65.310  1.00  0.00           O
ATOM   1441  N   TYR A 679      39.760  54.990  64.520  1.00  0.00           N
ATOM   1442  HN  TYR A 679      40.330  54.790  63.720  1.00  0.00           H
ATOM   1443  CA  TYR A 679      40.240  54.730  65.810  1.00  0.00           C
ATOM   1444  HA  TYR A 679      39.470  54.220  66.380  1.00  0.00           H
ATOM   1445  CB  TYR A 679      41.420  53.660  65.680  1.00  0.00           C
ATOM   1446  HB1 TYR A 679      42.290  54.200  65.240  1.00  0.00           H
ATOM   1447  HB2 TYR A 679      41.080  52.780  65.100  1.00  0.00           H
ATOM   1448  CG  TYR A 679      41.930  53.170  67.020  1.00  0.00           C
ATOM   1449  CD1 TYR A 679      40.980  52.910  68.030  1.00  0.00           C
ATOM   1450  HD1 TYR A 679      39.930  53.130  67.890  1.00  0.00           H
ATOM   1451  CE1 TYR A 679      41.460  52.580  69.310  1.00  0.00           C
ATOM   1452  HE1 TYR A 679      40.710  52.420  70.070  1.00  0.00           H
ATOM   1453  CZ  TYR A 679      42.800  52.510  69.610  1.00  0.00           C
ATOM   1454  OH  TYR A 679      43.070  52.290  71.000  1.00  0.00           O
ATOM   1455  HH  TYR A 679      43.970  52.630  71.120  1.00  0.00           H
ATOM   1456  CD2 TYR A 679      43.260  53.270  67.300  1.00  0.00           C
ATOM   1457  HD2 TYR A 679      43.900  53.650  66.530  1.00  0.00           H
ATOM   1458  CE2 TYR A 679      43.710  52.920  68.630  1.00  0.00           C
ATOM   1459  HE2 TYR A 679      44.760  52.970  68.850  1.00  0.00           H
ATOM   1460  C   TYR A 679      40.680  55.950  66.620  1.00  0.00           C
ATOM   1461  O   TYR A 679      40.420  56.060  67.810  1.00  0.00           O
ATOM   1462  N   LYS A 680      41.380  56.940  66.010  1.00  0.00           N
ATOM   1463  HN  LYS A 680      41.640  56.910  65.050  1.00  0.00           H
ATOM   1464  CA  LYS A 680      41.800  58.060  66.780  1.00  0.00           C
ATOM   1465  HA  LYS A 680      42.120  57.820  67.790  1.00  0.00           H
ATOM   1466  CB  LYS A 680      43.030  58.700  66.140  1.00  0.00           C
ATOM   1467  HB1 LYS A 680      43.090  59.690  66.640  1.00  0.00           H
ATOM   1468  HB2 LYS A 680      42.760  58.650  65.070  1.00  0.00           H
ATOM   1469  CG  LYS A 680      44.260  57.800  66.400  1.00  0.00           C
ATOM   1470  HG1 LYS A 680      44.930  58.100  65.570  1.00  0.00           H
ATOM   1471  HG2 LYS A 680      44.080  56.720  66.250  1.00  0.00           H
ATOM   1472  CD  LYS A 680      44.900  57.920  67.740  1.00  0.00           C
ATOM   1473  HD1 LYS A 680      44.240  57.390  68.470  1.00  0.00           H
ATOM   1474  HD2 LYS A 680      45.000  59.010  67.950  1.00  0.00           H
ATOM   1475  CE  LYS A 680      46.280  57.170  67.800  1.00  0.00           C
ATOM   1476  HE1 LYS A 680      47.000  57.490  67.030  1.00  0.00           H
ATOM   1477  HE2 LYS A 680      46.160  56.070  67.740  1.00  0.00           H
ATOM   1478  NZ  LYS A 680      46.980  57.480  69.030  1.00  0.00           N
ATOM   1479  HZ1 LYS A 680      47.980  57.190  69.050  1.00  0.00           H
ATOM   1480  HZ2 LYS A 680      46.470  56.910  69.740  1.00  0.00           H
ATOM   1481  HZ3 LYS A 680      46.800  58.490  69.230  1.00  0.00           H
ATOM   1482  C   LYS A 680      40.700  59.100  66.980  1.00  0.00           C
ATOM   1483  O   LYS A 680      40.780  59.860  67.910  1.00  0.00           O
ATOM   1484  N   PHE A 681      39.560  59.060  66.280  1.00  0.00           N
ATOM   1485  HN  PHE A 681      39.580  58.520  65.440  1.00  0.00           H
ATOM   1486  CA  PHE A 681      38.340  59.760  66.370  1.00  0.00           C
ATOM   1487  HA  PHE A 681      38.450  60.820  66.580  1.00  0.00           H
ATOM   1488  CB  PHE A 681      37.640  59.610  65.010  1.00  0.00           C
ATOM   1489  HB1 PHE A 681      37.500  58.530  64.810  1.00  0.00           H
ATOM   1490  HB2 PHE A 681      38.390  59.980  64.270  1.00  0.00           H
ATOM   1491  CG  PHE A 681      36.270  60.220  65.000  1.00  0.00           C
ATOM   1492  CD1 PHE A 681      35.170  59.500  65.380  1.00  0.00           C
ATOM   1493  HD1 PHE A 681      35.280  58.430  65.520  1.00  0.00           H
ATOM   1494  CE1 PHE A 681      33.940  60.240  65.420  1.00  0.00           C
ATOM   1495  HE1 PHE A 681      33.090  59.690  65.830  1.00  0.00           H
ATOM   1496  CZ  PHE A 681      33.850  61.580  65.170  1.00  0.00           C
ATOM   1497  HZ  PHE A 681      32.930  62.120  65.330  1.00  0.00           H
ATOM   1498  CD2 PHE A 681      36.190  61.540  64.570  1.00  0.00           C
ATOM   1499  HD2 PHE A 681      37.060  62.080  64.200  1.00  0.00           H
ATOM   1500  CE2 PHE A 681      34.940  62.240  64.580  1.00  0.00           C
ATOM   1501  HE2 PHE A 681      34.950  63.290  64.320  1.00  0.00           H
ATOM   1502  C   PHE A 681      37.630  59.210  67.560  1.00  0.00           C
ATOM   1503  O   PHE A 681      37.240  59.870  68.470  1.00  0.00           O
ATOM   1504  N   CYS A 682      37.480  57.870  67.580  1.00  0.00           N
ATOM   1505  HN  CYS A 682      37.890  57.320  66.850  1.00  0.00           H
ATOM   1506  CA  CYS A 682      36.960  57.150  68.700  1.00  0.00           C
ATOM   1507  HA  CYS A 682      35.980  57.520  68.950  1.00  0.00           H
ATOM   1508  CB  CYS A 682      36.830  55.650  68.420  1.00  0.00           C
ATOM   1509  HB1 CYS A 682      36.390  55.170  69.330  1.00  0.00           H
ATOM   1510  HB2 CYS A 682      37.840  55.210  68.310  1.00  0.00           H
ATOM   1511  SG  CYS A 682      35.740  55.070  67.030  1.00  0.00           S
ATOM   1512  HG1 CYS A 682      36.590  55.490  66.110  1.00  0.00           H
ATOM   1513  C   CYS A 682      37.660  57.340  70.090  1.00  0.00           C
ATOM   1514  O   CYS A 682      36.990  57.580  71.100  1.00  0.00           O
ATOM   1515  N   ARG A 683      38.990  57.440  70.030  1.00  0.00           N
ATOM   1516  HN  ARG A 683      39.420  57.390  69.140  1.00  0.00           H
ATOM   1517  CA  ARG A 683      39.910  57.780  71.140  1.00  0.00           C
ATOM   1518  HA  ARG A 683      39.440  57.300  71.990  1.00  0.00           H
ATOM   1519  CB  ARG A 683      41.380  57.340  70.860  1.00  0.00           C
ATOM   1520  HB1 ARG A 683      42.080  57.610  71.690  1.00  0.00           H
ATOM   1521  HB2 ARG A 683      41.740  57.780  69.900  1.00  0.00           H
ATOM   1522  CG  ARG A 683      41.510  55.760  70.780  1.00  0.00           C
ATOM   1523  HG1 ARG A 683      42.510  55.680  70.300  1.00  0.00           H
ATOM   1524  HG2 ARG A 683      40.730  55.300  70.140  1.00  0.00           H
ATOM   1525  CD  ARG A 683      41.460  55.060  72.130  1.00  0.00           C
ATOM   1526  HD1 ARG A 683      41.260  53.990  71.870  1.00  0.00           H
ATOM   1527  HD2 ARG A 683      40.690  55.540  72.760  1.00  0.00           H
ATOM   1528  NE  ARG A 683      42.880  54.920  72.680  1.00  0.00           N
ATOM   1529  HE  ARG A 683      43.570  54.470  72.110  1.00  0.00           H
ATOM   1530  CZ  ARG A 683      43.380  55.410  73.780  1.00  0.00           C
ATOM   1531  NH1 ARG A 683      44.710  55.500  73.900  1.00  0.00           N
ATOM   1532 HH11 ARG A 683      45.160  56.160  74.480  1.00  0.00           H
ATOM   1533 HH12 ARG A 683      45.240  54.850  73.330  1.00  0.00           H
ATOM   1534  NH2 ARG A 683      42.650  56.090  74.660  1.00  0.00           N
ATOM   1535 HH21 ARG A 683      41.740  56.420  74.440  1.00  0.00           H
ATOM   1536 HH22 ARG A 683      43.180  56.480  75.420  1.00  0.00           H
ATOM   1537  C   ARG A 683      39.740  59.160  71.730  1.00  0.00           C
ATOM   1538  O   ARG A 683      39.460  59.380  72.910  1.00  0.00           O
ATOM   1539  N   ASP A 684      39.760  60.250  70.950  1.00  0.00           N
ATOM   1540  HN  ASP A 684      39.760  60.210  69.940  1.00  0.00           H
ATOM   1541  CA  ASP A 684      39.460  61.580  71.350  1.00  0.00           C
ATOM   1542  HA  ASP A 684      40.100  61.730  72.200  1.00  0.00           H
ATOM   1543  CB  ASP A 684      39.810  62.420  70.090  1.00  0.00           C
ATOM   1544  HB1 ASP A 684      39.070  62.300  69.270  1.00  0.00           H
ATOM   1545  HB2 ASP A 684      40.750  62.030  69.630  1.00  0.00           H
ATOM   1546  CG  ASP A 684      40.020  63.950  70.340  1.00  0.00           C
ATOM   1547  OD1 ASP A 684      39.920  64.730  69.320  1.00  0.00           O
ATOM   1548  OD2 ASP A 684      40.310  64.370  71.450  1.00  0.00           O
ATOM   1549  C   ASP A 684      37.990  61.860  71.730  1.00  0.00           C
ATOM   1550  O   ASP A 684      37.710  62.580  72.660  1.00  0.00           O
ATOM   1551  N   TYR A 685      36.950  61.230  71.030  1.00  0.00           N
ATOM   1552  HN  TYR A 685      37.140  60.510  70.370  1.00  0.00           H
ATOM   1553  CA  TYR A 685      35.560  61.500  71.280  1.00  0.00           C
ATOM   1554  HA  TYR A 685      35.440  62.480  71.710  1.00  0.00           H
ATOM   1555  CB  TYR A 685      34.810  61.590  69.930  1.00  0.00           C
ATOM   1556  HB1 TYR A 685      33.710  61.620  69.990  1.00  0.00           H
ATOM   1557  HB2 TYR A 685      35.160  60.720  69.350  1.00  0.00           H
ATOM   1558  CG  TYR A 685      35.160  62.910  69.250  1.00  0.00           C
ATOM   1559  CD1 TYR A 685      35.690  63.100  67.960  1.00  0.00           C
ATOM   1560  HD1 TYR A 685      35.960  62.310  67.290  1.00  0.00           H
ATOM   1561  CE1 TYR A 685      35.860  64.380  67.390  1.00  0.00           C
ATOM   1562  HE1 TYR A 685      36.180  64.490  66.370  1.00  0.00           H
ATOM   1563  CZ  TYR A 685      35.440  65.520  68.050  1.00  0.00           C
ATOM   1564  OH  TYR A 685      35.680  66.780  67.500  1.00  0.00           O
ATOM   1565  HH  TYR A 685      36.420  66.690  66.890  1.00  0.00           H
ATOM   1566  CD2 TYR A 685      34.820  64.090  69.940  1.00  0.00           C
ATOM   1567  HD2 TYR A 685      34.370  64.000  70.920  1.00  0.00           H
ATOM   1568  CE2 TYR A 685      34.960  65.300  69.400  1.00  0.00           C
ATOM   1569  HE2 TYR A 685      34.800  66.160  70.040  1.00  0.00           H
ATOM   1570  C   TYR A 685      34.910  60.590  72.300  1.00  0.00           C
ATOM   1571  O   TYR A 685      33.800  60.770  72.740  1.00  0.00           O
ATOM   1572  N   GLN A 686      35.660  59.580  72.800  1.00  0.00           N
ATOM   1573  HN  GLN A 686      36.550  59.500  72.340  1.00  0.00           H
ATOM   1574  CA  GLN A 686      35.350  58.650  73.840  1.00  0.00           C
ATOM   1575  HA  GLN A 686      36.280  58.100  73.910  1.00  0.00           H
ATOM   1576  CB  GLN A 686      34.900  59.420  75.180  1.00  0.00           C
ATOM   1577  HB1 GLN A 686      34.540  58.580  75.810  1.00  0.00           H
ATOM   1578  HB2 GLN A 686      34.080  60.150  75.080  1.00  0.00           H
ATOM   1579  CG  GLN A 686      36.000  60.200  75.930  1.00  0.00           C
ATOM   1580  HG1 GLN A 686      35.690  60.630  76.910  1.00  0.00           H
ATOM   1581  HG2 GLN A 686      36.320  61.070  75.340  1.00  0.00           H
ATOM   1582  CD  GLN A 686      37.260  59.350  76.310  1.00  0.00           C
ATOM   1583  OE1 GLN A 686      38.470  59.680  76.040  1.00  0.00           O
ATOM   1584  NE2 GLN A 686      37.040  58.200  77.030  1.00  0.00           N
ATOM   1585 HE21 GLN A 686      37.840  57.620  77.220  1.00  0.00           H
ATOM   1586 HE22 GLN A 686      36.120  58.070  77.420  1.00  0.00           H
ATOM   1587  C   GLN A 686      34.300  57.530  73.500  1.00  0.00           C
ATOM   1588  O   GLN A 686      33.190  57.410  74.110  1.00  0.00           O
ATOM   1589  N   LEU A 687      34.650  56.670  72.510  1.00  0.00           N
ATOM   1590  HN  LEU A 687      35.560  56.660  72.110  1.00  0.00           H
ATOM   1591  CA  LEU A 687      33.710  55.770  71.890  1.00  0.00           C
ATOM   1592  HA  LEU A 687      32.840  55.530  72.480  1.00  0.00           H
ATOM   1593  CB  LEU A 687      33.330  56.220  70.370  1.00  0.00           C
ATOM   1594  HB1 LEU A 687      32.620  55.570  69.840  1.00  0.00           H
ATOM   1595  HB2 LEU A 687      34.230  56.140  69.720  1.00  0.00           H
ATOM   1596  CG  LEU A 687      32.870  57.640  70.100  1.00  0.00           C
ATOM   1597  HG  LEU A 687      33.410  58.350  70.770  1.00  0.00           H
ATOM   1598  CD1 LEU A 687      33.000  58.050  68.640  1.00  0.00           C
ATOM   1599 HD11 LEU A 687      34.010  58.040  68.190  1.00  0.00           H
ATOM   1600 HD12 LEU A 687      32.550  59.060  68.520  1.00  0.00           H
ATOM   1601 HD13 LEU A 687      32.520  57.390  67.900  1.00  0.00           H
ATOM   1602  CD2 LEU A 687      31.400  57.720  70.570  1.00  0.00           C
ATOM   1603 HD21 LEU A 687      30.970  58.740  70.570  1.00  0.00           H
ATOM   1604 HD22 LEU A 687      31.290  57.370  71.620  1.00  0.00           H
ATOM   1605 HD23 LEU A 687      30.820  57.040  69.920  1.00  0.00           H
ATOM   1606  C   LEU A 687      34.390  54.370  71.780  1.00  0.00           C
ATOM   1607  O   LEU A 687      35.630  54.230  71.850  1.00  0.00           O
ATOM   1608  N   SER A 688      33.580  53.260  71.690  1.00  0.00           N
ATOM   1609  HN  SER A 688      32.600  53.380  71.720  1.00  0.00           H
ATOM   1610  CA  SER A 688      34.100  51.900  71.510  1.00  0.00           C
ATOM   1611  HA  SER A 688      34.970  51.780  72.140  1.00  0.00           H
ATOM   1612  CB  SER A 688      33.000  50.880  72.040  1.00  0.00           C
ATOM   1613  HB1 SER A 688      32.140  50.940  71.340  1.00  0.00           H
ATOM   1614  HB2 SER A 688      32.810  51.190  73.100  1.00  0.00           H
ATOM   1615  OG  SER A 688      33.550  49.540  72.070  1.00  0.00           O
ATOM   1616  HG1 SER A 688      33.160  49.100  72.810  1.00  0.00           H
ATOM   1617  C   SER A 688      34.420  51.530  70.090  1.00  0.00           C
ATOM   1618  O   SER A 688      33.550  51.380  69.280  1.00  0.00           O
ATOM   1619  N   TYR A 689      35.690  51.490  69.710  1.00  0.00           N
ATOM   1620  HN  TYR A 689      36.480  51.700  70.290  1.00  0.00           H
ATOM   1621  CA  TYR A 689      36.150  51.090  68.380  1.00  0.00           C
ATOM   1622  HA  TYR A 689      35.800  51.930  67.790  1.00  0.00           H
ATOM   1623  CB  TYR A 689      37.710  51.340  68.220  1.00  0.00           C
ATOM   1624  HB1 TYR A 689      38.180  50.910  69.120  1.00  0.00           H
ATOM   1625  HB2 TYR A 689      37.800  52.440  68.060  1.00  0.00           H
ATOM   1626  CG  TYR A 689      38.330  50.740  67.050  1.00  0.00           C
ATOM   1627  CD1 TYR A 689      39.560  50.040  67.300  1.00  0.00           C
ATOM   1628  HD1 TYR A 689      39.950  49.940  68.290  1.00  0.00           H
ATOM   1629  CE1 TYR A 689      40.230  49.600  66.240  1.00  0.00           C
ATOM   1630  HE1 TYR A 689      41.180  49.080  66.360  1.00  0.00           H
ATOM   1631  CZ  TYR A 689      39.830  49.840  64.890  1.00  0.00           C
ATOM   1632  OH  TYR A 689      40.720  49.430  63.800  1.00  0.00           O
ATOM   1633  HH  TYR A 689      40.300  49.660  62.980  1.00  0.00           H
ATOM   1634  CD2 TYR A 689      37.960  51.080  65.740  1.00  0.00           C
ATOM   1635  HD2 TYR A 689      37.210  51.800  65.460  1.00  0.00           H
ATOM   1636  CE2 TYR A 689      38.740  50.650  64.650  1.00  0.00           C
ATOM   1637  HE2 TYR A 689      38.610  51.070  63.660  1.00  0.00           H
ATOM   1638  C   TYR A 689      35.750  49.830  67.660  1.00  0.00           C
ATOM   1639  O   TYR A 689      35.130  49.880  66.600  1.00  0.00           O
ATOM   1640  N   LEU A 690      36.060  48.610  68.090  1.00  0.00           N
ATOM   1641  HN  LEU A 690      36.570  48.460  68.930  1.00  0.00           H
ATOM   1642  CA  LEU A 690      35.700  47.410  67.410  1.00  0.00           C
ATOM   1643  HA  LEU A 690      36.020  47.440  66.380  1.00  0.00           H
ATOM   1644  CB  LEU A 690      36.480  46.230  68.060  1.00  0.00           C
ATOM   1645  HB1 LEU A 690      36.240  45.250  67.590  1.00  0.00           H
ATOM   1646  HB2 LEU A 690      36.020  46.270  69.080  1.00  0.00           H
ATOM   1647  CG  LEU A 690      37.940  46.420  68.130  1.00  0.00           C
ATOM   1648  HG  LEU A 690      38.160  47.400  68.610  1.00  0.00           H
ATOM   1649  CD1 LEU A 690      38.580  45.490  69.160  1.00  0.00           C
ATOM   1650 HD11 LEU A 690      38.160  45.790  70.140  1.00  0.00           H
ATOM   1651 HD12 LEU A 690      39.680  45.600  69.100  1.00  0.00           H
ATOM   1652 HD13 LEU A 690      38.270  44.440  68.960  1.00  0.00           H
ATOM   1653  CD2 LEU A 690      38.600  46.250  66.820  1.00  0.00           C
ATOM   1654 HD21 LEU A 690      38.240  47.050  66.140  1.00  0.00           H
ATOM   1655 HD22 LEU A 690      38.300  45.280  66.400  1.00  0.00           H
ATOM   1656 HD23 LEU A 690      39.710  46.340  66.840  1.00  0.00           H
ATOM   1657  C   LEU A 690      34.180  47.210  67.390  1.00  0.00           C
ATOM   1658  O   LEU A 690      33.710  46.790  66.370  1.00  0.00           O
ATOM   1659  N   SER A 691      33.420  47.480  68.470  1.00  0.00           N
ATOM   1660  HN  SER A 691      33.860  47.910  69.260  1.00  0.00           H
ATOM   1661  CA  SER A 691      31.990  47.400  68.550  1.00  0.00           C
ATOM   1662  HA  SER A 691      31.660  46.400  68.300  1.00  0.00           H
ATOM   1663  CB  SER A 691      31.480  47.650  70.020  1.00  0.00           C
ATOM   1664  HB1 SER A 691      31.720  48.700  70.340  1.00  0.00           H
ATOM   1665  HB2 SER A 691      31.780  46.870  70.750  1.00  0.00           H
ATOM   1666  OG  SER A 691      30.050  47.620  70.020  1.00  0.00           O
ATOM   1667  HG1 SER A 691      29.940  46.710  69.750  1.00  0.00           H
ATOM   1668  C   SER A 691      31.230  48.320  67.530  1.00  0.00           C
ATOM   1669  O   SER A 691      30.280  47.950  66.850  1.00  0.00           O
ATOM   1670  N   LEU A 692      31.700  49.520  67.400  1.00  0.00           N
ATOM   1671  HN  LEU A 692      32.420  49.730  68.060  1.00  0.00           H
ATOM   1672  CA  LEU A 692      31.150  50.560  66.480  1.00  0.00           C
ATOM   1673  HA  LEU A 692      30.070  50.580  66.520  1.00  0.00           H
ATOM   1674  CB  LEU A 692      31.600  51.930  66.910  1.00  0.00           C
ATOM   1675  HB1 LEU A 692      32.660  52.090  66.640  1.00  0.00           H
ATOM   1676  HB2 LEU A 692      31.490  52.090  68.000  1.00  0.00           H
ATOM   1677  CG  LEU A 692      30.870  53.060  66.250  1.00  0.00           C
ATOM   1678  HG  LEU A 692      30.740  52.790  65.180  1.00  0.00           H
ATOM   1679  CD1 LEU A 692      29.400  53.210  66.690  1.00  0.00           C
ATOM   1680 HD11 LEU A 692      29.030  54.060  66.080  1.00  0.00           H
ATOM   1681 HD12 LEU A 692      29.450  53.450  67.760  1.00  0.00           H
ATOM   1682 HD13 LEU A 692      28.940  52.220  66.470  1.00  0.00           H
ATOM   1683  CD2 LEU A 692      31.660  54.400  66.360  1.00  0.00           C
ATOM   1684 HD21 LEU A 692      31.340  54.890  67.310  1.00  0.00           H
ATOM   1685 HD22 LEU A 692      31.340  55.070  65.530  1.00  0.00           H
ATOM   1686 HD23 LEU A 692      32.740  54.140  66.230  1.00  0.00           H
ATOM   1687  C   LEU A 692      31.610  50.200  65.110  1.00  0.00           C
ATOM   1688  O   LEU A 692      30.860  50.360  64.140  1.00  0.00           O
ATOM   1689  N   ARG A 693      32.820  49.520  65.010  1.00  0.00           N
ATOM   1690  HN  ARG A 693      33.370  49.590  65.840  1.00  0.00           H
ATOM   1691  CA  ARG A 693      33.410  49.170  63.710  1.00  0.00           C
ATOM   1692  HA  ARG A 693      33.270  50.110  63.170  1.00  0.00           H
ATOM   1693  CB  ARG A 693      34.870  48.780  63.870  1.00  0.00           C
ATOM   1694  HB1 ARG A 693      35.030  48.190  64.800  1.00  0.00           H
ATOM   1695  HB2 ARG A 693      35.410  49.730  64.100  1.00  0.00           H
ATOM   1696  CG  ARG A 693      35.670  48.040  62.810  1.00  0.00           C
ATOM   1697  HG1 ARG A 693      35.690  48.640  61.870  1.00  0.00           H
ATOM   1698  HG2 ARG A 693      35.270  47.070  62.440  1.00  0.00           H
ATOM   1699  CD  ARG A 693      37.110  47.830  63.260  1.00  0.00           C
ATOM   1700  HD1 ARG A 693      37.150  47.270  64.210  1.00  0.00           H
ATOM   1701  HD2 ARG A 693      37.710  48.740  63.480  1.00  0.00           H
ATOM   1702  NE  ARG A 693      37.770  47.120  62.200  1.00  0.00           N
ATOM   1703  HE  ARG A 693      38.210  47.720  61.520  1.00  0.00           H
ATOM   1704  CZ  ARG A 693      37.520  45.900  61.720  1.00  0.00           C
ATOM   1705  NH1 ARG A 693      36.860  44.990  62.340  1.00  0.00           N
ATOM   1706 HH11 ARG A 693      36.520  45.090  63.280  1.00  0.00           H
ATOM   1707 HH12 ARG A 693      36.780  44.140  61.830  1.00  0.00           H
ATOM   1708  NH2 ARG A 693      37.930  45.720  60.480  1.00  0.00           N
ATOM   1709 HH21 ARG A 693      37.510  45.100  59.820  1.00  0.00           H
ATOM   1710 HH22 ARG A 693      38.390  46.530  60.100  1.00  0.00           H
ATOM   1711  C   ARG A 693      32.660  48.050  63.010  1.00  0.00           C
ATOM   1712  O   ARG A 693      32.400  48.070  61.800  1.00  0.00           O
ATOM   1713  N   THR A 694      32.230  47.020  63.720  1.00  0.00           N
ATOM   1714  HN  THR A 694      32.580  46.900  64.640  1.00  0.00           H
ATOM   1715  CA  THR A 694      31.340  45.950  63.240  1.00  0.00           C
ATOM   1716  HA  THR A 694      31.750  45.550  62.330  1.00  0.00           H
ATOM   1717  CB  THR A 694      31.310  44.920  64.300  1.00  0.00           C
ATOM   1718  HB  THR A 694      31.310  45.260  65.350  1.00  0.00           H
ATOM   1719  OG1 THR A 694      32.560  44.200  64.170  1.00  0.00           O
ATOM   1720  HG1 THR A 694      32.330  43.300  63.940  1.00  0.00           H
ATOM   1721  CG2 THR A 694      30.090  43.950  64.140  1.00  0.00           C
ATOM   1722 HG21 THR A 694      30.070  43.550  63.110  1.00  0.00           H
ATOM   1723 HG22 THR A 694      29.170  44.500  64.440  1.00  0.00           H
ATOM   1724 HG23 THR A 694      30.200  43.070  64.820  1.00  0.00           H
ATOM   1725  C   THR A 694      30.020  46.460  62.780  1.00  0.00           C
ATOM   1726  O   THR A 694      29.470  45.840  61.900  1.00  0.00           O
ATOM   1727  N   SER A 695      29.470  47.570  63.340  1.00  0.00           N
ATOM   1728  HN  SER A 695      29.940  48.120  64.030  1.00  0.00           H
ATOM   1729  CA  SER A 695      28.290  48.150  62.720  1.00  0.00           C
ATOM   1730  HA  SER A 695      27.720  47.330  62.310  1.00  0.00           H
ATOM   1731  CB  SER A 695      27.530  49.050  63.670  1.00  0.00           C
ATOM   1732  HB1 SER A 695      26.650  49.570  63.260  1.00  0.00           H
ATOM   1733  HB2 SER A 695      28.230  49.730  64.200  1.00  0.00           H
ATOM   1734  OG  SER A 695      26.920  48.230  64.680  1.00  0.00           O
ATOM   1735  HG1 SER A 695      27.560  47.640  65.080  1.00  0.00           H
ATOM   1736  C   SER A 695      28.580  48.970  61.460  1.00  0.00           C
ATOM   1737  O   SER A 695      27.770  48.810  60.550  1.00  0.00           O
ATOM   1738  N   ILE A 696      29.710  49.770  61.360  1.00  0.00           N
ATOM   1739  HN  ILE A 696      30.200  49.890  62.220  1.00  0.00           H
ATOM   1740  CA  ILE A 696      30.210  50.360  60.150  1.00  0.00           C
ATOM   1741  HA  ILE A 696      29.380  50.970  59.800  1.00  0.00           H
ATOM   1742  CB  ILE A 696      31.420  51.270  60.230  1.00  0.00           C
ATOM   1743  HB  ILE A 696      32.200  50.660  60.720  1.00  0.00           H
ATOM   1744  CG2 ILE A 696      32.020  51.850  58.880  1.00  0.00           C
ATOM   1745 HG21 ILE A 696      33.000  52.310  59.150  1.00  0.00           H
ATOM   1746 HG22 ILE A 696      31.290  52.600  58.520  1.00  0.00           H
ATOM   1747 HG23 ILE A 696      32.120  51.090  58.090  1.00  0.00           H
ATOM   1748  CG1 ILE A 696      31.030  52.480  61.110  1.00  0.00           C
ATOM   1749 HG11 ILE A 696      30.770  52.130  62.120  1.00  0.00           H
ATOM   1750 HG12 ILE A 696      30.090  52.890  60.680  1.00  0.00           H
ATOM   1751  CD  ILE A 696      32.180  53.500  61.320  1.00  0.00           C
ATOM   1752  HD1 ILE A 696      32.340  54.080  60.380  1.00  0.00           H
ATOM   1753  HD2 ILE A 696      33.130  52.980  61.550  1.00  0.00           H
ATOM   1754  HD3 ILE A 696      31.990  54.280  62.090  1.00  0.00           H
ATOM   1755  C   ILE A 696      30.340  49.340  59.030  1.00  0.00           C
ATOM   1756  O   ILE A 696      29.900  49.700  57.910  1.00  0.00           O
ATOM   1757  N   GLY A 697      30.860  48.110  59.300  1.00  0.00           N
ATOM   1758  HN  GLY A 697      31.300  47.920  60.170  1.00  0.00           H
ATOM   1759  CA  GLY A 697      30.910  47.110  58.260  1.00  0.00           C
ATOM   1760  HA1 GLY A 697      31.630  46.370  58.580  1.00  0.00           H
ATOM   1761  HA2 GLY A 697      31.220  47.550  57.320  1.00  0.00           H
ATOM   1762  C   GLY A 697      29.620  46.550  57.860  1.00  0.00           C
ATOM   1763  O   GLY A 697      29.400  46.440  56.630  1.00  0.00           O
ATOM   1764  N   LEU A 698      28.690  46.200  58.740  1.00  0.00           N
ATOM   1765  HN  LEU A 698      28.960  46.110  59.700  1.00  0.00           H
ATOM   1766  CA  LEU A 698      27.350  45.790  58.280  1.00  0.00           C
ATOM   1767  HA  LEU A 698      27.560  45.010  57.550  1.00  0.00           H
ATOM   1768  CB  LEU A 698      26.450  45.110  59.320  1.00  0.00           C
ATOM   1769  HB1 LEU A 698      25.580  44.690  58.770  1.00  0.00           H
ATOM   1770  HB2 LEU A 698      26.200  45.870  60.090  1.00  0.00           H
ATOM   1771  CG  LEU A 698      27.060  43.900  60.100  1.00  0.00           C
ATOM   1772  HG  LEU A 698      28.090  44.150  60.410  1.00  0.00           H
ATOM   1773  CD1 LEU A 698      26.340  43.490  61.360  1.00  0.00           C
ATOM   1774 HD11 LEU A 698      26.340  44.430  61.960  1.00  0.00           H
ATOM   1775 HD12 LEU A 698      26.880  42.800  62.020  1.00  0.00           H
ATOM   1776 HD13 LEU A 698      25.330  43.060  61.140  1.00  0.00           H
ATOM   1777  CD2 LEU A 698      27.130  42.650  59.230  1.00  0.00           C
ATOM   1778 HD21 LEU A 698      26.100  42.470  58.860  1.00  0.00           H
ATOM   1779 HD22 LEU A 698      27.430  41.780  59.850  1.00  0.00           H
ATOM   1780 HD23 LEU A 698      27.820  42.770  58.370  1.00  0.00           H
ATOM   1781  C   LEU A 698      26.570  46.870  57.520  1.00  0.00           C
ATOM   1782  O   LEU A 698      25.950  46.560  56.470  1.00  0.00           O
ATOM   1783  N   TRP A 699      26.680  48.190  57.910  1.00  0.00           N
ATOM   1784  HN  TRP A 699      27.040  48.420  58.810  1.00  0.00           H
ATOM   1785  CA  TRP A 699      26.220  49.210  56.960  1.00  0.00           C
ATOM   1786  HA  TRP A 699      25.160  49.090  56.760  1.00  0.00           H
ATOM   1787  CB  TRP A 699      26.350  50.590  57.440  1.00  0.00           C
ATOM   1788  HB1 TRP A 699      26.470  51.360  56.650  1.00  0.00           H
ATOM   1789  HB2 TRP A 699      27.300  50.700  57.990  1.00  0.00           H
ATOM   1790  CG  TRP A 699      25.280  51.050  58.360  1.00  0.00           C
ATOM   1791  CD1 TRP A 699      25.500  51.330  59.650  1.00  0.00           C
ATOM   1792  HD1 TRP A 699      26.460  51.260  60.140  1.00  0.00           H
ATOM   1793  NE1 TRP A 699      24.260  51.530  60.270  1.00  0.00           N
ATOM   1794  HE1 TRP A 699      24.120  51.860  61.180  1.00  0.00           H
ATOM   1795  CE2 TRP A 699      23.310  51.450  59.380  1.00  0.00           C
ATOM   1796  CD2 TRP A 699      23.890  51.140  58.150  1.00  0.00           C
ATOM   1797  CE3 TRP A 699      23.040  51.060  57.050  1.00  0.00           C
ATOM   1798  HE3 TRP A 699      23.460  51.100  56.060  1.00  0.00           H
ATOM   1799  CZ3 TRP A 699      21.640  51.160  57.180  1.00  0.00           C
ATOM   1800  HZ3 TRP A 699      21.160  51.170  56.210  1.00  0.00           H
ATOM   1801  CZ2 TRP A 699      21.910  51.660  59.550  1.00  0.00           C
ATOM   1802  HZ2 TRP A 699      21.480  52.110  60.440  1.00  0.00           H
ATOM   1803  CH2 TRP A 699      21.120  51.590  58.410  1.00  0.00           C
ATOM   1804  HH2 TRP A 699      20.100  51.830  58.680  1.00  0.00           H
ATOM   1805  C   TRP A 699      26.820  49.250  55.540  1.00  0.00           C
ATOM   1806  O   TRP A 699      26.200  49.530  54.460  1.00  0.00           O
ATOM   1807  N   THR A 700      28.180  49.110  55.550  1.00  0.00           N
ATOM   1808  HN  THR A 700      28.600  49.010  56.450  1.00  0.00           H
ATOM   1809  CA  THR A 700      29.040  49.150  54.300  1.00  0.00           C
ATOM   1810  HA  THR A 700      28.830  49.930  53.590  1.00  0.00           H
ATOM   1811  CB  THR A 700      30.510  49.090  54.650  1.00  0.00           C
ATOM   1812  HB  THR A 700      30.650  48.130  55.210  1.00  0.00           H
ATOM   1813  OG1 THR A 700      30.900  50.140  55.490  1.00  0.00           O
ATOM   1814  HG1 THR A 700      30.600  49.930  56.370  1.00  0.00           H
ATOM   1815  CG2 THR A 700      31.380  49.080  53.350  1.00  0.00           C
ATOM   1816 HG21 THR A 700      31.170  48.220  52.690  1.00  0.00           H
ATOM   1817 HG22 THR A 700      32.450  48.970  53.620  1.00  0.00           H
ATOM   1818 HG23 THR A 700      31.130  50.000  52.770  1.00  0.00           H
ATOM   1819  C   THR A 700      28.620  47.960  53.450  1.00  0.00           C
ATOM   1820  O   THR A 700      28.410  48.020  52.210  1.00  0.00           O
ATOM   1821  N   SER A 701      28.440  46.780  54.140  1.00  0.00           N
ATOM   1822  HN  SER A 701      28.550  46.680  55.120  1.00  0.00           H
ATOM   1823  CA  SER A 701      28.030  45.470  53.580  1.00  0.00           C
ATOM   1824  HA  SER A 701      28.850  45.320  52.890  1.00  0.00           H
ATOM   1825  CB  SER A 701      28.190  44.290  54.620  1.00  0.00           C
ATOM   1826  HB1 SER A 701      27.580  44.430  55.530  1.00  0.00           H
ATOM   1827  HB2 SER A 701      29.260  44.230  54.900  1.00  0.00           H
ATOM   1828  OG  SER A 701      28.050  43.020  53.890  1.00  0.00           O
ATOM   1829  HG1 SER A 701      28.750  43.020  53.250  1.00  0.00           H
ATOM   1830  C   SER A 701      26.750  45.430  52.850  1.00  0.00           C
ATOM   1831  O   SER A 701      26.640  44.880  51.710  1.00  0.00           O
ATOM   1832  N   PHE A 702      25.770  46.150  53.430  1.00  0.00           N
ATOM   1833  HN  PHE A 702      26.010  46.580  54.300  1.00  0.00           H
ATOM   1834  CA  PHE A 702      24.390  46.270  52.910  1.00  0.00           C
ATOM   1835  HA  PHE A 702      24.120  45.290  52.570  1.00  0.00           H
ATOM   1836  CB  PHE A 702      23.390  46.800  54.000  1.00  0.00           C
ATOM   1837  HB1 PHE A 702      23.950  47.640  54.480  1.00  0.00           H
ATOM   1838  HB2 PHE A 702      23.230  46.060  54.810  1.00  0.00           H
ATOM   1839  CG  PHE A 702      22.160  47.370  53.500  1.00  0.00           C
ATOM   1840  CD1 PHE A 702      21.190  46.540  52.940  1.00  0.00           C
ATOM   1841  HD1 PHE A 702      21.290  45.490  53.200  1.00  0.00           H
ATOM   1842  CE1 PHE A 702      20.080  47.110  52.250  1.00  0.00           C
ATOM   1843  HE1 PHE A 702      19.270  46.450  51.960  1.00  0.00           H
ATOM   1844  CZ  PHE A 702      20.000  48.480  52.070  1.00  0.00           C
ATOM   1845  HZ  PHE A 702      19.060  48.830  51.660  1.00  0.00           H
ATOM   1846  CD2 PHE A 702      22.040  48.800  53.310  1.00  0.00           C
ATOM   1847  HD2 PHE A 702      22.890  49.430  53.550  1.00  0.00           H
ATOM   1848  CE2 PHE A 702      21.000  49.340  52.500  1.00  0.00           C
ATOM   1849  HE2 PHE A 702      20.980  50.410  52.340  1.00  0.00           H
ATOM   1850  C   PHE A 702      24.570  47.130  51.690  1.00  0.00           C
ATOM   1851  O   PHE A 702      24.020  46.970  50.620  1.00  0.00           O
ATOM   1852  N   LEU A 703      25.250  48.320  51.780  1.00  0.00           N
ATOM   1853  HN  LEU A 703      25.730  48.540  52.610  1.00  0.00           H
ATOM   1854  CA  LEU A 703      25.400  49.250  50.620  1.00  0.00           C
ATOM   1855  HA  LEU A 703      24.410  49.570  50.280  1.00  0.00           H
ATOM   1856  CB  LEU A 703      26.110  50.560  51.040  1.00  0.00           C
ATOM   1857  HB1 LEU A 703      26.400  51.140  50.130  1.00  0.00           H
ATOM   1858  HB2 LEU A 703      27.000  50.230  51.610  1.00  0.00           H
ATOM   1859  CG  LEU A 703      25.220  51.480  51.960  1.00  0.00           C
ATOM   1860  HG  LEU A 703      24.760  50.870  52.760  1.00  0.00           H
ATOM   1861  CD1 LEU A 703      25.970  52.620  52.700  1.00  0.00           C
ATOM   1862 HD11 LEU A 703      26.700  52.250  53.460  1.00  0.00           H
ATOM   1863 HD12 LEU A 703      25.250  53.160  53.360  1.00  0.00           H
ATOM   1864 HD13 LEU A 703      26.520  53.350  52.070  1.00  0.00           H
ATOM   1865  CD2 LEU A 703      24.050  52.080  51.190  1.00  0.00           C
ATOM   1866 HD21 LEU A 703      23.330  51.280  50.900  1.00  0.00           H
ATOM   1867 HD22 LEU A 703      24.420  52.740  50.400  1.00  0.00           H
ATOM   1868 HD23 LEU A 703      23.570  52.750  51.930  1.00  0.00           H
ATOM   1869  C   LEU A 703      26.080  48.640  49.400  1.00  0.00           C
ATOM   1870  O   LEU A 703      25.780  49.110  48.300  1.00  0.00           O
ATOM   1871  N   CYS A 704      27.040  47.770  49.570  1.00  0.00           N
ATOM   1872  HN  CYS A 704      27.350  47.440  50.460  1.00  0.00           H
ATOM   1873  CA  CYS A 704      27.820  47.190  48.490  1.00  0.00           C
ATOM   1874  HA  CYS A 704      28.110  48.030  47.880  1.00  0.00           H
ATOM   1875  CB  CYS A 704      29.070  46.430  49.050  1.00  0.00           C
ATOM   1876  HB1 CYS A 704      29.650  45.910  48.260  1.00  0.00           H
ATOM   1877  HB2 CYS A 704      28.690  45.750  49.830  1.00  0.00           H
ATOM   1878  SG  CYS A 704      30.300  47.580  49.800  1.00  0.00           S
ATOM   1879  HG1 CYS A 704      29.730  47.640  50.990  1.00  0.00           H
ATOM   1880  C   CYS A 704      26.940  46.200  47.680  1.00  0.00           C
ATOM   1881  O   CYS A 704      27.040  45.970  46.510  1.00  0.00           O
ATOM   1882  N   ILE A 705      26.080  45.490  48.430  1.00  0.00           N
ATOM   1883  HN  ILE A 705      26.030  45.610  49.420  1.00  0.00           H
ATOM   1884  CA  ILE A 705      25.090  44.580  47.870  1.00  0.00           C
ATOM   1885  HA  ILE A 705      25.700  43.970  47.210  1.00  0.00           H
ATOM   1886  CB  ILE A 705      24.500  43.540  48.910  1.00  0.00           C
ATOM   1887  HB  ILE A 705      24.090  44.020  49.810  1.00  0.00           H
ATOM   1888  CG2 ILE A 705      23.230  42.820  48.350  1.00  0.00           C
ATOM   1889 HG21 ILE A 705      22.300  43.430  48.340  1.00  0.00           H
ATOM   1890 HG22 ILE A 705      22.860  42.000  49.000  1.00  0.00           H
ATOM   1891 HG23 ILE A 705      23.370  42.450  47.320  1.00  0.00           H
ATOM   1892  CG1 ILE A 705      25.560  42.590  49.460  1.00  0.00           C
ATOM   1893 HG11 ILE A 705      26.470  43.220  49.660  1.00  0.00           H
ATOM   1894 HG12 ILE A 705      25.620  41.790  48.690  1.00  0.00           H
ATOM   1895  CD  ILE A 705      25.160  41.970  50.860  1.00  0.00           C
ATOM   1896  HD1 ILE A 705      24.740  42.770  51.510  1.00  0.00           H
ATOM   1897  HD2 ILE A 705      25.980  41.660  51.540  1.00  0.00           H
ATOM   1898  HD3 ILE A 705      24.560  41.040  50.830  1.00  0.00           H
ATOM   1899  C   ILE A 705      24.120  45.400  47.040  1.00  0.00           C
ATOM   1900  O   ILE A 705      23.990  45.000  45.870  1.00  0.00           O
ATOM   1901  N   VAL A 706      23.600  46.560  47.570  1.00  0.00           N
ATOM   1902  HN  VAL A 706      23.670  46.760  48.540  1.00  0.00           H
ATOM   1903  CA  VAL A 706      22.750  47.450  46.810  1.00  0.00           C
ATOM   1904  HA  VAL A 706      21.920  46.840  46.470  1.00  0.00           H
ATOM   1905  CB  VAL A 706      22.250  48.610  47.700  1.00  0.00           C
ATOM   1906  HB  VAL A 706      23.140  48.990  48.250  1.00  0.00           H
ATOM   1907  CG1 VAL A 706      21.530  49.760  47.050  1.00  0.00           C
ATOM   1908 HG11 VAL A 706      21.190  50.480  47.830  1.00  0.00           H
ATOM   1909 HG12 VAL A 706      20.740  49.430  46.340  1.00  0.00           H
ATOM   1910 HG13 VAL A 706      22.220  50.390  46.440  1.00  0.00           H
ATOM   1911  CG2 VAL A 706      21.390  47.920  48.750  1.00  0.00           C
ATOM   1912 HG21 VAL A 706      20.430  47.540  48.330  1.00  0.00           H
ATOM   1913 HG22 VAL A 706      21.190  48.710  49.500  1.00  0.00           H
ATOM   1914 HG23 VAL A 706      21.900  47.070  49.250  1.00  0.00           H
ATOM   1915  C   VAL A 706      23.310  48.000  45.620  1.00  0.00           C
ATOM   1916  O   VAL A 706      22.680  48.010  44.590  1.00  0.00           O
ATOM   1917  N   LEU A 707      24.550  48.470  45.700  1.00  0.00           N
ATOM   1918  HN  LEU A 707      25.010  48.420  46.580  1.00  0.00           H
ATOM   1919  CA  LEU A 707      25.340  48.930  44.550  1.00  0.00           C
ATOM   1920  HA  LEU A 707      24.950  49.920  44.330  1.00  0.00           H
ATOM   1921  CB  LEU A 707      26.740  49.100  45.180  1.00  0.00           C
ATOM   1922  HB1 LEU A 707      26.900  48.130  45.710  1.00  0.00           H
ATOM   1923  HB2 LEU A 707      26.680  49.830  46.020  1.00  0.00           H
ATOM   1924  CG  LEU A 707      27.890  49.550  44.240  1.00  0.00           C
ATOM   1925  HG  LEU A 707      27.980  48.800  43.420  1.00  0.00           H
ATOM   1926  CD1 LEU A 707      27.650  50.950  43.610  1.00  0.00           C
ATOM   1927 HD11 LEU A 707      28.590  51.280  43.130  1.00  0.00           H
ATOM   1928 HD12 LEU A 707      27.530  51.680  44.430  1.00  0.00           H
ATOM   1929 HD13 LEU A 707      26.760  51.030  42.950  1.00  0.00           H
ATOM   1930  CD2 LEU A 707      29.160  49.610  45.110  1.00  0.00           C
ATOM   1931 HD21 LEU A 707      28.790  50.150  46.010  1.00  0.00           H
ATOM   1932 HD22 LEU A 707      29.980  50.120  44.560  1.00  0.00           H
ATOM   1933 HD23 LEU A 707      29.460  48.580  45.380  1.00  0.00           H
ATOM   1934  C   LEU A 707      25.470  48.040  43.370  1.00  0.00           C
ATOM   1935  O   LEU A 707      25.170  48.560  42.310  1.00  0.00           O
ATOM   1936  N   VAL A 708      25.940  46.780  43.530  1.00  0.00           N
ATOM   1937  HN  VAL A 708      26.300  46.560  44.420  1.00  0.00           H
ATOM   1938  CA  VAL A 708      25.980  45.640  42.630  1.00  0.00           C
ATOM   1939  HA  VAL A 708      26.430  46.070  41.740  1.00  0.00           H
ATOM   1940  CB  VAL A 708      26.830  44.520  43.130  1.00  0.00           C
ATOM   1941  HB  VAL A 708      26.450  44.180  44.120  1.00  0.00           H
ATOM   1942  CG1 VAL A 708      26.880  43.250  42.200  1.00  0.00           C
ATOM   1943 HG11 VAL A 708      27.750  42.570  42.350  1.00  0.00           H
ATOM   1944 HG12 VAL A 708      27.070  43.620  41.170  1.00  0.00           H
ATOM   1945 HG13 VAL A 708      25.950  42.680  42.410  1.00  0.00           H
ATOM   1946  CG2 VAL A 708      28.280  44.960  43.360  1.00  0.00           C
ATOM   1947 HG21 VAL A 708      28.310  45.680  44.190  1.00  0.00           H
ATOM   1948 HG22 VAL A 708      28.650  45.470  42.440  1.00  0.00           H
ATOM   1949 HG23 VAL A 708      29.040  44.200  43.630  1.00  0.00           H
ATOM   1950  C   VAL A 708      24.570  45.190  42.200  1.00  0.00           C
ATOM   1951  O   VAL A 708      24.220  44.930  41.030  1.00  0.00           O
ATOM   1952  N   ALA A 709      23.630  45.090  43.140  1.00  0.00           N
ATOM   1953  HN  ALA A 709      23.960  45.220  44.080  1.00  0.00           H
ATOM   1954  CA  ALA A 709      22.220  44.730  42.890  1.00  0.00           C
ATOM   1955  HA  ALA A 709      22.340  43.840  42.300  1.00  0.00           H
ATOM   1956  CB  ALA A 709      21.540  44.450  44.250  1.00  0.00           C
ATOM   1957  HB1 ALA A 709      20.470  44.190  44.090  1.00  0.00           H
ATOM   1958  HB2 ALA A 709      21.630  45.390  44.850  1.00  0.00           H
ATOM   1959  HB3 ALA A 709      22.050  43.630  44.790  1.00  0.00           H
ATOM   1960  C   ALA A 709      21.520  45.740  41.940  1.00  0.00           C
ATOM   1961  O   ALA A 709      20.850  45.370  40.970  1.00  0.00           O
ATOM   1962  N   THR A 710      21.810  46.990  42.170  1.00  0.00           N
ATOM   1963  HN  THR A 710      22.330  47.290  42.980  1.00  0.00           H
ATOM   1964  CA  THR A 710      21.320  48.100  41.300  1.00  0.00           C
ATOM   1965  HA  THR A 710      20.410  47.750  40.830  1.00  0.00           H
ATOM   1966  CB  THR A 710      20.980  49.320  42.090  1.00  0.00           C
ATOM   1967  HB  THR A 710      21.930  49.850  42.270  1.00  0.00           H
ATOM   1968  OG1 THR A 710      20.440  49.010  43.380  1.00  0.00           O
ATOM   1969  HG1 THR A 710      21.260  48.800  43.810  1.00  0.00           H
ATOM   1970  CG2 THR A 710      19.910  50.300  41.510  1.00  0.00           C
ATOM   1971 HG21 THR A 710      19.820  51.140  42.240  1.00  0.00           H
ATOM   1972 HG22 THR A 710      18.940  49.780  41.410  1.00  0.00           H
ATOM   1973 HG23 THR A 710      20.240  50.740  40.560  1.00  0.00           H
ATOM   1974  C   THR A 710      22.290  48.430  40.140  1.00  0.00           C
ATOM   1975  O   THR A 710      22.070  49.430  39.430  1.00  0.00           O
ATOM   1976  N   ASP A 711      23.340  47.600  39.980  1.00  0.00           N
ATOM   1977  HN  ASP A 711      23.530  46.880  40.630  1.00  0.00           H
ATOM   1978  CA  ASP A 711      24.300  47.680  38.900  1.00  0.00           C
ATOM   1979  HA  ASP A 711      24.940  46.840  39.080  1.00  0.00           H
ATOM   1980  CB  ASP A 711      23.610  47.710  37.490  1.00  0.00           C
ATOM   1981  HB1 ASP A 711      23.080  48.670  37.320  1.00  0.00           H
ATOM   1982  HB2 ASP A 711      22.840  46.920  37.540  1.00  0.00           H
ATOM   1983  CG  ASP A 711      24.550  47.470  36.350  1.00  0.00           C
ATOM   1984  OD1 ASP A 711      24.170  47.740  35.170  1.00  0.00           O
ATOM   1985  OD2 ASP A 711      25.690  46.930  36.570  1.00  0.00           O
ATOM   1986  C   ASP A 711      25.220  48.920  39.080  1.00  0.00           C
ATOM   1987  O   ASP A 711      24.870  50.110  39.020  1.00  0.00           O
ATOM   1988  N   ALA A 712      26.500  48.540  39.050  1.00  0.00           N
ATOM   1989  HN  ALA A 712      26.710  47.600  38.820  1.00  0.00           H
ATOM   1990  CA  ALA A 712      27.590  49.540  39.220  1.00  0.00           C
ATOM   1991  HA  ALA A 712      27.180  50.500  39.480  1.00  0.00           H
ATOM   1992  CB  ALA A 712      28.600  48.910  40.250  1.00  0.00           C
ATOM   1993  HB1 ALA A 712      29.150  48.090  39.750  1.00  0.00           H
ATOM   1994  HB2 ALA A 712      27.980  48.500  41.070  1.00  0.00           H
ATOM   1995  HB3 ALA A 712      29.380  49.660  40.500  1.00  0.00           H
ATOM   1996  C   ALA A 712      28.380  49.780  37.950  1.00  0.00           C
ATOM   1997  O   ALA A 712      29.350  50.520  37.970  1.00  0.00           O
ATOM   1998  N   SER A 713      27.960  49.200  36.830  1.00  0.00           N
ATOM   1999  HN  SER A 713      27.290  48.470  36.880  1.00  0.00           H
ATOM   2000  CA  SER A 713      28.540  49.300  35.550  1.00  0.00           C
ATOM   2001  HA  SER A 713      29.520  48.830  35.590  1.00  0.00           H
ATOM   2002  CB  SER A 713      27.790  48.600  34.400  1.00  0.00           C
ATOM   2003  HB1 SER A 713      28.290  48.680  33.410  1.00  0.00           H
ATOM   2004  HB2 SER A 713      26.780  49.030  34.230  1.00  0.00           H
ATOM   2005  OG  SER A 713      27.590  47.200  34.650  1.00  0.00           O
ATOM   2006  HG1 SER A 713      26.830  47.190  35.240  1.00  0.00           H
ATOM   2007  C   SER A 713      28.810  50.780  35.010  1.00  0.00           C
ATOM   2008  O   SER A 713      29.870  51.050  34.430  1.00  0.00           O
ATOM   2009  N   SER A 714      27.840  51.680  35.230  1.00  0.00           N
ATOM   2010  HN  SER A 714      27.120  51.440  35.870  1.00  0.00           H
ATOM   2011  CA  SER A 714      28.050  53.100  34.760  1.00  0.00           C
ATOM   2012  HA  SER A 714      28.630  53.030  33.860  1.00  0.00           H
ATOM   2013  CB  SER A 714      26.670  53.910  34.570  1.00  0.00           C
ATOM   2014  HB1 SER A 714      26.870  54.640  33.750  1.00  0.00           H
ATOM   2015  HB2 SER A 714      26.400  54.390  35.530  1.00  0.00           H
ATOM   2016  OG  SER A 714      25.650  52.940  34.210  1.00  0.00           O
ATOM   2017  HG1 SER A 714      25.620  52.330  34.950  1.00  0.00           H
ATOM   2018  C   SER A 714      28.900  53.830  35.810  1.00  0.00           C
ATOM   2019  O   SER A 714      29.780  54.580  35.410  1.00  0.00           O
ATOM   2020  N   LEU A 715      28.840  53.550  37.120  1.00  0.00           N
ATOM   2021  HN  LEU A 715      28.320  52.750  37.390  1.00  0.00           H
ATOM   2022  CA  LEU A 715      29.640  54.170  38.160  1.00  0.00           C
ATOM   2023  HA  LEU A 715      29.570  55.240  37.980  1.00  0.00           H
ATOM   2024  CB  LEU A 715      29.220  53.970  39.660  1.00  0.00           C
ATOM   2025  HB1 LEU A 715      29.800  54.720  40.240  1.00  0.00           H
ATOM   2026  HB2 LEU A 715      29.720  53.080  40.090  1.00  0.00           H
ATOM   2027  CG  LEU A 715      27.720  53.990  40.010  1.00  0.00           C
ATOM   2028  HG  LEU A 715      27.220  53.180  39.430  1.00  0.00           H
ATOM   2029  CD1 LEU A 715      27.550  53.830  41.540  1.00  0.00           C
ATOM   2030 HD11 LEU A 715      26.490  53.600  41.790  1.00  0.00           H
ATOM   2031 HD12 LEU A 715      27.770  54.810  42.020  1.00  0.00           H
ATOM   2032 HD13 LEU A 715      28.080  52.910  41.870  1.00  0.00           H
ATOM   2033  CD2 LEU A 715      27.140  55.310  39.540  1.00  0.00           C
ATOM   2034 HD21 LEU A 715      27.590  56.170  40.070  1.00  0.00           H
ATOM   2035 HD22 LEU A 715      26.090  55.410  39.850  1.00  0.00           H
ATOM   2036 HD23 LEU A 715      27.220  55.500  38.450  1.00  0.00           H
ATOM   2037  C   LEU A 715      31.150  53.880  37.980  1.00  0.00           C
ATOM   2038  O   LEU A 715      31.970  54.800  38.050  1.00  0.00           O
ATOM   2039  N   VAL A 716      31.510  52.630  37.550  1.00  0.00           N
ATOM   2040  HN  VAL A 716      30.830  51.910  37.420  1.00  0.00           H
ATOM   2041  CA  VAL A 716      32.850  52.160  37.090  1.00  0.00           C
ATOM   2042  HA  VAL A 716      33.440  52.200  37.990  1.00  0.00           H
ATOM   2043  CB  VAL A 716      32.830  50.680  36.730  1.00  0.00           C
ATOM   2044  HB  VAL A 716      31.970  50.440  36.070  1.00  0.00           H
ATOM   2045  CG1 VAL A 716      34.090  50.180  35.990  1.00  0.00           C
ATOM   2046 HG11 VAL A 716      34.010  49.110  35.690  1.00  0.00           H
ATOM   2047 HG12 VAL A 716      35.020  50.200  36.610  1.00  0.00           H
ATOM   2048 HG13 VAL A 716      34.290  50.890  35.160  1.00  0.00           H
ATOM   2049  CG2 VAL A 716      32.660  49.800  37.990  1.00  0.00           C
ATOM   2050 HG21 VAL A 716      31.790  50.040  38.650  1.00  0.00           H
ATOM   2051 HG22 VAL A 716      33.560  49.960  38.610  1.00  0.00           H
ATOM   2052 HG23 VAL A 716      32.490  48.740  37.670  1.00  0.00           H
ATOM   2053  C   VAL A 716      33.390  53.110  36.030  1.00  0.00           C
ATOM   2054  O   VAL A 716      34.530  53.560  36.010  1.00  0.00           O
ATOM   2055  N   CYS A 717      32.520  53.490  35.130  1.00  0.00           N
ATOM   2056  HN  CYS A 717      31.590  53.160  35.220  1.00  0.00           H
ATOM   2057  CA  CYS A 717      32.920  54.300  33.920  1.00  0.00           C
ATOM   2058  HA  CYS A 717      33.840  53.900  33.510  1.00  0.00           H
ATOM   2059  CB  CYS A 717      31.790  54.270  32.810  1.00  0.00           C
ATOM   2060  HB1 CYS A 717      30.810  54.460  33.290  1.00  0.00           H
ATOM   2061  HB2 CYS A 717      31.850  53.230  32.420  1.00  0.00           H
ATOM   2062  SG  CYS A 717      32.040  55.510  31.490  1.00  0.00           S
ATOM   2063  HG1 CYS A 717      33.270  55.150  31.170  1.00  0.00           H
ATOM   2064  C   CYS A 717      33.310  55.720  34.230  1.00  0.00           C
ATOM   2065  O   CYS A 717      34.070  56.320  33.480  1.00  0.00           O
ATOM   2066  N   TYR A 718      32.900  56.210  35.400  1.00  0.00           N
ATOM   2067  HN  TYR A 718      32.440  55.630  36.060  1.00  0.00           H
ATOM   2068  CA  TYR A 718      33.290  57.520  35.840  1.00  0.00           C
ATOM   2069  HA  TYR A 718      33.050  58.230  35.060  1.00  0.00           H
ATOM   2070  CB  TYR A 718      32.290  58.010  36.970  1.00  0.00           C
ATOM   2071  HB1 TYR A 718      32.480  59.040  37.330  1.00  0.00           H
ATOM   2072  HB2 TYR A 718      32.590  57.310  37.790  1.00  0.00           H
ATOM   2073  CG  TYR A 718      30.820  58.070  36.730  1.00  0.00           C
ATOM   2074  CD1 TYR A 718      30.250  58.010  35.430  1.00  0.00           C
ATOM   2075  HD1 TYR A 718      30.800  58.000  34.500  1.00  0.00           H
ATOM   2076  CE1 TYR A 718      28.830  57.890  35.280  1.00  0.00           C
ATOM   2077  HE1 TYR A 718      28.390  57.810  34.290  1.00  0.00           H
ATOM   2078  CZ  TYR A 718      28.110  57.800  36.390  1.00  0.00           C
ATOM   2079  OH  TYR A 718      26.750  57.600  36.260  1.00  0.00           O
ATOM   2080  HH  TYR A 718      26.360  57.730  37.130  1.00  0.00           H
ATOM   2081  CD2 TYR A 718      29.970  58.280  37.890  1.00  0.00           C
ATOM   2082  HD2 TYR A 718      30.370  58.420  38.880  1.00  0.00           H
ATOM   2083  CE2 TYR A 718      28.590  58.120  37.690  1.00  0.00           C
ATOM   2084  HE2 TYR A 718      27.840  58.010  38.470  1.00  0.00           H
ATOM   2085  C   TYR A 718      34.710  57.710  36.240  1.00  0.00           C
ATOM   2086  O   TYR A 718      35.220  58.840  36.340  1.00  0.00           O
ATOM   2087  N   ILE A 719      35.450  56.630  36.540  1.00  0.00           N
ATOM   2088  HN  ILE A 719      35.140  55.690  36.390  1.00  0.00           H
ATOM   2089  CA  ILE A 719      36.770  56.680  37.240  1.00  0.00           C
ATOM   2090  HA  ILE A 719      36.960  57.670  37.650  1.00  0.00           H
ATOM   2091  CB  ILE A 719      36.900  55.660  38.380  1.00  0.00           C
ATOM   2092  HB  ILE A 719      36.960  54.630  37.980  1.00  0.00           H
ATOM   2093  CG2 ILE A 719      38.230  55.840  39.160  1.00  0.00           C
ATOM   2094 HG21 ILE A 719      38.940  55.280  38.510  1.00  0.00           H
ATOM   2095 HG22 ILE A 719      38.140  55.230  40.090  1.00  0.00           H
ATOM   2096 HG23 ILE A 719      38.550  56.900  39.200  1.00  0.00           H
ATOM   2097  CG1 ILE A 719      35.650  55.790  39.290  1.00  0.00           C
ATOM   2098 HG11 ILE A 719      35.690  55.020  40.100  1.00  0.00           H
ATOM   2099 HG12 ILE A 719      34.650  55.680  38.800  1.00  0.00           H
ATOM   2100  CD  ILE A 719      35.610  57.180  39.920  1.00  0.00           C
ATOM   2101  HD1 ILE A 719      35.680  58.050  39.230  1.00  0.00           H
ATOM   2102  HD2 ILE A 719      36.410  57.330  40.690  1.00  0.00           H
ATOM   2103  HD3 ILE A 719      34.620  57.300  40.410  1.00  0.00           H
ATOM   2104  C   ILE A 719      37.870  56.400  36.230  1.00  0.00           C
ATOM   2105  O   ILE A 719      38.000  55.320  35.690  1.00  0.00           O
ATOM   2106  N   THR A 720      38.790  57.390  35.900  1.00  0.00           N
ATOM   2107  HN  THR A 720      38.710  58.190  36.480  1.00  0.00           H
ATOM   2108  CA  THR A 720      39.830  57.340  34.830  1.00  0.00           C
ATOM   2109  HA  THR A 720      39.960  56.330  34.490  1.00  0.00           H
ATOM   2110  CB  THR A 720      39.620  58.260  33.600  1.00  0.00           C
ATOM   2111  HB  THR A 720      40.320  57.830  32.850  1.00  0.00           H
ATOM   2112  OG1 THR A 720      39.990  59.640  33.750  1.00  0.00           O
ATOM   2113  HG1 THR A 720      39.890  59.930  32.840  1.00  0.00           H
ATOM   2114  CG2 THR A 720      38.170  58.380  33.120  1.00  0.00           C
ATOM   2115 HG21 THR A 720      38.120  59.140  32.310  1.00  0.00           H
ATOM   2116 HG22 THR A 720      37.470  58.690  33.930  1.00  0.00           H
ATOM   2117 HG23 THR A 720      37.680  57.530  32.610  1.00  0.00           H
ATOM   2118  C   THR A 720      41.170  57.600  35.510  1.00  0.00           C
ATOM   2119  O   THR A 720      41.210  57.930  36.680  1.00  0.00           O
ATOM   2120  N   ARG A 721      42.240  57.290  34.770  1.00  0.00           N
ATOM   2121  HN  ARG A 721      42.120  56.960  33.830  1.00  0.00           H
ATOM   2122  CA  ARG A 721      43.600  57.180  35.300  1.00  0.00           C
ATOM   2123  HA  ARG A 721      43.590  56.330  35.960  1.00  0.00           H
ATOM   2124  CB  ARG A 721      44.740  56.860  34.170  1.00  0.00           C
ATOM   2125  HB1 ARG A 721      45.740  57.030  34.620  1.00  0.00           H
ATOM   2126  HB2 ARG A 721      44.830  57.530  33.290  1.00  0.00           H
ATOM   2127  CG  ARG A 721      44.600  55.390  33.660  1.00  0.00           C
ATOM   2128  HG1 ARG A 721      45.430  55.310  32.940  1.00  0.00           H
ATOM   2129  HG2 ARG A 721      43.590  55.300  33.210  1.00  0.00           H
ATOM   2130  CD  ARG A 721      44.720  54.310  34.740  1.00  0.00           C
ATOM   2131  HD1 ARG A 721      44.510  53.280  34.400  1.00  0.00           H
ATOM   2132  HD2 ARG A 721      43.980  54.430  35.560  1.00  0.00           H
ATOM   2133  NE  ARG A 721      46.080  54.330  35.340  1.00  0.00           N
ATOM   2134  HE  ARG A 721      46.840  54.870  34.980  1.00  0.00           H
ATOM   2135  CZ  ARG A 721      46.430  53.520  36.370  1.00  0.00           C
ATOM   2136  NH1 ARG A 721      45.590  52.690  37.020  1.00  0.00           N
ATOM   2137 HH11 ARG A 721      44.590  52.730  36.920  1.00  0.00           H
ATOM   2138 HH12 ARG A 721      45.980  51.920  37.540  1.00  0.00           H
ATOM   2139  NH2 ARG A 721      47.710  53.330  36.740  1.00  0.00           N
ATOM   2140 HH21 ARG A 721      48.340  54.070  36.510  1.00  0.00           H
ATOM   2141 HH22 ARG A 721      47.770  52.780  37.560  1.00  0.00           H
ATOM   2142  C   ARG A 721      44.040  58.410  36.100  1.00  0.00           C
ATOM   2143  O   ARG A 721      44.810  58.340  37.070  1.00  0.00           O
ATOM   2144  N   PHE A 722      43.470  59.600  35.720  1.00  0.00           N
ATOM   2145  HN  PHE A 722      42.900  59.630  34.900  1.00  0.00           H
ATOM   2146  CA  PHE A 722      43.800  60.980  36.320  1.00  0.00           C
ATOM   2147  HA  PHE A 722      44.860  61.150  36.220  1.00  0.00           H
ATOM   2148  CB  PHE A 722      42.930  62.140  35.630  1.00  0.00           C
ATOM   2149  HB1 PHE A 722      41.900  61.740  35.510  1.00  0.00           H
ATOM   2150  HB2 PHE A 722      43.340  62.150  34.600  1.00  0.00           H
ATOM   2151  CG  PHE A 722      43.040  63.550  36.150  1.00  0.00           C
ATOM   2152  CD1 PHE A 722      44.240  64.310  35.990  1.00  0.00           C
ATOM   2153  HD1 PHE A 722      44.990  64.020  35.280  1.00  0.00           H
ATOM   2154  CE1 PHE A 722      44.400  65.520  36.650  1.00  0.00           C
ATOM   2155  HE1 PHE A 722      45.240  66.170  36.470  1.00  0.00           H
ATOM   2156  CZ  PHE A 722      43.430  65.910  37.600  1.00  0.00           C
ATOM   2157  HZ  PHE A 722      43.430  66.770  38.240  1.00  0.00           H
ATOM   2158  CD2 PHE A 722      42.070  63.900  37.090  1.00  0.00           C
ATOM   2159  HD2 PHE A 722      41.180  63.290  37.210  1.00  0.00           H
ATOM   2160  CE2 PHE A 722      42.270  65.110  37.790  1.00  0.00           C
ATOM   2161  HE2 PHE A 722      41.560  65.340  38.570  1.00  0.00           H
ATOM   2162  C   PHE A 722      43.530  60.930  37.800  1.00  0.00           C
ATOM   2163  O   PHE A 722      44.410  61.260  38.630  1.00  0.00           O
ATOM   2164  N   THR A 723      42.370  60.410  38.100  1.00  0.00           N
ATOM   2165  HN  THR A 723      41.750  60.220  37.340  1.00  0.00           H
ATOM   2166  CA  THR A 723      41.850  60.120  39.410  1.00  0.00           C
ATOM   2167  HA  THR A 723      41.990  61.050  39.930  1.00  0.00           H
ATOM   2168  CB  THR A 723      40.370  59.870  39.370  1.00  0.00           C
ATOM   2169  HB  THR A 723      40.160  59.150  38.560  1.00  0.00           H
ATOM   2170  OG1 THR A 723      39.740  61.120  39.110  1.00  0.00           O
ATOM   2171  HG1 THR A 723      39.730  61.270  38.170  1.00  0.00           H
ATOM   2172  CG2 THR A 723      39.790  59.260  40.640  1.00  0.00           C
ATOM   2173 HG21 THR A 723      40.110  59.710  41.600  1.00  0.00           H
ATOM   2174 HG22 THR A 723      40.140  58.210  40.610  1.00  0.00           H
ATOM   2175 HG23 THR A 723      38.680  59.330  40.500  1.00  0.00           H
ATOM   2176  C   THR A 723      42.660  59.010  40.040  1.00  0.00           C
ATOM   2177  O   THR A 723      43.190  59.200  41.150  1.00  0.00           O
ATOM   2178  N   GLU A 724      42.890  57.910  39.300  1.00  0.00           N
ATOM   2179  HN  GLU A 724      42.770  57.800  38.310  1.00  0.00           H
ATOM   2180  CA  GLU A 724      43.400  56.580  39.790  1.00  0.00           C
ATOM   2181  HA  GLU A 724      42.770  56.340  40.620  1.00  0.00           H
ATOM   2182  CB  GLU A 724      43.410  55.570  38.720  1.00  0.00           C
ATOM   2183  HB1 GLU A 724      43.990  54.720  39.150  1.00  0.00           H
ATOM   2184  HB2 GLU A 724      43.840  55.940  37.760  1.00  0.00           H
ATOM   2185  CG  GLU A 724      42.000  54.900  38.380  1.00  0.00           C
ATOM   2186  HG1 GLU A 724      41.340  55.680  37.930  1.00  0.00           H
ATOM   2187  HG2 GLU A 724      41.510  54.550  39.320  1.00  0.00           H
ATOM   2188  CD  GLU A 724      42.030  53.750  37.370  1.00  0.00           C
ATOM   2189  OE1 GLU A 724      41.210  53.720  36.420  1.00  0.00           O
ATOM   2190  OE2 GLU A 724      42.960  52.930  37.360  1.00  0.00           O
ATOM   2191  C   GLU A 724      44.770  56.740  40.380  1.00  0.00           C
ATOM   2192  O   GLU A 724      45.030  56.440  41.520  1.00  0.00           O
ATOM   2193  N   GLU A 725      45.670  57.400  39.690  1.00  0.00           N
ATOM   2194  HN  GLU A 725      45.290  57.760  38.840  1.00  0.00           H
ATOM   2195  CA  GLU A 725      47.000  57.630  40.070  1.00  0.00           C
ATOM   2196  HA  GLU A 725      47.220  56.700  40.590  1.00  0.00           H
ATOM   2197  CB  GLU A 725      47.800  57.820  38.800  1.00  0.00           C
ATOM   2198  HB1 GLU A 725      48.860  58.020  39.080  1.00  0.00           H
ATOM   2199  HB2 GLU A 725      47.490  58.750  38.270  1.00  0.00           H
ATOM   2200  CG  GLU A 725      47.690  56.560  37.950  1.00  0.00           C
ATOM   2201  HG1 GLU A 725      46.700  56.650  37.480  1.00  0.00           H
ATOM   2202  HG2 GLU A 725      47.730  55.620  38.560  1.00  0.00           H
ATOM   2203  CD  GLU A 725      48.750  56.520  36.930  1.00  0.00           C
ATOM   2204  OE1 GLU A 725      48.900  57.590  36.270  1.00  0.00           O
ATOM   2205  OE2 GLU A 725      49.400  55.480  36.780  1.00  0.00           O
ATOM   2206  C   GLU A 725      47.200  58.660  41.110  1.00  0.00           C
ATOM   2207  O   GLU A 725      48.030  58.360  41.930  1.00  0.00           O
ATOM   2208  N   ALA A 726      46.490  59.810  41.140  1.00  0.00           N
ATOM   2209  HN  ALA A 726      45.750  59.850  40.480  1.00  0.00           H
ATOM   2210  CA  ALA A 726      46.580  60.840  42.140  1.00  0.00           C
ATOM   2211  HA  ALA A 726      47.550  61.330  42.230  1.00  0.00           H
ATOM   2212  CB  ALA A 726      45.580  61.920  41.700  1.00  0.00           C
ATOM   2213  HB1 ALA A 726      45.680  62.900  42.200  1.00  0.00           H
ATOM   2214  HB2 ALA A 726      44.540  61.540  41.700  1.00  0.00           H
ATOM   2215  HB3 ALA A 726      45.770  62.110  40.620  1.00  0.00           H
ATOM   2216  C   ALA A 726      46.210  60.380  43.530  1.00  0.00           C
ATOM   2217  O   ALA A 726      46.870  60.650  44.550  1.00  0.00           O
ATOM   2218  N   PHE A 727      45.070  59.630  43.670  1.00  0.00           N
ATOM   2219  HN  PHE A 727      44.520  59.450  42.870  1.00  0.00           H
ATOM   2220  CA  PHE A 727      44.710  58.840  44.860  1.00  0.00           C
ATOM   2221  HA  PHE A 727      44.640  59.550  45.670  1.00  0.00           H
ATOM   2222  CB  PHE A 727      43.380  58.060  44.320  1.00  0.00           C
ATOM   2223  HB1 PHE A 727      43.800  57.380  43.540  1.00  0.00           H
ATOM   2224  HB2 PHE A 727      42.800  58.870  43.830  1.00  0.00           H
ATOM   2225  CG  PHE A 727      42.590  57.400  45.280  1.00  0.00           C
ATOM   2226  CD1 PHE A 727      42.270  56.100  45.140  1.00  0.00           C
ATOM   2227  HD1 PHE A 727      42.480  55.550  44.230  1.00  0.00           H
ATOM   2228  CE1 PHE A 727      41.680  55.370  46.260  1.00  0.00           C
ATOM   2229  HE1 PHE A 727      41.470  54.310  46.200  1.00  0.00           H
ATOM   2230  CZ  PHE A 727      41.290  56.120  47.330  1.00  0.00           C
ATOM   2231  HZ  PHE A 727      40.770  55.610  48.130  1.00  0.00           H
ATOM   2232  CD2 PHE A 727      42.250  58.140  46.410  1.00  0.00           C
ATOM   2233  HD2 PHE A 727      42.500  59.160  46.620  1.00  0.00           H
ATOM   2234  CE2 PHE A 727      41.540  57.500  47.480  1.00  0.00           C
ATOM   2235  HE2 PHE A 727      41.360  57.970  48.430  1.00  0.00           H
ATOM   2236  C   PHE A 727      45.780  57.870  45.360  1.00  0.00           C
ATOM   2237  O   PHE A 727      46.300  57.930  46.440  1.00  0.00           O
ATOM   2238  N   ALA A 728      46.180  56.890  44.510  1.00  0.00           N
ATOM   2239  HN  ALA A 728      45.820  56.890  43.580  1.00  0.00           H
ATOM   2240  CA  ALA A 728      47.240  55.850  44.770  1.00  0.00           C
ATOM   2241  HA  ALA A 728      47.120  55.230  45.640  1.00  0.00           H
ATOM   2242  CB  ALA A 728      47.500  54.810  43.600  1.00  0.00           C
ATOM   2243  HB1 ALA A 728      46.610  54.160  43.510  1.00  0.00           H
ATOM   2244  HB2 ALA A 728      48.370  54.140  43.770  1.00  0.00           H
ATOM   2245  HB3 ALA A 728      47.530  55.250  42.580  1.00  0.00           H
ATOM   2246  C   ALA A 728      48.580  56.570  45.130  1.00  0.00           C
ATOM   2247  O   ALA A 728      49.280  56.160  46.040  1.00  0.00           O
ATOM   2248  N   ALA A 729      48.880  57.720  44.420  1.00  0.00           N
ATOM   2249  HN  ALA A 729      48.330  58.130  43.700  1.00  0.00           H
ATOM   2250  CA  ALA A 729      50.010  58.530  44.700  1.00  0.00           C
ATOM   2251  HA  ALA A 729      50.930  57.950  44.680  1.00  0.00           H
ATOM   2252  CB  ALA A 729      50.080  59.760  43.750  1.00  0.00           C
ATOM   2253  HB1 ALA A 729      50.090  59.510  42.670  1.00  0.00           H
ATOM   2254  HB2 ALA A 729      51.030  60.330  43.900  1.00  0.00           H
ATOM   2255  HB3 ALA A 729      49.220  60.440  43.910  1.00  0.00           H
ATOM   2256  C   ALA A 729      50.060  59.160  46.090  1.00  0.00           C
ATOM   2257  O   ALA A 729      51.060  59.250  46.740  1.00  0.00           O
ATOM   2258  N   LEU A 730      48.930  59.780  46.530  1.00  0.00           N
ATOM   2259  HN  LEU A 730      48.120  59.790  45.940  1.00  0.00           H
ATOM   2260  CA  LEU A 730      48.890  60.530  47.790  1.00  0.00           C
ATOM   2261  HA  LEU A 730      49.740  61.200  47.880  1.00  0.00           H
ATOM   2262  CB  LEU A 730      47.570  61.340  47.810  1.00  0.00           C
ATOM   2263  HB1 LEU A 730      46.850  60.540  47.520  1.00  0.00           H
ATOM   2264  HB2 LEU A 730      47.730  62.150  47.060  1.00  0.00           H
ATOM   2265  CG  LEU A 730      47.110  61.960  49.120  1.00  0.00           C
ATOM   2266  HG  LEU A 730      47.460  61.340  49.970  1.00  0.00           H
ATOM   2267  CD1 LEU A 730      47.840  63.350  49.280  1.00  0.00           C
ATOM   2268 HD11 LEU A 730      47.470  64.010  48.460  1.00  0.00           H
ATOM   2269 HD12 LEU A 730      48.920  63.170  49.090  1.00  0.00           H
ATOM   2270 HD13 LEU A 730      47.570  63.710  50.300  1.00  0.00           H
ATOM   2271  CD2 LEU A 730      45.600  62.040  49.450  1.00  0.00           C
ATOM   2272 HD21 LEU A 730      45.250  61.030  49.740  1.00  0.00           H
ATOM   2273 HD22 LEU A 730      45.060  62.460  48.580  1.00  0.00           H
ATOM   2274 HD23 LEU A 730      45.450  62.740  50.310  1.00  0.00           H
ATOM   2275  C   LEU A 730      49.050  59.620  48.990  1.00  0.00           C
ATOM   2276  O   LEU A 730      49.640  59.940  50.010  1.00  0.00           O
ATOM   2277  N   ILE A 731      48.490  58.430  48.810  1.00  0.00           N
ATOM   2278  HN  ILE A 731      48.060  58.180  47.940  1.00  0.00           H
ATOM   2279  CA  ILE A 731      48.510  57.380  49.850  1.00  0.00           C
ATOM   2280  HA  ILE A 731      48.310  57.900  50.770  1.00  0.00           H
ATOM   2281  CB  ILE A 731      47.330  56.360  49.620  1.00  0.00           C
ATOM   2282  HB  ILE A 731      47.330  56.080  48.540  1.00  0.00           H
ATOM   2283  CG2 ILE A 731      47.400  55.050  50.440  1.00  0.00           C
ATOM   2284 HG21 ILE A 731      46.450  54.520  50.200  1.00  0.00           H
ATOM   2285 HG22 ILE A 731      47.500  55.180  51.540  1.00  0.00           H
ATOM   2286 HG23 ILE A 731      48.320  54.510  50.120  1.00  0.00           H
ATOM   2287  CG1 ILE A 731      45.940  57.040  49.890  1.00  0.00           C
ATOM   2288 HG11 ILE A 731      45.120  56.410  49.480  1.00  0.00           H
ATOM   2289 HG12 ILE A 731      45.880  57.920  49.200  1.00  0.00           H
ATOM   2290  CD  ILE A 731      45.600  57.560  51.290  1.00  0.00           C
ATOM   2291  HD1 ILE A 731      44.490  57.570  51.400  1.00  0.00           H
ATOM   2292  HD2 ILE A 731      46.110  58.500  51.600  1.00  0.00           H
ATOM   2293  HD3 ILE A 731      45.930  56.790  52.020  1.00  0.00           H
ATOM   2294  C   ILE A 731      49.890  56.730  50.030  1.00  0.00           C
ATOM   2295  O   ILE A 731      50.310  56.520  51.130  1.00  0.00           O
ATOM   2296  N   CYS A 732      50.650  56.640  48.940  1.00  0.00           N
ATOM   2297  HN  CYS A 732      50.370  56.710  47.980  1.00  0.00           H
ATOM   2298  CA  CYS A 732      52.090  56.270  49.000  1.00  0.00           C
ATOM   2299  HA  CYS A 732      52.260  55.360  49.550  1.00  0.00           H
ATOM   2300  CB  CYS A 732      52.580  56.060  47.550  1.00  0.00           C
ATOM   2301  HB1 CYS A 732      53.650  55.840  47.740  1.00  0.00           H
ATOM   2302  HB2 CYS A 732      52.710  57.020  47.010  1.00  0.00           H
ATOM   2303  SG  CYS A 732      51.830  54.590  46.760  1.00  0.00           S
ATOM   2304  HG1 CYS A 732      52.680  53.820  47.430  1.00  0.00           H
ATOM   2305  C   CYS A 732      52.970  57.340  49.740  1.00  0.00           C
ATOM   2306  O   CYS A 732      53.840  56.990  50.540  1.00  0.00           O
ATOM   2307  N   ILE A 733      52.660  58.660  49.610  1.00  0.00           N
ATOM   2308  HN  ILE A 733      51.880  58.960  49.060  1.00  0.00           H
ATOM   2309  CA  ILE A 733      53.330  59.730  50.460  1.00  0.00           C
ATOM   2310  HA  ILE A 733      54.380  59.500  50.420  1.00  0.00           H
ATOM   2311  CB  ILE A 733      53.090  61.120  50.070  1.00  0.00           C
ATOM   2312  HB  ILE A 733      52.120  61.450  50.480  1.00  0.00           H
ATOM   2313  CG2 ILE A 733      54.060  61.990  50.930  1.00  0.00           C
ATOM   2314 HG21 ILE A 733      54.460  62.910  50.460  1.00  0.00           H
ATOM   2315 HG22 ILE A 733      55.010  61.430  51.130  1.00  0.00           H
ATOM   2316 HG23 ILE A 733      53.680  62.260  51.940  1.00  0.00           H
ATOM   2317  CG1 ILE A 733      53.200  61.380  48.570  1.00  0.00           C
ATOM   2318 HG11 ILE A 733      53.070  62.480  48.410  1.00  0.00           H
ATOM   2319 HG12 ILE A 733      52.330  61.010  47.990  1.00  0.00           H
ATOM   2320  CD  ILE A 733      54.350  60.920  47.860  1.00  0.00           C
ATOM   2321  HD1 ILE A 733      54.460  59.810  47.750  1.00  0.00           H
ATOM   2322  HD2 ILE A 733      55.290  61.290  48.320  1.00  0.00           H
ATOM   2323  HD3 ILE A 733      54.280  61.530  46.930  1.00  0.00           H
ATOM   2324  C   ILE A 733      52.900  59.600  51.940  1.00  0.00           C
ATOM   2325  O   ILE A 733      53.680  59.700  52.890  1.00  0.00           O
ATOM   2326  N   ILE A 734      51.580  59.220  52.160  1.00  0.00           N
ATOM   2327  HN  ILE A 734      50.890  59.250  51.440  1.00  0.00           H
ATOM   2328  CA  ILE A 734      51.010  59.000  53.480  1.00  0.00           C
ATOM   2329  HA  ILE A 734      51.330  59.800  54.130  1.00  0.00           H
ATOM   2330  CB  ILE A 734      49.520  58.750  53.530  1.00  0.00           C
ATOM   2331  HB  ILE A 734      49.330  57.950  52.780  1.00  0.00           H
ATOM   2332  CG2 ILE A 734      49.160  58.200  54.890  1.00  0.00           C
ATOM   2333 HG21 ILE A 734      49.760  58.620  55.730  1.00  0.00           H
ATOM   2334 HG22 ILE A 734      49.180  57.090  54.850  1.00  0.00           H
ATOM   2335 HG23 ILE A 734      48.100  58.510  55.020  1.00  0.00           H
ATOM   2336  CG1 ILE A 734      48.640  59.980  53.210  1.00  0.00           C
ATOM   2337 HG11 ILE A 734      47.540  59.800  53.300  1.00  0.00           H
ATOM   2338 HG12 ILE A 734      48.860  60.260  52.160  1.00  0.00           H
ATOM   2339  CD  ILE A 734      48.960  61.280  54.010  1.00  0.00           C
ATOM   2340  HD1 ILE A 734      50.060  61.400  54.060  1.00  0.00           H
ATOM   2341  HD2 ILE A 734      48.700  61.250  55.090  1.00  0.00           H
ATOM   2342  HD3 ILE A 734      48.550  62.190  53.540  1.00  0.00           H
ATOM   2343  C   ILE A 734      51.780  57.760  54.090  1.00  0.00           C
ATOM   2344  O   ILE A 734      52.240  57.860  55.200  1.00  0.00           O
ATOM   2345  N   PHE A 735      52.030  56.670  53.310  1.00  0.00           N
ATOM   2346  HN  PHE A 735      51.510  56.610  52.460  1.00  0.00           H
ATOM   2347  CA  PHE A 735      52.770  55.540  53.730  1.00  0.00           C
ATOM   2348  HA  PHE A 735      52.350  55.150  54.640  1.00  0.00           H
ATOM   2349  CB  PHE A 735      52.800  54.440  52.630  1.00  0.00           C
ATOM   2350  HB1 PHE A 735      53.750  53.860  52.640  1.00  0.00           H
ATOM   2351  HB2 PHE A 735      52.650  54.830  51.600  1.00  0.00           H
ATOM   2352  CG  PHE A 735      51.750  53.340  52.820  1.00  0.00           C
ATOM   2353  CD1 PHE A 735      52.090  51.980  52.590  1.00  0.00           C
ATOM   2354  HD1 PHE A 735      53.080  51.690  52.230  1.00  0.00           H
ATOM   2355  CE1 PHE A 735      51.120  50.990  52.730  1.00  0.00           C
ATOM   2356  HE1 PHE A 735      51.310  49.980  52.370  1.00  0.00           H
ATOM   2357  CZ  PHE A 735      49.780  51.300  53.070  1.00  0.00           C
ATOM   2358  HZ  PHE A 735      49.050  50.520  53.250  1.00  0.00           H
ATOM   2359  CD2 PHE A 735      50.420  53.640  53.210  1.00  0.00           C
ATOM   2360  HD2 PHE A 735      50.200  54.680  53.390  1.00  0.00           H
ATOM   2361  CE2 PHE A 735      49.450  52.650  53.130  1.00  0.00           C
ATOM   2362  HE2 PHE A 735      48.460  53.000  53.370  1.00  0.00           H
ATOM   2363  C   PHE A 735      54.240  55.810  54.060  1.00  0.00           C
ATOM   2364  O   PHE A 735      54.910  55.320  54.980  1.00  0.00           O
ATOM   2365  N   ILE A 736      54.880  56.690  53.210  1.00  0.00           N
ATOM   2366  HN  ILE A 736      54.490  56.970  52.330  1.00  0.00           H
ATOM   2367  CA  ILE A 736      56.220  57.190  53.460  1.00  0.00           C
ATOM   2368  HA  ILE A 736      56.890  56.330  53.560  1.00  0.00           H
ATOM   2369  CB  ILE A 736      56.770  57.930  52.180  1.00  0.00           C
ATOM   2370  HB  ILE A 736      56.000  58.640  51.850  1.00  0.00           H
ATOM   2371  CG2 ILE A 736      58.070  58.650  52.570  1.00  0.00           C
ATOM   2372 HG21 ILE A 736      58.860  58.140  53.150  1.00  0.00           H
ATOM   2373 HG22 ILE A 736      57.750  59.520  53.190  1.00  0.00           H
ATOM   2374 HG23 ILE A 736      58.530  59.190  51.710  1.00  0.00           H
ATOM   2375  CG1 ILE A 736      57.100  56.910  51.010  1.00  0.00           C
ATOM   2376 HG11 ILE A 736      56.180  56.390  50.650  1.00  0.00           H
ATOM   2377 HG12 ILE A 736      57.720  56.050  51.370  1.00  0.00           H
ATOM   2378  CD  ILE A 736      57.710  57.560  49.670  1.00  0.00           C
ATOM   2379  HD1 ILE A 736      57.180  58.530  49.540  1.00  0.00           H
ATOM   2380  HD2 ILE A 736      57.670  56.960  48.740  1.00  0.00           H
ATOM   2381  HD3 ILE A 736      58.810  57.750  49.760  1.00  0.00           H
ATOM   2382  C   ILE A 736      56.460  57.940  54.730  1.00  0.00           C
ATOM   2383  O   ILE A 736      57.330  57.560  55.510  1.00  0.00           O
ATOM   2384  N   TYR A 737      55.580  58.940  55.000  1.00  0.00           N
ATOM   2385  HN  TYR A 737      54.960  59.040  54.210  1.00  0.00           H
ATOM   2386  CA  TYR A 737      55.420  59.770  56.200  1.00  0.00           C
ATOM   2387  HA  TYR A 737      56.350  60.330  56.250  1.00  0.00           H
ATOM   2388  CB  TYR A 737      54.360  60.940  55.870  1.00  0.00           C
ATOM   2389  HB1 TYR A 737      53.470  60.360  55.530  1.00  0.00           H
ATOM   2390  HB2 TYR A 737      54.730  61.580  55.040  1.00  0.00           H
ATOM   2391  CG  TYR A 737      53.920  61.740  57.080  1.00  0.00           C
ATOM   2392  CD1 TYR A 737      53.030  61.190  58.050  1.00  0.00           C
ATOM   2393  HD1 TYR A 737      52.470  60.280  57.880  1.00  0.00           H
ATOM   2394  CE1 TYR A 737      52.740  61.940  59.130  1.00  0.00           C
ATOM   2395  HE1 TYR A 737      52.070  61.480  59.850  1.00  0.00           H
ATOM   2396  CZ  TYR A 737      53.220  63.180  59.400  1.00  0.00           C
ATOM   2397  OH  TYR A 737      52.870  63.760  60.660  1.00  0.00           O
ATOM   2398  HH  TYR A 737      52.670  63.010  61.230  1.00  0.00           H
ATOM   2399  CD2 TYR A 737      54.470  63.060  57.340  1.00  0.00           C
ATOM   2400  HD2 TYR A 737      55.210  63.380  56.630  1.00  0.00           H
ATOM   2401  CE2 TYR A 737      54.030  63.810  58.460  1.00  0.00           C
ATOM   2402  HE2 TYR A 737      54.510  64.770  58.550  1.00  0.00           H
ATOM   2403  C   TYR A 737      55.100  58.870  57.460  1.00  0.00           C
ATOM   2404  O   TYR A 737      55.580  58.910  58.590  1.00  0.00           O
ATOM   2405  N   GLU A 738      54.150  57.950  57.310  1.00  0.00           N
ATOM   2406  HN  GLU A 738      53.660  57.820  56.460  1.00  0.00           H
ATOM   2407  CA  GLU A 738      53.810  56.880  58.360  1.00  0.00           C
ATOM   2408  HA  GLU A 738      53.460  57.460  59.200  1.00  0.00           H
ATOM   2409  CB  GLU A 738      52.680  56.040  57.870  1.00  0.00           C
ATOM   2410  HB1 GLU A 738      52.750  55.120  58.460  1.00  0.00           H
ATOM   2411  HB2 GLU A 738      52.880  55.770  56.810  1.00  0.00           H
ATOM   2412  CG  GLU A 738      51.350  56.670  57.880  1.00  0.00           C
ATOM   2413  HG1 GLU A 738      50.610  56.090  57.300  1.00  0.00           H
ATOM   2414  HG2 GLU A 738      51.510  57.680  57.450  1.00  0.00           H
ATOM   2415  CD  GLU A 738      50.810  56.760  59.290  1.00  0.00           C
ATOM   2416  OE1 GLU A 738      49.960  57.670  59.460  1.00  0.00           O
ATOM   2417  OE2 GLU A 738      51.170  55.960  60.140  1.00  0.00           O
ATOM   2418  C   GLU A 738      55.000  56.120  58.760  1.00  0.00           C
ATOM   2419  O   GLU A 738      55.260  55.940  59.970  1.00  0.00           O
ATOM   2420  N   ALA A 739      55.850  55.700  57.730  1.00  0.00           N
ATOM   2421  HN  ALA A 739      55.660  55.650  56.750  1.00  0.00           H
ATOM   2422  CA  ALA A 739      57.160  55.140  58.060  1.00  0.00           C
ATOM   2423  HA  ALA A 739      57.070  54.250  58.670  1.00  0.00           H
ATOM   2424  CB  ALA A 739      57.770  54.560  56.780  1.00  0.00           C
ATOM   2425  HB1 ALA A 739      58.820  54.190  56.920  1.00  0.00           H
ATOM   2426  HB2 ALA A 739      57.840  55.390  56.050  1.00  0.00           H
ATOM   2427  HB3 ALA A 739      57.140  53.730  56.430  1.00  0.00           H
ATOM   2428  C   ALA A 739      58.120  56.050  58.800  1.00  0.00           C
ATOM   2429  O   ALA A 739      58.790  55.670  59.790  1.00  0.00           O
ATOM   2430  N   LEU A 740      58.240  57.340  58.450  1.00  0.00           N
ATOM   2431  HN  LEU A 740      57.760  57.550  57.610  1.00  0.00           H
ATOM   2432  CA  LEU A 740      59.010  58.360  59.180  1.00  0.00           C
ATOM   2433  HA  LEU A 740      59.990  57.970  59.380  1.00  0.00           H
ATOM   2434  CB  LEU A 740      59.060  59.730  58.450  1.00  0.00           C
ATOM   2435  HB1 LEU A 740      58.000  60.060  58.530  1.00  0.00           H
ATOM   2436  HB2 LEU A 740      59.310  59.540  57.390  1.00  0.00           H
ATOM   2437  CG  LEU A 740      59.880  60.870  58.940  1.00  0.00           C
ATOM   2438  HG  LEU A 740      59.520  61.020  59.980  1.00  0.00           H
ATOM   2439  CD1 LEU A 740      61.380  60.500  58.840  1.00  0.00           C
ATOM   2440 HD11 LEU A 740      61.990  61.100  59.560  1.00  0.00           H
ATOM   2441 HD12 LEU A 740      61.670  60.550  57.770  1.00  0.00           H
ATOM   2442 HD13 LEU A 740      61.500  59.470  59.210  1.00  0.00           H
ATOM   2443  CD2 LEU A 740      59.720  62.170  58.160  1.00  0.00           C
ATOM   2444 HD21 LEU A 740      58.640  62.410  58.120  1.00  0.00           H
ATOM   2445 HD22 LEU A 740      60.120  62.060  57.120  1.00  0.00           H
ATOM   2446 HD23 LEU A 740      60.230  63.020  58.660  1.00  0.00           H
ATOM   2447  C   LEU A 740      58.360  58.550  60.610  1.00  0.00           C
ATOM   2448  O   LEU A 740      59.140  58.730  61.590  1.00  0.00           O
ATOM   2449  N   GLU A 741      57.050  58.540  60.770  1.00  0.00           N
ATOM   2450  HN  GLU A 741      56.340  58.460  60.060  1.00  0.00           H
ATOM   2451  CA  GLU A 741      56.480  58.640  62.090  1.00  0.00           C
ATOM   2452  HA  GLU A 741      56.980  59.540  62.460  1.00  0.00           H
ATOM   2453  CB  GLU A 741      54.960  58.850  62.180  1.00  0.00           C
ATOM   2454  HB1 GLU A 741      54.640  58.810  63.250  1.00  0.00           H
ATOM   2455  HB2 GLU A 741      54.470  58.020  61.620  1.00  0.00           H
ATOM   2456  CG  GLU A 741      54.570  60.170  61.590  1.00  0.00           C
ATOM   2457  HG1 GLU A 741      54.510  60.250  60.480  1.00  0.00           H
ATOM   2458  HG2 GLU A 741      55.230  60.980  61.950  1.00  0.00           H
ATOM   2459  CD  GLU A 741      53.130  60.470  62.060  1.00  0.00           C
ATOM   2460  OE1 GLU A 741      52.780  61.700  62.130  1.00  0.00           O
ATOM   2461  OE2 GLU A 741      52.460  59.520  62.570  1.00  0.00           O
ATOM   2462  C   GLU A 741      56.910  57.470  62.960  1.00  0.00           C
ATOM   2463  O   GLU A 741      57.190  57.610  64.220  1.00  0.00           O
ATOM   2464  N   LYS A 742      57.020  56.250  62.490  1.00  0.00           N
ATOM   2465  HN  LYS A 742      56.750  56.100  61.550  1.00  0.00           H
ATOM   2466  CA  LYS A 742      57.260  55.040  63.230  1.00  0.00           C
ATOM   2467  HA  LYS A 742      56.730  55.230  64.140  1.00  0.00           H
ATOM   2468  CB  LYS A 742      56.840  53.760  62.450  1.00  0.00           C
ATOM   2469  HB1 LYS A 742      57.470  53.790  61.530  1.00  0.00           H
ATOM   2470  HB2 LYS A 742      55.750  53.980  62.310  1.00  0.00           H
ATOM   2471  CG  LYS A 742      57.090  52.420  63.270  1.00  0.00           C
ATOM   2472  HG1 LYS A 742      58.210  52.330  63.180  1.00  0.00           H
ATOM   2473  HG2 LYS A 742      56.790  51.600  62.580  1.00  0.00           H
ATOM   2474  CD  LYS A 742      56.570  52.490  64.770  1.00  0.00           C
ATOM   2475  HD1 LYS A 742      57.150  53.340  65.210  1.00  0.00           H
ATOM   2476  HD2 LYS A 742      56.920  51.550  65.270  1.00  0.00           H
ATOM   2477  CE  LYS A 742      55.050  52.810  64.930  1.00  0.00           C
ATOM   2478  HE1 LYS A 742      54.540  52.250  64.120  1.00  0.00           H
ATOM   2479  HE2 LYS A 742      54.830  53.850  64.630  1.00  0.00           H
ATOM   2480  NZ  LYS A 742      54.510  52.490  66.260  1.00  0.00           N
ATOM   2481  HZ1 LYS A 742      53.510  52.730  66.110  1.00  0.00           H
ATOM   2482  HZ2 LYS A 742      54.810  53.180  66.980  1.00  0.00           H
ATOM   2483  HZ3 LYS A 742      54.700  51.500  66.530  1.00  0.00           H
ATOM   2484  C   LYS A 742      58.770  54.970  63.510  1.00  0.00           C
ATOM   2485  O   LYS A 742      59.230  54.580  64.550  1.00  0.00           O
ATOM   2486  N   LEU A 743      59.590  55.510  62.580  1.00  0.00           N
ATOM   2487  HN  LEU A 743      59.210  55.880  61.730  1.00  0.00           H
ATOM   2488  CA  LEU A 743      60.980  55.790  62.870  1.00  0.00           C
ATOM   2489  HA  LEU A 743      61.360  54.850  63.260  1.00  0.00           H
ATOM   2490  CB  LEU A 743      61.760  56.210  61.600  1.00  0.00           C
ATOM   2491  HB1 LEU A 743      61.340  57.080  61.070  1.00  0.00           H
ATOM   2492  HB2 LEU A 743      61.600  55.360  60.910  1.00  0.00           H
ATOM   2493  CG  LEU A 743      63.300  56.380  61.680  1.00  0.00           C
ATOM   2494  HG  LEU A 743      63.480  56.540  60.590  1.00  0.00           H
ATOM   2495  CD1 LEU A 743      63.650  57.680  62.270  1.00  0.00           C
ATOM   2496 HD11 LEU A 743      62.780  58.350  62.460  1.00  0.00           H
ATOM   2497 HD12 LEU A 743      64.330  58.250  61.610  1.00  0.00           H
ATOM   2498 HD13 LEU A 743      64.100  57.520  63.260  1.00  0.00           H
ATOM   2499  CD2 LEU A 743      64.090  55.200  62.250  1.00  0.00           C
ATOM   2500 HD21 LEU A 743      63.770  54.380  61.580  1.00  0.00           H
ATOM   2501 HD22 LEU A 743      64.090  55.040  63.350  1.00  0.00           H
ATOM   2502 HD23 LEU A 743      65.180  55.330  62.150  1.00  0.00           H
ATOM   2503  C   LEU A 743      61.170  56.760  64.040  1.00  0.00           C
ATOM   2504  O   LEU A 743      61.980  56.450  64.930  1.00  0.00           O
ATOM   2505  N   PHE A 744      60.440  57.890  64.130  1.00  0.00           N
ATOM   2506  HN  PHE A 744      59.920  58.190  63.350  1.00  0.00           H
ATOM   2507  CA  PHE A 744      60.370  58.800  65.260  1.00  0.00           C
ATOM   2508  HA  PHE A 744      61.400  59.050  65.460  1.00  0.00           H
ATOM   2509  CB  PHE A 744      59.630  60.100  64.950  1.00  0.00           C
ATOM   2510  HB1 PHE A 744      59.400  60.630  65.910  1.00  0.00           H
ATOM   2511  HB2 PHE A 744      58.640  59.940  64.470  1.00  0.00           H
ATOM   2512  CG  PHE A 744      60.440  60.980  64.060  1.00  0.00           C
ATOM   2513  CD1 PHE A 744      59.900  61.490  62.860  1.00  0.00           C
ATOM   2514  HD1 PHE A 744      58.950  61.250  62.400  1.00  0.00           H
ATOM   2515  CE1 PHE A 744      60.590  62.490  62.200  1.00  0.00           C
ATOM   2516  HE1 PHE A 744      60.220  62.990  61.320  1.00  0.00           H
ATOM   2517  CZ  PHE A 744      61.890  62.950  62.600  1.00  0.00           C
ATOM   2518  HZ  PHE A 744      62.540  63.560  61.990  1.00  0.00           H
ATOM   2519  CD2 PHE A 744      61.680  61.510  64.530  1.00  0.00           C
ATOM   2520  HD2 PHE A 744      62.110  61.230  65.480  1.00  0.00           H
ATOM   2521  CE2 PHE A 744      62.420  62.440  63.830  1.00  0.00           C
ATOM   2522  HE2 PHE A 744      63.320  62.950  64.160  1.00  0.00           H
ATOM   2523  C   PHE A 744      59.840  58.190  66.520  1.00  0.00           C
ATOM   2524  O   PHE A 744      60.550  58.310  67.550  1.00  0.00           O
ATOM   2525  N   ASP A 745      58.700  57.400  66.460  1.00  0.00           N
ATOM   2526  HN  ASP A 745      58.150  57.390  65.630  1.00  0.00           H
ATOM   2527  CA  ASP A 745      58.240  56.610  67.580  1.00  0.00           C
ATOM   2528  HA  ASP A 745      58.020  57.320  68.350  1.00  0.00           H
ATOM   2529  CB  ASP A 745      56.860  55.990  67.120  1.00  0.00           C
ATOM   2530  HB1 ASP A 745      57.150  55.330  66.270  1.00  0.00           H
ATOM   2531  HB2 ASP A 745      56.100  56.730  66.790  1.00  0.00           H
ATOM   2532  CG  ASP A 745      56.140  55.210  68.270  1.00  0.00           C
ATOM   2533  OD1 ASP A 745      55.620  54.070  68.110  1.00  0.00           O
ATOM   2534  OD2 ASP A 745      56.130  55.840  69.370  1.00  0.00           O
ATOM   2535  C   ASP A 745      59.230  55.590  68.130  1.00  0.00           C
ATOM   2536  O   ASP A 745      59.380  55.290  69.290  1.00  0.00           O
ATOM   2537  N   LEU A 746      59.920  54.860  67.200  1.00  0.00           N
ATOM   2538  HN  LEU A 746      59.830  54.960  66.220  1.00  0.00           H
ATOM   2539  CA  LEU A 746      60.920  53.870  67.510  1.00  0.00           C
ATOM   2540  HA  LEU A 746      60.580  53.270  68.340  1.00  0.00           H
ATOM   2541  CB  LEU A 746      61.460  53.120  66.250  1.00  0.00           C
ATOM   2542  HB1 LEU A 746      61.830  53.950  65.610  1.00  0.00           H
ATOM   2543  HB2 LEU A 746      60.520  52.720  65.810  1.00  0.00           H
ATOM   2544  CG  LEU A 746      62.590  52.060  66.340  1.00  0.00           C
ATOM   2545  HG  LEU A 746      63.510  52.480  66.790  1.00  0.00           H
ATOM   2546  CD1 LEU A 746      62.120  50.930  67.190  1.00  0.00           C
ATOM   2547 HD11 LEU A 746      61.860  51.440  68.150  1.00  0.00           H
ATOM   2548 HD12 LEU A 746      62.920  50.220  67.450  1.00  0.00           H
ATOM   2549 HD13 LEU A 746      61.210  50.500  66.710  1.00  0.00           H
ATOM   2550  CD2 LEU A 746      62.920  51.650  64.890  1.00  0.00           C
ATOM   2551 HD21 LEU A 746      63.660  50.820  64.890  1.00  0.00           H
ATOM   2552 HD22 LEU A 746      63.310  52.530  64.350  1.00  0.00           H
ATOM   2553 HD23 LEU A 746      61.960  51.290  64.480  1.00  0.00           H
ATOM   2554  C   LEU A 746      62.060  54.580  68.080  1.00  0.00           C
ATOM   2555  O   LEU A 746      62.590  54.120  69.100  1.00  0.00           O
ATOM   2556  N   GLY A 747      62.510  55.780  67.580  1.00  0.00           N
ATOM   2557  HN  GLY A 747      62.210  56.180  66.710  1.00  0.00           H
ATOM   2558  CA  GLY A 747      63.510  56.630  68.230  1.00  0.00           C
ATOM   2559  HA1 GLY A 747      63.610  57.500  67.610  1.00  0.00           H
ATOM   2560  HA2 GLY A 747      64.390  56.020  68.340  1.00  0.00           H
ATOM   2561  C   GLY A 747      63.160  57.170  69.600  1.00  0.00           C
ATOM   2562  O   GLY A 747      64.120  57.410  70.410  1.00  0.00           O
ATOM   2563  N   GLU A 748      61.960  57.410  69.930  1.00  0.00           N
ATOM   2564  HN  GLU A 748      61.320  57.340  69.170  1.00  0.00           H
ATOM   2565  CA  GLU A 748      61.480  57.680  71.280  1.00  0.00           C
ATOM   2566  HA  GLU A 748      62.010  58.550  71.640  1.00  0.00           H
ATOM   2567  CB  GLU A 748      59.970  58.010  71.320  1.00  0.00           C
ATOM   2568  HB1 GLU A 748      59.600  58.040  72.360  1.00  0.00           H
ATOM   2569  HB2 GLU A 748      59.460  57.210  70.760  1.00  0.00           H
ATOM   2570  CG  GLU A 748      59.740  59.470  70.810  1.00  0.00           C
ATOM   2571  HG1 GLU A 748      59.980  59.590  69.730  1.00  0.00           H
ATOM   2572  HG2 GLU A 748      60.350  60.210  71.360  1.00  0.00           H
ATOM   2573  CD  GLU A 748      58.330  59.970  71.000  1.00  0.00           C
ATOM   2574  OE1 GLU A 748      57.650  60.300  70.010  1.00  0.00           O
ATOM   2575  OE2 GLU A 748      57.880  60.110  72.170  1.00  0.00           O
ATOM   2576  C   GLU A 748      61.730  56.550  72.310  1.00  0.00           C
ATOM   2577  O   GLU A 748      62.100  56.850  73.430  1.00  0.00           O
ATOM   2578  N   THR A 749      61.480  55.280  71.880  1.00  0.00           N
ATOM   2579  HN  THR A 749      61.170  55.030  70.950  1.00  0.00           H
ATOM   2580  CA  THR A 749      61.490  54.180  72.860  1.00  0.00           C
ATOM   2581  HA  THR A 749      60.970  54.600  73.710  1.00  0.00           H
ATOM   2582  CB  THR A 749      60.970  52.910  72.190  1.00  0.00           C
ATOM   2583  HB  THR A 749      61.690  52.360  71.560  1.00  0.00           H
ATOM   2584  OG1 THR A 749      59.760  53.130  71.450  1.00  0.00           O
ATOM   2585  HG1 THR A 749      59.020  53.400  72.000  1.00  0.00           H
ATOM   2586  CG2 THR A 749      60.610  51.930  73.220  1.00  0.00           C
ATOM   2587 HG21 THR A 749      59.880  52.400  73.900  1.00  0.00           H
ATOM   2588 HG22 THR A 749      61.440  51.570  73.870  1.00  0.00           H
ATOM   2589 HG23 THR A 749      60.230  50.940  72.870  1.00  0.00           H
ATOM   2590  C   THR A 749      62.870  53.860  73.320  1.00  0.00           C
ATOM   2591  O   THR A 749      63.140  53.710  74.530  1.00  0.00           O
ATOM   2592  N   TYR A 750      63.840  53.730  72.370  1.00  0.00           N
ATOM   2593  HN  TYR A 750      63.680  54.120  71.470  1.00  0.00           H
ATOM   2594  CA  TYR A 750      65.130  53.040  72.530  1.00  0.00           C
ATOM   2595  HA  TYR A 750      65.010  52.550  73.490  1.00  0.00           H
ATOM   2596  CB  TYR A 750      65.470  52.030  71.400  1.00  0.00           C
ATOM   2597  HB1 TYR A 750      66.460  51.590  71.580  1.00  0.00           H
ATOM   2598  HB2 TYR A 750      65.400  52.590  70.430  1.00  0.00           H
ATOM   2599  CG  TYR A 750      64.470  51.000  71.550  1.00  0.00           C
ATOM   2600  CD1 TYR A 750      64.440  50.130  72.620  1.00  0.00           C
ATOM   2601  HD1 TYR A 750      65.140  50.260  73.430  1.00  0.00           H
ATOM   2602  CE1 TYR A 750      63.500  49.040  72.720  1.00  0.00           C
ATOM   2603  HE1 TYR A 750      63.580  48.250  73.450  1.00  0.00           H
ATOM   2604  CZ  TYR A 750      62.680  48.800  71.650  1.00  0.00           C
ATOM   2605  OH  TYR A 750      61.760  47.740  71.670  1.00  0.00           O
ATOM   2606  HH  TYR A 750      61.940  46.970  72.220  1.00  0.00           H
ATOM   2607  CD2 TYR A 750      63.680  50.730  70.480  1.00  0.00           C
ATOM   2608  HD2 TYR A 750      63.690  51.300  69.560  1.00  0.00           H
ATOM   2609  CE2 TYR A 750      62.730  49.660  70.570  1.00  0.00           C
ATOM   2610  HE2 TYR A 750      62.120  49.530  69.680  1.00  0.00           H
ATOM   2611  C   TYR A 750      66.270  53.990  72.680  1.00  0.00           C
ATOM   2612  O   TYR A 750      66.440  54.990  72.020  1.00  0.00           O
ATOM   2613  N   ALA A 751      67.130  53.770  73.690  1.00  0.00           N
ATOM   2614  HN  ALA A 751      67.160  53.050  74.380  1.00  0.00           H
ATOM   2615  CA  ALA A 751      68.320  54.580  73.810  1.00  0.00           C
ATOM   2616  HA  ALA A 751      68.000  55.600  73.840  1.00  0.00           H
ATOM   2617  CB  ALA A 751      69.120  54.240  75.060  1.00  0.00           C
ATOM   2618  HB1 ALA A 751      69.440  53.180  74.980  1.00  0.00           H
ATOM   2619  HB2 ALA A 751      68.410  54.250  75.920  1.00  0.00           H
ATOM   2620  HB3 ALA A 751      69.970  54.910  75.330  1.00  0.00           H
ATOM   2621  C   ALA A 751      69.340  54.560  72.700  1.00  0.00           C
ATOM   2622  O   ALA A 751      69.570  53.520  72.080  1.00  0.00           O
ATOM   2623  N   PHE A 752      69.920  55.720  72.350  1.00  0.00           N
ATOM   2624  HN  PHE A 752      69.610  56.560  72.800  1.00  0.00           H
ATOM   2625  CA  PHE A 752      70.800  55.930  71.310  1.00  0.00           C
ATOM   2626  HA  PHE A 752      70.710  55.110  70.630  1.00  0.00           H
ATOM   2627  CB  PHE A 752      70.590  57.350  70.630  1.00  0.00           C
ATOM   2628  HB1 PHE A 752      70.960  58.080  71.380  1.00  0.00           H
ATOM   2629  HB2 PHE A 752      69.520  57.490  70.370  1.00  0.00           H
ATOM   2630  CG  PHE A 752      71.360  57.380  69.400  1.00  0.00           C
ATOM   2631  CD1 PHE A 752      72.520  58.150  69.250  1.00  0.00           C
ATOM   2632  HD1 PHE A 752      72.830  58.740  70.090  1.00  0.00           H
ATOM   2633  CE1 PHE A 752      73.280  58.180  68.120  1.00  0.00           C
ATOM   2634  HE1 PHE A 752      74.200  58.740  68.090  1.00  0.00           H
ATOM   2635  CZ  PHE A 752      72.760  57.560  66.950  1.00  0.00           C
ATOM   2636  HZ  PHE A 752      73.300  57.820  66.060  1.00  0.00           H
ATOM   2637  CD2 PHE A 752      70.950  56.690  68.220  1.00  0.00           C
ATOM   2638  HD2 PHE A 752      70.060  56.120  68.380  1.00  0.00           H
ATOM   2639  CE2 PHE A 752      71.610  56.860  66.990  1.00  0.00           C
ATOM   2640  HE2 PHE A 752      71.140  56.320  66.190  1.00  0.00           H
ATOM   2641  C   PHE A 752      72.200  55.940  71.980  1.00  0.00           C
ATOM   2642  O   PHE A 752      72.270  56.500  73.050  1.00  0.00           O
ATOM   2643  N   PRO A 822      73.240  55.390  71.450  1.00  0.00           N
ATOM   2644  CD  PRO A 822      74.580  55.590  72.100  1.00  0.00           C
ATOM   2645  HD1 PRO A 822      74.500  55.500  73.200  1.00  0.00           H
ATOM   2646  HD2 PRO A 822      74.800  56.630  71.800  1.00  0.00           H
ATOM   2647  CA  PRO A 822      73.340  54.600  70.330  1.00  0.00           C
ATOM   2648  HA  PRO A 822      72.850  55.070  69.480  1.00  0.00           H
ATOM   2649  CB  PRO A 822      74.810  54.440  70.040  1.00  0.00           C
ATOM   2650  HB1 PRO A 822      74.990  55.350  69.420  1.00  0.00           H
ATOM   2651  HB2 PRO A 822      75.040  53.510  69.500  1.00  0.00           H
ATOM   2652  CG  PRO A 822      75.510  54.600  71.390  1.00  0.00           C
ATOM   2653  HG1 PRO A 822      75.590  53.600  71.860  1.00  0.00           H
ATOM   2654  HG2 PRO A 822      76.570  54.910  71.220  1.00  0.00           H
ATOM   2655  C   PRO A 822      72.740  53.230  70.570  1.00  0.00           C
ATOM   2656  O   PRO A 822      72.030  52.740  69.670  1.00  0.00           O
ATOM   2657  N   ASP A 823      73.040  52.540  71.710  1.00  0.00           N
ATOM   2658  HN  ASP A 823      73.630  53.070  72.320  1.00  0.00           H
ATOM   2659  CA  ASP A 823      72.610  51.320  72.230  1.00  0.00           C
ATOM   2660  HA  ASP A 823      73.540  50.810  72.370  1.00  0.00           H
ATOM   2661  CB  ASP A 823      71.860  51.420  73.550  1.00  0.00           C
ATOM   2662  HB1 ASP A 823      71.590  50.400  73.890  1.00  0.00           H
ATOM   2663  HB2 ASP A 823      70.900  52.000  73.610  1.00  0.00           H
ATOM   2664  CG  ASP A 823      72.670  52.120  74.660  1.00  0.00           C
ATOM   2665  OD1 ASP A 823      73.630  52.890  74.350  1.00  0.00           O
ATOM   2666  OD2 ASP A 823      72.330  51.970  75.870  1.00  0.00           O
ATOM   2667  C   ASP A 823      71.940  50.400  71.320  1.00  0.00           C
ATOM   2668  O   ASP A 823      72.490  49.870  70.380  1.00  0.00           O
ATOM   2669  N   VAL A 824      70.620  50.110  71.530  1.00  0.00           N
ATOM   2670  HN  VAL A 824      70.110  50.660  72.190  1.00  0.00           H
ATOM   2671  CA  VAL A 824      69.870  49.150  70.750  1.00  0.00           C
ATOM   2672  HA  VAL A 824      70.590  48.430  70.410  1.00  0.00           H
ATOM   2673  CB  VAL A 824      68.820  48.460  71.670  1.00  0.00           C
ATOM   2674  HB  VAL A 824      69.240  48.170  72.660  1.00  0.00           H
ATOM   2675  CG1 VAL A 824      67.630  49.410  71.970  1.00  0.00           C
ATOM   2676 HG11 VAL A 824      66.930  49.550  71.110  1.00  0.00           H
ATOM   2677 HG12 VAL A 824      67.960  50.400  72.340  1.00  0.00           H
ATOM   2678 HG13 VAL A 824      67.100  49.040  72.870  1.00  0.00           H
ATOM   2679  CG2 VAL A 824      68.290  47.170  70.950  1.00  0.00           C
ATOM   2680 HG21 VAL A 824      69.110  46.430  71.090  1.00  0.00           H
ATOM   2681 HG22 VAL A 824      68.060  47.340  69.880  1.00  0.00           H
ATOM   2682 HG23 VAL A 824      67.420  46.830  71.550  1.00  0.00           H
ATOM   2683  C   VAL A 824      69.250  49.850  69.630  1.00  0.00           C
ATOM   2684  O   VAL A 824      68.830  49.240  68.660  1.00  0.00           O
ATOM   2685  N   LEU A 825      69.130  51.210  69.710  1.00  0.00           N
ATOM   2686  HN  LEU A 825      69.490  51.840  70.400  1.00  0.00           H
ATOM   2687  CA  LEU A 825      68.490  51.900  68.610  1.00  0.00           C
ATOM   2688  HA  LEU A 825      67.570  51.360  68.430  1.00  0.00           H
ATOM   2689  CB  LEU A 825      68.130  53.340  69.150  1.00  0.00           C
ATOM   2690  HB1 LEU A 825      69.100  53.850  69.360  1.00  0.00           H
ATOM   2691  HB2 LEU A 825      67.630  53.140  70.130  1.00  0.00           H
ATOM   2692  CG  LEU A 825      67.280  54.200  68.110  1.00  0.00           C
ATOM   2693  HG  LEU A 825      67.870  54.450  67.200  1.00  0.00           H
ATOM   2694  CD1 LEU A 825      65.900  53.570  67.680  1.00  0.00           C
ATOM   2695 HD11 LEU A 825      65.240  53.240  68.520  1.00  0.00           H
ATOM   2696 HD12 LEU A 825      66.030  52.690  67.020  1.00  0.00           H
ATOM   2697 HD13 LEU A 825      65.330  54.290  67.060  1.00  0.00           H
ATOM   2698  CD2 LEU A 825      67.070  55.570  68.720  1.00  0.00           C
ATOM   2699 HD21 LEU A 825      68.040  55.950  69.100  1.00  0.00           H
ATOM   2700 HD22 LEU A 825      66.290  55.450  69.500  1.00  0.00           H
ATOM   2701 HD23 LEU A 825      66.670  56.330  68.010  1.00  0.00           H
ATOM   2702  C   LEU A 825      69.320  51.860  67.330  1.00  0.00           C
ATOM   2703  O   LEU A 825      68.770  51.780  66.220  1.00  0.00           O
ATOM   2704  N   PHE A 826      70.660  51.830  67.490  1.00  0.00           N
ATOM   2705  HN  PHE A 826      71.050  52.140  68.360  1.00  0.00           H
ATOM   2706  CA  PHE A 826      71.560  51.700  66.380  1.00  0.00           C
ATOM   2707  HA  PHE A 826      71.340  52.550  65.760  1.00  0.00           H
ATOM   2708  CB  PHE A 826      73.050  51.870  66.960  1.00  0.00           C
ATOM   2709  HB1 PHE A 826      73.170  51.530  68.020  1.00  0.00           H
ATOM   2710  HB2 PHE A 826      73.240  52.950  67.160  1.00  0.00           H
ATOM   2711  CG  PHE A 826      74.110  51.340  66.140  1.00  0.00           C
ATOM   2712  CD1 PHE A 826      74.800  50.180  66.480  1.00  0.00           C
ATOM   2713  HD1 PHE A 826      74.600  49.700  67.430  1.00  0.00           H
ATOM   2714  CE1 PHE A 826      75.880  49.760  65.630  1.00  0.00           C
ATOM   2715  HE1 PHE A 826      76.450  48.900  65.910  1.00  0.00           H
ATOM   2716  CZ  PHE A 826      76.080  50.430  64.400  1.00  0.00           C
ATOM   2717  HZ  PHE A 826      76.830  50.120  63.680  1.00  0.00           H
ATOM   2718  CD2 PHE A 826      74.380  52.030  64.970  1.00  0.00           C
ATOM   2719  HD2 PHE A 826      73.750  52.900  64.840  1.00  0.00           H
ATOM   2720  CE2 PHE A 826      75.360  51.590  64.080  1.00  0.00           C
ATOM   2721  HE2 PHE A 826      75.520  52.060  63.110  1.00  0.00           H
ATOM   2722  C   PHE A 826      71.390  50.420  65.630  1.00  0.00           C
ATOM   2723  O   PHE A 826      71.210  50.340  64.440  1.00  0.00           O
ATOM   2724  N   TRP A 827      71.100  49.280  66.330  1.00  0.00           N
ATOM   2725  HN  TRP A 827      71.210  49.230  67.320  1.00  0.00           H
ATOM   2726  CA  TRP A 827      70.820  48.040  65.710  1.00  0.00           C
ATOM   2727  HA  TRP A 827      71.440  47.840  64.840  1.00  0.00           H
ATOM   2728  CB  TRP A 827      71.110  46.810  66.640  1.00  0.00           C
ATOM   2729  HB1 TRP A 827      70.810  45.850  66.150  1.00  0.00           H
ATOM   2730  HB2 TRP A 827      70.570  46.830  67.600  1.00  0.00           H
ATOM   2731  CG  TRP A 827      72.520  46.700  67.050  1.00  0.00           C
ATOM   2732  CD1 TRP A 827      73.100  46.670  68.290  1.00  0.00           C
ATOM   2733  HD1 TRP A 827      72.560  46.810  69.210  1.00  0.00           H
ATOM   2734  NE1 TRP A 827      74.440  46.510  68.180  1.00  0.00           N
ATOM   2735  HE1 TRP A 827      75.230  46.560  68.740  1.00  0.00           H
ATOM   2736  CE2 TRP A 827      74.800  46.480  66.910  1.00  0.00           C
ATOM   2737  CD2 TRP A 827      73.600  46.620  66.130  1.00  0.00           C
ATOM   2738  CE3 TRP A 827      73.640  46.530  64.730  1.00  0.00           C
ATOM   2739  HE3 TRP A 827      72.780  46.630  64.090  1.00  0.00           H
ATOM   2740  CZ3 TRP A 827      74.920  46.510  64.140  1.00  0.00           C
ATOM   2741  HZ3 TRP A 827      75.030  46.440  63.070  1.00  0.00           H
ATOM   2742  CZ2 TRP A 827      76.050  46.390  66.310  1.00  0.00           C
ATOM   2743  HZ2 TRP A 827      76.850  46.210  67.000  1.00  0.00           H
ATOM   2744  CH2 TRP A 827      76.080  46.340  64.910  1.00  0.00           C
ATOM   2745  HH2 TRP A 827      77.020  46.180  64.400  1.00  0.00           H
ATOM   2746  C   TRP A 827      69.440  47.990  64.970  1.00  0.00           C
ATOM   2747  O   TRP A 827      69.290  47.570  63.830  1.00  0.00           O
ATOM   2748  N   CYS A 828      68.420  48.590  65.640  1.00  0.00           N
ATOM   2749  HN  CYS A 828      68.610  48.920  66.560  1.00  0.00           H
ATOM   2750  CA  CYS A 828      67.130  48.790  65.030  1.00  0.00           C
ATOM   2751  HA  CYS A 828      66.800  47.780  64.870  1.00  0.00           H
ATOM   2752  CB  CYS A 828      66.140  49.380  66.050  1.00  0.00           C
ATOM   2753  HB1 CYS A 828      65.200  49.670  65.550  1.00  0.00           H
ATOM   2754  HB2 CYS A 828      66.550  50.360  66.380  1.00  0.00           H
ATOM   2755  SG  CYS A 828      65.760  48.270  67.510  1.00  0.00           S
ATOM   2756  HG1 CYS A 828      67.010  48.430  67.950  1.00  0.00           H
ATOM   2757  C   CYS A 828      67.050  49.580  63.710  1.00  0.00           C
ATOM   2758  O   CYS A 828      66.370  49.230  62.750  1.00  0.00           O
ATOM   2759  N   VAL A 829      67.790  50.680  63.650  1.00  0.00           N
ATOM   2760  HN  VAL A 829      68.350  51.080  64.370  1.00  0.00           H
ATOM   2761  CA  VAL A 829      67.910  51.600  62.460  1.00  0.00           C
ATOM   2762  HA  VAL A 829      66.930  51.730  62.040  1.00  0.00           H
ATOM   2763  CB  VAL A 829      68.060  53.090  62.810  1.00  0.00           C
ATOM   2764  HB  VAL A 829      69.040  53.170  63.310  1.00  0.00           H
ATOM   2765  CG1 VAL A 829      68.240  53.990  61.570  1.00  0.00           C
ATOM   2766 HG11 VAL A 829      69.270  53.890  61.180  1.00  0.00           H
ATOM   2767 HG12 VAL A 829      68.080  55.080  61.720  1.00  0.00           H
ATOM   2768 HG13 VAL A 829      67.540  53.680  60.770  1.00  0.00           H
ATOM   2769  CG2 VAL A 829      67.040  53.560  63.810  1.00  0.00           C
ATOM   2770 HG21 VAL A 829      66.030  53.390  63.370  1.00  0.00           H
ATOM   2771 HG22 VAL A 829      67.140  54.640  64.030  1.00  0.00           H
ATOM   2772 HG23 VAL A 829      67.130  53.050  64.800  1.00  0.00           H
ATOM   2773  C   VAL A 829      68.860  50.990  61.390  1.00  0.00           C
ATOM   2774  O   VAL A 829      68.700  51.030  60.170  1.00  0.00           O
ATOM   2775  N   ILE A 830      69.960  50.270  61.840  1.00  0.00           N
ATOM   2776  HN  ILE A 830      70.150  50.280  62.810  1.00  0.00           H
ATOM   2777  CA  ILE A 830      70.700  49.330  61.010  1.00  0.00           C
ATOM   2778  HA  ILE A 830      71.210  49.970  60.310  1.00  0.00           H
ATOM   2779  CB  ILE A 830      71.790  48.490  61.710  1.00  0.00           C
ATOM   2780  HB  ILE A 830      71.220  48.180  62.620  1.00  0.00           H
ATOM   2781  CG2 ILE A 830      72.220  47.240  60.920  1.00  0.00           C
ATOM   2782 HG21 ILE A 830      72.650  47.420  59.910  1.00  0.00           H
ATOM   2783 HG22 ILE A 830      71.360  46.540  60.800  1.00  0.00           H
ATOM   2784 HG23 ILE A 830      73.010  46.730  61.500  1.00  0.00           H
ATOM   2785  CG1 ILE A 830      72.980  49.330  62.270  1.00  0.00           C
ATOM   2786 HG11 ILE A 830      73.620  48.720  62.930  1.00  0.00           H
ATOM   2787 HG12 ILE A 830      72.670  50.250  62.790  1.00  0.00           H
ATOM   2788  CD  ILE A 830      73.880  49.790  61.100  1.00  0.00           C
ATOM   2789  HD1 ILE A 830      73.240  50.090  60.240  1.00  0.00           H
ATOM   2790  HD2 ILE A 830      74.500  48.930  60.780  1.00  0.00           H
ATOM   2791  HD3 ILE A 830      74.550  50.640  61.360  1.00  0.00           H
ATOM   2792  C   ILE A 830      69.760  48.370  60.250  1.00  0.00           C
ATOM   2793  O   ILE A 830      69.780  48.410  59.000  1.00  0.00           O
ATOM   2794  N   LEU A 831      68.790  47.710  60.960  1.00  0.00           N
ATOM   2795  HN  LEU A 831      68.830  47.580  61.950  1.00  0.00           H
ATOM   2796  CA  LEU A 831      67.940  46.710  60.450  1.00  0.00           C
ATOM   2797  HA  LEU A 831      68.620  46.260  59.760  1.00  0.00           H
ATOM   2798  CB  LEU A 831      67.480  45.790  61.680  1.00  0.00           C
ATOM   2799  HB1 LEU A 831      66.810  46.390  62.320  1.00  0.00           H
ATOM   2800  HB2 LEU A 831      68.430  45.650  62.250  1.00  0.00           H
ATOM   2801  CG  LEU A 831      66.870  44.440  61.350  1.00  0.00           C
ATOM   2802  HG  LEU A 831      65.960  44.600  60.730  1.00  0.00           H
ATOM   2803  CD1 LEU A 831      67.830  43.550  60.610  1.00  0.00           C
ATOM   2804 HD11 LEU A 831      68.810  43.430  61.120  1.00  0.00           H
ATOM   2805 HD12 LEU A 831      68.060  44.080  59.670  1.00  0.00           H
ATOM   2806 HD13 LEU A 831      67.580  42.480  60.470  1.00  0.00           H
ATOM   2807  CD2 LEU A 831      66.360  43.730  62.640  1.00  0.00           C
ATOM   2808 HD21 LEU A 831      65.400  44.120  63.040  1.00  0.00           H
ATOM   2809 HD22 LEU A 831      67.140  43.820  63.430  1.00  0.00           H
ATOM   2810 HD23 LEU A 831      66.410  42.640  62.450  1.00  0.00           H
ATOM   2811  C   LEU A 831      66.840  47.270  59.510  1.00  0.00           C
ATOM   2812  O   LEU A 831      66.580  46.730  58.440  1.00  0.00           O
ATOM   2813  N   PHE A 832      66.290  48.420  59.910  1.00  0.00           N
ATOM   2814  HN  PHE A 832      66.500  48.780  60.820  1.00  0.00           H
ATOM   2815  CA  PHE A 832      65.430  49.200  59.070  1.00  0.00           C
ATOM   2816  HA  PHE A 832      64.600  48.590  58.750  1.00  0.00           H
ATOM   2817  CB  PHE A 832      64.800  50.320  59.940  1.00  0.00           C
ATOM   2818  HB1 PHE A 832      65.710  50.730  60.430  1.00  0.00           H
ATOM   2819  HB2 PHE A 832      64.220  49.930  60.810  1.00  0.00           H
ATOM   2820  CG  PHE A 832      64.120  51.550  59.220  1.00  0.00           C
ATOM   2821  CD1 PHE A 832      64.630  52.870  59.350  1.00  0.00           C
ATOM   2822  HD1 PHE A 832      65.480  53.120  59.960  1.00  0.00           H
ATOM   2823  CE1 PHE A 832      63.870  53.950  58.870  1.00  0.00           C
ATOM   2824  HE1 PHE A 832      64.170  54.960  59.100  1.00  0.00           H
ATOM   2825  CZ  PHE A 832      62.680  53.740  58.230  1.00  0.00           C
ATOM   2826  HZ  PHE A 832      62.170  54.610  57.860  1.00  0.00           H
ATOM   2827  CD2 PHE A 832      62.890  51.380  58.550  1.00  0.00           C
ATOM   2828  HD2 PHE A 832      62.320  50.460  58.540  1.00  0.00           H
ATOM   2829  CE2 PHE A 832      62.130  52.490  58.040  1.00  0.00           C
ATOM   2830  HE2 PHE A 832      61.100  52.420  57.710  1.00  0.00           H
ATOM   2831  C   PHE A 832      66.040  49.650  57.720  1.00  0.00           C
ATOM   2832  O   PHE A 832      65.450  49.380  56.680  1.00  0.00           O
ATOM   2833  N   PHE A 833      67.240  50.350  57.650  1.00  0.00           N
ATOM   2834  HN  PHE A 833      67.690  50.550  58.510  1.00  0.00           H
ATOM   2835  CA  PHE A 833      67.930  50.870  56.470  1.00  0.00           C
ATOM   2836  HA  PHE A 833      67.220  51.250  55.770  1.00  0.00           H
ATOM   2837  CB  PHE A 833      69.050  52.010  56.630  1.00  0.00           C
ATOM   2838  HB1 PHE A 833      69.520  52.300  55.670  1.00  0.00           H
ATOM   2839  HB2 PHE A 833      69.740  51.570  57.380  1.00  0.00           H
ATOM   2840  CG  PHE A 833      68.430  53.360  57.000  1.00  0.00           C
ATOM   2841  CD1 PHE A 833      68.910  54.120  58.030  1.00  0.00           C
ATOM   2842  HD1 PHE A 833      69.640  53.790  58.750  1.00  0.00           H
ATOM   2843  CE1 PHE A 833      68.400  55.420  58.240  1.00  0.00           C
ATOM   2844  HE1 PHE A 833      68.780  55.870  59.140  1.00  0.00           H
ATOM   2845  CZ  PHE A 833      67.500  56.030  57.310  1.00  0.00           C
ATOM   2846  HZ  PHE A 833      67.250  57.070  57.450  1.00  0.00           H
ATOM   2847  CD2 PHE A 833      67.420  53.930  56.130  1.00  0.00           C
ATOM   2848  HD2 PHE A 833      67.020  53.320  55.330  1.00  0.00           H
ATOM   2849  CE2 PHE A 833      67.030  55.320  56.190  1.00  0.00           C
ATOM   2850  HE2 PHE A 833      66.330  55.860  55.560  1.00  0.00           H
ATOM   2851  C   PHE A 833      68.550  49.720  55.630  1.00  0.00           C
ATOM   2852  O   PHE A 833      68.580  49.820  54.410  1.00  0.00           O
ATOM   2853  N   THR A 834      69.070  48.580  56.210  1.00  0.00           N
ATOM   2854  HN  THR A 834      69.070  48.490  57.200  1.00  0.00           H
ATOM   2855  CA  THR A 834      69.590  47.450  55.430  1.00  0.00           C
ATOM   2856  HA  THR A 834      70.240  47.800  54.660  1.00  0.00           H
ATOM   2857  CB  THR A 834      70.530  46.430  56.230  1.00  0.00           C
ATOM   2858  HB  THR A 834      70.920  45.530  55.720  1.00  0.00           H
ATOM   2859  OG1 THR A 834      69.910  46.050  57.430  1.00  0.00           O
ATOM   2860  HG1 THR A 834      70.290  46.700  58.030  1.00  0.00           H
ATOM   2861  CG2 THR A 834      71.780  47.280  56.710  1.00  0.00           C
ATOM   2862 HG21 THR A 834      72.460  46.550  57.190  1.00  0.00           H
ATOM   2863 HG22 THR A 834      71.370  48.080  57.350  1.00  0.00           H
ATOM   2864 HG23 THR A 834      72.170  47.710  55.760  1.00  0.00           H
ATOM   2865  C   THR A 834      68.510  46.650  54.770  1.00  0.00           C
ATOM   2866  O   THR A 834      68.590  46.280  53.650  1.00  0.00           O
ATOM   2867  N   THR A 835      67.350  46.480  55.500  1.00  0.00           N
ATOM   2868  HN  THR A 835      67.220  46.710  56.470  1.00  0.00           H
ATOM   2869  CA  THR A 835      66.130  45.890  54.830  1.00  0.00           C
ATOM   2870  HA  THR A 835      66.390  44.880  54.530  1.00  0.00           H
ATOM   2871  CB  THR A 835      65.000  45.940  55.880  1.00  0.00           C
ATOM   2872  HB  THR A 835      64.930  46.930  56.370  1.00  0.00           H
ATOM   2873  OG1 THR A 835      65.240  44.960  56.910  1.00  0.00           O
ATOM   2874  HG1 THR A 835      65.870  45.300  57.560  1.00  0.00           H
ATOM   2875  CG2 THR A 835      63.730  45.390  55.250  1.00  0.00           C
ATOM   2876 HG21 THR A 835      63.180  46.050  54.550  1.00  0.00           H
ATOM   2877 HG22 THR A 835      63.080  45.190  56.120  1.00  0.00           H
ATOM   2878 HG23 THR A 835      63.870  44.400  54.780  1.00  0.00           H
ATOM   2879  C   THR A 835      65.710  46.710  53.600  1.00  0.00           C
ATOM   2880  O   THR A 835      65.600  46.150  52.520  1.00  0.00           O
ATOM   2881  N   PHE A 836      65.620  48.100  53.730  1.00  0.00           N
ATOM   2882  HN  PHE A 836      65.820  48.470  54.630  1.00  0.00           H
ATOM   2883  CA  PHE A 836      65.320  49.020  52.740  1.00  0.00           C
ATOM   2884  HA  PHE A 836      64.420  48.680  52.270  1.00  0.00           H
ATOM   2885  CB  PHE A 836      65.150  50.430  53.390  1.00  0.00           C
ATOM   2886  HB1 PHE A 836      66.160  50.750  53.740  1.00  0.00           H
ATOM   2887  HB2 PHE A 836      64.420  50.430  54.220  1.00  0.00           H
ATOM   2888  CG  PHE A 836      64.630  51.400  52.280  1.00  0.00           C
ATOM   2889  CD1 PHE A 836      65.370  52.490  51.870  1.00  0.00           C
ATOM   2890  HD1 PHE A 836      66.330  52.690  52.340  1.00  0.00           H
ATOM   2891  CE1 PHE A 836      64.920  53.320  50.790  1.00  0.00           C
ATOM   2892  HE1 PHE A 836      65.570  54.070  50.370  1.00  0.00           H
ATOM   2893  CZ  PHE A 836      63.710  53.020  50.130  1.00  0.00           C
ATOM   2894  HZ  PHE A 836      63.470  53.550  49.210  1.00  0.00           H
ATOM   2895  CD2 PHE A 836      63.400  51.210  51.710  1.00  0.00           C
ATOM   2896  HD2 PHE A 836      62.870  50.300  51.970  1.00  0.00           H
ATOM   2897  CE2 PHE A 836      62.930  52.000  50.650  1.00  0.00           C
ATOM   2898  HE2 PHE A 836      62.010  51.720  50.140  1.00  0.00           H
ATOM   2899  C   PHE A 836      66.400  49.040  51.570  1.00  0.00           C
ATOM   2900  O   PHE A 836      66.100  49.230  50.400  1.00  0.00           O
ATOM   2901  N   PHE A 837      67.700  49.060  51.920  1.00  0.00           N
ATOM   2902  HN  PHE A 837      68.050  48.950  52.840  1.00  0.00           H
ATOM   2903  CA  PHE A 837      68.780  49.050  50.940  1.00  0.00           C
ATOM   2904  HA  PHE A 837      68.630  49.800  50.180  1.00  0.00           H
ATOM   2905  CB  PHE A 837      70.120  49.390  51.680  1.00  0.00           C
ATOM   2906  HB1 PHE A 837      70.170  48.850  52.650  1.00  0.00           H
ATOM   2907  HB2 PHE A 837      70.060  50.460  51.960  1.00  0.00           H
ATOM   2908  CG  PHE A 837      71.300  49.050  50.800  1.00  0.00           C
ATOM   2909  CD1 PHE A 837      71.520  49.700  49.580  1.00  0.00           C
ATOM   2910  HD1 PHE A 837      70.880  50.490  49.250  1.00  0.00           H
ATOM   2911  CE1 PHE A 837      72.680  49.320  48.820  1.00  0.00           C
ATOM   2912  HE1 PHE A 837      72.850  49.840  47.880  1.00  0.00           H
ATOM   2913  CZ  PHE A 837      73.580  48.400  49.350  1.00  0.00           C
ATOM   2914  HZ  PHE A 837      74.510  48.160  48.860  1.00  0.00           H
ATOM   2915  CD2 PHE A 837      72.190  48.150  51.300  1.00  0.00           C
ATOM   2916  HD2 PHE A 837      72.090  47.670  52.260  1.00  0.00           H
ATOM   2917  CE2 PHE A 837      73.310  47.770  50.610  1.00  0.00           C
ATOM   2918  HE2 PHE A 837      74.020  47.110  51.090  1.00  0.00           H
ATOM   2919  C   PHE A 837      68.830  47.740  50.150  1.00  0.00           C
ATOM   2920  O   PHE A 837      68.840  47.710  48.890  1.00  0.00           O
ATOM   2921  N   LEU A 838      68.860  46.610  50.860  1.00  0.00           N
ATOM   2922  HN  LEU A 838      68.930  46.620  51.850  1.00  0.00           H
ATOM   2923  CA  LEU A 838      69.010  45.300  50.310  1.00  0.00           C
ATOM   2924  HA  LEU A 838      69.790  45.330  49.550  1.00  0.00           H
ATOM   2925  CB  LEU A 838      69.430  44.260  51.420  1.00  0.00           C
ATOM   2926  HB1 LEU A 838      68.630  44.270  52.200  1.00  0.00           H
ATOM   2927  HB2 LEU A 838      70.300  44.800  51.840  1.00  0.00           H
ATOM   2928  CG  LEU A 838      69.760  42.810  50.900  1.00  0.00           C
ATOM   2929  HG  LEU A 838      68.840  42.460  50.390  1.00  0.00           H
ATOM   2930  CD1 LEU A 838      70.880  42.820  49.940  1.00  0.00           C
ATOM   2931 HD11 LEU A 838      71.090  41.790  49.540  1.00  0.00           H
ATOM   2932 HD12 LEU A 838      71.850  43.160  50.380  1.00  0.00           H
ATOM   2933 HD13 LEU A 838      70.610  43.460  49.080  1.00  0.00           H
ATOM   2934  CD2 LEU A 838      69.980  41.950  52.130  1.00  0.00           C
ATOM   2935 HD21 LEU A 838      69.100  42.020  52.810  1.00  0.00           H
ATOM   2936 HD22 LEU A 838      70.850  42.390  52.650  1.00  0.00           H
ATOM   2937 HD23 LEU A 838      70.180  40.880  51.880  1.00  0.00           H
ATOM   2938  C   LEU A 838      67.830  44.810  49.500  1.00  0.00           C
ATOM   2939  O   LEU A 838      68.020  44.190  48.410  1.00  0.00           O
ATOM   2940  N   SER A 839      66.550  45.060  49.840  1.00  0.00           N
ATOM   2941  HN  SER A 839      66.420  45.320  50.800  1.00  0.00           H
ATOM   2942  CA  SER A 839      65.400  44.920  49.020  1.00  0.00           C
ATOM   2943  HA  SER A 839      65.380  43.920  48.620  1.00  0.00           H
ATOM   2944  CB  SER A 839      64.010  45.170  49.800  1.00  0.00           C
ATOM   2945  HB1 SER A 839      64.010  44.430  50.630  1.00  0.00           H
ATOM   2946  HB2 SER A 839      63.170  44.980  49.110  1.00  0.00           H
ATOM   2947  OG  SER A 839      63.940  46.440  50.310  1.00  0.00           O
ATOM   2948  HG1 SER A 839      64.590  46.400  51.020  1.00  0.00           H
ATOM   2949  C   SER A 839      65.470  45.720  47.790  1.00  0.00           C
ATOM   2950  O   SER A 839      65.040  45.330  46.710  1.00  0.00           O
ATOM   2951  N   SER A 840      65.980  47.040  47.820  1.00  0.00           N
ATOM   2952  HN  SER A 840      66.000  47.570  48.670  1.00  0.00           H
ATOM   2953  CA  SER A 840      66.250  47.810  46.580  1.00  0.00           C
ATOM   2954  HA  SER A 840      65.360  47.670  45.980  1.00  0.00           H
ATOM   2955  CB  SER A 840      66.430  49.340  46.620  1.00  0.00           C
ATOM   2956  HB1 SER A 840      65.520  49.710  47.150  1.00  0.00           H
ATOM   2957  HB2 SER A 840      66.300  49.610  45.540  1.00  0.00           H
ATOM   2958  OG  SER A 840      67.550  49.930  47.310  1.00  0.00           O
ATOM   2959  HG1 SER A 840      67.820  49.350  48.030  1.00  0.00           H
ATOM   2960  C   SER A 840      67.330  47.220  45.690  1.00  0.00           C
ATOM   2961  O   SER A 840      67.180  46.990  44.490  1.00  0.00           O
ATOM   2962  N   PHE A 841      68.500  46.940  46.300  1.00  0.00           N
ATOM   2963  HN  PHE A 841      68.740  47.250  47.210  1.00  0.00           H
ATOM   2964  CA  PHE A 841      69.610  46.360  45.570  1.00  0.00           C
ATOM   2965  HA  PHE A 841      69.830  47.040  44.760  1.00  0.00           H
ATOM   2966  CB  PHE A 841      70.820  46.240  46.600  1.00  0.00           C
ATOM   2967  HB1 PHE A 841      70.400  45.660  47.440  1.00  0.00           H
ATOM   2968  HB2 PHE A 841      71.030  47.290  46.860  1.00  0.00           H
ATOM   2969  CG  PHE A 841      72.090  45.570  46.050  1.00  0.00           C
ATOM   2970  CD1 PHE A 841      72.240  44.250  46.240  1.00  0.00           C
ATOM   2971  HD1 PHE A 841      71.600  43.670  46.890  1.00  0.00           H
ATOM   2972  CE1 PHE A 841      73.200  43.460  45.500  1.00  0.00           C
ATOM   2973  HE1 PHE A 841      73.170  42.400  45.680  1.00  0.00           H
ATOM   2974  CZ  PHE A 841      74.090  44.130  44.640  1.00  0.00           C
ATOM   2975  HZ  PHE A 841      74.840  43.570  44.100  1.00  0.00           H
ATOM   2976  CD2 PHE A 841      72.910  46.170  45.080  1.00  0.00           C
ATOM   2977  HD2 PHE A 841      72.650  47.180  44.790  1.00  0.00           H
ATOM   2978  CE2 PHE A 841      73.940  45.520  44.390  1.00  0.00           C
ATOM   2979  HE2 PHE A 841      74.580  46.070  43.710  1.00  0.00           H
ATOM   2980  C   PHE A 841      69.280  45.110  44.730  1.00  0.00           C
ATOM   2981  O   PHE A 841      69.600  45.090  43.580  1.00  0.00           O
ATOM   2982  N   LEU A 842      68.560  44.100  45.310  1.00  0.00           N
ATOM   2983  HN  LEU A 842      68.380  44.160  46.290  1.00  0.00           H
ATOM   2984  CA  LEU A 842      68.120  42.960  44.590  1.00  0.00           C
ATOM   2985  HA  LEU A 842      68.930  42.530  44.020  1.00  0.00           H
ATOM   2986  CB  LEU A 842      67.680  41.900  45.670  1.00  0.00           C
ATOM   2987  HB1 LEU A 842      67.370  40.980  45.130  1.00  0.00           H
ATOM   2988  HB2 LEU A 842      66.900  42.320  46.330  1.00  0.00           H
ATOM   2989  CG  LEU A 842      68.840  41.320  46.580  1.00  0.00           C
ATOM   2990  HG  LEU A 842      69.320  42.130  47.170  1.00  0.00           H
ATOM   2991  CD1 LEU A 842      68.340  40.260  47.610  1.00  0.00           C
ATOM   2992 HD11 LEU A 842      67.710  39.510  47.100  1.00  0.00           H
ATOM   2993 HD12 LEU A 842      67.600  40.750  48.290  1.00  0.00           H
ATOM   2994 HD13 LEU A 842      69.160  39.850  48.240  1.00  0.00           H
ATOM   2995  CD2 LEU A 842      70.020  40.610  45.890  1.00  0.00           C
ATOM   2996 HD21 LEU A 842      70.800  40.330  46.630  1.00  0.00           H
ATOM   2997 HD22 LEU A 842      70.430  41.350  45.150  1.00  0.00           H
ATOM   2998 HD23 LEU A 842      69.600  39.690  45.430  1.00  0.00           H
ATOM   2999  C   LEU A 842      67.060  43.280  43.580  1.00  0.00           C
ATOM   3000  O   LEU A 842      66.900  42.550  42.580  1.00  0.00           O
ATOM   3001  N   LYS A 843      66.280  44.300  43.750  1.00  0.00           N
ATOM   3002  HN  LYS A 843      66.240  44.830  44.590  1.00  0.00           H
ATOM   3003  CA  LYS A 843      65.270  44.740  42.790  1.00  0.00           C
ATOM   3004  HA  LYS A 843      64.760  43.850  42.490  1.00  0.00           H
ATOM   3005  CB  LYS A 843      64.370  45.780  43.470  1.00  0.00           C
ATOM   3006  HB1 LYS A 843      64.930  46.690  43.810  1.00  0.00           H
ATOM   3007  HB2 LYS A 843      64.100  45.360  44.460  1.00  0.00           H
ATOM   3008  CG  LYS A 843      63.140  46.360  42.710  1.00  0.00           C
ATOM   3009  HG1 LYS A 843      63.590  46.810  41.800  1.00  0.00           H
ATOM   3010  HG2 LYS A 843      62.740  47.220  43.290  1.00  0.00           H
ATOM   3011  CD  LYS A 843      62.050  45.360  42.280  1.00  0.00           C
ATOM   3012  HD1 LYS A 843      62.510  44.590  41.620  1.00  0.00           H
ATOM   3013  HD2 LYS A 843      61.390  45.980  41.630  1.00  0.00           H
ATOM   3014  CE  LYS A 843      61.340  44.620  43.350  1.00  0.00           C
ATOM   3015  HE1 LYS A 843      60.790  45.270  44.050  1.00  0.00           H
ATOM   3016  HE2 LYS A 843      61.940  43.960  44.010  1.00  0.00           H
ATOM   3017  NZ  LYS A 843      60.450  43.720  42.640  1.00  0.00           N
ATOM   3018  HZ1 LYS A 843      60.870  42.840  42.260  1.00  0.00           H
ATOM   3019  HZ2 LYS A 843      59.990  44.240  41.870  1.00  0.00           H
ATOM   3020  HZ3 LYS A 843      59.740  43.360  43.310  1.00  0.00           H
ATOM   3021  C   LYS A 843      65.920  45.410  41.500  1.00  0.00           C
ATOM   3022  O   LYS A 843      65.260  45.410  40.470  1.00  0.00           O
ATOM   3023  N   GLN A 844      67.130  45.940  41.610  1.00  0.00           N
ATOM   3024  HN  GLN A 844      67.540  46.000  42.530  1.00  0.00           H
ATOM   3025  CA  GLN A 844      67.850  46.410  40.450  1.00  0.00           C
ATOM   3026  HA  GLN A 844      67.160  46.720  39.680  1.00  0.00           H
ATOM   3027  CB  GLN A 844      68.730  47.600  40.790  1.00  0.00           C
ATOM   3028  HB1 GLN A 844      69.200  48.070  39.890  1.00  0.00           H
ATOM   3029  HB2 GLN A 844      69.500  47.250  41.520  1.00  0.00           H
ATOM   3030  CG  GLN A 844      68.010  48.820  41.460  1.00  0.00           C
ATOM   3031  HG1 GLN A 844      68.730  49.640  41.690  1.00  0.00           H
ATOM   3032  HG2 GLN A 844      67.600  48.610  42.470  1.00  0.00           H
ATOM   3033  CD  GLN A 844      66.880  49.370  40.550  1.00  0.00           C
ATOM   3034  OE1 GLN A 844      65.690  49.100  40.750  1.00  0.00           O
ATOM   3035  NE2 GLN A 844      67.210  50.210  39.500  1.00  0.00           N
ATOM   3036 HE21 GLN A 844      66.440  50.590  38.980  1.00  0.00           H
ATOM   3037 HE22 GLN A 844      68.140  50.480  39.270  1.00  0.00           H
ATOM   3038  C   GLN A 844      68.720  45.230  39.700  1.00  0.00           C
ATOM   3039  O   GLN A 844      69.310  45.380  38.600  1.00  0.00           O
ATOM   3040  N   PHE A 845      68.680  43.940  40.270  1.00  0.00           N
ATOM   3041  HN  PHE A 845      68.170  43.780  41.100  1.00  0.00           H
ATOM   3042  CA  PHE A 845      69.380  42.790  39.740  1.00  0.00           C
ATOM   3043  HA  PHE A 845      70.410  43.130  39.740  1.00  0.00           H
ATOM   3044  CB  PHE A 845      69.210  41.550  40.590  1.00  0.00           C
ATOM   3045  HB1 PHE A 845      68.470  40.820  40.190  1.00  0.00           H
ATOM   3046  HB2 PHE A 845      69.040  41.820  41.660  1.00  0.00           H
ATOM   3047  CG  PHE A 845      70.560  40.820  40.570  1.00  0.00           C
ATOM   3048  CD1 PHE A 845      70.760  39.720  39.760  1.00  0.00           C
ATOM   3049  HD1 PHE A 845      69.960  39.530  39.050  1.00  0.00           H
ATOM   3050  CE1 PHE A 845      71.930  39.030  39.720  1.00  0.00           C
ATOM   3051  HE1 PHE A 845      72.150  38.200  39.070  1.00  0.00           H
ATOM   3052  CZ  PHE A 845      72.950  39.410  40.600  1.00  0.00           C
ATOM   3053  HZ  PHE A 845      73.840  38.830  40.760  1.00  0.00           H
ATOM   3054  CD2 PHE A 845      71.640  41.350  41.330  1.00  0.00           C
ATOM   3055  HD2 PHE A 845      71.470  42.240  41.910  1.00  0.00           H
ATOM   3056  CE2 PHE A 845      72.790  40.570  41.420  1.00  0.00           C
ATOM   3057  HE2 PHE A 845      73.620  40.960  41.990  1.00  0.00           H
ATOM   3058  C   PHE A 845      68.940  42.560  38.320  1.00  0.00           C
ATOM   3059  O   PHE A 845      69.780  42.330  37.470  1.00  0.00           O
ATOM   3060  N   LYS A 846      67.650  42.680  37.990  1.00  0.00           N
ATOM   3061  HN  LYS A 846      67.010  42.780  38.750  1.00  0.00           H
ATOM   3062  CA  LYS A 846      67.030  42.630  36.700  1.00  0.00           C
ATOM   3063  HA  LYS A 846      67.080  41.610  36.350  1.00  0.00           H
ATOM   3064  CB  LYS A 846      65.520  43.110  36.840  1.00  0.00           C
ATOM   3065  HB1 LYS A 846      65.310  44.050  37.380  1.00  0.00           H
ATOM   3066  HB2 LYS A 846      64.990  42.360  37.450  1.00  0.00           H
ATOM   3067  CG  LYS A 846      64.850  43.190  35.430  1.00  0.00           C
ATOM   3068  HG1 LYS A 846      64.790  42.150  35.070  1.00  0.00           H
ATOM   3069  HG2 LYS A 846      65.320  43.890  34.700  1.00  0.00           H
ATOM   3070  CD  LYS A 846      63.420  43.480  35.690  1.00  0.00           C
ATOM   3071  HD1 LYS A 846      63.430  44.390  36.310  1.00  0.00           H
ATOM   3072  HD2 LYS A 846      62.980  42.710  36.360  1.00  0.00           H
ATOM   3073  CE  LYS A 846      62.470  43.530  34.480  1.00  0.00           C
ATOM   3074  HE1 LYS A 846      61.380  43.590  34.690  1.00  0.00           H
ATOM   3075  HE2 LYS A 846      62.480  42.650  33.790  1.00  0.00           H
ATOM   3076  NZ  LYS A 846      62.900  44.550  33.600  1.00  0.00           N
ATOM   3077  HZ1 LYS A 846      63.660  44.100  33.040  1.00  0.00           H
ATOM   3078  HZ2 LYS A 846      63.350  45.330  34.110  1.00  0.00           H
ATOM   3079  HZ3 LYS A 846      62.240  44.870  32.860  1.00  0.00           H
ATOM   3080  C   LYS A 846      67.730  43.470  35.580  1.00  0.00           C
ATOM   3081  O   LYS A 846      67.910  42.890  34.460  1.00  0.00           O
ATOM   3082  N   THR A 847      68.120  44.720  35.930  1.00  0.00           N
ATOM   3083  HN  THR A 847      68.170  45.010  36.880  1.00  0.00           H
ATOM   3084  CA  THR A 847      68.730  45.550  34.840  1.00  0.00           C
ATOM   3085  HA  THR A 847      68.340  45.310  33.860  1.00  0.00           H
ATOM   3086  CB  THR A 847      68.240  47.050  35.050  1.00  0.00           C
ATOM   3087  HB  THR A 847      67.190  47.140  34.710  1.00  0.00           H
ATOM   3088  OG1 THR A 847      68.980  47.980  34.270  1.00  0.00           O
ATOM   3089  HG1 THR A 847      68.670  47.780  33.380  1.00  0.00           H
ATOM   3090  CG2 THR A 847      68.220  47.500  36.520  1.00  0.00           C
ATOM   3091 HG21 THR A 847      69.170  47.210  37.020  1.00  0.00           H
ATOM   3092 HG22 THR A 847      67.360  46.990  36.980  1.00  0.00           H
ATOM   3093 HG23 THR A 847      68.150  48.590  36.690  1.00  0.00           H
ATOM   3094  C   THR A 847      70.300  45.370  34.760  1.00  0.00           C
ATOM   3095  O   THR A 847      70.920  46.000  33.910  1.00  0.00           O
ATOM   3096  N   LYS A 848      71.020  44.560  35.570  1.00  0.00           N
ATOM   3097  HN  LYS A 848      70.490  44.240  36.350  1.00  0.00           H
ATOM   3098  CA  LYS A 848      72.430  44.320  35.470  1.00  0.00           C
ATOM   3099  HA  LYS A 848      72.920  45.230  35.170  1.00  0.00           H
ATOM   3100  CB  LYS A 848      72.990  43.940  36.800  1.00  0.00           C
ATOM   3101  HB1 LYS A 848      74.070  43.730  36.640  1.00  0.00           H
ATOM   3102  HB2 LYS A 848      72.500  43.010  37.170  1.00  0.00           H
ATOM   3103  CG  LYS A 848      72.720  45.050  37.870  1.00  0.00           C
ATOM   3104  HG1 LYS A 848      71.620  45.160  38.020  1.00  0.00           H
ATOM   3105  HG2 LYS A 848      73.190  45.930  37.390  1.00  0.00           H
ATOM   3106  CD  LYS A 848      73.380  44.880  39.220  1.00  0.00           C
ATOM   3107  HD1 LYS A 848      74.470  45.050  39.110  1.00  0.00           H
ATOM   3108  HD2 LYS A 848      73.210  43.860  39.620  1.00  0.00           H
ATOM   3109  CE  LYS A 848      72.740  45.810  40.270  1.00  0.00           C
ATOM   3110  HE1 LYS A 848      73.110  45.420  41.250  1.00  0.00           H
ATOM   3111  HE2 LYS A 848      71.640  45.760  40.400  1.00  0.00           H
ATOM   3112  NZ  LYS A 848      73.180  47.210  40.120  1.00  0.00           N
ATOM   3113  HZ1 LYS A 848      73.540  47.590  39.220  1.00  0.00           H
ATOM   3114  HZ2 LYS A 848      73.720  47.580  40.920  1.00  0.00           H
ATOM   3115  HZ3 LYS A 848      72.280  47.720  40.190  1.00  0.00           H
ATOM   3116  C   LYS A 848      72.810  43.270  34.470  1.00  0.00           C
ATOM   3117  O   LYS A 848      71.960  42.800  33.700  1.00  0.00           O
ATOM   3118  N   ARG A 849      74.110  42.960  34.300  1.00  0.00           N
ATOM   3119  HN  ARG A 849      74.830  43.420  34.800  1.00  0.00           H
ATOM   3120  CA  ARG A 849      74.490  42.000  33.290  1.00  0.00           C
ATOM   3121  HA  ARG A 849      73.750  41.810  32.520  1.00  0.00           H
ATOM   3122  CB  ARG A 849      75.790  42.450  32.550  1.00  0.00           C
ATOM   3123  HB1 ARG A 849      76.240  41.590  32.000  1.00  0.00           H
ATOM   3124  HB2 ARG A 849      76.530  42.790  33.300  1.00  0.00           H
ATOM   3125  CG  ARG A 849      75.610  43.680  31.670  1.00  0.00           C
ATOM   3126  HG1 ARG A 849      76.490  43.900  31.020  1.00  0.00           H
ATOM   3127  HG2 ARG A 849      75.610  44.590  32.310  1.00  0.00           H
ATOM   3128  CD  ARG A 849      74.340  43.720  30.830  1.00  0.00           C
ATOM   3129  HD1 ARG A 849      74.280  44.590  30.160  1.00  0.00           H
ATOM   3130  HD2 ARG A 849      73.420  43.720  31.450  1.00  0.00           H
ATOM   3131  NE  ARG A 849      74.400  42.510  30.030  1.00  0.00           N
ATOM   3132  HE  ARG A 849      75.310  42.110  30.070  1.00  0.00           H
ATOM   3133  CZ  ARG A 849      73.400  41.610  29.780  1.00  0.00           C
ATOM   3134  NH1 ARG A 849      73.760  40.420  29.400  1.00  0.00           N
ATOM   3135 HH11 ARG A 849      74.710  40.240  29.630  1.00  0.00           H
ATOM   3136 HH12 ARG A 849      72.980  39.780  29.360  1.00  0.00           H
ATOM   3137  NH2 ARG A 849      72.110  41.970  29.710  1.00  0.00           N
ATOM   3138 HH21 ARG A 849      71.780  42.900  29.760  1.00  0.00           H
ATOM   3139 HH22 ARG A 849      71.400  41.300  29.480  1.00  0.00           H
ATOM   3140  C   ARG A 849      74.680  40.610  33.920  1.00  0.00           C
ATOM   3141  O   ARG A 849      75.300  39.730  33.360  1.00  0.00           O
ATOM   3142  N   TYR A 850      74.200  40.540  35.160  1.00  0.00           N
ATOM   3143  HN  TYR A 850      73.680  41.310  35.550  1.00  0.00           H
ATOM   3144  CA  TYR A 850      74.440  39.380  36.090  1.00  0.00           C
ATOM   3145  HA  TYR A 850      75.340  38.910  35.750  1.00  0.00           H
ATOM   3146  CB  TYR A 850      74.600  39.750  37.570  1.00  0.00           C
ATOM   3147  HB1 TYR A 850      74.940  38.820  38.070  1.00  0.00           H
ATOM   3148  HB2 TYR A 850      73.620  40.180  37.870  1.00  0.00           H
ATOM   3149  CG  TYR A 850      75.600  40.860  37.820  1.00  0.00           C
ATOM   3150  CD1 TYR A 850      76.590  41.290  36.870  1.00  0.00           C
ATOM   3151  HD1 TYR A 850      76.620  40.750  35.940  1.00  0.00           H
ATOM   3152  CE1 TYR A 850      77.510  42.390  37.090  1.00  0.00           C
ATOM   3153  HE1 TYR A 850      78.220  42.720  36.360  1.00  0.00           H
ATOM   3154  CZ  TYR A 850      77.410  42.990  38.350  1.00  0.00           C
ATOM   3155  OH  TYR A 850      78.320  44.090  38.450  1.00  0.00           O
ATOM   3156  HH  TYR A 850      77.760  44.810  38.750  1.00  0.00           H
ATOM   3157  CD2 TYR A 850      75.410  41.640  38.980  1.00  0.00           C
ATOM   3158  HD2 TYR A 850      74.720  41.340  39.750  1.00  0.00           H
ATOM   3159  CE2 TYR A 850      76.330  42.710  39.260  1.00  0.00           C
ATOM   3160  HE2 TYR A 850      76.200  43.320  40.150  1.00  0.00           H
ATOM   3161  C   TYR A 850      73.320  38.430  35.920  1.00  0.00           C
ATOM   3162  O   TYR A 850      72.250  38.610  36.500  1.00  0.00           O
ATOM   3163  N   PHE A 851      73.640  37.310  35.310  1.00  0.00           N
ATOM   3164  HN  PHE A 851      74.550  37.240  34.910  1.00  0.00           H
ATOM   3165  CA  PHE A 851      72.780  36.110  35.250  1.00  0.00           C
ATOM   3166  HA  PHE A 851      73.430  35.290  34.990  1.00  0.00           H
ATOM   3167  CB  PHE A 851      72.070  35.710  36.560  1.00  0.00           C
ATOM   3168  HB1 PHE A 851      71.430  34.800  36.450  1.00  0.00           H
ATOM   3169  HB2 PHE A 851      71.330  36.450  36.930  1.00  0.00           H
ATOM   3170  CG  PHE A 851      72.970  35.300  37.690  1.00  0.00           C
ATOM   3171  CD1 PHE A 851      72.350  35.100  38.880  1.00  0.00           C
ATOM   3172  HD1 PHE A 851      71.270  35.150  39.020  1.00  0.00           H
ATOM   3173  CE1 PHE A 851      73.100  34.610  39.960  1.00  0.00           C
ATOM   3174  HE1 PHE A 851      72.650  34.550  40.940  1.00  0.00           H
ATOM   3175  CZ  PHE A 851      74.520  34.350  39.810  1.00  0.00           C
ATOM   3176  HZ  PHE A 851      75.040  33.810  40.570  1.00  0.00           H
ATOM   3177  CD2 PHE A 851      74.390  35.200  37.550  1.00  0.00           C
ATOM   3178  HD2 PHE A 851      74.850  35.430  36.600  1.00  0.00           H
ATOM   3179  CE2 PHE A 851      75.120  34.610  38.590  1.00  0.00           C
ATOM   3180  HE2 PHE A 851      76.170  34.430  38.390  1.00  0.00           H
ATOM   3181  C   PHE A 851      71.740  36.280  34.110  1.00  0.00           C
ATOM   3182  O   PHE A 851      71.200  37.410  33.860  1.00  0.00           O
ATOM   3183  N   PRO A 852      71.440  35.260  33.390  1.00  0.00           N
ATOM   3184  CD  PRO A 852      72.130  33.920  33.410  1.00  0.00           C
ATOM   3185  HD1 PRO A 852      71.860  33.460  34.390  1.00  0.00           H
ATOM   3186  HD2 PRO A 852      73.230  34.030  33.480  1.00  0.00           H
ATOM   3187  CA  PRO A 852      70.400  35.240  32.340  1.00  0.00           C
ATOM   3188  HA  PRO A 852      70.810  35.860  31.550  1.00  0.00           H
ATOM   3189  CB  PRO A 852      70.290  33.780  31.900  1.00  0.00           C
ATOM   3190  HB1 PRO A 852      70.140  33.680  30.800  1.00  0.00           H
ATOM   3191  HB2 PRO A 852      69.500  33.170  32.410  1.00  0.00           H
ATOM   3192  CG  PRO A 852      71.650  33.140  32.170  1.00  0.00           C
ATOM   3193  HG1 PRO A 852      71.610  32.020  32.240  1.00  0.00           H
ATOM   3194  HG2 PRO A 852      72.240  33.390  31.260  1.00  0.00           H
ATOM   3195  C   PRO A 852      69.080  35.990  32.680  1.00  0.00           C
ATOM   3196  O   PRO A 852      68.590  35.810  33.770  1.00  0.00           O
ATOM   3197  N   THR A 853      68.490  36.680  31.680  1.00  0.00           N
ATOM   3198  HN  THR A 853      68.850  36.700  30.750  1.00  0.00           H
ATOM   3199  CA  THR A 853      67.360  37.550  32.010  1.00  0.00           C
ATOM   3200  HA  THR A 853      67.730  38.320  32.670  1.00  0.00           H
ATOM   3201  CB  THR A 853      66.860  38.220  30.710  1.00  0.00           C
ATOM   3202  HB  THR A 853      67.640  38.770  30.140  1.00  0.00           H
ATOM   3203  OG1 THR A 853      65.880  39.140  31.030  1.00  0.00           O
ATOM   3204  HG1 THR A 853      65.720  39.760  30.310  1.00  0.00           H
ATOM   3205  CG2 THR A 853      66.110  37.220  29.800  1.00  0.00           C
ATOM   3206 HG21 THR A 853      66.860  36.530  29.360  1.00  0.00           H
ATOM   3207 HG22 THR A 853      65.520  37.680  28.980  1.00  0.00           H
ATOM   3208 HG23 THR A 853      65.430  36.560  30.370  1.00  0.00           H
ATOM   3209  C   THR A 853      66.200  36.990  32.850  1.00  0.00           C
ATOM   3210  O   THR A 853      65.650  37.700  33.730  1.00  0.00           O
ATOM   3211  N   LYS A 854      65.770  35.710  32.660  1.00  0.00           N
ATOM   3212  HN  LYS A 854      66.240  35.110  32.000  1.00  0.00           H
ATOM   3213  CA  LYS A 854      64.860  34.980  33.500  1.00  0.00           C
ATOM   3214  HA  LYS A 854      63.930  35.530  33.440  1.00  0.00           H
ATOM   3215  CB  LYS A 854      64.490  33.740  32.840  1.00  0.00           C
ATOM   3216  HB1 LYS A 854      65.380  33.110  32.660  1.00  0.00           H
ATOM   3217  HB2 LYS A 854      64.310  33.880  31.750  1.00  0.00           H
ATOM   3218  CG  LYS A 854      63.390  32.920  33.490  1.00  0.00           C
ATOM   3219  HG1 LYS A 854      62.460  33.410  33.850  1.00  0.00           H
ATOM   3220  HG2 LYS A 854      63.750  32.310  34.350  1.00  0.00           H
ATOM   3221  CD  LYS A 854      62.760  31.970  32.390  1.00  0.00           C
ATOM   3222  HD1 LYS A 854      62.350  31.010  32.780  1.00  0.00           H
ATOM   3223  HD2 LYS A 854      63.670  31.720  31.790  1.00  0.00           H
ATOM   3224  CE  LYS A 854      61.730  32.700  31.570  1.00  0.00           C
ATOM   3225  HE1 LYS A 854      62.220  33.640  31.250  1.00  0.00           H
ATOM   3226  HE2 LYS A 854      60.780  32.940  32.110  1.00  0.00           H
ATOM   3227  NZ  LYS A 854      61.290  31.940  30.450  1.00  0.00           N
ATOM   3228  HZ1 LYS A 854      62.060  31.930  29.740  1.00  0.00           H
ATOM   3229  HZ2 LYS A 854      60.450  32.410  30.080  1.00  0.00           H
ATOM   3230  HZ3 LYS A 854      61.030  30.960  30.700  1.00  0.00           H
ATOM   3231  C   LYS A 854      65.240  34.840  34.950  1.00  0.00           C
ATOM   3232  O   LYS A 854      64.450  34.980  35.870  1.00  0.00           O
ATOM   3233  N   VAL A 855      66.560  34.550  35.190  1.00  0.00           N
ATOM   3234  HN  VAL A 855      67.180  34.420  34.430  1.00  0.00           H
ATOM   3235  CA  VAL A 855      67.060  34.300  36.540  1.00  0.00           C
ATOM   3236  HA  VAL A 855      66.290  33.680  36.980  1.00  0.00           H
ATOM   3237  CB  VAL A 855      68.450  33.600  36.520  1.00  0.00           C
ATOM   3238  HB  VAL A 855      69.190  34.240  36.000  1.00  0.00           H
ATOM   3239  CG1 VAL A 855      68.930  33.410  37.960  1.00  0.00           C
ATOM   3240 HG11 VAL A 855      69.710  32.620  37.870  1.00  0.00           H
ATOM   3241 HG12 VAL A 855      68.170  32.910  38.600  1.00  0.00           H
ATOM   3242 HG13 VAL A 855      69.400  34.280  38.450  1.00  0.00           H
ATOM   3243  CG2 VAL A 855      68.350  32.310  35.770  1.00  0.00           C
ATOM   3244 HG21 VAL A 855      68.020  32.410  34.710  1.00  0.00           H
ATOM   3245 HG22 VAL A 855      67.620  31.600  36.210  1.00  0.00           H
ATOM   3246 HG23 VAL A 855      69.320  31.770  35.800  1.00  0.00           H
ATOM   3247  C   VAL A 855      67.110  35.590  37.330  1.00  0.00           C
ATOM   3248  O   VAL A 855      66.480  35.760  38.340  1.00  0.00           O
ATOM   3249  N   ARG A 856      67.810  36.650  36.800  1.00  0.00           N
ATOM   3250  HN  ARG A 856      68.320  36.520  35.950  1.00  0.00           H
ATOM   3251  CA  ARG A 856      67.890  37.980  37.400  1.00  0.00           C
ATOM   3252  HA  ARG A 856      68.310  37.820  38.370  1.00  0.00           H
ATOM   3253  CB  ARG A 856      68.860  38.940  36.690  1.00  0.00           C
ATOM   3254  HB1 ARG A 856      69.870  38.470  36.740  1.00  0.00           H
ATOM   3255  HB2 ARG A 856      68.880  39.930  37.210  1.00  0.00           H
ATOM   3256  CG  ARG A 856      68.580  39.290  35.230  1.00  0.00           C
ATOM   3257  HG1 ARG A 856      67.700  39.950  35.140  1.00  0.00           H
ATOM   3258  HG2 ARG A 856      68.400  38.310  34.740  1.00  0.00           H
ATOM   3259  CD  ARG A 856      69.720  40.120  34.580  1.00  0.00           C
ATOM   3260  HD1 ARG A 856      70.750  39.710  34.500  1.00  0.00           H
ATOM   3261  HD2 ARG A 856      69.780  41.090  35.100  1.00  0.00           H
ATOM   3262  NE  ARG A 856      69.180  40.440  33.230  1.00  0.00           N
ATOM   3263  HE  ARG A 856      68.510  41.170  33.140  1.00  0.00           H
ATOM   3264  CZ  ARG A 856      69.790  40.160  32.050  1.00  0.00           C
ATOM   3265  NH1 ARG A 856      70.670  39.220  31.930  1.00  0.00           N
ATOM   3266 HH11 ARG A 856      70.800  38.610  32.720  1.00  0.00           H
ATOM   3267 HH12 ARG A 856      70.900  38.900  31.010  1.00  0.00           H
ATOM   3268  NH2 ARG A 856      69.360  40.750  30.960  1.00  0.00           N
ATOM   3269 HH21 ARG A 856      69.780  40.560  30.070  1.00  0.00           H
ATOM   3270 HH22 ARG A 856      68.570  41.360  31.020  1.00  0.00           H
ATOM   3271  C   ARG A 856      66.520  38.640  37.590  1.00  0.00           C
ATOM   3272  O   ARG A 856      66.350  39.200  38.680  1.00  0.00           O
ATOM   3273  N   SER A 857      65.580  38.620  36.660  1.00  0.00           N
ATOM   3274  HN  SER A 857      65.920  38.200  35.820  1.00  0.00           H
ATOM   3275  CA  SER A 857      64.250  39.170  36.740  1.00  0.00           C
ATOM   3276  HA  SER A 857      64.450  40.180  37.070  1.00  0.00           H
ATOM   3277  CB  SER A 857      63.560  39.280  35.380  1.00  0.00           C
ATOM   3278  HB1 SER A 857      63.440  38.230  35.040  1.00  0.00           H
ATOM   3279  HB2 SER A 857      64.180  39.800  34.620  1.00  0.00           H
ATOM   3280  OG  SER A 857      62.220  39.830  35.440  1.00  0.00           O
ATOM   3281  HG1 SER A 857      61.970  39.980  34.520  1.00  0.00           H
ATOM   3282  C   SER A 857      63.490  38.420  37.800  1.00  0.00           C
ATOM   3283  O   SER A 857      62.720  38.940  38.580  1.00  0.00           O
ATOM   3284  N   THR A 858      63.700  37.050  37.930  1.00  0.00           N
ATOM   3285  HN  THR A 858      64.190  36.570  37.210  1.00  0.00           H
ATOM   3286  CA  THR A 858      63.070  36.280  39.000  1.00  0.00           C
ATOM   3287  HA  THR A 858      62.000  36.410  38.890  1.00  0.00           H
ATOM   3288  CB  THR A 858      63.170  34.770  38.890  1.00  0.00           C
ATOM   3289  HB  THR A 858      64.220  34.410  38.770  1.00  0.00           H
ATOM   3290  OG1 THR A 858      62.450  34.390  37.750  1.00  0.00           O
ATOM   3291  HG1 THR A 858      63.040  34.680  37.060  1.00  0.00           H
ATOM   3292  CG2 THR A 858      62.410  33.970  40.040  1.00  0.00           C
ATOM   3293 HG21 THR A 858      62.770  34.330  41.020  1.00  0.00           H
ATOM   3294 HG22 THR A 858      62.430  32.880  39.860  1.00  0.00           H
ATOM   3295 HG23 THR A 858      61.350  34.330  40.050  1.00  0.00           H
ATOM   3296  C   THR A 858      63.630  36.720  40.360  1.00  0.00           C
ATOM   3297  O   THR A 858      62.920  36.960  41.320  1.00  0.00           O
ATOM   3298  N   ILE A 859      65.010  36.890  40.450  1.00  0.00           N
ATOM   3299  HN  ILE A 859      65.520  36.660  39.620  1.00  0.00           H
ATOM   3300  CA  ILE A 859      65.580  37.440  41.670  1.00  0.00           C
ATOM   3301  HA  ILE A 859      65.240  36.780  42.470  1.00  0.00           H
ATOM   3302  CB  ILE A 859      67.100  37.500  41.450  1.00  0.00           C
ATOM   3303  HB  ILE A 859      67.280  37.890  40.430  1.00  0.00           H
ATOM   3304  CG2 ILE A 859      67.870  38.450  42.430  1.00  0.00           C
ATOM   3305 HG21 ILE A 859      67.720  39.530  42.190  1.00  0.00           H
ATOM   3306 HG22 ILE A 859      68.960  38.230  42.460  1.00  0.00           H
ATOM   3307 HG23 ILE A 859      67.590  38.240  43.480  1.00  0.00           H
ATOM   3308  CG1 ILE A 859      67.580  35.980  41.570  1.00  0.00           C
ATOM   3309 HG11 ILE A 859      66.730  35.330  41.260  1.00  0.00           H
ATOM   3310 HG12 ILE A 859      67.770  35.810  42.660  1.00  0.00           H
ATOM   3311  CD  ILE A 859      68.900  35.670  40.880  1.00  0.00           C
ATOM   3312  HD1 ILE A 859      69.290  34.670  41.180  1.00  0.00           H
ATOM   3313  HD2 ILE A 859      69.690  36.440  41.050  1.00  0.00           H
ATOM   3314  HD3 ILE A 859      68.700  35.630  39.790  1.00  0.00           H
ATOM   3315  C   ILE A 859      65.120  38.850  42.100  1.00  0.00           C
ATOM   3316  O   ILE A 859      65.090  39.080  43.290  1.00  0.00           O
ATOM   3317  N   SER A 860      64.780  39.800  41.200  1.00  0.00           N
ATOM   3318  HN  SER A 860      65.070  39.770  40.240  1.00  0.00           H
ATOM   3319  CA  SER A 860      64.190  41.080  41.500  1.00  0.00           C
ATOM   3320  HA  SER A 860      64.820  41.530  42.250  1.00  0.00           H
ATOM   3321  CB  SER A 860      64.370  41.980  40.300  1.00  0.00           C
ATOM   3322  HB1 SER A 860      63.990  42.990  40.550  1.00  0.00           H
ATOM   3323  HB2 SER A 860      63.870  41.620  39.380  1.00  0.00           H
ATOM   3324  OG  SER A 860      65.820  42.050  40.100  1.00  0.00           O
ATOM   3325  HG1 SER A 860      66.160  42.200  40.990  1.00  0.00           H
ATOM   3326  C   SER A 860      62.730  40.940  41.890  1.00  0.00           C
ATOM   3327  O   SER A 860      62.320  41.470  42.870  1.00  0.00           O
ATOM   3328  N   ASP A 861      61.940  40.120  41.140  1.00  0.00           N
ATOM   3329  HN  ASP A 861      62.270  39.600  40.350  1.00  0.00           H
ATOM   3330  CA  ASP A 861      60.540  39.740  41.550  1.00  0.00           C
ATOM   3331  HA  ASP A 861      60.040  40.680  41.760  1.00  0.00           H
ATOM   3332  CB  ASP A 861      59.780  38.930  40.520  1.00  0.00           C
ATOM   3333  HB1 ASP A 861      58.940  38.310  40.880  1.00  0.00           H
ATOM   3334  HB2 ASP A 861      60.460  38.120  40.160  1.00  0.00           H
ATOM   3335  CG  ASP A 861      59.190  39.870  39.480  1.00  0.00           C
ATOM   3336  OD1 ASP A 861      59.700  40.970  39.220  1.00  0.00           O
ATOM   3337  OD2 ASP A 861      58.200  39.390  38.820  1.00  0.00           O
ATOM   3338  C   ASP A 861      60.490  39.040  42.920  1.00  0.00           C
ATOM   3339  O   ASP A 861      59.610  39.320  43.700  1.00  0.00           O
ATOM   3340  N   PHE A 862      61.570  38.310  43.310  1.00  0.00           N
ATOM   3341  HN  PHE A 862      62.280  38.000  42.670  1.00  0.00           H
ATOM   3342  CA  PHE A 862      61.690  37.630  44.580  1.00  0.00           C
ATOM   3343  HA  PHE A 862      60.690  37.430  44.980  1.00  0.00           H
ATOM   3344  CB  PHE A 862      62.330  36.340  44.220  1.00  0.00           C
ATOM   3345  HB1 PHE A 862      63.450  36.410  44.180  1.00  0.00           H
ATOM   3346  HB2 PHE A 862      62.060  35.850  43.260  1.00  0.00           H
ATOM   3347  CG  PHE A 862      61.990  35.230  45.190  1.00  0.00           C
ATOM   3348  CD1 PHE A 862      60.670  35.020  45.520  1.00  0.00           C
ATOM   3349  HD1 PHE A 862      59.850  35.560  45.090  1.00  0.00           H
ATOM   3350  CE1 PHE A 862      60.420  33.880  46.350  1.00  0.00           C
ATOM   3351  HE1 PHE A 862      59.370  33.680  46.530  1.00  0.00           H
ATOM   3352  CZ  PHE A 862      61.460  33.050  46.880  1.00  0.00           C
ATOM   3353  HZ  PHE A 862      61.270  32.200  47.520  1.00  0.00           H
ATOM   3354  CD2 PHE A 862      63.070  34.370  45.570  1.00  0.00           C
ATOM   3355  HD2 PHE A 862      64.070  34.520  45.170  1.00  0.00           H
ATOM   3356  CE2 PHE A 862      62.760  33.300  46.490  1.00  0.00           C
ATOM   3357  HE2 PHE A 862      63.540  32.630  46.820  1.00  0.00           H
ATOM   3358  C   PHE A 862      62.390  38.350  45.680  1.00  0.00           C
ATOM   3359  O   PHE A 862      62.590  37.850  46.790  1.00  0.00           O
ATOM   3360  N   ALA A 863      62.840  39.610  45.380  1.00  0.00           N
ATOM   3361  HN  ALA A 863      62.620  39.990  44.480  1.00  0.00           H
ATOM   3362  CA  ALA A 863      63.750  40.420  46.190  1.00  0.00           C
ATOM   3363  HA  ALA A 863      64.680  39.870  46.320  1.00  0.00           H
ATOM   3364  CB  ALA A 863      64.020  41.790  45.480  1.00  0.00           C
ATOM   3365  HB1 ALA A 863      63.110  42.430  45.380  1.00  0.00           H
ATOM   3366  HB2 ALA A 863      64.380  41.660  44.440  1.00  0.00           H
ATOM   3367  HB3 ALA A 863      64.920  42.250  45.970  1.00  0.00           H
ATOM   3368  C   ALA A 863      63.290  40.620  47.590  1.00  0.00           C
ATOM   3369  O   ALA A 863      64.080  40.600  48.540  1.00  0.00           O
ATOM   3370  N   VAL A 864      62.010  40.920  47.720  1.00  0.00           N
ATOM   3371  HN  VAL A 864      61.530  41.140  46.870  1.00  0.00           H
ATOM   3372  CA  VAL A 864      61.420  41.220  49.000  1.00  0.00           C
ATOM   3373  HA  VAL A 864      62.040  42.010  49.430  1.00  0.00           H
ATOM   3374  CB  VAL A 864      60.020  41.870  49.000  1.00  0.00           C
ATOM   3375  HB  VAL A 864      60.020  42.690  48.260  1.00  0.00           H
ATOM   3376  CG1 VAL A 864      58.900  40.940  48.630  1.00  0.00           C
ATOM   3377 HG11 VAL A 864      59.100  40.590  47.590  1.00  0.00           H
ATOM   3378 HG12 VAL A 864      57.890  41.390  48.780  1.00  0.00           H
ATOM   3379 HG13 VAL A 864      58.890  40.100  49.350  1.00  0.00           H
ATOM   3380  CG2 VAL A 864      59.720  42.470  50.400  1.00  0.00           C
ATOM   3381 HG21 VAL A 864      59.340  41.760  51.160  1.00  0.00           H
ATOM   3382 HG22 VAL A 864      59.000  43.300  50.240  1.00  0.00           H
ATOM   3383 HG23 VAL A 864      60.590  42.930  50.890  1.00  0.00           H
ATOM   3384  C   VAL A 864      61.420  40.010  49.990  1.00  0.00           C
ATOM   3385  O   VAL A 864      61.840  40.120  51.100  1.00  0.00           O
ATOM   3386  N   PHE A 865      61.060  38.860  49.560  1.00  0.00           N
ATOM   3387  HN  PHE A 865      60.690  38.850  48.640  1.00  0.00           H
ATOM   3388  CA  PHE A 865      61.020  37.560  50.330  1.00  0.00           C
ATOM   3389  HA  PHE A 865      60.570  37.600  51.310  1.00  0.00           H
ATOM   3390  CB  PHE A 865      60.280  36.540  49.480  1.00  0.00           C
ATOM   3391  HB1 PHE A 865      60.840  36.130  48.620  1.00  0.00           H
ATOM   3392  HB2 PHE A 865      59.290  36.880  49.110  1.00  0.00           H
ATOM   3393  CG  PHE A 865      60.090  35.350  50.350  1.00  0.00           C
ATOM   3394  CD1 PHE A 865      60.990  34.240  50.240  1.00  0.00           C
ATOM   3395  HD1 PHE A 865      61.860  34.180  49.610  1.00  0.00           H
ATOM   3396  CE1 PHE A 865      60.830  33.130  51.090  1.00  0.00           C
ATOM   3397  HE1 PHE A 865      61.440  32.240  51.050  1.00  0.00           H
ATOM   3398  CZ  PHE A 865      59.760  33.080  51.970  1.00  0.00           C
ATOM   3399  HZ  PHE A 865      59.600  32.310  52.710  1.00  0.00           H
ATOM   3400  CD2 PHE A 865      59.040  35.270  51.200  1.00  0.00           C
ATOM   3401  HD2 PHE A 865      58.360  36.080  50.980  1.00  0.00           H
ATOM   3402  CE2 PHE A 865      58.860  34.140  52.020  1.00  0.00           C
ATOM   3403  HE2 PHE A 865      57.970  34.120  52.640  1.00  0.00           H
ATOM   3404  C   PHE A 865      62.450  37.080  50.600  1.00  0.00           C
ATOM   3405  O   PHE A 865      62.780  36.660  51.720  1.00  0.00           O
ATOM   3406  N   LEU A 866      63.350  37.150  49.610  1.00  0.00           N
ATOM   3407  HN  LEU A 866      63.040  37.600  48.770  1.00  0.00           H
ATOM   3408  CA  LEU A 866      64.700  36.870  49.770  1.00  0.00           C
ATOM   3409  HA  LEU A 866      64.780  35.800  49.880  1.00  0.00           H
ATOM   3410  CB  LEU A 866      65.470  37.050  48.470  1.00  0.00           C
ATOM   3411  HB1 LEU A 866      65.440  38.110  48.150  1.00  0.00           H
ATOM   3412  HB2 LEU A 866      64.880  36.380  47.810  1.00  0.00           H
ATOM   3413  CG  LEU A 866      66.980  36.660  48.400  1.00  0.00           C
ATOM   3414  HG  LEU A 866      67.620  37.450  48.860  1.00  0.00           H
ATOM   3415  CD1 LEU A 866      67.290  35.350  49.150  1.00  0.00           C
ATOM   3416 HD11 LEU A 866      66.700  34.450  48.860  1.00  0.00           H
ATOM   3417 HD12 LEU A 866      67.130  35.410  50.240  1.00  0.00           H
ATOM   3418 HD13 LEU A 866      68.360  35.120  48.950  1.00  0.00           H
ATOM   3419  CD2 LEU A 866      67.460  36.520  46.920  1.00  0.00           C
ATOM   3420 HD21 LEU A 866      68.570  36.440  46.970  1.00  0.00           H
ATOM   3421 HD22 LEU A 866      67.210  37.470  46.410  1.00  0.00           H
ATOM   3422 HD23 LEU A 866      67.010  35.690  46.320  1.00  0.00           H
ATOM   3423  C   LEU A 866      65.440  37.730  50.840  1.00  0.00           C
ATOM   3424  O   LEU A 866      66.220  37.220  51.650  1.00  0.00           O
ATOM   3425  N   THR A 867      65.180  39.110  50.800  1.00  0.00           N
ATOM   3426  HN  THR A 867      64.650  39.490  50.040  1.00  0.00           H
ATOM   3427  CA  THR A 867      65.550  40.090  51.920  1.00  0.00           C
ATOM   3428  HA  THR A 867      66.620  39.980  51.990  1.00  0.00           H
ATOM   3429  CB  THR A 867      65.240  41.560  51.640  1.00  0.00           C
ATOM   3430  HB  THR A 867      64.160  41.780  51.720  1.00  0.00           H
ATOM   3431  OG1 THR A 867      65.900  42.080  50.500  1.00  0.00           O
ATOM   3432  HG1 THR A 867      65.540  41.750  49.670  1.00  0.00           H
ATOM   3433  CG2 THR A 867      65.880  42.370  52.820  1.00  0.00           C
ATOM   3434 HG21 THR A 867      65.790  43.460  52.640  1.00  0.00           H
ATOM   3435 HG22 THR A 867      66.920  42.010  53.000  1.00  0.00           H
ATOM   3436 HG23 THR A 867      65.230  42.250  53.710  1.00  0.00           H
ATOM   3437  C   THR A 867      65.030  39.750  53.360  1.00  0.00           C
ATOM   3438  O   THR A 867      65.810  39.740  54.310  1.00  0.00           O
ATOM   3439  N   ILE A 868      63.790  39.420  53.610  1.00  0.00           N
ATOM   3440  HN  ILE A 868      63.100  39.500  52.890  1.00  0.00           H
ATOM   3441  CA  ILE A 868      63.270  38.830  54.840  1.00  0.00           C
ATOM   3442  HA  ILE A 868      63.510  39.610  55.550  1.00  0.00           H
ATOM   3443  CB  ILE A 868      61.760  38.750  54.970  1.00  0.00           C
ATOM   3444  HB  ILE A 868      61.390  38.210  54.080  1.00  0.00           H
ATOM   3445  CG2 ILE A 868      61.360  38.120  56.330  1.00  0.00           C
ATOM   3446 HG21 ILE A 868      60.250  38.040  56.330  1.00  0.00           H
ATOM   3447 HG22 ILE A 868      61.760  38.660  57.200  1.00  0.00           H
ATOM   3448 HG23 ILE A 868      61.600  37.040  56.410  1.00  0.00           H
ATOM   3449  CG1 ILE A 868      61.140  40.130  54.670  1.00  0.00           C
ATOM   3450 HG11 ILE A 868      61.700  40.760  53.940  1.00  0.00           H
ATOM   3451 HG12 ILE A 868      61.070  40.760  55.590  1.00  0.00           H
ATOM   3452  CD  ILE A 868      59.730  40.140  54.090  1.00  0.00           C
ATOM   3453  HD1 ILE A 868      59.440  41.210  54.190  1.00  0.00           H
ATOM   3454  HD2 ILE A 868      59.110  39.490  54.740  1.00  0.00           H
ATOM   3455  HD3 ILE A 868      59.700  39.920  52.990  1.00  0.00           H
ATOM   3456  C   ILE A 868      63.990  37.510  55.260  1.00  0.00           C
ATOM   3457  O   ILE A 868      64.270  37.350  56.430  1.00  0.00           O
ATOM   3458  N   VAL A 869      64.270  36.550  54.340  1.00  0.00           N
ATOM   3459  HN  VAL A 869      64.010  36.680  53.390  1.00  0.00           H
ATOM   3460  CA  VAL A 869      65.010  35.300  54.580  1.00  0.00           C
ATOM   3461  HA  VAL A 869      64.550  34.930  55.470  1.00  0.00           H
ATOM   3462  CB  VAL A 869      64.740  34.280  53.490  1.00  0.00           C
ATOM   3463  HB  VAL A 869      64.800  34.740  52.490  1.00  0.00           H
ATOM   3464  CG1 VAL A 869      65.570  32.960  53.660  1.00  0.00           C
ATOM   3465 HG11 VAL A 869      66.640  33.090  53.410  1.00  0.00           H
ATOM   3466 HG12 VAL A 869      65.170  32.170  52.980  1.00  0.00           H
ATOM   3467 HG13 VAL A 869      65.430  32.630  54.710  1.00  0.00           H
ATOM   3468  CG2 VAL A 869      63.300  33.830  53.670  1.00  0.00           C
ATOM   3469 HG21 VAL A 869      62.910  33.310  52.770  1.00  0.00           H
ATOM   3470 HG22 VAL A 869      62.660  34.720  53.830  1.00  0.00           H
ATOM   3471 HG23 VAL A 869      63.290  33.130  54.540  1.00  0.00           H
ATOM   3472  C   VAL A 869      66.470  35.430  55.040  1.00  0.00           C
ATOM   3473  O   VAL A 869      66.900  34.900  56.040  1.00  0.00           O
ATOM   3474  N   ILE A 870      67.260  36.290  54.320  1.00  0.00           N
ATOM   3475  HN  ILE A 870      66.840  36.770  53.540  1.00  0.00           H
ATOM   3476  CA  ILE A 870      68.560  36.740  54.760  1.00  0.00           C
ATOM   3477  HA  ILE A 870      69.090  35.820  54.900  1.00  0.00           H
ATOM   3478  CB  ILE A 870      69.150  37.630  53.670  1.00  0.00           C
ATOM   3479  HB  ILE A 870      68.370  38.360  53.370  1.00  0.00           H
ATOM   3480  CG2 ILE A 870      70.370  38.410  54.240  1.00  0.00           C
ATOM   3481 HG21 ILE A 870      71.220  37.780  54.550  1.00  0.00           H
ATOM   3482 HG22 ILE A 870      70.080  39.200  54.970  1.00  0.00           H
ATOM   3483 HG23 ILE A 870      70.870  39.030  53.470  1.00  0.00           H
ATOM   3484  CG1 ILE A 870      69.490  36.750  52.430  1.00  0.00           C
ATOM   3485 HG11 ILE A 870      68.660  36.040  52.240  1.00  0.00           H
ATOM   3486 HG12 ILE A 870      70.340  36.070  52.650  1.00  0.00           H
ATOM   3487  CD  ILE A 870      69.740  37.500  51.160  1.00  0.00           C
ATOM   3488  HD1 ILE A 870      70.780  37.840  50.950  1.00  0.00           H
ATOM   3489  HD2 ILE A 870      69.130  38.410  50.990  1.00  0.00           H
ATOM   3490  HD3 ILE A 870      69.650  36.820  50.290  1.00  0.00           H
ATOM   3491  C   ILE A 870      68.640  37.420  56.150  1.00  0.00           C
ATOM   3492  O   ILE A 870      69.410  37.010  56.980  1.00  0.00           O
ATOM   3493  N   MET A 871      67.680  38.270  56.520  1.00  0.00           N
ATOM   3494  HN  MET A 871      66.970  38.570  55.880  1.00  0.00           H
ATOM   3495  CA  MET A 871      67.590  38.790  57.860  1.00  0.00           C
ATOM   3496  HA  MET A 871      68.620  39.060  58.030  1.00  0.00           H
ATOM   3497  CB  MET A 871      66.630  40.080  57.820  1.00  0.00           C
ATOM   3498  HB1 MET A 871      66.440  40.420  58.860  1.00  0.00           H
ATOM   3499  HB2 MET A 871      65.650  39.710  57.460  1.00  0.00           H
ATOM   3500  CG  MET A 871      67.130  41.240  56.860  1.00  0.00           C
ATOM   3501  HG1 MET A 871      66.350  42.030  56.860  1.00  0.00           H
ATOM   3502  HG2 MET A 871      67.220  40.730  55.890  1.00  0.00           H
ATOM   3503  SD  MET A 871      68.610  42.030  57.440  1.00  0.00           S
ATOM   3504  CE  MET A 871      68.420  43.270  56.010  1.00  0.00           C
ATOM   3505  HE1 MET A 871      69.260  43.980  56.100  1.00  0.00           H
ATOM   3506  HE2 MET A 871      67.450  43.790  55.820  1.00  0.00           H
ATOM   3507  HE3 MET A 871      68.630  42.670  55.090  1.00  0.00           H
ATOM   3508  C   MET A 871      67.120  37.830  59.030  1.00  0.00           C
ATOM   3509  O   MET A 871      67.740  37.910  60.090  1.00  0.00           O
ATOM   3510  N   VAL A 872      66.170  36.890  58.830  1.00  0.00           N
ATOM   3511  HN  VAL A 872      65.590  36.730  58.030  1.00  0.00           H
ATOM   3512  CA  VAL A 872      65.940  35.930  59.840  1.00  0.00           C
ATOM   3513  HA  VAL A 872      65.750  36.320  60.830  1.00  0.00           H
ATOM   3514  CB  VAL A 872      64.650  35.140  59.660  1.00  0.00           C
ATOM   3515  HB  VAL A 872      64.500  34.530  60.580  1.00  0.00           H
ATOM   3516  CG1 VAL A 872      63.480  36.160  59.750  1.00  0.00           C
ATOM   3517 HG11 VAL A 872      63.540  36.970  58.990  1.00  0.00           H
ATOM   3518 HG12 VAL A 872      63.350  36.650  60.740  1.00  0.00           H
ATOM   3519 HG13 VAL A 872      62.520  35.620  59.500  1.00  0.00           H
ATOM   3520  CG2 VAL A 872      64.510  34.210  58.410  1.00  0.00           C
ATOM   3521 HG21 VAL A 872      63.710  33.450  58.580  1.00  0.00           H
ATOM   3522 HG22 VAL A 872      65.470  33.720  58.160  1.00  0.00           H
ATOM   3523 HG23 VAL A 872      64.210  34.870  57.570  1.00  0.00           H
ATOM   3524  C   VAL A 872      67.060  34.900  59.940  1.00  0.00           C
ATOM   3525  O   VAL A 872      67.330  34.380  60.980  1.00  0.00           O
ATOM   3526  N   THR A 873      67.820  34.580  58.860  1.00  0.00           N
ATOM   3527  HN  THR A 873      67.660  35.130  58.040  1.00  0.00           H
ATOM   3528  CA  THR A 873      69.000  33.760  59.040  1.00  0.00           C
ATOM   3529  HA  THR A 873      68.770  32.870  59.600  1.00  0.00           H
ATOM   3530  CB  THR A 873      69.570  33.440  57.680  1.00  0.00           C
ATOM   3531  HB  THR A 873      69.970  34.380  57.220  1.00  0.00           H
ATOM   3532  OG1 THR A 873      68.540  33.030  56.740  1.00  0.00           O
ATOM   3533  HG1 THR A 873      67.890  33.720  56.610  1.00  0.00           H
ATOM   3534  CG2 THR A 873      70.710  32.450  57.730  1.00  0.00           C
ATOM   3535 HG21 THR A 873      71.110  32.170  56.720  1.00  0.00           H
ATOM   3536 HG22 THR A 873      70.450  31.590  58.380  1.00  0.00           H
ATOM   3537 HG23 THR A 873      71.650  32.870  58.140  1.00  0.00           H
ATOM   3538  C   THR A 873      70.060  34.470  59.830  1.00  0.00           C
ATOM   3539  O   THR A 873      70.670  33.860  60.670  1.00  0.00           O
ATOM   3540  N   ILE A 874      70.340  35.800  59.650  1.00  0.00           N
ATOM   3541  HN  ILE A 874      69.700  36.280  59.070  1.00  0.00           H
ATOM   3542  CA  ILE A 874      71.290  36.580  60.480  1.00  0.00           C
ATOM   3543  HA  ILE A 874      72.280  36.120  60.540  1.00  0.00           H
ATOM   3544  CB  ILE A 874      71.610  37.940  59.720  1.00  0.00           C
ATOM   3545  HB  ILE A 874      70.670  38.350  59.290  1.00  0.00           H
ATOM   3546  CG2 ILE A 874      72.360  38.890  60.700  1.00  0.00           C
ATOM   3547 HG21 ILE A 874      73.260  38.390  61.090  1.00  0.00           H
ATOM   3548 HG22 ILE A 874      71.780  39.030  61.630  1.00  0.00           H
ATOM   3549 HG23 ILE A 874      72.810  39.840  60.320  1.00  0.00           H
ATOM   3550  CG1 ILE A 874      72.480  37.570  58.430  1.00  0.00           C
ATOM   3551 HG11 ILE A 874      71.900  36.830  57.840  1.00  0.00           H
ATOM   3552 HG12 ILE A 874      73.450  37.130  58.740  1.00  0.00           H
ATOM   3553  CD  ILE A 874      72.710  38.790  57.620  1.00  0.00           C
ATOM   3554  HD1 ILE A 874      73.510  39.390  58.110  1.00  0.00           H
ATOM   3555  HD2 ILE A 874      71.770  39.380  57.560  1.00  0.00           H
ATOM   3556  HD3 ILE A 874      73.160  38.510  56.650  1.00  0.00           H
ATOM   3557  C   ILE A 874      70.890  36.730  61.950  1.00  0.00           C
ATOM   3558  O   ILE A 874      71.660  36.490  62.860  1.00  0.00           O
ATOM   3559  N   ASP A 875      69.610  37.040  62.230  1.00  0.00           N
ATOM   3560  HN  ASP A 875      69.010  37.240  61.460  1.00  0.00           H
ATOM   3561  CA  ASP A 875      68.990  36.870  63.550  1.00  0.00           C
ATOM   3562  HA  ASP A 875      69.520  37.570  64.170  1.00  0.00           H
ATOM   3563  CB  ASP A 875      67.480  37.300  63.400  1.00  0.00           C
ATOM   3564  HB1 ASP A 875      66.790  36.580  62.920  1.00  0.00           H
ATOM   3565  HB2 ASP A 875      67.540  38.180  62.710  1.00  0.00           H
ATOM   3566  CG  ASP A 875      66.940  37.910  64.610  1.00  0.00           C
ATOM   3567  OD1 ASP A 875      67.770  38.050  65.540  1.00  0.00           O
ATOM   3568  OD2 ASP A 875      65.730  38.300  64.740  1.00  0.00           O
ATOM   3569  C   ASP A 875      69.050  35.430  64.210  1.00  0.00           C
ATOM   3570  O   ASP A 875      69.260  35.160  65.390  1.00  0.00           O
ATOM   3571  N   TYR A 876      68.810  34.400  63.450  1.00  0.00           N
ATOM   3572  HN  TYR A 876      68.570  34.450  62.480  1.00  0.00           H
ATOM   3573  CA  TYR A 876      68.860  33.040  63.860  1.00  0.00           C
ATOM   3574  HA  TYR A 876      68.390  32.960  64.840  1.00  0.00           H
ATOM   3575  CB  TYR A 876      68.130  32.140  62.710  1.00  0.00           C
ATOM   3576  HB1 TYR A 876      68.560  32.440  61.730  1.00  0.00           H
ATOM   3577  HB2 TYR A 876      67.110  32.550  62.880  1.00  0.00           H
ATOM   3578  CG  TYR A 876      68.230  30.530  62.850  1.00  0.00           C
ATOM   3579  CD1 TYR A 876      69.020  29.800  61.930  1.00  0.00           C
ATOM   3580  HD1 TYR A 876      69.540  30.400  61.190  1.00  0.00           H
ATOM   3581  CE1 TYR A 876      68.990  28.380  62.020  1.00  0.00           C
ATOM   3582  HE1 TYR A 876      69.500  27.760  61.300  1.00  0.00           H
ATOM   3583  CZ  TYR A 876      68.280  27.760  63.010  1.00  0.00           C
ATOM   3584  OH  TYR A 876      68.270  26.290  63.090  1.00  0.00           O
ATOM   3585  HH  TYR A 876      68.650  25.990  62.260  1.00  0.00           H
ATOM   3586  CD2 TYR A 876      67.540  29.880  63.860  1.00  0.00           C
ATOM   3587  HD2 TYR A 876      67.110  30.470  64.650  1.00  0.00           H
ATOM   3588  CE2 TYR A 876      67.520  28.490  64.000  1.00  0.00           C
ATOM   3589  HE2 TYR A 876      67.080  28.060  64.890  1.00  0.00           H
ATOM   3590  C   TYR A 876      70.290  32.630  64.190  1.00  0.00           C
ATOM   3591  O   TYR A 876      70.540  31.830  65.130  1.00  0.00           O
ATOM   3592  N   LEU A 877      71.350  33.100  63.570  1.00  0.00           N
ATOM   3593  HN  LEU A 877      71.220  33.780  62.850  1.00  0.00           H
ATOM   3594  CA  LEU A 877      72.710  32.620  63.860  1.00  0.00           C
ATOM   3595  HA  LEU A 877      72.730  31.830  64.600  1.00  0.00           H
ATOM   3596  CB  LEU A 877      73.370  32.010  62.570  1.00  0.00           C
ATOM   3597  HB1 LEU A 877      74.460  31.800  62.690  1.00  0.00           H
ATOM   3598  HB2 LEU A 877      73.360  32.830  61.830  1.00  0.00           H
ATOM   3599  CG  LEU A 877      72.670  30.670  62.150  1.00  0.00           C
ATOM   3600  HG  LEU A 877      71.590  30.790  62.370  1.00  0.00           H
ATOM   3601  CD1 LEU A 877      72.820  30.280  60.700  1.00  0.00           C
ATOM   3602 HD11 LEU A 877      72.400  31.040  60.010  1.00  0.00           H
ATOM   3603 HD12 LEU A 877      72.070  29.470  60.530  1.00  0.00           H
ATOM   3604 HD13 LEU A 877      73.820  30.020  60.300  1.00  0.00           H
ATOM   3605  CD2 LEU A 877      73.120  29.470  63.060  1.00  0.00           C
ATOM   3606 HD21 LEU A 877      72.890  29.700  64.120  1.00  0.00           H
ATOM   3607 HD22 LEU A 877      74.220  29.370  62.960  1.00  0.00           H
ATOM   3608 HD23 LEU A 877      72.610  28.510  62.810  1.00  0.00           H
ATOM   3609  C   LEU A 877      73.660  33.610  64.490  1.00  0.00           C
ATOM   3610  O   LEU A 877      74.560  33.260  65.220  1.00  0.00           O
ATOM   3611  N   VAL A 878      73.470  34.960  64.340  1.00  0.00           N
ATOM   3612  HN  VAL A 878      72.760  35.270  63.720  1.00  0.00           H
ATOM   3613  CA  VAL A 878      74.310  35.940  64.920  1.00  0.00           C
ATOM   3614  HA  VAL A 878      75.280  35.550  65.160  1.00  0.00           H
ATOM   3615  CB  VAL A 878      74.660  37.100  64.000  1.00  0.00           C
ATOM   3616  HB  VAL A 878      73.800  37.790  63.840  1.00  0.00           H
ATOM   3617  CG1 VAL A 878      75.810  37.880  64.660  1.00  0.00           C
ATOM   3618 HG11 VAL A 878      76.050  38.770  64.020  1.00  0.00           H
ATOM   3619 HG12 VAL A 878      76.730  37.270  64.630  1.00  0.00           H
ATOM   3620 HG13 VAL A 878      75.520  38.260  65.660  1.00  0.00           H
ATOM   3621  CG2 VAL A 878      75.110  36.460  62.680  1.00  0.00           C
ATOM   3622 HG21 VAL A 878      75.960  35.760  62.820  1.00  0.00           H
ATOM   3623 HG22 VAL A 878      75.370  37.290  61.980  1.00  0.00           H
ATOM   3624 HG23 VAL A 878      74.180  35.990  62.310  1.00  0.00           H
ATOM   3625  C   VAL A 878      73.540  36.450  66.200  1.00  0.00           C
ATOM   3626  O   VAL A 878      74.010  36.600  67.350  1.00  0.00           O
ATOM   3627  N   GLY A 879      72.270  36.800  65.890  1.00  0.00           N
ATOM   3628  HN  GLY A 879      72.000  36.650  64.940  1.00  0.00           H
ATOM   3629  CA  GLY A 879      71.420  37.630  66.720  1.00  0.00           C
ATOM   3630  HA1 GLY A 879      71.610  37.420  67.770  1.00  0.00           H
ATOM   3631  HA2 GLY A 879      70.400  37.290  66.540  1.00  0.00           H
ATOM   3632  C   GLY A 879      71.560  39.100  66.430  1.00  0.00           C
ATOM   3633  O   GLY A 879      72.640  39.650  66.470  1.00  0.00           O
ATOM   3634  N   VAL A 880      70.360  39.700  66.080  1.00  0.00           N
ATOM   3635  HN  VAL A 880      69.440  39.330  66.170  1.00  0.00           H
ATOM   3636  CA  VAL A 880      70.390  41.140  65.770  1.00  0.00           C
ATOM   3637  HA  VAL A 880      71.360  41.600  65.780  1.00  0.00           H
ATOM   3638  CB  VAL A 880      69.890  41.380  64.370  1.00  0.00           C
ATOM   3639  HB  VAL A 880      68.840  40.980  64.340  1.00  0.00           H
ATOM   3640  CG1 VAL A 880      69.890  42.910  64.070  1.00  0.00           C
ATOM   3641 HG11 VAL A 880      70.890  43.360  64.270  1.00  0.00           H
ATOM   3642 HG12 VAL A 880      69.120  43.330  64.760  1.00  0.00           H
ATOM   3643 HG13 VAL A 880      69.520  43.090  63.030  1.00  0.00           H
ATOM   3644  CG2 VAL A 880      70.760  40.610  63.390  1.00  0.00           C
ATOM   3645 HG21 VAL A 880      70.740  39.500  63.480  1.00  0.00           H
ATOM   3646 HG22 VAL A 880      71.820  40.920  63.300  1.00  0.00           H
ATOM   3647 HG23 VAL A 880      70.430  40.840  62.350  1.00  0.00           H
ATOM   3648  C   VAL A 880      69.560  41.830  66.810  1.00  0.00           C
ATOM   3649  O   VAL A 880      68.380  41.520  66.810  1.00  0.00           O
ATOM   3650  N   PRO A 881      70.100  42.670  67.770  1.00  0.00           N
ATOM   3651  CD  PRO A 881      71.440  42.600  68.220  1.00  0.00           C
ATOM   3652  HD1 PRO A 881      71.980  43.180  67.440  1.00  0.00           H
ATOM   3653  HD2 PRO A 881      71.850  41.600  68.410  1.00  0.00           H
ATOM   3654  CA  PRO A 881      69.340  43.370  68.760  1.00  0.00           C
ATOM   3655  HA  PRO A 881      68.960  42.640  69.450  1.00  0.00           H
ATOM   3656  CB  PRO A 881      70.330  44.260  69.320  1.00  0.00           C
ATOM   3657  HB1 PRO A 881      69.990  44.630  70.300  1.00  0.00           H
ATOM   3658  HB2 PRO A 881      70.590  45.140  68.690  1.00  0.00           H
ATOM   3659  CG  PRO A 881      71.510  43.330  69.510  1.00  0.00           C
ATOM   3660  HG1 PRO A 881      72.460  43.860  69.740  1.00  0.00           H
ATOM   3661  HG2 PRO A 881      71.320  42.640  70.360  1.00  0.00           H
ATOM   3662  C   PRO A 881      68.260  44.160  68.240  1.00  0.00           C
ATOM   3663  O   PRO A 881      68.490  45.060  67.460  1.00  0.00           O
ATOM   3664  N   SER A 882      67.040  43.990  68.700  1.00  0.00           N
ATOM   3665  HN  SER A 882      66.860  43.220  69.310  1.00  0.00           H
ATOM   3666  CA  SER A 882      65.810  44.490  68.010  1.00  0.00           C
ATOM   3667  HA  SER A 882      65.820  45.570  68.120  1.00  0.00           H
ATOM   3668  CB  SER A 882      65.750  44.160  66.470  1.00  0.00           C
ATOM   3669  HB1 SER A 882      66.550  44.680  65.900  1.00  0.00           H
ATOM   3670  HB2 SER A 882      64.830  44.630  66.040  1.00  0.00           H
ATOM   3671  OG  SER A 882      65.930  42.780  66.220  1.00  0.00           O
ATOM   3672  HG1 SER A 882      66.800  42.630  66.610  1.00  0.00           H
ATOM   3673  C   SER A 882      64.510  43.940  68.690  1.00  0.00           C
ATOM   3674  O   SER A 882      64.540  42.800  69.120  1.00  0.00           O
ATOM   3675  N   PRO A 883      63.390  44.640  68.820  1.00  0.00           N
ATOM   3676  CD  PRO A 883      63.280  46.090  68.500  1.00  0.00           C
ATOM   3677  HD1 PRO A 883      63.700  46.310  67.500  1.00  0.00           H
ATOM   3678  HD2 PRO A 883      63.660  46.760  69.320  1.00  0.00           H
ATOM   3679  CA  PRO A 883      62.060  44.020  69.090  1.00  0.00           C
ATOM   3680  HA  PRO A 883      62.070  43.500  70.040  1.00  0.00           H
ATOM   3681  CB  PRO A 883      61.090  45.290  69.160  1.00  0.00           C
ATOM   3682  HB1 PRO A 883      61.040  45.650  70.210  1.00  0.00           H
ATOM   3683  HB2 PRO A 883      60.100  45.010  68.770  1.00  0.00           H
ATOM   3684  CG  PRO A 883      61.760  46.410  68.400  1.00  0.00           C
ATOM   3685  HG1 PRO A 883      61.590  46.260  67.300  1.00  0.00           H
ATOM   3686  HG2 PRO A 883      61.560  47.460  68.720  1.00  0.00           H
ATOM   3687  C   PRO A 883      61.560  43.020  68.080  1.00  0.00           C
ATOM   3688  O   PRO A 883      61.850  43.020  66.890  1.00  0.00           O
ATOM   3689  N   LYS A 884      60.670  42.140  68.600  1.00  0.00           N
ATOM   3690  HN  LYS A 884      60.510  42.250  69.580  1.00  0.00           H
ATOM   3691  CA  LYS A 884      60.200  40.970  67.840  1.00  0.00           C
ATOM   3692  HA  LYS A 884      60.600  41.100  66.850  1.00  0.00           H
ATOM   3693  CB  LYS A 884      60.750  39.550  68.230  1.00  0.00           C
ATOM   3694  HB1 LYS A 884      60.500  38.840  67.410  1.00  0.00           H
ATOM   3695  HB2 LYS A 884      60.150  39.110  69.060  1.00  0.00           H
ATOM   3696  CG  LYS A 884      62.270  39.430  68.520  1.00  0.00           C
ATOM   3697  HG1 LYS A 884      62.300  38.330  68.700  1.00  0.00           H
ATOM   3698  HG2 LYS A 884      62.530  39.910  69.500  1.00  0.00           H
ATOM   3699  CD  LYS A 884      63.230  39.790  67.410  1.00  0.00           C
ATOM   3700  HD1 LYS A 884      63.230  40.880  67.250  1.00  0.00           H
ATOM   3701  HD2 LYS A 884      63.010  39.330  66.420  1.00  0.00           H
ATOM   3702  CE  LYS A 884      64.720  39.550  67.880  1.00  0.00           C
ATOM   3703  HE1 LYS A 884      64.860  38.480  68.200  1.00  0.00           H
ATOM   3704  HE2 LYS A 884      65.000  40.170  68.760  1.00  0.00           H
ATOM   3705  NZ  LYS A 884      65.740  39.890  66.810  1.00  0.00           N
ATOM   3706  HZ1 LYS A 884      65.800  39.170  66.060  1.00  0.00           H
ATOM   3707  HZ2 LYS A 884      66.620  39.810  67.360  1.00  0.00           H
ATOM   3708  HZ3 LYS A 884      65.700  40.890  66.520  1.00  0.00           H
ATOM   3709  C   LYS A 884      58.600  40.940  67.840  1.00  0.00           C
ATOM   3710  O   LYS A 884      57.950  41.430  68.730  1.00  0.00           O
ATOM   3711  N   LEU A 885      57.980  40.370  66.790  1.00  0.00           N
ATOM   3712  HN  LEU A 885      58.560  40.200  65.990  1.00  0.00           H
ATOM   3713  CA  LEU A 885      56.540  40.380  66.690  1.00  0.00           C
ATOM   3714  HA  LEU A 885      56.280  41.430  66.740  1.00  0.00           H
ATOM   3715  CB  LEU A 885      56.210  39.760  65.290  1.00  0.00           C
ATOM   3716  HB1 LEU A 885      56.520  38.710  65.470  1.00  0.00           H
ATOM   3717  HB2 LEU A 885      56.870  40.120  64.470  1.00  0.00           H
ATOM   3718  CG  LEU A 885      54.760  39.690  64.840  1.00  0.00           C
ATOM   3719  HG  LEU A 885      54.200  39.250  65.700  1.00  0.00           H
ATOM   3720  CD1 LEU A 885      54.120  41.060  64.590  1.00  0.00           C
ATOM   3721 HD11 LEU A 885      54.830  41.510  63.870  1.00  0.00           H
ATOM   3722 HD12 LEU A 885      54.180  41.640  65.540  1.00  0.00           H
ATOM   3723 HD13 LEU A 885      53.100  41.020  64.130  1.00  0.00           H
ATOM   3724  CD2 LEU A 885      54.410  38.770  63.620  1.00  0.00           C
ATOM   3725 HD21 LEU A 885      54.710  37.730  63.860  1.00  0.00           H
ATOM   3726 HD22 LEU A 885      54.870  39.300  62.740  1.00  0.00           H
ATOM   3727 HD23 LEU A 885      53.310  38.890  63.510  1.00  0.00           H
ATOM   3728  C   LEU A 885      55.820  39.570  67.840  1.00  0.00           C
ATOM   3729  O   LEU A 885      56.320  38.520  68.290  1.00  0.00           O
ATOM   3730  N   HSD A 886      54.540  40.020  68.240  1.00  0.00           N
ATOM   3731  HN  HSD A 886      54.130  40.790  67.740  1.00  0.00           H
ATOM   3732  CA  HSD A 886      53.860  39.470  69.370  1.00  0.00           C
ATOM   3733  HA  HSD A 886      54.340  38.580  69.760  1.00  0.00           H
ATOM   3734  CB  HSD A 886      53.770  40.460  70.580  1.00  0.00           C
ATOM   3735  HB1 HSD A 886      53.390  39.940  71.480  1.00  0.00           H
ATOM   3736  HB2 HSD A 886      53.040  41.270  70.340  1.00  0.00           H
ATOM   3737  ND1 HSD A 886      55.520  42.280  71.060  1.00  0.00           N
ATOM   3738  HD1 HSD A 886      55.330  43.000  70.400  1.00  0.00           H
ATOM   3739  CG  HSD A 886      55.030  40.990  71.190  1.00  0.00           C
ATOM   3740  CE1 HSD A 886      56.470  42.410  71.960  1.00  0.00           C
ATOM   3741  HE1 HSD A 886      56.970  43.370  72.080  1.00  0.00           H
ATOM   3742  NE2 HSD A 886      56.670  41.340  72.710  1.00  0.00           N
ATOM   3743  CD2 HSD A 886      55.650  40.470  72.260  1.00  0.00           C
ATOM   3744  HD2 HSD A 886      55.660  39.470  72.660  1.00  0.00           H
ATOM   3745  C   HSD A 886      52.430  39.100  69.010  1.00  0.00           C
ATOM   3746  O   HSD A 886      51.570  39.970  68.850  1.00  0.00           O
ATOM   3747  N   VAL A 887      52.120  37.710  68.940  1.00  0.00           N
ATOM   3748  HN  VAL A 887      52.710  37.010  69.330  1.00  0.00           H
ATOM   3749  CA  VAL A 887      50.890  37.270  68.310  1.00  0.00           C
ATOM   3750  HA  VAL A 887      50.270  38.130  68.120  1.00  0.00           H
ATOM   3751  CB  VAL A 887      51.130  36.480  67.010  1.00  0.00           C
ATOM   3752  HB  VAL A 887      50.230  35.920  66.710  1.00  0.00           H
ATOM   3753  CG1 VAL A 887      51.310  37.500  65.850  1.00  0.00           C
ATOM   3754 HG11 VAL A 887      52.160  38.170  66.120  1.00  0.00           H
ATOM   3755 HG12 VAL A 887      50.410  38.150  65.770  1.00  0.00           H
ATOM   3756 HG13 VAL A 887      51.520  37.040  64.860  1.00  0.00           H
ATOM   3757  CG2 VAL A 887      52.370  35.590  67.050  1.00  0.00           C
ATOM   3758 HG21 VAL A 887      53.280  36.210  67.060  1.00  0.00           H
ATOM   3759 HG22 VAL A 887      52.340  34.950  66.130  1.00  0.00           H
ATOM   3760 HG23 VAL A 887      52.430  34.970  67.970  1.00  0.00           H
ATOM   3761  C   VAL A 887      50.070  36.270  69.230  1.00  0.00           C
ATOM   3762  O   VAL A 887      50.680  35.550  70.030  1.00  0.00           O
ATOM   3763  N   PRO A 888      48.690  36.300  69.230  1.00  0.00           N
ATOM   3764  CD  PRO A 888      47.830  37.280  68.540  1.00  0.00           C
ATOM   3765  HD1 PRO A 888      48.270  37.480  67.540  1.00  0.00           H
ATOM   3766  HD2 PRO A 888      47.730  38.210  69.140  1.00  0.00           H
ATOM   3767  CA  PRO A 888      47.850  35.310  69.920  1.00  0.00           C
ATOM   3768  HA  PRO A 888      48.000  35.530  70.960  1.00  0.00           H
ATOM   3769  CB  PRO A 888      46.410  35.800  69.570  1.00  0.00           C
ATOM   3770  HB1 PRO A 888      45.970  36.420  70.390  1.00  0.00           H
ATOM   3771  HB2 PRO A 888      45.690  34.960  69.410  1.00  0.00           H
ATOM   3772  CG  PRO A 888      46.520  36.620  68.360  1.00  0.00           C
ATOM   3773  HG1 PRO A 888      46.560  35.950  67.480  1.00  0.00           H
ATOM   3774  HG2 PRO A 888      45.620  37.290  68.260  1.00  0.00           H
ATOM   3775  C   PRO A 888      48.110  33.870  69.550  1.00  0.00           C
ATOM   3776  O   PRO A 888      48.480  33.560  68.420  1.00  0.00           O
ATOM   3777  N   GLU A 889      47.790  33.050  70.480  1.00  0.00           N
ATOM   3778  HN  GLU A 889      47.330  33.360  71.300  1.00  0.00           H
ATOM   3779  CA  GLU A 889      48.010  31.540  70.400  1.00  0.00           C
ATOM   3780  HA  GLU A 889      48.270  31.270  69.380  1.00  0.00           H
ATOM   3781  CB  GLU A 889      49.240  31.060  71.150  1.00  0.00           C
ATOM   3782  HB1 GLU A 889      49.310  29.960  70.960  1.00  0.00           H
ATOM   3783  HB2 GLU A 889      49.200  31.160  72.250  1.00  0.00           H
ATOM   3784  CG  GLU A 889      50.650  31.700  70.820  1.00  0.00           C
ATOM   3785  HG1 GLU A 889      50.590  32.780  71.040  1.00  0.00           H
ATOM   3786  HG2 GLU A 889      50.990  31.620  69.750  1.00  0.00           H
ATOM   3787  CD  GLU A 889      51.680  31.230  71.730  1.00  0.00           C
ATOM   3788  OE1 GLU A 889      51.810  30.000  71.900  1.00  0.00           O
ATOM   3789  OE2 GLU A 889      52.140  32.070  72.520  1.00  0.00           O
ATOM   3790  C   GLU A 889      46.750  30.750  70.710  1.00  0.00           C
ATOM   3791  O   GLU A 889      45.910  31.120  71.460  1.00  0.00           O
ATOM   3792  N   LYS A 890      46.620  29.580  70.050  1.00  0.00           N
ATOM   3793  HN  LYS A 890      47.400  29.210  69.550  1.00  0.00           H
ATOM   3794  CA  LYS A 890      45.460  28.740  70.150  1.00  0.00           C
ATOM   3795  HA  LYS A 890      45.730  27.960  69.450  1.00  0.00           H
ATOM   3796  CB  LYS A 890      45.200  28.140  71.580  1.00  0.00           C
ATOM   3797  HB1 LYS A 890      44.370  27.420  71.390  1.00  0.00           H
ATOM   3798  HB2 LYS A 890      44.910  28.890  72.350  1.00  0.00           H
ATOM   3799  CG  LYS A 890      46.510  27.410  71.970  1.00  0.00           C
ATOM   3800  HG1 LYS A 890      46.330  26.920  72.940  1.00  0.00           H
ATOM   3801  HG2 LYS A 890      47.300  28.190  72.100  1.00  0.00           H
ATOM   3802  CD  LYS A 890      46.990  26.170  71.070  1.00  0.00           C
ATOM   3803  HD1 LYS A 890      47.150  26.580  70.050  1.00  0.00           H
ATOM   3804  HD2 LYS A 890      46.170  25.430  71.040  1.00  0.00           H
ATOM   3805  CE  LYS A 890      48.320  25.640  71.680  1.00  0.00           C
ATOM   3806  HE1 LYS A 890      48.240  25.230  72.710  1.00  0.00           H
ATOM   3807  HE2 LYS A 890      49.130  26.390  71.620  1.00  0.00           H
ATOM   3808  NZ  LYS A 890      48.760  24.510  70.760  1.00  0.00           N
ATOM   3809  HZ1 LYS A 890      48.920  24.810  69.780  1.00  0.00           H
ATOM   3810  HZ2 LYS A 890      48.060  23.750  70.840  1.00  0.00           H
ATOM   3811  HZ3 LYS A 890      49.670  24.140  71.110  1.00  0.00           H
ATOM   3812  C   LYS A 890      44.180  29.200  69.470  1.00  0.00           C
ATOM   3813  O   LYS A 890      43.040  29.140  69.980  1.00  0.00           O
ATOM   3814  N   PHE A 891      44.300  29.670  68.240  1.00  0.00           N
ATOM   3815  HN  PHE A 891      45.180  29.660  67.780  1.00  0.00           H
ATOM   3816  CA  PHE A 891      43.300  30.270  67.330  1.00  0.00           C
ATOM   3817  HA  PHE A 891      43.880  30.750  66.560  1.00  0.00           H
ATOM   3818  CB  PHE A 891      42.510  29.140  66.500  1.00  0.00           C
ATOM   3819  HB1 PHE A 891      41.860  28.580  67.210  1.00  0.00           H
ATOM   3820  HB2 PHE A 891      43.320  28.480  66.140  1.00  0.00           H
ATOM   3821  CG  PHE A 891      41.570  29.660  65.430  1.00  0.00           C
ATOM   3822  CD1 PHE A 891      40.280  29.150  65.340  1.00  0.00           C
ATOM   3823  HD1 PHE A 891      39.880  28.520  66.130  1.00  0.00           H
ATOM   3824  CE1 PHE A 891      39.450  29.540  64.290  1.00  0.00           C
ATOM   3825  HE1 PHE A 891      38.470  29.130  64.110  1.00  0.00           H
ATOM   3826  CZ  PHE A 891      39.910  30.470  63.330  1.00  0.00           C
ATOM   3827  HZ  PHE A 891      39.190  30.850  62.620  1.00  0.00           H
ATOM   3828  CD2 PHE A 891      42.030  30.630  64.510  1.00  0.00           C
ATOM   3829  HD2 PHE A 891      43.050  30.990  64.490  1.00  0.00           H
ATOM   3830  CE2 PHE A 891      41.140  31.150  63.500  1.00  0.00           C
ATOM   3831  HE2 PHE A 891      41.460  31.940  62.820  1.00  0.00           H
ATOM   3832  C   PHE A 891      42.360  31.280  67.980  1.00  0.00           C
ATOM   3833  O   PHE A 891      41.130  31.150  67.870  1.00  0.00           O
ATOM   3834  N   GLU A 892      42.860  32.340  68.610  1.00  0.00           N
ATOM   3835  HN  GLU A 892      43.860  32.420  68.660  1.00  0.00           H
ATOM   3836  CA  GLU A 892      42.110  33.420  69.170  1.00  0.00           C
ATOM   3837  HA  GLU A 892      41.040  33.300  69.020  1.00  0.00           H
ATOM   3838  CB  GLU A 892      42.250  33.480  70.700  1.00  0.00           C
ATOM   3839  HB1 GLU A 892      41.810  34.330  71.260  1.00  0.00           H
ATOM   3840  HB2 GLU A 892      43.350  33.490  70.900  1.00  0.00           H
ATOM   3841  CG  GLU A 892      41.820  32.190  71.360  1.00  0.00           C
ATOM   3842  HG1 GLU A 892      42.420  31.300  71.080  1.00  0.00           H
ATOM   3843  HG2 GLU A 892      40.780  31.980  71.070  1.00  0.00           H
ATOM   3844  CD  GLU A 892      41.820  32.190  72.930  1.00  0.00           C
ATOM   3845  OE1 GLU A 892      41.120  33.050  73.530  1.00  0.00           O
ATOM   3846  OE2 GLU A 892      42.340  31.270  73.600  1.00  0.00           O
ATOM   3847  C   GLU A 892      42.460  34.780  68.570  1.00  0.00           C
ATOM   3848  O   GLU A 892      43.610  34.930  68.060  1.00  0.00           O
ATOM   3849  N   PRO A 893      41.630  35.820  68.520  1.00  0.00           N
ATOM   3850  CD  PRO A 893      40.160  35.780  68.780  1.00  0.00           C
ATOM   3851  HD1 PRO A 893      39.870  35.080  69.590  1.00  0.00           H
ATOM   3852  HD2 PRO A 893      39.530  35.490  67.910  1.00  0.00           H
ATOM   3853  CA  PRO A 893      42.030  37.120  68.050  1.00  0.00           C
ATOM   3854  HA  PRO A 893      42.590  37.040  67.120  1.00  0.00           H
ATOM   3855  CB  PRO A 893      40.690  37.970  68.130  1.00  0.00           C
ATOM   3856  HB1 PRO A 893      40.250  37.760  67.130  1.00  0.00           H
ATOM   3857  HB2 PRO A 893      40.960  39.030  68.270  1.00  0.00           H
ATOM   3858  CG  PRO A 893      39.840  37.220  69.220  1.00  0.00           C
ATOM   3859  HG1 PRO A 893      40.200  37.390  70.250  1.00  0.00           H
ATOM   3860  HG2 PRO A 893      38.770  37.460  69.060  1.00  0.00           H
ATOM   3861  C   PRO A 893      43.030  37.800  68.930  1.00  0.00           C
ATOM   3862  O   PRO A 893      43.220  37.360  70.090  1.00  0.00           O
ATOM   3863  N   THR A 894      43.590  38.930  68.460  1.00  0.00           N
ATOM   3864  HN  THR A 894      43.360  39.190  67.520  1.00  0.00           H
ATOM   3865  CA  THR A 894      44.400  39.830  69.300  1.00  0.00           C
ATOM   3866  HA  THR A 894      45.260  39.300  69.690  1.00  0.00           H
ATOM   3867  CB  THR A 894      45.030  41.090  68.610  1.00  0.00           C
ATOM   3868  HB  THR A 894      44.140  41.640  68.270  1.00  0.00           H
ATOM   3869  OG1 THR A 894      45.840  40.680  67.480  1.00  0.00           O
ATOM   3870  HG1 THR A 894      45.260  40.670  66.720  1.00  0.00           H
ATOM   3871  CG2 THR A 894      45.920  41.930  69.520  1.00  0.00           C
ATOM   3872 HG21 THR A 894      46.640  41.270  70.040  1.00  0.00           H
ATOM   3873 HG22 THR A 894      45.430  42.400  70.410  1.00  0.00           H
ATOM   3874 HG23 THR A 894      46.410  42.690  68.880  1.00  0.00           H
ATOM   3875  C   THR A 894      43.770  40.400  70.520  1.00  0.00           C
ATOM   3876  O   THR A 894      44.250  40.300  71.700  1.00  0.00           O
ATOM   3877  N   HSD A 895      42.580  41.040  70.310  1.00  0.00           N
ATOM   3878  HN  HSD A 895      42.240  41.200  69.390  1.00  0.00           H
ATOM   3879  CA  HSD A 895      41.610  41.340  71.310  1.00  0.00           C
ATOM   3880  HA  HSD A 895      42.000  42.240  71.740  1.00  0.00           H
ATOM   3881  CB  HSD A 895      40.180  41.620  70.650  1.00  0.00           C
ATOM   3882  HB1 HSD A 895      39.830  40.700  70.150  1.00  0.00           H
ATOM   3883  HB2 HSD A 895      40.320  42.530  70.020  1.00  0.00           H
ATOM   3884  ND1 HSD A 895      38.800  43.270  72.170  1.00  0.00           N
ATOM   3885  HD1 HSD A 895      39.370  44.030  71.840  1.00  0.00           H
ATOM   3886  CG  HSD A 895      39.110  42.090  71.640  1.00  0.00           C
ATOM   3887  CE1 HSD A 895      37.750  43.110  73.000  1.00  0.00           C
ATOM   3888  HE1 HSD A 895      37.600  43.880  73.750  1.00  0.00           H
ATOM   3889  NE2 HSD A 895      37.370  41.830  73.040  1.00  0.00           N
ATOM   3890  CD2 HSD A 895      38.210  41.200  72.110  1.00  0.00           C
ATOM   3891  HD2 HSD A 895      38.150  40.160  71.850  1.00  0.00           H
ATOM   3892  C   HSD A 895      41.420  40.200  72.390  1.00  0.00           C
ATOM   3893  O   HSD A 895      41.480  39.020  71.920  1.00  0.00           O
ATOM   3894  N   PRO A 896      41.100  40.400  73.650  1.00  0.00           N
ATOM   3895  CD  PRO A 896      41.470  41.670  74.330  1.00  0.00           C
ATOM   3896  HD1 PRO A 896      40.560  42.280  74.490  1.00  0.00           H
ATOM   3897  HD2 PRO A 896      42.230  42.210  73.730  1.00  0.00           H
ATOM   3898  CA  PRO A 896      41.160  39.240  74.540  1.00  0.00           C
ATOM   3899  HA  PRO A 896      41.460  38.380  73.970  1.00  0.00           H
ATOM   3900  CB  PRO A 896      42.330  39.700  75.520  1.00  0.00           C
ATOM   3901  HB1 PRO A 896      43.280  39.740  74.960  1.00  0.00           H
ATOM   3902  HB2 PRO A 896      42.360  39.090  76.450  1.00  0.00           H
ATOM   3903  CG  PRO A 896      41.980  41.150  75.710  1.00  0.00           C
ATOM   3904  HG1 PRO A 896      41.110  41.220  76.400  1.00  0.00           H
ATOM   3905  HG2 PRO A 896      42.830  41.750  76.080  1.00  0.00           H
ATOM   3906  C   PRO A 896      39.880  38.870  75.330  1.00  0.00           C
ATOM   3907  O   PRO A 896      39.770  37.770  75.860  1.00  0.00           O
ATOM   3908  N   GLU A 897      38.900  39.820  75.450  1.00  0.00           N
ATOM   3909  HN  GLU A 897      39.050  40.630  74.900  1.00  0.00           H
ATOM   3910  CA  GLU A 897      37.730  39.610  76.300  1.00  0.00           C
ATOM   3911  HA  GLU A 897      38.010  39.190  77.260  1.00  0.00           H
ATOM   3912  CB  GLU A 897      37.150  41.020  76.560  1.00  0.00           C
ATOM   3913  HB1 GLU A 897      36.190  40.870  77.100  1.00  0.00           H
ATOM   3914  HB2 GLU A 897      36.930  41.590  75.630  1.00  0.00           H
ATOM   3915  CG  GLU A 897      37.990  42.050  77.410  1.00  0.00           C
ATOM   3916  HG1 GLU A 897      39.010  42.200  76.990  1.00  0.00           H
ATOM   3917  HG2 GLU A 897      38.060  41.770  78.480  1.00  0.00           H
ATOM   3918  CD  GLU A 897      37.270  43.390  77.350  1.00  0.00           C
ATOM   3919  OE1 GLU A 897      36.150  43.530  77.880  1.00  0.00           O
ATOM   3920  OE2 GLU A 897      37.970  44.270  76.850  1.00  0.00           O
ATOM   3921  C   GLU A 897      36.610  38.630  75.730  1.00  0.00           C
ATOM   3922  O   GLU A 897      35.780  38.130  76.470  1.00  0.00           O
ATOM   3923  N   ARG A 898      36.570  38.420  74.420  1.00  0.00           N
ATOM   3924  HN  ARG A 898      37.200  38.990  73.880  1.00  0.00           H
ATOM   3925  CA  ARG A 898      35.640  37.590  73.680  1.00  0.00           C
ATOM   3926  HA  ARG A 898      35.230  36.800  74.290  1.00  0.00           H
ATOM   3927  CB  ARG A 898      34.370  38.440  73.160  1.00  0.00           C
ATOM   3928  HB1 ARG A 898      33.900  38.840  74.080  1.00  0.00           H
ATOM   3929  HB2 ARG A 898      33.700  37.820  72.530  1.00  0.00           H
ATOM   3930  CG  ARG A 898      34.790  39.670  72.390  1.00  0.00           C
ATOM   3931  HG1 ARG A 898      35.340  40.440  72.970  1.00  0.00           H
ATOM   3932  HG2 ARG A 898      33.850  40.220  72.150  1.00  0.00           H
ATOM   3933  CD  ARG A 898      35.340  39.380  70.980  1.00  0.00           C
ATOM   3934  HD1 ARG A 898      34.540  38.830  70.430  1.00  0.00           H
ATOM   3935  HD2 ARG A 898      36.340  38.900  71.090  1.00  0.00           H
ATOM   3936  NE  ARG A 898      35.550  40.660  70.310  1.00  0.00           N
ATOM   3937  HE  ARG A 898      35.440  41.460  70.900  1.00  0.00           H
ATOM   3938  CZ  ARG A 898      36.150  40.820  69.150  1.00  0.00           C
ATOM   3939  NH1 ARG A 898      36.510  39.740  68.440  1.00  0.00           N
ATOM   3940 HH11 ARG A 898      36.780  39.750  67.480  1.00  0.00           H
ATOM   3941 HH12 ARG A 898      36.330  38.870  68.910  1.00  0.00           H
ATOM   3942  NH2 ARG A 898      36.460  41.970  68.670  1.00  0.00           N
ATOM   3943 HH21 ARG A 898      37.180  41.960  67.980  1.00  0.00           H
ATOM   3944 HH22 ARG A 898      36.260  42.800  69.190  1.00  0.00           H
ATOM   3945  C   ARG A 898      36.490  36.780  72.680  1.00  0.00           C
ATOM   3946  O   ARG A 898      37.660  37.060  72.430  1.00  0.00           O
ATOM   3947  N   GLY A 899      35.950  35.770  71.990  1.00  0.00           N
ATOM   3948  HN  GLY A 899      35.040  35.530  72.330  1.00  0.00           H
ATOM   3949  CA  GLY A 899      36.510  35.100  70.790  1.00  0.00           C
ATOM   3950  HA1 GLY A 899      35.870  34.210  70.790  1.00  0.00           H
ATOM   3951  HA2 GLY A 899      37.530  34.860  71.030  1.00  0.00           H
ATOM   3952  C   GLY A 899      36.350  35.850  69.530  1.00  0.00           C
ATOM   3953  O   GLY A 899      36.310  37.070  69.450  1.00  0.00           O
ATOM   3954  N   TRP A 900      36.400  35.080  68.390  1.00  0.00           N
ATOM   3955  HN  TRP A 900      36.560  34.090  68.460  1.00  0.00           H
ATOM   3956  CA  TRP A 900      36.300  35.690  67.060  1.00  0.00           C
ATOM   3957  HA  TRP A 900      37.120  36.380  67.030  1.00  0.00           H
ATOM   3958  CB  TRP A 900      36.470  34.570  66.030  1.00  0.00           C
ATOM   3959  HB1 TRP A 900      36.240  34.960  65.020  1.00  0.00           H
ATOM   3960  HB2 TRP A 900      35.820  33.720  66.350  1.00  0.00           H
ATOM   3961  CG  TRP A 900      37.840  33.980  66.090  1.00  0.00           C
ATOM   3962  CD1 TRP A 900      38.280  32.870  66.770  1.00  0.00           C
ATOM   3963  HD1 TRP A 900      37.680  32.190  67.350  1.00  0.00           H
ATOM   3964  NE1 TRP A 900      39.570  32.700  66.470  1.00  0.00           N
ATOM   3965  HE1 TRP A 900      40.130  31.970  66.780  1.00  0.00           H
ATOM   3966  CE2 TRP A 900      40.080  33.670  65.710  1.00  0.00           C
ATOM   3967  CD2 TRP A 900      39.020  34.520  65.520  1.00  0.00           C
ATOM   3968  CE3 TRP A 900      39.290  35.710  64.810  1.00  0.00           C
ATOM   3969  HE3 TRP A 900      38.390  36.250  64.530  1.00  0.00           H
ATOM   3970  CZ3 TRP A 900      40.580  35.970  64.360  1.00  0.00           C
ATOM   3971  HZ3 TRP A 900      40.700  36.890  63.810  1.00  0.00           H
ATOM   3972  CZ2 TRP A 900      41.370  33.990  65.390  1.00  0.00           C
ATOM   3973  HZ2 TRP A 900      42.250  33.380  65.600  1.00  0.00           H
ATOM   3974  CH2 TRP A 900      41.640  35.140  64.590  1.00  0.00           C
ATOM   3975  HH2 TRP A 900      42.660  35.370  64.360  1.00  0.00           H
ATOM   3976  C   TRP A 900      34.960  36.420  66.860  1.00  0.00           C
ATOM   3977  O   TRP A 900      34.990  37.570  66.420  1.00  0.00           O
ATOM   3978  N   ILE A 901      33.840  35.790  67.090  1.00  0.00           N
ATOM   3979  HN  ILE A 901      33.860  34.920  67.580  1.00  0.00           H
ATOM   3980  CA  ILE A 901      32.570  36.440  67.020  1.00  0.00           C
ATOM   3981  HA  ILE A 901      32.540  36.660  65.970  1.00  0.00           H
ATOM   3982  CB  ILE A 901      31.410  35.590  67.280  1.00  0.00           C
ATOM   3983  HB  ILE A 901      31.360  35.380  68.370  1.00  0.00           H
ATOM   3984  CG2 ILE A 901      30.000  36.280  66.950  1.00  0.00           C
ATOM   3985 HG21 ILE A 901      29.200  35.510  67.070  1.00  0.00           H
ATOM   3986 HG22 ILE A 901      29.950  36.500  65.860  1.00  0.00           H
ATOM   3987 HG23 ILE A 901      29.710  37.210  67.460  1.00  0.00           H
ATOM   3988  CG1 ILE A 901      31.470  34.170  66.660  1.00  0.00           C
ATOM   3989 HG11 ILE A 901      30.660  33.570  67.110  1.00  0.00           H
ATOM   3990 HG12 ILE A 901      32.380  33.620  66.970  1.00  0.00           H
ATOM   3991  CD  ILE A 901      31.430  34.120  65.170  1.00  0.00           C
ATOM   3992  HD1 ILE A 901      30.470  34.480  64.750  1.00  0.00           H
ATOM   3993  HD2 ILE A 901      31.550  33.060  64.850  1.00  0.00           H
ATOM   3994  HD3 ILE A 901      32.360  34.600  64.790  1.00  0.00           H
ATOM   3995  C   ILE A 901      32.470  37.710  67.850  1.00  0.00           C
ATOM   3996  O   ILE A 901      32.850  37.680  69.030  1.00  0.00           O
ATOM   3997  N   ILE A 902      31.920  38.770  67.340  1.00  0.00           N
ATOM   3998  HN  ILE A 902      31.710  38.630  66.380  1.00  0.00           H
ATOM   3999  CA  ILE A 902      31.580  40.010  68.050  1.00  0.00           C
ATOM   4000  HA  ILE A 902      31.620  39.920  69.130  1.00  0.00           H
ATOM   4001  CB  ILE A 902      32.550  41.120  67.670  1.00  0.00           C
ATOM   4002  HB  ILE A 902      33.570  40.860  68.030  1.00  0.00           H
ATOM   4003  CG2 ILE A 902      32.710  41.210  66.150  1.00  0.00           C
ATOM   4004 HG21 ILE A 902      31.750  41.370  65.640  1.00  0.00           H
ATOM   4005 HG22 ILE A 902      33.180  40.330  65.680  1.00  0.00           H
ATOM   4006 HG23 ILE A 902      33.330  42.090  65.910  1.00  0.00           H
ATOM   4007  CG1 ILE A 902      32.190  42.520  68.270  1.00  0.00           C
ATOM   4008 HG11 ILE A 902      31.880  42.260  69.300  1.00  0.00           H
ATOM   4009 HG12 ILE A 902      31.460  43.060  67.630  1.00  0.00           H
ATOM   4010  CD  ILE A 902      33.400  43.570  68.150  1.00  0.00           C
ATOM   4011  HD1 ILE A 902      34.250  43.170  68.730  1.00  0.00           H
ATOM   4012  HD2 ILE A 902      32.990  44.510  68.590  1.00  0.00           H
ATOM   4013  HD3 ILE A 902      33.740  43.820  67.120  1.00  0.00           H
ATOM   4014  C   ILE A 902      30.130  40.420  67.760  1.00  0.00           C
ATOM   4015  O   ILE A 902      29.650  40.430  66.640  1.00  0.00           O
ATOM   4016  N   SER A 903      29.370  40.630  68.810  1.00  0.00           N
ATOM   4017  HN  SER A 903      29.860  40.710  69.680  1.00  0.00           H
ATOM   4018  CA  SER A 903      27.940  40.750  68.720  1.00  0.00           C
ATOM   4019  HA  SER A 903      27.400  39.910  68.340  1.00  0.00           H
ATOM   4020  CB  SER A 903      27.260  40.820  70.140  1.00  0.00           C
ATOM   4021  HB1 SER A 903      27.460  41.800  70.620  1.00  0.00           H
ATOM   4022  HB2 SER A 903      27.830  40.080  70.740  1.00  0.00           H
ATOM   4023  OG  SER A 903      25.860  40.620  70.090  1.00  0.00           O
ATOM   4024  HG1 SER A 903      25.550  41.240  70.750  1.00  0.00           H
ATOM   4025  C   SER A 903      27.480  41.930  67.890  1.00  0.00           C
ATOM   4026  O   SER A 903      28.080  43.000  68.110  1.00  0.00           O
ATOM   4027  N   PRO A 904      26.560  41.820  66.950  1.00  0.00           N
ATOM   4028  CD  PRO A 904      26.210  40.550  66.270  1.00  0.00           C
ATOM   4029  HD1 PRO A 904      25.530  39.900  66.850  1.00  0.00           H
ATOM   4030  HD2 PRO A 904      27.150  40.000  66.030  1.00  0.00           H
ATOM   4031  CA  PRO A 904      26.010  42.970  66.240  1.00  0.00           C
ATOM   4032  HA  PRO A 904      26.840  43.450  65.760  1.00  0.00           H
ATOM   4033  CB  PRO A 904      25.020  42.230  65.280  1.00  0.00           C
ATOM   4034  HB1 PRO A 904      24.740  42.840  64.380  1.00  0.00           H
ATOM   4035  HB2 PRO A 904      24.090  42.000  65.840  1.00  0.00           H
ATOM   4036  CG  PRO A 904      25.670  40.910  64.930  1.00  0.00           C
ATOM   4037  HG1 PRO A 904      24.930  40.200  64.500  1.00  0.00           H
ATOM   4038  HG2 PRO A 904      26.580  40.990  64.300  1.00  0.00           H
ATOM   4039  C   PRO A 904      25.340  44.020  67.190  1.00  0.00           C
ATOM   4040  O   PRO A 904      24.740  43.710  68.220  1.00  0.00           O
ATOM   4041  N   LEU A 905      25.470  45.330  66.960  1.00  0.00           N
ATOM   4042  HN  LEU A 905      26.030  45.710  66.220  1.00  0.00           H
ATOM   4043  CA  LEU A 905      24.760  46.300  67.670  1.00  0.00           C
ATOM   4044  HA  LEU A 905      24.800  47.170  67.020  1.00  0.00           H
ATOM   4045  CB  LEU A 905      23.250  46.070  67.910  1.00  0.00           C
ATOM   4046  HB1 LEU A 905      22.850  46.990  68.390  1.00  0.00           H
ATOM   4047  HB2 LEU A 905      23.110  45.330  68.730  1.00  0.00           H
ATOM   4048  CG  LEU A 905      22.580  45.730  66.630  1.00  0.00           C
ATOM   4049  HG  LEU A 905      23.060  44.850  66.150  1.00  0.00           H
ATOM   4050  CD1 LEU A 905      21.160  45.330  67.030  1.00  0.00           C
ATOM   4051 HD11 LEU A 905      20.710  46.100  67.670  1.00  0.00           H
ATOM   4052 HD12 LEU A 905      21.050  44.410  67.650  1.00  0.00           H
ATOM   4053 HD13 LEU A 905      20.420  45.110  66.220  1.00  0.00           H
ATOM   4054  CD2 LEU A 905      22.600  46.900  65.640  1.00  0.00           C
ATOM   4055 HD21 LEU A 905      21.950  46.710  64.760  1.00  0.00           H
ATOM   4056 HD22 LEU A 905      23.580  47.060  65.140  1.00  0.00           H
ATOM   4057 HD23 LEU A 905      22.380  47.790  66.290  1.00  0.00           H
ATOM   4058  C   LEU A 905      25.470  46.770  68.920  1.00  0.00           C
ATOM   4059  O   LEU A 905      25.570  47.970  69.150  1.00  0.00           O
ATOM   4060  N   GLY A 906      26.120  45.910  69.740  1.00  0.00           N
ATOM   4061  HN  GLY A 906      26.140  44.910  69.620  1.00  0.00           H
ATOM   4062  CA  GLY A 906      26.830  46.280  70.930  1.00  0.00           C
ATOM   4063  HA1 GLY A 906      27.680  46.860  70.590  1.00  0.00           H
ATOM   4064  HA2 GLY A 906      27.070  45.370  71.460  1.00  0.00           H
ATOM   4065  C   GLY A 906      26.140  47.110  71.900  1.00  0.00           C
ATOM   4066  O   GLY A 906      24.890  47.050  71.990  1.00  0.00           O
ATOM   4067  N   ASP A 907      26.930  48.010  72.570  1.00  0.00           N
ATOM   4068  HN  ASP A 907      27.900  48.110  72.310  1.00  0.00           H
ATOM   4069  CA  ASP A 907      26.430  48.880  73.560  1.00  0.00           C
ATOM   4070  HA  ASP A 907      25.390  48.720  73.780  1.00  0.00           H
ATOM   4071  CB  ASP A 907      27.320  48.680  74.800  1.00  0.00           C
ATOM   4072  HB1 ASP A 907      27.020  49.430  75.560  1.00  0.00           H
ATOM   4073  HB2 ASP A 907      28.400  48.800  74.570  1.00  0.00           H
ATOM   4074  CG  ASP A 907      27.100  47.290  75.440  1.00  0.00           C
ATOM   4075  OD1 ASP A 907      25.940  46.840  75.730  1.00  0.00           O
ATOM   4076  OD2 ASP A 907      28.220  46.720  75.700  1.00  0.00           O
ATOM   4077  C   ASP A 907      26.400  50.300  72.910  1.00  0.00           C
ATOM   4078  O   ASP A 907      26.430  51.360  73.620  1.00  0.00           O
ATOM   4079  N   ASN A 908      26.280  50.400  71.640  1.00  0.00           N
ATOM   4080  HN  ASN A 908      26.110  49.640  71.020  1.00  0.00           H
ATOM   4081  CA  ASN A 908      26.230  51.670  71.000  1.00  0.00           C
ATOM   4082  HA  ASN A 908      26.830  52.360  71.580  1.00  0.00           H
ATOM   4083  CB  ASN A 908      26.830  51.500  69.580  1.00  0.00           C
ATOM   4084  HB1 ASN A 908      27.010  52.470  69.080  1.00  0.00           H
ATOM   4085  HB2 ASN A 908      26.120  50.870  69.000  1.00  0.00           H
ATOM   4086  CG  ASN A 908      28.100  50.720  69.670  1.00  0.00           C
ATOM   4087  OD1 ASN A 908      29.190  51.200  70.010  1.00  0.00           O
ATOM   4088  ND2 ASN A 908      28.120  49.460  69.260  1.00  0.00           N
ATOM   4089 HD21 ASN A 908      29.070  49.180  69.130  1.00  0.00           H
ATOM   4090 HD22 ASN A 908      27.260  49.030  69.000  1.00  0.00           H
ATOM   4091  C   ASN A 908      24.810  52.310  70.960  1.00  0.00           C
ATOM   4092  O   ASN A 908      24.010  51.670  70.350  1.00  0.00           O
ATOM   4093  N   PRO A 909      24.460  53.490  71.490  1.00  0.00           N
ATOM   4094  CD  PRO A 909      25.410  54.370  72.080  1.00  0.00           C
ATOM   4095  HD1 PRO A 909      26.090  54.790  71.310  1.00  0.00           H
ATOM   4096  HD2 PRO A 909      26.110  53.860  72.770  1.00  0.00           H
ATOM   4097  CA  PRO A 909      23.250  54.270  71.150  1.00  0.00           C
ATOM   4098  HA  PRO A 909      22.660  53.710  71.860  1.00  0.00           H
ATOM   4099  CB  PRO A 909      23.560  55.650  71.540  1.00  0.00           C
ATOM   4100  HB1 PRO A 909      22.680  56.100  72.030  1.00  0.00           H
ATOM   4101  HB2 PRO A 909      24.040  56.290  70.760  1.00  0.00           H
ATOM   4102  CG  PRO A 909      24.560  55.460  72.720  1.00  0.00           C
ATOM   4103  HG1 PRO A 909      25.280  56.250  72.990  1.00  0.00           H
ATOM   4104  HG2 PRO A 909      24.150  54.960  73.630  1.00  0.00           H
ATOM   4105  C   PRO A 909      22.750  54.230  69.710  1.00  0.00           C
ATOM   4106  O   PRO A 909      23.500  54.220  68.750  1.00  0.00           O
ATOM   4107  N   TRP A 910      21.490  54.260  69.640  1.00  0.00           N
ATOM   4108  HN  TRP A 910      20.870  54.290  70.420  1.00  0.00           H
ATOM   4109  CA  TRP A 910      20.710  54.100  68.360  1.00  0.00           C
ATOM   4110  HA  TRP A 910      21.020  53.190  67.880  1.00  0.00           H
ATOM   4111  CB  TRP A 910      19.250  54.000  68.750  1.00  0.00           C
ATOM   4112  HB1 TRP A 910      18.790  55.000  68.880  1.00  0.00           H
ATOM   4113  HB2 TRP A 910      19.170  53.500  69.740  1.00  0.00           H
ATOM   4114  CG  TRP A 910      18.330  53.260  67.760  1.00  0.00           C
ATOM   4115  CD1 TRP A 910      17.930  51.980  67.990  1.00  0.00           C
ATOM   4116  HD1 TRP A 910      18.310  51.290  68.730  1.00  0.00           H
ATOM   4117  NE1 TRP A 910      16.940  51.620  67.060  1.00  0.00           N
ATOM   4118  HE1 TRP A 910      16.240  50.950  67.180  1.00  0.00           H
ATOM   4119  CE2 TRP A 910      16.690  52.630  66.240  1.00  0.00           C
ATOM   4120  CD2 TRP A 910      17.550  53.670  66.590  1.00  0.00           C
ATOM   4121  CE3 TRP A 910      17.410  54.890  65.820  1.00  0.00           C
ATOM   4122  HE3 TRP A 910      18.080  55.700  66.030  1.00  0.00           H
ATOM   4123  CZ3 TRP A 910      16.470  55.020  64.800  1.00  0.00           C
ATOM   4124  HZ3 TRP A 910      16.380  55.930  64.220  1.00  0.00           H
ATOM   4125  CZ2 TRP A 910      15.760  52.720  65.240  1.00  0.00           C
ATOM   4126  HZ2 TRP A 910      15.280  51.830  64.880  1.00  0.00           H
ATOM   4127  CH2 TRP A 910      15.710  53.890  64.460  1.00  0.00           C
ATOM   4128  HH2 TRP A 910      14.880  53.870  63.770  1.00  0.00           H
ATOM   4129  C   TRP A 910      20.950  55.140  67.320  1.00  0.00           C
ATOM   4130  O   TRP A 910      20.930  54.820  66.150  1.00  0.00           O
ATOM   4131  N   TRP A 911      21.100  56.410  67.770  1.00  0.00           N
ATOM   4132  HN  TRP A 911      21.140  56.630  68.740  1.00  0.00           H
ATOM   4133  CA  TRP A 911      21.520  57.430  66.830  1.00  0.00           C
ATOM   4134  HA  TRP A 911      20.800  57.360  66.020  1.00  0.00           H
ATOM   4135  CB  TRP A 911      21.430  58.890  67.310  1.00  0.00           C
ATOM   4136  HB1 TRP A 911      20.440  58.980  67.800  1.00  0.00           H
ATOM   4137  HB2 TRP A 911      21.390  59.610  66.460  1.00  0.00           H
ATOM   4138  CG  TRP A 911      22.450  59.340  68.230  1.00  0.00           C
ATOM   4139  CD1 TRP A 911      22.500  59.350  69.630  1.00  0.00           C
ATOM   4140  HD1 TRP A 911      21.680  58.980  70.230  1.00  0.00           H
ATOM   4141  NE1 TRP A 911      23.670  60.000  70.040  1.00  0.00           N
ATOM   4142  HE1 TRP A 911      23.840  60.300  70.950  1.00  0.00           H
ATOM   4143  CE2 TRP A 911      24.430  60.330  68.890  1.00  0.00           C
ATOM   4144  CD2 TRP A 911      23.630  60.030  67.770  1.00  0.00           C
ATOM   4145  CE3 TRP A 911      24.080  60.410  66.510  1.00  0.00           C
ATOM   4146  HE3 TRP A 911      23.490  60.180  65.640  1.00  0.00           H
ATOM   4147  CZ3 TRP A 911      25.290  61.090  66.370  1.00  0.00           C
ATOM   4148  HZ3 TRP A 911      25.600  61.250  65.350  1.00  0.00           H
ATOM   4149  CZ2 TRP A 911      25.730  60.970  68.740  1.00  0.00           C
ATOM   4150  HZ2 TRP A 911      26.280  61.340  69.590  1.00  0.00           H
ATOM   4151  CH2 TRP A 911      26.140  61.260  67.430  1.00  0.00           C
ATOM   4152  HH2 TRP A 911      27.050  61.800  67.170  1.00  0.00           H
ATOM   4153  C   TRP A 911      22.890  57.060  66.320  1.00  0.00           C
ATOM   4154  O   TRP A 911      23.110  57.180  65.160  1.00  0.00           O
ATOM   4155  N   THR A 912      23.840  56.680  67.220  1.00  0.00           N
ATOM   4156  HN  THR A 912      23.630  56.700  68.190  1.00  0.00           H
ATOM   4157  CA  THR A 912      25.190  56.340  66.710  1.00  0.00           C
ATOM   4158  HA  THR A 912      25.550  57.130  66.070  1.00  0.00           H
ATOM   4159  CB  THR A 912      26.210  56.290  67.800  1.00  0.00           C
ATOM   4160  HB  THR A 912      27.240  56.220  67.400  1.00  0.00           H
ATOM   4161  OG1 THR A 912      25.920  55.190  68.650  1.00  0.00           O
ATOM   4162  HG1 THR A 912      24.990  54.980  68.510  1.00  0.00           H
ATOM   4163  CG2 THR A 912      26.280  57.580  68.660  1.00  0.00           C
ATOM   4164 HG21 THR A 912      27.220  57.630  69.240  1.00  0.00           H
ATOM   4165 HG22 THR A 912      25.430  57.570  69.370  1.00  0.00           H
ATOM   4166 HG23 THR A 912      26.210  58.490  68.010  1.00  0.00           H
ATOM   4167  C   THR A 912      25.330  55.160  65.870  1.00  0.00           C
ATOM   4168  O   THR A 912      26.160  55.050  64.980  1.00  0.00           O
ATOM   4169  N   LEU A 913      24.430  54.160  66.060  1.00  0.00           N
ATOM   4170  HN  LEU A 913      23.920  54.170  66.920  1.00  0.00           H
ATOM   4171  CA  LEU A 913      24.150  53.020  65.260  1.00  0.00           C
ATOM   4172  HA  LEU A 913      25.030  52.460  65.010  1.00  0.00           H
ATOM   4173  CB  LEU A 913      23.240  52.010  65.970  1.00  0.00           C
ATOM   4174  HB1 LEU A 913      22.810  51.400  65.150  1.00  0.00           H
ATOM   4175  HB2 LEU A 913      22.370  52.610  66.340  1.00  0.00           H
ATOM   4176  CG  LEU A 913      23.870  51.130  67.080  1.00  0.00           C
ATOM   4177  HG  LEU A 913      24.410  51.790  67.770  1.00  0.00           H
ATOM   4178  CD1 LEU A 913      22.770  50.430  67.900  1.00  0.00           C
ATOM   4179 HD11 LEU A 913      22.230  49.810  67.160  1.00  0.00           H
ATOM   4180 HD12 LEU A 913      22.100  51.050  68.520  1.00  0.00           H
ATOM   4181 HD13 LEU A 913      23.380  49.800  68.590  1.00  0.00           H
ATOM   4182  CD2 LEU A 913      24.940  50.230  66.500  1.00  0.00           C
ATOM   4183 HD21 LEU A 913      25.490  49.680  67.290  1.00  0.00           H
ATOM   4184 HD22 LEU A 913      25.840  50.680  66.040  1.00  0.00           H
ATOM   4185 HD23 LEU A 913      24.520  49.480  65.790  1.00  0.00           H
ATOM   4186  C   LEU A 913      23.650  53.440  63.860  1.00  0.00           C
ATOM   4187  O   LEU A 913      24.200  53.010  62.860  1.00  0.00           O
ATOM   4188  N   LEU A 914      22.620  54.270  63.760  1.00  0.00           N
ATOM   4189  HN  LEU A 914      22.180  54.690  64.550  1.00  0.00           H
ATOM   4190  CA  LEU A 914      22.120  54.600  62.450  1.00  0.00           C
ATOM   4191  HA  LEU A 914      22.050  53.710  61.840  1.00  0.00           H
ATOM   4192  CB  LEU A 914      20.610  55.030  62.610  1.00  0.00           C
ATOM   4193  HB1 LEU A 914      20.560  55.740  63.450  1.00  0.00           H
ATOM   4194  HB2 LEU A 914      20.070  54.110  62.940  1.00  0.00           H
ATOM   4195  CG  LEU A 914      19.840  55.650  61.470  1.00  0.00           C
ATOM   4196  HG  LEU A 914      20.290  56.620  61.180  1.00  0.00           H
ATOM   4197  CD1 LEU A 914      19.910  54.710  60.160  1.00  0.00           C
ATOM   4198 HD11 LEU A 914      19.720  53.670  60.500  1.00  0.00           H
ATOM   4199 HD12 LEU A 914      20.870  54.790  59.600  1.00  0.00           H
ATOM   4200 HD13 LEU A 914      19.100  55.030  59.470  1.00  0.00           H
ATOM   4201  CD2 LEU A 914      18.290  55.910  61.840  1.00  0.00           C
ATOM   4202 HD21 LEU A 914      18.240  56.780  62.520  1.00  0.00           H
ATOM   4203 HD22 LEU A 914      17.970  54.900  62.160  1.00  0.00           H
ATOM   4204 HD23 LEU A 914      17.690  56.070  60.920  1.00  0.00           H
ATOM   4205  C   LEU A 914      22.910  55.630  61.670  1.00  0.00           C
ATOM   4206  O   LEU A 914      22.820  55.640  60.440  1.00  0.00           O
ATOM   4207  N   ILE A 915      23.770  56.400  62.360  1.00  0.00           N
ATOM   4208  HN  ILE A 915      23.770  56.290  63.350  1.00  0.00           H
ATOM   4209  CA  ILE A 915      24.500  57.460  61.750  1.00  0.00           C
ATOM   4210  HA  ILE A 915      23.860  57.890  60.980  1.00  0.00           H
ATOM   4211  CB  ILE A 915      24.710  58.660  62.670  1.00  0.00           C
ATOM   4212  HB  ILE A 915      23.840  58.710  63.350  1.00  0.00           H
ATOM   4213  CG2 ILE A 915      25.910  58.510  63.610  1.00  0.00           C
ATOM   4214 HG21 ILE A 915      25.970  57.510  64.090  1.00  0.00           H
ATOM   4215 HG22 ILE A 915      25.830  59.320  64.380  1.00  0.00           H
ATOM   4216 HG23 ILE A 915      26.890  58.650  63.100  1.00  0.00           H
ATOM   4217  CG1 ILE A 915      24.780  59.920  61.710  1.00  0.00           C
ATOM   4218 HG11 ILE A 915      23.760  60.070  61.270  1.00  0.00           H
ATOM   4219 HG12 ILE A 915      25.400  59.720  60.820  1.00  0.00           H
ATOM   4220  CD  ILE A 915      25.080  61.300  62.270  1.00  0.00           C
ATOM   4221  HD1 ILE A 915      26.070  61.310  62.770  1.00  0.00           H
ATOM   4222  HD2 ILE A 915      24.350  61.690  63.010  1.00  0.00           H
ATOM   4223  HD3 ILE A 915      25.210  61.990  61.410  1.00  0.00           H
ATOM   4224  C   ILE A 915      25.800  56.790  61.280  1.00  0.00           C
ATOM   4225  O   ILE A 915      26.610  57.350  60.560  1.00  0.00           O
ATOM   4226  N   ALA A 916      26.000  55.500  61.600  1.00  0.00           N
ATOM   4227  HN  ALA A 916      25.470  55.120  62.350  1.00  0.00           H
ATOM   4228  CA  ALA A 916      27.240  54.760  61.220  1.00  0.00           C
ATOM   4229  HA  ALA A 916      28.080  55.450  61.190  1.00  0.00           H
ATOM   4230  CB  ALA A 916      27.510  53.580  62.180  1.00  0.00           C
ATOM   4231  HB1 ALA A 916      26.710  52.810  62.150  1.00  0.00           H
ATOM   4232  HB2 ALA A 916      27.540  54.020  63.200  1.00  0.00           H
ATOM   4233  HB3 ALA A 916      28.410  53.020  61.900  1.00  0.00           H
ATOM   4234  C   ALA A 916      27.140  54.330  59.710  1.00  0.00           C
ATOM   4235  O   ALA A 916      28.130  53.810  59.200  1.00  0.00           O
ATOM   4236  N   ALA A 917      25.990  54.650  59.040  1.00  0.00           N
ATOM   4237  HN  ALA A 917      25.160  55.000  59.490  1.00  0.00           H
ATOM   4238  CA  ALA A 917      25.850  54.450  57.640  1.00  0.00           C
ATOM   4239  HA  ALA A 917      26.300  53.510  57.370  1.00  0.00           H
ATOM   4240  CB  ALA A 917      24.330  54.510  57.230  1.00  0.00           C
ATOM   4241  HB1 ALA A 917      23.780  54.010  58.060  1.00  0.00           H
ATOM   4242  HB2 ALA A 917      24.060  54.090  56.250  1.00  0.00           H
ATOM   4243  HB3 ALA A 917      24.110  55.590  57.270  1.00  0.00           H
ATOM   4244  C   ALA A 917      26.630  55.520  56.780  1.00  0.00           C
ATOM   4245  O   ALA A 917      27.150  55.250  55.710  1.00  0.00           O
ATOM   4246  N   ILE A 918      26.780  56.780  57.340  1.00  0.00           N
ATOM   4247  HN  ILE A 918      26.500  56.980  58.270  1.00  0.00           H
ATOM   4248  CA  ILE A 918      27.570  57.820  56.700  1.00  0.00           C
ATOM   4249  HA  ILE A 918      27.060  57.940  55.750  1.00  0.00           H
ATOM   4250  CB  ILE A 918      27.200  59.150  57.330  1.00  0.00           C
ATOM   4251  HB  ILE A 918      27.620  59.320  58.340  1.00  0.00           H
ATOM   4252  CG2 ILE A 918      27.920  60.280  56.570  1.00  0.00           C
ATOM   4253 HG21 ILE A 918      28.000  61.140  57.270  1.00  0.00           H
ATOM   4254 HG22 ILE A 918      27.490  60.570  55.590  1.00  0.00           H
ATOM   4255 HG23 ILE A 918      28.990  60.050  56.380  1.00  0.00           H
ATOM   4256  CG1 ILE A 918      25.660  59.390  57.410  1.00  0.00           C
ATOM   4257 HG11 ILE A 918      25.250  58.710  58.170  1.00  0.00           H
ATOM   4258 HG12 ILE A 918      25.160  59.190  56.440  1.00  0.00           H
ATOM   4259  CD  ILE A 918      25.330  60.770  57.920  1.00  0.00           C
ATOM   4260  HD1 ILE A 918      24.300  60.800  58.310  1.00  0.00           H
ATOM   4261  HD2 ILE A 918      25.470  61.540  57.120  1.00  0.00           H
ATOM   4262  HD3 ILE A 918      25.990  61.030  58.780  1.00  0.00           H
ATOM   4263  C   ILE A 918      29.060  57.600  56.460  1.00  0.00           C
ATOM   4264  O   ILE A 918      29.590  57.580  55.340  1.00  0.00           O
ATOM   4265  N   PRO A 919      29.840  57.190  57.570  1.00  0.00           N
ATOM   4266  CD  PRO A 919      29.610  57.380  59.020  1.00  0.00           C
ATOM   4267  HD1 PRO A 919      28.620  56.910  59.230  1.00  0.00           H
ATOM   4268  HD2 PRO A 919      29.540  58.470  59.210  1.00  0.00           H
ATOM   4269  CA  PRO A 919      31.220  56.650  57.370  1.00  0.00           C
ATOM   4270  HA  PRO A 919      31.700  57.340  56.700  1.00  0.00           H
ATOM   4271  CB  PRO A 919      31.950  56.610  58.730  1.00  0.00           C
ATOM   4272  HB1 PRO A 919      32.660  57.470  58.860  1.00  0.00           H
ATOM   4273  HB2 PRO A 919      32.510  55.660  58.890  1.00  0.00           H
ATOM   4274  CG  PRO A 919      30.830  56.690  59.690  1.00  0.00           C
ATOM   4275  HG1 PRO A 919      30.620  55.620  59.870  1.00  0.00           H
ATOM   4276  HG2 PRO A 919      31.120  57.150  60.660  1.00  0.00           H
ATOM   4277  C   PRO A 919      31.260  55.350  56.540  1.00  0.00           C
ATOM   4278  O   PRO A 919      32.280  55.050  55.960  1.00  0.00           O
ATOM   4279  N   ALA A 920      30.130  54.600  56.560  1.00  0.00           N
ATOM   4280  HN  ALA A 920      29.310  54.970  56.990  1.00  0.00           H
ATOM   4281  CA  ALA A 920      30.040  53.420  55.730  1.00  0.00           C
ATOM   4282  HA  ALA A 920      30.910  52.810  55.860  1.00  0.00           H
ATOM   4283  CB  ALA A 920      28.830  52.580  56.120  1.00  0.00           C
ATOM   4284  HB1 ALA A 920      28.920  51.530  55.770  1.00  0.00           H
ATOM   4285  HB2 ALA A 920      27.890  52.990  55.710  1.00  0.00           H
ATOM   4286  HB3 ALA A 920      28.680  52.560  57.220  1.00  0.00           H
ATOM   4287  C   ALA A 920      30.090  53.690  54.270  1.00  0.00           C
ATOM   4288  O   ALA A 920      30.760  53.110  53.430  1.00  0.00           O
ATOM   4289  N   LEU A 921      29.290  54.680  53.860  1.00  0.00           N
ATOM   4290  HN  LEU A 921      28.600  55.050  54.460  1.00  0.00           H
ATOM   4291  CA  LEU A 921      29.350  55.230  52.460  1.00  0.00           C
ATOM   4292  HA  LEU A 921      29.150  54.450  51.750  1.00  0.00           H
ATOM   4293  CB  LEU A 921      28.110  56.230  52.210  1.00  0.00           C
ATOM   4294  HB1 LEU A 921      28.090  57.100  52.920  1.00  0.00           H
ATOM   4295  HB2 LEU A 921      27.220  55.570  52.370  1.00  0.00           H
ATOM   4296  CG  LEU A 921      28.000  56.830  50.780  1.00  0.00           C
ATOM   4297  HG  LEU A 921      28.940  57.380  50.590  1.00  0.00           H
ATOM   4298  CD1 LEU A 921      27.870  55.650  49.790  1.00  0.00           C
ATOM   4299 HD11 LEU A 921      26.940  55.130  50.100  1.00  0.00           H
ATOM   4300 HD12 LEU A 921      28.680  54.890  49.860  1.00  0.00           H
ATOM   4301 HD13 LEU A 921      27.870  55.940  48.710  1.00  0.00           H
ATOM   4302  CD2 LEU A 921      26.820  57.790  50.630  1.00  0.00           C
ATOM   4303 HD21 LEU A 921      25.880  57.340  50.980  1.00  0.00           H
ATOM   4304 HD22 LEU A 921      26.830  58.030  49.540  1.00  0.00           H
ATOM   4305 HD23 LEU A 921      26.940  58.810  51.070  1.00  0.00           H
ATOM   4306  C   LEU A 921      30.730  55.860  52.120  1.00  0.00           C
ATOM   4307  O   LEU A 921      31.210  55.730  50.980  1.00  0.00           O
ATOM   4308  N   LEU A 922      31.400  56.490  53.130  1.00  0.00           N
ATOM   4309  HN  LEU A 922      30.940  56.750  53.980  1.00  0.00           H
ATOM   4310  CA  LEU A 922      32.780  56.850  52.960  1.00  0.00           C
ATOM   4311  HA  LEU A 922      32.880  57.450  52.060  1.00  0.00           H
ATOM   4312  CB  LEU A 922      33.350  57.670  54.140  1.00  0.00           C
ATOM   4313  HB1 LEU A 922      34.420  57.950  53.990  1.00  0.00           H
ATOM   4314  HB2 LEU A 922      33.300  57.120  55.100  1.00  0.00           H
ATOM   4315  CG  LEU A 922      32.670  59.090  54.350  1.00  0.00           C
ATOM   4316  HG  LEU A 922      31.650  58.740  54.590  1.00  0.00           H
ATOM   4317  CD1 LEU A 922      33.240  59.750  55.640  1.00  0.00           C
ATOM   4318 HD11 LEU A 922      32.880  59.150  56.490  1.00  0.00           H
ATOM   4319 HD12 LEU A 922      32.780  60.760  55.700  1.00  0.00           H
ATOM   4320 HD13 LEU A 922      34.350  59.830  55.570  1.00  0.00           H
ATOM   4321  CD2 LEU A 922      32.640  59.870  53.060  1.00  0.00           C
ATOM   4322 HD21 LEU A 922      33.680  60.140  52.760  1.00  0.00           H
ATOM   4323 HD22 LEU A 922      32.110  60.830  53.160  1.00  0.00           H
ATOM   4324 HD23 LEU A 922      32.160  59.260  52.260  1.00  0.00           H
ATOM   4325  C   LEU A 922      33.710  55.640  52.530  1.00  0.00           C
ATOM   4326  O   LEU A 922      34.390  55.560  51.540  1.00  0.00           O
ATOM   4327  N   CYS A 923      33.640  54.590  53.410  1.00  0.00           N
ATOM   4328  HN  CYS A 923      33.110  54.720  54.260  1.00  0.00           H
ATOM   4329  CA  CYS A 923      34.360  53.360  53.340  1.00  0.00           C
ATOM   4330  HA  CYS A 923      35.430  53.520  53.370  1.00  0.00           H
ATOM   4331  CB  CYS A 923      33.930  52.470  54.560  1.00  0.00           C
ATOM   4332  HB1 CYS A 923      32.820  52.430  54.580  1.00  0.00           H
ATOM   4333  HB2 CYS A 923      34.330  52.960  55.480  1.00  0.00           H
ATOM   4334  SG  CYS A 923      34.790  50.890  54.600  1.00  0.00           S
ATOM   4335  HG1 CYS A 923      34.430  50.620  55.840  1.00  0.00           H
ATOM   4336  C   CYS A 923      34.040  52.660  51.990  1.00  0.00           C
ATOM   4337  O   CYS A 923      35.000  52.150  51.440  1.00  0.00           O
ATOM   4338  N   THR A 924      32.780  52.690  51.540  1.00  0.00           N
ATOM   4339  HN  THR A 924      32.180  53.010  52.260  1.00  0.00           H
ATOM   4340  CA  THR A 924      32.270  52.150  50.340  1.00  0.00           C
ATOM   4341  HA  THR A 924      32.710  51.170  50.440  1.00  0.00           H
ATOM   4342  CB  THR A 924      30.710  52.130  50.190  1.00  0.00           C
ATOM   4343  HB  THR A 924      30.320  53.160  50.070  1.00  0.00           H
ATOM   4344  OG1 THR A 924      30.070  51.500  51.280  1.00  0.00           O
ATOM   4345  HG1 THR A 924      30.410  51.820  52.120  1.00  0.00           H
ATOM   4346  CG2 THR A 924      30.330  51.370  48.890  1.00  0.00           C
ATOM   4347 HG21 THR A 924      29.220  51.250  48.780  1.00  0.00           H
ATOM   4348 HG22 THR A 924      30.850  50.380  48.870  1.00  0.00           H
ATOM   4349 HG23 THR A 924      30.490  51.960  47.960  1.00  0.00           H
ATOM   4350  C   THR A 924      32.860  52.750  49.120  1.00  0.00           C
ATOM   4351  O   THR A 924      33.200  52.050  48.180  1.00  0.00           O
ATOM   4352  N   ILE A 925      32.910  54.110  49.090  1.00  0.00           N
ATOM   4353  HN  ILE A 925      32.320  54.580  49.750  1.00  0.00           H
ATOM   4354  CA  ILE A 925      33.610  54.770  48.090  1.00  0.00           C
ATOM   4355  HA  ILE A 925      33.280  54.330  47.160  1.00  0.00           H
ATOM   4356  CB  ILE A 925      33.140  56.220  48.110  1.00  0.00           C
ATOM   4357  HB  ILE A 925      33.180  56.460  49.190  1.00  0.00           H
ATOM   4358  CG2 ILE A 925      34.030  57.240  47.370  1.00  0.00           C
ATOM   4359 HG21 ILE A 925      35.060  57.080  47.730  1.00  0.00           H
ATOM   4360 HG22 ILE A 925      33.740  58.290  47.560  1.00  0.00           H
ATOM   4361 HG23 ILE A 925      34.020  57.000  46.290  1.00  0.00           H
ATOM   4362  CG1 ILE A 925      31.640  56.250  47.590  1.00  0.00           C
ATOM   4363 HG11 ILE A 925      31.130  55.410  48.100  1.00  0.00           H
ATOM   4364 HG12 ILE A 925      31.650  56.090  46.490  1.00  0.00           H
ATOM   4365  CD  ILE A 925      30.900  57.500  47.950  1.00  0.00           C
ATOM   4366  HD1 ILE A 925      31.330  58.400  47.440  1.00  0.00           H
ATOM   4367  HD2 ILE A 925      30.840  57.610  49.040  1.00  0.00           H
ATOM   4368  HD3 ILE A 925      29.860  57.410  47.580  1.00  0.00           H
ATOM   4369  C   ILE A 925      35.110  54.540  48.050  1.00  0.00           C
ATOM   4370  O   ILE A 925      35.570  54.380  46.950  1.00  0.00           O
ATOM   4371  N   LEU A 926      35.840  54.560  49.150  1.00  0.00           N
ATOM   4372  HN  LEU A 926      35.290  54.700  49.970  1.00  0.00           H
ATOM   4373  CA  LEU A 926      37.240  54.300  49.260  1.00  0.00           C
ATOM   4374  HA  LEU A 926      37.740  54.990  48.600  1.00  0.00           H
ATOM   4375  CB  LEU A 926      37.820  54.400  50.710  1.00  0.00           C
ATOM   4376  HB1 LEU A 926      38.850  54.010  50.820  1.00  0.00           H
ATOM   4377  HB2 LEU A 926      37.240  53.850  51.500  1.00  0.00           H
ATOM   4378  CG  LEU A 926      37.940  55.920  51.110  1.00  0.00           C
ATOM   4379  HG  LEU A 926      36.940  56.370  50.980  1.00  0.00           H
ATOM   4380  CD1 LEU A 926      38.230  56.020  52.600  1.00  0.00           C
ATOM   4381 HD11 LEU A 926      38.150  57.080  52.930  1.00  0.00           H
ATOM   4382 HD12 LEU A 926      39.270  55.710  52.810  1.00  0.00           H
ATOM   4383 HD13 LEU A 926      37.460  55.390  53.100  1.00  0.00           H
ATOM   4384  CD2 LEU A 926      38.980  56.680  50.300  1.00  0.00           C
ATOM   4385 HD21 LEU A 926      38.900  56.530  49.210  1.00  0.00           H
ATOM   4386 HD22 LEU A 926      39.980  56.460  50.750  1.00  0.00           H
ATOM   4387 HD23 LEU A 926      38.890  57.780  50.440  1.00  0.00           H
ATOM   4388  C   LEU A 926      37.640  52.900  48.690  1.00  0.00           C
ATOM   4389  O   LEU A 926      38.580  52.840  47.870  1.00  0.00           O
ATOM   4390  N   ILE A 927      36.860  51.780  49.160  1.00  0.00           N
ATOM   4391  HN  ILE A 927      36.280  51.860  49.960  1.00  0.00           H
ATOM   4392  CA  ILE A 927      36.930  50.420  48.660  1.00  0.00           C
ATOM   4393  HA  ILE A 927      37.930  50.030  48.820  1.00  0.00           H
ATOM   4394  CB  ILE A 927      36.020  49.450  49.440  1.00  0.00           C
ATOM   4395  HB  ILE A 927      35.030  49.960  49.430  1.00  0.00           H
ATOM   4396  CG2 ILE A 927      35.840  48.060  48.770  1.00  0.00           C
ATOM   4397 HG21 ILE A 927      35.120  47.460  49.370  1.00  0.00           H
ATOM   4398 HG22 ILE A 927      36.900  47.730  48.680  1.00  0.00           H
ATOM   4399 HG23 ILE A 927      35.320  48.150  47.780  1.00  0.00           H
ATOM   4400  CG1 ILE A 927      36.470  49.370  50.940  1.00  0.00           C
ATOM   4401 HG11 ILE A 927      36.700  50.360  51.380  1.00  0.00           H
ATOM   4402 HG12 ILE A 927      37.400  48.760  50.880  1.00  0.00           H
ATOM   4403  CD  ILE A 927      35.460  48.650  51.870  1.00  0.00           C
ATOM   4404  HD1 ILE A 927      35.590  47.560  51.720  1.00  0.00           H
ATOM   4405  HD2 ILE A 927      34.390  48.970  51.830  1.00  0.00           H
ATOM   4406  HD3 ILE A 927      35.810  48.730  52.920  1.00  0.00           H
ATOM   4407  C   ILE A 927      36.560  50.340  47.180  1.00  0.00           C
ATOM   4408  O   ILE A 927      37.290  49.700  46.390  1.00  0.00           O
ATOM   4409  N   PHE A 928      35.550  51.030  46.700  1.00  0.00           N
ATOM   4410  HN  PHE A 928      34.940  51.480  47.340  1.00  0.00           H
ATOM   4411  CA  PHE A 928      35.240  51.050  45.290  1.00  0.00           C
ATOM   4412  HA  PHE A 928      35.150  50.050  44.910  1.00  0.00           H
ATOM   4413  CB  PHE A 928      33.940  51.870  45.160  1.00  0.00           C
ATOM   4414  HB1 PHE A 928      34.180  52.870  45.580  1.00  0.00           H
ATOM   4415  HB2 PHE A 928      33.100  51.420  45.730  1.00  0.00           H
ATOM   4416  CG  PHE A 928      33.530  52.090  43.730  1.00  0.00           C
ATOM   4417  CD1 PHE A 928      33.340  50.960  42.950  1.00  0.00           C
ATOM   4418  HD1 PHE A 928      33.450  49.960  43.330  1.00  0.00           H
ATOM   4419  CE1 PHE A 928      33.050  51.200  41.610  1.00  0.00           C
ATOM   4420  HE1 PHE A 928      32.770  50.340  41.010  1.00  0.00           H
ATOM   4421  CZ  PHE A 928      32.920  52.500  41.060  1.00  0.00           C
ATOM   4422  HZ  PHE A 928      32.710  52.630  40.010  1.00  0.00           H
ATOM   4423  CD2 PHE A 928      33.460  53.410  43.240  1.00  0.00           C
ATOM   4424  HD2 PHE A 928      33.760  54.200  43.910  1.00  0.00           H
ATOM   4425  CE2 PHE A 928      33.240  53.630  41.880  1.00  0.00           C
ATOM   4426  HE2 PHE A 928      33.160  54.630  41.470  1.00  0.00           H
ATOM   4427  C   PHE A 928      36.380  51.740  44.540  1.00  0.00           C
ATOM   4428  O   PHE A 928      36.810  51.170  43.540  1.00  0.00           O
ATOM   4429  N   MET A 929      36.830  52.900  44.980  1.00  0.00           N
ATOM   4430  HN  MET A 929      36.430  53.300  45.800  1.00  0.00           H
ATOM   4431  CA  MET A 929      38.010  53.600  44.440  1.00  0.00           C
ATOM   4432  HA  MET A 929      37.770  53.880  43.420  1.00  0.00           H
ATOM   4433  CB  MET A 929      38.280  54.910  45.220  1.00  0.00           C
ATOM   4434  HB1 MET A 929      39.270  55.300  44.880  1.00  0.00           H
ATOM   4435  HB2 MET A 929      38.410  54.860  46.320  1.00  0.00           H
ATOM   4436  CG  MET A 929      37.150  56.040  45.080  1.00  0.00           C
ATOM   4437  HG1 MET A 929      37.230  56.720  45.960  1.00  0.00           H
ATOM   4438  HG2 MET A 929      36.130  55.610  45.190  1.00  0.00           H
ATOM   4439  SD  MET A 929      37.430  57.030  43.580  1.00  0.00           S
ATOM   4440  CE  MET A 929      35.770  57.850  43.720  1.00  0.00           C
ATOM   4441  HE1 MET A 929      34.960  57.240  43.260  1.00  0.00           H
ATOM   4442  HE2 MET A 929      35.650  58.850  43.250  1.00  0.00           H
ATOM   4443  HE3 MET A 929      35.540  57.980  44.800  1.00  0.00           H
ATOM   4444  C   MET A 929      39.250  52.680  44.360  1.00  0.00           C
ATOM   4445  O   MET A 929      39.770  52.440  43.320  1.00  0.00           O
ATOM   4446  N   ASP A 930      39.680  52.000  45.460  1.00  0.00           N
ATOM   4447  HN  ASP A 930      39.170  52.120  46.310  1.00  0.00           H
ATOM   4448  CA  ASP A 930      40.970  51.320  45.560  1.00  0.00           C
ATOM   4449  HA  ASP A 930      41.620  52.010  45.050  1.00  0.00           H
ATOM   4450  CB  ASP A 930      41.310  51.100  46.990  1.00  0.00           C
ATOM   4451  HB1 ASP A 930      40.640  50.370  47.480  1.00  0.00           H
ATOM   4452  HB2 ASP A 930      41.170  52.110  47.450  1.00  0.00           H
ATOM   4453  CG  ASP A 930      42.740  50.780  47.160  1.00  0.00           C
ATOM   4454  OD1 ASP A 930      43.110  49.840  47.890  1.00  0.00           O
ATOM   4455  OD2 ASP A 930      43.580  51.430  46.500  1.00  0.00           O
ATOM   4456  C   ASP A 930      40.900  50.060  44.670  1.00  0.00           C
ATOM   4457  O   ASP A 930      41.860  49.590  44.100  1.00  0.00           O
ATOM   4458  N   GLN A 931      39.790  49.460  44.470  1.00  0.00           N
ATOM   4459  HN  GLN A 931      38.980  49.750  45.000  1.00  0.00           H
ATOM   4460  CA  GLN A 931      39.500  48.350  43.660  1.00  0.00           C
ATOM   4461  HA  GLN A 931      40.170  47.520  43.850  1.00  0.00           H
ATOM   4462  CB  GLN A 931      38.030  47.870  43.890  1.00  0.00           C
ATOM   4463  HB1 GLN A 931      37.380  48.690  43.500  1.00  0.00           H
ATOM   4464  HB2 GLN A 931      37.970  47.620  44.970  1.00  0.00           H
ATOM   4465  CG  GLN A 931      37.510  46.560  43.240  1.00  0.00           C
ATOM   4466  HG1 GLN A 931      37.210  46.830  42.200  1.00  0.00           H
ATOM   4467  HG2 GLN A 931      36.520  46.320  43.680  1.00  0.00           H
ATOM   4468  CD  GLN A 931      38.450  45.370  43.480  1.00  0.00           C
ATOM   4469  OE1 GLN A 931      38.470  44.800  44.550  1.00  0.00           O
ATOM   4470  NE2 GLN A 931      39.310  45.060  42.500  1.00  0.00           N
ATOM   4471 HE21 GLN A 931      39.880  44.250  42.610  1.00  0.00           H
ATOM   4472 HE22 GLN A 931      39.480  45.710  41.770  1.00  0.00           H
ATOM   4473  C   GLN A 931      39.660  48.580  42.120  1.00  0.00           C
ATOM   4474  O   GLN A 931      39.850  47.600  41.370  1.00  0.00           O
ATOM   4475  N   GLN A 932      39.520  49.850  41.690  1.00  0.00           N
ATOM   4476  HN  GLN A 932      39.250  50.630  42.250  1.00  0.00           H
ATOM   4477  CA  GLN A 932      39.610  50.080  40.290  1.00  0.00           C
ATOM   4478  HA  GLN A 932      39.160  49.320  39.680  1.00  0.00           H
ATOM   4479  CB  GLN A 932      38.990  51.520  39.850  1.00  0.00           C
ATOM   4480  HB1 GLN A 932      39.330  51.650  38.810  1.00  0.00           H
ATOM   4481  HB2 GLN A 932      39.410  52.310  40.510  1.00  0.00           H
ATOM   4482  CG  GLN A 932      37.400  51.720  39.820  1.00  0.00           C
ATOM   4483  HG1 GLN A 932      37.210  52.370  38.950  1.00  0.00           H
ATOM   4484  HG2 GLN A 932      36.990  52.270  40.700  1.00  0.00           H
ATOM   4485  CD  GLN A 932      36.790  50.360  39.530  1.00  0.00           C
ATOM   4486  OE1 GLN A 932      36.790  49.800  38.420  1.00  0.00           O
ATOM   4487  NE2 GLN A 932      36.260  49.740  40.610  1.00  0.00           N
ATOM   4488 HE21 GLN A 932      36.210  50.290  41.440  1.00  0.00           H
ATOM   4489 HE22 GLN A 932      35.900  48.810  40.580  1.00  0.00           H
ATOM   4490  C   GLN A 932      41.070  49.980  39.870  1.00  0.00           C
ATOM   4491  O   GLN A 932      41.250  49.790  38.660  1.00  0.00           O
ATOM   4492  N   ILE A 933      42.060  50.210  40.800  1.00  0.00           N
ATOM   4493  HN  ILE A 933      41.810  50.420  41.750  1.00  0.00           H
ATOM   4494  CA  ILE A 933      43.470  50.340  40.480  1.00  0.00           C
ATOM   4495  HA  ILE A 933      43.450  51.200  39.830  1.00  0.00           H
ATOM   4496  CB  ILE A 933      44.250  50.910  41.700  1.00  0.00           C
ATOM   4497  HB  ILE A 933      44.290  50.040  42.390  1.00  0.00           H
ATOM   4498  CG2 ILE A 933      45.630  51.460  41.370  1.00  0.00           C
ATOM   4499 HG21 ILE A 933      45.590  52.330  40.690  1.00  0.00           H
ATOM   4500 HG22 ILE A 933      46.380  50.660  41.200  1.00  0.00           H
ATOM   4501 HG23 ILE A 933      46.120  52.000  42.220  1.00  0.00           H
ATOM   4502  CG1 ILE A 933      43.540  52.020  42.460  1.00  0.00           C
ATOM   4503 HG11 ILE A 933      44.350  52.480  43.060  1.00  0.00           H
ATOM   4504 HG12 ILE A 933      42.830  51.620  43.210  1.00  0.00           H
ATOM   4505  CD  ILE A 933      42.960  53.150  41.650  1.00  0.00           C
ATOM   4506  HD1 ILE A 933      42.290  53.840  42.200  1.00  0.00           H
ATOM   4507  HD2 ILE A 933      42.390  52.840  40.750  1.00  0.00           H
ATOM   4508  HD3 ILE A 933      43.780  53.790  41.250  1.00  0.00           H
ATOM   4509  C   ILE A 933      44.120  49.140  39.740  1.00  0.00           C
ATOM   4510  O   ILE A 933      45.060  49.260  38.930  1.00  0.00           O
ATOM   4511  N   THR A 934      43.580  47.890  39.980  1.00  0.00           N
ATOM   4512  HN  THR A 934      42.900  47.790  40.700  1.00  0.00           H
ATOM   4513  CA  THR A 934      44.010  46.690  39.310  1.00  0.00           C
ATOM   4514  HA  THR A 934      44.990  46.920  38.950  1.00  0.00           H
ATOM   4515  CB  THR A 934      44.300  45.490  40.170  1.00  0.00           C
ATOM   4516  HB  THR A 934      44.930  45.880  40.990  1.00  0.00           H
ATOM   4517  OG1 THR A 934      45.140  44.530  39.510  1.00  0.00           O
ATOM   4518  HG1 THR A 934      44.570  44.440  38.750  1.00  0.00           H
ATOM   4519  CG2 THR A 934      43.080  44.830  40.820  1.00  0.00           C
ATOM   4520 HG21 THR A 934      42.320  44.450  40.080  1.00  0.00           H
ATOM   4521 HG22 THR A 934      42.540  45.520  41.500  1.00  0.00           H
ATOM   4522 HG23 THR A 934      43.320  43.970  41.480  1.00  0.00           H
ATOM   4523  C   THR A 934      43.170  46.280  38.070  1.00  0.00           C
ATOM   4524  O   THR A 934      43.590  45.420  37.330  1.00  0.00           O
ATOM   4525  N   ALA A 935      42.030  46.900  37.680  1.00  0.00           N
ATOM   4526  HN  ALA A 935      41.740  47.700  38.190  1.00  0.00           H
ATOM   4527  CA  ALA A 935      41.290  46.660  36.490  1.00  0.00           C
ATOM   4528  HA  ALA A 935      40.850  45.690  36.450  1.00  0.00           H
ATOM   4529  CB  ALA A 935      40.070  47.560  36.410  1.00  0.00           C
ATOM   4530  HB1 ALA A 935      40.410  48.610  36.350  1.00  0.00           H
ATOM   4531  HB2 ALA A 935      39.400  47.320  37.270  1.00  0.00           H
ATOM   4532  HB3 ALA A 935      39.380  47.570  35.530  1.00  0.00           H
ATOM   4533  C   ALA A 935      42.150  46.860  35.250  1.00  0.00           C
ATOM   4534  O   ALA A 935      41.980  46.110  34.280  1.00  0.00           O
ATOM   4535  N   VAL A 936      43.180  47.800  35.190  1.00  0.00           N
ATOM   4536  HN  VAL A 936      43.340  48.290  36.040  1.00  0.00           H
ATOM   4537  CA  VAL A 936      44.010  48.100  34.030  1.00  0.00           C
ATOM   4538  HA  VAL A 936      43.200  48.230  33.330  1.00  0.00           H
ATOM   4539  CB  VAL A 936      44.800  49.380  34.160  1.00  0.00           C
ATOM   4540  HB  VAL A 936      44.090  50.220  34.360  1.00  0.00           H
ATOM   4541  CG1 VAL A 936      45.840  49.410  35.300  1.00  0.00           C
ATOM   4542 HG11 VAL A 936      46.670  50.070  35.010  1.00  0.00           H
ATOM   4543 HG12 VAL A 936      46.310  48.420  35.530  1.00  0.00           H
ATOM   4544 HG13 VAL A 936      45.330  49.890  36.170  1.00  0.00           H
ATOM   4545  CG2 VAL A 936      45.460  49.770  32.840  1.00  0.00           C
ATOM   4546 HG21 VAL A 936      45.930  50.760  32.980  1.00  0.00           H
ATOM   4547 HG22 VAL A 936      44.710  49.680  32.020  1.00  0.00           H
ATOM   4548 HG23 VAL A 936      46.240  49.010  32.570  1.00  0.00           H
ATOM   4549  C   VAL A 936      44.850  46.960  33.540  1.00  0.00           C
ATOM   4550  O   VAL A 936      45.140  46.740  32.360  1.00  0.00           O
ATOM   4551  N   ILE A 937      45.230  46.030  34.460  1.00  0.00           N
ATOM   4552  HN  ILE A 937      44.870  46.240  35.380  1.00  0.00           H
ATOM   4553  CA  ILE A 937      46.070  44.900  34.300  1.00  0.00           C
ATOM   4554  HA  ILE A 937      46.820  45.180  33.590  1.00  0.00           H
ATOM   4555  CB  ILE A 937      46.600  44.540  35.670  1.00  0.00           C
ATOM   4556  HB  ILE A 937      45.760  44.430  36.390  1.00  0.00           H
ATOM   4557  CG2 ILE A 937      47.530  43.380  35.630  1.00  0.00           C
ATOM   4558 HG21 ILE A 937      46.980  42.450  35.380  1.00  0.00           H
ATOM   4559 HG22 ILE A 937      48.060  43.170  36.590  1.00  0.00           H
ATOM   4560 HG23 ILE A 937      48.290  43.460  34.830  1.00  0.00           H
ATOM   4561  CG1 ILE A 937      47.430  45.630  36.360  1.00  0.00           C
ATOM   4562 HG11 ILE A 937      47.820  45.230  37.320  1.00  0.00           H
ATOM   4563 HG12 ILE A 937      46.730  46.440  36.650  1.00  0.00           H
ATOM   4564  CD  ILE A 937      48.630  46.230  35.550  1.00  0.00           C
ATOM   4565  HD1 ILE A 937      49.410  46.520  36.290  1.00  0.00           H
ATOM   4566  HD2 ILE A 937      48.400  47.060  34.860  1.00  0.00           H
ATOM   4567  HD3 ILE A 937      49.280  45.500  35.020  1.00  0.00           H
ATOM   4568  C   ILE A 937      45.260  43.650  33.800  1.00  0.00           C
ATOM   4569  O   ILE A 937      45.820  42.740  33.170  1.00  0.00           O
ATOM   4570  N   ILE A 938      43.920  43.690  34.000  1.00  0.00           N
ATOM   4571  HN  ILE A 938      43.480  44.480  34.430  1.00  0.00           H
ATOM   4572  CA  ILE A 938      42.970  42.750  33.460  1.00  0.00           C
ATOM   4573  HA  ILE A 938      43.620  41.900  33.260  1.00  0.00           H
ATOM   4574  CB  ILE A 938      41.890  42.460  34.440  1.00  0.00           C
ATOM   4575  HB  ILE A 938      41.280  43.350  34.700  1.00  0.00           H
ATOM   4576  CG2 ILE A 938      40.970  41.390  33.810  1.00  0.00           C
ATOM   4577 HG21 ILE A 938      40.480  41.670  32.850  1.00  0.00           H
ATOM   4578 HG22 ILE A 938      40.170  41.220  34.550  1.00  0.00           H
ATOM   4579 HG23 ILE A 938      41.530  40.450  33.650  1.00  0.00           H
ATOM   4580  CG1 ILE A 938      42.440  41.940  35.770  1.00  0.00           C
ATOM   4581 HG11 ILE A 938      41.640  41.760  36.510  1.00  0.00           H
ATOM   4582 HG12 ILE A 938      43.070  42.740  36.220  1.00  0.00           H
ATOM   4583  CD  ILE A 938      43.310  40.580  35.640  1.00  0.00           C
ATOM   4584  HD1 ILE A 938      43.850  40.660  34.670  1.00  0.00           H
ATOM   4585  HD2 ILE A 938      42.670  39.670  35.700  1.00  0.00           H
ATOM   4586  HD3 ILE A 938      44.050  40.610  36.470  1.00  0.00           H
ATOM   4587  C   ILE A 938      42.460  43.350  32.110  1.00  0.00           C
ATOM   4588  O   ILE A 938      41.990  42.660  31.180  1.00  0.00           O
ATOM   4589  N   ASN A 939      42.510  44.600  31.870  1.00  0.00           N
ATOM   4590  HN  ASN A 939      42.640  45.150  32.690  1.00  0.00           H
ATOM   4591  CA  ASN A 939      42.130  45.390  30.660  1.00  0.00           C
ATOM   4592  HA  ASN A 939      41.480  44.680  30.160  1.00  0.00           H
ATOM   4593  CB  ASN A 939      41.560  46.730  30.950  1.00  0.00           C
ATOM   4594  HB1 ASN A 939      41.360  47.400  30.100  1.00  0.00           H
ATOM   4595  HB2 ASN A 939      42.280  47.260  31.620  1.00  0.00           H
ATOM   4596  CG  ASN A 939      40.190  46.470  31.730  1.00  0.00           C
ATOM   4597  OD1 ASN A 939      39.420  45.590  31.340  1.00  0.00           O
ATOM   4598  ND2 ASN A 939      39.830  47.290  32.840  1.00  0.00           N
ATOM   4599 HD21 ASN A 939      40.430  48.040  33.100  1.00  0.00           H
ATOM   4600 HD22 ASN A 939      38.910  47.190  33.220  1.00  0.00           H
ATOM   4601  C   ASN A 939      43.250  45.660  29.610  1.00  0.00           C
ATOM   4602  O   ASN A 939      42.960  46.110  28.520  1.00  0.00           O
ATOM   4603  N   ARG A 940      44.540  45.270  29.850  1.00  0.00           N
ATOM   4604  HN  ARG A 940      44.670  44.950  30.770  1.00  0.00           H
ATOM   4605  CA  ARG A 940      45.600  45.250  28.840  1.00  0.00           C
ATOM   4606  HA  ARG A 940      45.900  46.230  28.510  1.00  0.00           H
ATOM   4607  CB  ARG A 940      46.790  44.470  29.240  1.00  0.00           C
ATOM   4608  HB1 ARG A 940      47.520  44.320  28.400  1.00  0.00           H
ATOM   4609  HB2 ARG A 940      46.410  43.480  29.580  1.00  0.00           H
ATOM   4610  CG  ARG A 940      47.620  44.930  30.460  1.00  0.00           C
ATOM   4611  HG1 ARG A 940      48.500  44.280  30.640  1.00  0.00           H
ATOM   4612  HG2 ARG A 940      46.940  44.950  31.350  1.00  0.00           H
ATOM   4613  CD  ARG A 940      48.250  46.370  30.560  1.00  0.00           C
ATOM   4614  HD1 ARG A 940      49.040  46.500  29.790  1.00  0.00           H
ATOM   4615  HD2 ARG A 940      48.680  46.500  31.590  1.00  0.00           H
ATOM   4616  NE  ARG A 940      47.250  47.470  30.410  1.00  0.00           N
ATOM   4617  HE  ARG A 940      46.320  47.290  30.760  1.00  0.00           H
ATOM   4618  CZ  ARG A 940      47.500  48.650  29.870  1.00  0.00           C
ATOM   4619  NH1 ARG A 940      46.430  49.460  29.610  1.00  0.00           N
ATOM   4620 HH11 ARG A 940      45.540  49.060  29.840  1.00  0.00           H
ATOM   4621 HH12 ARG A 940      46.670  50.260  29.060  1.00  0.00           H
ATOM   4622  NH2 ARG A 940      48.600  49.120  29.310  1.00  0.00           N
ATOM   4623 HH21 ARG A 940      49.440  48.560  29.260  1.00  0.00           H
ATOM   4624 HH22 ARG A 940      48.490  49.980  28.820  1.00  0.00           H
ATOM   4625  C   ARG A 940      45.110  44.580  27.550  1.00  0.00           C
ATOM   4626  O   ARG A 940      44.530  43.440  27.600  1.00  0.00           O
ATOM   4627  N   LYS A 941      45.270  45.290  26.390  1.00  0.00           N
ATOM   4628  HN  LYS A 941      45.670  46.200  26.440  1.00  0.00           H
ATOM   4629  CA  LYS A 941      44.930  44.750  25.110  1.00  0.00           C
ATOM   4630  HA  LYS A 941      43.860  44.650  25.060  1.00  0.00           H
ATOM   4631  CB  LYS A 941      45.210  45.860  24.010  1.00  0.00           C
ATOM   4632  HB1 LYS A 941      45.070  45.310  23.070  1.00  0.00           H
ATOM   4633  HB2 LYS A 941      46.230  46.200  24.260  1.00  0.00           H
ATOM   4634  CG  LYS A 941      44.150  46.970  24.110  1.00  0.00           C
ATOM   4635  HG1 LYS A 941      44.000  47.210  25.180  1.00  0.00           H
ATOM   4636  HG2 LYS A 941      43.260  46.480  23.660  1.00  0.00           H
ATOM   4637  CD  LYS A 941      44.580  48.220  23.250  1.00  0.00           C
ATOM   4638  HD1 LYS A 941      44.900  47.740  22.300  1.00  0.00           H
ATOM   4639  HD2 LYS A 941      45.500  48.660  23.680  1.00  0.00           H
ATOM   4640  CE  LYS A 941      43.350  49.060  23.010  1.00  0.00           C
ATOM   4641  HE1 LYS A 941      42.490  48.570  22.520  1.00  0.00           H
ATOM   4642  HE2 LYS A 941      43.530  49.830  22.230  1.00  0.00           H
ATOM   4643  NZ  LYS A 941      42.910  49.740  24.240  1.00  0.00           N
ATOM   4644  HZ1 LYS A 941      43.730  50.110  24.750  1.00  0.00           H
ATOM   4645  HZ2 LYS A 941      42.550  49.080  24.960  1.00  0.00           H
ATOM   4646  HZ3 LYS A 941      42.200  50.480  24.060  1.00  0.00           H
ATOM   4647  C   LYS A 941      45.610  43.420  24.640  1.00  0.00           C
ATOM   4648  O   LYS A 941      45.050  42.500  24.010  1.00  0.00           O
ATOM   4649  N   GLU A 942      46.930  43.330  25.010  1.00  0.00           N
ATOM   4650  HN  GLU A 942      47.340  44.000  25.630  1.00  0.00           H
ATOM   4651  CA  GLU A 942      47.610  42.100  24.890  1.00  0.00           C
ATOM   4652  HA  GLU A 942      47.450  41.860  23.850  1.00  0.00           H
ATOM   4653  CB  GLU A 942      49.170  42.200  25.120  1.00  0.00           C
ATOM   4654  HB1 GLU A 942      49.610  41.170  25.100  1.00  0.00           H
ATOM   4655  HB2 GLU A 942      49.320  42.420  26.200  1.00  0.00           H
ATOM   4656  CG  GLU A 942      49.970  43.140  24.110  1.00  0.00           C
ATOM   4657  HG1 GLU A 942      50.440  44.070  24.470  1.00  0.00           H
ATOM   4658  HG2 GLU A 942      49.180  43.430  23.390  1.00  0.00           H
ATOM   4659  CD  GLU A 942      51.050  42.350  23.370  1.00  0.00           C
ATOM   4660  OE1 GLU A 942      51.100  42.500  22.140  1.00  0.00           O
ATOM   4661  OE2 GLU A 942      51.830  41.660  24.050  1.00  0.00           O
ATOM   4662  C   GLU A 942      47.120  40.890  25.680  1.00  0.00           C
ATOM   4663  O   GLU A 942      47.290  39.720  25.230  1.00  0.00           O
ATOM   4664  N   HSD A 943      46.510  41.090  26.850  1.00  0.00           N
ATOM   4665  HN  HSD A 943      46.280  42.010  27.150  1.00  0.00           H
ATOM   4666  CA  HSD A 943      46.200  40.010  27.790  1.00  0.00           C
ATOM   4667  HA  HSD A 943      47.010  39.290  27.810  1.00  0.00           H
ATOM   4668  CB  HSD A 943      46.090  40.570  29.180  1.00  0.00           C
ATOM   4669  HB1 HSD A 943      45.800  39.720  29.840  1.00  0.00           H
ATOM   4670  HB2 HSD A 943      45.300  41.340  29.030  1.00  0.00           H
ATOM   4671  ND1 HSD A 943      47.590  41.610  30.940  1.00  0.00           N
ATOM   4672  HD1 HSD A 943      46.850  41.810  31.600  1.00  0.00           H
ATOM   4673  CG  HSD A 943      47.400  41.030  29.750  1.00  0.00           C
ATOM   4674  CE1 HSD A 943      48.880  41.820  31.120  1.00  0.00           C
ATOM   4675  HE1 HSD A 943      49.360  42.250  32.000  1.00  0.00           H
ATOM   4676  NE2 HSD A 943      49.590  41.510  30.040  1.00  0.00           N
ATOM   4677  CD2 HSD A 943      48.670  40.920  29.210  1.00  0.00           C
ATOM   4678  HD2 HSD A 943      48.890  40.490  28.240  1.00  0.00           H
ATOM   4679  C   HSD A 943      44.850  39.290  27.460  1.00  0.00           C
ATOM   4680  O   HSD A 943      43.770  39.720  27.760  1.00  0.00           O
ATOM   4681  N   LYS A 944      44.920  38.160  26.740  1.00  0.00           N
ATOM   4682  HN  LYS A 944      45.800  37.720  26.560  1.00  0.00           H
ATOM   4683  CA  LYS A 944      43.790  37.440  26.180  1.00  0.00           C
ATOM   4684  HA  LYS A 944      42.980  38.060  25.810  1.00  0.00           H
ATOM   4685  CB  LYS A 944      44.320  36.450  25.090  1.00  0.00           C
ATOM   4686  HB1 LYS A 944      43.430  35.970  24.610  1.00  0.00           H
ATOM   4687  HB2 LYS A 944      44.840  35.590  25.560  1.00  0.00           H
ATOM   4688  CG  LYS A 944      45.160  37.060  23.940  1.00  0.00           C
ATOM   4689  HG1 LYS A 944      46.050  37.630  24.300  1.00  0.00           H
ATOM   4690  HG2 LYS A 944      44.470  37.750  23.410  1.00  0.00           H
ATOM   4691  CD  LYS A 944      45.770  36.020  22.960  1.00  0.00           C
ATOM   4692  HD1 LYS A 944      46.500  35.350  23.430  1.00  0.00           H
ATOM   4693  HD2 LYS A 944      46.360  36.600  22.220  1.00  0.00           H
ATOM   4694  CE  LYS A 944      44.690  35.180  22.260  1.00  0.00           C
ATOM   4695  HE1 LYS A 944      44.260  34.450  22.980  1.00  0.00           H
ATOM   4696  HE2 LYS A 944      45.200  34.650  21.420  1.00  0.00           H
ATOM   4697  NZ  LYS A 944      43.740  36.050  21.630  1.00  0.00           N
ATOM   4698  HZ1 LYS A 944      44.020  36.260  20.650  1.00  0.00           H
ATOM   4699  HZ2 LYS A 944      43.450  36.930  22.110  1.00  0.00           H
ATOM   4700  HZ3 LYS A 944      42.840  35.550  21.550  1.00  0.00           H
ATOM   4701  C   LYS A 944      43.030  36.630  27.190  1.00  0.00           C
ATOM   4702  O   LYS A 944      43.500  35.830  28.010  1.00  0.00           O
ATOM   4703  N   LEU A 945      41.730  36.890  27.240  1.00  0.00           N
ATOM   4704  HN  LEU A 945      41.350  37.550  26.610  1.00  0.00           H
ATOM   4705  CA  LEU A 945      40.770  36.250  28.140  1.00  0.00           C
ATOM   4706  HA  LEU A 945      41.240  35.530  28.780  1.00  0.00           H
ATOM   4707  CB  LEU A 945      40.190  37.280  29.130  1.00  0.00           C
ATOM   4708  HB1 LEU A 945      39.690  36.840  30.000  1.00  0.00           H
ATOM   4709  HB2 LEU A 945      39.410  37.910  28.660  1.00  0.00           H
ATOM   4710  CG  LEU A 945      41.160  38.290  29.800  1.00  0.00           C
ATOM   4711  HG  LEU A 945      41.770  38.760  29.010  1.00  0.00           H
ATOM   4712  CD1 LEU A 945      40.470  39.340  30.700  1.00  0.00           C
ATOM   4713 HD11 LEU A 945      40.120  38.780  31.590  1.00  0.00           H
ATOM   4714 HD12 LEU A 945      39.680  39.750  30.040  1.00  0.00           H
ATOM   4715 HD13 LEU A 945      41.050  40.240  31.010  1.00  0.00           H
ATOM   4716  CD2 LEU A 945      42.140  37.490  30.700  1.00  0.00           C
ATOM   4717 HD21 LEU A 945      41.630  37.140  31.630  1.00  0.00           H
ATOM   4718 HD22 LEU A 945      43.020  38.100  30.970  1.00  0.00           H
ATOM   4719 HD23 LEU A 945      42.420  36.540  30.180  1.00  0.00           H
ATOM   4720  C   LEU A 945      39.650  35.420  27.390  1.00  0.00           C
ATOM   4721  O   LEU A 945      39.060  35.960  26.490  1.00  0.00           O
ATOM   4722  N   LYS A 946      39.360  34.190  27.860  1.00  0.00           N
ATOM   4723  HN  LYS A 946      39.750  33.790  28.690  1.00  0.00           H
ATOM   4724  CA  LYS A 946      38.460  33.250  27.180  1.00  0.00           C
ATOM   4725  HA  LYS A 946      37.920  33.750  26.400  1.00  0.00           H
ATOM   4726  CB  LYS A 946      39.190  32.090  26.490  1.00  0.00           C
ATOM   4727  HB1 LYS A 946      38.500  31.250  26.290  1.00  0.00           H
ATOM   4728  HB2 LYS A 946      39.970  31.760  27.210  1.00  0.00           H
ATOM   4729  CG  LYS A 946      39.870  32.620  25.230  1.00  0.00           C
ATOM   4730  HG1 LYS A 946      40.390  33.590  25.390  1.00  0.00           H
ATOM   4731  HG2 LYS A 946      39.030  32.910  24.560  1.00  0.00           H
ATOM   4732  CD  LYS A 946      40.680  31.760  24.400  1.00  0.00           C
ATOM   4733  HD1 LYS A 946      40.720  32.110  23.340  1.00  0.00           H
ATOM   4734  HD2 LYS A 946      40.190  30.770  24.360  1.00  0.00           H
ATOM   4735  CE  LYS A 946      42.070  31.510  25.050  1.00  0.00           C
ATOM   4736  HE1 LYS A 946      42.020  31.030  26.040  1.00  0.00           H
ATOM   4737  HE2 LYS A 946      42.670  32.450  25.020  1.00  0.00           H
ATOM   4738  NZ  LYS A 946      42.850  30.540  24.320  1.00  0.00           N
ATOM   4739  HZ1 LYS A 946      42.450  29.570  24.380  1.00  0.00           H
ATOM   4740  HZ2 LYS A 946      43.750  30.640  24.810  1.00  0.00           H
ATOM   4741  HZ3 LYS A 946      42.960  30.810  23.320  1.00  0.00           H
ATOM   4742  C   LYS A 946      37.500  32.700  28.230  1.00  0.00           C
ATOM   4743  O   LYS A 946      36.280  32.710  28.090  1.00  0.00           O
ATOM   4744  N   LYS A 947      38.050  32.190  29.410  1.00  0.00           N
ATOM   4745  HN  LYS A 947      39.040  32.230  29.500  1.00  0.00           H
ATOM   4746  CA  LYS A 947      37.220  31.790  30.570  1.00  0.00           C
ATOM   4747  HA  LYS A 947      36.430  31.150  30.210  1.00  0.00           H
ATOM   4748  CB  LYS A 947      38.080  30.930  31.580  1.00  0.00           C
ATOM   4749  HB1 LYS A 947      37.450  30.910  32.500  1.00  0.00           H
ATOM   4750  HB2 LYS A 947      39.030  31.460  31.780  1.00  0.00           H
ATOM   4751  CG  LYS A 947      38.240  29.450  31.070  1.00  0.00           C
ATOM   4752  HG1 LYS A 947      38.940  29.480  30.210  1.00  0.00           H
ATOM   4753  HG2 LYS A 947      37.260  29.040  30.770  1.00  0.00           H
ATOM   4754  CD  LYS A 947      38.810  28.620  32.270  1.00  0.00           C
ATOM   4755  HD1 LYS A 947      37.930  28.540  32.960  1.00  0.00           H
ATOM   4756  HD2 LYS A 947      39.680  29.110  32.740  1.00  0.00           H
ATOM   4757  CE  LYS A 947      39.270  27.200  31.910  1.00  0.00           C
ATOM   4758  HE1 LYS A 947      40.070  27.290  31.150  1.00  0.00           H
ATOM   4759  HE2 LYS A 947      38.470  26.500  31.600  1.00  0.00           H
ATOM   4760  NZ  LYS A 947      40.130  26.690  33.050  1.00  0.00           N
ATOM   4761  HZ1 LYS A 947      40.720  25.880  32.750  1.00  0.00           H
ATOM   4762  HZ2 LYS A 947      39.620  26.450  33.920  1.00  0.00           H
ATOM   4763  HZ3 LYS A 947      40.730  27.490  33.340  1.00  0.00           H
ATOM   4764  C   LYS A 947      36.500  32.930  31.200  1.00  0.00           C
ATOM   4765  O   LYS A 947      35.300  32.890  31.370  1.00  0.00           O
ATOM   4766  N   GLY A 948      37.190  34.100  31.430  1.00  0.00           N
ATOM   4767  HN  GLY A 948      38.170  34.020  31.240  1.00  0.00           H
ATOM   4768  CA  GLY A 948      36.720  35.350  32.010  1.00  0.00           C
ATOM   4769  HA1 GLY A 948      36.150  35.990  31.340  1.00  0.00           H
ATOM   4770  HA2 GLY A 948      37.640  35.890  32.180  1.00  0.00           H
ATOM   4771  C   GLY A 948      36.010  35.270  33.360  1.00  0.00           C
ATOM   4772  O   GLY A 948      35.940  34.270  34.090  1.00  0.00           O
ATOM   4773  N   ALA A 949      35.340  36.380  33.720  1.00  0.00           N
ATOM   4774  HN  ALA A 949      35.460  37.250  33.250  1.00  0.00           H
ATOM   4775  CA  ALA A 949      34.540  36.410  34.880  1.00  0.00           C
ATOM   4776  HA  ALA A 949      33.930  35.520  34.920  1.00  0.00           H
ATOM   4777  CB  ALA A 949      35.500  36.480  36.130  1.00  0.00           C
ATOM   4778  HB1 ALA A 949      36.340  35.760  36.060  1.00  0.00           H
ATOM   4779  HB2 ALA A 949      35.010  36.350  37.120  1.00  0.00           H
ATOM   4780  HB3 ALA A 949      35.980  37.480  36.110  1.00  0.00           H
ATOM   4781  C   ALA A 949      33.730  37.620  34.620  1.00  0.00           C
ATOM   4782  O   ALA A 949      34.030  38.470  33.790  1.00  0.00           O
ATOM   4783  N   GLY A 950      32.600  37.830  35.420  1.00  0.00           N
ATOM   4784  HN  GLY A 950      32.430  37.060  36.030  1.00  0.00           H
ATOM   4785  CA  GLY A 950      31.810  39.000  35.390  1.00  0.00           C
ATOM   4786  HA1 GLY A 950      31.160  38.890  36.240  1.00  0.00           H
ATOM   4787  HA2 GLY A 950      31.220  38.950  34.480  1.00  0.00           H
ATOM   4788  C   GLY A 950      32.480  40.330  35.380  1.00  0.00           C
ATOM   4789  O   GLY A 950      33.630  40.550  35.840  1.00  0.00           O
ATOM   4790  N   TYR A 951      31.870  41.390  34.740  1.00  0.00           N
ATOM   4791  HN  TYR A 951      30.930  41.190  34.460  1.00  0.00           H
ATOM   4792  CA  TYR A 951      32.360  42.710  34.600  1.00  0.00           C
ATOM   4793  HA  TYR A 951      33.240  42.690  33.980  1.00  0.00           H
ATOM   4794  CB  TYR A 951      31.290  43.440  33.760  1.00  0.00           C
ATOM   4795  HB1 TYR A 951      30.350  43.500  34.340  1.00  0.00           H
ATOM   4796  HB2 TYR A 951      31.000  42.810  32.890  1.00  0.00           H
ATOM   4797  CG  TYR A 951      31.800  44.850  33.350  1.00  0.00           C
ATOM   4798  CD1 TYR A 951      33.010  45.040  32.680  1.00  0.00           C
ATOM   4799  HD1 TYR A 951      33.520  44.140  32.370  1.00  0.00           H
ATOM   4800  CE1 TYR A 951      33.530  46.330  32.410  1.00  0.00           C
ATOM   4801  HE1 TYR A 951      34.520  46.440  31.990  1.00  0.00           H
ATOM   4802  CZ  TYR A 951      32.790  47.460  32.710  1.00  0.00           C
ATOM   4803  OH  TYR A 951      33.320  48.740  32.490  1.00  0.00           O
ATOM   4804  HH  TYR A 951      32.530  49.280  32.370  1.00  0.00           H
ATOM   4805  CD2 TYR A 951      31.060  46.030  33.770  1.00  0.00           C
ATOM   4806  HD2 TYR A 951      30.100  46.010  34.270  1.00  0.00           H
ATOM   4807  CE2 TYR A 951      31.580  47.280  33.330  1.00  0.00           C
ATOM   4808  HE2 TYR A 951      30.920  48.130  33.400  1.00  0.00           H
ATOM   4809  C   TYR A 951      32.740  43.480  35.850  1.00  0.00           C
ATOM   4810  O   TYR A 951      33.590  44.360  35.870  1.00  0.00           O
ATOM   4811  N   HSD A 952      31.950  43.210  36.960  1.00  0.00           N
ATOM   4812  HN  HSD A 952      31.170  42.600  36.850  1.00  0.00           H
ATOM   4813  CA  HSD A 952      32.190  44.020  38.130  1.00  0.00           C
ATOM   4814  HA  HSD A 952      33.170  44.480  38.130  1.00  0.00           H
ATOM   4815  CB  HSD A 952      31.160  45.220  38.240  1.00  0.00           C
ATOM   4816  HB1 HSD A 952      31.190  45.710  37.250  1.00  0.00           H
ATOM   4817  HB2 HSD A 952      31.440  45.870  39.100  1.00  0.00           H
ATOM   4818  ND1 HSD A 952      28.790  44.700  37.400  1.00  0.00           N
ATOM   4819  HD1 HSD A 952      29.060  44.210  36.560  1.00  0.00           H
ATOM   4820  CG  HSD A 952      29.650  45.030  38.400  1.00  0.00           C
ATOM   4821  CE1 HSD A 952      27.520  44.960  37.750  1.00  0.00           C
ATOM   4822  HE1 HSD A 952      26.600  45.000  37.180  1.00  0.00           H
ATOM   4823  NE2 HSD A 952      27.490  45.560  38.910  1.00  0.00           N
ATOM   4824  CD2 HSD A 952      28.840  45.530  39.380  1.00  0.00           C
ATOM   4825  HD2 HSD A 952      29.100  45.860  40.380  1.00  0.00           H
ATOM   4826  C   HSD A 952      31.970  43.240  39.380  1.00  0.00           C
ATOM   4827  O   HSD A 952      31.530  43.670  40.450  1.00  0.00           O
ATOM   4828  N   LEU A 953      32.390  41.920  39.310  1.00  0.00           N
ATOM   4829  HN  LEU A 953      33.150  41.710  38.710  1.00  0.00           H
ATOM   4830  CA  LEU A 953      31.910  40.910  40.250  1.00  0.00           C
ATOM   4831  HA  LEU A 953      30.960  41.270  40.600  1.00  0.00           H
ATOM   4832  CB  LEU A 953      31.690  39.540  39.570  1.00  0.00           C
ATOM   4833  HB1 LEU A 953      32.700  39.210  39.240  1.00  0.00           H
ATOM   4834  HB2 LEU A 953      31.200  39.740  38.600  1.00  0.00           H
ATOM   4835  CG  LEU A 953      30.960  38.490  40.370  1.00  0.00           C
ATOM   4836  HG  LEU A 953      31.320  38.470  41.420  1.00  0.00           H
ATOM   4837  CD1 LEU A 953      29.440  38.740  40.510  1.00  0.00           C
ATOM   4838 HD11 LEU A 953      29.060  39.730  40.820  1.00  0.00           H
ATOM   4839 HD12 LEU A 953      28.960  37.900  41.060  1.00  0.00           H
ATOM   4840 HD13 LEU A 953      28.920  38.560  39.540  1.00  0.00           H
ATOM   4841  CD2 LEU A 953      31.240  37.160  39.730  1.00  0.00           C
ATOM   4842 HD21 LEU A 953      30.650  36.340  40.200  1.00  0.00           H
ATOM   4843 HD22 LEU A 953      32.310  36.860  39.840  1.00  0.00           H
ATOM   4844 HD23 LEU A 953      31.110  37.180  38.630  1.00  0.00           H
ATOM   4845  C   LEU A 953      32.780  40.790  41.510  1.00  0.00           C
ATOM   4846  O   LEU A 953      32.400  40.330  42.580  1.00  0.00           O
ATOM   4847  N   ASP A 954      33.950  41.460  41.350  1.00  0.00           N
ATOM   4848  HN  ASP A 954      34.140  41.920  40.490  1.00  0.00           H
ATOM   4849  CA  ASP A 954      34.910  41.500  42.410  1.00  0.00           C
ATOM   4850  HA  ASP A 954      34.960  40.490  42.790  1.00  0.00           H
ATOM   4851  CB  ASP A 954      36.290  41.790  41.890  1.00  0.00           C
ATOM   4852  HB1 ASP A 954      36.750  40.930  41.350  1.00  0.00           H
ATOM   4853  HB2 ASP A 954      37.040  42.070  42.650  1.00  0.00           H
ATOM   4854  CG  ASP A 954      36.370  43.050  40.910  1.00  0.00           C
ATOM   4855  OD1 ASP A 954      35.660  44.000  40.960  1.00  0.00           O
ATOM   4856  OD2 ASP A 954      37.520  43.000  40.200  1.00  0.00           O
ATOM   4857  HD2 ASP A 954      37.590  43.840  39.740  1.00  0.00           H
ATOM   4858  C   ASP A 954      34.460  42.330  43.610  1.00  0.00           C
ATOM   4859  O   ASP A 954      34.680  42.020  44.760  1.00  0.00           O
ATOM   4860  N   LEU A 955      33.700  43.400  43.240  1.00  0.00           N
ATOM   4861  HN  LEU A 955      33.470  43.630  42.300  1.00  0.00           H
ATOM   4862  CA  LEU A 955      33.260  44.380  44.150  1.00  0.00           C
ATOM   4863  HA  LEU A 955      34.120  44.780  44.660  1.00  0.00           H
ATOM   4864  CB  LEU A 955      32.520  45.450  43.250  1.00  0.00           C
ATOM   4865  HB1 LEU A 955      31.710  44.920  42.710  1.00  0.00           H
ATOM   4866  HB2 LEU A 955      33.170  45.770  42.410  1.00  0.00           H
ATOM   4867  CG  LEU A 955      31.950  46.680  43.870  1.00  0.00           C
ATOM   4868  HG  LEU A 955      31.110  46.460  44.570  1.00  0.00           H
ATOM   4869  CD1 LEU A 955      32.970  47.390  44.750  1.00  0.00           C
ATOM   4870 HD11 LEU A 955      32.720  48.410  45.100  1.00  0.00           H
ATOM   4871 HD12 LEU A 955      33.940  47.500  44.220  1.00  0.00           H
ATOM   4872 HD13 LEU A 955      33.060  46.780  45.680  1.00  0.00           H
ATOM   4873  CD2 LEU A 955      31.450  47.530  42.690  1.00  0.00           C
ATOM   4874 HD21 LEU A 955      30.640  47.080  42.080  1.00  0.00           H
ATOM   4875 HD22 LEU A 955      32.250  47.730  41.950  1.00  0.00           H
ATOM   4876 HD23 LEU A 955      31.060  48.500  43.030  1.00  0.00           H
ATOM   4877  C   LEU A 955      32.320  43.740  45.190  1.00  0.00           C
ATOM   4878  O   LEU A 955      32.320  43.990  46.440  1.00  0.00           O
ATOM   4879  N   LEU A 956      31.420  42.900  44.640  1.00  0.00           N
ATOM   4880  HN  LEU A 956      31.310  42.820  43.650  1.00  0.00           H
ATOM   4881  CA  LEU A 956      30.440  42.050  45.280  1.00  0.00           C
ATOM   4882  HA  LEU A 956      29.720  42.680  45.760  1.00  0.00           H
ATOM   4883  CB  LEU A 956      29.620  41.180  44.290  1.00  0.00           C
ATOM   4884  HB1 LEU A 956      30.280  40.580  43.620  1.00  0.00           H
ATOM   4885  HB2 LEU A 956      29.050  41.890  43.650  1.00  0.00           H
ATOM   4886  CG  LEU A 956      28.420  40.370  44.890  1.00  0.00           C
ATOM   4887  HG  LEU A 956      28.770  39.870  45.810  1.00  0.00           H
ATOM   4888  CD1 LEU A 956      27.200  41.210  45.410  1.00  0.00           C
ATOM   4889 HD11 LEU A 956      26.870  41.960  44.660  1.00  0.00           H
ATOM   4890 HD12 LEU A 956      27.620  41.630  46.350  1.00  0.00           H
ATOM   4891 HD13 LEU A 956      26.350  40.490  45.540  1.00  0.00           H
ATOM   4892  CD2 LEU A 956      27.950  39.270  43.900  1.00  0.00           C
ATOM   4893 HD21 LEU A 956      27.930  39.800  42.920  1.00  0.00           H
ATOM   4894 HD22 LEU A 956      27.020  38.700  44.080  1.00  0.00           H
ATOM   4895 HD23 LEU A 956      28.740  38.480  43.900  1.00  0.00           H
ATOM   4896  C   LEU A 956      31.000  41.070  46.280  1.00  0.00           C
ATOM   4897  O   LEU A 956      30.470  40.860  47.310  1.00  0.00           O
ATOM   4898  N   MET A 957      32.110  40.310  45.880  1.00  0.00           N
ATOM   4899  HN  MET A 957      32.510  40.300  44.970  1.00  0.00           H
ATOM   4900  CA  MET A 957      32.710  39.410  46.830  1.00  0.00           C
ATOM   4901  HA  MET A 957      31.890  38.790  47.170  1.00  0.00           H
ATOM   4902  CB  MET A 957      33.950  38.630  46.240  1.00  0.00           C
ATOM   4903  HB1 MET A 957      34.390  37.900  46.970  1.00  0.00           H
ATOM   4904  HB2 MET A 957      34.700  39.370  45.910  1.00  0.00           H
ATOM   4905  CG  MET A 957      33.540  37.830  45.020  1.00  0.00           C
ATOM   4906  HG1 MET A 957      34.460  37.570  44.440  1.00  0.00           H
ATOM   4907  HG2 MET A 957      32.930  38.500  44.360  1.00  0.00           H
ATOM   4908  SD  MET A 957      32.630  36.290  45.380  1.00  0.00           S
ATOM   4909  CE  MET A 957      31.400  36.390  44.060  1.00  0.00           C
ATOM   4910  HE1 MET A 957      31.760  36.020  43.090  1.00  0.00           H
ATOM   4911  HE2 MET A 957      30.890  37.380  44.030  1.00  0.00           H
ATOM   4912  HE3 MET A 957      30.660  35.590  44.270  1.00  0.00           H
ATOM   4913  C   MET A 957      33.190  40.070  48.110  1.00  0.00           C
ATOM   4914  O   MET A 957      32.950  39.610  49.260  1.00  0.00           O
ATOM   4915  N   VAL A 958      33.860  41.250  47.900  1.00  0.00           N
ATOM   4916  HN  VAL A 958      34.070  41.580  46.980  1.00  0.00           H
ATOM   4917  CA  VAL A 958      34.390  42.050  48.980  1.00  0.00           C
ATOM   4918  HA  VAL A 958      34.960  41.490  49.710  1.00  0.00           H
ATOM   4919  CB  VAL A 958      35.220  43.240  48.510  1.00  0.00           C
ATOM   4920  HB  VAL A 958      34.640  43.740  47.710  1.00  0.00           H
ATOM   4921  CG1 VAL A 958      35.390  44.400  49.560  1.00  0.00           C
ATOM   4922 HG11 VAL A 958      34.480  45.020  49.640  1.00  0.00           H
ATOM   4923 HG12 VAL A 958      36.200  45.130  49.320  1.00  0.00           H
ATOM   4924 HG13 VAL A 958      35.640  44.040  50.580  1.00  0.00           H
ATOM   4925  CG2 VAL A 958      36.500  42.660  47.860  1.00  0.00           C
ATOM   4926 HG21 VAL A 958      36.400  41.800  47.170  1.00  0.00           H
ATOM   4927 HG22 VAL A 958      37.190  42.420  48.700  1.00  0.00           H
ATOM   4928 HG23 VAL A 958      37.060  43.480  47.370  1.00  0.00           H
ATOM   4929  C   VAL A 958      33.240  42.500  49.890  1.00  0.00           C
ATOM   4930  O   VAL A 958      33.350  42.370  51.090  1.00  0.00           O
ATOM   4931  N   GLY A 959      32.080  42.960  49.300  1.00  0.00           N
ATOM   4932  HN  GLY A 959      32.020  43.170  48.330  1.00  0.00           H
ATOM   4933  CA  GLY A 959      30.940  43.360  50.040  1.00  0.00           C
ATOM   4934  HA1 GLY A 959      30.240  43.560  49.240  1.00  0.00           H
ATOM   4935  HA2 GLY A 959      31.220  44.260  50.570  1.00  0.00           H
ATOM   4936  C   GLY A 959      30.260  42.410  50.940  1.00  0.00           C
ATOM   4937  O   GLY A 959      30.100  42.780  52.070  1.00  0.00           O
ATOM   4938  N   VAL A 960      29.990  41.190  50.430  1.00  0.00           N
ATOM   4939  HN  VAL A 960      30.370  40.900  49.550  1.00  0.00           H
ATOM   4940  CA  VAL A 960      29.320  40.150  51.120  1.00  0.00           C
ATOM   4941  HA  VAL A 960      28.470  40.570  51.650  1.00  0.00           H
ATOM   4942  CB  VAL A 960      28.880  39.010  50.210  1.00  0.00           C
ATOM   4943  HB  VAL A 960      29.760  38.690  49.580  1.00  0.00           H
ATOM   4944  CG1 VAL A 960      28.370  37.800  51.030  1.00  0.00           C
ATOM   4945 HG11 VAL A 960      27.720  38.250  51.820  1.00  0.00           H
ATOM   4946 HG12 VAL A 960      29.210  37.330  51.590  1.00  0.00           H
ATOM   4947 HG13 VAL A 960      27.800  37.030  50.470  1.00  0.00           H
ATOM   4948  CG2 VAL A 960      27.730  39.650  49.370  1.00  0.00           C
ATOM   4949 HG21 VAL A 960      28.140  40.480  48.750  1.00  0.00           H
ATOM   4950 HG22 VAL A 960      26.930  40.090  49.990  1.00  0.00           H
ATOM   4951 HG23 VAL A 960      27.210  38.990  48.660  1.00  0.00           H
ATOM   4952  C   VAL A 960      30.200  39.640  52.160  1.00  0.00           C
ATOM   4953  O   VAL A 960      29.790  39.480  53.290  1.00  0.00           O
ATOM   4954  N   MET A 961      31.540  39.420  51.890  1.00  0.00           N
ATOM   4955  HN  MET A 961      31.940  39.600  50.990  1.00  0.00           H
ATOM   4956  CA  MET A 961      32.440  38.870  52.900  1.00  0.00           C
ATOM   4957  HA  MET A 961      31.940  38.230  53.620  1.00  0.00           H
ATOM   4958  CB  MET A 961      33.670  37.990  52.430  1.00  0.00           C
ATOM   4959  HB1 MET A 961      34.210  37.590  53.310  1.00  0.00           H
ATOM   4960  HB2 MET A 961      34.370  38.650  51.860  1.00  0.00           H
ATOM   4961  CG  MET A 961      33.190  36.800  51.550  1.00  0.00           C
ATOM   4962  HG1 MET A 961      34.110  36.230  51.310  1.00  0.00           H
ATOM   4963  HG2 MET A 961      32.720  37.220  50.630  1.00  0.00           H
ATOM   4964  SD  MET A 961      32.020  35.690  52.340  1.00  0.00           S
ATOM   4965  CE  MET A 961      33.190  34.670  53.250  1.00  0.00           C
ATOM   4966  HE1 MET A 961      33.710  35.170  54.080  1.00  0.00           H
ATOM   4967  HE2 MET A 961      33.880  34.360  52.430  1.00  0.00           H
ATOM   4968  HE3 MET A 961      32.710  33.720  53.560  1.00  0.00           H
ATOM   4969  C   MET A 961      32.950  39.870  53.890  1.00  0.00           C
ATOM   4970  O   MET A 961      33.200  39.580  54.990  1.00  0.00           O
ATOM   4971  N   LEU A 962      32.860  41.180  53.550  1.00  0.00           N
ATOM   4972  HN  LEU A 962      32.610  41.420  52.620  1.00  0.00           H
ATOM   4973  CA  LEU A 962      33.170  42.320  54.550  1.00  0.00           C
ATOM   4974  HA  LEU A 962      34.140  42.300  55.020  1.00  0.00           H
ATOM   4975  CB  LEU A 962      33.080  43.660  53.760  1.00  0.00           C
ATOM   4976  HB1 LEU A 962      32.120  43.790  53.200  1.00  0.00           H
ATOM   4977  HB2 LEU A 962      33.910  43.660  53.030  1.00  0.00           H
ATOM   4978  CG  LEU A 962      33.380  44.970  54.470  1.00  0.00           C
ATOM   4979  HG  LEU A 962      34.120  44.780  55.270  1.00  0.00           H
ATOM   4980  CD1 LEU A 962      34.120  45.980  53.480  1.00  0.00           C
ATOM   4981 HD11 LEU A 962      33.390  46.110  52.650  1.00  0.00           H
ATOM   4982 HD12 LEU A 962      35.150  45.680  53.200  1.00  0.00           H
ATOM   4983 HD13 LEU A 962      34.140  46.950  54.030  1.00  0.00           H
ATOM   4984  CD2 LEU A 962      32.140  45.740  55.110  1.00  0.00           C
ATOM   4985 HD21 LEU A 962      32.620  46.700  55.410  1.00  0.00           H
ATOM   4986 HD22 LEU A 962      31.590  45.150  55.870  1.00  0.00           H
ATOM   4987 HD23 LEU A 962      31.360  45.900  54.340  1.00  0.00           H
ATOM   4988  C   LEU A 962      32.200  42.320  55.710  1.00  0.00           C
ATOM   4989  O   LEU A 962      32.530  42.570  56.860  1.00  0.00           O
ATOM   4990  N   GLY A 963      30.950  42.030  55.390  1.00  0.00           N
ATOM   4991  HN  GLY A 963      30.690  41.800  54.450  1.00  0.00           H
ATOM   4992  CA  GLY A 963      29.860  41.810  56.320  1.00  0.00           C
ATOM   4993  HA1 GLY A 963      28.960  41.720  55.750  1.00  0.00           H
ATOM   4994  HA2 GLY A 963      29.630  42.700  56.880  1.00  0.00           H
ATOM   4995  C   GLY A 963      30.060  40.590  57.280  1.00  0.00           C
ATOM   4996  O   GLY A 963      29.910  40.760  58.460  1.00  0.00           O
ATOM   4997  N   VAL A 964      30.440  39.460  56.670  1.00  0.00           N
ATOM   4998  HN  VAL A 964      30.530  39.560  55.680  1.00  0.00           H
ATOM   4999  CA  VAL A 964      30.930  38.220  57.390  1.00  0.00           C
ATOM   5000  HA  VAL A 964      30.230  37.870  58.150  1.00  0.00           H
ATOM   5001  CB  VAL A 964      31.160  37.070  56.410  1.00  0.00           C
ATOM   5002  HB  VAL A 964      31.980  37.410  55.740  1.00  0.00           H
ATOM   5003  CG1 VAL A 964      31.700  35.800  57.160  1.00  0.00           C
ATOM   5004 HG11 VAL A 964      32.740  35.970  57.530  1.00  0.00           H
ATOM   5005 HG12 VAL A 964      31.760  34.910  56.480  1.00  0.00           H
ATOM   5006 HG13 VAL A 964      31.060  35.580  58.030  1.00  0.00           H
ATOM   5007  CG2 VAL A 964      29.980  36.720  55.540  1.00  0.00           C
ATOM   5008 HG21 VAL A 964      29.750  37.570  54.860  1.00  0.00           H
ATOM   5009 HG22 VAL A 964      29.070  36.550  56.150  1.00  0.00           H
ATOM   5010 HG23 VAL A 964      30.110  35.820  54.910  1.00  0.00           H
ATOM   5011  C   VAL A 964      32.200  38.410  58.340  1.00  0.00           C
ATOM   5012  O   VAL A 964      32.120  38.120  59.520  1.00  0.00           O
ATOM   5013  N   CYS A 965      33.260  39.120  57.860  1.00  0.00           N
ATOM   5014  HN  CYS A 965      33.260  39.320  56.890  1.00  0.00           H
ATOM   5015  CA  CYS A 965      34.460  39.540  58.570  1.00  0.00           C
ATOM   5016  HA  CYS A 965      34.950  38.710  59.030  1.00  0.00           H
ATOM   5017  CB  CYS A 965      35.430  40.340  57.610  1.00  0.00           C
ATOM   5018  HB1 CYS A 965      36.330  40.740  58.130  1.00  0.00           H
ATOM   5019  HB2 CYS A 965      34.930  41.230  57.180  1.00  0.00           H
ATOM   5020  SG  CYS A 965      36.130  39.350  56.250  1.00  0.00           S
ATOM   5021  HG1 CYS A 965      34.980  39.230  55.600  1.00  0.00           H
ATOM   5022  C   CYS A 965      34.100  40.410  59.720  1.00  0.00           C
ATOM   5023  O   CYS A 965      34.740  40.430  60.800  1.00  0.00           O
ATOM   5024  N   SER A 966      33.060  41.280  59.500  1.00  0.00           N
ATOM   5025  HN  SER A 966      32.500  41.360  58.680  1.00  0.00           H
ATOM   5026  CA  SER A 966      32.640  42.190  60.540  1.00  0.00           C
ATOM   5027  HA  SER A 966      33.510  42.760  60.840  1.00  0.00           H
ATOM   5028  CB  SER A 966      31.540  43.160  60.150  1.00  0.00           C
ATOM   5029  HB1 SER A 966      31.300  43.730  61.070  1.00  0.00           H
ATOM   5030  HB2 SER A 966      30.680  42.600  59.730  1.00  0.00           H
ATOM   5031  OG  SER A 966      32.010  44.070  59.140  1.00  0.00           O
ATOM   5032  HG1 SER A 966      31.980  43.660  58.270  1.00  0.00           H
ATOM   5033  C   SER A 966      32.180  41.380  61.750  1.00  0.00           C
ATOM   5034  O   SER A 966      32.510  41.880  62.840  1.00  0.00           O
ATOM   5035  N   VAL A 967      31.440  40.260  61.550  1.00  0.00           N
ATOM   5036  HN  VAL A 967      31.210  39.900  60.640  1.00  0.00           H
ATOM   5037  CA  VAL A 967      30.860  39.460  62.630  1.00  0.00           C
ATOM   5038  HA  VAL A 967      30.500  40.190  63.330  1.00  0.00           H
ATOM   5039  CB  VAL A 967      29.660  38.790  61.970  1.00  0.00           C
ATOM   5040  HB  VAL A 967      29.880  38.290  61.010  1.00  0.00           H
ATOM   5041  CG1 VAL A 967      28.940  37.770  62.920  1.00  0.00           C
ATOM   5042 HG11 VAL A 967      28.750  38.050  63.980  1.00  0.00           H
ATOM   5043 HG12 VAL A 967      29.570  36.870  63.110  1.00  0.00           H
ATOM   5044 HG13 VAL A 967      28.040  37.270  62.510  1.00  0.00           H
ATOM   5045  CG2 VAL A 967      28.650  39.950  61.680  1.00  0.00           C
ATOM   5046 HG21 VAL A 967      28.690  40.600  62.590  1.00  0.00           H
ATOM   5047 HG22 VAL A 967      27.640  39.500  61.570  1.00  0.00           H
ATOM   5048 HG23 VAL A 967      28.810  40.630  60.810  1.00  0.00           H
ATOM   5049  C   VAL A 967      31.870  38.560  63.300  1.00  0.00           C
ATOM   5050  O   VAL A 967      31.620  37.850  64.320  1.00  0.00           O
ATOM   5051  N   MET A 968      33.050  38.460  62.670  1.00  0.00           N
ATOM   5052  HN  MET A 968      33.180  38.780  61.730  1.00  0.00           H
ATOM   5053  CA  MET A 968      34.120  37.690  63.230  1.00  0.00           C
ATOM   5054  HA  MET A 968      33.840  37.250  64.180  1.00  0.00           H
ATOM   5055  CB  MET A 968      34.540  36.500  62.280  1.00  0.00           C
ATOM   5056  HB1 MET A 968      35.380  35.920  62.730  1.00  0.00           H
ATOM   5057  HB2 MET A 968      34.890  36.900  61.310  1.00  0.00           H
ATOM   5058  CG  MET A 968      33.370  35.610  61.870  1.00  0.00           C
ATOM   5059  HG1 MET A 968      32.670  36.140  61.200  1.00  0.00           H
ATOM   5060  HG2 MET A 968      32.970  35.310  62.870  1.00  0.00           H
[truncated: 6,873,249 more chars]
