# Supplementary material for: CryoEM and computational modeling structural insights into the pH regulator NBCn1
Source: Nat Commun. 2025 Nov 11;16:9932. doi: 10.1038/s41467-025-64868-z (PMC12606367; doi:10.1038/s41467-025-64868-z)
Supplement: Supplementary file 7 — Supplementary Data 5 [file 41467_2025_64868_MOESM7_ESM.zip › 100ns_z_restr_MD_NBCn1_2NaCO3/hNBCn1_IF/z-restr_hNBCn1_IF_2NaCO3_first_step_57.pdb]

REMARK    GENERATED BY TRJCONV
TITLE     Title t= 4100.00000 step= 2050000
REMARK    THIS IS A SIMULATION BOX
CRYST1   92.915   92.915  103.522  90.00  90.00  90.00 P 1           1
MODEL        1
ATOM      1  N   LEU A 585      24.120  39.730  37.800  1.00  0.00           N
ATOM      2  HT1 LEU A 585      24.590  40.660  37.840  1.00  0.00           H
ATOM      3  HT2 LEU A 585      23.210  39.640  37.310  1.00  0.00           H
ATOM      4  HT3 LEU A 585      24.740  39.120  37.230  1.00  0.00           H
ATOM      5  CA  LEU A 585      24.100  39.300  39.230  1.00  0.00           C
ATOM      6  HA  LEU A 585      25.050  39.430  39.720  1.00  0.00           H
ATOM      7  CB  LEU A 585      23.090  40.210  39.910  1.00  0.00           C
ATOM      8  HB1 LEU A 585      22.940  39.720  40.890  1.00  0.00           H
ATOM      9  HB2 LEU A 585      22.100  40.210  39.410  1.00  0.00           H
ATOM     10  CG  LEU A 585      23.480  41.690  40.090  1.00  0.00           C
ATOM     11  HG  LEU A 585      24.570  41.820  40.110  1.00  0.00           H
ATOM     12  CD1 LEU A 585      22.950  42.560  38.930  1.00  0.00           C
ATOM     13 HD11 LEU A 585      23.430  42.330  37.940  1.00  0.00           H
ATOM     14 HD12 LEU A 585      23.120  43.610  39.220  1.00  0.00           H
ATOM     15 HD13 LEU A 585      21.840  42.510  38.830  1.00  0.00           H
ATOM     16  CD2 LEU A 585      22.910  42.290  41.370  1.00  0.00           C
ATOM     17 HD21 LEU A 585      23.420  41.850  42.260  1.00  0.00           H
ATOM     18 HD22 LEU A 585      21.820  42.150  41.510  1.00  0.00           H
ATOM     19 HD23 LEU A 585      23.190  43.370  41.380  1.00  0.00           H
ATOM     20  C   LEU A 585      23.960  37.820  39.520  1.00  0.00           C
ATOM     21  O   LEU A 585      25.080  37.170  39.520  1.00  0.00           O
ATOM     22  N   ILE A 586      22.730  37.280  39.740  1.00  0.00           N
ATOM     23  HN  ILE A 586      21.890  37.820  39.750  1.00  0.00           H
ATOM     24  CA  ILE A 586      22.510  35.850  39.950  1.00  0.00           C
ATOM     25  HA  ILE A 586      23.350  35.580  40.570  1.00  0.00           H
ATOM     26  CB  ILE A 586      21.150  35.540  40.740  1.00  0.00           C
ATOM     27  HB  ILE A 586      20.340  36.200  40.360  1.00  0.00           H
ATOM     28  CG2 ILE A 586      20.620  34.140  40.440  1.00  0.00           C
ATOM     29 HG21 ILE A 586      21.420  33.420  40.660  1.00  0.00           H
ATOM     30 HG22 ILE A 586      20.390  34.080  39.350  1.00  0.00           H
ATOM     31 HG23 ILE A 586      19.780  33.790  41.090  1.00  0.00           H
ATOM     32  CG1 ILE A 586      21.280  35.710  42.330  1.00  0.00           C
ATOM     33 HG11 ILE A 586      22.110  35.060  42.680  1.00  0.00           H
ATOM     34 HG12 ILE A 586      20.320  35.400  42.800  1.00  0.00           H
ATOM     35  CD  ILE A 586      21.560  37.190  42.740  1.00  0.00           C
ATOM     36  HD1 ILE A 586      22.560  37.630  42.550  1.00  0.00           H
ATOM     37  HD2 ILE A 586      21.480  37.250  43.850  1.00  0.00           H
ATOM     38  HD3 ILE A 586      20.670  37.820  42.500  1.00  0.00           H
ATOM     39  C   ILE A 586      22.830  35.010  38.780  1.00  0.00           C
ATOM     40  O   ILE A 586      23.390  33.930  38.910  1.00  0.00           O
ATOM     41  N   LEU A 587      22.550  35.470  37.530  1.00  0.00           N
ATOM     42  HN  LEU A 587      22.080  36.320  37.340  1.00  0.00           H
ATOM     43  CA  LEU A 587      22.730  34.630  36.390  1.00  0.00           C
ATOM     44  HA  LEU A 587      22.370  33.630  36.590  1.00  0.00           H
ATOM     45  CB  LEU A 587      22.160  35.200  35.060  1.00  0.00           C
ATOM     46  HB1 LEU A 587      22.710  36.140  34.890  1.00  0.00           H
ATOM     47  HB2 LEU A 587      21.140  35.530  35.370  1.00  0.00           H
ATOM     48  CG  LEU A 587      22.060  34.290  33.790  1.00  0.00           C
ATOM     49  HG  LEU A 587      23.050  33.990  33.410  1.00  0.00           H
ATOM     50  CD1 LEU A 587      21.370  32.920  34.230  1.00  0.00           C
ATOM     51 HD11 LEU A 587      22.060  32.300  34.840  1.00  0.00           H
ATOM     52 HD12 LEU A 587      20.980  32.320  33.380  1.00  0.00           H
ATOM     53 HD13 LEU A 587      20.460  33.030  34.860  1.00  0.00           H
ATOM     54  CD2 LEU A 587      21.240  34.840  32.570  1.00  0.00           C
ATOM     55 HD21 LEU A 587      21.640  35.820  32.250  1.00  0.00           H
ATOM     56 HD22 LEU A 587      20.170  34.860  32.900  1.00  0.00           H
ATOM     57 HD23 LEU A 587      21.300  34.150  31.700  1.00  0.00           H
ATOM     58  C   LEU A 587      24.170  34.330  36.140  1.00  0.00           C
ATOM     59  O   LEU A 587      24.560  33.200  35.800  1.00  0.00           O
ATOM     60  N   ASP A 588      25.120  35.260  36.400  1.00  0.00           N
ATOM     61  HN  ASP A 588      24.990  36.230  36.590  1.00  0.00           H
ATOM     62  CA  ASP A 588      26.580  35.070  36.260  1.00  0.00           C
ATOM     63  HA  ASP A 588      26.840  34.910  35.230  1.00  0.00           H
ATOM     64  CB  ASP A 588      27.360  36.340  36.700  1.00  0.00           C
ATOM     65  HB1 ASP A 588      28.400  36.070  36.420  1.00  0.00           H
ATOM     66  HB2 ASP A 588      27.250  36.620  37.760  1.00  0.00           H
ATOM     67  CG  ASP A 588      26.880  37.530  35.970  1.00  0.00           C
ATOM     68  OD1 ASP A 588      25.910  38.240  36.410  1.00  0.00           O
ATOM     69  OD2 ASP A 588      27.410  37.820  34.880  1.00  0.00           O
ATOM     70  C   ASP A 588      27.040  33.900  37.180  1.00  0.00           C
ATOM     71  O   ASP A 588      27.940  33.120  36.820  1.00  0.00           O
ATOM     72  N   ILE A 589      26.520  33.840  38.430  1.00  0.00           N
ATOM     73  HN  ILE A 589      25.810  34.510  38.650  1.00  0.00           H
ATOM     74  CA  ILE A 589      26.850  32.750  39.370  1.00  0.00           C
ATOM     75  HA  ILE A 589      27.920  32.690  39.280  1.00  0.00           H
ATOM     76  CB  ILE A 589      26.430  33.020  40.810  1.00  0.00           C
ATOM     77  HB  ILE A 589      25.360  32.740  40.870  1.00  0.00           H
ATOM     78  CG2 ILE A 589      27.270  32.220  41.750  1.00  0.00           C
ATOM     79 HG21 ILE A 589      28.350  32.500  41.830  1.00  0.00           H
ATOM     80 HG22 ILE A 589      27.300  31.160  41.440  1.00  0.00           H
ATOM     81 HG23 ILE A 589      26.730  32.150  42.720  1.00  0.00           H
ATOM     82  CG1 ILE A 589      26.640  34.520  41.120  1.00  0.00           C
ATOM     83 HG11 ILE A 589      26.170  35.180  40.360  1.00  0.00           H
ATOM     84 HG12 ILE A 589      27.740  34.690  41.050  1.00  0.00           H
ATOM     85  CD  ILE A 589      26.190  34.890  42.570  1.00  0.00           C
ATOM     86  HD1 ILE A 589      25.360  34.200  42.850  1.00  0.00           H
ATOM     87  HD2 ILE A 589      25.940  35.980  42.510  1.00  0.00           H
ATOM     88  HD3 ILE A 589      27.040  34.880  43.280  1.00  0.00           H
ATOM     89  C   ILE A 589      26.440  31.380  38.770  1.00  0.00           C
ATOM     90  O   ILE A 589      27.180  30.350  38.800  1.00  0.00           O
ATOM     91  N   LYS A 590      25.280  31.230  38.060  1.00  0.00           N
ATOM     92  HN  LYS A 590      24.660  32.020  38.090  1.00  0.00           H
ATOM     93  CA  LYS A 590      24.680  30.090  37.290  1.00  0.00           C
ATOM     94  HA  LYS A 590      24.740  29.220  37.940  1.00  0.00           H
ATOM     95  CB  LYS A 590      23.120  30.290  37.010  1.00  0.00           C
ATOM     96  HB1 LYS A 590      22.740  29.330  36.610  1.00  0.00           H
ATOM     97  HB2 LYS A 590      22.940  31.030  36.200  1.00  0.00           H
ATOM     98  CG  LYS A 590      22.310  30.740  38.250  1.00  0.00           C
ATOM     99  HG1 LYS A 590      22.660  31.780  38.480  1.00  0.00           H
ATOM    100  HG2 LYS A 590      22.570  30.110  39.130  1.00  0.00           H
ATOM    101  CD  LYS A 590      20.780  30.500  38.110  1.00  0.00           C
ATOM    102  HD1 LYS A 590      20.370  30.650  39.140  1.00  0.00           H
ATOM    103  HD2 LYS A 590      20.710  29.440  37.790  1.00  0.00           H
ATOM    104  CE  LYS A 590      20.050  31.360  37.060  1.00  0.00           C
ATOM    105  HE1 LYS A 590      20.300  30.840  36.110  1.00  0.00           H
ATOM    106  HE2 LYS A 590      20.490  32.380  37.030  1.00  0.00           H
ATOM    107  NZ  LYS A 590      18.620  31.360  37.290  1.00  0.00           N
ATOM    108  HZ1 LYS A 590      18.300  30.420  36.980  1.00  0.00           H
ATOM    109  HZ2 LYS A 590      18.150  32.120  36.750  1.00  0.00           H
ATOM    110  HZ3 LYS A 590      18.300  31.490  38.270  1.00  0.00           H
ATOM    111  C   LYS A 590      25.450  29.670  35.990  1.00  0.00           C
ATOM    112  O   LYS A 590      25.640  28.480  35.750  1.00  0.00           O
ATOM    113  N   ARG A 591      25.900  30.600  35.070  1.00  0.00           N
ATOM    114  HN  ARG A 591      25.660  31.540  35.330  1.00  0.00           H
ATOM    115  CA  ARG A 591      26.440  30.230  33.790  1.00  0.00           C
ATOM    116  HA  ARG A 591      25.910  29.330  33.490  1.00  0.00           H
ATOM    117  CB  ARG A 591      26.060  31.500  32.890  1.00  0.00           C
ATOM    118  HB1 ARG A 591      24.990  31.730  33.110  1.00  0.00           H
ATOM    119  HB2 ARG A 591      26.070  31.260  31.810  1.00  0.00           H
ATOM    120  CG  ARG A 591      26.890  32.770  33.150  1.00  0.00           C
ATOM    121  HG1 ARG A 591      27.850  32.800  32.590  1.00  0.00           H
ATOM    122  HG2 ARG A 591      27.000  32.830  34.250  1.00  0.00           H
ATOM    123  CD  ARG A 591      26.140  34.060  32.780  1.00  0.00           C
ATOM    124  HD1 ARG A 591      26.670  34.990  33.070  1.00  0.00           H
ATOM    125  HD2 ARG A 591      25.120  34.010  33.230  1.00  0.00           H
ATOM    126  NE  ARG A 591      26.000  34.000  31.310  1.00  0.00           N
ATOM    127  HE  ARG A 591      26.230  33.170  30.810  1.00  0.00           H
ATOM    128  CZ  ARG A 591      25.390  34.900  30.530  1.00  0.00           C
ATOM    129  NH1 ARG A 591      25.140  36.140  30.880  1.00  0.00           N
ATOM    130 HH11 ARG A 591      25.720  36.530  31.590  1.00  0.00           H
ATOM    131 HH12 ARG A 591      24.730  36.730  30.180  1.00  0.00           H
ATOM    132  NH2 ARG A 591      24.930  34.520  29.350  1.00  0.00           N
ATOM    133 HH21 ARG A 591      24.310  35.060  28.780  1.00  0.00           H
ATOM    134 HH22 ARG A 591      25.130  33.570  29.090  1.00  0.00           H
ATOM    135  C   ARG A 591      27.900  30.150  33.770  1.00  0.00           C
ATOM    136  O   ARG A 591      28.540  29.610  32.850  1.00  0.00           O
ATOM    137  N   LYS A 592      28.640  30.500  34.880  1.00  0.00           N
ATOM    138  HN  LYS A 592      28.210  31.080  35.550  1.00  0.00           H
ATOM    139  CA  LYS A 592      30.020  30.240  35.230  1.00  0.00           C
ATOM    140  HA  LYS A 592      30.570  29.890  34.380  1.00  0.00           H
ATOM    141  CB  LYS A 592      30.720  31.610  35.700  1.00  0.00           C
ATOM    142  HB1 LYS A 592      31.750  31.430  36.060  1.00  0.00           H
ATOM    143  HB2 LYS A 592      30.180  31.960  36.590  1.00  0.00           H
ATOM    144  CG  LYS A 592      30.680  32.670  34.650  1.00  0.00           C
ATOM    145  HG1 LYS A 592      31.110  33.570  35.120  1.00  0.00           H
ATOM    146  HG2 LYS A 592      29.600  32.810  34.430  1.00  0.00           H
ATOM    147  CD  LYS A 592      31.450  32.350  33.420  1.00  0.00           C
ATOM    148  HD1 LYS A 592      30.940  31.440  33.020  1.00  0.00           H
ATOM    149  HD2 LYS A 592      32.520  32.160  33.670  1.00  0.00           H
ATOM    150  CE  LYS A 592      31.480  33.480  32.400  1.00  0.00           C
ATOM    151  HE1 LYS A 592      32.120  34.280  32.840  1.00  0.00           H
ATOM    152  HE2 LYS A 592      30.430  33.750  32.180  1.00  0.00           H
ATOM    153  NZ  LYS A 592      32.000  33.080  31.050  1.00  0.00           N
ATOM    154  HZ1 LYS A 592      31.440  32.250  30.780  1.00  0.00           H
ATOM    155  HZ2 LYS A 592      32.970  32.690  31.030  1.00  0.00           H
ATOM    156  HZ3 LYS A 592      32.000  33.890  30.420  1.00  0.00           H
ATOM    157  C   LYS A 592      30.070  29.030  36.130  1.00  0.00           C
ATOM    158  O   LYS A 592      31.160  28.510  36.370  1.00  0.00           O
ATOM    159  N   ALA A 593      28.890  28.380  36.470  1.00  0.00           N
ATOM    160  HN  ALA A 593      27.990  28.730  36.190  1.00  0.00           H
ATOM    161  CA  ALA A 593      28.910  27.230  37.310  1.00  0.00           C
ATOM    162  HA  ALA A 593      29.560  27.520  38.110  1.00  0.00           H
ATOM    163  CB  ALA A 593      27.610  27.060  38.040  1.00  0.00           C
ATOM    164  HB1 ALA A 593      27.710  26.150  38.670  1.00  0.00           H
ATOM    165  HB2 ALA A 593      26.740  26.900  37.370  1.00  0.00           H
ATOM    166  HB3 ALA A 593      27.430  27.860  38.780  1.00  0.00           H
ATOM    167  C   ALA A 593      29.380  25.840  36.750  1.00  0.00           C
ATOM    168  O   ALA A 593      30.040  25.130  37.450  1.00  0.00           O
ATOM    169  N   PRO A 594      29.090  25.490  35.470  1.00  0.00           N
ATOM    170  CD  PRO A 594      28.040  26.130  34.670  1.00  0.00           C
ATOM    171  HD1 PRO A 594      28.450  27.060  34.220  1.00  0.00           H
ATOM    172  HD2 PRO A 594      27.120  26.290  35.280  1.00  0.00           H
ATOM    173  CA  PRO A 594      29.740  24.430  34.720  1.00  0.00           C
ATOM    174  HA  PRO A 594      29.360  23.530  35.210  1.00  0.00           H
ATOM    175  CB  PRO A 594      29.230  24.580  33.300  1.00  0.00           C
ATOM    176  HB1 PRO A 594      29.270  23.700  32.630  1.00  0.00           H
ATOM    177  HB2 PRO A 594      29.820  25.420  32.870  1.00  0.00           H
ATOM    178  CG  PRO A 594      27.870  25.150  33.570  1.00  0.00           C
ATOM    179  HG1 PRO A 594      27.320  25.680  32.760  1.00  0.00           H
ATOM    180  HG2 PRO A 594      27.190  24.360  33.960  1.00  0.00           H
ATOM    181  C   PRO A 594      31.300  24.330  34.810  1.00  0.00           C
ATOM    182  O   PRO A 594      31.810  23.250  34.620  1.00  0.00           O
ATOM    183  N   PHE A 595      32.080  25.440  34.910  1.00  0.00           N
ATOM    184  HN  PHE A 595      31.660  26.340  35.070  1.00  0.00           H
ATOM    185  CA  PHE A 595      33.490  25.460  34.740  1.00  0.00           C
ATOM    186  HA  PHE A 595      33.790  24.800  33.940  1.00  0.00           H
ATOM    187  CB  PHE A 595      33.950  26.800  34.330  1.00  0.00           C
ATOM    188  HB1 PHE A 595      35.060  26.830  34.180  1.00  0.00           H
ATOM    189  HB2 PHE A 595      33.700  27.550  35.100  1.00  0.00           H
ATOM    190  CG  PHE A 595      33.410  27.220  32.980  1.00  0.00           C
ATOM    191  CD1 PHE A 595      32.720  28.420  32.910  1.00  0.00           C
ATOM    192  HD1 PHE A 595      32.600  29.070  33.760  1.00  0.00           H
ATOM    193  CE1 PHE A 595      32.370  29.030  31.740  1.00  0.00           C
ATOM    194  HE1 PHE A 595      31.920  30.000  31.680  1.00  0.00           H
ATOM    195  CZ  PHE A 595      32.580  28.260  30.530  1.00  0.00           C
ATOM    196  HZ  PHE A 595      32.320  28.590  29.530  1.00  0.00           H
ATOM    197  CD2 PHE A 595      33.540  26.450  31.820  1.00  0.00           C
ATOM    198  HD2 PHE A 595      34.050  25.510  31.910  1.00  0.00           H
ATOM    199  CE2 PHE A 595      33.290  27.070  30.580  1.00  0.00           C
ATOM    200  HE2 PHE A 595      33.530  26.530  29.680  1.00  0.00           H
ATOM    201  C   PHE A 595      34.230  24.970  36.010  1.00  0.00           C
ATOM    202  O   PHE A 595      35.410  24.620  36.040  1.00  0.00           O
ATOM    203  N   PHE A 596      33.550  24.780  37.090  1.00  0.00           N
ATOM    204  HN  PHE A 596      32.560  24.810  37.070  1.00  0.00           H
ATOM    205  CA  PHE A 596      34.180  24.340  38.340  1.00  0.00           C
ATOM    206  HA  PHE A 596      34.990  25.050  38.390  1.00  0.00           H
ATOM    207  CB  PHE A 596      33.160  24.420  39.560  1.00  0.00           C
ATOM    208  HB1 PHE A 596      32.200  23.860  39.390  1.00  0.00           H
ATOM    209  HB2 PHE A 596      32.770  25.460  39.540  1.00  0.00           H
ATOM    210  CG  PHE A 596      33.550  24.050  41.000  1.00  0.00           C
ATOM    211  CD1 PHE A 596      33.640  25.090  41.910  1.00  0.00           C
ATOM    212  HD1 PHE A 596      33.390  26.090  41.560  1.00  0.00           H
ATOM    213  CE1 PHE A 596      33.810  24.940  43.280  1.00  0.00           C
ATOM    214  HE1 PHE A 596      33.650  25.850  43.840  1.00  0.00           H
ATOM    215  CZ  PHE A 596      34.170  23.620  43.680  1.00  0.00           C
ATOM    216  HZ  PHE A 596      34.440  23.580  44.740  1.00  0.00           H
ATOM    217  CD2 PHE A 596      33.880  22.800  41.440  1.00  0.00           C
ATOM    218  HD2 PHE A 596      33.970  21.980  40.750  1.00  0.00           H
ATOM    219  CE2 PHE A 596      34.250  22.630  42.760  1.00  0.00           C
ATOM    220  HE2 PHE A 596      34.630  21.680  43.120  1.00  0.00           H
ATOM    221  C   PHE A 596      34.950  23.020  38.330  1.00  0.00           C
ATOM    222  O   PHE A 596      36.110  22.990  38.740  1.00  0.00           O
ATOM    223  N   LEU A 597      34.560  21.900  37.790  1.00  0.00           N
ATOM    224  HN  LEU A 597      33.690  21.880  37.290  1.00  0.00           H
ATOM    225  CA  LEU A 597      35.350  20.710  37.690  1.00  0.00           C
ATOM    226  HA  LEU A 597      35.980  20.690  38.550  1.00  0.00           H
ATOM    227  CB  LEU A 597      34.450  19.450  37.730  1.00  0.00           C
ATOM    228  HB1 LEU A 597      35.090  18.570  37.910  1.00  0.00           H
ATOM    229  HB2 LEU A 597      33.940  19.260  36.750  1.00  0.00           H
ATOM    230  CG  LEU A 597      33.310  19.270  38.800  1.00  0.00           C
ATOM    231  HG  LEU A 597      32.930  20.300  39.010  1.00  0.00           H
ATOM    232  CD1 LEU A 597      32.140  18.370  38.500  1.00  0.00           C
ATOM    233 HD11 LEU A 597      31.500  18.910  37.770  1.00  0.00           H
ATOM    234 HD12 LEU A 597      31.550  18.180  39.410  1.00  0.00           H
ATOM    235 HD13 LEU A 597      32.520  17.440  38.040  1.00  0.00           H
ATOM    236  CD2 LEU A 597      33.940  18.720  40.100  1.00  0.00           C
ATOM    237 HD21 LEU A 597      34.740  19.430  40.380  1.00  0.00           H
ATOM    238 HD22 LEU A 597      34.200  17.640  40.080  1.00  0.00           H
ATOM    239 HD23 LEU A 597      33.170  18.860  40.890  1.00  0.00           H
ATOM    240  C   LEU A 597      36.320  20.780  36.540  1.00  0.00           C
ATOM    241  O   LEU A 597      37.360  20.100  36.570  1.00  0.00           O
ATOM    242  N   SER A 598      36.090  21.730  35.620  1.00  0.00           N
ATOM    243  HN  SER A 598      35.260  22.280  35.560  1.00  0.00           H
ATOM    244  CA  SER A 598      37.080  22.060  34.600  1.00  0.00           C
ATOM    245  HA  SER A 598      37.490  21.160  34.160  1.00  0.00           H
ATOM    246  CB  SER A 598      36.650  23.010  33.450  1.00  0.00           C
ATOM    247  HB1 SER A 598      37.370  23.050  32.600  1.00  0.00           H
ATOM    248  HB2 SER A 598      36.550  24.030  33.890  1.00  0.00           H
ATOM    249  OG  SER A 598      35.450  22.530  32.790  1.00  0.00           O
ATOM    250  HG1 SER A 598      34.750  22.440  33.450  1.00  0.00           H
ATOM    251  C   SER A 598      38.390  22.650  35.190  1.00  0.00           C
ATOM    252  O   SER A 598      39.440  22.170  34.780  1.00  0.00           O
ATOM    253  N   ASP A 599      38.240  23.640  36.110  1.00  0.00           N
ATOM    254  HN  ASP A 599      37.330  23.930  36.340  1.00  0.00           H
ATOM    255  CA  ASP A 599      39.450  24.160  36.790  1.00  0.00           C
ATOM    256  HA  ASP A 599      40.130  24.470  36.010  1.00  0.00           H
ATOM    257  CB  ASP A 599      39.100  25.390  37.720  1.00  0.00           C
ATOM    258  HB1 ASP A 599      40.000  25.630  38.320  1.00  0.00           H
ATOM    259  HB2 ASP A 599      38.230  25.060  38.330  1.00  0.00           H
ATOM    260  CG  ASP A 599      38.650  26.600  36.930  1.00  0.00           C
ATOM    261  OD1 ASP A 599      38.350  26.470  35.680  1.00  0.00           O
ATOM    262  OD2 ASP A 599      38.680  27.740  37.480  1.00  0.00           O
ATOM    263  C   ASP A 599      40.140  23.250  37.690  1.00  0.00           C
ATOM    264  O   ASP A 599      41.340  23.190  37.580  1.00  0.00           O
ATOM    265  N   PHE A 600      39.450  22.420  38.480  1.00  0.00           N
ATOM    266  HN  PHE A 600      38.450  22.340  38.470  1.00  0.00           H
ATOM    267  CA  PHE A 600      40.110  21.260  39.100  1.00  0.00           C
ATOM    268  HA  PHE A 600      40.830  21.750  39.740  1.00  0.00           H
ATOM    269  CB  PHE A 600      39.100  20.540  40.030  1.00  0.00           C
ATOM    270  HB1 PHE A 600      39.520  19.550  40.310  1.00  0.00           H
ATOM    271  HB2 PHE A 600      38.130  20.370  39.500  1.00  0.00           H
ATOM    272  CG  PHE A 600      39.000  21.430  41.310  1.00  0.00           C
ATOM    273  CD1 PHE A 600      37.840  22.210  41.510  1.00  0.00           C
ATOM    274  HD1 PHE A 600      37.090  22.290  40.740  1.00  0.00           H
ATOM    275  CE1 PHE A 600      37.730  23.140  42.540  1.00  0.00           C
ATOM    276  HE1 PHE A 600      36.770  23.580  42.730  1.00  0.00           H
ATOM    277  CZ  PHE A 600      38.840  23.190  43.460  1.00  0.00           C
ATOM    278  HZ  PHE A 600      38.830  24.010  44.140  1.00  0.00           H
ATOM    279  CD2 PHE A 600      40.000  21.450  42.360  1.00  0.00           C
ATOM    280  HD2 PHE A 600      40.890  20.830  42.260  1.00  0.00           H
ATOM    281  CE2 PHE A 600      40.010  22.340  43.390  1.00  0.00           C
ATOM    282  HE2 PHE A 600      40.710  22.280  44.190  1.00  0.00           H
ATOM    283  C   PHE A 600      40.830  20.290  38.110  1.00  0.00           C
ATOM    284  O   PHE A 600      41.970  19.930  38.340  1.00  0.00           O
ATOM    285  N   LYS A 601      40.220  19.980  36.950  1.00  0.00           N
ATOM    286  HN  LYS A 601      39.270  20.250  36.800  1.00  0.00           H
ATOM    287  CA  LYS A 601      40.980  19.250  35.900  1.00  0.00           C
ATOM    288  HA  LYS A 601      41.540  18.430  36.350  1.00  0.00           H
ATOM    289  CB  LYS A 601      40.010  18.740  34.890  1.00  0.00           C
ATOM    290  HB1 LYS A 601      39.400  19.600  34.560  1.00  0.00           H
ATOM    291  HB2 LYS A 601      39.320  18.230  35.580  1.00  0.00           H
ATOM    292  CG  LYS A 601      40.610  17.960  33.710  1.00  0.00           C
ATOM    293  HG1 LYS A 601      41.520  17.390  33.990  1.00  0.00           H
ATOM    294  HG2 LYS A 601      40.910  18.660  32.890  1.00  0.00           H
ATOM    295  CD  LYS A 601      39.530  16.960  33.160  1.00  0.00           C
ATOM    296  HD1 LYS A 601      39.020  16.480  34.010  1.00  0.00           H
ATOM    297  HD2 LYS A 601      40.130  16.240  32.570  1.00  0.00           H
ATOM    298  CE  LYS A 601      38.550  17.760  32.360  1.00  0.00           C
ATOM    299  HE1 LYS A 601      39.050  18.390  31.590  1.00  0.00           H
ATOM    300  HE2 LYS A 601      37.970  18.470  32.970  1.00  0.00           H
ATOM    301  NZ  LYS A 601      37.620  16.800  31.680  1.00  0.00           N
ATOM    302  HZ1 LYS A 601      38.120  15.960  31.290  1.00  0.00           H
ATOM    303  HZ2 LYS A 601      37.290  17.270  30.810  1.00  0.00           H
ATOM    304  HZ3 LYS A 601      36.880  16.420  32.290  1.00  0.00           H
ATOM    305  C   LYS A 601      42.190  19.960  35.300  1.00  0.00           C
ATOM    306  O   LYS A 601      43.220  19.380  35.090  1.00  0.00           O
ATOM    307  N   ASP A 602      42.090  21.270  34.990  1.00  0.00           N
ATOM    308  HN  ASP A 602      41.160  21.590  35.190  1.00  0.00           H
ATOM    309  CA  ASP A 602      43.140  22.040  34.370  1.00  0.00           C
ATOM    310  HA  ASP A 602      43.630  21.510  33.580  1.00  0.00           H
ATOM    311  CB  ASP A 602      42.590  23.420  33.810  1.00  0.00           C
ATOM    312  HB1 ASP A 602      43.400  24.190  33.740  1.00  0.00           H
ATOM    313  HB2 ASP A 602      41.810  23.820  34.490  1.00  0.00           H
ATOM    314  CG  ASP A 602      42.000  23.150  32.520  1.00  0.00           C
ATOM    315  OD1 ASP A 602      42.740  22.770  31.600  1.00  0.00           O
ATOM    316  OD2 ASP A 602      40.870  23.510  32.350  1.00  0.00           O
ATOM    317  C   ASP A 602      44.220  22.370  35.430  1.00  0.00           C
ATOM    318  O   ASP A 602      45.270  22.840  35.050  1.00  0.00           O
ATOM    319  N   ALA A 603      44.120  21.920  36.670  1.00  0.00           N
ATOM    320  HN  ALA A 603      43.260  21.440  36.840  1.00  0.00           H
ATOM    321  CA  ALA A 603      45.120  22.090  37.710  1.00  0.00           C
ATOM    322  HA  ALA A 603      45.830  22.870  37.510  1.00  0.00           H
ATOM    323  CB  ALA A 603      44.440  22.440  39.100  1.00  0.00           C
ATOM    324  HB1 ALA A 603      43.930  21.520  39.440  1.00  0.00           H
ATOM    325  HB2 ALA A 603      43.620  23.170  38.940  1.00  0.00           H
ATOM    326  HB3 ALA A 603      45.280  22.800  39.730  1.00  0.00           H
ATOM    327  C   ALA A 603      45.960  20.780  37.950  1.00  0.00           C
ATOM    328  O   ALA A 603      46.810  20.830  38.830  1.00  0.00           O
ATOM    329  N   LEU A 604      45.840  19.800  37.060  1.00  0.00           N
ATOM    330  HN  LEU A 604      45.150  19.900  36.340  1.00  0.00           H
ATOM    331  CA  LEU A 604      46.850  18.690  37.040  1.00  0.00           C
ATOM    332  HA  LEU A 604      47.320  18.530  38.000  1.00  0.00           H
ATOM    333  CB  LEU A 604      46.270  17.310  36.380  1.00  0.00           C
ATOM    334  HB1 LEU A 604      46.130  17.590  35.320  1.00  0.00           H
ATOM    335  HB2 LEU A 604      45.300  17.150  36.900  1.00  0.00           H
ATOM    336  CG  LEU A 604      47.300  16.130  36.430  1.00  0.00           C
ATOM    337  HG  LEU A 604      48.240  16.500  35.970  1.00  0.00           H
ATOM    338  CD1 LEU A 604      47.700  15.810  37.890  1.00  0.00           C
ATOM    339 HD11 LEU A 604      48.470  15.010  37.910  1.00  0.00           H
ATOM    340 HD12 LEU A 604      46.810  15.360  38.380  1.00  0.00           H
ATOM    341 HD13 LEU A 604      48.040  16.640  38.540  1.00  0.00           H
ATOM    342  CD2 LEU A 604      46.810  14.860  35.680  1.00  0.00           C
ATOM    343 HD21 LEU A 604      47.550  14.030  35.740  1.00  0.00           H
ATOM    344 HD22 LEU A 604      46.660  15.020  34.580  1.00  0.00           H
ATOM    345 HD23 LEU A 604      45.900  14.410  36.120  1.00  0.00           H
ATOM    346  C   LEU A 604      48.030  19.100  36.150  1.00  0.00           C
ATOM    347  O   LEU A 604      48.030  19.140  34.930  1.00  0.00           O
ATOM    348  N   SER A 605      49.170  19.480  36.810  1.00  0.00           N
ATOM    349  HN  SER A 605      49.180  19.580  37.810  1.00  0.00           H
ATOM    350  CA  SER A 605      50.130  20.260  36.120  1.00  0.00           C
ATOM    351  HA  SER A 605      50.570  19.710  35.290  1.00  0.00           H
ATOM    352  CB  SER A 605      49.530  21.600  35.570  1.00  0.00           C
ATOM    353  HB1 SER A 605      48.700  22.070  36.140  1.00  0.00           H
ATOM    354  HB2 SER A 605      49.150  21.460  34.540  1.00  0.00           H
ATOM    355  OG  SER A 605      50.490  22.700  35.380  1.00  0.00           O
ATOM    356  HG1 SER A 605      51.140  22.500  34.700  1.00  0.00           H
ATOM    357  C   SER A 605      51.310  20.640  37.050  1.00  0.00           C
ATOM    358  O   SER A 605      51.060  21.010  38.180  1.00  0.00           O
ATOM    359  N   LEU A 606      52.560  20.510  36.540  1.00  0.00           N
ATOM    360  HN  LEU A 606      52.800  19.990  35.730  1.00  0.00           H
ATOM    361  CA  LEU A 606      53.700  20.970  37.220  1.00  0.00           C
ATOM    362  HA  LEU A 606      53.680  20.740  38.280  1.00  0.00           H
ATOM    363  CB  LEU A 606      54.900  20.240  36.570  1.00  0.00           C
ATOM    364  HB1 LEU A 606      54.960  20.280  35.460  1.00  0.00           H
ATOM    365  HB2 LEU A 606      54.610  19.200  36.850  1.00  0.00           H
ATOM    366  CG  LEU A 606      56.330  20.630  37.000  1.00  0.00           C
ATOM    367  HG  LEU A 606      56.490  21.700  36.740  1.00  0.00           H
ATOM    368  CD1 LEU A 606      56.570  20.400  38.470  1.00  0.00           C
ATOM    369 HD11 LEU A 606      55.870  20.960  39.130  1.00  0.00           H
ATOM    370 HD12 LEU A 606      57.550  20.790  38.790  1.00  0.00           H
ATOM    371 HD13 LEU A 606      56.460  19.310  38.690  1.00  0.00           H
ATOM    372  CD2 LEU A 606      57.270  19.780  36.130  1.00  0.00           C
ATOM    373 HD21 LEU A 606      57.140  18.700  36.340  1.00  0.00           H
ATOM    374 HD22 LEU A 606      58.320  20.110  36.260  1.00  0.00           H
ATOM    375 HD23 LEU A 606      56.990  20.020  35.090  1.00  0.00           H
ATOM    376  C   LEU A 606      53.890  22.450  37.230  1.00  0.00           C
ATOM    377  O   LEU A 606      54.200  23.010  38.290  1.00  0.00           O
ATOM    378  N   GLN A 607      53.500  23.130  36.150  1.00  0.00           N
ATOM    379  HN  GLN A 607      53.320  22.560  35.350  1.00  0.00           H
ATOM    380  CA  GLN A 607      53.460  24.560  36.080  1.00  0.00           C
ATOM    381  HA  GLN A 607      54.460  24.840  36.360  1.00  0.00           H
ATOM    382  CB  GLN A 607      53.170  25.080  34.680  1.00  0.00           C
ATOM    383  HB1 GLN A 607      52.120  24.910  34.350  1.00  0.00           H
ATOM    384  HB2 GLN A 607      53.780  24.540  33.930  1.00  0.00           H
ATOM    385  CG  GLN A 607      53.440  26.640  34.610  1.00  0.00           C
ATOM    386  HG1 GLN A 607      54.520  26.800  34.820  1.00  0.00           H
ATOM    387  HG2 GLN A 607      52.770  27.110  35.360  1.00  0.00           H
ATOM    388  CD  GLN A 607      53.230  27.320  33.200  1.00  0.00           C
ATOM    389  OE1 GLN A 607      53.110  26.610  32.170  1.00  0.00           O
ATOM    390  NE2 GLN A 607      53.060  28.630  33.180  1.00  0.00           N
ATOM    391 HE21 GLN A 607      52.820  29.040  32.300  1.00  0.00           H
ATOM    392 HE22 GLN A 607      53.160  29.080  34.070  1.00  0.00           H
ATOM    393  C   GLN A 607      52.570  25.200  37.150  1.00  0.00           C
ATOM    394  O   GLN A 607      53.010  26.080  37.920  1.00  0.00           O
ATOM    395  N   CYS A 608      51.340  24.690  37.250  1.00  0.00           N
ATOM    396  HN  CYS A 608      51.030  23.920  36.700  1.00  0.00           H
ATOM    397  CA  CYS A 608      50.400  25.160  38.340  1.00  0.00           C
ATOM    398  HA  CYS A 608      50.290  26.220  38.190  1.00  0.00           H
ATOM    399  CB  CYS A 608      48.950  24.690  38.130  1.00  0.00           C
ATOM    400  HB1 CYS A 608      48.240  25.000  38.930  1.00  0.00           H
ATOM    401  HB2 CYS A 608      48.900  23.580  38.270  1.00  0.00           H
ATOM    402  SG  CYS A 608      48.240  24.960  36.480  1.00  0.00           S
ATOM    403  HG1 CYS A 608      48.850  23.930  35.900  1.00  0.00           H
ATOM    404  C   CYS A 608      50.890  24.850  39.750  1.00  0.00           C
ATOM    405  O   CYS A 608      50.860  25.740  40.550  1.00  0.00           O
ATOM    406  N   LEU A 609      51.470  23.660  39.980  1.00  0.00           N
ATOM    407  HN  LEU A 609      51.440  22.990  39.240  1.00  0.00           H
ATOM    408  CA  LEU A 609      52.150  23.300  41.260  1.00  0.00           C
ATOM    409  HA  LEU A 609      51.400  23.130  42.010  1.00  0.00           H
ATOM    410  CB  LEU A 609      52.700  21.920  40.960  1.00  0.00           C
ATOM    411  HB1 LEU A 609      53.340  21.860  40.060  1.00  0.00           H
ATOM    412  HB2 LEU A 609      51.850  21.200  40.870  1.00  0.00           H
ATOM    413  CG  LEU A 609      53.600  21.310  42.080  1.00  0.00           C
ATOM    414  HG  LEU A 609      54.550  21.890  42.080  1.00  0.00           H
ATOM    415  CD1 LEU A 609      53.040  21.280  43.550  1.00  0.00           C
ATOM    416 HD11 LEU A 609      53.130  22.230  44.110  1.00  0.00           H
ATOM    417 HD12 LEU A 609      53.710  20.560  44.070  1.00  0.00           H
ATOM    418 HD13 LEU A 609      52.030  20.830  43.550  1.00  0.00           H
ATOM    419  CD2 LEU A 609      54.030  19.830  41.650  1.00  0.00           C
ATOM    420 HD21 LEU A 609      53.240  19.170  41.210  1.00  0.00           H
ATOM    421 HD22 LEU A 609      54.430  19.340  42.560  1.00  0.00           H
ATOM    422 HD23 LEU A 609      54.860  19.830  40.910  1.00  0.00           H
ATOM    423  C   LEU A 609      53.240  24.300  41.700  1.00  0.00           C
ATOM    424  O   LEU A 609      53.200  24.870  42.800  1.00  0.00           O
ATOM    425  N   ALA A 610      54.180  24.570  40.830  1.00  0.00           N
ATOM    426  HN  ALA A 610      54.170  24.190  39.910  1.00  0.00           H
ATOM    427  CA  ALA A 610      55.300  25.490  41.060  1.00  0.00           C
ATOM    428  HA  ALA A 610      55.850  25.220  41.950  1.00  0.00           H
ATOM    429  CB  ALA A 610      56.090  25.590  39.760  1.00  0.00           C
ATOM    430  HB1 ALA A 610      55.430  25.920  38.920  1.00  0.00           H
ATOM    431  HB2 ALA A 610      56.320  24.560  39.380  1.00  0.00           H
ATOM    432  HB3 ALA A 610      57.060  26.130  39.790  1.00  0.00           H
ATOM    433  C   ALA A 610      54.850  26.890  41.320  1.00  0.00           C
ATOM    434  O   ALA A 610      55.330  27.570  42.190  1.00  0.00           O
ATOM    435  N   SER A 611      53.850  27.370  40.510  1.00  0.00           N
ATOM    436  HN  SER A 611      53.540  26.850  39.720  1.00  0.00           H
ATOM    437  CA  SER A 611      53.190  28.670  40.650  1.00  0.00           C
ATOM    438  HA  SER A 611      53.800  29.560  40.610  1.00  0.00           H
ATOM    439  CB  SER A 611      52.120  28.810  39.500  1.00  0.00           C
ATOM    440  HB1 SER A 611      51.670  29.830  39.600  1.00  0.00           H
ATOM    441  HB2 SER A 611      51.260  28.130  39.700  1.00  0.00           H
ATOM    442  OG  SER A 611      52.660  28.650  38.180  1.00  0.00           O
ATOM    443  HG1 SER A 611      53.050  27.780  38.160  1.00  0.00           H
ATOM    444  C   SER A 611      52.530  28.760  41.940  1.00  0.00           C
ATOM    445  O   SER A 611      52.600  29.740  42.560  1.00  0.00           O
ATOM    446  N   ILE A 612      51.760  27.750  42.470  1.00  0.00           N
ATOM    447  HN  ILE A 612      51.480  26.950  41.940  1.00  0.00           H
ATOM    448  CA  ILE A 612      51.050  27.750  43.790  1.00  0.00           C
ATOM    449  HA  ILE A 612      50.380  28.580  43.930  1.00  0.00           H
ATOM    450  CB  ILE A 612      50.260  26.390  43.960  1.00  0.00           C
ATOM    451  HB  ILE A 612      50.810  25.500  43.600  1.00  0.00           H
ATOM    452  CG2 ILE A 612      49.870  26.150  45.390  1.00  0.00           C
ATOM    453 HG21 ILE A 612      50.650  26.380  46.140  1.00  0.00           H
ATOM    454 HG22 ILE A 612      49.670  25.070  45.520  1.00  0.00           H
ATOM    455 HG23 ILE A 612      49.000  26.720  45.780  1.00  0.00           H
ATOM    456  CG1 ILE A 612      49.020  26.440  43.000  1.00  0.00           C
ATOM    457 HG11 ILE A 612      49.240  26.810  41.980  1.00  0.00           H
ATOM    458 HG12 ILE A 612      48.360  27.240  43.400  1.00  0.00           H
ATOM    459  CD  ILE A 612      48.300  25.130  42.770  1.00  0.00           C
ATOM    460  HD1 ILE A 612      47.570  25.270  41.930  1.00  0.00           H
ATOM    461  HD2 ILE A 612      47.770  24.860  43.700  1.00  0.00           H
ATOM    462  HD3 ILE A 612      49.000  24.370  42.350  1.00  0.00           H
ATOM    463  C   ILE A 612      52.000  28.000  44.940  1.00  0.00           C
ATOM    464  O   ILE A 612      51.800  28.860  45.800  1.00  0.00           O
ATOM    465  N   LEU A 613      53.090  27.240  45.070  1.00  0.00           N
ATOM    466  HN  LEU A 613      53.330  26.540  44.390  1.00  0.00           H
ATOM    467  CA  LEU A 613      54.120  27.480  46.000  1.00  0.00           C
ATOM    468  HA  LEU A 613      53.690  27.460  46.990  1.00  0.00           H
ATOM    469  CB  LEU A 613      55.050  26.210  45.870  1.00  0.00           C
ATOM    470  HB1 LEU A 613      55.950  26.030  46.500  1.00  0.00           H
ATOM    471  HB2 LEU A 613      55.460  26.170  44.840  1.00  0.00           H
ATOM    472  CG  LEU A 613      54.390  24.840  46.080  1.00  0.00           C
ATOM    473  HG  LEU A 613      53.600  24.720  45.310  1.00  0.00           H
ATOM    474  CD1 LEU A 613      55.420  23.740  45.860  1.00  0.00           C
ATOM    475 HD11 LEU A 613      55.850  23.730  44.840  1.00  0.00           H
ATOM    476 HD12 LEU A 613      54.880  22.790  46.070  1.00  0.00           H
ATOM    477 HD13 LEU A 613      56.220  23.740  46.630  1.00  0.00           H
ATOM    478  CD2 LEU A 613      53.830  24.660  47.540  1.00  0.00           C
ATOM    479 HD21 LEU A 613      54.700  24.740  48.230  1.00  0.00           H
ATOM    480 HD22 LEU A 613      53.430  23.630  47.510  1.00  0.00           H
ATOM    481 HD23 LEU A 613      53.050  25.420  47.760  1.00  0.00           H
ATOM    482  C   LEU A 613      54.830  28.880  45.940  1.00  0.00           C
ATOM    483  O   LEU A 613      55.140  29.540  46.950  1.00  0.00           O
ATOM    484  N   PHE A 614      55.210  29.310  44.710  1.00  0.00           N
ATOM    485  HN  PHE A 614      54.930  28.740  43.940  1.00  0.00           H
ATOM    486  CA  PHE A 614      56.010  30.450  44.390  1.00  0.00           C
ATOM    487  HA  PHE A 614      56.930  30.450  44.940  1.00  0.00           H
ATOM    488  CB  PHE A 614      56.260  30.460  42.800  1.00  0.00           C
ATOM    489  HB1 PHE A 614      55.430  30.500  42.050  1.00  0.00           H
ATOM    490  HB2 PHE A 614      56.780  29.500  42.640  1.00  0.00           H
ATOM    491  CG  PHE A 614      57.190  31.590  42.480  1.00  0.00           C
ATOM    492  CD1 PHE A 614      58.550  31.470  42.730  1.00  0.00           C
ATOM    493  HD1 PHE A 614      58.930  30.510  43.060  1.00  0.00           H
ATOM    494  CE1 PHE A 614      59.380  32.560  42.480  1.00  0.00           C
ATOM    495  HE1 PHE A 614      60.450  32.510  42.680  1.00  0.00           H
ATOM    496  CZ  PHE A 614      58.780  33.800  42.130  1.00  0.00           C
ATOM    497  HZ  PHE A 614      59.400  34.670  42.080  1.00  0.00           H
ATOM    498  CD2 PHE A 614      56.680  32.800  41.980  1.00  0.00           C
ATOM    499  HD2 PHE A 614      55.610  32.890  41.790  1.00  0.00           H
ATOM    500  CE2 PHE A 614      57.460  33.880  41.800  1.00  0.00           C
ATOM    501  HE2 PHE A 614      56.980  34.810  41.520  1.00  0.00           H
ATOM    502  C   PHE A 614      55.290  31.770  44.790  1.00  0.00           C
ATOM    503  O   PHE A 614      55.880  32.690  45.270  1.00  0.00           O
ATOM    504  N   LEU A 615      53.930  31.690  44.600  1.00  0.00           N
ATOM    505  HN  LEU A 615      53.500  30.940  44.110  1.00  0.00           H
ATOM    506  CA  LEU A 615      53.060  32.840  44.830  1.00  0.00           C
ATOM    507  HA  LEU A 615      53.670  33.740  44.760  1.00  0.00           H
ATOM    508  CB  LEU A 615      51.970  33.030  43.780  1.00  0.00           C
ATOM    509  HB1 LEU A 615      51.360  33.960  43.870  1.00  0.00           H
ATOM    510  HB2 LEU A 615      51.370  32.100  43.890  1.00  0.00           H
ATOM    511  CG  LEU A 615      52.370  33.070  42.280  1.00  0.00           C
ATOM    512  HG  LEU A 615      53.140  32.290  42.100  1.00  0.00           H
ATOM    513  CD1 LEU A 615      51.150  32.530  41.450  1.00  0.00           C
ATOM    514 HD11 LEU A 615      50.290  33.190  41.670  1.00  0.00           H
ATOM    515 HD12 LEU A 615      50.890  31.480  41.750  1.00  0.00           H
ATOM    516 HD13 LEU A 615      51.350  32.640  40.360  1.00  0.00           H
ATOM    517  CD2 LEU A 615      52.930  34.440  41.710  1.00  0.00           C
ATOM    518 HD21 LEU A 615      53.080  34.340  40.610  1.00  0.00           H
ATOM    519 HD22 LEU A 615      53.920  34.660  42.180  1.00  0.00           H
ATOM    520 HD23 LEU A 615      52.240  35.280  41.890  1.00  0.00           H
ATOM    521  C   LEU A 615      52.520  32.860  46.260  1.00  0.00           C
ATOM    522  O   LEU A 615      52.370  33.940  46.810  1.00  0.00           O
ATOM    523  N   TYR A 616      52.360  31.670  46.930  1.00  0.00           N
ATOM    524  HN  TYR A 616      52.390  30.790  46.470  1.00  0.00           H
ATOM    525  CA  TYR A 616      52.180  31.590  48.380  1.00  0.00           C
ATOM    526  HA  TYR A 616      51.230  32.020  48.690  1.00  0.00           H
ATOM    527  CB  TYR A 616      52.060  30.110  48.810  1.00  0.00           C
ATOM    528  HB1 TYR A 616      52.760  29.390  48.330  1.00  0.00           H
ATOM    529  HB2 TYR A 616      51.060  29.660  48.650  1.00  0.00           H
ATOM    530  CG  TYR A 616      52.490  29.830  50.250  1.00  0.00           C
ATOM    531  CD1 TYR A 616      53.600  28.980  50.560  1.00  0.00           C
ATOM    532  HD1 TYR A 616      54.220  28.470  49.830  1.00  0.00           H
ATOM    533  CE1 TYR A 616      54.000  28.760  51.870  1.00  0.00           C
ATOM    534  HE1 TYR A 616      54.910  28.200  52.070  1.00  0.00           H
ATOM    535  CZ  TYR A 616      53.340  29.340  52.960  1.00  0.00           C
ATOM    536  OH  TYR A 616      53.670  29.100  54.290  1.00  0.00           O
ATOM    537  HH  TYR A 616      52.840  29.060  54.780  1.00  0.00           H
ATOM    538  CD2 TYR A 616      51.780  30.350  51.320  1.00  0.00           C
ATOM    539  HD2 TYR A 616      50.950  30.980  51.050  1.00  0.00           H
ATOM    540  CE2 TYR A 616      52.210  30.130  52.640  1.00  0.00           C
ATOM    541  HE2 TYR A 616      51.540  30.480  53.400  1.00  0.00           H
ATOM    542  C   TYR A 616      53.230  32.290  49.150  1.00  0.00           C
ATOM    543  O   TYR A 616      53.000  33.110  50.090  1.00  0.00           O
ATOM    544  N   CYS A 617      54.480  32.030  48.790  1.00  0.00           N
ATOM    545  HN  CYS A 617      54.670  31.340  48.100  1.00  0.00           H
ATOM    546  CA  CYS A 617      55.640  32.750  49.280  1.00  0.00           C
ATOM    547  HA  CYS A 617      55.800  32.460  50.320  1.00  0.00           H
ATOM    548  CB  CYS A 617      56.860  32.220  48.500  1.00  0.00           C
ATOM    549  HB1 CYS A 617      57.740  32.840  48.790  1.00  0.00           H
ATOM    550  HB2 CYS A 617      56.660  32.290  47.410  1.00  0.00           H
ATOM    551  SG  CYS A 617      57.380  30.520  48.970  1.00  0.00           S
ATOM    552  HG1 CYS A 617      56.370  30.040  48.260  1.00  0.00           H
ATOM    553  C   CYS A 617      55.580  34.230  49.110  1.00  0.00           C
ATOM    554  O   CYS A 617      55.890  34.990  49.950  1.00  0.00           O
ATOM    555  N   ALA A 618      55.110  34.680  47.950  1.00  0.00           N
ATOM    556  HN  ALA A 618      54.720  34.110  47.230  1.00  0.00           H
ATOM    557  CA  ALA A 618      54.980  36.050  47.550  1.00  0.00           C
ATOM    558  HA  ALA A 618      55.860  36.520  47.970  1.00  0.00           H
ATOM    559  CB  ALA A 618      54.880  36.200  46.030  1.00  0.00           C
ATOM    560  HB1 ALA A 618      55.100  37.230  45.640  1.00  0.00           H
ATOM    561  HB2 ALA A 618      53.810  36.040  45.770  1.00  0.00           H
ATOM    562  HB3 ALA A 618      55.560  35.520  45.470  1.00  0.00           H
ATOM    563  C   ALA A 618      53.920  36.740  48.350  1.00  0.00           C
ATOM    564  O   ALA A 618      54.060  37.900  48.750  1.00  0.00           O
ATOM    565  N   CYS A 619      52.770  35.950  48.460  1.00  0.00           N
ATOM    566  HN  CYS A 619      52.770  35.000  48.160  1.00  0.00           H
ATOM    567  CA  CYS A 619      51.590  36.500  49.210  1.00  0.00           C
ATOM    568  HA  CYS A 619      51.340  37.470  48.800  1.00  0.00           H
ATOM    569  CB  CYS A 619      50.500  35.530  48.900  1.00  0.00           C
ATOM    570  HB1 CYS A 619      49.580  35.780  49.460  1.00  0.00           H
ATOM    571  HB2 CYS A 619      50.780  34.500  49.220  1.00  0.00           H
ATOM    572  SG  CYS A 619      49.900  35.570  47.140  1.00  0.00           S
ATOM    573  HG1 CYS A 619      51.060  35.400  46.520  1.00  0.00           H
ATOM    574  C   CYS A 619      51.690  36.640  50.710  1.00  0.00           C
ATOM    575  O   CYS A 619      50.970  37.510  51.190  1.00  0.00           O
ATOM    576  N   MET A 620      52.470  35.840  51.430  1.00  0.00           N
ATOM    577  HN  MET A 620      52.970  35.140  50.920  1.00  0.00           H
ATOM    578  CA  MET A 620      52.750  36.070  52.810  1.00  0.00           C
ATOM    579  HA  MET A 620      51.840  36.030  53.410  1.00  0.00           H
ATOM    580  CB  MET A 620      53.590  34.910  53.300  1.00  0.00           C
ATOM    581  HB1 MET A 620      53.970  35.110  54.330  1.00  0.00           H
ATOM    582  HB2 MET A 620      54.490  34.730  52.660  1.00  0.00           H
ATOM    583  CG  MET A 620      52.620  33.690  53.510  1.00  0.00           C
ATOM    584  HG1 MET A 620      53.260  32.830  53.770  1.00  0.00           H
ATOM    585  HG2 MET A 620      52.210  33.530  52.480  1.00  0.00           H
ATOM    586  SD  MET A 620      51.320  33.740  54.700  1.00  0.00           S
ATOM    587  CE  MET A 620      52.180  33.520  56.330  1.00  0.00           C
ATOM    588  HE1 MET A 620      53.010  34.270  56.420  1.00  0.00           H
ATOM    589  HE2 MET A 620      52.680  32.550  56.550  1.00  0.00           H
ATOM    590  HE3 MET A 620      51.570  33.720  57.240  1.00  0.00           H
ATOM    591  C   MET A 620      53.400  37.430  53.220  1.00  0.00           C
ATOM    592  O   MET A 620      52.950  38.090  54.140  1.00  0.00           O
ATOM    593  N   SER A 621      54.410  37.980  52.570  1.00  0.00           N
ATOM    594  HN  SER A 621      54.950  37.500  51.880  1.00  0.00           H
ATOM    595  CA  SER A 621      55.010  39.240  52.940  1.00  0.00           C
ATOM    596  HA  SER A 621      55.260  39.200  53.990  1.00  0.00           H
ATOM    597  CB  SER A 621      56.350  39.510  52.140  1.00  0.00           C
ATOM    598  HB1 SER A 621      57.150  38.830  52.520  1.00  0.00           H
ATOM    599  HB2 SER A 621      56.760  40.510  52.410  1.00  0.00           H
ATOM    600  OG  SER A 621      56.140  39.720  50.740  1.00  0.00           O
ATOM    601  HG1 SER A 621      56.460  38.960  50.270  1.00  0.00           H
ATOM    602  C   SER A 621      54.120  40.480  52.910  1.00  0.00           C
ATOM    603  O   SER A 621      54.090  41.160  53.930  1.00  0.00           O
ATOM    604  N   PRO A 622      53.180  40.810  51.960  1.00  0.00           N
ATOM    605  CD  PRO A 622      53.240  40.350  50.620  1.00  0.00           C
ATOM    606  HD1 PRO A 622      53.400  39.250  50.550  1.00  0.00           H
ATOM    607  HD2 PRO A 622      54.110  40.840  50.140  1.00  0.00           H
ATOM    608  CA  PRO A 622      52.410  42.020  52.080  1.00  0.00           C
ATOM    609  HA  PRO A 622      53.040  42.840  52.360  1.00  0.00           H
ATOM    610  CB  PRO A 622      51.750  42.170  50.670  1.00  0.00           C
ATOM    611  HB1 PRO A 622      52.350  42.910  50.100  1.00  0.00           H
ATOM    612  HB2 PRO A 622      50.740  42.620  50.660  1.00  0.00           H
ATOM    613  CG  PRO A 622      51.900  40.820  50.070  1.00  0.00           C
ATOM    614  HG1 PRO A 622      51.230  40.020  50.450  1.00  0.00           H
ATOM    615  HG2 PRO A 622      51.810  40.870  48.960  1.00  0.00           H
ATOM    616  C   PRO A 622      51.400  41.930  53.170  1.00  0.00           C
ATOM    617  O   PRO A 622      51.220  42.920  53.850  1.00  0.00           O
ATOM    618  N   VAL A 623      50.740  40.810  53.360  1.00  0.00           N
ATOM    619  HN  VAL A 623      50.810  40.140  52.600  1.00  0.00           H
ATOM    620  CA  VAL A 623      49.850  40.320  54.390  1.00  0.00           C
ATOM    621  HA  VAL A 623      48.920  40.860  54.360  1.00  0.00           H
ATOM    622  CB  VAL A 623      49.460  38.850  54.290  1.00  0.00           C
ATOM    623  HB  VAL A 623      50.340  38.160  54.320  1.00  0.00           H
ATOM    624  CG1 VAL A 623      48.490  38.360  55.400  1.00  0.00           C
ATOM    625 HG11 VAL A 623      48.200  37.300  55.250  1.00  0.00           H
ATOM    626 HG12 VAL A 623      47.550  38.930  55.270  1.00  0.00           H
ATOM    627 HG13 VAL A 623      48.870  38.420  56.440  1.00  0.00           H
ATOM    628  CG2 VAL A 623      48.680  38.620  52.960  1.00  0.00           C
ATOM    629 HG21 VAL A 623      49.290  38.850  52.070  1.00  0.00           H
ATOM    630 HG22 VAL A 623      47.810  39.320  52.900  1.00  0.00           H
ATOM    631 HG23 VAL A 623      48.420  37.550  52.930  1.00  0.00           H
ATOM    632  C   VAL A 623      50.430  40.530  55.780  1.00  0.00           C
ATOM    633  O   VAL A 623      49.820  41.120  56.680  1.00  0.00           O
ATOM    634  N   ILE A 624      51.670  40.040  56.130  1.00  0.00           N
ATOM    635  HN  ILE A 624      52.290  39.600  55.490  1.00  0.00           H
ATOM    636  CA  ILE A 624      52.380  40.330  57.400  1.00  0.00           C
ATOM    637  HA  ILE A 624      51.640  40.140  58.160  1.00  0.00           H
ATOM    638  CB  ILE A 624      53.580  39.300  57.470  1.00  0.00           C
ATOM    639  HB  ILE A 624      54.100  39.470  56.500  1.00  0.00           H
ATOM    640  CG2 ILE A 624      54.520  39.700  58.640  1.00  0.00           C
ATOM    641 HG21 ILE A 624      54.760  40.790  58.620  1.00  0.00           H
ATOM    642 HG22 ILE A 624      55.480  39.160  58.600  1.00  0.00           H
ATOM    643 HG23 ILE A 624      54.010  39.460  59.600  1.00  0.00           H
ATOM    644  CG1 ILE A 624      53.090  37.830  57.530  1.00  0.00           C
ATOM    645 HG11 ILE A 624      53.990  37.180  57.490  1.00  0.00           H
ATOM    646 HG12 ILE A 624      52.540  37.670  56.560  1.00  0.00           H
ATOM    647  CD  ILE A 624      52.320  37.430  58.780  1.00  0.00           C
ATOM    648  HD1 ILE A 624      51.690  36.530  58.650  1.00  0.00           H
ATOM    649  HD2 ILE A 624      51.600  38.250  58.980  1.00  0.00           H
ATOM    650  HD3 ILE A 624      52.970  37.360  59.680  1.00  0.00           H
ATOM    651  C   ILE A 624      52.720  41.790  57.490  1.00  0.00           C
ATOM    652  O   ILE A 624      52.500  42.420  58.550  1.00  0.00           O
ATOM    653  N   THR A 625      53.200  42.500  56.440  1.00  0.00           N
ATOM    654  HN  THR A 625      53.380  41.930  55.640  1.00  0.00           H
ATOM    655  CA  THR A 625      53.600  43.910  56.500  1.00  0.00           C
ATOM    656  HA  THR A 625      54.190  43.970  57.400  1.00  0.00           H
ATOM    657  CB  THR A 625      54.420  44.360  55.280  1.00  0.00           C
ATOM    658  HB  THR A 625      53.790  44.310  54.380  1.00  0.00           H
ATOM    659  OG1 THR A 625      55.590  43.460  55.190  1.00  0.00           O
ATOM    660  HG1 THR A 625      55.430  42.780  54.540  1.00  0.00           H
ATOM    661  CG2 THR A 625      54.950  45.800  55.440  1.00  0.00           C
ATOM    662 HG21 THR A 625      55.790  45.970  54.740  1.00  0.00           H
ATOM    663 HG22 THR A 625      55.400  45.960  56.450  1.00  0.00           H
ATOM    664 HG23 THR A 625      54.200  46.580  55.220  1.00  0.00           H
ATOM    665  C   THR A 625      52.440  44.780  56.800  1.00  0.00           C
ATOM    666  O   THR A 625      52.460  45.650  57.690  1.00  0.00           O
ATOM    667  N   PHE A 626      51.260  44.440  56.230  1.00  0.00           N
ATOM    668  HN  PHE A 626      51.210  43.690  55.560  1.00  0.00           H
ATOM    669  CA  PHE A 626      49.990  45.080  56.400  1.00  0.00           C
ATOM    670  HA  PHE A 626      50.140  46.130  56.220  1.00  0.00           H
ATOM    671  CB  PHE A 626      49.000  44.530  55.370  1.00  0.00           C
ATOM    672  HB1 PHE A 626      48.990  43.420  55.340  1.00  0.00           H
ATOM    673  HB2 PHE A 626      49.400  44.770  54.360  1.00  0.00           H
ATOM    674  CG  PHE A 626      47.580  44.890  55.490  1.00  0.00           C
ATOM    675  CD1 PHE A 626      46.640  44.180  56.320  1.00  0.00           C
ATOM    676  HD1 PHE A 626      46.900  43.330  56.940  1.00  0.00           H
ATOM    677  CE1 PHE A 626      45.310  44.600  56.420  1.00  0.00           C
ATOM    678  HE1 PHE A 626      44.610  43.990  56.980  1.00  0.00           H
ATOM    679  CZ  PHE A 626      44.890  45.800  55.840  1.00  0.00           C
ATOM    680  HZ  PHE A 626      43.930  46.260  56.040  1.00  0.00           H
ATOM    681  CD2 PHE A 626      47.150  46.080  54.870  1.00  0.00           C
ATOM    682  HD2 PHE A 626      47.890  46.670  54.350  1.00  0.00           H
ATOM    683  CE2 PHE A 626      45.810  46.530  55.000  1.00  0.00           C
ATOM    684  HE2 PHE A 626      45.430  47.420  54.530  1.00  0.00           H
ATOM    685  C   PHE A 626      49.500  44.900  57.830  1.00  0.00           C
ATOM    686  O   PHE A 626      49.190  45.910  58.490  1.00  0.00           O
ATOM    687  N   GLY A 627      49.570  43.700  58.340  1.00  0.00           N
ATOM    688  HN  GLY A 627      49.880  42.970  57.730  1.00  0.00           H
ATOM    689  CA  GLY A 627      49.000  43.390  59.640  1.00  0.00           C
ATOM    690  HA1 GLY A 627      48.970  42.320  59.730  1.00  0.00           H
ATOM    691  HA2 GLY A 627      48.060  43.920  59.730  1.00  0.00           H
ATOM    692  C   GLY A 627      49.900  44.010  60.750  1.00  0.00           C
ATOM    693  O   GLY A 627      49.400  44.360  61.800  1.00  0.00           O
ATOM    694  N   GLY A 628      51.250  44.090  60.520  1.00  0.00           N
ATOM    695  HN  GLY A 628      51.670  43.580  59.770  1.00  0.00           H
ATOM    696  CA  GLY A 628      52.180  44.950  61.260  1.00  0.00           C
ATOM    697  HA1 GLY A 628      53.130  44.760  60.800  1.00  0.00           H
ATOM    698  HA2 GLY A 628      52.180  44.490  62.230  1.00  0.00           H
ATOM    699  C   GLY A 628      51.900  46.380  61.360  1.00  0.00           C
ATOM    700  O   GLY A 628      51.960  46.910  62.480  1.00  0.00           O
ATOM    701  N   LEU A 629      51.590  46.990  60.200  1.00  0.00           N
ATOM    702  HN  LEU A 629      51.530  46.500  59.330  1.00  0.00           H
ATOM    703  CA  LEU A 629      51.290  48.420  60.160  1.00  0.00           C
ATOM    704  HA  LEU A 629      51.980  48.890  60.850  1.00  0.00           H
ATOM    705  CB  LEU A 629      51.470  49.070  58.800  1.00  0.00           C
ATOM    706  HB1 LEU A 629      50.810  49.960  58.840  1.00  0.00           H
ATOM    707  HB2 LEU A 629      51.040  48.510  57.950  1.00  0.00           H
ATOM    708  CG  LEU A 629      52.960  49.560  58.710  1.00  0.00           C
ATOM    709  HG  LEU A 629      52.980  49.970  57.680  1.00  0.00           H
ATOM    710  CD1 LEU A 629      53.270  50.820  59.620  1.00  0.00           C
ATOM    711 HD11 LEU A 629      54.240  51.220  59.230  1.00  0.00           H
ATOM    712 HD12 LEU A 629      53.410  50.550  60.680  1.00  0.00           H
ATOM    713 HD13 LEU A 629      52.470  51.580  59.550  1.00  0.00           H
ATOM    714  CD2 LEU A 629      54.080  48.490  58.700  1.00  0.00           C
ATOM    715 HD21 LEU A 629      54.110  47.700  59.470  1.00  0.00           H
ATOM    716 HD22 LEU A 629      55.060  48.990  58.800  1.00  0.00           H
ATOM    717 HD23 LEU A 629      54.020  48.090  57.660  1.00  0.00           H
ATOM    718  C   LEU A 629      49.980  48.760  60.730  1.00  0.00           C
ATOM    719  O   LEU A 629      49.710  49.840  61.260  1.00  0.00           O
ATOM    720  N   LEU A 630      49.030  47.840  60.610  1.00  0.00           N
ATOM    721  HN  LEU A 630      49.180  47.010  60.080  1.00  0.00           H
ATOM    722  CA  LEU A 630      47.720  47.980  61.190  1.00  0.00           C
ATOM    723  HA  LEU A 630      47.310  48.910  60.820  1.00  0.00           H
ATOM    724  CB  LEU A 630      46.890  46.800  60.630  1.00  0.00           C
ATOM    725  HB1 LEU A 630      47.380  45.830  60.920  1.00  0.00           H
ATOM    726  HB2 LEU A 630      47.030  46.920  59.520  1.00  0.00           H
ATOM    727  CG  LEU A 630      45.370  46.730  61.000  1.00  0.00           C
ATOM    728  HG  LEU A 630      45.350  46.850  62.100  1.00  0.00           H
ATOM    729  CD1 LEU A 630      44.580  48.000  60.490  1.00  0.00           C
ATOM    730 HD11 LEU A 630      44.690  47.940  59.390  1.00  0.00           H
ATOM    731 HD12 LEU A 630      44.860  48.940  61.010  1.00  0.00           H
ATOM    732 HD13 LEU A 630      43.490  47.780  60.510  1.00  0.00           H
ATOM    733  CD2 LEU A 630      44.690  45.410  60.630  1.00  0.00           C
ATOM    734 HD21 LEU A 630      43.690  45.510  61.120  1.00  0.00           H
ATOM    735 HD22 LEU A 630      45.150  44.490  61.060  1.00  0.00           H
ATOM    736 HD23 LEU A 630      44.740  45.340  59.530  1.00  0.00           H
ATOM    737  C   LEU A 630      47.640  47.970  62.690  1.00  0.00           C
ATOM    738  O   LEU A 630      46.810  48.750  63.150  1.00  0.00           O
ATOM    739  N   GLY A 631      48.400  47.100  63.360  1.00  0.00           N
ATOM    740  HN  GLY A 631      49.010  46.490  62.870  1.00  0.00           H
ATOM    741  CA  GLY A 631      48.370  47.150  64.840  1.00  0.00           C
ATOM    742  HA1 GLY A 631      48.990  46.320  65.140  1.00  0.00           H
ATOM    743  HA2 GLY A 631      47.360  47.180  65.220  1.00  0.00           H
ATOM    744  C   GLY A 631      49.040  48.340  65.400  1.00  0.00           C
ATOM    745  O   GLY A 631      48.660  48.820  66.450  1.00  0.00           O
ATOM    746  N   GLU A 632      49.990  48.950  64.660  1.00  0.00           N
ATOM    747  HN  GLU A 632      50.380  48.510  63.850  1.00  0.00           H
ATOM    748  CA  GLU A 632      50.550  50.220  65.080  1.00  0.00           C
ATOM    749  HA  GLU A 632      50.730  50.130  66.140  1.00  0.00           H
ATOM    750  CB  GLU A 632      51.760  50.610  64.160  1.00  0.00           C
ATOM    751  HB1 GLU A 632      52.190  51.590  64.450  1.00  0.00           H
ATOM    752  HB2 GLU A 632      51.530  50.730  63.080  1.00  0.00           H
ATOM    753  CG  GLU A 632      52.930  49.650  64.290  1.00  0.00           C
ATOM    754  HG1 GLU A 632      53.790  49.990  63.690  1.00  0.00           H
ATOM    755  HG2 GLU A 632      52.640  48.660  63.890  1.00  0.00           H
ATOM    756  CD  GLU A 632      53.350  49.570  65.720  1.00  0.00           C
ATOM    757  OE1 GLU A 632      53.090  48.490  66.380  1.00  0.00           O
ATOM    758  OE2 GLU A 632      53.720  50.600  66.240  1.00  0.00           O
ATOM    759  C   GLU A 632      49.500  51.290  64.920  1.00  0.00           C
ATOM    760  O   GLU A 632      49.290  52.070  65.890  1.00  0.00           O
ATOM    761  N   ALA A 633      48.810  51.340  63.740  1.00  0.00           N
ATOM    762  HN  ALA A 633      49.090  50.720  63.000  1.00  0.00           H
ATOM    763  CA  ALA A 633      47.770  52.360  63.470  1.00  0.00           C
ATOM    764  HA  ALA A 633      48.210  53.330  63.360  1.00  0.00           H
ATOM    765  CB  ALA A 633      47.220  52.040  62.010  1.00  0.00           C
ATOM    766  HB1 ALA A 633      48.060  52.210  61.300  1.00  0.00           H
ATOM    767  HB2 ALA A 633      46.430  52.800  61.880  1.00  0.00           H
ATOM    768  HB3 ALA A 633      46.800  51.020  61.860  1.00  0.00           H
ATOM    769  C   ALA A 633      46.590  52.370  64.380  1.00  0.00           C
ATOM    770  O   ALA A 633      46.170  53.400  64.880  1.00  0.00           O
ATOM    771  N   THR A 634      46.140  51.170  64.790  1.00  0.00           N
ATOM    772  HN  THR A 634      46.660  50.410  64.400  1.00  0.00           H
ATOM    773  CA  THR A 634      45.030  50.970  65.650  1.00  0.00           C
ATOM    774  HA  THR A 634      44.360  51.810  65.580  1.00  0.00           H
ATOM    775  CB  THR A 634      44.240  49.800  65.190  1.00  0.00           C
ATOM    776  HB  THR A 634      43.350  49.640  65.840  1.00  0.00           H
ATOM    777  OG1 THR A 634      45.050  48.610  65.190  1.00  0.00           O
ATOM    778  HG1 THR A 634      45.460  48.500  64.320  1.00  0.00           H
ATOM    779  CG2 THR A 634      43.770  49.890  63.710  1.00  0.00           C
ATOM    780 HG21 THR A 634      43.200  48.980  63.440  1.00  0.00           H
ATOM    781 HG22 THR A 634      44.610  50.000  63.000  1.00  0.00           H
ATOM    782 HG23 THR A 634      43.190  50.820  63.570  1.00  0.00           H
ATOM    783  C   THR A 634      45.400  50.700  67.100  1.00  0.00           C
ATOM    784  O   THR A 634      44.560  50.260  67.860  1.00  0.00           O
ATOM    785  N   GLU A 635      46.650  50.940  67.460  1.00  0.00           N
ATOM    786  HN  GLU A 635      47.280  51.180  66.720  1.00  0.00           H
ATOM    787  CA  GLU A 635      47.260  50.670  68.830  1.00  0.00           C
ATOM    788  HA  GLU A 635      48.330  50.590  68.650  1.00  0.00           H
ATOM    789  CB  GLU A 635      46.930  51.780  69.850  1.00  0.00           C
ATOM    790  HB1 GLU A 635      47.370  51.390  70.790  1.00  0.00           H
ATOM    791  HB2 GLU A 635      45.840  51.820  70.070  1.00  0.00           H
ATOM    792  CG  GLU A 635      47.540  53.220  69.880  1.00  0.00           C
ATOM    793  HG1 GLU A 635      47.250  53.760  68.960  1.00  0.00           H
ATOM    794  HG2 GLU A 635      48.640  53.120  69.990  1.00  0.00           H
ATOM    795  CD  GLU A 635      46.940  53.910  71.130  1.00  0.00           C
ATOM    796  OE1 GLU A 635      45.730  54.020  71.230  1.00  0.00           O
ATOM    797  OE2 GLU A 635      47.730  53.980  72.090  1.00  0.00           O
ATOM    798  C   GLU A 635      47.010  49.280  69.370  1.00  0.00           C
ATOM    799  O   GLU A 635      46.760  49.030  70.580  1.00  0.00           O
ATOM    800  N   GLY A 636      47.050  48.230  68.450  1.00  0.00           N
ATOM    801  HN  GLY A 636      47.560  48.510  67.640  1.00  0.00           H
ATOM    802  CA  GLY A 636      47.040  46.800  68.850  1.00  0.00           C
ATOM    803  HA1 GLY A 636      47.470  46.760  69.840  1.00  0.00           H
ATOM    804  HA2 GLY A 636      47.670  46.320  68.100  1.00  0.00           H
ATOM    805  C   GLY A 636      45.730  46.100  68.900  1.00  0.00           C
ATOM    806  O   GLY A 636      45.610  45.160  69.700  1.00  0.00           O
ATOM    807  N   ARG A 637      44.710  46.530  68.170  1.00  0.00           N
ATOM    808  HN  ARG A 637      44.900  47.270  67.530  1.00  0.00           H
ATOM    809  CA  ARG A 637      43.400  45.940  68.130  1.00  0.00           C
ATOM    810  HA  ARG A 637      43.250  45.310  69.000  1.00  0.00           H
ATOM    811  CB  ARG A 637      42.450  47.120  68.050  1.00  0.00           C
ATOM    812  HB1 ARG A 637      41.480  46.920  67.530  1.00  0.00           H
ATOM    813  HB2 ARG A 637      42.900  47.860  67.350  1.00  0.00           H
ATOM    814  CG  ARG A 637      42.320  47.850  69.450  1.00  0.00           C
ATOM    815  HG1 ARG A 637      41.600  47.170  69.970  1.00  0.00           H
ATOM    816  HG2 ARG A 637      41.770  48.780  69.240  1.00  0.00           H
ATOM    817  CD  ARG A 637      43.570  48.070  70.360  1.00  0.00           C
ATOM    818  HD1 ARG A 637      44.240  48.740  69.790  1.00  0.00           H
ATOM    819  HD2 ARG A 637      44.030  47.130  70.700  1.00  0.00           H
ATOM    820  NE  ARG A 637      42.980  48.660  71.500  1.00  0.00           N
ATOM    821  HE  ARG A 637      42.020  48.460  71.760  1.00  0.00           H
ATOM    822  CZ  ARG A 637      43.450  49.650  72.300  1.00  0.00           C
ATOM    823  NH1 ARG A 637      42.760  50.130  73.280  1.00  0.00           N
ATOM    824 HH11 ARG A 637      41.860  49.750  73.490  1.00  0.00           H
ATOM    825 HH12 ARG A 637      43.250  50.690  73.950  1.00  0.00           H
ATOM    826  NH2 ARG A 637      44.610  50.140  71.960  1.00  0.00           N
ATOM    827 HH21 ARG A 637      45.110  49.780  71.180  1.00  0.00           H
ATOM    828 HH22 ARG A 637      44.750  51.040  72.380  1.00  0.00           H
ATOM    829  C   ARG A 637      43.110  45.010  66.970  1.00  0.00           C
ATOM    830  O   ARG A 637      42.280  44.140  67.110  1.00  0.00           O
ATOM    831  N   ILE A 638      43.790  45.120  65.870  1.00  0.00           N
ATOM    832  HN  ILE A 638      44.340  45.950  65.740  1.00  0.00           H
ATOM    833  CA  ILE A 638      43.920  43.990  64.920  1.00  0.00           C
ATOM    834  HA  ILE A 638      43.780  43.090  65.500  1.00  0.00           H
ATOM    835  CB  ILE A 638      42.910  43.990  63.720  1.00  0.00           C
ATOM    836  HB  ILE A 638      43.500  43.620  62.850  1.00  0.00           H
ATOM    837  CG2 ILE A 638      41.830  43.000  64.070  1.00  0.00           C
ATOM    838 HG21 ILE A 638      41.130  42.920  63.210  1.00  0.00           H
ATOM    839 HG22 ILE A 638      41.360  43.380  65.010  1.00  0.00           H
ATOM    840 HG23 ILE A 638      42.230  42.010  64.390  1.00  0.00           H
ATOM    841  CG1 ILE A 638      42.200  45.400  63.580  1.00  0.00           C
ATOM    842 HG11 ILE A 638      43.060  46.100  63.480  1.00  0.00           H
ATOM    843 HG12 ILE A 638      41.630  45.630  64.500  1.00  0.00           H
ATOM    844  CD  ILE A 638      41.160  45.500  62.380  1.00  0.00           C
ATOM    845  HD1 ILE A 638      41.470  45.260  61.340  1.00  0.00           H
ATOM    846  HD2 ILE A 638      40.760  46.510  62.190  1.00  0.00           H
ATOM    847  HD3 ILE A 638      40.300  44.810  62.530  1.00  0.00           H
ATOM    848  C   ILE A 638      45.380  44.080  64.420  1.00  0.00           C
ATOM    849  O   ILE A 638      45.990  45.100  64.470  1.00  0.00           O
ATOM    850  N   SER A 639      45.960  42.970  63.880  1.00  0.00           N
ATOM    851  HN  SER A 639      45.470  42.120  64.070  1.00  0.00           H
ATOM    852  CA  SER A 639      47.360  42.810  63.440  1.00  0.00           C
ATOM    853  HA  SER A 639      47.660  43.710  62.910  1.00  0.00           H
ATOM    854  CB  SER A 639      48.440  42.730  64.610  1.00  0.00           C
ATOM    855  HB1 SER A 639      48.050  42.040  65.380  1.00  0.00           H
ATOM    856  HB2 SER A 639      48.350  43.760  65.030  1.00  0.00           H
ATOM    857  OG  SER A 639      49.800  42.520  64.210  1.00  0.00           O
ATOM    858  HG1 SER A 639      50.120  43.340  63.810  1.00  0.00           H
ATOM    859  C   SER A 639      47.430  41.640  62.490  1.00  0.00           C
ATOM    860  O   SER A 639      46.570  41.350  61.670  1.00  0.00           O
ATOM    861  N   ALA A 640      48.590  40.940  62.440  1.00  0.00           N
ATOM    862  HN  ALA A 640      49.240  41.150  63.170  1.00  0.00           H
ATOM    863  CA  ALA A 640      48.960  40.040  61.390  1.00  0.00           C
ATOM    864  HA  ALA A 640      48.880  40.600  60.470  1.00  0.00           H
ATOM    865  CB  ALA A 640      50.490  39.650  61.510  1.00  0.00           C
ATOM    866  HB1 ALA A 640      51.170  40.480  61.200  1.00  0.00           H
ATOM    867  HB2 ALA A 640      50.770  38.780  60.870  1.00  0.00           H
ATOM    868  HB3 ALA A 640      50.760  39.400  62.560  1.00  0.00           H
ATOM    869  C   ALA A 640      48.120  38.740  61.180  1.00  0.00           C
ATOM    870  O   ALA A 640      47.820  38.380  60.070  1.00  0.00           O
ATOM    871  N   ILE A 641      47.790  38.080  62.330  1.00  0.00           N
ATOM    872  HN  ILE A 641      48.040  38.480  63.210  1.00  0.00           H
ATOM    873  CA  ILE A 641      47.040  36.860  62.410  1.00  0.00           C
ATOM    874  HA  ILE A 641      47.310  36.150  61.650  1.00  0.00           H
ATOM    875  CB  ILE A 641      47.140  36.090  63.780  1.00  0.00           C
ATOM    876  HB  ILE A 641      46.620  36.790  64.480  1.00  0.00           H
ATOM    877  CG2 ILE A 641      46.370  34.770  63.730  1.00  0.00           C
ATOM    878 HG21 ILE A 641      46.060  34.420  62.720  1.00  0.00           H
ATOM    879 HG22 ILE A 641      45.450  34.810  64.340  1.00  0.00           H
ATOM    880 HG23 ILE A 641      47.040  34.000  64.180  1.00  0.00           H
ATOM    881  CG1 ILE A 641      48.610  35.970  64.190  1.00  0.00           C
ATOM    882 HG11 ILE A 641      48.610  35.290  65.060  1.00  0.00           H
ATOM    883 HG12 ILE A 641      48.990  36.960  64.490  1.00  0.00           H
ATOM    884  CD  ILE A 641      49.560  35.380  63.100  1.00  0.00           C
ATOM    885  HD1 ILE A 641      50.120  36.160  62.530  1.00  0.00           H
ATOM    886  HD2 ILE A 641      48.970  34.780  62.390  1.00  0.00           H
ATOM    887  HD3 ILE A 641      50.320  34.760  63.610  1.00  0.00           H
ATOM    888  C   ILE A 641      45.570  37.150  62.010  1.00  0.00           C
ATOM    889  O   ILE A 641      44.940  36.400  61.240  1.00  0.00           O
ATOM    890  N   GLU A 642      44.940  38.280  62.380  1.00  0.00           N
ATOM    891  HN  GLU A 642      45.410  38.930  62.970  1.00  0.00           H
ATOM    892  CA  GLU A 642      43.690  38.710  61.860  1.00  0.00           C
ATOM    893  HA  GLU A 642      42.930  37.950  62.000  1.00  0.00           H
ATOM    894  CB  GLU A 642      43.160  39.800  62.780  1.00  0.00           C
ATOM    895  HB1 GLU A 642      42.100  39.880  62.480  1.00  0.00           H
ATOM    896  HB2 GLU A 642      43.700  40.760  62.610  1.00  0.00           H
ATOM    897  CG  GLU A 642      43.180  39.480  64.270  1.00  0.00           C
ATOM    898  HG1 GLU A 642      43.480  38.420  64.380  1.00  0.00           H
ATOM    899  HG2 GLU A 642      42.180  39.670  64.730  1.00  0.00           H
ATOM    900  CD  GLU A 642      44.230  40.070  65.130  1.00  0.00           C
ATOM    901  OE1 GLU A 642      43.940  40.370  66.310  1.00  0.00           O
ATOM    902  OE2 GLU A 642      45.310  40.420  64.630  1.00  0.00           O
ATOM    903  C   GLU A 642      43.700  39.080  60.410  1.00  0.00           C
ATOM    904  O   GLU A 642      42.840  38.680  59.660  1.00  0.00           O
ATOM    905  N   SER A 643      44.700  39.810  59.890  1.00  0.00           N
ATOM    906  HN  SER A 643      45.340  40.190  60.560  1.00  0.00           H
ATOM    907  CA  SER A 643      44.780  40.060  58.470  1.00  0.00           C
ATOM    908  HA  SER A 643      43.920  40.630  58.140  1.00  0.00           H
ATOM    909  CB  SER A 643      46.080  40.860  58.240  1.00  0.00           C
ATOM    910  HB1 SER A 643      46.180  41.190  57.180  1.00  0.00           H
ATOM    911  HB2 SER A 643      47.010  40.350  58.560  1.00  0.00           H
ATOM    912  OG  SER A 643      45.980  42.100  58.980  1.00  0.00           O
ATOM    913  HG1 SER A 643      46.370  41.870  59.830  1.00  0.00           H
ATOM    914  C   SER A 643      44.850  38.810  57.580  1.00  0.00           C
ATOM    915  O   SER A 643      44.080  38.670  56.610  1.00  0.00           O
ATOM    916  N   LEU A 644      45.770  37.910  57.970  1.00  0.00           N
ATOM    917  HN  LEU A 644      46.380  38.050  58.750  1.00  0.00           H
ATOM    918  CA  LEU A 644      45.960  36.710  57.350  1.00  0.00           C
ATOM    919  HA  LEU A 644      46.250  36.920  56.320  1.00  0.00           H
ATOM    920  CB  LEU A 644      46.970  35.930  58.110  1.00  0.00           C
ATOM    921  HB1 LEU A 644      46.650  35.820  59.170  1.00  0.00           H
ATOM    922  HB2 LEU A 644      47.900  36.530  58.220  1.00  0.00           H
ATOM    923  CG  LEU A 644      47.400  34.480  57.680  1.00  0.00           C
ATOM    924  HG  LEU A 644      46.460  33.880  57.560  1.00  0.00           H
ATOM    925  CD1 LEU A 644      48.100  34.720  56.270  1.00  0.00           C
ATOM    926 HD11 LEU A 644      49.030  35.290  56.480  1.00  0.00           H
ATOM    927 HD12 LEU A 644      47.400  35.390  55.710  1.00  0.00           H
ATOM    928 HD13 LEU A 644      48.250  33.800  55.680  1.00  0.00           H
ATOM    929  CD2 LEU A 644      48.400  33.890  58.650  1.00  0.00           C
ATOM    930 HD21 LEU A 644      49.390  34.390  58.600  1.00  0.00           H
ATOM    931 HD22 LEU A 644      48.550  32.820  58.380  1.00  0.00           H
ATOM    932 HD23 LEU A 644      48.120  33.820  59.720  1.00  0.00           H
ATOM    933  C   LEU A 644      44.690  35.900  57.250  1.00  0.00           C
ATOM    934  O   LEU A 644      44.330  35.380  56.190  1.00  0.00           O
ATOM    935  N   PHE A 645      43.940  35.770  58.390  1.00  0.00           N
ATOM    936  HN  PHE A 645      44.160  36.200  59.270  1.00  0.00           H
ATOM    937  CA  PHE A 645      42.630  35.190  58.450  1.00  0.00           C
ATOM    938  HA  PHE A 645      42.770  34.210  58.040  1.00  0.00           H
ATOM    939  CB  PHE A 645      42.200  35.030  59.960  1.00  0.00           C
ATOM    940  HB1 PHE A 645      42.410  36.050  60.340  1.00  0.00           H
ATOM    941  HB2 PHE A 645      42.910  34.360  60.500  1.00  0.00           H
ATOM    942  CG  PHE A 645      40.830  34.550  60.220  1.00  0.00           C
ATOM    943  CD1 PHE A 645      40.220  34.730  61.460  1.00  0.00           C
ATOM    944  HD1 PHE A 645      40.820  35.350  62.140  1.00  0.00           H
ATOM    945  CE1 PHE A 645      38.960  34.240  61.680  1.00  0.00           C
ATOM    946  HE1 PHE A 645      38.530  34.380  62.660  1.00  0.00           H
ATOM    947  CZ  PHE A 645      38.220  33.530  60.730  1.00  0.00           C
ATOM    948  HZ  PHE A 645      37.210  33.210  60.940  1.00  0.00           H
ATOM    949  CD2 PHE A 645      40.120  33.660  59.270  1.00  0.00           C
ATOM    950  HD2 PHE A 645      40.600  33.450  58.320  1.00  0.00           H
ATOM    951  CE2 PHE A 645      38.880  33.170  59.520  1.00  0.00           C
ATOM    952  HE2 PHE A 645      38.420  32.570  58.750  1.00  0.00           H
ATOM    953  C   PHE A 645      41.600  35.910  57.510  1.00  0.00           C
ATOM    954  O   PHE A 645      40.920  35.300  56.690  1.00  0.00           O
ATOM    955  N   GLY A 646      41.450  37.290  57.650  1.00  0.00           N
ATOM    956  HN  GLY A 646      42.090  37.740  58.260  1.00  0.00           H
ATOM    957  CA  GLY A 646      40.610  38.120  56.840  1.00  0.00           C
ATOM    958  HA1 GLY A 646      40.690  39.170  57.040  1.00  0.00           H
ATOM    959  HA2 GLY A 646      39.610  37.690  56.820  1.00  0.00           H
ATOM    960  C   GLY A 646      40.840  38.020  55.290  1.00  0.00           C
ATOM    961  O   GLY A 646      39.840  38.110  54.500  1.00  0.00           O
ATOM    962  N   ALA A 647      42.130  37.830  54.850  1.00  0.00           N
ATOM    963  HN  ALA A 647      42.870  37.900  55.500  1.00  0.00           H
ATOM    964  CA  ALA A 647      42.390  37.680  53.420  1.00  0.00           C
ATOM    965  HA  ALA A 647      41.770  38.320  52.790  1.00  0.00           H
ATOM    966  CB  ALA A 647      43.840  38.090  53.070  1.00  0.00           C
ATOM    967  HB1 ALA A 647      44.040  37.870  52.000  1.00  0.00           H
ATOM    968  HB2 ALA A 647      44.500  37.480  53.730  1.00  0.00           H
ATOM    969  HB3 ALA A 647      44.090  39.130  53.380  1.00  0.00           H
ATOM    970  C   ALA A 647      42.350  36.200  52.940  1.00  0.00           C
ATOM    971  O   ALA A 647      41.970  35.890  51.830  1.00  0.00           O
ATOM    972  N   SER A 648      42.690  35.200  53.790  1.00  0.00           N
ATOM    973  HN  SER A 648      43.210  35.360  54.630  1.00  0.00           H
ATOM    974  CA  SER A 648      42.430  33.830  53.460  1.00  0.00           C
ATOM    975  HA  SER A 648      42.660  33.700  52.410  1.00  0.00           H
ATOM    976  CB  SER A 648      43.270  32.820  54.280  1.00  0.00           C
ATOM    977  HB1 SER A 648      44.320  32.990  53.950  1.00  0.00           H
ATOM    978  HB2 SER A 648      43.100  31.770  54.010  1.00  0.00           H
ATOM    979  OG  SER A 648      43.120  33.040  55.710  1.00  0.00           O
ATOM    980  HG1 SER A 648      43.560  33.860  55.950  1.00  0.00           H
ATOM    981  C   SER A 648      40.990  33.440  53.480  1.00  0.00           C
ATOM    982  O   SER A 648      40.480  32.890  52.520  1.00  0.00           O
ATOM    983  N   LEU A 649      40.170  33.820  54.460  1.00  0.00           N
ATOM    984  HN  LEU A 649      40.500  34.270  55.280  1.00  0.00           H
ATOM    985  CA  LEU A 649      38.720  33.620  54.420  1.00  0.00           C
ATOM    986  HA  LEU A 649      38.470  32.570  54.330  1.00  0.00           H
ATOM    987  CB  LEU A 649      38.100  34.050  55.790  1.00  0.00           C
ATOM    988  HB1 LEU A 649      38.580  35.040  56.000  1.00  0.00           H
ATOM    989  HB2 LEU A 649      38.400  33.330  56.580  1.00  0.00           H
ATOM    990  CG  LEU A 649      36.610  34.300  55.910  1.00  0.00           C
ATOM    991  HG  LEU A 649      36.210  35.090  55.230  1.00  0.00           H
ATOM    992  CD1 LEU A 649      35.720  33.120  55.520  1.00  0.00           C
ATOM    993 HD11 LEU A 649      36.250  32.140  55.600  1.00  0.00           H
ATOM    994 HD12 LEU A 649      35.440  33.210  54.460  1.00  0.00           H
ATOM    995 HD13 LEU A 649      34.870  33.170  56.230  1.00  0.00           H
ATOM    996  CD2 LEU A 649      36.310  34.810  57.310  1.00  0.00           C
ATOM    997 HD21 LEU A 649      36.730  34.100  58.060  1.00  0.00           H
ATOM    998 HD22 LEU A 649      35.230  34.740  57.580  1.00  0.00           H
ATOM    999 HD23 LEU A 649      36.530  35.880  57.510  1.00  0.00           H
ATOM   1000  C   LEU A 649      37.940  34.360  53.290  1.00  0.00           C
ATOM   1001  O   LEU A 649      37.080  33.800  52.620  1.00  0.00           O
ATOM   1002  N   THR A 650      38.280  35.640  53.050  1.00  0.00           N
ATOM   1003  HN  THR A 650      38.770  36.140  53.750  1.00  0.00           H
ATOM   1004  CA  THR A 650      37.820  36.370  51.850  1.00  0.00           C
ATOM   1005  HA  THR A 650      36.740  36.380  51.840  1.00  0.00           H
ATOM   1006  CB  THR A 650      38.290  37.870  51.900  1.00  0.00           C
ATOM   1007  HB  THR A 650      39.400  37.850  51.960  1.00  0.00           H
ATOM   1008  OG1 THR A 650      37.670  38.510  53.030  1.00  0.00           O
ATOM   1009  HG1 THR A 650      38.250  38.480  53.790  1.00  0.00           H
ATOM   1010  CG2 THR A 650      37.900  38.690  50.650  1.00  0.00           C
ATOM   1011 HG21 THR A 650      38.310  38.330  49.690  1.00  0.00           H
ATOM   1012 HG22 THR A 650      38.430  39.670  50.780  1.00  0.00           H
ATOM   1013 HG23 THR A 650      36.810  38.850  50.530  1.00  0.00           H
ATOM   1014  C   THR A 650      38.230  35.750  50.610  1.00  0.00           C
ATOM   1015  O   THR A 650      37.410  35.610  49.680  1.00  0.00           O
ATOM   1016  N   GLY A 651      39.470  35.230  50.530  1.00  0.00           N
ATOM   1017  HN  GLY A 651      40.090  35.300  51.300  1.00  0.00           H
ATOM   1018  CA  GLY A 651      40.030  34.560  49.380  1.00  0.00           C
ATOM   1019  HA1 GLY A 651      41.090  34.450  49.550  1.00  0.00           H
ATOM   1020  HA2 GLY A 651      39.810  35.110  48.470  1.00  0.00           H
ATOM   1021  C   GLY A 651      39.470  33.190  49.140  1.00  0.00           C
ATOM   1022  O   GLY A 651      39.130  32.860  47.980  1.00  0.00           O
ATOM   1023  N   ILE A 652      39.220  32.320  50.150  1.00  0.00           N
ATOM   1024  HN  ILE A 652      39.400  32.490  51.110  1.00  0.00           H
ATOM   1025  CA  ILE A 652      38.750  30.970  49.880  1.00  0.00           C
ATOM   1026  HA  ILE A 652      39.470  30.530  49.200  1.00  0.00           H
ATOM   1027  CB  ILE A 652      38.610  30.010  51.120  1.00  0.00           C
ATOM   1028  HB  ILE A 652      38.070  30.560  51.920  1.00  0.00           H
ATOM   1029  CG2 ILE A 652      37.720  28.700  50.860  1.00  0.00           C
ATOM   1030 HG21 ILE A 652      36.680  29.030  50.680  1.00  0.00           H
ATOM   1031 HG22 ILE A 652      37.660  27.980  51.710  1.00  0.00           H
ATOM   1032 HG23 ILE A 652      38.150  28.050  50.070  1.00  0.00           H
ATOM   1033  CG1 ILE A 652      40.020  29.520  51.630  1.00  0.00           C
ATOM   1034 HG11 ILE A 652      40.770  30.330  51.690  1.00  0.00           H
ATOM   1035 HG12 ILE A 652      40.340  28.680  50.970  1.00  0.00           H
ATOM   1036  CD  ILE A 652      40.050  29.010  53.110  1.00  0.00           C
ATOM   1037  HD1 ILE A 652      39.960  29.930  53.720  1.00  0.00           H
ATOM   1038  HD2 ILE A 652      41.040  28.530  53.150  1.00  0.00           H
ATOM   1039  HD3 ILE A 652      39.360  28.170  53.350  1.00  0.00           H
ATOM   1040  C   ILE A 652      37.400  31.040  49.110  1.00  0.00           C
ATOM   1041  O   ILE A 652      37.220  30.280  48.140  1.00  0.00           O
ATOM   1042  N   ALA A 653      36.430  31.890  49.420  1.00  0.00           N
ATOM   1043  HN  ALA A 653      36.530  32.620  50.090  1.00  0.00           H
ATOM   1044  CA  ALA A 653      35.250  32.050  48.580  1.00  0.00           C
ATOM   1045  HA  ALA A 653      34.720  31.120  48.420  1.00  0.00           H
ATOM   1046  CB  ALA A 653      34.250  32.930  49.410  1.00  0.00           C
ATOM   1047  HB1 ALA A 653      34.530  33.930  49.820  1.00  0.00           H
ATOM   1048  HB2 ALA A 653      33.920  32.300  50.270  1.00  0.00           H
ATOM   1049  HB3 ALA A 653      33.280  33.160  48.930  1.00  0.00           H
ATOM   1050  C   ALA A 653      35.490  32.760  47.210  1.00  0.00           C
ATOM   1051  O   ALA A 653      34.930  32.360  46.190  1.00  0.00           O
ATOM   1052  N   TYR A 654      36.260  33.910  47.180  1.00  0.00           N
ATOM   1053  HN  TYR A 654      36.730  34.150  48.040  1.00  0.00           H
ATOM   1054  CA  TYR A 654      36.510  34.760  46.040  1.00  0.00           C
ATOM   1055  HA  TYR A 654      35.550  35.090  45.680  1.00  0.00           H
ATOM   1056  CB  TYR A 654      37.480  35.990  46.420  1.00  0.00           C
ATOM   1057  HB1 TYR A 654      38.510  35.670  46.700  1.00  0.00           H
ATOM   1058  HB2 TYR A 654      37.110  36.500  47.340  1.00  0.00           H
ATOM   1059  CG  TYR A 654      37.610  37.030  45.300  1.00  0.00           C
ATOM   1060  CD1 TYR A 654      38.730  36.870  44.440  1.00  0.00           C
ATOM   1061  HD1 TYR A 654      39.420  36.060  44.610  1.00  0.00           H
ATOM   1062  CE1 TYR A 654      38.990  37.950  43.560  1.00  0.00           C
ATOM   1063  HE1 TYR A 654      40.010  38.080  43.190  1.00  0.00           H
ATOM   1064  CZ  TYR A 654      38.080  38.950  43.350  1.00  0.00           C
ATOM   1065  OH  TYR A 654      38.510  40.220  42.880  1.00  0.00           O
ATOM   1066  HH  TYR A 654      39.340  40.030  42.450  1.00  0.00           H
ATOM   1067  CD2 TYR A 654      36.710  38.110  45.110  1.00  0.00           C
ATOM   1068  HD2 TYR A 654      35.890  38.200  45.800  1.00  0.00           H
ATOM   1069  CE2 TYR A 654      36.920  39.030  44.110  1.00  0.00           C
ATOM   1070  HE2 TYR A 654      36.190  39.820  44.200  1.00  0.00           H
ATOM   1071  C   TYR A 654      37.150  33.930  44.970  1.00  0.00           C
ATOM   1072  O   TYR A 654      36.710  34.060  43.840  1.00  0.00           O
ATOM   1073  N   SER A 655      38.060  33.070  45.330  1.00  0.00           N
ATOM   1074  HN  SER A 655      38.380  32.950  46.270  1.00  0.00           H
ATOM   1075  CA  SER A 655      38.740  32.220  44.360  1.00  0.00           C
ATOM   1076  HA  SER A 655      38.930  32.660  43.400  1.00  0.00           H
ATOM   1077  CB  SER A 655      40.070  31.590  44.840  1.00  0.00           C
ATOM   1078  HB1 SER A 655      40.870  32.370  44.850  1.00  0.00           H
ATOM   1079  HB2 SER A 655      40.530  30.870  44.140  1.00  0.00           H
ATOM   1080  OG  SER A 655      39.990  31.020  46.170  1.00  0.00           O
ATOM   1081  HG1 SER A 655      40.050  31.780  46.750  1.00  0.00           H
ATOM   1082  C   SER A 655      37.790  31.070  44.030  1.00  0.00           C
ATOM   1083  O   SER A 655      37.490  30.830  42.860  1.00  0.00           O
ATOM   1084  N   LEU A 656      37.350  30.280  45.030  1.00  0.00           N
ATOM   1085  HN  LEU A 656      37.780  30.450  45.910  1.00  0.00           H
ATOM   1086  CA  LEU A 656      36.590  29.090  44.850  1.00  0.00           C
ATOM   1087  HA  LEU A 656      37.210  28.420  44.260  1.00  0.00           H
ATOM   1088  CB  LEU A 656      36.320  28.440  46.250  1.00  0.00           C
ATOM   1089  HB1 LEU A 656      35.700  29.170  46.830  1.00  0.00           H
ATOM   1090  HB2 LEU A 656      37.300  28.310  46.770  1.00  0.00           H
ATOM   1091  CG  LEU A 656      35.530  27.140  46.190  1.00  0.00           C
ATOM   1092  HG  LEU A 656      34.640  27.350  45.570  1.00  0.00           H
ATOM   1093  CD1 LEU A 656      36.350  26.080  45.490  1.00  0.00           C
ATOM   1094 HD11 LEU A 656      37.210  25.890  46.180  1.00  0.00           H
ATOM   1095 HD12 LEU A 656      36.710  26.380  44.490  1.00  0.00           H
ATOM   1096 HD13 LEU A 656      35.790  25.120  45.510  1.00  0.00           H
ATOM   1097  CD2 LEU A 656      34.970  26.710  47.560  1.00  0.00           C
ATOM   1098 HD21 LEU A 656      34.270  25.870  47.400  1.00  0.00           H
ATOM   1099 HD22 LEU A 656      34.290  27.470  47.990  1.00  0.00           H
ATOM   1100 HD23 LEU A 656      35.790  26.340  48.220  1.00  0.00           H
ATOM   1101  C   LEU A 656      35.290  29.190  43.970  1.00  0.00           C
ATOM   1102  O   LEU A 656      35.050  28.290  43.160  1.00  0.00           O
ATOM   1103  N   PHE A 657      34.540  30.270  44.170  1.00  0.00           N
ATOM   1104  HN  PHE A 657      34.830  30.980  44.810  1.00  0.00           H
ATOM   1105  CA  PHE A 657      33.270  30.460  43.460  1.00  0.00           C
ATOM   1106  HA  PHE A 657      32.910  29.530  43.040  1.00  0.00           H
ATOM   1107  CB  PHE A 657      32.270  31.020  44.450  1.00  0.00           C
ATOM   1108  HB1 PHE A 657      31.300  31.320  44.000  1.00  0.00           H
ATOM   1109  HB2 PHE A 657      32.640  31.920  44.970  1.00  0.00           H
ATOM   1110  CG  PHE A 657      31.920  29.940  45.510  1.00  0.00           C
ATOM   1111  CD1 PHE A 657      31.950  30.360  46.830  1.00  0.00           C
ATOM   1112  HD1 PHE A 657      32.260  31.340  47.200  1.00  0.00           H
ATOM   1113  CE1 PHE A 657      31.430  29.420  47.780  1.00  0.00           C
ATOM   1114  HE1 PHE A 657      31.380  29.720  48.800  1.00  0.00           H
ATOM   1115  CZ  PHE A 657      31.010  28.100  47.350  1.00  0.00           C
ATOM   1116  HZ  PHE A 657      30.720  27.290  48.010  1.00  0.00           H
ATOM   1117  CD2 PHE A 657      31.510  28.730  45.070  1.00  0.00           C
ATOM   1118  HD2 PHE A 657      31.530  28.490  44.020  1.00  0.00           H
ATOM   1119  CE2 PHE A 657      31.070  27.810  45.960  1.00  0.00           C
ATOM   1120  HE2 PHE A 657      30.870  26.860  45.480  1.00  0.00           H
ATOM   1121  C   PHE A 657      33.520  31.370  42.250  1.00  0.00           C
ATOM   1122  O   PHE A 657      32.580  31.880  41.620  1.00  0.00           O
ATOM   1123  N   ALA A 658      34.770  31.710  42.000  1.00  0.00           N
ATOM   1124  HN  ALA A 658      35.460  31.280  42.560  1.00  0.00           H
ATOM   1125  CA  ALA A 658      35.310  32.480  40.830  1.00  0.00           C
ATOM   1126  HA  ALA A 658      36.360  32.660  41.000  1.00  0.00           H
ATOM   1127  CB  ALA A 658      35.250  31.610  39.590  1.00  0.00           C
ATOM   1128  HB1 ALA A 658      34.300  31.120  39.260  1.00  0.00           H
ATOM   1129  HB2 ALA A 658      36.030  30.820  39.690  1.00  0.00           H
ATOM   1130  HB3 ALA A 658      35.700  32.040  38.670  1.00  0.00           H
ATOM   1131  C   ALA A 658      34.810  33.900  40.670  1.00  0.00           C
ATOM   1132  O   ALA A 658      34.340  34.280  39.600  1.00  0.00           O
ATOM   1133  N   GLY A 659      35.090  34.780  41.630  1.00  0.00           N
ATOM   1134  HN  GLY A 659      35.600  34.460  42.420  1.00  0.00           H
ATOM   1135  CA  GLY A 659      34.590  36.240  41.550  1.00  0.00           C
ATOM   1136  HA1 GLY A 659      34.790  36.690  42.510  1.00  0.00           H
ATOM   1137  HA2 GLY A 659      33.540  36.230  41.310  1.00  0.00           H
ATOM   1138  C   GLY A 659      35.360  37.110  40.620  1.00  0.00           C
ATOM   1139  O   GLY A 659      34.850  37.960  39.950  1.00  0.00           O
ATOM   1140  N   GLN A 660      36.680  36.810  40.510  1.00  0.00           N
ATOM   1141  HN  GLN A 660      36.980  36.110  41.150  1.00  0.00           H
ATOM   1142  CA  GLN A 660      37.620  37.260  39.440  1.00  0.00           C
ATOM   1143  HA  GLN A 660      37.060  36.850  38.610  1.00  0.00           H
ATOM   1144  CB  GLN A 660      37.820  38.750  39.440  1.00  0.00           C
ATOM   1145  HB1 GLN A 660      37.950  38.990  40.510  1.00  0.00           H
ATOM   1146  HB2 GLN A 660      36.840  39.220  39.180  1.00  0.00           H
ATOM   1147  CG  GLN A 660      38.970  39.250  38.650  1.00  0.00           C
ATOM   1148  HG1 GLN A 660      39.950  39.040  39.120  1.00  0.00           H
ATOM   1149  HG2 GLN A 660      38.880  40.350  38.560  1.00  0.00           H
ATOM   1150  CD  GLN A 660      38.950  38.680  37.230  1.00  0.00           C
ATOM   1151  OE1 GLN A 660      39.820  37.920  36.850  1.00  0.00           O
ATOM   1152  NE2 GLN A 660      37.930  38.980  36.470  1.00  0.00           N
ATOM   1153 HE21 GLN A 660      37.880  38.460  35.610  1.00  0.00           H
ATOM   1154 HE22 GLN A 660      37.430  39.840  36.590  1.00  0.00           H
ATOM   1155  C   GLN A 660      38.940  36.480  39.690  1.00  0.00           C
ATOM   1156  O   GLN A 660      39.860  36.980  40.400  1.00  0.00           O
ATOM   1157  N   PRO A 661      39.130  35.320  39.150  1.00  0.00           N
ATOM   1158  CD  PRO A 661      38.380  34.820  38.020  1.00  0.00           C
ATOM   1159  HD1 PRO A 661      38.360  35.400  37.070  1.00  0.00           H
ATOM   1160  HD2 PRO A 661      37.300  34.640  38.270  1.00  0.00           H
ATOM   1161  CA  PRO A 661      40.230  34.370  39.530  1.00  0.00           C
ATOM   1162  HA  PRO A 661      40.260  34.340  40.610  1.00  0.00           H
ATOM   1163  CB  PRO A 661      39.680  33.010  39.000  1.00  0.00           C
ATOM   1164  HB1 PRO A 661      39.020  32.570  39.770  1.00  0.00           H
ATOM   1165  HB2 PRO A 661      40.520  32.340  38.660  1.00  0.00           H
ATOM   1166  CG  PRO A 661      38.960  33.420  37.690  1.00  0.00           C
ATOM   1167  HG1 PRO A 661      39.670  33.560  36.850  1.00  0.00           H
ATOM   1168  HG2 PRO A 661      38.120  32.720  37.490  1.00  0.00           H
ATOM   1169  C   PRO A 661      41.590  34.660  38.910  1.00  0.00           C
ATOM   1170  O   PRO A 661      42.580  33.970  39.210  1.00  0.00           O
ATOM   1171  N   LEU A 662      41.800  35.830  38.130  1.00  0.00           N
ATOM   1172  HN  LEU A 662      41.050  36.290  37.660  1.00  0.00           H
ATOM   1173  CA  LEU A 662      43.120  36.360  37.740  1.00  0.00           C
ATOM   1174  HA  LEU A 662      43.900  35.610  37.780  1.00  0.00           H
ATOM   1175  CB  LEU A 662      43.130  37.060  36.350  1.00  0.00           C
ATOM   1176  HB1 LEU A 662      44.020  37.700  36.190  1.00  0.00           H
ATOM   1177  HB2 LEU A 662      42.220  37.660  36.210  1.00  0.00           H
ATOM   1178  CG  LEU A 662      43.280  36.160  35.100  1.00  0.00           C
ATOM   1179  HG  LEU A 662      44.120  35.420  35.100  1.00  0.00           H
ATOM   1180  CD1 LEU A 662      42.090  35.210  34.770  1.00  0.00           C
ATOM   1181 HD11 LEU A 662      41.790  34.720  35.710  1.00  0.00           H
ATOM   1182 HD12 LEU A 662      42.560  34.520  34.010  1.00  0.00           H
ATOM   1183 HD13 LEU A 662      41.220  35.690  34.280  1.00  0.00           H
ATOM   1184  CD2 LEU A 662      43.740  36.940  33.740  1.00  0.00           C
ATOM   1185 HD21 LEU A 662      43.760  36.180  32.930  1.00  0.00           H
ATOM   1186 HD22 LEU A 662      44.720  37.450  33.890  1.00  0.00           H
ATOM   1187 HD23 LEU A 662      43.070  37.780  33.460  1.00  0.00           H
ATOM   1188  C   LEU A 662      43.530  37.410  38.740  1.00  0.00           C
ATOM   1189  O   LEU A 662      44.660  37.940  38.610  1.00  0.00           O
ATOM   1190  N   THR A 663      42.680  37.700  39.760  1.00  0.00           N
ATOM   1191  HN  THR A 663      41.740  37.360  39.840  1.00  0.00           H
ATOM   1192  CA  THR A 663      43.020  38.600  40.800  1.00  0.00           C
ATOM   1193  HA  THR A 663      43.990  38.930  40.470  1.00  0.00           H
ATOM   1194  CB  THR A 663      42.150  39.810  40.900  1.00  0.00           C
ATOM   1195  HB  THR A 663      42.560  40.380  41.760  1.00  0.00           H
ATOM   1196  OG1 THR A 663      40.790  39.440  41.260  1.00  0.00           O
ATOM   1197  HG1 THR A 663      40.590  38.580  40.890  1.00  0.00           H
ATOM   1198  CG2 THR A 663      42.230  40.670  39.650  1.00  0.00           C
ATOM   1199 HG21 THR A 663      41.350  41.360  39.620  1.00  0.00           H
ATOM   1200 HG22 THR A 663      42.260  40.160  38.670  1.00  0.00           H
ATOM   1201 HG23 THR A 663      43.130  41.320  39.570  1.00  0.00           H
ATOM   1202  C   THR A 663      43.230  37.970  42.170  1.00  0.00           C
ATOM   1203  O   THR A 663      42.430  37.210  42.760  1.00  0.00           O
ATOM   1204  N   ILE A 664      44.330  38.300  42.840  1.00  0.00           N
ATOM   1205  HN  ILE A 664      44.970  38.900  42.360  1.00  0.00           H
ATOM   1206  CA  ILE A 664      44.850  37.780  44.080  1.00  0.00           C
ATOM   1207  HA  ILE A 664      44.110  37.070  44.410  1.00  0.00           H
ATOM   1208  CB  ILE A 664      46.180  37.010  43.850  1.00  0.00           C
ATOM   1209  HB  ILE A 664      46.890  37.730  43.380  1.00  0.00           H
ATOM   1210  CG2 ILE A 664      46.730  36.600  45.200  1.00  0.00           C
ATOM   1211 HG21 ILE A 664      46.130  35.830  45.730  1.00  0.00           H
ATOM   1212 HG22 ILE A 664      46.920  37.470  45.880  1.00  0.00           H
ATOM   1213 HG23 ILE A 664      47.660  36.060  44.930  1.00  0.00           H
ATOM   1214  CG1 ILE A 664      46.020  35.820  42.830  1.00  0.00           C
ATOM   1215 HG11 ILE A 664      47.000  35.340  42.640  1.00  0.00           H
ATOM   1216 HG12 ILE A 664      45.630  36.210  41.860  1.00  0.00           H
ATOM   1217  CD  ILE A 664      45.160  34.720  43.400  1.00  0.00           C
ATOM   1218  HD1 ILE A 664      45.120  33.980  42.580  1.00  0.00           H
ATOM   1219  HD2 ILE A 664      44.160  35.170  43.560  1.00  0.00           H
ATOM   1220  HD3 ILE A 664      45.590  34.410  44.370  1.00  0.00           H
ATOM   1221  C   ILE A 664      44.840  38.820  45.210  1.00  0.00           C
ATOM   1222  O   ILE A 664      44.890  40.040  44.890  1.00  0.00           O
ATOM   1223  N   LEU A 665      44.740  38.490  46.500  1.00  0.00           N
ATOM   1224  HN  LEU A 665      44.870  37.530  46.760  1.00  0.00           H
ATOM   1225  CA  LEU A 665      44.530  39.450  47.590  1.00  0.00           C
ATOM   1226  HA  LEU A 665      44.600  40.450  47.220  1.00  0.00           H
ATOM   1227  CB  LEU A 665      43.200  39.250  48.350  1.00  0.00           C
ATOM   1228  HB1 LEU A 665      43.150  39.970  49.190  1.00  0.00           H
ATOM   1229  HB2 LEU A 665      43.260  38.240  48.810  1.00  0.00           H
ATOM   1230  CG  LEU A 665      41.920  39.240  47.450  1.00  0.00           C
ATOM   1231  HG  LEU A 665      42.000  40.190  46.880  1.00  0.00           H
ATOM   1232  CD1 LEU A 665      41.700  38.030  46.560  1.00  0.00           C
ATOM   1233 HD11 LEU A 665      40.710  38.170  46.090  1.00  0.00           H
ATOM   1234 HD12 LEU A 665      41.650  37.110  47.190  1.00  0.00           H
ATOM   1235 HD13 LEU A 665      42.490  37.890  45.800  1.00  0.00           H
ATOM   1236  CD2 LEU A 665      40.650  39.540  48.360  1.00  0.00           C
ATOM   1237 HD21 LEU A 665      40.630  38.870  49.260  1.00  0.00           H
ATOM   1238 HD22 LEU A 665      39.780  39.480  47.680  1.00  0.00           H
ATOM   1239 HD23 LEU A 665      40.740  40.580  48.740  1.00  0.00           H
ATOM   1240  C   LEU A 665      45.720  39.350  48.520  1.00  0.00           C
ATOM   1241  O   LEU A 665      46.360  38.290  48.690  1.00  0.00           O
ATOM   1242  N   GLY A 666      46.090  40.500  49.160  1.00  0.00           N
ATOM   1243  HN  GLY A 666      45.540  41.320  49.030  1.00  0.00           H
ATOM   1244  CA  GLY A 666      46.980  40.460  50.300  1.00  0.00           C
ATOM   1245  HA1 GLY A 666      47.960  40.300  49.860  1.00  0.00           H
ATOM   1246  HA2 GLY A 666      46.700  39.600  50.880  1.00  0.00           H
ATOM   1247  C   GLY A 666      47.040  41.700  51.200  1.00  0.00           C
ATOM   1248  O   GLY A 666      47.160  41.700  52.430  1.00  0.00           O
ATOM   1249  N   SER A 667      46.960  42.900  50.530  1.00  0.00           N
ATOM   1250  HN  SER A 667      46.870  42.980  49.530  1.00  0.00           H
ATOM   1251  CA  SER A 667      46.830  44.110  51.290  1.00  0.00           C
ATOM   1252  HA  SER A 667      46.340  43.890  52.230  1.00  0.00           H
ATOM   1253  CB  SER A 667      48.130  44.710  51.680  1.00  0.00           C
ATOM   1254  HB1 SER A 667      48.680  44.050  52.380  1.00  0.00           H
ATOM   1255  HB2 SER A 667      47.910  45.610  52.290  1.00  0.00           H
ATOM   1256  OG  SER A 667      48.940  45.210  50.580  1.00  0.00           O
ATOM   1257  HG1 SER A 667      48.510  46.040  50.390  1.00  0.00           H
ATOM   1258  C   SER A 667      45.960  45.040  50.620  1.00  0.00           C
ATOM   1259  O   SER A 667      45.630  44.830  49.480  1.00  0.00           O
ATOM   1260  N   THR A 668      45.560  46.200  51.220  1.00  0.00           N
ATOM   1261  HN  THR A 668      45.580  46.320  52.210  1.00  0.00           H
ATOM   1262  CA  THR A 668      44.850  47.230  50.520  1.00  0.00           C
ATOM   1263  HA  THR A 668      45.280  47.220  49.530  1.00  0.00           H
ATOM   1264  CB  THR A 668      43.360  46.950  50.380  1.00  0.00           C
ATOM   1265  HB  THR A 668      43.220  46.290  49.510  1.00  0.00           H
ATOM   1266  OG1 THR A 668      42.580  48.130  50.040  1.00  0.00           O
ATOM   1267  HG1 THR A 668      42.730  48.350  49.120  1.00  0.00           H
ATOM   1268  CG2 THR A 668      42.710  46.350  51.560  1.00  0.00           C
ATOM   1269 HG21 THR A 668      41.600  46.380  51.450  1.00  0.00           H
ATOM   1270 HG22 THR A 668      42.890  47.020  52.430  1.00  0.00           H
ATOM   1271 HG23 THR A 668      43.070  45.340  51.850  1.00  0.00           H
ATOM   1272  C   THR A 668      45.270  48.590  51.120  1.00  0.00           C
ATOM   1273  O   THR A 668      45.270  48.810  52.310  1.00  0.00           O
ATOM   1274  N   GLY A 669      45.610  49.510  50.160  1.00  0.00           N
ATOM   1275  HN  GLY A 669      45.630  49.180  49.220  1.00  0.00           H
ATOM   1276  CA  GLY A 669      45.940  50.910  50.320  1.00  0.00           C
ATOM   1277  HA1 GLY A 669      46.000  51.320  49.330  1.00  0.00           H
ATOM   1278  HA2 GLY A 669      46.840  51.110  50.880  1.00  0.00           H
ATOM   1279  C   GLY A 669      44.970  51.790  51.040  1.00  0.00           C
ATOM   1280  O   GLY A 669      45.380  52.440  51.980  1.00  0.00           O
ATOM   1281  N   PRO A 670      43.780  52.030  50.570  1.00  0.00           N
ATOM   1282  CD  PRO A 670      43.190  51.570  49.390  1.00  0.00           C
ATOM   1283  HD1 PRO A 670      43.000  50.480  49.480  1.00  0.00           H
ATOM   1284  HD2 PRO A 670      43.790  51.640  48.450  1.00  0.00           H
ATOM   1285  CA  PRO A 670      43.060  53.160  51.140  1.00  0.00           C
ATOM   1286  HA  PRO A 670      43.690  54.030  51.180  1.00  0.00           H
ATOM   1287  CB  PRO A 670      41.950  53.490  50.120  1.00  0.00           C
ATOM   1288  HB1 PRO A 670      42.200  54.260  49.370  1.00  0.00           H
ATOM   1289  HB2 PRO A 670      41.070  53.830  50.720  1.00  0.00           H
ATOM   1290  CG  PRO A 670      41.800  52.210  49.350  1.00  0.00           C
ATOM   1291  HG1 PRO A 670      41.110  51.490  49.830  1.00  0.00           H
ATOM   1292  HG2 PRO A 670      41.470  52.380  48.300  1.00  0.00           H
ATOM   1293  C   PRO A 670      42.470  52.790  52.600  1.00  0.00           C
ATOM   1294  O   PRO A 670      42.370  53.610  53.490  1.00  0.00           O
ATOM   1295  N   VAL A 671      42.110  51.510  52.730  1.00  0.00           N
ATOM   1296  HN  VAL A 671      42.430  50.910  52.010  1.00  0.00           H
ATOM   1297  CA  VAL A 671      41.430  50.990  53.960  1.00  0.00           C
ATOM   1298  HA  VAL A 671      40.560  51.590  54.160  1.00  0.00           H
ATOM   1299  CB  VAL A 671      40.990  49.530  53.850  1.00  0.00           C
ATOM   1300  HB  VAL A 671      41.850  48.840  53.760  1.00  0.00           H
ATOM   1301  CG1 VAL A 671      40.100  49.210  55.120  1.00  0.00           C
ATOM   1302 HG11 VAL A 671      39.550  48.250  55.050  1.00  0.00           H
ATOM   1303 HG12 VAL A 671      39.400  50.050  55.320  1.00  0.00           H
ATOM   1304 HG13 VAL A 671      40.780  49.110  55.990  1.00  0.00           H
ATOM   1305  CG2 VAL A 671      39.960  49.440  52.610  1.00  0.00           C
ATOM   1306 HG21 VAL A 671      40.370  49.520  51.580  1.00  0.00           H
ATOM   1307 HG22 VAL A 671      39.090  50.120  52.710  1.00  0.00           H
ATOM   1308 HG23 VAL A 671      39.590  48.390  52.670  1.00  0.00           H
ATOM   1309  C   VAL A 671      42.390  51.140  55.140  1.00  0.00           C
ATOM   1310  O   VAL A 671      42.010  51.470  56.240  1.00  0.00           O
ATOM   1311  N   LEU A 672      43.690  51.150  54.940  1.00  0.00           N
ATOM   1312  HN  LEU A 672      43.960  50.910  54.000  1.00  0.00           H
ATOM   1313  CA  LEU A 672      44.700  51.160  55.980  1.00  0.00           C
ATOM   1314  HA  LEU A 672      44.400  50.580  56.840  1.00  0.00           H
ATOM   1315  CB  LEU A 672      46.120  50.720  55.460  1.00  0.00           C
ATOM   1316  HB1 LEU A 672      46.510  51.500  54.750  1.00  0.00           H
ATOM   1317  HB2 LEU A 672      45.920  49.730  55.010  1.00  0.00           H
ATOM   1318  CG  LEU A 672      47.220  50.400  56.550  1.00  0.00           C
ATOM   1319  HG  LEU A 672      47.230  51.340  57.140  1.00  0.00           H
ATOM   1320  CD1 LEU A 672      46.850  49.210  57.560  1.00  0.00           C
ATOM   1321 HD11 LEU A 672      47.680  48.930  58.230  1.00  0.00           H
ATOM   1322 HD12 LEU A 672      46.810  48.260  56.980  1.00  0.00           H
ATOM   1323 HD13 LEU A 672      45.850  49.340  58.020  1.00  0.00           H
ATOM   1324  CD2 LEU A 672      48.640  50.290  56.000  1.00  0.00           C
ATOM   1325 HD21 LEU A 672      48.930  51.240  55.490  1.00  0.00           H
ATOM   1326 HD22 LEU A 672      48.650  49.430  55.320  1.00  0.00           H
ATOM   1327 HD23 LEU A 672      49.370  50.230  56.830  1.00  0.00           H
ATOM   1328  C   LEU A 672      44.890  52.580  56.540  1.00  0.00           C
ATOM   1329  O   LEU A 672      44.970  52.850  57.730  1.00  0.00           O
ATOM   1330  N   VAL A 673      44.700  53.540  55.670  1.00  0.00           N
ATOM   1331  HN  VAL A 673      44.680  53.320  54.700  1.00  0.00           H
ATOM   1332  CA  VAL A 673      44.350  54.940  56.060  1.00  0.00           C
ATOM   1333  HA  VAL A 673      45.070  55.320  56.780  1.00  0.00           H
ATOM   1334  CB  VAL A 673      44.390  55.840  54.800  1.00  0.00           C
ATOM   1335  HB  VAL A 673      43.500  55.710  54.150  1.00  0.00           H
ATOM   1336  CG1 VAL A 673      44.390  57.290  55.230  1.00  0.00           C
ATOM   1337 HG11 VAL A 673      43.570  57.440  55.960  1.00  0.00           H
ATOM   1338 HG12 VAL A 673      44.220  57.950  54.350  1.00  0.00           H
ATOM   1339 HG13 VAL A 673      45.360  57.540  55.720  1.00  0.00           H
ATOM   1340  CG2 VAL A 673      45.670  55.540  54.110  1.00  0.00           C
ATOM   1341 HG21 VAL A 673      45.690  54.570  53.560  1.00  0.00           H
ATOM   1342 HG22 VAL A 673      46.570  55.570  54.780  1.00  0.00           H
ATOM   1343 HG23 VAL A 673      45.850  56.270  53.300  1.00  0.00           H
ATOM   1344  C   VAL A 673      43.040  55.060  56.840  1.00  0.00           C
ATOM   1345  O   VAL A 673      42.980  55.690  57.900  1.00  0.00           O
ATOM   1346  N   PHE A 674      41.930  54.490  56.300  1.00  0.00           N
ATOM   1347  HN  PHE A 674      42.110  53.990  55.460  1.00  0.00           H
ATOM   1348  CA  PHE A 674      40.610  54.580  56.900  1.00  0.00           C
ATOM   1349  HA  PHE A 674      40.310  55.620  56.870  1.00  0.00           H
ATOM   1350  CB  PHE A 674      39.520  53.850  56.110  1.00  0.00           C
ATOM   1351  HB1 PHE A 674      39.720  52.760  55.940  1.00  0.00           H
ATOM   1352  HB2 PHE A 674      39.610  54.310  55.090  1.00  0.00           H
ATOM   1353  CG  PHE A 674      38.070  53.920  56.600  1.00  0.00           C
ATOM   1354  CD1 PHE A 674      37.320  55.140  56.460  1.00  0.00           C
ATOM   1355  HD1 PHE A 674      37.660  55.950  55.830  1.00  0.00           H
ATOM   1356  CE1 PHE A 674      35.920  55.150  56.860  1.00  0.00           C
ATOM   1357  HE1 PHE A 674      35.420  56.120  56.900  1.00  0.00           H
ATOM   1358  CZ  PHE A 674      35.320  54.090  57.500  1.00  0.00           C
ATOM   1359  HZ  PHE A 674      34.250  54.050  57.740  1.00  0.00           H
ATOM   1360  CD2 PHE A 674      37.420  52.820  57.280  1.00  0.00           C
ATOM   1361  HD2 PHE A 674      37.980  51.900  57.420  1.00  0.00           H
ATOM   1362  CE2 PHE A 674      36.140  52.910  57.720  1.00  0.00           C
ATOM   1363  HE2 PHE A 674      35.620  52.000  57.970  1.00  0.00           H
ATOM   1364  C   PHE A 674      40.550  54.000  58.280  1.00  0.00           C
ATOM   1365  O   PHE A 674      39.800  54.500  59.110  1.00  0.00           O
ATOM   1366  N   GLU A 675      41.190  52.880  58.540  1.00  0.00           N
ATOM   1367  HN  GLU A 675      41.580  52.380  57.780  1.00  0.00           H
ATOM   1368  CA  GLU A 675      41.190  52.260  59.900  1.00  0.00           C
ATOM   1369  HA  GLU A 675      40.210  52.140  60.330  1.00  0.00           H
ATOM   1370  CB  GLU A 675      42.090  51.010  59.920  1.00  0.00           C
ATOM   1371  HB1 GLU A 675      42.290  50.690  60.970  1.00  0.00           H
ATOM   1372  HB2 GLU A 675      43.010  51.180  59.330  1.00  0.00           H
ATOM   1373  CG  GLU A 675      41.420  49.870  59.160  1.00  0.00           C
ATOM   1374  HG1 GLU A 675      42.150  49.040  59.010  1.00  0.00           H
ATOM   1375  HG2 GLU A 675      41.120  50.200  58.150  1.00  0.00           H
ATOM   1376  CD  GLU A 675      40.140  49.330  59.750  1.00  0.00           C
ATOM   1377  OE1 GLU A 675      39.660  48.350  59.120  1.00  0.00           O
ATOM   1378  OE2 GLU A 675      39.670  49.810  60.760  1.00  0.00           O
ATOM   1379  C   GLU A 675      41.820  53.170  61.000  1.00  0.00           C
ATOM   1380  O   GLU A 675      41.310  53.280  62.120  1.00  0.00           O
ATOM   1381  N   LYS A 676      42.910  53.890  60.650  1.00  0.00           N
ATOM   1382  HN  LYS A 676      43.320  53.710  59.770  1.00  0.00           H
ATOM   1383  CA  LYS A 676      43.520  54.940  61.440  1.00  0.00           C
ATOM   1384  HA  LYS A 676      43.670  54.560  62.440  1.00  0.00           H
ATOM   1385  CB  LYS A 676      44.800  55.490  60.790  1.00  0.00           C
ATOM   1386  HB1 LYS A 676      44.680  55.730  59.710  1.00  0.00           H
ATOM   1387  HB2 LYS A 676      45.540  54.650  60.790  1.00  0.00           H
ATOM   1388  CG  LYS A 676      45.490  56.680  61.540  1.00  0.00           C
ATOM   1389  HG1 LYS A 676      44.770  57.510  61.650  1.00  0.00           H
ATOM   1390  HG2 LYS A 676      46.390  57.060  61.000  1.00  0.00           H
ATOM   1391  CD  LYS A 676      45.890  56.240  62.960  1.00  0.00           C
ATOM   1392  HD1 LYS A 676      46.570  55.370  62.840  1.00  0.00           H
ATOM   1393  HD2 LYS A 676      45.040  55.800  63.530  1.00  0.00           H
ATOM   1394  CE  LYS A 676      46.640  57.230  63.890  1.00  0.00           C
ATOM   1395  HE1 LYS A 676      46.770  56.700  64.860  1.00  0.00           H
ATOM   1396  HE2 LYS A 676      46.090  58.170  64.100  1.00  0.00           H
ATOM   1397  NZ  LYS A 676      47.980  57.440  63.470  1.00  0.00           N
ATOM   1398  HZ1 LYS A 676      48.630  57.630  64.250  1.00  0.00           H
ATOM   1399  HZ2 LYS A 676      47.940  58.160  62.740  1.00  0.00           H
ATOM   1400  HZ3 LYS A 676      48.360  56.580  63.020  1.00  0.00           H
ATOM   1401  C   LYS A 676      42.560  56.070  61.560  1.00  0.00           C
ATOM   1402  O   LYS A 676      42.450  56.720  62.620  1.00  0.00           O
ATOM   1403  N   ILE A 677      41.810  56.490  60.520  1.00  0.00           N
ATOM   1404  HN  ILE A 677      42.010  55.950  59.720  1.00  0.00           H
ATOM   1405  CA  ILE A 677      40.880  57.570  60.660  1.00  0.00           C
ATOM   1406  HA  ILE A 677      41.400  58.420  61.090  1.00  0.00           H
ATOM   1407  CB  ILE A 677      40.320  57.970  59.230  1.00  0.00           C
ATOM   1408  HB  ILE A 677      40.210  57.040  58.650  1.00  0.00           H
ATOM   1409  CG2 ILE A 677      38.930  58.720  59.280  1.00  0.00           C
ATOM   1410 HG21 ILE A 677      38.720  59.210  58.300  1.00  0.00           H
ATOM   1411 HG22 ILE A 677      39.000  59.550  60.030  1.00  0.00           H
ATOM   1412 HG23 ILE A 677      38.100  58.020  59.540  1.00  0.00           H
ATOM   1413  CG1 ILE A 677      41.290  58.900  58.480  1.00  0.00           C
ATOM   1414 HG11 ILE A 677      42.320  58.640  58.810  1.00  0.00           H
ATOM   1415 HG12 ILE A 677      41.110  59.970  58.710  1.00  0.00           H
ATOM   1416  CD  ILE A 677      41.270  58.680  56.960  1.00  0.00           C
ATOM   1417  HD1 ILE A 677      41.510  57.610  56.810  1.00  0.00           H
ATOM   1418  HD2 ILE A 677      42.060  59.300  56.500  1.00  0.00           H
ATOM   1419  HD3 ILE A 677      40.280  58.920  56.500  1.00  0.00           H
ATOM   1420  C   ILE A 677      39.700  57.240  61.530  1.00  0.00           C
ATOM   1421  O   ILE A 677      39.390  58.060  62.420  1.00  0.00           O
ATOM   1422  N   LEU A 678      39.190  56.020  61.480  1.00  0.00           N
ATOM   1423  HN  LEU A 678      39.590  55.490  60.750  1.00  0.00           H
ATOM   1424  CA  LEU A 678      38.250  55.440  62.420  1.00  0.00           C
ATOM   1425  HA  LEU A 678      37.530  56.250  62.460  1.00  0.00           H
ATOM   1426  CB  LEU A 678      37.650  54.090  61.880  1.00  0.00           C
ATOM   1427  HB1 LEU A 678      38.480  53.350  61.870  1.00  0.00           H
ATOM   1428  HB2 LEU A 678      37.460  54.220  60.790  1.00  0.00           H
ATOM   1429  CG  LEU A 678      36.340  53.610  62.510  1.00  0.00           C
ATOM   1430  HG  LEU A 678      36.500  53.600  63.600  1.00  0.00           H
ATOM   1431  CD1 LEU A 678      35.210  54.520  62.150  1.00  0.00           C
ATOM   1432 HD11 LEU A 678      34.280  54.320  62.730  1.00  0.00           H
ATOM   1433 HD12 LEU A 678      34.910  54.420  61.080  1.00  0.00           H
ATOM   1434 HD13 LEU A 678      35.440  55.600  62.250  1.00  0.00           H
ATOM   1435  CD2 LEU A 678      35.930  52.120  61.990  1.00  0.00           C
ATOM   1436 HD21 LEU A 678      35.070  51.780  62.600  1.00  0.00           H
ATOM   1437 HD22 LEU A 678      36.850  51.500  62.040  1.00  0.00           H
ATOM   1438 HD23 LEU A 678      35.680  52.290  60.920  1.00  0.00           H
ATOM   1439  C   LEU A 678      38.840  55.290  63.860  1.00  0.00           C
ATOM   1440  O   LEU A 678      38.070  55.570  64.780  1.00  0.00           O
ATOM   1441  N   TYR A 679      40.070  54.840  64.080  1.00  0.00           N
ATOM   1442  HN  TYR A 679      40.670  54.480  63.370  1.00  0.00           H
ATOM   1443  CA  TYR A 679      40.560  54.710  65.410  1.00  0.00           C
ATOM   1444  HA  TYR A 679      39.820  54.140  65.960  1.00  0.00           H
ATOM   1445  CB  TYR A 679      42.010  54.030  65.360  1.00  0.00           C
ATOM   1446  HB1 TYR A 679      42.730  54.770  64.950  1.00  0.00           H
ATOM   1447  HB2 TYR A 679      41.880  53.140  64.700  1.00  0.00           H
ATOM   1448  CG  TYR A 679      42.290  53.590  66.850  1.00  0.00           C
ATOM   1449  CD1 TYR A 679      41.560  52.530  67.550  1.00  0.00           C
ATOM   1450  HD1 TYR A 679      40.760  51.940  67.120  1.00  0.00           H
ATOM   1451  CE1 TYR A 679      42.010  52.160  68.850  1.00  0.00           C
ATOM   1452  HE1 TYR A 679      41.520  51.380  69.410  1.00  0.00           H
ATOM   1453  CZ  TYR A 679      43.070  52.890  69.500  1.00  0.00           C
ATOM   1454  OH  TYR A 679      43.480  52.610  70.800  1.00  0.00           O
ATOM   1455  HH  TYR A 679      44.230  53.190  70.980  1.00  0.00           H
ATOM   1456  CD2 TYR A 679      43.440  54.100  67.430  1.00  0.00           C
ATOM   1457  HD2 TYR A 679      43.950  54.940  67.000  1.00  0.00           H
ATOM   1458  CE2 TYR A 679      43.720  53.850  68.770  1.00  0.00           C
ATOM   1459  HE2 TYR A 679      44.520  54.500  69.110  1.00  0.00           H
ATOM   1460  C   TYR A 679      40.640  56.150  66.020  1.00  0.00           C
ATOM   1461  O   TYR A 679      40.260  56.310  67.180  1.00  0.00           O
ATOM   1462  N   LYS A 680      41.100  57.150  65.240  1.00  0.00           N
ATOM   1463  HN  LYS A 680      41.510  56.990  64.350  1.00  0.00           H
ATOM   1464  CA  LYS A 680      41.080  58.460  65.780  1.00  0.00           C
ATOM   1465  HA  LYS A 680      41.720  58.350  66.650  1.00  0.00           H
ATOM   1466  CB  LYS A 680      41.770  59.490  64.790  1.00  0.00           C
ATOM   1467  HB1 LYS A 680      41.640  60.580  64.930  1.00  0.00           H
ATOM   1468  HB2 LYS A 680      41.420  59.210  63.770  1.00  0.00           H
ATOM   1469  CG  LYS A 680      43.300  59.330  64.850  1.00  0.00           C
ATOM   1470  HG1 LYS A 680      43.600  58.280  64.610  1.00  0.00           H
ATOM   1471  HG2 LYS A 680      43.600  59.550  65.900  1.00  0.00           H
ATOM   1472  CD  LYS A 680      43.950  60.310  63.890  1.00  0.00           C
ATOM   1473  HD1 LYS A 680      43.730  60.090  62.820  1.00  0.00           H
ATOM   1474  HD2 LYS A 680      45.030  60.100  63.980  1.00  0.00           H
ATOM   1475  CE  LYS A 680      43.760  61.800  64.240  1.00  0.00           C
ATOM   1476  HE1 LYS A 680      42.720  62.180  64.090  1.00  0.00           H
ATOM   1477  HE2 LYS A 680      44.400  62.430  63.590  1.00  0.00           H
ATOM   1478  NZ  LYS A 680      44.160  62.120  65.630  1.00  0.00           N
ATOM   1479  HZ1 LYS A 680      44.240  63.130  65.820  1.00  0.00           H
ATOM   1480  HZ2 LYS A 680      45.080  61.670  65.850  1.00  0.00           H
ATOM   1481  HZ3 LYS A 680      43.510  61.730  66.330  1.00  0.00           H
ATOM   1482  C   LYS A 680      39.740  59.090  66.130  1.00  0.00           C
ATOM   1483  O   LYS A 680      39.500  59.700  67.190  1.00  0.00           O
ATOM   1484  N   PHE A 681      38.780  58.850  65.270  1.00  0.00           N
ATOM   1485  HN  PHE A 681      38.980  58.390  64.410  1.00  0.00           H
ATOM   1486  CA  PHE A 681      37.400  59.230  65.590  1.00  0.00           C
ATOM   1487  HA  PHE A 681      37.360  60.300  65.800  1.00  0.00           H
ATOM   1488  CB  PHE A 681      36.510  59.000  64.330  1.00  0.00           C
ATOM   1489  HB1 PHE A 681      36.770  58.040  63.840  1.00  0.00           H
ATOM   1490  HB2 PHE A 681      36.810  59.820  63.640  1.00  0.00           H
ATOM   1491  CG  PHE A 681      35.030  59.080  64.650  1.00  0.00           C
ATOM   1492  CD1 PHE A 681      34.150  57.920  64.600  1.00  0.00           C
ATOM   1493  HD1 PHE A 681      34.550  56.950  64.370  1.00  0.00           H
ATOM   1494  CE1 PHE A 681      32.770  58.090  64.820  1.00  0.00           C
ATOM   1495  HE1 PHE A 681      32.120  57.220  64.850  1.00  0.00           H
ATOM   1496  CZ  PHE A 681      32.200  59.280  65.230  1.00  0.00           C
ATOM   1497  HZ  PHE A 681      31.200  59.440  65.610  1.00  0.00           H
ATOM   1498  CD2 PHE A 681      34.410  60.330  64.940  1.00  0.00           C
ATOM   1499  HD2 PHE A 681      35.080  61.180  64.960  1.00  0.00           H
ATOM   1500  CE2 PHE A 681      33.050  60.480  65.260  1.00  0.00           C
ATOM   1501  HE2 PHE A 681      32.760  61.500  65.480  1.00  0.00           H
ATOM   1502  C   PHE A 681      36.790  58.490  66.860  1.00  0.00           C
ATOM   1503  O   PHE A 681      36.190  59.130  67.740  1.00  0.00           O
ATOM   1504  N   CYS A 682      37.060  57.240  67.010  1.00  0.00           N
ATOM   1505  HN  CYS A 682      37.680  56.800  66.370  1.00  0.00           H
ATOM   1506  CA  CYS A 682      36.780  56.420  68.220  1.00  0.00           C
ATOM   1507  HA  CYS A 682      35.710  56.530  68.390  1.00  0.00           H
ATOM   1508  CB  CYS A 682      36.900  54.890  67.990  1.00  0.00           C
ATOM   1509  HB1 CYS A 682      36.910  54.200  68.860  1.00  0.00           H
ATOM   1510  HB2 CYS A 682      37.920  54.790  67.560  1.00  0.00           H
ATOM   1511  SG  CYS A 682      35.870  54.290  66.580  1.00  0.00           S
ATOM   1512  HG1 CYS A 682      36.110  55.380  65.850  1.00  0.00           H
ATOM   1513  C   CYS A 682      37.460  56.920  69.480  1.00  0.00           C
ATOM   1514  O   CYS A 682      36.830  57.110  70.540  1.00  0.00           O
ATOM   1515  N   ARG A 683      38.760  57.130  69.440  1.00  0.00           N
ATOM   1516  HN  ARG A 683      39.200  56.850  68.590  1.00  0.00           H
ATOM   1517  CA  ARG A 683      39.440  57.800  70.480  1.00  0.00           C
ATOM   1518  HA  ARG A 683      39.120  57.250  71.370  1.00  0.00           H
ATOM   1519  CB  ARG A 683      40.950  57.600  70.360  1.00  0.00           C
ATOM   1520  HB1 ARG A 683      41.440  58.220  71.150  1.00  0.00           H
ATOM   1521  HB2 ARG A 683      41.270  58.010  69.390  1.00  0.00           H
ATOM   1522  CG  ARG A 683      41.510  56.170  70.460  1.00  0.00           C
ATOM   1523  HG1 ARG A 683      42.620  56.170  70.510  1.00  0.00           H
ATOM   1524  HG2 ARG A 683      41.240  55.630  69.540  1.00  0.00           H
ATOM   1525  CD  ARG A 683      40.900  55.380  71.630  1.00  0.00           C
ATOM   1526  HD1 ARG A 683      41.220  54.310  71.620  1.00  0.00           H
ATOM   1527  HD2 ARG A 683      39.790  55.430  71.690  1.00  0.00           H
ATOM   1528  NE  ARG A 683      41.460  55.880  72.960  1.00  0.00           N
ATOM   1529  HE  ARG A 683      42.460  55.920  73.010  1.00  0.00           H
ATOM   1530  CZ  ARG A 683      40.730  56.760  73.760  1.00  0.00           C
ATOM   1531  NH1 ARG A 683      41.400  57.680  74.470  1.00  0.00           N
ATOM   1532 HH11 ARG A 683      40.960  58.330  75.110  1.00  0.00           H
ATOM   1533 HH12 ARG A 683      42.390  57.740  74.330  1.00  0.00           H
ATOM   1534  NH2 ARG A 683      39.460  56.640  73.860  1.00  0.00           N
ATOM   1535 HH21 ARG A 683      39.090  55.890  73.330  1.00  0.00           H
ATOM   1536 HH22 ARG A 683      38.940  57.270  74.430  1.00  0.00           H
ATOM   1537  C   ARG A 683      39.020  59.200  70.950  1.00  0.00           C
ATOM   1538  O   ARG A 683      38.990  59.470  72.180  1.00  0.00           O
ATOM   1539  N   ASP A 684      38.660  60.110  69.940  1.00  0.00           N
ATOM   1540  HN  ASP A 684      38.780  59.930  68.970  1.00  0.00           H
ATOM   1541  CA  ASP A 684      38.200  61.430  70.330  1.00  0.00           C
ATOM   1542  HA  ASP A 684      38.780  61.820  71.160  1.00  0.00           H
ATOM   1543  CB  ASP A 684      38.360  62.400  69.130  1.00  0.00           C
ATOM   1544  HB1 ASP A 684      37.790  63.330  69.330  1.00  0.00           H
ATOM   1545  HB2 ASP A 684      37.860  61.890  68.270  1.00  0.00           H
ATOM   1546  CG  ASP A 684      39.740  62.750  68.900  1.00  0.00           C
ATOM   1547  OD1 ASP A 684      40.680  62.730  69.760  1.00  0.00           O
ATOM   1548  OD2 ASP A 684      39.890  63.290  67.770  1.00  0.00           O
ATOM   1549  C   ASP A 684      36.740  61.550  70.890  1.00  0.00           C
ATOM   1550  O   ASP A 684      36.450  62.580  71.490  1.00  0.00           O
ATOM   1551  N   TYR A 685      35.840  60.580  70.660  1.00  0.00           N
ATOM   1552  HN  TYR A 685      36.020  59.830  70.030  1.00  0.00           H
ATOM   1553  CA  TYR A 685      34.450  60.530  71.180  1.00  0.00           C
ATOM   1554  HA  TYR A 685      34.210  61.350  71.840  1.00  0.00           H
ATOM   1555  CB  TYR A 685      33.390  60.520  69.990  1.00  0.00           C
ATOM   1556  HB1 TYR A 685      32.340  60.280  70.250  1.00  0.00           H
ATOM   1557  HB2 TYR A 685      33.690  59.810  69.200  1.00  0.00           H
ATOM   1558  CG  TYR A 685      33.440  61.880  69.280  1.00  0.00           C
ATOM   1559  CD1 TYR A 685      34.320  62.130  68.190  1.00  0.00           C
ATOM   1560  HD1 TYR A 685      34.880  61.320  67.750  1.00  0.00           H
ATOM   1561  CE1 TYR A 685      34.560  63.460  67.670  1.00  0.00           C
ATOM   1562  HE1 TYR A 685      35.240  63.550  66.840  1.00  0.00           H
ATOM   1563  CZ  TYR A 685      33.800  64.520  68.270  1.00  0.00           C
ATOM   1564  OH  TYR A 685      33.800  65.890  67.840  1.00  0.00           O
ATOM   1565  HH  TYR A 685      34.540  66.070  67.270  1.00  0.00           H
ATOM   1566  CD2 TYR A 685      32.770  62.940  69.890  1.00  0.00           C
ATOM   1567  HD2 TYR A 685      32.050  62.740  70.660  1.00  0.00           H
ATOM   1568  CE2 TYR A 685      32.850  64.280  69.270  1.00  0.00           C
ATOM   1569  HE2 TYR A 685      32.180  65.060  69.590  1.00  0.00           H
ATOM   1570  C   TYR A 685      34.010  59.470  72.110  1.00  0.00           C
ATOM   1571  O   TYR A 685      32.920  59.480  72.610  1.00  0.00           O
ATOM   1572  N   GLN A 686      34.920  58.600  72.520  1.00  0.00           N
ATOM   1573  HN  GLN A 686      35.850  58.650  72.160  1.00  0.00           H
ATOM   1574  CA  GLN A 686      34.660  57.520  73.490  1.00  0.00           C
ATOM   1575  HA  GLN A 686      35.610  57.060  73.700  1.00  0.00           H
ATOM   1576  CB  GLN A 686      34.090  58.030  74.880  1.00  0.00           C
ATOM   1577  HB1 GLN A 686      33.880  57.090  75.430  1.00  0.00           H
ATOM   1578  HB2 GLN A 686      33.090  58.490  74.740  1.00  0.00           H
ATOM   1579  CG  GLN A 686      34.880  58.920  75.840  1.00  0.00           C
ATOM   1580  HG1 GLN A 686      34.710  58.630  76.900  1.00  0.00           H
ATOM   1581  HG2 GLN A 686      34.460  59.950  75.810  1.00  0.00           H
ATOM   1582  CD  GLN A 686      36.380  58.900  75.510  1.00  0.00           C
ATOM   1583  OE1 GLN A 686      37.170  58.040  75.800  1.00  0.00           O
ATOM   1584  NE2 GLN A 686      36.770  60.020  74.800  1.00  0.00           N
ATOM   1585 HE21 GLN A 686      37.730  60.110  74.530  1.00  0.00           H
ATOM   1586 HE22 GLN A 686      36.120  60.740  74.540  1.00  0.00           H
ATOM   1587  C   GLN A 686      33.740  56.510  72.900  1.00  0.00           C
ATOM   1588  O   GLN A 686      32.740  56.140  73.510  1.00  0.00           O
ATOM   1589  N   LEU A 687      34.010  56.070  71.660  1.00  0.00           N
ATOM   1590  HN  LEU A 687      34.710  56.510  71.120  1.00  0.00           H
ATOM   1591  CA  LEU A 687      33.230  54.960  71.070  1.00  0.00           C
ATOM   1592  HA  LEU A 687      32.330  54.680  71.600  1.00  0.00           H
ATOM   1593  CB  LEU A 687      32.800  55.250  69.530  1.00  0.00           C
ATOM   1594  HB1 LEU A 687      32.270  54.320  69.230  1.00  0.00           H
ATOM   1595  HB2 LEU A 687      33.730  55.350  68.940  1.00  0.00           H
ATOM   1596  CG  LEU A 687      31.830  56.420  69.390  1.00  0.00           C
ATOM   1597  HG  LEU A 687      32.130  57.190  70.140  1.00  0.00           H
ATOM   1598  CD1 LEU A 687      31.970  56.940  67.990  1.00  0.00           C
ATOM   1599 HD11 LEU A 687      31.520  56.160  67.340  1.00  0.00           H
ATOM   1600 HD12 LEU A 687      33.040  57.160  67.790  1.00  0.00           H
ATOM   1601 HD13 LEU A 687      31.500  57.930  67.760  1.00  0.00           H
ATOM   1602  CD2 LEU A 687      30.380  56.150  69.650  1.00  0.00           C
ATOM   1603 HD21 LEU A 687      30.160  55.900  70.720  1.00  0.00           H
ATOM   1604 HD22 LEU A 687      29.950  55.340  69.030  1.00  0.00           H
ATOM   1605 HD23 LEU A 687      29.830  57.110  69.480  1.00  0.00           H
ATOM   1606  C   LEU A 687      34.110  53.840  71.140  1.00  0.00           C
ATOM   1607  O   LEU A 687      35.340  53.920  70.960  1.00  0.00           O
ATOM   1608  N   SER A 688      33.640  52.620  71.420  1.00  0.00           N
ATOM   1609  HN  SER A 688      32.670  52.530  71.650  1.00  0.00           H
ATOM   1610  CA  SER A 688      34.380  51.420  71.310  1.00  0.00           C
ATOM   1611  HA  SER A 688      35.400  51.540  71.630  1.00  0.00           H
ATOM   1612  CB  SER A 688      33.810  50.230  72.190  1.00  0.00           C
ATOM   1613  HB1 SER A 688      34.320  49.270  71.950  1.00  0.00           H
ATOM   1614  HB2 SER A 688      32.720  50.020  72.050  1.00  0.00           H
ATOM   1615  OG  SER A 688      34.180  50.550  73.570  1.00  0.00           O
ATOM   1616  HG1 SER A 688      34.000  51.440  73.870  1.00  0.00           H
ATOM   1617  C   SER A 688      34.470  51.020  69.890  1.00  0.00           C
ATOM   1618  O   SER A 688      33.500  50.540  69.330  1.00  0.00           O
ATOM   1619  N   TYR A 689      35.740  51.220  69.340  1.00  0.00           N
ATOM   1620  HN  TYR A 689      36.460  51.610  69.900  1.00  0.00           H
ATOM   1621  CA  TYR A 689      36.190  51.080  67.890  1.00  0.00           C
ATOM   1622  HA  TYR A 689      35.740  51.870  67.320  1.00  0.00           H
ATOM   1623  CB  TYR A 689      37.750  51.270  67.700  1.00  0.00           C
ATOM   1624  HB1 TYR A 689      38.280  50.710  68.500  1.00  0.00           H
ATOM   1625  HB2 TYR A 689      38.050  52.340  67.760  1.00  0.00           H
ATOM   1626  CG  TYR A 689      38.450  50.710  66.410  1.00  0.00           C
ATOM   1627  CD1 TYR A 689      39.420  49.700  66.600  1.00  0.00           C
ATOM   1628  HD1 TYR A 689      39.630  49.240  67.550  1.00  0.00           H
ATOM   1629  CE1 TYR A 689      40.160  49.210  65.480  1.00  0.00           C
ATOM   1630  HE1 TYR A 689      40.870  48.410  65.550  1.00  0.00           H
ATOM   1631  CZ  TYR A 689      39.910  49.750  64.200  1.00  0.00           C
ATOM   1632  OH  TYR A 689      40.470  49.150  63.080  1.00  0.00           O
ATOM   1633  HH  TYR A 689      40.070  49.550  62.300  1.00  0.00           H
ATOM   1634  CD2 TYR A 689      38.270  51.290  65.150  1.00  0.00           C
ATOM   1635  HD2 TYR A 689      37.560  52.080  64.920  1.00  0.00           H
ATOM   1636  CE2 TYR A 689      39.070  50.840  64.090  1.00  0.00           C
ATOM   1637  HE2 TYR A 689      38.990  51.230  63.090  1.00  0.00           H
ATOM   1638  C   TYR A 689      35.600  49.890  67.200  1.00  0.00           C
ATOM   1639  O   TYR A 689      34.790  50.040  66.280  1.00  0.00           O
ATOM   1640  N   LEU A 690      36.020  48.660  67.610  1.00  0.00           N
ATOM   1641  HN  LEU A 690      36.690  48.620  68.350  1.00  0.00           H
ATOM   1642  CA  LEU A 690      35.680  47.400  66.970  1.00  0.00           C
ATOM   1643  HA  LEU A 690      35.890  47.330  65.910  1.00  0.00           H
ATOM   1644  CB  LEU A 690      36.420  46.130  67.600  1.00  0.00           C
ATOM   1645  HB1 LEU A 690      36.220  45.270  66.940  1.00  0.00           H
ATOM   1646  HB2 LEU A 690      35.990  46.010  68.620  1.00  0.00           H
ATOM   1647  CG  LEU A 690      37.960  46.350  67.680  1.00  0.00           C
ATOM   1648  HG  LEU A 690      38.260  47.250  68.270  1.00  0.00           H
ATOM   1649  CD1 LEU A 690      38.450  45.100  68.460  1.00  0.00           C
ATOM   1650 HD11 LEU A 690      37.870  44.170  68.280  1.00  0.00           H
ATOM   1651 HD12 LEU A 690      38.190  45.220  69.530  1.00  0.00           H
ATOM   1652 HD13 LEU A 690      39.540  44.880  68.470  1.00  0.00           H
ATOM   1653  CD2 LEU A 690      38.630  46.530  66.270  1.00  0.00           C
ATOM   1654 HD21 LEU A 690      38.600  45.550  65.750  1.00  0.00           H
ATOM   1655 HD22 LEU A 690      39.720  46.670  66.340  1.00  0.00           H
ATOM   1656 HD23 LEU A 690      38.190  47.340  65.660  1.00  0.00           H
ATOM   1657  C   LEU A 690      34.130  47.070  67.060  1.00  0.00           C
ATOM   1658  O   LEU A 690      33.530  46.530  66.140  1.00  0.00           O
ATOM   1659  N   SER A 691      33.390  47.490  68.180  1.00  0.00           N
ATOM   1660  HN  SER A 691      33.840  47.810  69.000  1.00  0.00           H
ATOM   1661  CA  SER A 691      32.000  47.300  68.330  1.00  0.00           C
ATOM   1662  HA  SER A 691      31.800  46.290  68.030  1.00  0.00           H
ATOM   1663  CB  SER A 691      31.600  47.390  69.840  1.00  0.00           C
ATOM   1664  HB1 SER A 691      30.500  47.240  69.850  1.00  0.00           H
ATOM   1665  HB2 SER A 691      31.870  48.420  70.160  1.00  0.00           H
ATOM   1666  OG  SER A 691      32.280  46.340  70.560  1.00  0.00           O
ATOM   1667  HG1 SER A 691      32.090  46.500  71.480  1.00  0.00           H
ATOM   1668  C   SER A 691      31.170  48.240  67.450  1.00  0.00           C
ATOM   1669  O   SER A 691      30.170  47.850  66.870  1.00  0.00           O
ATOM   1670  N   LEU A 692      31.710  49.440  67.290  1.00  0.00           N
ATOM   1671  HN  LEU A 692      32.630  49.590  67.660  1.00  0.00           H
ATOM   1672  CA  LEU A 692      31.230  50.350  66.280  1.00  0.00           C
ATOM   1673  HA  LEU A 692      30.180  50.370  66.520  1.00  0.00           H
ATOM   1674  CB  LEU A 692      31.820  51.750  66.540  1.00  0.00           C
ATOM   1675  HB1 LEU A 692      32.930  51.860  66.480  1.00  0.00           H
ATOM   1676  HB2 LEU A 692      31.460  52.040  67.550  1.00  0.00           H
ATOM   1677  CG  LEU A 692      31.270  52.960  65.690  1.00  0.00           C
ATOM   1678  HG  LEU A 692      30.960  52.620  64.690  1.00  0.00           H
ATOM   1679  CD1 LEU A 692      30.070  53.730  66.260  1.00  0.00           C
ATOM   1680 HD11 LEU A 692      30.000  54.710  65.740  1.00  0.00           H
ATOM   1681 HD12 LEU A 692      30.180  53.880  67.360  1.00  0.00           H
ATOM   1682 HD13 LEU A 692      29.250  53.010  66.030  1.00  0.00           H
ATOM   1683  CD2 LEU A 692      32.400  53.980  65.420  1.00  0.00           C
ATOM   1684 HD21 LEU A 692      33.170  53.610  64.700  1.00  0.00           H
ATOM   1685 HD22 LEU A 692      32.950  54.280  66.340  1.00  0.00           H
ATOM   1686 HD23 LEU A 692      32.110  54.940  64.960  1.00  0.00           H
ATOM   1687  C   LEU A 692      31.520  49.920  64.830  1.00  0.00           C
ATOM   1688  O   LEU A 692      30.660  49.830  63.960  1.00  0.00           O
ATOM   1689  N   ARG A 693      32.810  49.650  64.520  1.00  0.00           N
ATOM   1690  HN  ARG A 693      33.480  49.790  65.240  1.00  0.00           H
ATOM   1691  CA  ARG A 693      33.340  49.100  63.290  1.00  0.00           C
ATOM   1692  HA  ARG A 693      33.310  49.860  62.520  1.00  0.00           H
ATOM   1693  CB  ARG A 693      34.810  48.730  63.400  1.00  0.00           C
ATOM   1694  HB1 ARG A 693      34.960  47.970  64.200  1.00  0.00           H
ATOM   1695  HB2 ARG A 693      35.390  49.610  63.750  1.00  0.00           H
ATOM   1696  CG  ARG A 693      35.460  48.150  62.160  1.00  0.00           C
ATOM   1697  HG1 ARG A 693      35.310  48.800  61.270  1.00  0.00           H
ATOM   1698  HG2 ARG A 693      34.960  47.240  61.760  1.00  0.00           H
ATOM   1699  CD  ARG A 693      37.010  48.070  62.270  1.00  0.00           C
ATOM   1700  HD1 ARG A 693      37.350  47.300  62.990  1.00  0.00           H
ATOM   1701  HD2 ARG A 693      37.370  49.070  62.570  1.00  0.00           H
ATOM   1702  NE  ARG A 693      37.540  47.740  60.960  1.00  0.00           N
ATOM   1703  HE  ARG A 693      38.250  48.310  60.530  1.00  0.00           H
ATOM   1704  CZ  ARG A 693      37.390  46.510  60.400  1.00  0.00           C
ATOM   1705  NH1 ARG A 693      36.640  45.520  60.870  1.00  0.00           N
ATOM   1706 HH11 ARG A 693      36.120  45.700  61.710  1.00  0.00           H
ATOM   1707 HH12 ARG A 693      37.050  44.650  60.590  1.00  0.00           H
ATOM   1708  NH2 ARG A 693      38.180  46.220  59.400  1.00  0.00           N
ATOM   1709 HH21 ARG A 693      37.880  45.610  58.680  1.00  0.00           H
ATOM   1710 HH22 ARG A 693      38.640  47.040  59.080  1.00  0.00           H
ATOM   1711  C   ARG A 693      32.630  47.860  62.800  1.00  0.00           C
ATOM   1712  O   ARG A 693      32.350  47.790  61.610  1.00  0.00           O
ATOM   1713  N   THR A 694      32.140  46.910  63.680  1.00  0.00           N
ATOM   1714  HN  THR A 694      32.440  46.960  64.630  1.00  0.00           H
ATOM   1715  CA  THR A 694      31.240  45.820  63.280  1.00  0.00           C
ATOM   1716  HA  THR A 694      31.870  45.380  62.520  1.00  0.00           H
ATOM   1717  CB  THR A 694      30.830  44.950  64.450  1.00  0.00           C
ATOM   1718  HB  THR A 694      30.420  45.500  65.330  1.00  0.00           H
ATOM   1719  OG1 THR A 694      32.010  44.390  64.970  1.00  0.00           O
ATOM   1720  HG1 THR A 694      32.530  45.100  65.360  1.00  0.00           H
ATOM   1721  CG2 THR A 694      29.850  43.790  64.200  1.00  0.00           C
ATOM   1722 HG21 THR A 694      28.850  44.260  64.130  1.00  0.00           H
ATOM   1723 HG22 THR A 694      29.870  42.950  64.920  1.00  0.00           H
ATOM   1724 HG23 THR A 694      30.120  43.350  63.220  1.00  0.00           H
ATOM   1725  C   THR A 694      29.950  46.300  62.650  1.00  0.00           C
ATOM   1726  O   THR A 694      29.440  45.830  61.650  1.00  0.00           O
ATOM   1727  N   SER A 695      29.360  47.340  63.190  1.00  0.00           N
ATOM   1728  HN  SER A 695      29.810  47.730  63.980  1.00  0.00           H
ATOM   1729  CA  SER A 695      28.170  47.860  62.590  1.00  0.00           C
ATOM   1730  HA  SER A 695      27.490  47.070  62.290  1.00  0.00           H
ATOM   1731  CB  SER A 695      27.450  48.870  63.560  1.00  0.00           C
ATOM   1732  HB1 SER A 695      28.060  49.730  63.890  1.00  0.00           H
ATOM   1733  HB2 SER A 695      27.020  48.190  64.340  1.00  0.00           H
ATOM   1734  OG  SER A 695      26.290  49.400  63.030  1.00  0.00           O
ATOM   1735  HG1 SER A 695      26.460  49.490  62.090  1.00  0.00           H
ATOM   1736  C   SER A 695      28.430  48.480  61.290  1.00  0.00           C
ATOM   1737  O   SER A 695      27.590  48.430  60.370  1.00  0.00           O
ATOM   1738  N   ILE A 696      29.610  49.130  61.120  1.00  0.00           N
ATOM   1739  HN  ILE A 696      30.380  49.060  61.760  1.00  0.00           H
ATOM   1740  CA  ILE A 696      30.060  49.840  59.950  1.00  0.00           C
ATOM   1741  HA  ILE A 696      29.260  50.530  59.730  1.00  0.00           H
ATOM   1742  CB  ILE A 696      31.250  50.830  60.190  1.00  0.00           C
ATOM   1743  HB  ILE A 696      32.160  50.210  60.330  1.00  0.00           H
ATOM   1744  CG2 ILE A 696      31.340  51.570  58.820  1.00  0.00           C
ATOM   1745 HG21 ILE A 696      32.250  52.210  58.780  1.00  0.00           H
ATOM   1746 HG22 ILE A 696      30.550  52.340  58.770  1.00  0.00           H
ATOM   1747 HG23 ILE A 696      31.330  51.010  57.860  1.00  0.00           H
ATOM   1748  CG1 ILE A 696      31.000  51.840  61.270  1.00  0.00           C
ATOM   1749 HG11 ILE A 696      30.740  51.260  62.170  1.00  0.00           H
ATOM   1750 HG12 ILE A 696      30.160  52.540  61.080  1.00  0.00           H
ATOM   1751  CD  ILE A 696      32.150  52.690  61.620  1.00  0.00           C
ATOM   1752  HD1 ILE A 696      32.610  53.220  60.760  1.00  0.00           H
ATOM   1753  HD2 ILE A 696      32.990  52.140  62.090  1.00  0.00           H
ATOM   1754  HD3 ILE A 696      31.900  53.540  62.290  1.00  0.00           H
ATOM   1755  C   ILE A 696      30.140  48.920  58.780  1.00  0.00           C
ATOM   1756  O   ILE A 696      29.530  49.180  57.700  1.00  0.00           O
ATOM   1757  N   GLY A 697      30.830  47.790  58.990  1.00  0.00           N
ATOM   1758  HN  GLY A 697      31.270  47.670  59.870  1.00  0.00           H
ATOM   1759  CA  GLY A 697      30.900  46.670  58.160  1.00  0.00           C
ATOM   1760  HA1 GLY A 697      31.210  45.860  58.810  1.00  0.00           H
ATOM   1761  HA2 GLY A 697      31.500  46.930  57.300  1.00  0.00           H
ATOM   1762  C   GLY A 697      29.520  46.180  57.570  1.00  0.00           C
ATOM   1763  O   GLY A 697      29.310  46.130  56.360  1.00  0.00           O
ATOM   1764  N   LEU A 698      28.540  45.970  58.440  1.00  0.00           N
ATOM   1765  HN  LEU A 698      28.680  45.910  59.420  1.00  0.00           H
ATOM   1766  CA  LEU A 698      27.190  45.620  57.990  1.00  0.00           C
ATOM   1767  HA  LEU A 698      27.300  44.790  57.310  1.00  0.00           H
ATOM   1768  CB  LEU A 698      26.290  45.210  59.210  1.00  0.00           C
ATOM   1769  HB1 LEU A 698      25.270  44.820  59.000  1.00  0.00           H
ATOM   1770  HB2 LEU A 698      26.190  46.140  59.800  1.00  0.00           H
ATOM   1771  CG  LEU A 698      26.890  44.130  60.230  1.00  0.00           C
ATOM   1772  HG  LEU A 698      27.910  44.420  60.570  1.00  0.00           H
ATOM   1773  CD1 LEU A 698      26.170  44.210  61.540  1.00  0.00           C
ATOM   1774 HD11 LEU A 698      26.590  43.500  62.280  1.00  0.00           H
ATOM   1775 HD12 LEU A 698      25.110  43.960  61.360  1.00  0.00           H
ATOM   1776 HD13 LEU A 698      26.230  45.260  61.920  1.00  0.00           H
ATOM   1777  CD2 LEU A 698      27.120  42.730  59.610  1.00  0.00           C
ATOM   1778 HD21 LEU A 698      27.720  42.820  58.690  1.00  0.00           H
ATOM   1779 HD22 LEU A 698      26.170  42.200  59.360  1.00  0.00           H
ATOM   1780 HD23 LEU A 698      27.590  42.010  60.320  1.00  0.00           H
ATOM   1781  C   LEU A 698      26.520  46.600  57.170  1.00  0.00           C
ATOM   1782  O   LEU A 698      25.860  46.320  56.150  1.00  0.00           O
ATOM   1783  N   TRP A 699      26.710  47.960  57.490  1.00  0.00           N
ATOM   1784  HN  TRP A 699      26.940  48.210  58.430  1.00  0.00           H
ATOM   1785  CA  TRP A 699      26.430  48.950  56.470  1.00  0.00           C
ATOM   1786  HA  TRP A 699      25.410  48.760  56.180  1.00  0.00           H
ATOM   1787  CB  TRP A 699      26.380  50.420  57.000  1.00  0.00           C
ATOM   1788  HB1 TRP A 699      26.280  51.150  56.170  1.00  0.00           H
ATOM   1789  HB2 TRP A 699      27.410  50.720  57.270  1.00  0.00           H
ATOM   1790  CG  TRP A 699      25.350  50.780  58.110  1.00  0.00           C
ATOM   1791  CD1 TRP A 699      25.720  51.220  59.370  1.00  0.00           C
ATOM   1792  HD1 TRP A 699      26.740  51.460  59.650  1.00  0.00           H
ATOM   1793  NE1 TRP A 699      24.610  51.680  60.040  1.00  0.00           N
ATOM   1794  HE1 TRP A 699      24.520  52.280  60.800  1.00  0.00           H
ATOM   1795  CE2 TRP A 699      23.530  51.400  59.360  1.00  0.00           C
ATOM   1796  CD2 TRP A 699      23.930  50.950  58.060  1.00  0.00           C
ATOM   1797  CE3 TRP A 699      22.980  50.670  57.050  1.00  0.00           C
ATOM   1798  HE3 TRP A 699      23.270  50.410  56.040  1.00  0.00           H
ATOM   1799  CZ3 TRP A 699      21.620  50.690  57.440  1.00  0.00           C
ATOM   1800  HZ3 TRP A 699      20.800  50.500  56.770  1.00  0.00           H
ATOM   1801  CZ2 TRP A 699      22.190  51.670  59.660  1.00  0.00           C
ATOM   1802  HZ2 TRP A 699      22.000  51.970  60.680  1.00  0.00           H
ATOM   1803  CH2 TRP A 699      21.250  51.200  58.720  1.00  0.00           C
ATOM   1804  HH2 TRP A 699      20.210  51.380  58.960  1.00  0.00           H
ATOM   1805  C   TRP A 699      27.240  48.950  55.140  1.00  0.00           C
ATOM   1806  O   TRP A 699      26.690  48.990  54.030  1.00  0.00           O
ATOM   1807  N   THR A 700      28.560  48.820  55.220  1.00  0.00           N
ATOM   1808  HN  THR A 700      28.940  48.710  56.140  1.00  0.00           H
ATOM   1809  CA  THR A 700      29.580  48.820  54.130  1.00  0.00           C
ATOM   1810  HA  THR A 700      29.500  49.760  53.590  1.00  0.00           H
ATOM   1811  CB  THR A 700      31.070  48.820  54.500  1.00  0.00           C
ATOM   1812  HB  THR A 700      31.180  47.800  54.940  1.00  0.00           H
ATOM   1813  OG1 THR A 700      31.340  49.810  55.510  1.00  0.00           O
ATOM   1814  HG1 THR A 700      30.790  49.560  56.250  1.00  0.00           H
ATOM   1815  CG2 THR A 700      31.980  49.000  53.300  1.00  0.00           C
ATOM   1816 HG21 THR A 700      33.050  49.040  53.600  1.00  0.00           H
ATOM   1817 HG22 THR A 700      31.940  50.010  52.840  1.00  0.00           H
ATOM   1818 HG23 THR A 700      31.820  48.240  52.520  1.00  0.00           H
ATOM   1819  C   THR A 700      29.260  47.760  53.140  1.00  0.00           C
ATOM   1820  O   THR A 700      29.160  47.940  51.950  1.00  0.00           O
ATOM   1821  N   SER A 701      28.980  46.510  53.660  1.00  0.00           N
ATOM   1822  HN  SER A 701      29.040  46.430  54.650  1.00  0.00           H
ATOM   1823  CA  SER A 701      28.640  45.340  52.840  1.00  0.00           C
ATOM   1824  HA  SER A 701      29.380  45.120  52.080  1.00  0.00           H
ATOM   1825  CB  SER A 701      28.570  44.090  53.690  1.00  0.00           C
ATOM   1826  HB1 SER A 701      27.780  44.230  54.450  1.00  0.00           H
ATOM   1827  HB2 SER A 701      29.510  44.040  54.290  1.00  0.00           H
ATOM   1828  OG  SER A 701      28.200  42.910  52.960  1.00  0.00           O
ATOM   1829  HG1 SER A 701      28.930  42.570  52.440  1.00  0.00           H
ATOM   1830  C   SER A 701      27.390  45.430  52.010  1.00  0.00           C
ATOM   1831  O   SER A 701      27.450  45.210  50.790  1.00  0.00           O
ATOM   1832  N   PHE A 702      26.300  45.790  52.670  1.00  0.00           N
ATOM   1833  HN  PHE A 702      26.370  45.930  53.650  1.00  0.00           H
ATOM   1834  CA  PHE A 702      25.000  46.130  52.130  1.00  0.00           C
ATOM   1835  HA  PHE A 702      24.670  45.200  51.690  1.00  0.00           H
ATOM   1836  CB  PHE A 702      24.070  46.560  53.310  1.00  0.00           C
ATOM   1837  HB1 PHE A 702      24.640  47.230  53.990  1.00  0.00           H
ATOM   1838  HB2 PHE A 702      23.990  45.590  53.870  1.00  0.00           H
ATOM   1839  CG  PHE A 702      22.720  47.110  52.910  1.00  0.00           C
ATOM   1840  CD1 PHE A 702      21.750  46.280  52.250  1.00  0.00           C
ATOM   1841  HD1 PHE A 702      22.040  45.300  51.910  1.00  0.00           H
ATOM   1842  CE1 PHE A 702      20.480  46.820  51.940  1.00  0.00           C
ATOM   1843  HE1 PHE A 702      19.900  46.180  51.280  1.00  0.00           H
ATOM   1844  CZ  PHE A 702      20.090  48.010  52.450  1.00  0.00           C
ATOM   1845  HZ  PHE A 702      19.130  48.460  52.210  1.00  0.00           H
ATOM   1846  CD2 PHE A 702      22.340  48.360  53.410  1.00  0.00           C
ATOM   1847  HD2 PHE A 702      23.020  48.940  54.020  1.00  0.00           H
ATOM   1848  CE2 PHE A 702      21.000  48.770  53.200  1.00  0.00           C
ATOM   1849  HE2 PHE A 702      20.620  49.730  53.540  1.00  0.00           H
ATOM   1850  C   PHE A 702      25.100  47.180  51.000  1.00  0.00           C
ATOM   1851  O   PHE A 702      24.500  47.120  49.940  1.00  0.00           O
ATOM   1852  N   LEU A 703      25.980  48.160  51.160  1.00  0.00           N
ATOM   1853  HN  LEU A 703      26.570  48.220  51.970  1.00  0.00           H
ATOM   1854  CA  LEU A 703      26.110  49.240  50.140  1.00  0.00           C
ATOM   1855  HA  LEU A 703      25.130  49.530  49.810  1.00  0.00           H
ATOM   1856  CB  LEU A 703      26.820  50.400  50.750  1.00  0.00           C
ATOM   1857  HB1 LEU A 703      27.360  51.100  50.060  1.00  0.00           H
ATOM   1858  HB2 LEU A 703      27.650  50.050  51.390  1.00  0.00           H
ATOM   1859  CG  LEU A 703      25.890  51.330  51.510  1.00  0.00           C
ATOM   1860  HG  LEU A 703      25.210  50.740  52.170  1.00  0.00           H
ATOM   1861  CD1 LEU A 703      26.690  52.160  52.560  1.00  0.00           C
ATOM   1862 HD11 LEU A 703      27.460  52.840  52.120  1.00  0.00           H
ATOM   1863 HD12 LEU A 703      27.130  51.330  53.150  1.00  0.00           H
ATOM   1864 HD13 LEU A 703      25.990  52.740  53.190  1.00  0.00           H
ATOM   1865  CD2 LEU A 703      25.100  52.260  50.640  1.00  0.00           C
ATOM   1866 HD21 LEU A 703      25.750  52.740  49.880  1.00  0.00           H
ATOM   1867 HD22 LEU A 703      24.580  53.040  51.230  1.00  0.00           H
ATOM   1868 HD23 LEU A 703      24.260  51.800  50.070  1.00  0.00           H
ATOM   1869  C   LEU A 703      26.770  48.740  48.880  1.00  0.00           C
ATOM   1870  O   LEU A 703      26.410  49.170  47.800  1.00  0.00           O
ATOM   1871  N   CYS A 704      27.720  47.850  48.990  1.00  0.00           N
ATOM   1872  HN  CYS A 704      28.180  47.710  49.870  1.00  0.00           H
ATOM   1873  CA  CYS A 704      28.280  47.080  47.920  1.00  0.00           C
ATOM   1874  HA  CYS A 704      28.600  47.730  47.120  1.00  0.00           H
ATOM   1875  CB  CYS A 704      29.560  46.280  48.310  1.00  0.00           C
ATOM   1876  HB1 CYS A 704      29.800  45.490  47.580  1.00  0.00           H
ATOM   1877  HB2 CYS A 704      29.300  45.630  49.160  1.00  0.00           H
ATOM   1878  SG  CYS A 704      30.910  47.380  48.740  1.00  0.00           S
ATOM   1879  HG1 CYS A 704      30.510  47.530  50.000  1.00  0.00           H
ATOM   1880  C   CYS A 704      27.320  46.150  47.190  1.00  0.00           C
ATOM   1881  O   CYS A 704      27.400  46.030  46.010  1.00  0.00           O
ATOM   1882  N   ILE A 705      26.480  45.550  47.950  1.00  0.00           N
ATOM   1883  HN  ILE A 705      26.520  45.520  48.940  1.00  0.00           H
ATOM   1884  CA  ILE A 705      25.320  44.800  47.380  1.00  0.00           C
ATOM   1885  HA  ILE A 705      25.700  44.110  46.640  1.00  0.00           H
ATOM   1886  CB  ILE A 705      24.660  44.010  48.520  1.00  0.00           C
ATOM   1887  HB  ILE A 705      24.650  44.740  49.340  1.00  0.00           H
ATOM   1888  CG2 ILE A 705      23.110  43.680  48.280  1.00  0.00           C
ATOM   1889 HG21 ILE A 705      22.560  44.640  48.140  1.00  0.00           H
ATOM   1890 HG22 ILE A 705      22.800  43.130  49.190  1.00  0.00           H
ATOM   1891 HG23 ILE A 705      22.990  42.930  47.460  1.00  0.00           H
ATOM   1892  CG1 ILE A 705      25.550  42.860  48.930  1.00  0.00           C
ATOM   1893 HG11 ILE A 705      26.630  43.060  48.780  1.00  0.00           H
ATOM   1894 HG12 ILE A 705      25.320  42.000  48.270  1.00  0.00           H
ATOM   1895  CD  ILE A 705      25.290  42.450  50.430  1.00  0.00           C
ATOM   1896  HD1 ILE A 705      25.620  43.310  51.050  1.00  0.00           H
ATOM   1897  HD2 ILE A 705      25.960  41.610  50.730  1.00  0.00           H
ATOM   1898  HD3 ILE A 705      24.240  42.110  50.500  1.00  0.00           H
ATOM   1899  C   ILE A 705      24.380  45.680  46.580  1.00  0.00           C
ATOM   1900  O   ILE A 705      24.060  45.470  45.420  1.00  0.00           O
ATOM   1901  N   VAL A 706      24.040  46.790  47.250  1.00  0.00           N
ATOM   1902  HN  VAL A 706      24.150  46.990  48.220  1.00  0.00           H
ATOM   1903  CA  VAL A 706      23.360  47.890  46.590  1.00  0.00           C
ATOM   1904  HA  VAL A 706      22.430  47.530  46.200  1.00  0.00           H
ATOM   1905  CB  VAL A 706      22.900  48.880  47.550  1.00  0.00           C
ATOM   1906  HB  VAL A 706      23.800  49.170  48.140  1.00  0.00           H
ATOM   1907  CG1 VAL A 706      22.440  50.240  46.920  1.00  0.00           C
ATOM   1908 HG11 VAL A 706      23.300  50.920  46.700  1.00  0.00           H
ATOM   1909 HG12 VAL A 706      21.830  50.870  47.580  1.00  0.00           H
ATOM   1910 HG13 VAL A 706      21.840  50.060  46.010  1.00  0.00           H
ATOM   1911  CG2 VAL A 706      21.830  48.210  48.350  1.00  0.00           C
ATOM   1912 HG21 VAL A 706      21.370  48.990  49.000  1.00  0.00           H
ATOM   1913 HG22 VAL A 706      22.210  47.380  48.970  1.00  0.00           H
ATOM   1914 HG23 VAL A 706      21.050  47.820  47.680  1.00  0.00           H
ATOM   1915  C   VAL A 706      24.000  48.640  45.450  1.00  0.00           C
ATOM   1916  O   VAL A 706      23.290  49.040  44.470  1.00  0.00           O
ATOM   1917  N   LEU A 707      25.340  48.750  45.440  1.00  0.00           N
ATOM   1918  HN  LEU A 707      25.790  48.680  46.320  1.00  0.00           H
ATOM   1919  CA  LEU A 707      26.070  49.280  44.330  1.00  0.00           C
ATOM   1920  HA  LEU A 707      25.560  50.160  43.970  1.00  0.00           H
ATOM   1921  CB  LEU A 707      27.500  49.760  44.690  1.00  0.00           C
ATOM   1922  HB1 LEU A 707      28.050  48.860  45.030  1.00  0.00           H
ATOM   1923  HB2 LEU A 707      27.510  50.580  45.450  1.00  0.00           H
ATOM   1924  CG  LEU A 707      28.290  50.420  43.530  1.00  0.00           C
ATOM   1925  HG  LEU A 707      28.550  49.520  42.930  1.00  0.00           H
ATOM   1926  CD1 LEU A 707      27.630  51.590  42.750  1.00  0.00           C
ATOM   1927 HD11 LEU A 707      28.200  51.700  41.800  1.00  0.00           H
ATOM   1928 HD12 LEU A 707      27.780  52.520  43.330  1.00  0.00           H
ATOM   1929 HD13 LEU A 707      26.570  51.400  42.500  1.00  0.00           H
ATOM   1930  CD2 LEU A 707      29.550  50.980  44.170  1.00  0.00           C
ATOM   1931 HD21 LEU A 707      30.090  50.100  44.570  1.00  0.00           H
ATOM   1932 HD22 LEU A 707      29.410  51.730  44.990  1.00  0.00           H
ATOM   1933 HD23 LEU A 707      30.150  51.550  43.430  1.00  0.00           H
ATOM   1934  C   LEU A 707      26.080  48.390  43.160  1.00  0.00           C
ATOM   1935  O   LEU A 707      25.790  48.800  42.040  1.00  0.00           O
ATOM   1936  N   VAL A 708      26.230  47.130  43.420  1.00  0.00           N
ATOM   1937  HN  VAL A 708      26.160  46.730  44.330  1.00  0.00           H
ATOM   1938  CA  VAL A 708      26.110  46.140  42.350  1.00  0.00           C
ATOM   1939  HA  VAL A 708      26.790  46.440  41.560  1.00  0.00           H
ATOM   1940  CB  VAL A 708      26.790  44.800  42.700  1.00  0.00           C
ATOM   1941  HB  VAL A 708      26.260  44.340  43.560  1.00  0.00           H
ATOM   1942  CG1 VAL A 708      26.610  43.750  41.520  1.00  0.00           C
ATOM   1943 HG11 VAL A 708      25.600  43.280  41.560  1.00  0.00           H
ATOM   1944 HG12 VAL A 708      27.180  42.820  41.750  1.00  0.00           H
ATOM   1945 HG13 VAL A 708      26.920  44.090  40.510  1.00  0.00           H
ATOM   1946  CG2 VAL A 708      28.300  45.140  42.960  1.00  0.00           C
ATOM   1947 HG21 VAL A 708      28.800  44.190  43.250  1.00  0.00           H
ATOM   1948 HG22 VAL A 708      28.320  45.910  43.760  1.00  0.00           H
ATOM   1949 HG23 VAL A 708      28.770  45.530  42.030  1.00  0.00           H
ATOM   1950  C   VAL A 708      24.760  46.010  41.710  1.00  0.00           C
ATOM   1951  O   VAL A 708      24.630  45.790  40.490  1.00  0.00           O
ATOM   1952  N   ALA A 709      23.650  46.040  42.480  1.00  0.00           N
ATOM   1953  HN  ALA A 709      23.730  46.170  43.470  1.00  0.00           H
ATOM   1954  CA  ALA A 709      22.260  46.050  42.010  1.00  0.00           C
ATOM   1955  HA  ALA A 709      22.170  45.250  41.290  1.00  0.00           H
ATOM   1956  CB  ALA A 709      21.230  45.930  43.210  1.00  0.00           C
ATOM   1957  HB1 ALA A 709      20.170  45.900  42.880  1.00  0.00           H
ATOM   1958  HB2 ALA A 709      21.250  46.860  43.830  1.00  0.00           H
ATOM   1959  HB3 ALA A 709      21.510  45.070  43.870  1.00  0.00           H
ATOM   1960  C   ALA A 709      21.970  47.280  41.200  1.00  0.00           C
ATOM   1961  O   ALA A 709      21.310  47.150  40.140  1.00  0.00           O
ATOM   1962  N   THR A 710      22.480  48.460  41.620  1.00  0.00           N
ATOM   1963  HN  THR A 710      22.950  48.470  42.500  1.00  0.00           H
ATOM   1964  CA  THR A 710      22.300  49.740  40.930  1.00  0.00           C
ATOM   1965  HA  THR A 710      21.330  49.730  40.460  1.00  0.00           H
ATOM   1966  CB  THR A 710      22.380  51.060  41.720  1.00  0.00           C
ATOM   1967  HB  THR A 710      22.470  51.980  41.120  1.00  0.00           H
ATOM   1968  OG1 THR A 710      23.520  51.100  42.710  1.00  0.00           O
ATOM   1969  HG1 THR A 710      23.480  50.270  43.210  1.00  0.00           H
ATOM   1970  CG2 THR A 710      21.020  51.080  42.500  1.00  0.00           C
ATOM   1971 HG21 THR A 710      21.010  51.830  43.330  1.00  0.00           H
ATOM   1972 HG22 THR A 710      20.750  50.090  42.900  1.00  0.00           H
ATOM   1973 HG23 THR A 710      20.170  51.330  41.820  1.00  0.00           H
ATOM   1974  C   THR A 710      23.110  49.880  39.700  1.00  0.00           C
ATOM   1975  O   THR A 710      22.710  50.730  38.820  1.00  0.00           O
ATOM   1976  N   ASP A 711      24.210  49.170  39.590  1.00  0.00           N
ATOM   1977  HN  ASP A 711      24.490  48.750  40.450  1.00  0.00           H
ATOM   1978  CA  ASP A 711      25.160  49.080  38.560  1.00  0.00           C
ATOM   1979  HA  ASP A 711      25.650  48.150  38.820  1.00  0.00           H
ATOM   1980  CB  ASP A 711      24.470  48.940  37.160  1.00  0.00           C
ATOM   1981  HB1 ASP A 711      23.610  49.630  37.040  1.00  0.00           H
ATOM   1982  HB2 ASP A 711      24.220  47.850  37.170  1.00  0.00           H
ATOM   1983  CG  ASP A 711      25.370  49.140  35.930  1.00  0.00           C
ATOM   1984  OD1 ASP A 711      26.580  48.750  36.010  1.00  0.00           O
ATOM   1985  OD2 ASP A 711      24.810  49.430  34.820  1.00  0.00           O
ATOM   1986  C   ASP A 711      26.200  50.140  38.760  1.00  0.00           C
ATOM   1987  O   ASP A 711      25.850  51.300  39.020  1.00  0.00           O
ATOM   1988  N   ALA A 712      27.490  49.810  38.660  1.00  0.00           N
ATOM   1989  HN  ALA A 712      27.810  48.890  38.440  1.00  0.00           H
ATOM   1990  CA  ALA A 712      28.630  50.640  38.780  1.00  0.00           C
ATOM   1991  HA  ALA A 712      28.190  51.570  39.120  1.00  0.00           H
ATOM   1992  CB  ALA A 712      29.610  50.100  39.840  1.00  0.00           C
ATOM   1993  HB1 ALA A 712      29.020  49.730  40.710  1.00  0.00           H
ATOM   1994  HB2 ALA A 712      30.270  50.950  40.110  1.00  0.00           H
ATOM   1995  HB3 ALA A 712      30.260  49.300  39.420  1.00  0.00           H
ATOM   1996  C   ALA A 712      29.260  51.050  37.490  1.00  0.00           C
ATOM   1997  O   ALA A 712      30.150  51.930  37.380  1.00  0.00           O
ATOM   1998  N   SER A 713      28.780  50.580  36.350  1.00  0.00           N
ATOM   1999  HN  SER A 713      27.960  50.030  36.400  1.00  0.00           H
ATOM   2000  CA  SER A 713      29.340  50.870  34.990  1.00  0.00           C
ATOM   2001  HA  SER A 713      30.390  50.630  34.990  1.00  0.00           H
ATOM   2002  CB  SER A 713      28.470  50.150  33.920  1.00  0.00           C
ATOM   2003  HB1 SER A 713      28.820  50.250  32.870  1.00  0.00           H
ATOM   2004  HB2 SER A 713      27.410  50.460  34.060  1.00  0.00           H
ATOM   2005  OG  SER A 713      28.520  48.770  34.140  1.00  0.00           O
ATOM   2006  HG1 SER A 713      27.950  48.650  34.900  1.00  0.00           H
ATOM   2007  C   SER A 713      29.260  52.300  34.570  1.00  0.00           C
ATOM   2008  O   SER A 713      30.220  52.750  33.950  1.00  0.00           O
ATOM   2009  N   SER A 714      28.230  53.080  34.820  1.00  0.00           N
ATOM   2010  HN  SER A 714      27.430  52.870  35.380  1.00  0.00           H
ATOM   2011  CA  SER A 714      28.320  54.560  34.540  1.00  0.00           C
ATOM   2012  HA  SER A 714      28.640  54.870  33.550  1.00  0.00           H
ATOM   2013  CB  SER A 714      26.950  55.210  34.770  1.00  0.00           C
ATOM   2014  HB1 SER A 714      26.950  56.270  34.440  1.00  0.00           H
ATOM   2015  HB2 SER A 714      26.660  55.200  35.840  1.00  0.00           H
ATOM   2016  OG  SER A 714      26.060  54.590  33.860  1.00  0.00           O
ATOM   2017  HG1 SER A 714      25.830  53.710  34.190  1.00  0.00           H
ATOM   2018  C   SER A 714      29.290  55.170  35.490  1.00  0.00           C
ATOM   2019  O   SER A 714      29.910  56.160  35.040  1.00  0.00           O
ATOM   2020  N   LEU A 715      29.410  54.760  36.740  1.00  0.00           N
ATOM   2021  HN  LEU A 715      28.870  53.940  36.940  1.00  0.00           H
ATOM   2022  CA  LEU A 715      30.260  55.330  37.700  1.00  0.00           C
ATOM   2023  HA  LEU A 715      30.150  56.400  37.620  1.00  0.00           H
ATOM   2024  CB  LEU A 715      29.870  54.850  39.150  1.00  0.00           C
ATOM   2025  HB1 LEU A 715      30.750  54.850  39.830  1.00  0.00           H
ATOM   2026  HB2 LEU A 715      29.680  53.760  39.100  1.00  0.00           H
ATOM   2027  CG  LEU A 715      28.530  55.490  39.720  1.00  0.00           C
ATOM   2028  HG  LEU A 715      27.810  55.480  38.870  1.00  0.00           H
ATOM   2029  CD1 LEU A 715      27.900  54.890  41.060  1.00  0.00           C
ATOM   2030 HD11 LEU A 715      28.640  54.960  41.890  1.00  0.00           H
ATOM   2031 HD12 LEU A 715      27.630  53.820  40.930  1.00  0.00           H
ATOM   2032 HD13 LEU A 715      26.970  55.380  41.410  1.00  0.00           H
ATOM   2033  CD2 LEU A 715      28.660  57.000  39.950  1.00  0.00           C
ATOM   2034 HD21 LEU A 715      27.670  57.520  40.030  1.00  0.00           H
ATOM   2035 HD22 LEU A 715      29.310  57.540  39.230  1.00  0.00           H
ATOM   2036 HD23 LEU A 715      29.120  57.130  40.940  1.00  0.00           H
ATOM   2037  C   LEU A 715      31.690  55.090  37.400  1.00  0.00           C
ATOM   2038  O   LEU A 715      32.570  55.960  37.630  1.00  0.00           O
ATOM   2039  N   VAL A 716      31.980  53.900  36.810  1.00  0.00           N
ATOM   2040  HN  VAL A 716      31.230  53.250  36.850  1.00  0.00           H
ATOM   2041  CA  VAL A 716      33.270  53.530  36.280  1.00  0.00           C
ATOM   2042  HA  VAL A 716      33.910  53.580  37.160  1.00  0.00           H
ATOM   2043  CB  VAL A 716      33.260  52.080  35.840  1.00  0.00           C
ATOM   2044  HB  VAL A 716      32.320  51.920  35.250  1.00  0.00           H
ATOM   2045  CG1 VAL A 716      34.390  51.790  34.800  1.00  0.00           C
ATOM   2046 HG11 VAL A 716      34.520  50.700  34.760  1.00  0.00           H
ATOM   2047 HG12 VAL A 716      35.320  52.180  35.280  1.00  0.00           H
ATOM   2048 HG13 VAL A 716      34.270  52.270  33.810  1.00  0.00           H
ATOM   2049  CG2 VAL A 716      33.430  51.220  37.090  1.00  0.00           C
ATOM   2050 HG21 VAL A 716      32.490  51.200  37.700  1.00  0.00           H
ATOM   2051 HG22 VAL A 716      34.280  51.680  37.650  1.00  0.00           H
ATOM   2052 HG23 VAL A 716      33.730  50.180  36.880  1.00  0.00           H
ATOM   2053  C   VAL A 716      33.810  54.490  35.280  1.00  0.00           C
ATOM   2054  O   VAL A 716      34.980  54.780  35.290  1.00  0.00           O
ATOM   2055  N   CYS A 717      32.920  54.930  34.410  1.00  0.00           N
ATOM   2056  HN  CYS A 717      32.020  54.530  34.550  1.00  0.00           H
ATOM   2057  CA  CYS A 717      33.230  55.740  33.220  1.00  0.00           C
ATOM   2058  HA  CYS A 717      33.880  55.240  32.510  1.00  0.00           H
ATOM   2059  CB  CYS A 717      31.990  56.210  32.520  1.00  0.00           C
ATOM   2060  HB1 CYS A 717      32.200  56.850  31.630  1.00  0.00           H
ATOM   2061  HB2 CYS A 717      31.360  56.840  33.180  1.00  0.00           H
ATOM   2062  SG  CYS A 717      31.170  54.800  31.730  1.00  0.00           S
ATOM   2063  HG1 CYS A 717      30.140  54.640  32.560  1.00  0.00           H
ATOM   2064  C   CYS A 717      33.950  57.020  33.620  1.00  0.00           C
ATOM   2065  O   CYS A 717      34.930  57.420  32.990  1.00  0.00           O
ATOM   2066  N   TYR A 718      33.570  57.560  34.780  1.00  0.00           N
ATOM   2067  HN  TYR A 718      33.000  56.970  35.360  1.00  0.00           H
ATOM   2068  CA  TYR A 718      33.940  58.810  35.350  1.00  0.00           C
ATOM   2069  HA  TYR A 718      34.160  59.530  34.570  1.00  0.00           H
ATOM   2070  CB  TYR A 718      32.840  59.500  36.150  1.00  0.00           C
ATOM   2071  HB1 TYR A 718      33.150  60.510  36.510  1.00  0.00           H
ATOM   2072  HB2 TYR A 718      32.580  58.930  37.060  1.00  0.00           H
ATOM   2073  CG  TYR A 718      31.600  59.670  35.240  1.00  0.00           C
ATOM   2074  CD1 TYR A 718      31.690  60.490  34.070  1.00  0.00           C
ATOM   2075  HD1 TYR A 718      32.670  60.890  33.860  1.00  0.00           H
ATOM   2076  CE1 TYR A 718      30.570  60.880  33.360  1.00  0.00           C
ATOM   2077  HE1 TYR A 718      30.730  61.470  32.490  1.00  0.00           H
ATOM   2078  CZ  TYR A 718      29.260  60.530  33.750  1.00  0.00           C
ATOM   2079  OH  TYR A 718      28.070  60.970  33.050  1.00  0.00           O
ATOM   2080  HH  TYR A 718      27.350  60.390  33.300  1.00  0.00           H
ATOM   2081  CD2 TYR A 718      30.310  59.190  35.590  1.00  0.00           C
ATOM   2082  HD2 TYR A 718      30.090  58.540  36.440  1.00  0.00           H
ATOM   2083  CE2 TYR A 718      29.210  59.700  34.850  1.00  0.00           C
ATOM   2084  HE2 TYR A 718      28.280  59.370  35.290  1.00  0.00           H
ATOM   2085  C   TYR A 718      35.170  58.750  36.280  1.00  0.00           C
ATOM   2086  O   TYR A 718      35.670  59.760  36.670  1.00  0.00           O
ATOM   2087  N   ILE A 719      35.630  57.520  36.720  1.00  0.00           N
ATOM   2088  HN  ILE A 719      35.110  56.700  36.500  1.00  0.00           H
ATOM   2089  CA  ILE A 719      36.950  57.280  37.240  1.00  0.00           C
ATOM   2090  HA  ILE A 719      37.150  58.120  37.910  1.00  0.00           H
ATOM   2091  CB  ILE A 719      36.940  55.870  37.940  1.00  0.00           C
ATOM   2092  HB  ILE A 719      36.620  55.170  37.140  1.00  0.00           H
ATOM   2093  CG2 ILE A 719      38.380  55.610  38.380  1.00  0.00           C
ATOM   2094 HG21 ILE A 719      38.650  56.320  39.180  1.00  0.00           H
ATOM   2095 HG22 ILE A 719      39.090  55.630  37.520  1.00  0.00           H
ATOM   2096 HG23 ILE A 719      38.320  54.680  38.970  1.00  0.00           H
ATOM   2097  CG1 ILE A 719      36.000  55.800  39.220  1.00  0.00           C
ATOM   2098 HG11 ILE A 719      36.320  54.880  39.760  1.00  0.00           H
ATOM   2099 HG12 ILE A 719      34.940  55.750  38.900  1.00  0.00           H
ATOM   2100  CD  ILE A 719      36.060  57.000  40.160  1.00  0.00           C
ATOM   2101  HD1 ILE A 719      35.730  57.970  39.740  1.00  0.00           H
ATOM   2102  HD2 ILE A 719      37.080  57.110  40.570  1.00  0.00           H
ATOM   2103  HD3 ILE A 719      35.380  56.770  41.010  1.00  0.00           H
ATOM   2104  C   ILE A 719      37.910  57.250  36.000  1.00  0.00           C
ATOM   2105  O   ILE A 719      38.000  56.230  35.320  1.00  0.00           O
ATOM   2106  N   THR A 720      38.620  58.380  35.740  1.00  0.00           N
ATOM   2107  HN  THR A 720      38.540  59.170  36.340  1.00  0.00           H
ATOM   2108  CA  THR A 720      39.610  58.450  34.700  1.00  0.00           C
ATOM   2109  HA  THR A 720      39.610  57.520  34.170  1.00  0.00           H
ATOM   2110  CB  THR A 720      39.280  59.520  33.600  1.00  0.00           C
ATOM   2111  HB  THR A 720      39.910  59.310  32.720  1.00  0.00           H
ATOM   2112  OG1 THR A 720      39.410  60.880  34.120  1.00  0.00           O
ATOM   2113  HG1 THR A 720      39.700  61.410  33.370  1.00  0.00           H
ATOM   2114  CG2 THR A 720      37.850  59.220  33.100  1.00  0.00           C
ATOM   2115 HG21 THR A 720      37.890  58.260  32.540  1.00  0.00           H
ATOM   2116 HG22 THR A 720      37.500  59.990  32.380  1.00  0.00           H
ATOM   2117 HG23 THR A 720      37.110  59.220  33.930  1.00  0.00           H
ATOM   2118  C   THR A 720      40.970  58.620  35.340  1.00  0.00           C
ATOM   2119  O   THR A 720      41.030  58.760  36.550  1.00  0.00           O
ATOM   2120  N   ARG A 721      42.020  58.620  34.450  1.00  0.00           N
ATOM   2121  HN  ARG A 721      41.840  58.450  33.480  1.00  0.00           H
ATOM   2122  CA  ARG A 721      43.450  58.570  34.890  1.00  0.00           C
ATOM   2123  HA  ARG A 721      43.410  57.710  35.540  1.00  0.00           H
ATOM   2124  CB  ARG A 721      44.460  58.180  33.760  1.00  0.00           C
ATOM   2125  HB1 ARG A 721      45.410  58.250  34.340  1.00  0.00           H
ATOM   2126  HB2 ARG A 721      44.570  58.880  32.920  1.00  0.00           H
ATOM   2127  CG  ARG A 721      44.310  56.670  33.280  1.00  0.00           C
ATOM   2128  HG1 ARG A 721      45.040  56.640  32.440  1.00  0.00           H
ATOM   2129  HG2 ARG A 721      43.310  56.500  32.820  1.00  0.00           H
ATOM   2130  CD  ARG A 721      44.620  55.530  34.280  1.00  0.00           C
ATOM   2131  HD1 ARG A 721      44.470  54.550  33.790  1.00  0.00           H
ATOM   2132  HD2 ARG A 721      44.000  55.690  35.190  1.00  0.00           H
ATOM   2133  NE  ARG A 721      46.060  55.640  34.690  1.00  0.00           N
ATOM   2134  HE  ARG A 721      46.770  56.050  34.120  1.00  0.00           H
ATOM   2135  CZ  ARG A 721      46.660  54.920  35.580  1.00  0.00           C
ATOM   2136  NH1 ARG A 721      46.110  53.920  36.270  1.00  0.00           N
ATOM   2137 HH11 ARG A 721      45.120  53.880  36.430  1.00  0.00           H
ATOM   2138 HH12 ARG A 721      46.670  53.510  36.990  1.00  0.00           H
ATOM   2139  NH2 ARG A 721      47.980  54.970  35.570  1.00  0.00           N
ATOM   2140 HH21 ARG A 721      48.350  55.580  34.870  1.00  0.00           H
ATOM   2141 HH22 ARG A 721      48.470  54.260  36.080  1.00  0.00           H
ATOM   2142  C   ARG A 721      43.790  59.720  35.890  1.00  0.00           C
ATOM   2143  O   ARG A 721      44.450  59.520  36.900  1.00  0.00           O
ATOM   2144  N   PHE A 722      43.330  60.970  35.730  1.00  0.00           N
ATOM   2145  HN  PHE A 722      42.870  61.170  34.870  1.00  0.00           H
ATOM   2146  CA  PHE A 722      43.620  62.030  36.620  1.00  0.00           C
ATOM   2147  HA  PHE A 722      44.680  62.210  36.660  1.00  0.00           H
ATOM   2148  CB  PHE A 722      42.920  63.310  36.010  1.00  0.00           C
ATOM   2149  HB1 PHE A 722      41.850  63.020  35.950  1.00  0.00           H
ATOM   2150  HB2 PHE A 722      43.230  63.320  34.940  1.00  0.00           H
ATOM   2151  CG  PHE A 722      43.010  64.510  36.810  1.00  0.00           C
ATOM   2152  CD1 PHE A 722      44.040  65.440  36.550  1.00  0.00           C
ATOM   2153  HD1 PHE A 722      44.780  65.230  35.800  1.00  0.00           H
ATOM   2154  CE1 PHE A 722      44.070  66.690  37.190  1.00  0.00           C
ATOM   2155  HE1 PHE A 722      44.930  67.350  37.100  1.00  0.00           H
ATOM   2156  CZ  PHE A 722      43.000  66.970  38.130  1.00  0.00           C
ATOM   2157  HZ  PHE A 722      43.260  67.910  38.570  1.00  0.00           H
ATOM   2158  CD2 PHE A 722      42.040  64.810  37.800  1.00  0.00           C
ATOM   2159  HD2 PHE A 722      41.220  64.130  37.960  1.00  0.00           H
ATOM   2160  CE2 PHE A 722      42.060  66.000  38.510  1.00  0.00           C
ATOM   2161  HE2 PHE A 722      41.180  66.270  39.090  1.00  0.00           H
ATOM   2162  C   PHE A 722      43.140  61.780  38.100  1.00  0.00           C
ATOM   2163  O   PHE A 722      43.940  61.920  39.030  1.00  0.00           O
ATOM   2164  N   THR A 723      41.900  61.340  38.280  1.00  0.00           N
ATOM   2165  HN  THR A 723      41.310  61.170  37.490  1.00  0.00           H
ATOM   2166  CA  THR A 723      41.440  60.850  39.550  1.00  0.00           C
ATOM   2167  HA  THR A 723      41.580  61.620  40.280  1.00  0.00           H
ATOM   2168  CB  THR A 723      39.930  60.600  39.560  1.00  0.00           C
ATOM   2169  HB  THR A 723      39.660  59.970  38.690  1.00  0.00           H
ATOM   2170  OG1 THR A 723      39.310  61.880  39.370  1.00  0.00           O
ATOM   2171  HG1 THR A 723      39.370  62.120  38.440  1.00  0.00           H
ATOM   2172  CG2 THR A 723      39.270  59.960  40.800  1.00  0.00           C
ATOM   2173 HG21 THR A 723      39.510  58.870  40.820  1.00  0.00           H
ATOM   2174 HG22 THR A 723      38.210  60.070  40.510  1.00  0.00           H
ATOM   2175 HG23 THR A 723      39.630  60.470  41.720  1.00  0.00           H
ATOM   2176  C   THR A 723      42.150  59.620  40.040  1.00  0.00           C
ATOM   2177  O   THR A 723      42.540  59.500  41.180  1.00  0.00           O
ATOM   2178  N   GLU A 724      42.540  58.720  39.100  1.00  0.00           N
ATOM   2179  HN  GLU A 724      42.380  58.720  38.110  1.00  0.00           H
ATOM   2180  CA  GLU A 724      43.210  57.530  39.490  1.00  0.00           C
ATOM   2181  HA  GLU A 724      42.610  57.000  40.210  1.00  0.00           H
ATOM   2182  CB  GLU A 724      43.320  56.490  38.270  1.00  0.00           C
ATOM   2183  HB1 GLU A 724      43.960  55.710  38.750  1.00  0.00           H
ATOM   2184  HB2 GLU A 724      43.850  56.830  37.360  1.00  0.00           H
ATOM   2185  CG  GLU A 724      42.030  55.670  37.910  1.00  0.00           C
ATOM   2186  HG1 GLU A 724      41.210  56.360  37.670  1.00  0.00           H
ATOM   2187  HG2 GLU A 724      41.710  55.150  38.840  1.00  0.00           H
ATOM   2188  CD  GLU A 724      42.250  54.560  36.880  1.00  0.00           C
ATOM   2189  OE1 GLU A 724      41.210  54.000  36.420  1.00  0.00           O
ATOM   2190  OE2 GLU A 724      43.400  54.070  36.760  1.00  0.00           O
ATOM   2191  C   GLU A 724      44.600  57.770  40.190  1.00  0.00           C
ATOM   2192  O   GLU A 724      44.870  57.270  41.250  1.00  0.00           O
ATOM   2193  N   GLU A 725      45.420  58.590  39.500  1.00  0.00           N
ATOM   2194  HN  GLU A 725      44.980  58.980  38.700  1.00  0.00           H
ATOM   2195  CA  GLU A 725      46.770  58.880  39.870  1.00  0.00           C
ATOM   2196  HA  GLU A 725      47.240  58.000  40.260  1.00  0.00           H
ATOM   2197  CB  GLU A 725      47.520  59.520  38.680  1.00  0.00           C
ATOM   2198  HB1 GLU A 725      48.510  59.760  39.130  1.00  0.00           H
ATOM   2199  HB2 GLU A 725      47.030  60.450  38.350  1.00  0.00           H
ATOM   2200  CG  GLU A 725      47.720  58.380  37.660  1.00  0.00           C
ATOM   2201  HG1 GLU A 725      46.730  58.230  37.180  1.00  0.00           H
ATOM   2202  HG2 GLU A 725      48.000  57.500  38.270  1.00  0.00           H
ATOM   2203  CD  GLU A 725      48.760  58.610  36.550  1.00  0.00           C
ATOM   2204  OE1 GLU A 725      49.940  58.720  36.880  1.00  0.00           O
ATOM   2205  OE2 GLU A 725      48.410  58.880  35.390  1.00  0.00           O
ATOM   2206  C   GLU A 725      46.790  59.900  41.080  1.00  0.00           C
ATOM   2207  O   GLU A 725      47.720  59.760  41.940  1.00  0.00           O
ATOM   2208  N   ALA A 726      45.790  60.830  41.180  1.00  0.00           N
ATOM   2209  HN  ALA A 726      45.050  60.770  40.510  1.00  0.00           H
ATOM   2210  CA  ALA A 726      45.640  61.710  42.340  1.00  0.00           C
ATOM   2211  HA  ALA A 726      46.540  62.250  42.590  1.00  0.00           H
ATOM   2212  CB  ALA A 726      44.650  62.830  42.120  1.00  0.00           C
ATOM   2213  HB1 ALA A 726      43.580  62.600  41.990  1.00  0.00           H
ATOM   2214  HB2 ALA A 726      44.850  63.420  41.190  1.00  0.00           H
ATOM   2215  HB3 ALA A 726      44.700  63.540  42.980  1.00  0.00           H
ATOM   2216  C   ALA A 726      45.310  60.940  43.580  1.00  0.00           C
ATOM   2217  O   ALA A 726      46.010  61.080  44.590  1.00  0.00           O
ATOM   2218  N   PHE A 727      44.330  60.000  43.570  1.00  0.00           N
ATOM   2219  HN  PHE A 727      43.720  59.780  42.800  1.00  0.00           H
ATOM   2220  CA  PHE A 727      44.000  59.080  44.640  1.00  0.00           C
ATOM   2221  HA  PHE A 727      43.710  59.550  45.560  1.00  0.00           H
ATOM   2222  CB  PHE A 727      42.830  58.260  44.130  1.00  0.00           C
ATOM   2223  HB1 PHE A 727      42.980  57.750  43.160  1.00  0.00           H
ATOM   2224  HB2 PHE A 727      42.010  59.010  44.040  1.00  0.00           H
ATOM   2225  CG  PHE A 727      42.260  57.070  45.030  1.00  0.00           C
ATOM   2226  CD1 PHE A 727      42.630  55.790  44.790  1.00  0.00           C
ATOM   2227  HD1 PHE A 727      43.530  55.480  44.300  1.00  0.00           H
ATOM   2228  CE1 PHE A 727      41.980  54.750  45.430  1.00  0.00           C
ATOM   2229  HE1 PHE A 727      42.360  53.740  45.290  1.00  0.00           H
ATOM   2230  CZ  PHE A 727      40.880  54.970  46.240  1.00  0.00           C
ATOM   2231  HZ  PHE A 727      40.390  54.130  46.710  1.00  0.00           H
ATOM   2232  CD2 PHE A 727      41.130  57.280  45.840  1.00  0.00           C
ATOM   2233  HD2 PHE A 727      40.750  58.290  45.850  1.00  0.00           H
ATOM   2234  CE2 PHE A 727      40.370  56.210  46.370  1.00  0.00           C
ATOM   2235  HE2 PHE A 727      39.490  56.540  46.910  1.00  0.00           H
ATOM   2236  C   PHE A 727      45.170  58.190  45.080  1.00  0.00           C
ATOM   2237  O   PHE A 727      45.560  58.030  46.220  1.00  0.00           O
ATOM   2238  N   ALA A 728      45.770  57.480  44.100  1.00  0.00           N
ATOM   2239  HN  ALA A 728      45.420  57.500  43.170  1.00  0.00           H
ATOM   2240  CA  ALA A 728      46.940  56.680  44.290  1.00  0.00           C
ATOM   2241  HA  ALA A 728      46.650  55.990  45.060  1.00  0.00           H
ATOM   2242  CB  ALA A 728      47.250  55.840  43.030  1.00  0.00           C
ATOM   2243  HB1 ALA A 728      47.270  56.510  42.130  1.00  0.00           H
ATOM   2244  HB2 ALA A 728      46.370  55.180  42.870  1.00  0.00           H
ATOM   2245  HB3 ALA A 728      48.150  55.250  43.250  1.00  0.00           H
ATOM   2246  C   ALA A 728      48.130  57.430  44.870  1.00  0.00           C
ATOM   2247  O   ALA A 728      48.710  56.910  45.800  1.00  0.00           O
ATOM   2248  N   ALA A 729      48.480  58.710  44.460  1.00  0.00           N
ATOM   2249  HN  ALA A 729      47.930  59.260  43.840  1.00  0.00           H
ATOM   2250  CA  ALA A 729      49.750  59.330  44.920  1.00  0.00           C
ATOM   2251  HA  ALA A 729      50.570  58.630  44.820  1.00  0.00           H
ATOM   2252  CB  ALA A 729      49.960  60.550  44.010  1.00  0.00           C
ATOM   2253  HB1 ALA A 729      49.040  61.170  44.060  1.00  0.00           H
ATOM   2254  HB2 ALA A 729      50.010  60.270  42.930  1.00  0.00           H
ATOM   2255  HB3 ALA A 729      50.910  61.100  44.180  1.00  0.00           H
ATOM   2256  C   ALA A 729      49.610  59.760  46.370  1.00  0.00           C
ATOM   2257  O   ALA A 729      50.560  59.810  47.110  1.00  0.00           O
ATOM   2258  N   LEU A 730      48.410  60.120  46.760  1.00  0.00           N
ATOM   2259  HN  LEU A 730      47.740  60.350  46.060  1.00  0.00           H
ATOM   2260  CA  LEU A 730      47.990  60.480  48.120  1.00  0.00           C
ATOM   2261  HA  LEU A 730      48.630  61.290  48.420  1.00  0.00           H
ATOM   2262  CB  LEU A 730      46.510  60.860  48.170  1.00  0.00           C
ATOM   2263  HB1 LEU A 730      46.170  60.980  49.230  1.00  0.00           H
ATOM   2264  HB2 LEU A 730      45.750  60.180  47.740  1.00  0.00           H
ATOM   2265  CG  LEU A 730      46.150  62.290  47.610  1.00  0.00           C
ATOM   2266  HG  LEU A 730      46.430  62.280  46.530  1.00  0.00           H
ATOM   2267  CD1 LEU A 730      44.700  62.800  47.820  1.00  0.00           C
ATOM   2268 HD11 LEU A 730      44.010  62.000  47.490  1.00  0.00           H
ATOM   2269 HD12 LEU A 730      44.350  63.660  47.220  1.00  0.00           H
ATOM   2270 HD13 LEU A 730      44.620  62.900  48.930  1.00  0.00           H
ATOM   2271  CD2 LEU A 730      46.980  63.320  48.320  1.00  0.00           C
ATOM   2272 HD21 LEU A 730      46.630  64.310  47.960  1.00  0.00           H
ATOM   2273 HD22 LEU A 730      48.030  63.270  47.960  1.00  0.00           H
ATOM   2274 HD23 LEU A 730      47.020  63.250  49.430  1.00  0.00           H
ATOM   2275  C   LEU A 730      48.140  59.270  49.090  1.00  0.00           C
ATOM   2276  O   LEU A 730      48.700  59.470  50.180  1.00  0.00           O
ATOM   2277  N   ILE A 731      47.790  58.030  48.690  1.00  0.00           N
ATOM   2278  HN  ILE A 731      47.200  57.930  47.890  1.00  0.00           H
ATOM   2279  CA  ILE A 731      48.160  56.810  49.400  1.00  0.00           C
ATOM   2280  HA  ILE A 731      47.900  57.070  50.410  1.00  0.00           H
ATOM   2281  CB  ILE A 731      47.360  55.590  48.870  1.00  0.00           C
ATOM   2282  HB  ILE A 731      47.600  55.340  47.810  1.00  0.00           H
ATOM   2283  CG2 ILE A 731      47.690  54.400  49.800  1.00  0.00           C
ATOM   2284 HG21 ILE A 731      48.720  54.030  49.590  1.00  0.00           H
ATOM   2285 HG22 ILE A 731      46.930  53.650  49.470  1.00  0.00           H
ATOM   2286 HG23 ILE A 731      47.550  54.630  50.880  1.00  0.00           H
ATOM   2287  CG1 ILE A 731      45.830  55.880  49.000  1.00  0.00           C
ATOM   2288 HG11 ILE A 731      45.570  56.930  48.690  1.00  0.00           H
ATOM   2289 HG12 ILE A 731      45.550  55.870  50.080  1.00  0.00           H
ATOM   2290  CD  ILE A 731      44.930  54.900  48.230  1.00  0.00           C
ATOM   2291  HD1 ILE A 731      44.840  53.930  48.770  1.00  0.00           H
ATOM   2292  HD2 ILE A 731      45.520  54.640  47.330  1.00  0.00           H
ATOM   2293  HD3 ILE A 731      43.900  55.220  47.930  1.00  0.00           H
ATOM   2294  C   ILE A 731      49.650  56.610  49.510  1.00  0.00           C
ATOM   2295  O   ILE A 731      50.150  56.230  50.520  1.00  0.00           O
ATOM   2296  N   CYS A 732      50.400  56.770  48.420  1.00  0.00           N
ATOM   2297  HN  CYS A 732      49.930  57.030  47.580  1.00  0.00           H
ATOM   2298  CA  CYS A 732      51.910  56.650  48.290  1.00  0.00           C
ATOM   2299  HA  CYS A 732      52.100  55.650  48.650  1.00  0.00           H
ATOM   2300  CB  CYS A 732      52.610  56.910  46.970  1.00  0.00           C
ATOM   2301  HB1 CYS A 732      53.700  56.720  47.030  1.00  0.00           H
ATOM   2302  HB2 CYS A 732      52.560  57.990  46.750  1.00  0.00           H
ATOM   2303  SG  CYS A 732      51.720  55.950  45.670  1.00  0.00           S
ATOM   2304  HG1 CYS A 732      50.480  56.310  45.930  1.00  0.00           H
ATOM   2305  C   CYS A 732      52.600  57.600  49.260  1.00  0.00           C
ATOM   2306  O   CYS A 732      53.430  57.200  50.090  1.00  0.00           O
ATOM   2307  N   ILE A 733      52.140  58.880  49.280  1.00  0.00           N
ATOM   2308  HN  ILE A 733      51.540  59.240  48.570  1.00  0.00           H
ATOM   2309  CA  ILE A 733      52.680  59.850  50.200  1.00  0.00           C
ATOM   2310  HA  ILE A 733      53.690  59.500  50.310  1.00  0.00           H
ATOM   2311  CB  ILE A 733      52.750  61.250  49.690  1.00  0.00           C
ATOM   2312  HB  ILE A 733      53.410  61.860  50.360  1.00  0.00           H
ATOM   2313  CG2 ILE A 733      53.610  61.180  48.400  1.00  0.00           C
ATOM   2314 HG21 ILE A 733      53.710  62.210  48.010  1.00  0.00           H
ATOM   2315 HG22 ILE A 733      53.100  60.660  47.560  1.00  0.00           H
ATOM   2316 HG23 ILE A 733      54.540  60.650  48.710  1.00  0.00           H
ATOM   2317  CG1 ILE A 733      51.380  61.910  49.450  1.00  0.00           C
ATOM   2318 HG11 ILE A 733      50.670  61.610  50.250  1.00  0.00           H
ATOM   2319 HG12 ILE A 733      51.100  61.570  48.430  1.00  0.00           H
ATOM   2320  CD  ILE A 733      51.410  63.410  49.360  1.00  0.00           C
ATOM   2321  HD1 ILE A 733      51.660  63.870  50.340  1.00  0.00           H
ATOM   2322  HD2 ILE A 733      50.410  63.800  49.080  1.00  0.00           H
ATOM   2323  HD3 ILE A 733      52.060  63.800  48.530  1.00  0.00           H
ATOM   2324  C   ILE A 733      52.240  59.770  51.670  1.00  0.00           C
ATOM   2325  O   ILE A 733      53.010  60.160  52.520  1.00  0.00           O
ATOM   2326  N   ILE A 734      51.020  59.190  51.940  1.00  0.00           N
ATOM   2327  HN  ILE A 734      50.190  59.130  51.390  1.00  0.00           H
ATOM   2328  CA  ILE A 734      50.720  58.690  53.330  1.00  0.00           C
ATOM   2329  HA  ILE A 734      50.970  59.450  54.050  1.00  0.00           H
ATOM   2330  CB  ILE A 734      49.220  58.450  53.480  1.00  0.00           C
ATOM   2331  HB  ILE A 734      48.820  57.840  52.650  1.00  0.00           H
ATOM   2332  CG2 ILE A 734      48.890  57.590  54.730  1.00  0.00           C
ATOM   2333 HG21 ILE A 734      47.780  57.600  54.770  1.00  0.00           H
ATOM   2334 HG22 ILE A 734      49.110  58.040  55.720  1.00  0.00           H
ATOM   2335 HG23 ILE A 734      49.270  56.550  54.660  1.00  0.00           H
ATOM   2336  CG1 ILE A 734      48.280  59.770  53.450  1.00  0.00           C
ATOM   2337 HG11 ILE A 734      48.870  60.500  52.880  1.00  0.00           H
ATOM   2338 HG12 ILE A 734      48.260  60.190  54.470  1.00  0.00           H
ATOM   2339  CD  ILE A 734      46.860  59.650  52.950  1.00  0.00           C
ATOM   2340  HD1 ILE A 734      46.810  59.080  52.000  1.00  0.00           H
ATOM   2341  HD2 ILE A 734      46.460  60.690  52.870  1.00  0.00           H
ATOM   2342  HD3 ILE A 734      46.280  59.120  53.740  1.00  0.00           H
ATOM   2343  C   ILE A 734      51.580  57.520  53.730  1.00  0.00           C
ATOM   2344  O   ILE A 734      52.110  57.510  54.810  1.00  0.00           O
ATOM   2345  N   PHE A 735      51.920  56.600  52.810  1.00  0.00           N
ATOM   2346  HN  PHE A 735      51.520  56.500  51.910  1.00  0.00           H
ATOM   2347  CA  PHE A 735      52.880  55.500  53.160  1.00  0.00           C
ATOM   2348  HA  PHE A 735      52.520  55.100  54.100  1.00  0.00           H
ATOM   2349  CB  PHE A 735      52.820  54.230  52.210  1.00  0.00           C
ATOM   2350  HB1 PHE A 735      53.730  53.610  52.300  1.00  0.00           H
ATOM   2351  HB2 PHE A 735      52.930  54.470  51.130  1.00  0.00           H
ATOM   2352  CG  PHE A 735      51.640  53.360  52.270  1.00  0.00           C
ATOM   2353  CD1 PHE A 735      50.440  53.650  52.910  1.00  0.00           C
ATOM   2354  HD1 PHE A 735      50.310  54.530  53.510  1.00  0.00           H
ATOM   2355  CE1 PHE A 735      49.390  52.720  52.940  1.00  0.00           C
ATOM   2356  HE1 PHE A 735      48.490  53.070  53.420  1.00  0.00           H
ATOM   2357  CZ  PHE A 735      49.410  51.590  52.070  1.00  0.00           C
ATOM   2358  HZ  PHE A 735      48.670  50.810  51.980  1.00  0.00           H
ATOM   2359  CD2 PHE A 735      51.720  52.170  51.530  1.00  0.00           C
ATOM   2360  HD2 PHE A 735      52.680  51.920  51.120  1.00  0.00           H
ATOM   2361  CE2 PHE A 735      50.680  51.260  51.440  1.00  0.00           C
ATOM   2362  HE2 PHE A 735      50.660  50.400  50.790  1.00  0.00           H
ATOM   2363  C   PHE A 735      54.320  56.010  53.550  1.00  0.00           C
ATOM   2364  O   PHE A 735      54.940  55.510  54.460  1.00  0.00           O
ATOM   2365  N   ILE A 736      54.830  56.960  52.820  1.00  0.00           N
ATOM   2366  HN  ILE A 736      54.130  57.310  52.210  1.00  0.00           H
ATOM   2367  CA  ILE A 736      56.030  57.730  53.130  1.00  0.00           C
ATOM   2368  HA  ILE A 736      56.830  57.010  53.190  1.00  0.00           H
ATOM   2369  CB  ILE A 736      56.400  58.630  51.950  1.00  0.00           C
ATOM   2370  HB  ILE A 736      55.520  59.240  51.630  1.00  0.00           H
ATOM   2371  CG2 ILE A 736      57.590  59.510  52.350  1.00  0.00           C
ATOM   2372 HG21 ILE A 736      58.490  58.920  52.650  1.00  0.00           H
ATOM   2373 HG22 ILE A 736      57.290  60.130  53.230  1.00  0.00           H
ATOM   2374 HG23 ILE A 736      57.790  60.150  51.470  1.00  0.00           H
ATOM   2375  CG1 ILE A 736      56.830  57.700  50.830  1.00  0.00           C
ATOM   2376 HG11 ILE A 736      56.230  56.770  50.910  1.00  0.00           H
ATOM   2377 HG12 ILE A 736      57.860  57.330  50.950  1.00  0.00           H
ATOM   2378  CD  ILE A 736      56.770  58.230  49.380  1.00  0.00           C
ATOM   2379  HD1 ILE A 736      57.540  59.030  49.270  1.00  0.00           H
ATOM   2380  HD2 ILE A 736      55.730  58.620  49.270  1.00  0.00           H
ATOM   2381  HD3 ILE A 736      57.010  57.520  48.560  1.00  0.00           H
ATOM   2382  C   ILE A 736      55.980  58.490  54.520  1.00  0.00           C
ATOM   2383  O   ILE A 736      56.880  58.360  55.320  1.00  0.00           O
ATOM   2384  N   TYR A 737      54.930  59.170  54.890  1.00  0.00           N
ATOM   2385  HN  TYR A 737      54.080  59.160  54.370  1.00  0.00           H
ATOM   2386  CA  TYR A 737      54.790  59.840  56.150  1.00  0.00           C
ATOM   2387  HA  TYR A 737      55.800  60.180  56.350  1.00  0.00           H
ATOM   2388  CB  TYR A 737      53.800  61.080  56.150  1.00  0.00           C
ATOM   2389  HB1 TYR A 737      52.740  60.760  56.040  1.00  0.00           H
ATOM   2390  HB2 TYR A 737      53.970  61.690  55.230  1.00  0.00           H
ATOM   2391  CG  TYR A 737      53.840  61.970  57.400  1.00  0.00           C
ATOM   2392  CD1 TYR A 737      52.700  62.410  58.170  1.00  0.00           C
ATOM   2393  HD1 TYR A 737      51.760  62.000  57.860  1.00  0.00           H
ATOM   2394  CE1 TYR A 737      52.840  63.140  59.360  1.00  0.00           C
ATOM   2395  HE1 TYR A 737      52.000  63.230  60.030  1.00  0.00           H
ATOM   2396  CZ  TYR A 737      54.140  63.600  59.690  1.00  0.00           C
ATOM   2397  OH  TYR A 737      54.280  64.280  60.860  1.00  0.00           O
ATOM   2398  HH  TYR A 737      53.390  64.310  61.240  1.00  0.00           H
ATOM   2399  CD2 TYR A 737      55.100  62.540  57.710  1.00  0.00           C
ATOM   2400  HD2 TYR A 737      56.000  62.420  57.140  1.00  0.00           H
ATOM   2401  CE2 TYR A 737      55.230  63.380  58.850  1.00  0.00           C
ATOM   2402  HE2 TYR A 737      56.220  63.740  59.070  1.00  0.00           H
ATOM   2403  C   TYR A 737      54.470  58.880  57.280  1.00  0.00           C
ATOM   2404  O   TYR A 737      55.120  59.030  58.340  1.00  0.00           O
ATOM   2405  N   GLU A 738      53.740  57.810  57.130  1.00  0.00           N
ATOM   2406  HN  GLU A 738      53.210  57.820  56.280  1.00  0.00           H
ATOM   2407  CA  GLU A 738      53.600  56.740  58.110  1.00  0.00           C
ATOM   2408  HA  GLU A 738      53.210  57.210  58.990  1.00  0.00           H
ATOM   2409  CB  GLU A 738      52.630  55.660  57.550  1.00  0.00           C
ATOM   2410  HB1 GLU A 738      52.770  54.710  58.120  1.00  0.00           H
ATOM   2411  HB2 GLU A 738      52.910  55.430  56.500  1.00  0.00           H
ATOM   2412  CG  GLU A 738      51.100  56.090  57.590  1.00  0.00           C
ATOM   2413  HG1 GLU A 738      50.480  55.440  56.940  1.00  0.00           H
ATOM   2414  HG2 GLU A 738      50.920  57.130  57.230  1.00  0.00           H
ATOM   2415  CD  GLU A 738      50.570  55.960  58.970  1.00  0.00           C
ATOM   2416  OE1 GLU A 738      50.120  56.940  59.600  1.00  0.00           O
ATOM   2417  OE2 GLU A 738      50.560  54.820  59.500  1.00  0.00           O
ATOM   2418  C   GLU A 738      54.840  56.020  58.460  1.00  0.00           C
ATOM   2419  O   GLU A 738      55.160  55.710  59.590  1.00  0.00           O
ATOM   2420  N   ALA A 739      55.670  55.730  57.420  1.00  0.00           N
ATOM   2421  HN  ALA A 739      55.660  56.090  56.490  1.00  0.00           H
ATOM   2422  CA  ALA A 739      56.950  55.240  57.560  1.00  0.00           C
ATOM   2423  HA  ALA A 739      56.800  54.270  58.010  1.00  0.00           H
ATOM   2424  CB  ALA A 739      57.450  54.930  56.120  1.00  0.00           C
ATOM   2425  HB1 ALA A 739      56.700  54.330  55.570  1.00  0.00           H
ATOM   2426  HB2 ALA A 739      58.440  54.420  56.170  1.00  0.00           H
ATOM   2427  HB3 ALA A 739      57.590  55.900  55.590  1.00  0.00           H
ATOM   2428  C   ALA A 739      57.980  56.190  58.290  1.00  0.00           C
ATOM   2429  O   ALA A 739      58.800  55.790  59.140  1.00  0.00           O
ATOM   2430  N   LEU A 740      57.910  57.560  58.110  1.00  0.00           N
ATOM   2431  HN  LEU A 740      57.390  57.850  57.310  1.00  0.00           H
ATOM   2432  CA  LEU A 740      58.610  58.540  58.800  1.00  0.00           C
ATOM   2433  HA  LEU A 740      59.650  58.260  58.950  1.00  0.00           H
ATOM   2434  CB  LEU A 740      58.470  59.840  58.010  1.00  0.00           C
ATOM   2435  HB1 LEU A 740      57.430  60.210  57.980  1.00  0.00           H
ATOM   2436  HB2 LEU A 740      58.660  59.700  56.930  1.00  0.00           H
ATOM   2437  CG  LEU A 740      59.320  61.040  58.540  1.00  0.00           C
ATOM   2438  HG  LEU A 740      58.850  61.380  59.490  1.00  0.00           H
ATOM   2439  CD1 LEU A 740      60.780  60.740  58.770  1.00  0.00           C
ATOM   2440 HD11 LEU A 740      61.260  61.700  59.080  1.00  0.00           H
ATOM   2441 HD12 LEU A 740      61.280  60.400  57.830  1.00  0.00           H
ATOM   2442 HD13 LEU A 740      60.900  59.830  59.390  1.00  0.00           H
ATOM   2443  CD2 LEU A 740      59.220  62.250  57.550  1.00  0.00           C
ATOM   2444 HD21 LEU A 740      59.590  63.100  58.170  1.00  0.00           H
ATOM   2445 HD22 LEU A 740      58.140  62.430  57.420  1.00  0.00           H
ATOM   2446 HD23 LEU A 740      59.810  62.300  56.610  1.00  0.00           H
ATOM   2447  C   LEU A 740      58.200  58.890  60.210  1.00  0.00           C
ATOM   2448  O   LEU A 740      58.980  59.030  61.120  1.00  0.00           O
ATOM   2449  N   GLU A 741      56.920  58.890  60.490  1.00  0.00           N
ATOM   2450  HN  GLU A 741      56.220  59.070  59.800  1.00  0.00           H
ATOM   2451  CA  GLU A 741      56.300  59.030  61.800  1.00  0.00           C
ATOM   2452  HA  GLU A 741      56.610  59.950  62.290  1.00  0.00           H
ATOM   2453  CB  GLU A 741      54.720  59.130  61.780  1.00  0.00           C
ATOM   2454  HB1 GLU A 741      54.330  58.800  62.760  1.00  0.00           H
ATOM   2455  HB2 GLU A 741      54.330  58.330  61.110  1.00  0.00           H
ATOM   2456  CG  GLU A 741      54.110  60.430  61.300  1.00  0.00           C
ATOM   2457  HG1 GLU A 741      54.050  60.510  60.190  1.00  0.00           H
ATOM   2458  HG2 GLU A 741      54.650  61.360  61.590  1.00  0.00           H
ATOM   2459  CD  GLU A 741      52.710  60.750  61.710  1.00  0.00           C
ATOM   2460  OE1 GLU A 741      52.370  61.820  62.370  1.00  0.00           O
ATOM   2461  OE2 GLU A 741      51.860  59.970  61.270  1.00  0.00           O
ATOM   2462  C   GLU A 741      56.730  57.930  62.650  1.00  0.00           C
ATOM   2463  O   GLU A 741      56.940  58.190  63.870  1.00  0.00           O
ATOM   2464  N   LYS A 742      57.070  56.720  62.130  1.00  0.00           N
ATOM   2465  HN  LYS A 742      57.070  56.670  61.140  1.00  0.00           H
ATOM   2466  CA  LYS A 742      57.400  55.560  62.920  1.00  0.00           C
ATOM   2467  HA  LYS A 742      56.590  55.360  63.610  1.00  0.00           H
ATOM   2468  CB  LYS A 742      57.720  54.290  62.060  1.00  0.00           C
ATOM   2469  HB1 LYS A 742      58.560  54.560  61.370  1.00  0.00           H
ATOM   2470  HB2 LYS A 742      56.810  54.170  61.440  1.00  0.00           H
ATOM   2471  CG  LYS A 742      57.810  52.960  62.820  1.00  0.00           C
ATOM   2472  HG1 LYS A 742      58.590  53.020  63.620  1.00  0.00           H
ATOM   2473  HG2 LYS A 742      58.170  52.170  62.130  1.00  0.00           H
ATOM   2474  CD  LYS A 742      56.460  52.580  63.440  1.00  0.00           C
ATOM   2475  HD1 LYS A 742      56.160  51.630  62.920  1.00  0.00           H
ATOM   2476  HD2 LYS A 742      55.720  53.330  63.090  1.00  0.00           H
ATOM   2477  CE  LYS A 742      56.470  52.410  64.960  1.00  0.00           C
ATOM   2478  HE1 LYS A 742      57.250  53.020  65.480  1.00  0.00           H
ATOM   2479  HE2 LYS A 742      56.550  51.320  65.200  1.00  0.00           H
ATOM   2480  NZ  LYS A 742      55.180  52.840  65.530  1.00  0.00           N
ATOM   2481  HZ1 LYS A 742      54.580  53.070  64.700  1.00  0.00           H
ATOM   2482  HZ2 LYS A 742      55.300  53.690  66.120  1.00  0.00           H
ATOM   2483  HZ3 LYS A 742      54.770  52.030  66.040  1.00  0.00           H
ATOM   2484  C   LYS A 742      58.600  55.860  63.770  1.00  0.00           C
ATOM   2485  O   LYS A 742      58.650  55.640  64.990  1.00  0.00           O
ATOM   2486  N   LEU A 743      59.620  56.440  63.100  1.00  0.00           N
ATOM   2487  HN  LEU A 743      59.460  56.800  62.190  1.00  0.00           H
ATOM   2488  CA  LEU A 743      60.930  56.740  63.700  1.00  0.00           C
ATOM   2489  HA  LEU A 743      61.280  55.770  64.010  1.00  0.00           H
ATOM   2490  CB  LEU A 743      61.800  57.350  62.540  1.00  0.00           C
ATOM   2491  HB1 LEU A 743      62.820  57.450  62.980  1.00  0.00           H
ATOM   2492  HB2 LEU A 743      61.400  58.350  62.320  1.00  0.00           H
ATOM   2493  CG  LEU A 743      61.900  56.500  61.250  1.00  0.00           C
ATOM   2494  HG  LEU A 743      60.920  56.470  60.730  1.00  0.00           H
ATOM   2495  CD1 LEU A 743      62.820  57.180  60.260  1.00  0.00           C
ATOM   2496 HD11 LEU A 743      62.480  58.210  60.000  1.00  0.00           H
ATOM   2497 HD12 LEU A 743      63.030  56.590  59.330  1.00  0.00           H
ATOM   2498 HD13 LEU A 743      63.770  57.360  60.820  1.00  0.00           H
ATOM   2499  CD2 LEU A 743      62.410  55.060  61.460  1.00  0.00           C
ATOM   2500 HD21 LEU A 743      61.570  54.440  61.870  1.00  0.00           H
ATOM   2501 HD22 LEU A 743      63.200  55.000  62.230  1.00  0.00           H
ATOM   2502 HD23 LEU A 743      62.700  54.590  60.500  1.00  0.00           H
ATOM   2503  C   LEU A 743      60.750  57.740  64.850  1.00  0.00           C
ATOM   2504  O   LEU A 743      61.280  57.540  65.930  1.00  0.00           O
ATOM   2505  N   PHE A 744      60.050  58.830  64.680  1.00  0.00           N
ATOM   2506  HN  PHE A 744      59.790  59.090  63.750  1.00  0.00           H
ATOM   2507  CA  PHE A 744      59.720  59.830  65.780  1.00  0.00           C
ATOM   2508  HA  PHE A 744      60.680  60.170  66.130  1.00  0.00           H
ATOM   2509  CB  PHE A 744      58.890  61.030  65.180  1.00  0.00           C
ATOM   2510  HB1 PHE A 744      58.700  61.700  66.050  1.00  0.00           H
ATOM   2511  HB2 PHE A 744      57.890  60.700  64.820  1.00  0.00           H
ATOM   2512  CG  PHE A 744      59.750  61.720  64.160  1.00  0.00           C
ATOM   2513  CD1 PHE A 744      60.990  62.270  64.540  1.00  0.00           C
ATOM   2514  HD1 PHE A 744      61.220  62.130  65.590  1.00  0.00           H
ATOM   2515  CE1 PHE A 744      61.920  62.840  63.640  1.00  0.00           C
ATOM   2516  HE1 PHE A 744      62.840  63.260  64.030  1.00  0.00           H
ATOM   2517  CZ  PHE A 744      61.450  63.110  62.310  1.00  0.00           C
ATOM   2518  HZ  PHE A 744      62.170  63.540  61.620  1.00  0.00           H
ATOM   2519  CD2 PHE A 744      59.340  61.990  62.830  1.00  0.00           C
ATOM   2520  HD2 PHE A 744      58.380  61.560  62.550  1.00  0.00           H
ATOM   2521  CE2 PHE A 744      60.170  62.640  61.900  1.00  0.00           C
ATOM   2522  HE2 PHE A 744      59.800  62.770  60.900  1.00  0.00           H
ATOM   2523  C   PHE A 744      58.990  59.250  66.930  1.00  0.00           C
ATOM   2524  O   PHE A 744      59.320  59.420  68.070  1.00  0.00           O
ATOM   2525  N   ASP A 745      58.000  58.360  66.570  1.00  0.00           N
ATOM   2526  HN  ASP A 745      57.640  58.400  65.640  1.00  0.00           H
ATOM   2527  CA  ASP A 745      57.270  57.480  67.490  1.00  0.00           C
ATOM   2528  HA  ASP A 745      56.900  58.120  68.290  1.00  0.00           H
ATOM   2529  CB  ASP A 745      56.070  56.930  66.680  1.00  0.00           C
ATOM   2530  HB1 ASP A 745      56.450  56.450  65.750  1.00  0.00           H
ATOM   2531  HB2 ASP A 745      55.550  57.840  66.300  1.00  0.00           H
ATOM   2532  CG  ASP A 745      55.170  56.040  67.610  1.00  0.00           C
ATOM   2533  OD1 ASP A 745      54.780  56.480  68.740  1.00  0.00           O
ATOM   2534  OD2 ASP A 745      54.990  54.860  67.240  1.00  0.00           O
ATOM   2535  C   ASP A 745      58.100  56.420  68.290  1.00  0.00           C
ATOM   2536  O   ASP A 745      57.930  56.240  69.500  1.00  0.00           O
ATOM   2537  N   LEU A 746      59.100  55.710  67.720  1.00  0.00           N
ATOM   2538  HN  LEU A 746      59.110  55.780  66.730  1.00  0.00           H
ATOM   2539  CA  LEU A 746      60.140  54.890  68.330  1.00  0.00           C
ATOM   2540  HA  LEU A 746      59.630  54.180  68.950  1.00  0.00           H
ATOM   2541  CB  LEU A 746      61.070  54.160  67.280  1.00  0.00           C
ATOM   2542  HB1 LEU A 746      61.980  53.770  67.770  1.00  0.00           H
ATOM   2543  HB2 LEU A 746      61.380  54.950  66.570  1.00  0.00           H
ATOM   2544  CG  LEU A 746      60.320  52.960  66.690  1.00  0.00           C
ATOM   2545  HG  LEU A 746      59.810  53.390  65.810  1.00  0.00           H
ATOM   2546  CD1 LEU A 746      61.380  51.890  66.220  1.00  0.00           C
ATOM   2547 HD11 LEU A 746      61.930  51.450  67.080  1.00  0.00           H
ATOM   2548 HD12 LEU A 746      62.180  52.250  65.550  1.00  0.00           H
ATOM   2549 HD13 LEU A 746      60.830  51.060  65.740  1.00  0.00           H
ATOM   2550  CD2 LEU A 746      59.310  52.260  67.600  1.00  0.00           C
ATOM   2551 HD21 LEU A 746      59.840  51.800  68.470  1.00  0.00           H
ATOM   2552 HD22 LEU A 746      58.960  51.330  67.100  1.00  0.00           H
ATOM   2553 HD23 LEU A 746      58.420  52.880  67.780  1.00  0.00           H
ATOM   2554  C   LEU A 746      60.980  55.800  69.290  1.00  0.00           C
ATOM   2555  O   LEU A 746      61.290  55.440  70.440  1.00  0.00           O
ATOM   2556  N   GLY A 747      61.230  57.050  68.920  1.00  0.00           N
ATOM   2557  HN  GLY A 747      60.960  57.360  68.010  1.00  0.00           H
ATOM   2558  CA  GLY A 747      62.030  58.010  69.660  1.00  0.00           C
ATOM   2559  HA1 GLY A 747      62.140  58.820  68.960  1.00  0.00           H
ATOM   2560  HA2 GLY A 747      62.930  57.550  70.020  1.00  0.00           H
ATOM   2561  C   GLY A 747      61.220  58.520  70.760  1.00  0.00           C
ATOM   2562  O   GLY A 747      61.730  58.660  71.840  1.00  0.00           O
ATOM   2563  N   GLU A 748      59.970  58.750  70.610  1.00  0.00           N
ATOM   2564  HN  GLU A 748      59.570  58.710  69.700  1.00  0.00           H
ATOM   2565  CA  GLU A 748      59.030  58.980  71.730  1.00  0.00           C
ATOM   2566  HA  GLU A 748      59.440  59.810  72.290  1.00  0.00           H
ATOM   2567  CB  GLU A 748      57.710  59.410  71.020  1.00  0.00           C
ATOM   2568  HB1 GLU A 748      57.150  58.620  70.490  1.00  0.00           H
ATOM   2569  HB2 GLU A 748      57.960  60.140  70.220  1.00  0.00           H
ATOM   2570  CG  GLU A 748      56.720  60.080  71.930  1.00  0.00           C
ATOM   2571  HG1 GLU A 748      57.210  60.970  72.380  1.00  0.00           H
ATOM   2572  HG2 GLU A 748      56.340  59.480  72.790  1.00  0.00           H
ATOM   2573  CD  GLU A 748      55.430  60.530  71.230  1.00  0.00           C
ATOM   2574  OE1 GLU A 748      54.430  59.740  71.240  1.00  0.00           O
ATOM   2575  OE2 GLU A 748      55.370  61.680  70.680  1.00  0.00           O
ATOM   2576  C   GLU A 748      58.880  57.790  72.700  1.00  0.00           C
ATOM   2577  O   GLU A 748      59.030  57.980  73.920  1.00  0.00           O
ATOM   2578  N   THR A 749      58.680  56.560  72.170  1.00  0.00           N
ATOM   2579  HN  THR A 749      58.740  56.470  71.180  1.00  0.00           H
ATOM   2580  CA  THR A 749      58.490  55.340  72.960  1.00  0.00           C
ATOM   2581  HA  THR A 749      57.710  55.520  73.670  1.00  0.00           H
ATOM   2582  CB  THR A 749      58.260  54.050  72.150  1.00  0.00           C
ATOM   2583  HB  THR A 749      59.060  53.660  71.490  1.00  0.00           H
ATOM   2584  OG1 THR A 749      57.130  54.380  71.290  1.00  0.00           O
ATOM   2585  HG1 THR A 749      57.380  55.160  70.800  1.00  0.00           H
ATOM   2586  CG2 THR A 749      57.740  52.950  73.160  1.00  0.00           C
ATOM   2587 HG21 THR A 749      57.340  52.030  72.680  1.00  0.00           H
ATOM   2588 HG22 THR A 749      57.000  53.560  73.730  1.00  0.00           H
ATOM   2589 HG23 THR A 749      58.570  52.690  73.850  1.00  0.00           H
ATOM   2590  C   THR A 749      59.680  55.000  73.870  1.00  0.00           C
ATOM   2591  O   THR A 749      59.470  54.730  75.040  1.00  0.00           O
ATOM   2592  N   TYR A 750      60.940  55.140  73.370  1.00  0.00           N
ATOM   2593  HN  TYR A 750      61.060  55.200  72.390  1.00  0.00           H
ATOM   2594  CA  TYR A 750      62.180  54.760  74.060  1.00  0.00           C
ATOM   2595  HA  TYR A 750      61.910  54.030  74.820  1.00  0.00           H
ATOM   2596  CB  TYR A 750      63.220  54.280  73.020  1.00  0.00           C
ATOM   2597  HB1 TYR A 750      64.140  54.000  73.590  1.00  0.00           H
ATOM   2598  HB2 TYR A 750      63.550  55.110  72.360  1.00  0.00           H
ATOM   2599  CG  TYR A 750      62.860  53.160  72.120  1.00  0.00           C
ATOM   2600  CD1 TYR A 750      63.360  53.030  70.780  1.00  0.00           C
ATOM   2601  HD1 TYR A 750      63.970  53.780  70.290  1.00  0.00           H
ATOM   2602  CE1 TYR A 750      63.060  51.870  70.030  1.00  0.00           C
ATOM   2603  HE1 TYR A 750      63.430  51.810  69.020  1.00  0.00           H
ATOM   2604  CZ  TYR A 750      62.300  50.820  70.610  1.00  0.00           C
ATOM   2605  OH  TYR A 750      61.890  49.730  69.920  1.00  0.00           O
ATOM   2606  HH  TYR A 750      61.130  49.390  70.400  1.00  0.00           H
ATOM   2607  CD2 TYR A 750      62.240  52.060  72.740  1.00  0.00           C
ATOM   2608  HD2 TYR A 750      61.970  52.160  73.780  1.00  0.00           H
ATOM   2609  CE2 TYR A 750      61.980  50.900  71.960  1.00  0.00           C
ATOM   2610  HE2 TYR A 750      61.520  50.090  72.500  1.00  0.00           H
ATOM   2611  C   TYR A 750      62.730  55.970  74.740  1.00  0.00           C
ATOM   2612  O   TYR A 750      63.790  55.870  75.340  1.00  0.00           O
ATOM   2613  N   ALA A 751      62.140  57.120  74.500  1.00  0.00           N
ATOM   2614  HN  ALA A 751      61.370  57.120  73.860  1.00  0.00           H
ATOM   2615  CA  ALA A 751      62.360  58.360  75.240  1.00  0.00           C
ATOM   2616  HA  ALA A 751      61.600  59.070  74.970  1.00  0.00           H
ATOM   2617  CB  ALA A 751      62.180  58.280  76.770  1.00  0.00           C
ATOM   2618  HB1 ALA A 751      63.010  57.750  77.260  1.00  0.00           H
ATOM   2619  HB2 ALA A 751      61.180  57.810  76.880  1.00  0.00           H
ATOM   2620  HB3 ALA A 751      62.010  59.280  77.220  1.00  0.00           H
ATOM   2621  C   ALA A 751      63.800  58.990  74.860  1.00  0.00           C
ATOM   2622  O   ALA A 751      64.370  59.780  75.620  1.00  0.00           O
ATOM   2623  N   PHE A 752      64.320  58.620  73.720  1.00  0.00           N
ATOM   2624  HN  PHE A 752      63.730  57.980  73.250  1.00  0.00           H
ATOM   2625  CA  PHE A 752      65.580  58.990  73.100  1.00  0.00           C
ATOM   2626  HA  PHE A 752      65.530  58.520  72.120  1.00  0.00           H
ATOM   2627  CB  PHE A 752      65.690  60.390  72.790  1.00  0.00           C
ATOM   2628  HB1 PHE A 752      65.690  61.060  73.670  1.00  0.00           H
ATOM   2629  HB2 PHE A 752      64.840  60.730  72.160  1.00  0.00           H
ATOM   2630  CG  PHE A 752      66.860  60.630  71.860  1.00  0.00           C
ATOM   2631  CD1 PHE A 752      68.130  61.120  72.300  1.00  0.00           C
ATOM   2632  HD1 PHE A 752      68.310  61.340  73.340  1.00  0.00           H
ATOM   2633  CE1 PHE A 752      69.210  61.230  71.380  1.00  0.00           C
ATOM   2634  HE1 PHE A 752      70.120  61.700  71.720  1.00  0.00           H
ATOM   2635  CZ  PHE A 752      69.040  61.070  70.000  1.00  0.00           C
ATOM   2636  HZ  PHE A 752      69.840  61.380  69.340  1.00  0.00           H
ATOM   2637  CD2 PHE A 752      66.720  60.410  70.490  1.00  0.00           C
ATOM   2638  HD2 PHE A 752      65.800  60.050  70.060  1.00  0.00           H
ATOM   2639  CE2 PHE A 752      67.790  60.700  69.540  1.00  0.00           C
ATOM   2640  HE2 PHE A 752      67.620  60.770  68.480  1.00  0.00           H
ATOM   2641  C   PHE A 752      66.820  58.450  73.800  1.00  0.00           C
ATOM   2642  O   PHE A 752      67.160  59.050  74.800  1.00  0.00           O
ATOM   2643  N   PRO A 822      67.610  57.480  73.460  1.00  0.00           N
ATOM   2644  CD  PRO A 822      69.040  57.640  73.810  1.00  0.00           C
ATOM   2645  HD1 PRO A 822      69.310  57.090  74.740  1.00  0.00           H
ATOM   2646  HD2 PRO A 822      69.290  58.680  74.090  1.00  0.00           H
ATOM   2647  CA  PRO A 822      67.430  56.870  72.120  1.00  0.00           C
ATOM   2648  HA  PRO A 822      66.500  57.210  71.670  1.00  0.00           H
ATOM   2649  CB  PRO A 822      68.790  57.320  71.420  1.00  0.00           C
ATOM   2650  HB1 PRO A 822      68.670  58.390  71.110  1.00  0.00           H
ATOM   2651  HB2 PRO A 822      69.020  56.570  70.640  1.00  0.00           H
ATOM   2652  CG  PRO A 822      69.760  57.240  72.560  1.00  0.00           C
ATOM   2653  HG1 PRO A 822      70.140  56.200  72.570  1.00  0.00           H
ATOM   2654  HG2 PRO A 822      70.620  57.910  72.360  1.00  0.00           H
ATOM   2655  C   PRO A 822      67.260  55.380  72.190  1.00  0.00           C
ATOM   2656  O   PRO A 822      66.620  54.780  71.300  1.00  0.00           O
ATOM   2657  N   ASP A 823      67.750  54.710  73.220  1.00  0.00           N
ATOM   2658  HN  ASP A 823      68.020  55.250  74.010  1.00  0.00           H
ATOM   2659  CA  ASP A 823      67.880  53.280  73.450  1.00  0.00           C
ATOM   2660  HA  ASP A 823      68.790  53.410  73.990  1.00  0.00           H
ATOM   2661  CB  ASP A 823      66.680  52.590  74.250  1.00  0.00           C
ATOM   2662  HB1 ASP A 823      65.810  52.430  73.590  1.00  0.00           H
ATOM   2663  HB2 ASP A 823      66.440  53.290  75.090  1.00  0.00           H
ATOM   2664  CG  ASP A 823      67.060  51.220  74.830  1.00  0.00           C
ATOM   2665  OD1 ASP A 823      66.060  50.600  75.330  1.00  0.00           O
ATOM   2666  OD2 ASP A 823      68.200  50.740  74.890  1.00  0.00           O
ATOM   2667  C   ASP A 823      68.350  52.460  72.200  1.00  0.00           C
ATOM   2668  O   ASP A 823      69.530  52.550  71.760  1.00  0.00           O
ATOM   2669  N   VAL A 824      67.530  51.650  71.540  1.00  0.00           N
ATOM   2670  HN  VAL A 824      66.610  51.380  71.850  1.00  0.00           H
ATOM   2671  CA  VAL A 824      67.910  50.920  70.360  1.00  0.00           C
ATOM   2672  HA  VAL A 824      68.990  50.750  70.330  1.00  0.00           H
ATOM   2673  CB  VAL A 824      67.270  49.610  70.390  1.00  0.00           C
ATOM   2674  HB  VAL A 824      67.390  49.150  71.400  1.00  0.00           H
ATOM   2675  CG1 VAL A 824      65.780  49.710  70.230  1.00  0.00           C
ATOM   2676 HG11 VAL A 824      65.480  50.070  69.230  1.00  0.00           H
ATOM   2677 HG12 VAL A 824      65.210  50.390  70.910  1.00  0.00           H
ATOM   2678 HG13 VAL A 824      65.370  48.680  70.250  1.00  0.00           H
ATOM   2679  CG2 VAL A 824      67.880  48.700  69.440  1.00  0.00           C
ATOM   2680 HG21 VAL A 824      68.970  48.630  69.680  1.00  0.00           H
ATOM   2681 HG22 VAL A 824      67.560  48.880  68.400  1.00  0.00           H
ATOM   2682 HG23 VAL A 824      67.390  47.720  69.670  1.00  0.00           H
ATOM   2683  C   VAL A 824      67.620  51.730  69.070  1.00  0.00           C
ATOM   2684  O   VAL A 824      67.670  51.150  67.970  1.00  0.00           O
ATOM   2685  N   LEU A 825      67.170  53.000  69.130  1.00  0.00           N
ATOM   2686  HN  LEU A 825      67.260  53.500  69.990  1.00  0.00           H
ATOM   2687  CA  LEU A 825      66.660  53.720  67.940  1.00  0.00           C
ATOM   2688  HA  LEU A 825      65.740  53.250  67.630  1.00  0.00           H
ATOM   2689  CB  LEU A 825      66.180  55.050  68.470  1.00  0.00           C
ATOM   2690  HB1 LEU A 825      67.110  55.450  68.940  1.00  0.00           H
ATOM   2691  HB2 LEU A 825      65.420  54.910  69.260  1.00  0.00           H
ATOM   2692  CG  LEU A 825      65.760  56.120  67.350  1.00  0.00           C
ATOM   2693  HG  LEU A 825      66.600  56.210  66.630  1.00  0.00           H
ATOM   2694  CD1 LEU A 825      64.470  55.660  66.670  1.00  0.00           C
ATOM   2695 HD11 LEU A 825      64.190  56.310  65.810  1.00  0.00           H
ATOM   2696 HD12 LEU A 825      63.570  55.570  67.310  1.00  0.00           H
ATOM   2697 HD13 LEU A 825      64.690  54.670  66.200  1.00  0.00           H
ATOM   2698  CD2 LEU A 825      65.470  57.470  68.160  1.00  0.00           C
ATOM   2699 HD21 LEU A 825      64.810  58.140  67.560  1.00  0.00           H
ATOM   2700 HD22 LEU A 825      66.450  57.920  68.430  1.00  0.00           H
ATOM   2701 HD23 LEU A 825      64.940  57.220  69.100  1.00  0.00           H
ATOM   2702  C   LEU A 825      67.600  53.810  66.670  1.00  0.00           C
ATOM   2703  O   LEU A 825      67.180  53.550  65.570  1.00  0.00           O
ATOM   2704  N   PHE A 826      68.860  54.240  66.920  1.00  0.00           N
ATOM   2705  HN  PHE A 826      69.180  54.600  67.790  1.00  0.00           H
ATOM   2706  CA  PHE A 826      69.760  54.300  65.800  1.00  0.00           C
ATOM   2707  HA  PHE A 826      69.270  54.910  65.040  1.00  0.00           H
ATOM   2708  CB  PHE A 826      71.050  55.020  65.990  1.00  0.00           C
ATOM   2709  HB1 PHE A 826      71.620  54.940  65.030  1.00  0.00           H
ATOM   2710  HB2 PHE A 826      71.590  54.570  66.840  1.00  0.00           H
ATOM   2711  CG  PHE A 826      70.770  56.480  66.160  1.00  0.00           C
ATOM   2712  CD1 PHE A 826      70.280  57.250  65.090  1.00  0.00           C
ATOM   2713  HD1 PHE A 826      70.240  56.790  64.120  1.00  0.00           H
ATOM   2714  CE1 PHE A 826      69.980  58.620  65.240  1.00  0.00           C
ATOM   2715  HE1 PHE A 826      69.580  59.210  64.420  1.00  0.00           H
ATOM   2716  CZ  PHE A 826      70.170  59.200  66.530  1.00  0.00           C
ATOM   2717  HZ  PHE A 826      69.980  60.250  66.660  1.00  0.00           H
ATOM   2718  CD2 PHE A 826      71.040  57.150  67.400  1.00  0.00           C
ATOM   2719  HD2 PHE A 826      71.270  56.530  68.260  1.00  0.00           H
ATOM   2720  CE2 PHE A 826      70.520  58.430  67.660  1.00  0.00           C
ATOM   2721  HE2 PHE A 826      70.500  58.760  68.680  1.00  0.00           H
ATOM   2722  C   PHE A 826      70.060  52.880  65.050  1.00  0.00           C
ATOM   2723  O   PHE A 826      70.050  52.760  63.850  1.00  0.00           O
ATOM   2724  N   TRP A 827      70.090  51.800  65.820  1.00  0.00           N
ATOM   2725  HN  TRP A 827      69.940  51.870  66.800  1.00  0.00           H
ATOM   2726  CA  TRP A 827      69.990  50.420  65.310  1.00  0.00           C
ATOM   2727  HA  TRP A 827      70.820  50.230  64.660  1.00  0.00           H
ATOM   2728  CB  TRP A 827      69.980  49.390  66.510  1.00  0.00           C
ATOM   2729  HB1 TRP A 827      69.460  48.440  66.260  1.00  0.00           H
ATOM   2730  HB2 TRP A 827      69.440  49.630  67.440  1.00  0.00           H
ATOM   2731  CG  TRP A 827      71.490  49.060  66.760  1.00  0.00           C
ATOM   2732  CD1 TRP A 827      72.360  49.730  67.610  1.00  0.00           C
ATOM   2733  HD1 TRP A 827      72.170  50.750  67.950  1.00  0.00           H
ATOM   2734  NE1 TRP A 827      73.530  49.020  67.770  1.00  0.00           N
ATOM   2735  HE1 TRP A 827      74.380  49.240  68.180  1.00  0.00           H
ATOM   2736  CE2 TRP A 827      73.450  47.880  67.100  1.00  0.00           C
ATOM   2737  CD2 TRP A 827      72.220  47.920  66.350  1.00  0.00           C
ATOM   2738  CE3 TRP A 827      71.870  46.870  65.540  1.00  0.00           C
ATOM   2739  HE3 TRP A 827      71.010  47.070  64.920  1.00  0.00           H
ATOM   2740  CZ3 TRP A 827      72.790  45.800  65.390  1.00  0.00           C
ATOM   2741  HZ3 TRP A 827      72.540  44.930  64.810  1.00  0.00           H
ATOM   2742  CZ2 TRP A 827      74.350  46.830  66.930  1.00  0.00           C
ATOM   2743  HZ2 TRP A 827      75.340  46.720  67.350  1.00  0.00           H
ATOM   2744  CH2 TRP A 827      73.980  45.750  66.070  1.00  0.00           C
ATOM   2745  HH2 TRP A 827      74.710  44.970  65.950  1.00  0.00           H
ATOM   2746  C   TRP A 827      68.740  50.250  64.500  1.00  0.00           C
ATOM   2747  O   TRP A 827      68.730  49.750  63.370  1.00  0.00           O
ATOM   2748  N   CYS A 828      67.530  50.700  64.980  1.00  0.00           N
ATOM   2749  HN  CYS A 828      67.600  51.020  65.920  1.00  0.00           H
ATOM   2750  CA  CYS A 828      66.220  50.550  64.320  1.00  0.00           C
ATOM   2751  HA  CYS A 828      66.100  49.500  64.100  1.00  0.00           H
ATOM   2752  CB  CYS A 828      65.040  51.020  65.140  1.00  0.00           C
ATOM   2753  HB1 CYS A 828      64.070  51.140  64.630  1.00  0.00           H
ATOM   2754  HB2 CYS A 828      65.290  52.050  65.470  1.00  0.00           H
ATOM   2755  SG  CYS A 828      64.740  49.960  66.580  1.00  0.00           S
ATOM   2756  HG1 CYS A 828      65.930  50.250  67.120  1.00  0.00           H
ATOM   2757  C   CYS A 828      66.120  51.320  62.930  1.00  0.00           C
ATOM   2758  O   CYS A 828      65.620  50.860  61.920  1.00  0.00           O
ATOM   2759  N   VAL A 829      66.750  52.520  62.930  1.00  0.00           N
ATOM   2760  HN  VAL A 829      67.150  52.900  63.750  1.00  0.00           H
ATOM   2761  CA  VAL A 829      67.070  53.330  61.800  1.00  0.00           C
ATOM   2762  HA  VAL A 829      66.210  53.550  61.200  1.00  0.00           H
ATOM   2763  CB  VAL A 829      67.440  54.690  62.270  1.00  0.00           C
ATOM   2764  HB  VAL A 829      68.190  54.650  63.090  1.00  0.00           H
ATOM   2765  CG1 VAL A 829      68.100  55.530  61.190  1.00  0.00           C
ATOM   2766 HG11 VAL A 829      67.260  55.940  60.590  1.00  0.00           H
ATOM   2767 HG12 VAL A 829      68.820  54.980  60.550  1.00  0.00           H
ATOM   2768 HG13 VAL A 829      68.580  56.400  61.700  1.00  0.00           H
ATOM   2769  CG2 VAL A 829      66.190  55.410  62.840  1.00  0.00           C
ATOM   2770 HG21 VAL A 829      65.490  55.510  61.990  1.00  0.00           H
ATOM   2771 HG22 VAL A 829      66.410  56.400  63.310  1.00  0.00           H
ATOM   2772 HG23 VAL A 829      65.830  54.710  63.610  1.00  0.00           H
ATOM   2773  C   VAL A 829      67.980  52.720  60.730  1.00  0.00           C
ATOM   2774  O   VAL A 829      67.600  52.790  59.560  1.00  0.00           O
ATOM   2775  N   ILE A 830      69.060  52.050  61.180  1.00  0.00           N
ATOM   2776  HN  ILE A 830      69.200  52.120  62.170  1.00  0.00           H
ATOM   2777  CA  ILE A 830      69.970  51.320  60.260  1.00  0.00           C
ATOM   2778  HA  ILE A 830      70.250  52.060  59.520  1.00  0.00           H
ATOM   2779  CB  ILE A 830      71.270  50.840  60.990  1.00  0.00           C
ATOM   2780  HB  ILE A 830      70.990  50.210  61.860  1.00  0.00           H
ATOM   2781  CG2 ILE A 830      72.150  50.070  60.000  1.00  0.00           C
ATOM   2782 HG21 ILE A 830      73.120  49.680  60.390  1.00  0.00           H
ATOM   2783 HG22 ILE A 830      72.380  50.680  59.110  1.00  0.00           H
ATOM   2784 HG23 ILE A 830      71.600  49.160  59.690  1.00  0.00           H
ATOM   2785  CG1 ILE A 830      72.080  52.100  61.400  1.00  0.00           C
ATOM   2786 HG11 ILE A 830      71.460  52.880  61.900  1.00  0.00           H
ATOM   2787 HG12 ILE A 830      72.490  52.590  60.490  1.00  0.00           H
ATOM   2788  CD  ILE A 830      73.270  51.610  62.290  1.00  0.00           C
ATOM   2789  HD1 ILE A 830      73.830  52.430  62.780  1.00  0.00           H
ATOM   2790  HD2 ILE A 830      74.040  51.040  61.730  1.00  0.00           H
ATOM   2791  HD3 ILE A 830      72.880  50.970  63.110  1.00  0.00           H
ATOM   2792  C   ILE A 830      69.300  50.170  59.640  1.00  0.00           C
ATOM   2793  O   ILE A 830      69.390  49.940  58.420  1.00  0.00           O
ATOM   2794  N   LEU A 831      68.560  49.440  60.460  1.00  0.00           N
ATOM   2795  HN  LEU A 831      68.430  49.640  61.430  1.00  0.00           H
ATOM   2796  CA  LEU A 831      67.810  48.310  59.930  1.00  0.00           C
ATOM   2797  HA  LEU A 831      68.560  47.700  59.460  1.00  0.00           H
ATOM   2798  CB  LEU A 831      67.400  47.360  61.140  1.00  0.00           C
ATOM   2799  HB1 LEU A 831      66.530  47.800  61.680  1.00  0.00           H
ATOM   2800  HB2 LEU A 831      68.260  47.330  61.850  1.00  0.00           H
ATOM   2801  CG  LEU A 831      66.980  45.900  60.810  1.00  0.00           C
ATOM   2802  HG  LEU A 831      66.080  46.000  60.150  1.00  0.00           H
ATOM   2803  CD1 LEU A 831      68.000  44.980  60.000  1.00  0.00           C
ATOM   2804 HD11 LEU A 831      67.690  43.930  59.850  1.00  0.00           H
ATOM   2805 HD12 LEU A 831      69.000  44.990  60.490  1.00  0.00           H
ATOM   2806 HD13 LEU A 831      68.190  45.340  58.970  1.00  0.00           H
ATOM   2807  CD2 LEU A 831      66.610  45.180  62.180  1.00  0.00           C
ATOM   2808 HD21 LEU A 831      66.050  45.890  62.820  1.00  0.00           H
ATOM   2809 HD22 LEU A 831      67.500  44.970  62.820  1.00  0.00           H
ATOM   2810 HD23 LEU A 831      65.990  44.260  62.080  1.00  0.00           H
ATOM   2811  C   LEU A 831      66.670  48.550  58.990  1.00  0.00           C
ATOM   2812  O   LEU A 831      66.650  47.950  57.970  1.00  0.00           O
ATOM   2813  N   PHE A 832      65.780  49.580  59.230  1.00  0.00           N
ATOM   2814  HN  PHE A 832      65.850  50.080  60.100  1.00  0.00           H
ATOM   2815  CA  PHE A 832      64.770  50.020  58.290  1.00  0.00           C
ATOM   2816  HA  PHE A 832      64.190  49.120  58.120  1.00  0.00           H
ATOM   2817  CB  PHE A 832      64.000  51.150  59.010  1.00  0.00           C
ATOM   2818  HB1 PHE A 832      64.700  51.760  59.600  1.00  0.00           H
ATOM   2819  HB2 PHE A 832      63.280  50.740  59.760  1.00  0.00           H
ATOM   2820  CG  PHE A 832      63.270  52.140  58.160  1.00  0.00           C
ATOM   2821  CD1 PHE A 832      62.040  51.830  57.660  1.00  0.00           C
ATOM   2822  HD1 PHE A 832      61.660  50.820  57.780  1.00  0.00           H
ATOM   2823  CE1 PHE A 832      61.250  52.750  56.980  1.00  0.00           C
ATOM   2824  HE1 PHE A 832      60.260  52.510  56.630  1.00  0.00           H
ATOM   2825  CZ  PHE A 832      61.690  54.030  56.730  1.00  0.00           C
ATOM   2826  HZ  PHE A 832      61.100  54.760  56.210  1.00  0.00           H
ATOM   2827  CD2 PHE A 832      63.710  53.460  57.920  1.00  0.00           C
ATOM   2828  HD2 PHE A 832      64.690  53.840  58.180  1.00  0.00           H
ATOM   2829  CE2 PHE A 832      62.960  54.440  57.210  1.00  0.00           C
ATOM   2830  HE2 PHE A 832      63.430  55.410  57.170  1.00  0.00           H
ATOM   2831  C   PHE A 832      65.410  50.470  56.910  1.00  0.00           C
ATOM   2832  O   PHE A 832      65.040  49.940  55.860  1.00  0.00           O
ATOM   2833  N   PHE A 833      66.440  51.390  56.960  1.00  0.00           N
ATOM   2834  HN  PHE A 833      66.830  51.810  57.770  1.00  0.00           H
ATOM   2835  CA  PHE A 833      67.100  51.730  55.750  1.00  0.00           C
ATOM   2836  HA  PHE A 833      66.380  51.940  54.960  1.00  0.00           H
ATOM   2837  CB  PHE A 833      68.020  53.000  55.960  1.00  0.00           C
ATOM   2838  HB1 PHE A 833      68.620  53.280  55.080  1.00  0.00           H
ATOM   2839  HB2 PHE A 833      68.620  52.770  56.870  1.00  0.00           H
ATOM   2840  CG  PHE A 833      67.250  54.230  56.220  1.00  0.00           C
ATOM   2841  CD1 PHE A 833      66.410  54.740  55.210  1.00  0.00           C
ATOM   2842  HD1 PHE A 833      66.160  54.150  54.360  1.00  0.00           H
ATOM   2843  CE1 PHE A 833      65.890  55.950  55.370  1.00  0.00           C
ATOM   2844  HE1 PHE A 833      65.340  56.480  54.600  1.00  0.00           H
ATOM   2845  CZ  PHE A 833      66.250  56.790  56.490  1.00  0.00           C
ATOM   2846  HZ  PHE A 833      65.790  57.770  56.540  1.00  0.00           H
ATOM   2847  CD2 PHE A 833      67.440  54.950  57.430  1.00  0.00           C
ATOM   2848  HD2 PHE A 833      68.090  54.640  58.240  1.00  0.00           H
ATOM   2849  CE2 PHE A 833      67.030  56.260  57.530  1.00  0.00           C
ATOM   2850  HE2 PHE A 833      67.300  56.870  58.370  1.00  0.00           H
ATOM   2851  C   PHE A 833      67.900  50.590  55.040  1.00  0.00           C
ATOM   2852  O   PHE A 833      67.890  50.490  53.810  1.00  0.00           O
ATOM   2853  N   THR A 834      68.610  49.680  55.740  1.00  0.00           N
ATOM   2854  HN  THR A 834      68.670  49.610  56.730  1.00  0.00           H
ATOM   2855  CA  THR A 834      69.330  48.500  55.110  1.00  0.00           C
ATOM   2856  HA  THR A 834      69.920  48.910  54.290  1.00  0.00           H
ATOM   2857  CB  THR A 834      70.280  47.670  56.010  1.00  0.00           C
ATOM   2858  HB  THR A 834      70.540  46.680  55.580  1.00  0.00           H
ATOM   2859  OG1 THR A 834      69.720  47.410  57.330  1.00  0.00           O
ATOM   2860  HG1 THR A 834      69.580  48.280  57.710  1.00  0.00           H
ATOM   2861  CG2 THR A 834      71.610  48.420  56.110  1.00  0.00           C
ATOM   2862 HG21 THR A 834      71.640  49.210  56.900  1.00  0.00           H
ATOM   2863 HG22 THR A 834      71.770  48.880  55.100  1.00  0.00           H
ATOM   2864 HG23 THR A 834      72.400  47.680  56.350  1.00  0.00           H
ATOM   2865  C   THR A 834      68.370  47.520  54.480  1.00  0.00           C
ATOM   2866  O   THR A 834      68.530  47.030  53.360  1.00  0.00           O
ATOM   2867  N   THR A 835      67.180  47.330  55.150  1.00  0.00           N
ATOM   2868  HN  THR A 835      67.050  47.680  56.070  1.00  0.00           H
ATOM   2869  CA  THR A 835      66.190  46.460  54.580  1.00  0.00           C
ATOM   2870  HA  THR A 835      66.570  45.450  54.540  1.00  0.00           H
ATOM   2871  CB  THR A 835      64.970  46.330  55.540  1.00  0.00           C
ATOM   2872  HB  THR A 835      64.550  47.340  55.650  1.00  0.00           H
ATOM   2873  OG1 THR A 835      65.480  45.890  56.800  1.00  0.00           O
ATOM   2874  HG1 THR A 835      65.900  46.630  57.230  1.00  0.00           H
ATOM   2875  CG2 THR A 835      63.810  45.450  55.070  1.00  0.00           C
ATOM   2876 HG21 THR A 835      63.240  45.900  54.230  1.00  0.00           H
ATOM   2877 HG22 THR A 835      63.050  45.320  55.860  1.00  0.00           H
ATOM   2878 HG23 THR A 835      64.200  44.440  54.800  1.00  0.00           H
ATOM   2879  C   THR A 835      65.580  46.980  53.280  1.00  0.00           C
ATOM   2880  O   THR A 835      65.420  46.240  52.300  1.00  0.00           O
ATOM   2881  N   PHE A 836      65.210  48.280  53.220  1.00  0.00           N
ATOM   2882  HN  PHE A 836      65.410  48.930  53.950  1.00  0.00           H
ATOM   2883  CA  PHE A 836      64.780  49.000  52.030  1.00  0.00           C
ATOM   2884  HA  PHE A 836      63.890  48.490  51.680  1.00  0.00           H
ATOM   2885  CB  PHE A 836      64.470  50.510  52.480  1.00  0.00           C
ATOM   2886  HB1 PHE A 836      65.430  50.990  52.760  1.00  0.00           H
ATOM   2887  HB2 PHE A 836      63.740  50.470  53.320  1.00  0.00           H
ATOM   2888  CG  PHE A 836      63.860  51.320  51.300  1.00  0.00           C
ATOM   2889  CD1 PHE A 836      64.380  52.590  51.020  1.00  0.00           C
ATOM   2890  HD1 PHE A 836      65.070  52.940  51.760  1.00  0.00           H
ATOM   2891  CE1 PHE A 836      63.970  53.400  49.960  1.00  0.00           C
ATOM   2892  HE1 PHE A 836      64.410  54.370  49.910  1.00  0.00           H
ATOM   2893  CZ  PHE A 836      63.060  52.950  49.050  1.00  0.00           C
ATOM   2894  HZ  PHE A 836      62.710  53.650  48.300  1.00  0.00           H
ATOM   2895  CD2 PHE A 836      62.890  50.890  50.480  1.00  0.00           C
ATOM   2896  HD2 PHE A 836      62.410  49.940  50.650  1.00  0.00           H
ATOM   2897  CE2 PHE A 836      62.510  51.720  49.330  1.00  0.00           C
ATOM   2898  HE2 PHE A 836      61.750  51.290  48.680  1.00  0.00           H
ATOM   2899  C   PHE A 836      65.830  48.960  50.950  1.00  0.00           C
ATOM   2900  O   PHE A 836      65.550  48.610  49.770  1.00  0.00           O
ATOM   2901  N   PHE A 837      67.090  49.370  51.270  1.00  0.00           N
ATOM   2902  HN  PHE A 837      67.170  49.710  52.200  1.00  0.00           H
ATOM   2903  CA  PHE A 837      68.220  49.220  50.350  1.00  0.00           C
ATOM   2904  HA  PHE A 837      67.860  49.830  49.520  1.00  0.00           H
ATOM   2905  CB  PHE A 837      69.570  49.790  50.850  1.00  0.00           C
ATOM   2906  HB1 PHE A 837      69.900  49.110  51.670  1.00  0.00           H
ATOM   2907  HB2 PHE A 837      69.390  50.780  51.330  1.00  0.00           H
ATOM   2908  CG  PHE A 837      70.710  49.680  49.830  1.00  0.00           C
ATOM   2909  CD1 PHE A 837      70.710  50.610  48.730  1.00  0.00           C
ATOM   2910  HD1 PHE A 837      69.900  51.330  48.740  1.00  0.00           H
ATOM   2911  CE1 PHE A 837      71.700  50.630  47.740  1.00  0.00           C
ATOM   2912  HE1 PHE A 837      71.710  51.310  46.910  1.00  0.00           H
ATOM   2913  CZ  PHE A 837      72.710  49.660  47.810  1.00  0.00           C
ATOM   2914  HZ  PHE A 837      73.420  49.670  46.990  1.00  0.00           H
ATOM   2915  CD2 PHE A 837      71.750  48.780  49.850  1.00  0.00           C
ATOM   2916  HD2 PHE A 837      71.870  48.120  50.690  1.00  0.00           H
ATOM   2917  CE2 PHE A 837      72.690  48.690  48.820  1.00  0.00           C
ATOM   2918  HE2 PHE A 837      73.280  47.790  48.730  1.00  0.00           H
ATOM   2919  C   PHE A 837      68.330  47.830  49.820  1.00  0.00           C
ATOM   2920  O   PHE A 837      68.290  47.570  48.590  1.00  0.00           O
ATOM   2921  N   LEU A 838      68.420  46.770  50.660  1.00  0.00           N
ATOM   2922  HN  LEU A 838      68.450  46.750  51.650  1.00  0.00           H
ATOM   2923  CA  LEU A 838      68.550  45.360  50.230  1.00  0.00           C
ATOM   2924  HA  LEU A 838      69.510  45.280  49.730  1.00  0.00           H
ATOM   2925  CB  LEU A 838      68.780  44.530  51.500  1.00  0.00           C
ATOM   2926  HB1 LEU A 838      67.900  44.590  52.170  1.00  0.00           H
ATOM   2927  HB2 LEU A 838      69.560  44.950  52.160  1.00  0.00           H
ATOM   2928  CG  LEU A 838      69.230  43.030  51.270  1.00  0.00           C
ATOM   2929  HG  LEU A 838      68.510  42.480  50.620  1.00  0.00           H
ATOM   2930  CD1 LEU A 838      70.510  43.060  50.310  1.00  0.00           C
ATOM   2931 HD11 LEU A 838      70.980  42.060  50.380  1.00  0.00           H
ATOM   2932 HD12 LEU A 838      71.270  43.770  50.710  1.00  0.00           H
ATOM   2933 HD13 LEU A 838      70.170  43.340  49.290  1.00  0.00           H
ATOM   2934  CD2 LEU A 838      69.550  42.210  52.510  1.00  0.00           C
ATOM   2935 HD21 LEU A 838      70.270  42.770  53.130  1.00  0.00           H
ATOM   2936 HD22 LEU A 838      70.020  41.230  52.270  1.00  0.00           H
ATOM   2937 HD23 LEU A 838      68.620  42.000  53.070  1.00  0.00           H
ATOM   2938  C   LEU A 838      67.500  44.820  49.300  1.00  0.00           C
ATOM   2939  O   LEU A 838      67.790  44.300  48.290  1.00  0.00           O
ATOM   2940  N   SER A 839      66.220  45.090  49.720  1.00  0.00           N
ATOM   2941  HN  SER A 839      66.170  45.760  50.450  1.00  0.00           H
ATOM   2942  CA  SER A 839      64.960  44.720  49.040  1.00  0.00           C
ATOM   2943  HA  SER A 839      65.050  43.650  48.890  1.00  0.00           H
ATOM   2944  CB  SER A 839      63.670  45.060  49.760  1.00  0.00           C
ATOM   2945  HB1 SER A 839      63.670  44.460  50.700  1.00  0.00           H
ATOM   2946  HB2 SER A 839      62.770  44.680  49.230  1.00  0.00           H
ATOM   2947  OG  SER A 839      63.480  46.430  50.170  1.00  0.00           O
ATOM   2948  HG1 SER A 839      64.000  46.450  50.980  1.00  0.00           H
ATOM   2949  C   SER A 839      64.860  45.430  47.670  1.00  0.00           C
ATOM   2950  O   SER A 839      64.580  44.740  46.660  1.00  0.00           O
ATOM   2951  N   SER A 840      65.130  46.720  47.580  1.00  0.00           N
ATOM   2952  HN  SER A 840      65.200  47.320  48.380  1.00  0.00           H
ATOM   2953  CA  SER A 840      65.340  47.380  46.220  1.00  0.00           C
ATOM   2954  HA  SER A 840      64.450  47.230  45.620  1.00  0.00           H
ATOM   2955  CB  SER A 840      65.440  48.930  46.340  1.00  0.00           C
ATOM   2956  HB1 SER A 840      64.430  49.350  46.490  1.00  0.00           H
ATOM   2957  HB2 SER A 840      65.820  49.260  45.350  1.00  0.00           H
ATOM   2958  OG  SER A 840      66.400  49.350  47.270  1.00  0.00           O
ATOM   2959  HG1 SER A 840      65.950  49.190  48.100  1.00  0.00           H
ATOM   2960  C   SER A 840      66.480  46.810  45.470  1.00  0.00           C
ATOM   2961  O   SER A 840      66.170  46.510  44.330  1.00  0.00           O
ATOM   2962  N   PHE A 841      67.690  46.570  46.000  1.00  0.00           N
ATOM   2963  HN  PHE A 841      67.850  46.780  46.970  1.00  0.00           H
ATOM   2964  CA  PHE A 841      68.800  45.980  45.210  1.00  0.00           C
ATOM   2965  HA  PHE A 841      69.010  46.680  44.410  1.00  0.00           H
ATOM   2966  CB  PHE A 841      69.960  45.740  46.200  1.00  0.00           C
ATOM   2967  HB1 PHE A 841      69.770  44.970  46.980  1.00  0.00           H
ATOM   2968  HB2 PHE A 841      70.110  46.720  46.690  1.00  0.00           H
ATOM   2969  CG  PHE A 841      71.290  45.440  45.420  1.00  0.00           C
ATOM   2970  CD1 PHE A 841      71.580  44.190  44.870  1.00  0.00           C
ATOM   2971  HD1 PHE A 841      70.960  43.330  45.100  1.00  0.00           H
ATOM   2972  CE1 PHE A 841      72.620  43.970  44.040  1.00  0.00           C
ATOM   2973  HE1 PHE A 841      72.830  43.000  43.620  1.00  0.00           H
ATOM   2974  CZ  PHE A 841      73.520  45.010  43.810  1.00  0.00           C
ATOM   2975  HZ  PHE A 841      74.440  44.920  43.260  1.00  0.00           H
ATOM   2976  CD2 PHE A 841      72.160  46.480  45.030  1.00  0.00           C
ATOM   2977  HD2 PHE A 841      71.920  47.470  45.380  1.00  0.00           H
ATOM   2978  CE2 PHE A 841      73.330  46.310  44.250  1.00  0.00           C
ATOM   2979  HE2 PHE A 841      74.030  47.090  44.020  1.00  0.00           H
ATOM   2980  C   PHE A 841      68.430  44.670  44.520  1.00  0.00           C
ATOM   2981  O   PHE A 841      68.820  44.430  43.350  1.00  0.00           O
ATOM   2982  N   LEU A 842      67.700  43.780  45.250  1.00  0.00           N
ATOM   2983  HN  LEU A 842      67.310  43.990  46.140  1.00  0.00           H
ATOM   2984  CA  LEU A 842      67.190  42.510  44.700  1.00  0.00           C
ATOM   2985  HA  LEU A 842      67.980  42.150  44.050  1.00  0.00           H
ATOM   2986  CB  LEU A 842      66.930  41.440  45.840  1.00  0.00           C
ATOM   2987  HB1 LEU A 842      66.630  40.440  45.490  1.00  0.00           H
ATOM   2988  HB2 LEU A 842      66.130  41.780  46.530  1.00  0.00           H
ATOM   2989  CG  LEU A 842      68.110  41.140  46.840  1.00  0.00           C
ATOM   2990  HG  LEU A 842      68.540  42.140  47.080  1.00  0.00           H
ATOM   2991  CD1 LEU A 842      67.710  40.550  48.210  1.00  0.00           C
ATOM   2992 HD11 LEU A 842      67.230  41.310  48.860  1.00  0.00           H
ATOM   2993 HD12 LEU A 842      68.600  40.240  48.790  1.00  0.00           H
ATOM   2994 HD13 LEU A 842      67.070  39.660  48.100  1.00  0.00           H
ATOM   2995  CD2 LEU A 842      69.250  40.330  46.220  1.00  0.00           C
ATOM   2996 HD21 LEU A 842      69.600  40.800  45.270  1.00  0.00           H
ATOM   2997 HD22 LEU A 842      68.720  39.400  45.900  1.00  0.00           H
ATOM   2998 HD23 LEU A 842      70.100  40.130  46.920  1.00  0.00           H
ATOM   2999  C   LEU A 842      65.980  42.600  43.830  1.00  0.00           C
ATOM   3000  O   LEU A 842      65.720  41.790  42.910  1.00  0.00           O
ATOM   3001  N   LYS A 843      65.120  43.570  44.080  1.00  0.00           N
ATOM   3002  HN  LYS A 843      65.170  44.010  44.970  1.00  0.00           H
ATOM   3003  CA  LYS A 843      63.960  43.840  43.320  1.00  0.00           C
ATOM   3004  HA  LYS A 843      63.360  42.960  43.240  1.00  0.00           H
ATOM   3005  CB  LYS A 843      63.040  44.820  43.900  1.00  0.00           C
ATOM   3006  HB1 LYS A 843      63.460  45.790  44.270  1.00  0.00           H
ATOM   3007  HB2 LYS A 843      62.560  44.320  44.760  1.00  0.00           H
ATOM   3008  CG  LYS A 843      61.840  45.240  42.980  1.00  0.00           C
ATOM   3009  HG1 LYS A 843      62.190  45.910  42.150  1.00  0.00           H
ATOM   3010  HG2 LYS A 843      61.180  45.940  43.530  1.00  0.00           H
ATOM   3011  CD  LYS A 843      60.910  44.100  42.440  1.00  0.00           C
ATOM   3012  HD1 LYS A 843      60.200  43.690  43.200  1.00  0.00           H
ATOM   3013  HD2 LYS A 843      61.560  43.230  42.190  1.00  0.00           H
ATOM   3014  CE  LYS A 843      60.150  44.400  41.170  1.00  0.00           C
ATOM   3015  HE1 LYS A 843      59.700  43.520  40.670  1.00  0.00           H
ATOM   3016  HE2 LYS A 843      60.800  44.980  40.480  1.00  0.00           H
ATOM   3017  NZ  LYS A 843      59.120  45.370  41.510  1.00  0.00           N
ATOM   3018  HZ1 LYS A 843      59.480  46.060  42.200  1.00  0.00           H
ATOM   3019  HZ2 LYS A 843      58.430  44.850  42.080  1.00  0.00           H
ATOM   3020  HZ3 LYS A 843      58.670  45.900  40.730  1.00  0.00           H
ATOM   3021  C   LYS A 843      64.390  44.380  41.890  1.00  0.00           C
ATOM   3022  O   LYS A 843      63.890  43.980  40.860  1.00  0.00           O
ATOM   3023  N   GLN A 844      65.420  45.270  41.870  1.00  0.00           N
ATOM   3024  HN  GLN A 844      65.720  45.610  42.760  1.00  0.00           H
ATOM   3025  CA  GLN A 844      65.890  45.850  40.610  1.00  0.00           C
ATOM   3026  HA  GLN A 844      65.220  45.660  39.780  1.00  0.00           H
ATOM   3027  CB  GLN A 844      65.940  47.410  40.780  1.00  0.00           C
ATOM   3028  HB1 GLN A 844      66.480  47.770  39.880  1.00  0.00           H
ATOM   3029  HB2 GLN A 844      66.680  47.580  41.590  1.00  0.00           H
ATOM   3030  CG  GLN A 844      64.550  48.150  40.920  1.00  0.00           C
ATOM   3031  HG1 GLN A 844      64.810  49.220  41.000  1.00  0.00           H
ATOM   3032  HG2 GLN A 844      64.000  47.850  41.840  1.00  0.00           H
ATOM   3033  CD  GLN A 844      63.600  47.870  39.760  1.00  0.00           C
ATOM   3034  OE1 GLN A 844      62.520  47.450  40.160  1.00  0.00           O
ATOM   3035  NE2 GLN A 844      63.950  48.220  38.500  1.00  0.00           N
ATOM   3036 HE21 GLN A 844      63.230  48.420  37.840  1.00  0.00           H
ATOM   3037 HE22 GLN A 844      64.860  48.610  38.450  1.00  0.00           H
ATOM   3038  C   GLN A 844      67.180  45.270  40.160  1.00  0.00           C
ATOM   3039  O   GLN A 844      67.930  45.720  39.350  1.00  0.00           O
ATOM   3040  N   PHE A 845      67.440  43.960  40.570  1.00  0.00           N
ATOM   3041  HN  PHE A 845      66.790  43.580  41.230  1.00  0.00           H
ATOM   3042  CA  PHE A 845      68.490  43.030  40.210  1.00  0.00           C
ATOM   3043  HA  PHE A 845      69.460  43.460  40.450  1.00  0.00           H
ATOM   3044  CB  PHE A 845      68.220  41.720  40.950  1.00  0.00           C
ATOM   3045  HB1 PHE A 845      67.480  41.060  40.440  1.00  0.00           H
ATOM   3046  HB2 PHE A 845      67.880  41.800  42.010  1.00  0.00           H
ATOM   3047  CG  PHE A 845      69.550  41.010  41.040  1.00  0.00           C
ATOM   3048  CD1 PHE A 845      70.590  41.520  41.820  1.00  0.00           C
ATOM   3049  HD1 PHE A 845      70.440  42.490  42.280  1.00  0.00           H
ATOM   3050  CE1 PHE A 845      71.730  40.790  42.170  1.00  0.00           C
ATOM   3051  HE1 PHE A 845      72.510  41.170  42.820  1.00  0.00           H
ATOM   3052  CZ  PHE A 845      71.870  39.520  41.660  1.00  0.00           C
ATOM   3053  HZ  PHE A 845      72.780  39.000  41.930  1.00  0.00           H
ATOM   3054  CD2 PHE A 845      69.670  39.680  40.650  1.00  0.00           C
ATOM   3055  HD2 PHE A 845      68.970  39.220  39.980  1.00  0.00           H
ATOM   3056  CE2 PHE A 845      70.830  38.940  40.940  1.00  0.00           C
ATOM   3057  HE2 PHE A 845      70.830  37.940  40.550  1.00  0.00           H
ATOM   3058  C   PHE A 845      68.320  42.810  38.700  1.00  0.00           C
ATOM   3059  O   PHE A 845      69.340  42.520  38.040  1.00  0.00           O
ATOM   3060  N   LYS A 846      67.120  42.950  38.140  1.00  0.00           N
ATOM   3061  HN  LYS A 846      66.340  43.180  38.710  1.00  0.00           H
ATOM   3062  CA  LYS A 846      66.860  42.820  36.690  1.00  0.00           C
ATOM   3063  HA  LYS A 846      67.370  41.920  36.430  1.00  0.00           H
ATOM   3064  CB  LYS A 846      65.340  42.870  36.450  1.00  0.00           C
ATOM   3065  HB1 LYS A 846      64.820  42.020  36.950  1.00  0.00           H
ATOM   3066  HB2 LYS A 846      65.170  42.670  35.370  1.00  0.00           H
ATOM   3067  CG  LYS A 846      64.620  44.160  36.890  1.00  0.00           C
ATOM   3068  HG1 LYS A 846      64.900  44.990  36.210  1.00  0.00           H
ATOM   3069  HG2 LYS A 846      64.890  44.400  37.940  1.00  0.00           H
ATOM   3070  CD  LYS A 846      63.150  43.950  36.860  1.00  0.00           C
ATOM   3071  HD1 LYS A 846      62.760  43.050  37.380  1.00  0.00           H
ATOM   3072  HD2 LYS A 846      62.950  43.760  35.790  1.00  0.00           H
ATOM   3073  CE  LYS A 846      62.260  45.050  37.440  1.00  0.00           C
ATOM   3074  HE1 LYS A 846      62.540  46.020  36.980  1.00  0.00           H
ATOM   3075  HE2 LYS A 846      62.360  45.130  38.540  1.00  0.00           H
ATOM   3076  NZ  LYS A 846      60.860  44.770  37.090  1.00  0.00           N
ATOM   3077  HZ1 LYS A 846      60.160  45.450  37.460  1.00  0.00           H
ATOM   3078  HZ2 LYS A 846      60.570  43.800  37.370  1.00  0.00           H
ATOM   3079  HZ3 LYS A 846      60.710  44.850  36.060  1.00  0.00           H
ATOM   3080  C   LYS A 846      67.430  44.000  35.940  1.00  0.00           C
ATOM   3081  O   LYS A 846      67.560  43.910  34.720  1.00  0.00           O
ATOM   3082  N   THR A 847      67.840  45.090  36.570  1.00  0.00           N
ATOM   3083  HN  THR A 847      67.510  45.380  37.470  1.00  0.00           H
ATOM   3084  CA  THR A 847      68.510  46.240  35.830  1.00  0.00           C
ATOM   3085  HA  THR A 847      68.200  46.180  34.800  1.00  0.00           H
ATOM   3086  CB  THR A 847      68.000  47.630  36.360  1.00  0.00           C
ATOM   3087  HB  THR A 847      68.450  47.930  37.320  1.00  0.00           H
ATOM   3088  OG1 THR A 847      66.650  47.500  36.840  1.00  0.00           O
ATOM   3089  HG1 THR A 847      66.440  48.430  36.900  1.00  0.00           H
ATOM   3090  CG2 THR A 847      68.080  48.740  35.300  1.00  0.00           C
ATOM   3091 HG21 THR A 847      69.090  48.750  34.840  1.00  0.00           H
ATOM   3092 HG22 THR A 847      67.820  49.670  35.850  1.00  0.00           H
ATOM   3093 HG23 THR A 847      67.390  48.450  34.480  1.00  0.00           H
ATOM   3094  C   THR A 847      69.980  46.180  35.920  1.00  0.00           C
ATOM   3095  O   THR A 847      70.670  47.010  35.350  1.00  0.00           O
ATOM   3096  N   LYS A 848      70.520  45.250  36.680  1.00  0.00           N
ATOM   3097  HN  LYS A 848      69.850  44.640  37.110  1.00  0.00           H
ATOM   3098  CA  LYS A 848      71.950  44.960  36.770  1.00  0.00           C
ATOM   3099  HA  LYS A 848      72.630  45.790  36.590  1.00  0.00           H
ATOM   3100  CB  LYS A 848      72.420  44.460  38.170  1.00  0.00           C
ATOM   3101  HB1 LYS A 848      73.460  44.160  37.940  1.00  0.00           H
ATOM   3102  HB2 LYS A 848      71.840  43.600  38.570  1.00  0.00           H
ATOM   3103  CG  LYS A 848      72.500  45.600  39.190  1.00  0.00           C
ATOM   3104  HG1 LYS A 848      72.950  46.520  38.790  1.00  0.00           H
ATOM   3105  HG2 LYS A 848      73.130  45.180  40.000  1.00  0.00           H
ATOM   3106  CD  LYS A 848      71.080  46.000  39.630  1.00  0.00           C
ATOM   3107  HD1 LYS A 848      70.440  45.100  39.510  1.00  0.00           H
ATOM   3108  HD2 LYS A 848      70.650  46.740  38.910  1.00  0.00           H
ATOM   3109  CE  LYS A 848      70.840  46.590  41.040  1.00  0.00           C
ATOM   3110  HE1 LYS A 848      71.310  46.100  41.910  1.00  0.00           H
ATOM   3111  HE2 LYS A 848      69.760  46.540  41.290  1.00  0.00           H
ATOM   3112  NZ  LYS A 848      71.200  48.020  41.100  1.00  0.00           N
ATOM   3113  HZ1 LYS A 848      70.820  48.450  40.240  1.00  0.00           H
ATOM   3114  HZ2 LYS A 848      72.220  48.190  41.140  1.00  0.00           H
ATOM   3115  HZ3 LYS A 848      70.720  48.540  41.870  1.00  0.00           H
ATOM   3116  C   LYS A 848      72.280  43.880  35.680  1.00  0.00           C
ATOM   3117  O   LYS A 848      71.430  43.180  35.090  1.00  0.00           O
ATOM   3118  N   ARG A 849      73.640  43.650  35.310  1.00  0.00           N
ATOM   3119  HN  ARG A 849      74.450  44.120  35.640  1.00  0.00           H
ATOM   3120  CA  ARG A 849      73.960  42.630  34.350  1.00  0.00           C
ATOM   3121  HA  ARG A 849      73.140  42.410  33.670  1.00  0.00           H
ATOM   3122  CB  ARG A 849      74.910  43.060  33.260  1.00  0.00           C
ATOM   3123  HB1 ARG A 849      75.390  42.220  32.700  1.00  0.00           H
ATOM   3124  HB2 ARG A 849      75.640  43.720  33.790  1.00  0.00           H
ATOM   3125  CG  ARG A 849      74.180  43.930  32.160  1.00  0.00           C
ATOM   3126  HG1 ARG A 849      75.000  44.240  31.480  1.00  0.00           H
ATOM   3127  HG2 ARG A 849      73.720  44.790  32.680  1.00  0.00           H
ATOM   3128  CD  ARG A 849      73.250  43.050  31.290  1.00  0.00           C
ATOM   3129  HD1 ARG A 849      72.410  42.490  31.760  1.00  0.00           H
ATOM   3130  HD2 ARG A 849      73.830  42.280  30.720  1.00  0.00           H
ATOM   3131  NE  ARG A 849      72.710  44.040  30.300  1.00  0.00           N
ATOM   3132  HE  ARG A 849      73.070  44.050  29.370  1.00  0.00           H
ATOM   3133  CZ  ARG A 849      71.600  44.820  30.510  1.00  0.00           C
ATOM   3134  NH1 ARG A 849      71.380  45.870  29.720  1.00  0.00           N
ATOM   3135 HH11 ARG A 849      72.100  46.090  29.070  1.00  0.00           H
ATOM   3136 HH12 ARG A 849      70.470  46.220  29.530  1.00  0.00           H
ATOM   3137  NH2 ARG A 849      70.830  44.590  31.510  1.00  0.00           N
ATOM   3138 HH21 ARG A 849      70.830  43.670  31.910  1.00  0.00           H
ATOM   3139 HH22 ARG A 849      70.140  45.300  31.580  1.00  0.00           H
ATOM   3140  C   ARG A 849      74.330  41.290  34.930  1.00  0.00           C
ATOM   3141  O   ARG A 849      74.800  40.360  34.250  1.00  0.00           O
ATOM   3142  N   TYR A 850      74.280  41.180  36.310  1.00  0.00           N
ATOM   3143  HN  TYR A 850      73.760  41.840  36.840  1.00  0.00           H
ATOM   3144  CA  TYR A 850      74.750  40.110  37.130  1.00  0.00           C
ATOM   3145  HA  TYR A 850      75.800  39.920  36.960  1.00  0.00           H
ATOM   3146  CB  TYR A 850      74.580  40.490  38.640  1.00  0.00           C
ATOM   3147  HB1 TYR A 850      74.760  39.660  39.360  1.00  0.00           H
ATOM   3148  HB2 TYR A 850      73.530  40.800  38.750  1.00  0.00           H
ATOM   3149  CG  TYR A 850      75.430  41.610  39.220  1.00  0.00           C
ATOM   3150  CD1 TYR A 850      76.690  41.970  38.660  1.00  0.00           C
ATOM   3151  HD1 TYR A 850      77.050  41.440  37.800  1.00  0.00           H
ATOM   3152  CE1 TYR A 850      77.460  43.050  39.260  1.00  0.00           C
ATOM   3153  HE1 TYR A 850      78.410  43.260  38.790  1.00  0.00           H
ATOM   3154  CZ  TYR A 850      76.880  43.750  40.270  1.00  0.00           C
ATOM   3155  OH  TYR A 850      77.530  44.890  40.720  1.00  0.00           O
ATOM   3156  HH  TYR A 850      77.950  45.140  39.900  1.00  0.00           H
ATOM   3157  CD2 TYR A 850      75.050  42.290  40.360  1.00  0.00           C
ATOM   3158  HD2 TYR A 850      74.090  42.060  40.810  1.00  0.00           H
ATOM   3159  CE2 TYR A 850      75.750  43.340  40.940  1.00  0.00           C
ATOM   3160  HE2 TYR A 850      75.300  43.900  41.750  1.00  0.00           H
ATOM   3161  C   TYR A 850      74.110  38.740  36.910  1.00  0.00           C
ATOM   3162  O   TYR A 850      72.840  38.690  36.910  1.00  0.00           O
ATOM   3163  N   PHE A 851      74.870  37.700  36.890  1.00  0.00           N
ATOM   3164  HN  PHE A 851      75.840  37.810  37.110  1.00  0.00           H
ATOM   3165  CA  PHE A 851      74.390  36.360  36.790  1.00  0.00           C
ATOM   3166  HA  PHE A 851      75.260  35.730  36.930  1.00  0.00           H
ATOM   3167  CB  PHE A 851      73.400  35.910  37.890  1.00  0.00           C
ATOM   3168  HB1 PHE A 851      72.890  34.930  37.750  1.00  0.00           H
ATOM   3169  HB2 PHE A 851      72.570  36.640  37.990  1.00  0.00           H
ATOM   3170  CG  PHE A 851      74.100  35.760  39.180  1.00  0.00           C
ATOM   3171  CD1 PHE A 851      74.760  34.590  39.530  1.00  0.00           C
ATOM   3172  HD1 PHE A 851      74.770  33.780  38.820  1.00  0.00           H
ATOM   3173  CE1 PHE A 851      75.440  34.530  40.710  1.00  0.00           C
ATOM   3174  HE1 PHE A 851      75.970  33.610  40.940  1.00  0.00           H
ATOM   3175  CZ  PHE A 851      75.460  35.610  41.600  1.00  0.00           C
ATOM   3176  HZ  PHE A 851      76.000  35.590  42.540  1.00  0.00           H
ATOM   3177  CD2 PHE A 851      74.150  36.880  40.040  1.00  0.00           C
ATOM   3178  HD2 PHE A 851      73.610  37.770  39.720  1.00  0.00           H
ATOM   3179  CE2 PHE A 851      74.770  36.780  41.270  1.00  0.00           C
ATOM   3180  HE2 PHE A 851      74.840  37.670  41.880  1.00  0.00           H
ATOM   3181  C   PHE A 851      73.740  36.050  35.450  1.00  0.00           C
ATOM   3182  O   PHE A 851      73.500  36.930  34.610  1.00  0.00           O
ATOM   3183  N   PRO A 852      73.470  34.730  35.070  1.00  0.00           N
ATOM   3184  CD  PRO A 852      74.060  33.570  35.690  1.00  0.00           C
ATOM   3185  HD1 PRO A 852      73.740  33.360  36.730  1.00  0.00           H
ATOM   3186  HD2 PRO A 852      75.170  33.580  35.630  1.00  0.00           H
ATOM   3187  CA  PRO A 852      72.580  34.420  34.010  1.00  0.00           C
ATOM   3188  HA  PRO A 852      73.190  34.670  33.150  1.00  0.00           H
ATOM   3189  CB  PRO A 852      72.350  32.900  34.120  1.00  0.00           C
ATOM   3190  HB1 PRO A 852      72.230  32.360  33.150  1.00  0.00           H
ATOM   3191  HB2 PRO A 852      71.400  32.600  34.620  1.00  0.00           H
ATOM   3192  CG  PRO A 852      73.500  32.360  34.860  1.00  0.00           C
ATOM   3193  HG1 PRO A 852      73.330  31.510  35.550  1.00  0.00           H
ATOM   3194  HG2 PRO A 852      74.300  32.010  34.170  1.00  0.00           H
ATOM   3195  C   PRO A 852      71.190  35.110  34.020  1.00  0.00           C
ATOM   3196  O   PRO A 852      70.740  35.320  35.180  1.00  0.00           O
ATOM   3197  N   THR A 853      70.530  35.420  32.900  1.00  0.00           N
ATOM   3198  HN  THR A 853      71.020  35.190  32.060  1.00  0.00           H
ATOM   3199  CA  THR A 853      69.350  36.280  32.840  1.00  0.00           C
ATOM   3200  HA  THR A 853      69.530  37.270  33.240  1.00  0.00           H
ATOM   3201  CB  THR A 853      68.870  36.440  31.310  1.00  0.00           C
ATOM   3202  HB  THR A 853      68.700  35.480  30.790  1.00  0.00           H
ATOM   3203  OG1 THR A 853      69.950  37.040  30.630  1.00  0.00           O
ATOM   3204  HG1 THR A 853      69.620  37.620  29.930  1.00  0.00           H
ATOM   3205  CG2 THR A 853      67.660  37.400  31.120  1.00  0.00           C
ATOM   3206 HG21 THR A 853      67.950  38.450  31.270  1.00  0.00           H
ATOM   3207 HG22 THR A 853      66.880  37.040  31.830  1.00  0.00           H
ATOM   3208 HG23 THR A 853      67.390  37.340  30.050  1.00  0.00           H
ATOM   3209  C   THR A 853      68.140  35.590  33.540  1.00  0.00           C
ATOM   3210  O   THR A 853      67.310  36.170  34.250  1.00  0.00           O
ATOM   3211  N   LYS A 854      68.050  34.250  33.400  1.00  0.00           N
ATOM   3212  HN  LYS A 854      68.570  33.830  32.660  1.00  0.00           H
ATOM   3213  CA  LYS A 854      67.040  33.510  34.100  1.00  0.00           C
ATOM   3214  HA  LYS A 854      66.050  33.910  33.900  1.00  0.00           H
ATOM   3215  CB  LYS A 854      67.140  32.060  33.680  1.00  0.00           C
ATOM   3216  HB1 LYS A 854      67.960  31.610  34.280  1.00  0.00           H
ATOM   3217  HB2 LYS A 854      67.460  31.950  32.630  1.00  0.00           H
ATOM   3218  CG  LYS A 854      65.960  31.100  33.860  1.00  0.00           C
ATOM   3219  HG1 LYS A 854      65.070  31.700  33.550  1.00  0.00           H
ATOM   3220  HG2 LYS A 854      65.770  30.960  34.940  1.00  0.00           H
ATOM   3221  CD  LYS A 854      66.100  29.680  33.240  1.00  0.00           C
ATOM   3222  HD1 LYS A 854      65.190  29.200  33.670  1.00  0.00           H
ATOM   3223  HD2 LYS A 854      66.980  29.140  33.650  1.00  0.00           H
ATOM   3224  CE  LYS A 854      66.230  29.620  31.670  1.00  0.00           C
ATOM   3225  HE1 LYS A 854      67.150  30.110  31.320  1.00  0.00           H
ATOM   3226  HE2 LYS A 854      65.290  30.110  31.340  1.00  0.00           H
ATOM   3227  NZ  LYS A 854      66.240  28.250  31.240  1.00  0.00           N
ATOM   3228  HZ1 LYS A 854      67.130  27.780  31.470  1.00  0.00           H
ATOM   3229  HZ2 LYS A 854      66.020  28.120  30.220  1.00  0.00           H
ATOM   3230  HZ3 LYS A 854      65.490  27.690  31.700  1.00  0.00           H
ATOM   3231  C   LYS A 854      67.180  33.470  35.640  1.00  0.00           C
ATOM   3232  O   LYS A 854      66.200  33.490  36.380  1.00  0.00           O
ATOM   3233  N   VAL A 855      68.420  33.310  36.140  1.00  0.00           N
ATOM   3234  HN  VAL A 855      69.180  33.210  35.490  1.00  0.00           H
ATOM   3235  CA  VAL A 855      68.720  33.280  37.610  1.00  0.00           C
ATOM   3236  HA  VAL A 855      67.950  32.680  38.080  1.00  0.00           H
ATOM   3237  CB  VAL A 855      70.140  32.880  37.920  1.00  0.00           C
ATOM   3238  HB  VAL A 855      70.880  33.320  37.210  1.00  0.00           H
ATOM   3239  CG1 VAL A 855      70.560  33.270  39.380  1.00  0.00           C
ATOM   3240 HG11 VAL A 855      70.300  34.300  39.670  1.00  0.00           H
ATOM   3241 HG12 VAL A 855      71.570  32.960  39.720  1.00  0.00           H
ATOM   3242 HG13 VAL A 855      69.880  32.690  40.040  1.00  0.00           H
ATOM   3243  CG2 VAL A 855      70.060  31.380  37.740  1.00  0.00           C
ATOM   3244 HG21 VAL A 855      71.080  31.060  38.020  1.00  0.00           H
ATOM   3245 HG22 VAL A 855      69.890  31.120  36.680  1.00  0.00           H
ATOM   3246 HG23 VAL A 855      69.290  30.930  38.410  1.00  0.00           H
ATOM   3247  C   VAL A 855      68.390  34.720  38.140  1.00  0.00           C
ATOM   3248  O   VAL A 855      67.730  34.820  39.150  1.00  0.00           O
ATOM   3249  N   ARG A 856      68.780  35.830  37.470  1.00  0.00           N
ATOM   3250  HN  ARG A 856      69.320  35.620  36.640  1.00  0.00           H
ATOM   3251  CA  ARG A 856      68.540  37.210  37.680  1.00  0.00           C
ATOM   3252  HA  ARG A 856      68.940  37.490  38.640  1.00  0.00           H
ATOM   3253  CB  ARG A 856      69.250  37.990  36.580  1.00  0.00           C
ATOM   3254  HB1 ARG A 856      68.610  37.890  35.670  1.00  0.00           H
ATOM   3255  HB2 ARG A 856      70.250  37.530  36.450  1.00  0.00           H
ATOM   3256  CG  ARG A 856      69.420  39.550  36.740  1.00  0.00           C
ATOM   3257  HG1 ARG A 856      70.320  39.600  37.400  1.00  0.00           H
ATOM   3258  HG2 ARG A 856      68.560  40.000  37.280  1.00  0.00           H
ATOM   3259  CD  ARG A 856      69.610  40.190  35.490  1.00  0.00           C
ATOM   3260  HD1 ARG A 856      69.740  41.270  35.660  1.00  0.00           H
ATOM   3261  HD2 ARG A 856      68.750  40.000  34.810  1.00  0.00           H
ATOM   3262  NE  ARG A 856      70.810  39.560  34.870  1.00  0.00           N
ATOM   3263  HE  ARG A 856      71.490  39.220  35.530  1.00  0.00           H
ATOM   3264  CZ  ARG A 856      71.070  39.520  33.570  1.00  0.00           C
ATOM   3265  NH1 ARG A 856      70.370  40.090  32.620  1.00  0.00           N
ATOM   3266 HH11 ARG A 856      69.740  40.840  32.840  1.00  0.00           H
ATOM   3267 HH12 ARG A 856      70.690  40.030  31.670  1.00  0.00           H
ATOM   3268  NH2 ARG A 856      72.080  38.760  33.150  1.00  0.00           N
ATOM   3269 HH21 ARG A 856      71.960  38.500  32.180  1.00  0.00           H
ATOM   3270 HH22 ARG A 856      72.670  38.250  33.790  1.00  0.00           H
ATOM   3271  C   ARG A 856      67.060  37.670  37.630  1.00  0.00           C
ATOM   3272  O   ARG A 856      66.600  38.410  38.470  1.00  0.00           O
ATOM   3273  N   SER A 857      66.290  37.080  36.730  1.00  0.00           N
ATOM   3274  HN  SER A 857      66.770  36.520  36.070  1.00  0.00           H
ATOM   3275  CA  SER A 857      64.830  37.160  36.840  1.00  0.00           C
ATOM   3276  HA  SER A 857      64.440  38.160  36.840  1.00  0.00           H
ATOM   3277  CB  SER A 857      64.300  36.570  35.530  1.00  0.00           C
ATOM   3278  HB1 SER A 857      63.240  36.280  35.620  1.00  0.00           H
ATOM   3279  HB2 SER A 857      64.800  35.580  35.380  1.00  0.00           H
ATOM   3280  OG  SER A 857      64.670  37.450  34.420  1.00  0.00           O
ATOM   3281  HG1 SER A 857      65.580  37.190  34.250  1.00  0.00           H
ATOM   3282  C   SER A 857      64.150  36.350  38.000  1.00  0.00           C
ATOM   3283  O   SER A 857      63.240  36.940  38.570  1.00  0.00           O
ATOM   3284  N   THR A 858      64.540  35.110  38.240  1.00  0.00           N
ATOM   3285  HN  THR A 858      65.120  34.610  37.610  1.00  0.00           H
ATOM   3286  CA  THR A 858      63.900  34.180  39.210  1.00  0.00           C
ATOM   3287  HA  THR A 858      62.860  34.300  38.920  1.00  0.00           H
ATOM   3288  CB  THR A 858      64.480  32.780  39.080  1.00  0.00           C
ATOM   3289  HB  THR A 858      65.560  32.760  39.300  1.00  0.00           H
ATOM   3290  OG1 THR A 858      64.120  32.240  37.830  1.00  0.00           O
ATOM   3291  HG1 THR A 858      64.700  32.760  37.280  1.00  0.00           H
ATOM   3292  CG2 THR A 858      63.770  31.840  40.020  1.00  0.00           C
ATOM   3293 HG21 THR A 858      64.060  30.800  39.790  1.00  0.00           H
ATOM   3294 HG22 THR A 858      62.670  31.950  40.040  1.00  0.00           H
ATOM   3295 HG23 THR A 858      64.120  31.920  41.070  1.00  0.00           H
ATOM   3296  C   THR A 858      64.210  34.680  40.620  1.00  0.00           C
ATOM   3297  O   THR A 858      63.390  34.830  41.500  1.00  0.00           O
ATOM   3298  N   ILE A 859      65.430  35.100  40.930  1.00  0.00           N
ATOM   3299  HN  ILE A 859      66.220  34.940  40.360  1.00  0.00           H
ATOM   3300  CA  ILE A 859      65.820  35.910  42.090  1.00  0.00           C
ATOM   3301  HA  ILE A 859      65.590  35.250  42.920  1.00  0.00           H
ATOM   3302  CB  ILE A 859      67.310  35.920  42.130  1.00  0.00           C
ATOM   3303  HB  ILE A 859      67.750  36.330  41.190  1.00  0.00           H
ATOM   3304  CG2 ILE A 859      67.770  36.740  43.330  1.00  0.00           C
ATOM   3305 HG21 ILE A 859      68.880  36.660  43.440  1.00  0.00           H
ATOM   3306 HG22 ILE A 859      67.290  36.520  44.310  1.00  0.00           H
ATOM   3307 HG23 ILE A 859      67.540  37.810  43.200  1.00  0.00           H
ATOM   3308  CG1 ILE A 859      67.730  34.460  42.370  1.00  0.00           C
ATOM   3309 HG11 ILE A 859      67.410  33.780  41.550  1.00  0.00           H
ATOM   3310 HG12 ILE A 859      67.400  34.000  43.330  1.00  0.00           H
ATOM   3311  CD  ILE A 859      69.260  34.400  42.400  1.00  0.00           C
ATOM   3312  HD1 ILE A 859      69.620  34.760  43.380  1.00  0.00           H
ATOM   3313  HD2 ILE A 859      69.680  35.080  41.630  1.00  0.00           H
ATOM   3314  HD3 ILE A 859      69.670  33.410  42.120  1.00  0.00           H
ATOM   3315  C   ILE A 859      65.150  37.260  42.220  1.00  0.00           C
ATOM   3316  O   ILE A 859      64.570  37.600  43.260  1.00  0.00           O
ATOM   3317  N   SER A 860      65.070  38.080  41.160  1.00  0.00           N
ATOM   3318  HN  SER A 860      65.520  37.830  40.300  1.00  0.00           H
ATOM   3319  CA  SER A 860      64.310  39.320  41.070  1.00  0.00           C
ATOM   3320  HA  SER A 860      64.770  39.960  41.800  1.00  0.00           H
ATOM   3321  CB  SER A 860      64.380  40.130  39.800  1.00  0.00           C
ATOM   3322  HB1 SER A 860      64.320  39.380  38.990  1.00  0.00           H
ATOM   3323  HB2 SER A 860      65.370  40.640  39.750  1.00  0.00           H
ATOM   3324  OG  SER A 860      63.410  41.210  39.610  1.00  0.00           O
ATOM   3325  HG1 SER A 860      63.740  41.930  40.140  1.00  0.00           H
ATOM   3326  C   SER A 860      62.800  39.210  41.470  1.00  0.00           C
ATOM   3327  O   SER A 860      62.320  40.090  42.170  1.00  0.00           O
ATOM   3328  N   ASP A 861      62.130  38.120  41.090  1.00  0.00           N
ATOM   3329  HN  ASP A 861      62.600  37.420  40.590  1.00  0.00           H
ATOM   3330  CA  ASP A 861      60.680  37.830  41.500  1.00  0.00           C
ATOM   3331  HA  ASP A 861      60.110  38.740  41.570  1.00  0.00           H
ATOM   3332  CB  ASP A 861      60.060  36.860  40.370  1.00  0.00           C
ATOM   3333  HB1 ASP A 861      59.040  36.520  40.640  1.00  0.00           H
ATOM   3334  HB2 ASP A 861      60.710  35.970  40.230  1.00  0.00           H
ATOM   3335  CG  ASP A 861      59.890  37.540  39.030  1.00  0.00           C
ATOM   3336  OD1 ASP A 861      59.650  38.740  39.070  1.00  0.00           O
ATOM   3337  OD2 ASP A 861      59.850  36.880  37.970  1.00  0.00           O
ATOM   3338  C   ASP A 861      60.540  37.100  42.840  1.00  0.00           C
ATOM   3339  O   ASP A 861      59.420  37.010  43.320  1.00  0.00           O
ATOM   3340  N   PHE A 862      61.600  36.600  43.530  1.00  0.00           N
ATOM   3341  HN  PHE A 862      62.570  36.600  43.280  1.00  0.00           H
ATOM   3342  CA  PHE A 862      61.550  36.040  44.840  1.00  0.00           C
ATOM   3343  HA  PHE A 862      60.500  35.980  45.070  1.00  0.00           H
ATOM   3344  CB  PHE A 862      62.230  34.600  44.780  1.00  0.00           C
ATOM   3345  HB1 PHE A 862      63.270  34.840  44.470  1.00  0.00           H
ATOM   3346  HB2 PHE A 862      61.680  33.990  44.040  1.00  0.00           H
ATOM   3347  CG  PHE A 862      62.410  33.730  45.980  1.00  0.00           C
ATOM   3348  CD1 PHE A 862      63.720  33.580  46.590  1.00  0.00           C
ATOM   3349  HD1 PHE A 862      64.620  34.070  46.240  1.00  0.00           H
ATOM   3350  CE1 PHE A 862      63.890  32.750  47.700  1.00  0.00           C
ATOM   3351  HE1 PHE A 862      64.850  32.770  48.200  1.00  0.00           H
ATOM   3352  CZ  PHE A 862      62.800  32.010  48.160  1.00  0.00           C
ATOM   3353  HZ  PHE A 862      62.990  31.510  49.100  1.00  0.00           H
ATOM   3354  CD2 PHE A 862      61.370  33.010  46.530  1.00  0.00           C
ATOM   3355  HD2 PHE A 862      60.390  33.080  46.080  1.00  0.00           H
ATOM   3356  CE2 PHE A 862      61.560  32.080  47.560  1.00  0.00           C
ATOM   3357  HE2 PHE A 862      60.800  31.630  48.180  1.00  0.00           H
ATOM   3358  C   PHE A 862      62.220  36.990  45.800  1.00  0.00           C
ATOM   3359  O   PHE A 862      62.540  36.640  46.950  1.00  0.00           O
ATOM   3360  N   ALA A 863      62.540  38.200  45.340  1.00  0.00           N
ATOM   3361  HN  ALA A 863      62.400  38.390  44.370  1.00  0.00           H
ATOM   3362  CA  ALA A 863      63.330  39.150  46.110  1.00  0.00           C
ATOM   3363  HA  ALA A 863      64.350  38.800  46.240  1.00  0.00           H
ATOM   3364  CB  ALA A 863      63.340  40.370  45.290  1.00  0.00           C
ATOM   3365  HB1 ALA A 863      62.350  40.600  44.850  1.00  0.00           H
ATOM   3366  HB2 ALA A 863      63.860  40.290  44.300  1.00  0.00           H
ATOM   3367  HB3 ALA A 863      63.700  41.280  45.820  1.00  0.00           H
ATOM   3368  C   ALA A 863      62.870  39.520  47.500  1.00  0.00           C
ATOM   3369  O   ALA A 863      63.630  39.650  48.450  1.00  0.00           O
ATOM   3370  N   VAL A 864      61.490  39.690  47.650  1.00  0.00           N
ATOM   3371  HN  VAL A 864      60.800  39.580  46.940  1.00  0.00           H
ATOM   3372  CA  VAL A 864      60.990  40.150  48.950  1.00  0.00           C
ATOM   3373  HA  VAL A 864      61.710  40.830  49.340  1.00  0.00           H
ATOM   3374  CB  VAL A 864      59.620  40.740  48.960  1.00  0.00           C
ATOM   3375  HB  VAL A 864      58.890  39.950  48.690  1.00  0.00           H
ATOM   3376  CG1 VAL A 864      59.260  41.350  50.320  1.00  0.00           C
ATOM   3377 HG11 VAL A 864      58.270  41.840  50.200  1.00  0.00           H
ATOM   3378 HG12 VAL A 864      59.880  42.220  50.610  1.00  0.00           H
ATOM   3379 HG13 VAL A 864      59.120  40.510  51.030  1.00  0.00           H
ATOM   3380  CG2 VAL A 864      59.560  41.910  47.950  1.00  0.00           C
ATOM   3381 HG21 VAL A 864      58.540  42.350  48.010  1.00  0.00           H
ATOM   3382 HG22 VAL A 864      59.820  41.650  46.900  1.00  0.00           H
ATOM   3383 HG23 VAL A 864      60.250  42.730  48.270  1.00  0.00           H
ATOM   3384  C   VAL A 864      60.990  39.040  49.950  1.00  0.00           C
ATOM   3385  O   VAL A 864      61.380  39.320  51.070  1.00  0.00           O
ATOM   3386  N   PHE A 865      60.620  37.780  49.650  1.00  0.00           N
ATOM   3387  HN  PHE A 865      60.150  37.620  48.790  1.00  0.00           H
ATOM   3388  CA  PHE A 865      60.810  36.710  50.520  1.00  0.00           C
ATOM   3389  HA  PHE A 865      60.120  36.820  51.350  1.00  0.00           H
ATOM   3390  CB  PHE A 865      60.100  35.390  49.970  1.00  0.00           C
ATOM   3391  HB1 PHE A 865      60.600  35.070  49.030  1.00  0.00           H
ATOM   3392  HB2 PHE A 865      59.070  35.390  49.570  1.00  0.00           H
ATOM   3393  CG  PHE A 865      60.180  34.280  50.990  1.00  0.00           C
ATOM   3394  CD1 PHE A 865      61.230  33.330  51.060  1.00  0.00           C
ATOM   3395  HD1 PHE A 865      62.050  33.470  50.380  1.00  0.00           H
ATOM   3396  CE1 PHE A 865      61.330  32.330  52.120  1.00  0.00           C
ATOM   3397  HE1 PHE A 865      62.210  31.710  52.040  1.00  0.00           H
ATOM   3398  CZ  PHE A 865      60.250  32.190  52.960  1.00  0.00           C
ATOM   3399  HZ  PHE A 865      60.340  31.520  53.810  1.00  0.00           H
ATOM   3400  CD2 PHE A 865      59.050  33.900  51.690  1.00  0.00           C
ATOM   3401  HD2 PHE A 865      58.130  34.460  51.570  1.00  0.00           H
ATOM   3402  CE2 PHE A 865      59.090  33.000  52.760  1.00  0.00           C
ATOM   3403  HE2 PHE A 865      58.210  32.780  53.340  1.00  0.00           H
ATOM   3404  C   PHE A 865      62.230  36.440  50.950  1.00  0.00           C
ATOM   3405  O   PHE A 865      62.580  36.370  52.110  1.00  0.00           O
ATOM   3406  N   LEU A 866      63.150  36.370  49.930  1.00  0.00           N
ATOM   3407  HN  LEU A 866      62.880  36.280  48.980  1.00  0.00           H
ATOM   3408  CA  LEU A 866      64.610  36.340  50.120  1.00  0.00           C
ATOM   3409  HA  LEU A 866      64.810  35.400  50.590  1.00  0.00           H
ATOM   3410  CB  LEU A 866      65.260  36.360  48.740  1.00  0.00           C
ATOM   3411  HB1 LEU A 866      64.930  37.270  48.210  1.00  0.00           H
ATOM   3412  HB2 LEU A 866      64.740  35.550  48.200  1.00  0.00           H
ATOM   3413  CG  LEU A 866      66.770  36.140  48.650  1.00  0.00           C
ATOM   3414  HG  LEU A 866      67.290  36.840  49.340  1.00  0.00           H
ATOM   3415  CD1 LEU A 866      67.230  34.780  49.140  1.00  0.00           C
ATOM   3416 HD11 LEU A 866      66.700  34.010  48.530  1.00  0.00           H
ATOM   3417 HD12 LEU A 866      67.130  34.570  50.230  1.00  0.00           H
ATOM   3418 HD13 LEU A 866      68.310  34.570  48.960  1.00  0.00           H
ATOM   3419  CD2 LEU A 866      67.250  36.360  47.210  1.00  0.00           C
ATOM   3420 HD21 LEU A 866      66.950  37.360  46.830  1.00  0.00           H
ATOM   3421 HD22 LEU A 866      66.720  35.640  46.560  1.00  0.00           H
ATOM   3422 HD23 LEU A 866      68.350  36.260  47.060  1.00  0.00           H
ATOM   3423  C   LEU A 866      65.220  37.430  50.980  1.00  0.00           C
ATOM   3424  O   LEU A 866      65.980  37.190  51.880  1.00  0.00           O
ATOM   3425  N   THR A 867      64.790  38.750  50.780  1.00  0.00           N
ATOM   3426  HN  THR A 867      64.200  38.960  50.000  1.00  0.00           H
ATOM   3427  CA  THR A 867      65.340  39.800  51.630  1.00  0.00           C
ATOM   3428  HA  THR A 867      66.410  39.890  51.590  1.00  0.00           H
ATOM   3429  CB  THR A 867      64.830  41.230  51.340  1.00  0.00           C
ATOM   3430  HB  THR A 867      63.770  41.350  51.690  1.00  0.00           H
ATOM   3431  OG1 THR A 867      64.960  41.490  49.950  1.00  0.00           O
ATOM   3432  HG1 THR A 867      64.720  40.650  49.550  1.00  0.00           H
ATOM   3433  CG2 THR A 867      65.490  42.290  52.190  1.00  0.00           C
ATOM   3434 HG21 THR A 867      65.130  42.370  53.250  1.00  0.00           H
ATOM   3435 HG22 THR A 867      65.370  43.280  51.700  1.00  0.00           H
ATOM   3436 HG23 THR A 867      66.600  42.180  52.100  1.00  0.00           H
ATOM   3437  C   THR A 867      65.040  39.540  53.130  1.00  0.00           C
ATOM   3438  O   THR A 867      65.950  39.760  53.900  1.00  0.00           O
ATOM   3439  N   ILE A 868      63.750  39.230  53.570  1.00  0.00           N
ATOM   3440  HN  ILE A 868      63.000  39.050  52.940  1.00  0.00           H
ATOM   3441  CA  ILE A 868      63.390  38.940  54.950  1.00  0.00           C
ATOM   3442  HA  ILE A 868      63.840  39.710  55.550  1.00  0.00           H
ATOM   3443  CB  ILE A 868      61.820  38.910  55.070  1.00  0.00           C
ATOM   3444  HB  ILE A 868      61.470  38.220  54.270  1.00  0.00           H
ATOM   3445  CG2 ILE A 868      61.440  38.450  56.450  1.00  0.00           C
ATOM   3446 HG21 ILE A 868      60.340  38.480  56.610  1.00  0.00           H
ATOM   3447 HG22 ILE A 868      62.010  39.090  57.170  1.00  0.00           H
ATOM   3448 HG23 ILE A 868      61.600  37.360  56.600  1.00  0.00           H
ATOM   3449  CG1 ILE A 868      61.200  40.270  54.710  1.00  0.00           C
ATOM   3450 HG11 ILE A 868      61.240  40.320  53.600  1.00  0.00           H
ATOM   3451 HG12 ILE A 868      61.850  41.100  55.070  1.00  0.00           H
ATOM   3452  CD  ILE A 868      59.720  40.380  55.120  1.00  0.00           C
ATOM   3453  HD1 ILE A 868      59.160  41.090  54.460  1.00  0.00           H
ATOM   3454  HD2 ILE A 868      59.600  40.660  56.180  1.00  0.00           H
ATOM   3455  HD3 ILE A 868      59.270  39.360  55.090  1.00  0.00           H
ATOM   3456  C   ILE A 868      64.020  37.690  55.510  1.00  0.00           C
ATOM   3457  O   ILE A 868      64.620  37.750  56.580  1.00  0.00           O
ATOM   3458  N   VAL A 869      64.180  36.630  54.670  1.00  0.00           N
ATOM   3459  HN  VAL A 869      63.650  36.430  53.850  1.00  0.00           H
ATOM   3460  CA  VAL A 869      65.070  35.520  55.050  1.00  0.00           C
ATOM   3461  HA  VAL A 869      64.680  35.110  55.970  1.00  0.00           H
ATOM   3462  CB  VAL A 869      64.920  34.510  53.960  1.00  0.00           C
ATOM   3463  HB  VAL A 869      64.840  35.020  52.980  1.00  0.00           H
ATOM   3464  CG1 VAL A 869      66.140  33.570  53.830  1.00  0.00           C
ATOM   3465 HG11 VAL A 869      66.950  34.030  53.220  1.00  0.00           H
ATOM   3466 HG12 VAL A 869      65.730  32.750  53.190  1.00  0.00           H
ATOM   3467 HG13 VAL A 869      66.650  33.240  54.760  1.00  0.00           H
ATOM   3468  CG2 VAL A 869      63.710  33.660  54.420  1.00  0.00           C
ATOM   3469 HG21 VAL A 869      63.450  32.820  53.750  1.00  0.00           H
ATOM   3470 HG22 VAL A 869      62.780  34.270  54.380  1.00  0.00           H
ATOM   3471 HG23 VAL A 869      63.920  33.310  55.460  1.00  0.00           H
ATOM   3472  C   VAL A 869      66.540  35.880  55.320  1.00  0.00           C
ATOM   3473  O   VAL A 869      67.270  35.500  56.260  1.00  0.00           O
ATOM   3474  N   ILE A 870      67.110  36.770  54.480  1.00  0.00           N
ATOM   3475  HN  ILE A 870      66.600  37.070  53.690  1.00  0.00           H
ATOM   3476  CA  ILE A 870      68.450  37.250  54.740  1.00  0.00           C
ATOM   3477  HA  ILE A 870      69.170  36.450  54.690  1.00  0.00           H
ATOM   3478  CB  ILE A 870      69.030  38.320  53.740  1.00  0.00           C
ATOM   3479  HB  ILE A 870      68.310  39.120  53.470  1.00  0.00           H
ATOM   3480  CG2 ILE A 870      70.290  39.010  54.260  1.00  0.00           C
ATOM   3481 HG21 ILE A 870      71.090  38.270  54.410  1.00  0.00           H
ATOM   3482 HG22 ILE A 870      70.100  39.580  55.190  1.00  0.00           H
ATOM   3483 HG23 ILE A 870      70.580  39.790  53.520  1.00  0.00           H
ATOM   3484  CG1 ILE A 870      69.340  37.640  52.410  1.00  0.00           C
ATOM   3485 HG11 ILE A 870      68.580  36.890  52.120  1.00  0.00           H
ATOM   3486 HG12 ILE A 870      70.200  36.950  52.510  1.00  0.00           H
ATOM   3487  CD  ILE A 870      69.540  38.650  51.240  1.00  0.00           C
ATOM   3488  HD1 ILE A 870      70.440  39.260  51.440  1.00  0.00           H
ATOM   3489  HD2 ILE A 870      68.640  39.290  51.120  1.00  0.00           H
ATOM   3490  HD3 ILE A 870      69.670  38.250  50.210  1.00  0.00           H
ATOM   3491  C   ILE A 870      68.600  37.870  56.160  1.00  0.00           C
ATOM   3492  O   ILE A 870      69.440  37.430  56.890  1.00  0.00           O
ATOM   3493  N   MET A 871      67.610  38.670  56.580  1.00  0.00           N
ATOM   3494  HN  MET A 871      66.860  38.860  55.960  1.00  0.00           H
ATOM   3495  CA  MET A 871      67.570  39.320  57.880  1.00  0.00           C
ATOM   3496  HA  MET A 871      68.570  39.710  58.030  1.00  0.00           H
ATOM   3497  CB  MET A 871      66.610  40.520  57.820  1.00  0.00           C
ATOM   3498  HB1 MET A 871      66.450  41.110  58.750  1.00  0.00           H
ATOM   3499  HB2 MET A 871      65.640  40.140  57.440  1.00  0.00           H
ATOM   3500  CG  MET A 871      67.140  41.620  56.840  1.00  0.00           C
ATOM   3501  HG1 MET A 871      66.450  42.500  57.000  1.00  0.00           H
ATOM   3502  HG2 MET A 871      66.800  41.300  55.840  1.00  0.00           H
ATOM   3503  SD  MET A 871      68.940  42.100  56.880  1.00  0.00           S
ATOM   3504  CE  MET A 871      68.930  43.710  55.930  1.00  0.00           C
ATOM   3505  HE1 MET A 871      68.520  43.630  54.910  1.00  0.00           H
ATOM   3506  HE2 MET A 871      69.990  44.050  55.890  1.00  0.00           H
ATOM   3507  HE3 MET A 871      68.330  44.420  56.540  1.00  0.00           H
ATOM   3508  C   MET A 871      67.390  38.450  59.070  1.00  0.00           C
ATOM   3509  O   MET A 871      68.140  38.570  60.020  1.00  0.00           O
ATOM   3510  N   VAL A 872      66.490  37.460  58.990  1.00  0.00           N
ATOM   3511  HN  VAL A 872      65.920  37.340  58.180  1.00  0.00           H
ATOM   3512  CA  VAL A 872      66.370  36.450  59.980  1.00  0.00           C
ATOM   3513  HA  VAL A 872      66.380  36.780  61.010  1.00  0.00           H
ATOM   3514  CB  VAL A 872      64.940  35.810  60.060  1.00  0.00           C
ATOM   3515  HB  VAL A 872      64.910  35.050  60.870  1.00  0.00           H
ATOM   3516  CG1 VAL A 872      63.930  36.980  60.380  1.00  0.00           C
ATOM   3517 HG11 VAL A 872      63.900  37.750  59.580  1.00  0.00           H
ATOM   3518 HG12 VAL A 872      64.140  37.470  61.360  1.00  0.00           H
ATOM   3519 HG13 VAL A 872      62.920  36.520  60.470  1.00  0.00           H
ATOM   3520  CG2 VAL A 872      64.590  35.030  58.780  1.00  0.00           C
ATOM   3521 HG21 VAL A 872      63.640  34.470  58.970  1.00  0.00           H
ATOM   3522 HG22 VAL A 872      65.240  34.220  58.390  1.00  0.00           H
ATOM   3523 HG23 VAL A 872      64.100  35.690  58.040  1.00  0.00           H
ATOM   3524  C   VAL A 872      67.590  35.530  59.910  1.00  0.00           C
ATOM   3525  O   VAL A 872      67.940  35.040  60.970  1.00  0.00           O
ATOM   3526  N   THR A 873      68.230  35.220  58.720  1.00  0.00           N
ATOM   3527  HN  THR A 873      68.060  35.700  57.870  1.00  0.00           H
ATOM   3528  CA  THR A 873      69.530  34.520  58.680  1.00  0.00           C
ATOM   3529  HA  THR A 873      69.470  33.490  58.990  1.00  0.00           H
ATOM   3530  CB  THR A 873      70.050  34.290  57.270  1.00  0.00           C
ATOM   3531  HB  THR A 873      70.260  35.270  56.760  1.00  0.00           H
ATOM   3532  OG1 THR A 873      69.060  33.640  56.450  1.00  0.00           O
ATOM   3533  HG1 THR A 873      68.430  34.350  56.330  1.00  0.00           H
ATOM   3534  CG2 THR A 873      71.290  33.410  57.220  1.00  0.00           C
ATOM   3535 HG21 THR A 873      71.270  32.630  58.020  1.00  0.00           H
ATOM   3536 HG22 THR A 873      72.110  34.060  57.560  1.00  0.00           H
ATOM   3537 HG23 THR A 873      71.570  33.000  56.230  1.00  0.00           H
ATOM   3538  C   THR A 873      70.620  35.150  59.480  1.00  0.00           C
ATOM   3539  O   THR A 873      71.330  34.500  60.250  1.00  0.00           O
ATOM   3540  N   ILE A 874      70.730  36.520  59.410  1.00  0.00           N
ATOM   3541  HN  ILE A 874      70.120  37.060  58.840  1.00  0.00           H
ATOM   3542  CA  ILE A 874      71.740  37.250  60.240  1.00  0.00           C
ATOM   3543  HA  ILE A 874      72.710  36.760  60.200  1.00  0.00           H
ATOM   3544  CB  ILE A 874      72.040  38.590  59.610  1.00  0.00           C
ATOM   3545  HB  ILE A 874      71.110  39.170  59.470  1.00  0.00           H
ATOM   3546  CG2 ILE A 874      72.980  39.430  60.500  1.00  0.00           C
ATOM   3547 HG21 ILE A 874      72.520  39.890  61.400  1.00  0.00           H
ATOM   3548 HG22 ILE A 874      73.280  40.290  59.860  1.00  0.00           H
ATOM   3549 HG23 ILE A 874      73.900  38.890  60.790  1.00  0.00           H
ATOM   3550  CG1 ILE A 874      72.860  38.420  58.250  1.00  0.00           C
ATOM   3551 HG11 ILE A 874      72.650  37.480  57.700  1.00  0.00           H
ATOM   3552 HG12 ILE A 874      73.940  38.440  58.500  1.00  0.00           H
ATOM   3553  CD  ILE A 874      72.650  39.670  57.310  1.00  0.00           C
ATOM   3554  HD1 ILE A 874      73.010  40.540  57.900  1.00  0.00           H
ATOM   3555  HD2 ILE A 874      71.620  39.740  56.880  1.00  0.00           H
ATOM   3556  HD3 ILE A 874      73.310  39.560  56.420  1.00  0.00           H
ATOM   3557  C   ILE A 874      71.400  37.360  61.690  1.00  0.00           C
ATOM   3558  O   ILE A 874      72.200  37.220  62.570  1.00  0.00           O
ATOM   3559  N   ASP A 875      70.100  37.560  61.970  1.00  0.00           N
ATOM   3560  HN  ASP A 875      69.410  37.610  61.250  1.00  0.00           H
ATOM   3561  CA  ASP A 875      69.630  37.570  63.310  1.00  0.00           C
ATOM   3562  HA  ASP A 875      70.220  38.350  63.800  1.00  0.00           H
ATOM   3563  CB  ASP A 875      68.040  37.950  63.360  1.00  0.00           C
ATOM   3564  HB1 ASP A 875      67.370  37.090  63.170  1.00  0.00           H
ATOM   3565  HB2 ASP A 875      67.880  38.500  62.410  1.00  0.00           H
ATOM   3566  CG  ASP A 875      67.460  38.840  64.450  1.00  0.00           C
ATOM   3567  OD1 ASP A 875      66.250  39.220  64.390  1.00  0.00           O
ATOM   3568  OD2 ASP A 875      68.250  39.080  65.380  1.00  0.00           O
ATOM   3569  C   ASP A 875      69.800  36.250  64.020  1.00  0.00           C
ATOM   3570  O   ASP A 875      70.340  36.120  65.120  1.00  0.00           O
ATOM   3571  N   TYR A 876      69.550  35.130  63.320  1.00  0.00           N
ATOM   3572  HN  TYR A 876      69.290  35.230  62.360  1.00  0.00           H
ATOM   3573  CA  TYR A 876      69.620  33.710  63.790  1.00  0.00           C
ATOM   3574  HA  TYR A 876      69.150  33.800  64.750  1.00  0.00           H
ATOM   3575  CB  TYR A 876      68.890  32.760  62.730  1.00  0.00           C
ATOM   3576  HB1 TYR A 876      69.290  32.930  61.700  1.00  0.00           H
ATOM   3577  HB2 TYR A 876      67.840  33.060  62.870  1.00  0.00           H
ATOM   3578  CG  TYR A 876      68.940  31.290  63.020  1.00  0.00           C
ATOM   3579  CD1 TYR A 876      69.280  30.340  62.010  1.00  0.00           C
ATOM   3580  HD1 TYR A 876      69.580  30.650  61.010  1.00  0.00           H
ATOM   3581  CE1 TYR A 876      69.160  29.060  62.240  1.00  0.00           C
ATOM   3582  HE1 TYR A 876      69.410  28.350  61.460  1.00  0.00           H
ATOM   3583  CZ  TYR A 876      68.760  28.570  63.470  1.00  0.00           C
ATOM   3584  OH  TYR A 876      68.630  27.210  63.790  1.00  0.00           O
ATOM   3585  HH  TYR A 876      67.910  27.110  64.410  1.00  0.00           H
ATOM   3586  CD2 TYR A 876      68.440  30.780  64.260  1.00  0.00           C
ATOM   3587  HD2 TYR A 876      68.020  31.410  65.030  1.00  0.00           H
ATOM   3588  CE2 TYR A 876      68.340  29.390  64.490  1.00  0.00           C
ATOM   3589  HE2 TYR A 876      68.020  29.080  65.480  1.00  0.00           H
ATOM   3590  C   TYR A 876      71.080  33.340  64.130  1.00  0.00           C
ATOM   3591  O   TYR A 876      71.290  32.670  65.220  1.00  0.00           O
ATOM   3592  N   LEU A 877      72.030  33.800  63.320  1.00  0.00           N
ATOM   3593  HN  LEU A 877      71.910  34.280  62.440  1.00  0.00           H
ATOM   3594  CA  LEU A 877      73.310  33.320  63.600  1.00  0.00           C
ATOM   3595  HA  LEU A 877      73.370  32.340  64.050  1.00  0.00           H
ATOM   3596  CB  LEU A 877      74.020  33.240  62.180  1.00  0.00           C
ATOM   3597  HB1 LEU A 877      75.080  32.950  62.260  1.00  0.00           H
ATOM   3598  HB2 LEU A 877      73.940  34.240  61.690  1.00  0.00           H
ATOM   3599  CG  LEU A 877      73.450  32.280  61.140  1.00  0.00           C
ATOM   3600  HG  LEU A 877      72.420  32.600  60.860  1.00  0.00           H
ATOM   3601  CD1 LEU A 877      74.250  32.420  59.870  1.00  0.00           C
ATOM   3602 HD11 LEU A 877      75.320  32.250  60.110  1.00  0.00           H
ATOM   3603 HD12 LEU A 877      74.230  33.450  59.470  1.00  0.00           H
ATOM   3604 HD13 LEU A 877      73.880  31.790  59.040  1.00  0.00           H
ATOM   3605  CD2 LEU A 877      73.220  30.800  61.560  1.00  0.00           C
ATOM   3606 HD21 LEU A 877      72.820  30.320  60.650  1.00  0.00           H
ATOM   3607 HD22 LEU A 877      72.420  30.780  62.340  1.00  0.00           H
ATOM   3608 HD23 LEU A 877      74.180  30.450  62.000  1.00  0.00           H
ATOM   3609  C   LEU A 877      74.200  34.360  64.450  1.00  0.00           C
ATOM   3610  O   LEU A 877      75.260  33.960  64.970  1.00  0.00           O
ATOM   3611  N   VAL A 878      73.900  35.680  64.530  1.00  0.00           N
ATOM   3612  HN  VAL A 878      73.260  36.220  63.990  1.00  0.00           H
ATOM   3613  CA  VAL A 878      74.670  36.550  65.430  1.00  0.00           C
ATOM   3614  HA  VAL A 878      75.050  35.990  66.270  1.00  0.00           H
ATOM   3615  CB  VAL A 878      75.750  37.290  64.680  1.00  0.00           C
ATOM   3616  HB  VAL A 878      76.360  36.660  64.000  1.00  0.00           H
ATOM   3617  CG1 VAL A 878      75.280  38.470  63.850  1.00  0.00           C
ATOM   3618 HG11 VAL A 878      74.860  39.340  64.400  1.00  0.00           H
ATOM   3619 HG12 VAL A 878      74.500  38.220  63.090  1.00  0.00           H
ATOM   3620 HG13 VAL A 878      76.140  38.850  63.260  1.00  0.00           H
ATOM   3621  CG2 VAL A 878      76.770  37.850  65.700  1.00  0.00           C
ATOM   3622 HG21 VAL A 878      76.330  38.630  66.370  1.00  0.00           H
ATOM   3623 HG22 VAL A 878      77.690  38.220  65.180  1.00  0.00           H
ATOM   3624 HG23 VAL A 878      77.030  36.970  66.310  1.00  0.00           H
ATOM   3625  C   VAL A 878      73.810  37.580  66.200  1.00  0.00           C
ATOM   3626  O   VAL A 878      74.040  37.960  67.300  1.00  0.00           O
ATOM   3627  N   GLY A 879      72.590  37.880  65.670  1.00  0.00           N
ATOM   3628  HN  GLY A 879      72.160  37.380  64.920  1.00  0.00           H
ATOM   3629  CA  GLY A 879      71.650  38.660  66.420  1.00  0.00           C
ATOM   3630  HA1 GLY A 879      71.770  38.610  67.480  1.00  0.00           H
ATOM   3631  HA2 GLY A 879      70.660  38.260  66.280  1.00  0.00           H
ATOM   3632  C   GLY A 879      71.640  40.120  66.070  1.00  0.00           C
ATOM   3633  O   GLY A 879      72.630  40.840  66.160  1.00  0.00           O
ATOM   3634  N   VAL A 880      70.530  40.760  65.660  1.00  0.00           N
ATOM   3635  HN  VAL A 880      69.660  40.290  65.730  1.00  0.00           H
ATOM   3636  CA  VAL A 880      70.400  42.200  65.360  1.00  0.00           C
ATOM   3637  HA  VAL A 880      71.390  42.610  65.300  1.00  0.00           H
ATOM   3638  CB  VAL A 880      69.790  42.430  64.010  1.00  0.00           C
ATOM   3639  HB  VAL A 880      68.750  42.060  63.950  1.00  0.00           H
ATOM   3640  CG1 VAL A 880      69.850  43.930  63.700  1.00  0.00           C
ATOM   3641 HG11 VAL A 880      69.450  44.080  62.670  1.00  0.00           H
ATOM   3642 HG12 VAL A 880      70.930  44.210  63.690  1.00  0.00           H
ATOM   3643 HG13 VAL A 880      69.220  44.520  64.400  1.00  0.00           H
ATOM   3644  CG2 VAL A 880      70.670  41.740  62.980  1.00  0.00           C
ATOM   3645 HG21 VAL A 880      70.270  41.900  61.950  1.00  0.00           H
ATOM   3646 HG22 VAL A 880      70.980  40.680  63.050  1.00  0.00           H
ATOM   3647 HG23 VAL A 880      71.630  42.290  62.980  1.00  0.00           H
ATOM   3648  C   VAL A 880      69.570  42.840  66.420  1.00  0.00           C
ATOM   3649  O   VAL A 880      68.330  42.620  66.360  1.00  0.00           O
ATOM   3650  N   PRO A 881      70.130  43.650  67.270  1.00  0.00           N
ATOM   3651  CD  PRO A 881      71.460  43.410  67.840  1.00  0.00           C
ATOM   3652  HD1 PRO A 881      72.190  43.840  67.130  1.00  0.00           H
ATOM   3653  HD2 PRO A 881      71.730  42.330  67.760  1.00  0.00           H
ATOM   3654  CA  PRO A 881      69.270  44.380  68.250  1.00  0.00           C
ATOM   3655  HA  PRO A 881      68.710  43.630  68.800  1.00  0.00           H
ATOM   3656  CB  PRO A 881      70.330  45.140  69.130  1.00  0.00           C
ATOM   3657  HB1 PRO A 881      69.940  45.570  70.080  1.00  0.00           H
ATOM   3658  HB2 PRO A 881      70.750  46.000  68.570  1.00  0.00           H
ATOM   3659  CG  PRO A 881      71.500  44.100  69.230  1.00  0.00           C
ATOM   3660  HG1 PRO A 881      72.470  44.580  69.420  1.00  0.00           H
ATOM   3661  HG2 PRO A 881      71.220  43.340  69.980  1.00  0.00           H
ATOM   3662  C   PRO A 881      68.140  45.250  67.670  1.00  0.00           C
ATOM   3663  O   PRO A 881      68.460  46.190  66.870  1.00  0.00           O
ATOM   3664  N   SER A 882      66.930  44.910  68.030  1.00  0.00           N
ATOM   3665  HN  SER A 882      66.840  44.180  68.700  1.00  0.00           H
ATOM   3666  CA  SER A 882      65.680  45.350  67.430  1.00  0.00           C
ATOM   3667  HA  SER A 882      65.530  46.370  67.770  1.00  0.00           H
ATOM   3668  CB  SER A 882      65.710  45.330  65.780  1.00  0.00           C
ATOM   3669  HB1 SER A 882      66.450  46.010  65.320  1.00  0.00           H
ATOM   3670  HB2 SER A 882      64.770  45.760  65.390  1.00  0.00           H
ATOM   3671  OG  SER A 882      66.070  44.040  65.250  1.00  0.00           O
ATOM   3672  HG1 SER A 882      66.990  43.840  65.460  1.00  0.00           H
ATOM   3673  C   SER A 882      64.530  44.500  67.910  1.00  0.00           C
ATOM   3674  O   SER A 882      64.790  43.260  68.090  1.00  0.00           O
ATOM   3675  N   PRO A 883      63.340  45.050  68.260  1.00  0.00           N
ATOM   3676  CD  PRO A 883      62.990  46.470  68.080  1.00  0.00           C
ATOM   3677  HD1 PRO A 883      63.170  46.760  67.030  1.00  0.00           H
ATOM   3678  HD2 PRO A 883      63.360  47.100  68.910  1.00  0.00           H
ATOM   3679  CA  PRO A 883      62.160  44.220  68.630  1.00  0.00           C
ATOM   3680  HA  PRO A 883      62.430  43.490  69.370  1.00  0.00           H
ATOM   3681  CB  PRO A 883      61.100  45.240  69.090  1.00  0.00           C
ATOM   3682  HB1 PRO A 883      61.500  45.620  70.050  1.00  0.00           H
ATOM   3683  HB2 PRO A 883      60.040  44.920  69.220  1.00  0.00           H
ATOM   3684  CG  PRO A 883      61.390  46.410  68.160  1.00  0.00           C
ATOM   3685  HG1 PRO A 883      60.970  46.470  67.130  1.00  0.00           H
ATOM   3686  HG2 PRO A 883      60.990  47.350  68.610  1.00  0.00           H
ATOM   3687  C   PRO A 883      61.590  43.430  67.430  1.00  0.00           C
ATOM   3688  O   PRO A 883      61.680  43.790  66.260  1.00  0.00           O
ATOM   3689  N   LYS A 884      61.060  42.280  67.790  1.00  0.00           N
ATOM   3690  HN  LYS A 884      60.910  42.250  68.780  1.00  0.00           H
ATOM   3691  CA  LYS A 884      60.560  41.210  66.910  1.00  0.00           C
ATOM   3692  HA  LYS A 884      61.000  41.260  65.930  1.00  0.00           H
ATOM   3693  CB  LYS A 884      60.990  39.810  67.450  1.00  0.00           C
ATOM   3694  HB1 LYS A 884      60.740  39.100  66.630  1.00  0.00           H
ATOM   3695  HB2 LYS A 884      60.390  39.520  68.340  1.00  0.00           H
ATOM   3696  CG  LYS A 884      62.500  39.600  67.810  1.00  0.00           C
ATOM   3697  HG1 LYS A 884      62.760  38.520  67.920  1.00  0.00           H
ATOM   3698  HG2 LYS A 884      62.810  40.070  68.770  1.00  0.00           H
ATOM   3699  CD  LYS A 884      63.470  40.090  66.710  1.00  0.00           C
ATOM   3700  HD1 LYS A 884      63.100  41.110  66.470  1.00  0.00           H
ATOM   3701  HD2 LYS A 884      63.360  39.490  65.790  1.00  0.00           H
ATOM   3702  CE  LYS A 884      64.840  40.080  67.370  1.00  0.00           C
ATOM   3703  HE1 LYS A 884      65.150  39.020  67.450  1.00  0.00           H
ATOM   3704  HE2 LYS A 884      64.900  40.530  68.380  1.00  0.00           H
ATOM   3705  NZ  LYS A 884      65.890  40.760  66.590  1.00  0.00           N
ATOM   3706  HZ1 LYS A 884      65.700  41.750  66.320  1.00  0.00           H
ATOM   3707  HZ2 LYS A 884      66.000  40.180  65.730  1.00  0.00           H
ATOM   3708  HZ3 LYS A 884      66.750  40.680  67.170  1.00  0.00           H
ATOM   3709  C   LYS A 884      58.960  41.250  66.810  1.00  0.00           C
ATOM   3710  O   LYS A 884      58.270  41.700  67.770  1.00  0.00           O
ATOM   3711  N   LEU A 885      58.360  40.750  65.700  1.00  0.00           N
ATOM   3712  HN  LEU A 885      58.960  40.440  64.960  1.00  0.00           H
ATOM   3713  CA  LEU A 885      56.970  40.730  65.500  1.00  0.00           C
ATOM   3714  HA  LEU A 885      56.660  41.760  65.560  1.00  0.00           H
ATOM   3715  CB  LEU A 885      56.730  40.190  64.040  1.00  0.00           C
ATOM   3716  HB1 LEU A 885      57.350  39.260  64.010  1.00  0.00           H
ATOM   3717  HB2 LEU A 885      57.210  40.830  63.270  1.00  0.00           H
ATOM   3718  CG  LEU A 885      55.310  39.890  63.610  1.00  0.00           C
ATOM   3719  HG  LEU A 885      54.870  39.140  64.290  1.00  0.00           H
ATOM   3720  CD1 LEU A 885      54.360  41.140  63.740  1.00  0.00           C
ATOM   3721 HD11 LEU A 885      53.320  40.760  63.730  1.00  0.00           H
ATOM   3722 HD12 LEU A 885      54.500  41.740  62.830  1.00  0.00           H
ATOM   3723 HD13 LEU A 885      54.390  41.770  64.650  1.00  0.00           H
ATOM   3724  CD2 LEU A 885      55.200  39.250  62.220  1.00  0.00           C
ATOM   3725 HD21 LEU A 885      55.570  40.050  61.540  1.00  0.00           H
ATOM   3726 HD22 LEU A 885      54.120  39.120  62.040  1.00  0.00           H
ATOM   3727 HD23 LEU A 885      55.700  38.240  62.230  1.00  0.00           H
ATOM   3728  C   LEU A 885      56.010  39.970  66.530  1.00  0.00           C
ATOM   3729  O   LEU A 885      55.900  38.810  66.560  1.00  0.00           O
ATOM   3730  N   HSD A 886      55.260  40.730  67.380  1.00  0.00           N
ATOM   3731  HN  HSD A 886      55.430  41.700  67.540  1.00  0.00           H
ATOM   3732  CA  HSD A 886      54.320  39.990  68.230  1.00  0.00           C
ATOM   3733  HA  HSD A 886      54.920  39.200  68.620  1.00  0.00           H
ATOM   3734  CB  HSD A 886      53.740  40.790  69.410  1.00  0.00           C
ATOM   3735  HB1 HSD A 886      53.050  40.270  70.100  1.00  0.00           H
ATOM   3736  HB2 HSD A 886      53.070  41.600  69.060  1.00  0.00           H
ATOM   3737  ND1 HSD A 886      55.630  40.380  71.140  1.00  0.00           N
ATOM   3738  HD1 HSD A 886      55.760  39.460  70.770  1.00  0.00           H
ATOM   3739  CG  HSD A 886      54.830  41.210  70.360  1.00  0.00           C
ATOM   3740  CE1 HSD A 886      56.450  41.190  71.840  1.00  0.00           C
ATOM   3741  HE1 HSD A 886      57.180  40.800  72.550  1.00  0.00           H
ATOM   3742  NE2 HSD A 886      56.260  42.450  71.660  1.00  0.00           N
ATOM   3743  CD2 HSD A 886      55.250  42.480  70.650  1.00  0.00           C
ATOM   3744  HD2 HSD A 886      54.840  43.440  70.350  1.00  0.00           H
ATOM   3745  C   HSD A 886      53.150  39.300  67.530  1.00  0.00           C
ATOM   3746  O   HSD A 886      52.350  39.930  66.910  1.00  0.00           O
ATOM   3747  N   VAL A 887      52.940  38.000  67.730  1.00  0.00           N
ATOM   3748  HN  VAL A 887      53.660  37.560  68.250  1.00  0.00           H
ATOM   3749  CA  VAL A 887      51.750  37.250  67.300  1.00  0.00           C
ATOM   3750  HA  VAL A 887      51.080  37.930  66.790  1.00  0.00           H
ATOM   3751  CB  VAL A 887      52.040  36.090  66.290  1.00  0.00           C
ATOM   3752  HB  VAL A 887      51.130  35.510  66.030  1.00  0.00           H
ATOM   3753  CG1 VAL A 887      52.510  36.770  64.910  1.00  0.00           C
ATOM   3754 HG11 VAL A 887      51.790  37.460  64.410  1.00  0.00           H
ATOM   3755 HG12 VAL A 887      52.740  35.930  64.210  1.00  0.00           H
ATOM   3756 HG13 VAL A 887      53.480  37.290  65.050  1.00  0.00           H
ATOM   3757  CG2 VAL A 887      53.120  35.090  66.870  1.00  0.00           C
ATOM   3758 HG21 VAL A 887      53.380  34.430  66.020  1.00  0.00           H
ATOM   3759 HG22 VAL A 887      52.580  34.640  67.740  1.00  0.00           H
ATOM   3760 HG23 VAL A 887      53.990  35.600  67.320  1.00  0.00           H
ATOM   3761  C   VAL A 887      50.960  36.630  68.440  1.00  0.00           C
ATOM   3762  O   VAL A 887      51.440  36.240  69.450  1.00  0.00           O
ATOM   3763  N   PRO A 888      49.590  36.590  68.420  1.00  0.00           N
ATOM   3764  CD  PRO A 888      48.700  37.480  67.630  1.00  0.00           C
ATOM   3765  HD1 PRO A 888      49.020  37.870  66.640  1.00  0.00           H
ATOM   3766  HD2 PRO A 888      48.410  38.350  68.260  1.00  0.00           H
ATOM   3767  CA  PRO A 888      48.810  35.610  69.160  1.00  0.00           C
ATOM   3768  HA  PRO A 888      48.960  35.720  70.220  1.00  0.00           H
ATOM   3769  CB  PRO A 888      47.320  35.930  68.860  1.00  0.00           C
ATOM   3770  HB1 PRO A 888      46.920  36.640  69.610  1.00  0.00           H
ATOM   3771  HB2 PRO A 888      46.750  34.980  68.730  1.00  0.00           H
ATOM   3772  CG  PRO A 888      47.390  36.640  67.500  1.00  0.00           C
ATOM   3773  HG1 PRO A 888      47.550  35.820  66.770  1.00  0.00           H
ATOM   3774  HG2 PRO A 888      46.570  37.340  67.260  1.00  0.00           H
ATOM   3775  C   PRO A 888      49.280  34.210  68.740  1.00  0.00           C
ATOM   3776  O   PRO A 888      49.540  34.040  67.560  1.00  0.00           O
ATOM   3777  N   GLU A 889      49.260  33.190  69.630  1.00  0.00           N
ATOM   3778  HN  GLU A 889      48.980  33.360  70.570  1.00  0.00           H
ATOM   3779  CA  GLU A 889      49.430  31.760  69.240  1.00  0.00           C
ATOM   3780  HA  GLU A 889      49.470  31.630  68.180  1.00  0.00           H
ATOM   3781  CB  GLU A 889      50.620  31.150  69.860  1.00  0.00           C
ATOM   3782  HB1 GLU A 889      50.730  30.090  69.540  1.00  0.00           H
ATOM   3783  HB2 GLU A 889      50.600  31.080  70.970  1.00  0.00           H
ATOM   3784  CG  GLU A 889      51.860  31.940  69.450  1.00  0.00           C
ATOM   3785  HG1 GLU A 889      51.790  32.890  70.010  1.00  0.00           H
ATOM   3786  HG2 GLU A 889      51.760  32.160  68.370  1.00  0.00           H
ATOM   3787  CD  GLU A 889      53.190  31.220  69.700  1.00  0.00           C
ATOM   3788  OE1 GLU A 889      53.910  31.540  70.670  1.00  0.00           O
ATOM   3789  OE2 GLU A 889      53.570  30.390  68.760  1.00  0.00           O
ATOM   3790  C   GLU A 889      48.210  30.940  69.670  1.00  0.00           C
ATOM   3791  O   GLU A 889      47.590  31.040  70.720  1.00  0.00           O
ATOM   3792  N   LYS A 890      47.790  30.000  68.790  1.00  0.00           N
ATOM   3793  HN  LYS A 890      48.280  29.830  67.930  1.00  0.00           H
ATOM   3794  CA  LYS A 890      46.830  28.950  69.000  1.00  0.00           C
ATOM   3795  HA  LYS A 890      47.160  28.310  68.200  1.00  0.00           H
ATOM   3796  CB  LYS A 890      46.870  28.250  70.410  1.00  0.00           C
ATOM   3797  HB1 LYS A 890      46.200  27.360  70.470  1.00  0.00           H
ATOM   3798  HB2 LYS A 890      46.510  28.980  71.190  1.00  0.00           H
ATOM   3799  CG  LYS A 890      48.190  27.560  70.830  1.00  0.00           C
ATOM   3800  HG1 LYS A 890      48.030  27.100  71.840  1.00  0.00           H
ATOM   3801  HG2 LYS A 890      48.990  28.300  71.040  1.00  0.00           H
ATOM   3802  CD  LYS A 890      48.780  26.570  69.800  1.00  0.00           C
ATOM   3803  HD1 LYS A 890      49.010  27.140  68.870  1.00  0.00           H
ATOM   3804  HD2 LYS A 890      48.100  25.720  69.580  1.00  0.00           H
ATOM   3805  CE  LYS A 890      50.130  26.110  70.330  1.00  0.00           C
ATOM   3806  HE1 LYS A 890      50.100  25.670  71.350  1.00  0.00           H
ATOM   3807  HE2 LYS A 890      50.850  26.960  70.380  1.00  0.00           H
ATOM   3808  NZ  LYS A 890      50.640  25.020  69.430  1.00  0.00           N
ATOM   3809  HZ1 LYS A 890      50.060  24.160  69.450  1.00  0.00           H
ATOM   3810  HZ2 LYS A 890      51.550  24.740  69.870  1.00  0.00           H
ATOM   3811  HZ3 LYS A 890      50.710  25.340  68.440  1.00  0.00           H
ATOM   3812  C   LYS A 890      45.400  29.350  68.560  1.00  0.00           C
ATOM   3813  O   LYS A 890      44.450  28.720  69.010  1.00  0.00           O
ATOM   3814  N   PHE A 891      45.380  30.340  67.720  1.00  0.00           N
ATOM   3815  HN  PHE A 891      46.160  30.950  67.670  1.00  0.00           H
ATOM   3816  CA  PHE A 891      44.220  30.860  66.920  1.00  0.00           C
ATOM   3817  HA  PHE A 891      44.650  31.500  66.170  1.00  0.00           H
ATOM   3818  CB  PHE A 891      43.470  29.750  66.150  1.00  0.00           C
ATOM   3819  HB1 PHE A 891      43.190  28.890  66.790  1.00  0.00           H
ATOM   3820  HB2 PHE A 891      44.130  29.360  65.340  1.00  0.00           H
ATOM   3821  CG  PHE A 891      42.220  30.230  65.390  1.00  0.00           C
ATOM   3822  CD1 PHE A 891      41.010  29.610  65.400  1.00  0.00           C
ATOM   3823  HD1 PHE A 891      40.890  28.750  66.060  1.00  0.00           H
ATOM   3824  CE1 PHE A 891      39.930  30.090  64.730  1.00  0.00           C
ATOM   3825  HE1 PHE A 891      39.000  29.530  64.740  1.00  0.00           H
ATOM   3826  CZ  PHE A 891      40.020  31.150  63.810  1.00  0.00           C
ATOM   3827  HZ  PHE A 891      39.190  31.390  63.170  1.00  0.00           H
ATOM   3828  CD2 PHE A 891      42.360  31.410  64.610  1.00  0.00           C
ATOM   3829  HD2 PHE A 891      43.290  31.960  64.600  1.00  0.00           H
ATOM   3830  CE2 PHE A 891      41.320  31.770  63.750  1.00  0.00           C
ATOM   3831  HE2 PHE A 891      41.360  32.730  63.240  1.00  0.00           H
ATOM   3832  C   PHE A 891      43.350  31.760  67.700  1.00  0.00           C
ATOM   3833  O   PHE A 891      42.200  31.450  68.090  1.00  0.00           O
ATOM   3834  N   GLU A 892      43.830  32.970  68.150  1.00  0.00           N
ATOM   3835  HN  GLU A 892      44.640  33.310  67.680  1.00  0.00           H
ATOM   3836  CA  GLU A 892      43.280  33.900  69.070  1.00  0.00           C
ATOM   3837  HA  GLU A 892      42.260  33.570  69.060  1.00  0.00           H
ATOM   3838  CB  GLU A 892      44.000  34.010  70.480  1.00  0.00           C
ATOM   3839  HB1 GLU A 892      43.750  35.030  70.860  1.00  0.00           H
ATOM   3840  HB2 GLU A 892      45.080  34.080  70.260  1.00  0.00           H
ATOM   3841  CG  GLU A 892      43.500  32.940  71.540  1.00  0.00           C
ATOM   3842  HG1 GLU A 892      43.970  31.960  71.300  1.00  0.00           H
ATOM   3843  HG2 GLU A 892      42.390  32.840  71.410  1.00  0.00           H
ATOM   3844  CD  GLU A 892      43.760  33.420  72.980  1.00  0.00           C
ATOM   3845  OE1 GLU A 892      44.990  33.470  73.240  1.00  0.00           O
ATOM   3846  OE2 GLU A 892      42.760  33.710  73.730  1.00  0.00           O
ATOM   3847  C   GLU A 892      43.280  35.270  68.390  1.00  0.00           C
ATOM   3848  O   GLU A 892      44.180  35.590  67.550  1.00  0.00           O
ATOM   3849  N   PRO A 893      42.370  36.110  68.600  1.00  0.00           N
ATOM   3850  CD  PRO A 893      41.130  35.810  69.350  1.00  0.00           C
ATOM   3851  HD1 PRO A 893      41.310  35.510  70.410  1.00  0.00           H
ATOM   3852  HD2 PRO A 893      40.550  35.100  68.720  1.00  0.00           H
ATOM   3853  CA  PRO A 893      42.450  37.520  68.210  1.00  0.00           C
ATOM   3854  HA  PRO A 893      42.860  37.600  67.220  1.00  0.00           H
ATOM   3855  CB  PRO A 893      41.030  38.070  68.360  1.00  0.00           C
ATOM   3856  HB1 PRO A 893      40.440  38.060  67.420  1.00  0.00           H
ATOM   3857  HB2 PRO A 893      40.960  39.140  68.660  1.00  0.00           H
ATOM   3858  CG  PRO A 893      40.270  37.080  69.310  1.00  0.00           C
ATOM   3859  HG1 PRO A 893      40.260  37.420  70.370  1.00  0.00           H
ATOM   3860  HG2 PRO A 893      39.250  36.850  68.940  1.00  0.00           H
ATOM   3861  C   PRO A 893      43.430  38.160  69.220  1.00  0.00           C
ATOM   3862  O   PRO A 893      43.450  37.810  70.390  1.00  0.00           O
ATOM   3863  N   THR A 894      44.260  39.110  68.700  1.00  0.00           N
ATOM   3864  HN  THR A 894      44.120  39.460  67.780  1.00  0.00           H
ATOM   3865  CA  THR A 894      45.180  39.940  69.570  1.00  0.00           C
ATOM   3866  HA  THR A 894      45.990  39.330  69.940  1.00  0.00           H
ATOM   3867  CB  THR A 894      45.820  41.020  68.680  1.00  0.00           C
ATOM   3868  HB  THR A 894      45.130  41.830  68.400  1.00  0.00           H
ATOM   3869  OG1 THR A 894      46.300  40.490  67.430  1.00  0.00           O
ATOM   3870  HG1 THR A 894      45.550  40.650  66.850  1.00  0.00           H
ATOM   3871  CG2 THR A 894      47.070  41.680  69.400  1.00  0.00           C
ATOM   3872 HG21 THR A 894      46.760  42.400  70.190  1.00  0.00           H
ATOM   3873 HG22 THR A 894      47.690  42.060  68.560  1.00  0.00           H
ATOM   3874 HG23 THR A 894      47.630  40.830  69.850  1.00  0.00           H
ATOM   3875  C   THR A 894      44.510  40.720  70.670  1.00  0.00           C
ATOM   3876  O   THR A 894      44.970  40.660  71.780  1.00  0.00           O
ATOM   3877  N   HSD A 895      43.310  41.260  70.350  1.00  0.00           N
ATOM   3878  HN  HSD A 895      42.980  41.160  69.410  1.00  0.00           H
ATOM   3879  CA  HSD A 895      42.440  41.930  71.330  1.00  0.00           C
ATOM   3880  HA  HSD A 895      43.010  42.740  71.750  1.00  0.00           H
ATOM   3881  CB  HSD A 895      41.270  42.520  70.540  1.00  0.00           C
ATOM   3882  HB1 HSD A 895      40.820  41.710  69.940  1.00  0.00           H
ATOM   3883  HB2 HSD A 895      41.690  43.330  69.900  1.00  0.00           H
ATOM   3884  ND1 HSD A 895      40.390  44.160  72.170  1.00  0.00           N
ATOM   3885  HD1 HSD A 895      41.200  44.760  72.160  1.00  0.00           H
ATOM   3886  CG  HSD A 895      40.150  43.070  71.390  1.00  0.00           C
ATOM   3887  CE1 HSD A 895      39.330  44.370  72.850  1.00  0.00           C
ATOM   3888  HE1 HSD A 895      39.150  45.190  73.550  1.00  0.00           H
ATOM   3889  NE2 HSD A 895      38.360  43.520  72.550  1.00  0.00           N
ATOM   3890  CD2 HSD A 895      38.880  42.670  71.570  1.00  0.00           C
ATOM   3891  HD2 HSD A 895      38.390  41.870  71.020  1.00  0.00           H
ATOM   3892  C   HSD A 895      41.990  40.960  72.500  1.00  0.00           C
ATOM   3893  O   HSD A 895      41.220  39.990  72.310  1.00  0.00           O
ATOM   3894  N   PRO A 896      42.500  41.140  73.720  1.00  0.00           N
ATOM   3895  CD  PRO A 896      43.360  42.200  74.210  1.00  0.00           C
ATOM   3896  HD1 PRO A 896      42.940  43.210  74.000  1.00  0.00           H
ATOM   3897  HD2 PRO A 896      44.330  42.120  73.670  1.00  0.00           H
ATOM   3898  CA  PRO A 896      42.300  40.070  74.680  1.00  0.00           C
ATOM   3899  HA  PRO A 896      42.350  39.140  74.120  1.00  0.00           H
ATOM   3900  CB  PRO A 896      43.510  40.430  75.650  1.00  0.00           C
ATOM   3901  HB1 PRO A 896      44.490  40.120  75.230  1.00  0.00           H
ATOM   3902  HB2 PRO A 896      43.380  40.070  76.690  1.00  0.00           H
ATOM   3903  CG  PRO A 896      43.600  41.930  75.650  1.00  0.00           C
ATOM   3904  HG1 PRO A 896      42.780  42.390  76.230  1.00  0.00           H
ATOM   3905  HG2 PRO A 896      44.620  42.200  75.960  1.00  0.00           H
ATOM   3906  C   PRO A 896      40.980  40.090  75.350  1.00  0.00           C
ATOM   3907  O   PRO A 896      40.630  39.150  76.080  1.00  0.00           O
ATOM   3908  N   GLU A 897      40.090  41.060  75.190  1.00  0.00           N
ATOM   3909  HN  GLU A 897      40.340  41.770  74.540  1.00  0.00           H
ATOM   3910  CA  GLU A 897      38.890  41.080  76.000  1.00  0.00           C
ATOM   3911  HA  GLU A 897      39.240  40.820  77.000  1.00  0.00           H
ATOM   3912  CB  GLU A 897      38.350  42.550  76.030  1.00  0.00           C
ATOM   3913  HB1 GLU A 897      37.310  42.370  76.390  1.00  0.00           H
ATOM   3914  HB2 GLU A 897      38.240  43.050  75.040  1.00  0.00           H
ATOM   3915  CG  GLU A 897      39.110  43.470  77.090  1.00  0.00           C
ATOM   3916  HG1 GLU A 897      40.120  43.760  76.750  1.00  0.00           H
ATOM   3917  HG2 GLU A 897      39.150  42.890  78.030  1.00  0.00           H
ATOM   3918  CD  GLU A 897      38.350  44.810  77.220  1.00  0.00           C
ATOM   3919  OE1 GLU A 897      37.750  45.010  78.280  1.00  0.00           O
ATOM   3920  OE2 GLU A 897      38.490  45.690  76.380  1.00  0.00           O
ATOM   3921  C   GLU A 897      37.840  40.070  75.640  1.00  0.00           C
ATOM   3922  O   GLU A 897      36.890  39.860  76.400  1.00  0.00           O
ATOM   3923  N   ARG A 898      37.950  39.440  74.450  1.00  0.00           N
ATOM   3924  HN  ARG A 898      38.730  39.510  73.820  1.00  0.00           H
ATOM   3925  CA  ARG A 898      36.830  38.650  73.970  1.00  0.00           C
ATOM   3926  HA  ARG A 898      36.510  38.010  74.790  1.00  0.00           H
ATOM   3927  CB  ARG A 898      35.580  39.480  73.660  1.00  0.00           C
ATOM   3928  HB1 ARG A 898      35.270  39.930  74.630  1.00  0.00           H
ATOM   3929  HB2 ARG A 898      34.790  38.790  73.290  1.00  0.00           H
ATOM   3930  CG  ARG A 898      35.630  40.610  72.660  1.00  0.00           C
ATOM   3931  HG1 ARG A 898      36.570  41.100  72.990  1.00  0.00           H
ATOM   3932  HG2 ARG A 898      34.750  41.290  72.760  1.00  0.00           H
ATOM   3933  CD  ARG A 898      35.750  40.170  71.180  1.00  0.00           C
ATOM   3934  HD1 ARG A 898      35.020  39.370  70.940  1.00  0.00           H
ATOM   3935  HD2 ARG A 898      36.810  39.880  71.150  1.00  0.00           H
ATOM   3936  NE  ARG A 898      35.590  41.310  70.300  1.00  0.00           N
ATOM   3937  HE  ARG A 898      35.280  42.200  70.620  1.00  0.00           H
ATOM   3938  CZ  ARG A 898      35.970  41.270  69.050  1.00  0.00           C
ATOM   3939  NH1 ARG A 898      36.490  40.200  68.460  1.00  0.00           N
ATOM   3940 HH11 ARG A 898      37.110  40.270  67.680  1.00  0.00           H
ATOM   3941 HH12 ARG A 898      36.600  39.350  69.000  1.00  0.00           H
ATOM   3942  NH2 ARG A 898      35.880  42.330  68.260  1.00  0.00           N
ATOM   3943 HH21 ARG A 898      36.340  42.300  67.380  1.00  0.00           H
ATOM   3944 HH22 ARG A 898      35.450  43.140  68.660  1.00  0.00           H
ATOM   3945  C   ARG A 898      37.340  37.770  72.820  1.00  0.00           C
ATOM   3946  O   ARG A 898      38.420  37.930  72.360  1.00  0.00           O
ATOM   3947  N   GLY A 899      36.560  36.710  72.370  1.00  0.00           N
ATOM   3948  HN  GLY A 899      35.700  36.420  72.760  1.00  0.00           H
ATOM   3949  CA  GLY A 899      37.000  35.770  71.370  1.00  0.00           C
ATOM   3950  HA1 GLY A 899      36.510  34.830  71.570  1.00  0.00           H
ATOM   3951  HA2 GLY A 899      38.080  35.670  71.410  1.00  0.00           H
ATOM   3952  C   GLY A 899      36.780  36.320  69.990  1.00  0.00           C
ATOM   3953  O   GLY A 899      36.580  37.500  69.810  1.00  0.00           O
ATOM   3954  N   TRP A 900      36.860  35.450  68.990  1.00  0.00           N
ATOM   3955  HN  TRP A 900      37.140  34.520  69.230  1.00  0.00           H
ATOM   3956  CA  TRP A 900      36.770  35.890  67.600  1.00  0.00           C
ATOM   3957  HA  TRP A 900      37.550  36.630  67.570  1.00  0.00           H
ATOM   3958  CB  TRP A 900      37.080  34.840  66.550  1.00  0.00           C
ATOM   3959  HB1 TRP A 900      36.770  35.260  65.570  1.00  0.00           H
ATOM   3960  HB2 TRP A 900      36.420  33.950  66.690  1.00  0.00           H
ATOM   3961  CG  TRP A 900      38.490  34.330  66.430  1.00  0.00           C
ATOM   3962  CD1 TRP A 900      38.980  33.210  66.960  1.00  0.00           C
ATOM   3963  HD1 TRP A 900      38.370  32.500  67.490  1.00  0.00           H
ATOM   3964  NE1 TRP A 900      40.320  33.220  66.750  1.00  0.00           N
ATOM   3965  HE1 TRP A 900      41.000  32.620  67.140  1.00  0.00           H
ATOM   3966  CE2 TRP A 900      40.720  34.340  66.000  1.00  0.00           C
ATOM   3967  CD2 TRP A 900      39.550  35.090  65.770  1.00  0.00           C
ATOM   3968  CE3 TRP A 900      39.630  36.390  65.110  1.00  0.00           C
ATOM   3969  HE3 TRP A 900      38.820  37.100  65.050  1.00  0.00           H
ATOM   3970  CZ3 TRP A 900      40.900  36.760  64.560  1.00  0.00           C
ATOM   3971  HZ3 TRP A 900      40.930  37.580  63.860  1.00  0.00           H
ATOM   3972  CZ2 TRP A 900      41.930  34.750  65.440  1.00  0.00           C
ATOM   3973  HZ2 TRP A 900      42.800  34.130  65.560  1.00  0.00           H
ATOM   3974  CH2 TRP A 900      41.970  35.910  64.670  1.00  0.00           C
ATOM   3975  HH2 TRP A 900      42.810  36.200  64.050  1.00  0.00           H
ATOM   3976  C   TRP A 900      35.510  36.510  67.170  1.00  0.00           C
ATOM   3977  O   TRP A 900      35.490  37.660  66.660  1.00  0.00           O
ATOM   3978  N   ILE A 901      34.400  35.780  67.380  1.00  0.00           N
ATOM   3979  HN  ILE A 901      34.420  34.850  67.740  1.00  0.00           H
ATOM   3980  CA  ILE A 901      33.090  36.140  66.960  1.00  0.00           C
ATOM   3981  HA  ILE A 901      33.110  36.520  65.950  1.00  0.00           H
ATOM   3982  CB  ILE A 901      32.080  35.050  66.920  1.00  0.00           C
ATOM   3983  HB  ILE A 901      31.910  34.830  67.990  1.00  0.00           H
ATOM   3984  CG2 ILE A 901      30.720  35.640  66.330  1.00  0.00           C
ATOM   3985 HG21 ILE A 901      30.290  36.410  67.000  1.00  0.00           H
ATOM   3986 HG22 ILE A 901      29.890  34.920  66.260  1.00  0.00           H
ATOM   3987 HG23 ILE A 901      30.880  36.060  65.320  1.00  0.00           H
ATOM   3988  CG1 ILE A 901      32.660  33.830  66.060  1.00  0.00           C
ATOM   3989 HG11 ILE A 901      31.880  33.040  66.050  1.00  0.00           H
ATOM   3990 HG12 ILE A 901      33.490  33.400  66.650  1.00  0.00           H
ATOM   3991  CD  ILE A 901      33.020  34.160  64.640  1.00  0.00           C
ATOM   3992  HD1 ILE A 901      33.670  35.060  64.630  1.00  0.00           H
ATOM   3993  HD2 ILE A 901      32.120  34.300  64.010  1.00  0.00           H
ATOM   3994  HD3 ILE A 901      33.580  33.360  64.100  1.00  0.00           H
ATOM   3995  C   ILE A 901      32.610  37.290  67.760  1.00  0.00           C
ATOM   3996  O   ILE A 901      32.480  37.160  68.990  1.00  0.00           O
ATOM   3997  N   ILE A 902      32.190  38.390  67.100  1.00  0.00           N
ATOM   3998  HN  ILE A 902      32.270  38.460  66.110  1.00  0.00           H
ATOM   3999  CA  ILE A 902      31.540  39.460  67.640  1.00  0.00           C
ATOM   4000  HA  ILE A 902      31.550  39.390  68.720  1.00  0.00           H
ATOM   4001  CB  ILE A 902      32.250  40.810  67.390  1.00  0.00           C
ATOM   4002  HB  ILE A 902      33.200  40.890  67.950  1.00  0.00           H
ATOM   4003  CG2 ILE A 902      32.750  40.910  65.930  1.00  0.00           C
ATOM   4004 HG21 ILE A 902      32.930  41.950  65.600  1.00  0.00           H
ATOM   4005 HG22 ILE A 902      32.000  40.580  65.200  1.00  0.00           H
ATOM   4006 HG23 ILE A 902      33.650  40.250  65.890  1.00  0.00           H
ATOM   4007  CG1 ILE A 902      31.520  42.120  67.780  1.00  0.00           C
ATOM   4008 HG11 ILE A 902      30.490  42.180  67.360  1.00  0.00           H
ATOM   4009 HG12 ILE A 902      32.110  42.970  67.370  1.00  0.00           H
ATOM   4010  CD  ILE A 902      31.450  42.250  69.330  1.00  0.00           C
ATOM   4011  HD1 ILE A 902      30.760  43.090  69.530  1.00  0.00           H
ATOM   4012  HD2 ILE A 902      32.410  42.470  69.870  1.00  0.00           H
ATOM   4013  HD3 ILE A 902      31.040  41.310  69.740  1.00  0.00           H
ATOM   4014  C   ILE A 902      30.050  39.490  67.340  1.00  0.00           C
ATOM   4015  O   ILE A 902      29.570  39.040  66.320  1.00  0.00           O
ATOM   4016  N   SER A 903      29.230  39.880  68.320  1.00  0.00           N
ATOM   4017  HN  SER A 903      29.530  40.120  69.230  1.00  0.00           H
ATOM   4018  CA  SER A 903      27.800  39.960  68.070  1.00  0.00           C
ATOM   4019  HA  SER A 903      27.410  39.150  67.480  1.00  0.00           H
ATOM   4020  CB  SER A 903      27.050  39.850  69.370  1.00  0.00           C
ATOM   4021  HB1 SER A 903      27.310  40.660  70.080  1.00  0.00           H
ATOM   4022  HB2 SER A 903      27.300  38.910  69.900  1.00  0.00           H
ATOM   4023  OG  SER A 903      25.620  40.060  69.240  1.00  0.00           O
ATOM   4024  HG1 SER A 903      25.550  40.910  68.790  1.00  0.00           H
ATOM   4025  C   SER A 903      27.430  41.270  67.280  1.00  0.00           C
ATOM   4026  O   SER A 903      27.780  42.290  67.830  1.00  0.00           O
ATOM   4027  N   PRO A 904      26.810  41.300  66.130  1.00  0.00           N
ATOM   4028  CD  PRO A 904      26.710  40.160  65.150  1.00  0.00           C
ATOM   4029  HD1 PRO A 904      26.100  39.350  65.590  1.00  0.00           H
ATOM   4030  HD2 PRO A 904      27.710  39.930  64.740  1.00  0.00           H
ATOM   4031  CA  PRO A 904      25.990  42.450  65.750  1.00  0.00           C
ATOM   4032  HA  PRO A 904      26.640  43.290  65.580  1.00  0.00           H
ATOM   4033  CB  PRO A 904      25.100  41.870  64.550  1.00  0.00           C
ATOM   4034  HB1 PRO A 904      24.680  42.680  63.910  1.00  0.00           H
ATOM   4035  HB2 PRO A 904      24.210  41.400  65.000  1.00  0.00           H
ATOM   4036  CG  PRO A 904      25.910  40.780  63.940  1.00  0.00           C
ATOM   4037  HG1 PRO A 904      25.280  40.040  63.430  1.00  0.00           H
ATOM   4038  HG2 PRO A 904      26.620  41.190  63.180  1.00  0.00           H
ATOM   4039  C   PRO A 904      25.150  43.130  66.870  1.00  0.00           C
ATOM   4040  O   PRO A 904      24.500  42.390  67.620  1.00  0.00           O
ATOM   4041  N   LEU A 905      25.220  44.520  66.990  1.00  0.00           N
ATOM   4042  HN  LEU A 905      25.900  45.020  66.460  1.00  0.00           H
ATOM   4043  CA  LEU A 905      24.270  45.410  67.650  1.00  0.00           C
ATOM   4044  HA  LEU A 905      24.400  46.290  67.040  1.00  0.00           H
ATOM   4045  CB  LEU A 905      22.710  44.990  67.510  1.00  0.00           C
ATOM   4046  HB1 LEU A 905      22.090  45.820  67.900  1.00  0.00           H
ATOM   4047  HB2 LEU A 905      22.420  44.120  68.140  1.00  0.00           H
ATOM   4048  CG  LEU A 905      22.100  44.830  66.070  1.00  0.00           C
ATOM   4049  HG  LEU A 905      22.750  44.090  65.570  1.00  0.00           H
ATOM   4050  CD1 LEU A 905      20.650  44.370  66.230  1.00  0.00           C
ATOM   4051 HD11 LEU A 905      20.010  45.270  66.400  1.00  0.00           H
ATOM   4052 HD12 LEU A 905      20.450  43.590  66.990  1.00  0.00           H
ATOM   4053 HD13 LEU A 905      20.360  43.950  65.240  1.00  0.00           H
ATOM   4054  CD2 LEU A 905      22.350  46.150  65.140  1.00  0.00           C
ATOM   4055 HD21 LEU A 905      22.090  45.950  64.080  1.00  0.00           H
ATOM   4056 HD22 LEU A 905      23.420  46.440  65.180  1.00  0.00           H
ATOM   4057 HD23 LEU A 905      21.700  46.990  65.470  1.00  0.00           H
ATOM   4058  C   LEU A 905      24.560  45.830  69.100  1.00  0.00           C
ATOM   4059  O   LEU A 905      24.740  47.000  69.380  1.00  0.00           O
ATOM   4060  N   GLY A 906      24.650  44.720  69.930  1.00  0.00           N
ATOM   4061  HN  GLY A 906      24.450  43.810  69.590  1.00  0.00           H
ATOM   4062  CA  GLY A 906      25.230  44.610  71.260  1.00  0.00           C
ATOM   4063  HA1 GLY A 906      26.300  44.760  71.150  1.00  0.00           H
ATOM   4064  HA2 GLY A 906      25.060  43.610  71.640  1.00  0.00           H
ATOM   4065  C   GLY A 906      24.870  45.590  72.330  1.00  0.00           C
ATOM   4066  O   GLY A 906      23.730  45.990  72.410  1.00  0.00           O
ATOM   4067  N   ASP A 907      25.760  46.110  73.180  1.00  0.00           N
ATOM   4068  HN  ASP A 907      26.720  45.840  73.100  1.00  0.00           H
ATOM   4069  CA  ASP A 907      25.430  46.980  74.250  1.00  0.00           C
ATOM   4070  HA  ASP A 907      24.390  46.760  74.500  1.00  0.00           H
ATOM   4071  CB  ASP A 907      26.320  46.590  75.500  1.00  0.00           C
ATOM   4072  HB1 ASP A 907      25.920  47.290  76.270  1.00  0.00           H
ATOM   4073  HB2 ASP A 907      27.400  46.720  75.320  1.00  0.00           H
ATOM   4074  CG  ASP A 907      25.930  45.240  76.100  1.00  0.00           C
ATOM   4075  OD1 ASP A 907      24.810  44.720  75.900  1.00  0.00           O
ATOM   4076  OD2 ASP A 907      26.820  44.630  76.770  1.00  0.00           O
ATOM   4077  C   ASP A 907      25.540  48.410  73.960  1.00  0.00           C
ATOM   4078  O   ASP A 907      25.250  49.310  74.790  1.00  0.00           O
ATOM   4079  N   ASN A 908      25.800  48.740  72.650  1.00  0.00           N
ATOM   4080  HN  ASN A 908      26.040  48.120  71.910  1.00  0.00           H
ATOM   4081  CA  ASN A 908      25.940  50.060  72.130  1.00  0.00           C
ATOM   4082  HA  ASN A 908      26.610  50.540  72.820  1.00  0.00           H
ATOM   4083  CB  ASN A 908      26.640  49.970  70.820  1.00  0.00           C
ATOM   4084  HB1 ASN A 908      27.050  50.970  70.580  1.00  0.00           H
ATOM   4085  HB2 ASN A 908      26.040  49.650  69.940  1.00  0.00           H
ATOM   4086  CG  ASN A 908      27.850  49.010  70.850  1.00  0.00           C
ATOM   4087  OD1 ASN A 908      28.930  49.470  71.140  1.00  0.00           O
ATOM   4088  ND2 ASN A 908      27.650  47.740  70.600  1.00  0.00           N
ATOM   4089 HD21 ASN A 908      28.490  47.210  70.430  1.00  0.00           H
ATOM   4090 HD22 ASN A 908      26.810  47.400  70.160  1.00  0.00           H
ATOM   4091  C   ASN A 908      24.680  50.960  72.070  1.00  0.00           C
ATOM   4092  O   ASN A 908      23.690  50.520  71.420  1.00  0.00           O
ATOM   4093  N   PRO A 909      24.620  52.160  72.550  1.00  0.00           N
ATOM   4094  CD  PRO A 909      25.830  52.920  72.860  1.00  0.00           C
ATOM   4095  HD1 PRO A 909      26.490  52.890  71.970  1.00  0.00           H
ATOM   4096  HD2 PRO A 909      26.330  52.380  73.680  1.00  0.00           H
ATOM   4097  CA  PRO A 909      23.480  53.050  72.410  1.00  0.00           C
ATOM   4098  HA  PRO A 909      22.650  52.550  72.900  1.00  0.00           H
ATOM   4099  CB  PRO A 909      23.840  54.310  73.170  1.00  0.00           C
ATOM   4100  HB1 PRO A 909      23.670  54.230  74.260  1.00  0.00           H
ATOM   4101  HB2 PRO A 909      23.310  55.230  72.840  1.00  0.00           H
ATOM   4102  CG  PRO A 909      25.410  54.400  73.080  1.00  0.00           C
ATOM   4103  HG1 PRO A 909      25.690  55.000  72.200  1.00  0.00           H
ATOM   4104  HG2 PRO A 909      25.870  54.680  74.050  1.00  0.00           H
ATOM   4105  C   PRO A 909      22.940  53.360  71.000  1.00  0.00           C
ATOM   4106  O   PRO A 909      23.720  53.400  70.050  1.00  0.00           O
ATOM   4107  N   TRP A 910      21.590  53.540  70.820  1.00  0.00           N
ATOM   4108  HN  TRP A 910      20.980  53.610  71.610  1.00  0.00           H
ATOM   4109  CA  TRP A 910      20.950  53.480  69.560  1.00  0.00           C
ATOM   4110  HA  TRP A 910      21.120  52.550  69.040  1.00  0.00           H
ATOM   4111  CB  TRP A 910      19.510  53.520  69.800  1.00  0.00           C
ATOM   4112  HB1 TRP A 910      19.370  54.500  70.300  1.00  0.00           H
ATOM   4113  HB2 TRP A 910      19.180  52.790  70.580  1.00  0.00           H
ATOM   4114  CG  TRP A 910      18.500  53.400  68.620  1.00  0.00           C
ATOM   4115  CD1 TRP A 910      18.110  52.290  67.990  1.00  0.00           C
ATOM   4116  HD1 TRP A 910      18.410  51.280  68.210  1.00  0.00           H
ATOM   4117  NE1 TRP A 910      17.280  52.670  66.920  1.00  0.00           N
ATOM   4118  HE1 TRP A 910      16.690  52.070  66.420  1.00  0.00           H
ATOM   4119  CE2 TRP A 910      17.180  54.020  66.820  1.00  0.00           C
ATOM   4120  CD2 TRP A 910      17.900  54.500  67.950  1.00  0.00           C
ATOM   4121  CE3 TRP A 910      17.910  55.930  68.190  1.00  0.00           C
ATOM   4122  HE3 TRP A 910      18.420  56.250  69.090  1.00  0.00           H
ATOM   4123  CZ3 TRP A 910      17.150  56.710  67.380  1.00  0.00           C
ATOM   4124  HZ3 TRP A 910      17.180  57.780  67.550  1.00  0.00           H
ATOM   4125  CZ2 TRP A 910      16.620  54.950  65.880  1.00  0.00           C
ATOM   4126  HZ2 TRP A 910      16.050  54.650  65.010  1.00  0.00           H
ATOM   4127  CH2 TRP A 910      16.510  56.240  66.310  1.00  0.00           C
ATOM   4128  HH2 TRP A 910      16.110  56.920  65.560  1.00  0.00           H
ATOM   4129  C   TRP A 910      21.410  54.470  68.510  1.00  0.00           C
ATOM   4130  O   TRP A 910      21.570  54.200  67.310  1.00  0.00           O
ATOM   4131  N   TRP A 911      21.540  55.730  68.920  1.00  0.00           N
ATOM   4132  HN  TRP A 911      21.330  55.980  69.850  1.00  0.00           H
ATOM   4133  CA  TRP A 911      22.020  56.790  68.090  1.00  0.00           C
ATOM   4134  HA  TRP A 911      21.290  56.820  67.290  1.00  0.00           H
ATOM   4135  CB  TRP A 911      22.070  58.080  68.810  1.00  0.00           C
ATOM   4136  HB1 TRP A 911      21.060  58.260  69.240  1.00  0.00           H
ATOM   4137  HB2 TRP A 911      22.200  58.930  68.100  1.00  0.00           H
ATOM   4138  CG  TRP A 911      23.090  58.180  69.920  1.00  0.00           C
ATOM   4139  CD1 TRP A 911      22.800  58.100  71.250  1.00  0.00           C
ATOM   4140  HD1 TRP A 911      21.810  57.940  71.670  1.00  0.00           H
ATOM   4141  NE1 TRP A 911      23.960  58.260  72.030  1.00  0.00           N
ATOM   4142  HE1 TRP A 911      24.000  58.590  72.950  1.00  0.00           H
ATOM   4143  CE2 TRP A 911      25.000  58.610  71.160  1.00  0.00           C
ATOM   4144  CD2 TRP A 911      24.460  58.580  69.830  1.00  0.00           C
ATOM   4145  CE3 TRP A 911      25.340  58.860  68.770  1.00  0.00           C
ATOM   4146  HE3 TRP A 911      25.010  58.760  67.750  1.00  0.00           H
ATOM   4147  CZ3 TRP A 911      26.610  59.310  69.050  1.00  0.00           C
ATOM   4148  HZ3 TRP A 911      27.330  59.600  68.290  1.00  0.00           H
ATOM   4149  CZ2 TRP A 911      26.340  59.020  71.470  1.00  0.00           C
ATOM   4150  HZ2 TRP A 911      26.760  59.040  72.460  1.00  0.00           H
ATOM   4151  CH2 TRP A 911      27.080  59.390  70.380  1.00  0.00           C
ATOM   4152  HH2 TRP A 911      28.090  59.680  70.590  1.00  0.00           H
ATOM   4153  C   TRP A 911      23.340  56.590  67.350  1.00  0.00           C
ATOM   4154  O   TRP A 911      23.610  57.240  66.300  1.00  0.00           O
ATOM   4155  N   THR A 912      24.330  55.820  67.910  1.00  0.00           N
ATOM   4156  HN  THR A 912      24.090  55.370  68.760  1.00  0.00           H
ATOM   4157  CA  THR A 912      25.640  55.510  67.350  1.00  0.00           C
ATOM   4158  HA  THR A 912      26.030  56.480  67.110  1.00  0.00           H
ATOM   4159  CB  THR A 912      26.540  54.910  68.350  1.00  0.00           C
ATOM   4160  HB  THR A 912      27.450  54.780  67.730  1.00  0.00           H
ATOM   4161  OG1 THR A 912      26.110  53.620  68.760  1.00  0.00           O
ATOM   4162  HG1 THR A 912      25.240  53.720  69.160  1.00  0.00           H
ATOM   4163  CG2 THR A 912      26.880  55.720  69.660  1.00  0.00           C
ATOM   4164 HG21 THR A 912      26.000  55.930  70.300  1.00  0.00           H
ATOM   4165 HG22 THR A 912      27.300  56.690  69.340  1.00  0.00           H
ATOM   4166 HG23 THR A 912      27.680  55.270  70.280  1.00  0.00           H
ATOM   4167  C   THR A 912      25.550  54.650  66.110  1.00  0.00           C
ATOM   4168  O   THR A 912      26.350  54.790  65.240  1.00  0.00           O
ATOM   4169  N   LEU A 913      24.600  53.740  66.120  1.00  0.00           N
ATOM   4170  HN  LEU A 913      24.070  53.620  66.960  1.00  0.00           H
ATOM   4171  CA  LEU A 913      24.230  52.870  64.970  1.00  0.00           C
ATOM   4172  HA  LEU A 913      25.090  52.390  64.510  1.00  0.00           H
ATOM   4173  CB  LEU A 913      23.140  51.780  65.360  1.00  0.00           C
ATOM   4174  HB1 LEU A 913      23.310  50.870  64.760  1.00  0.00           H
ATOM   4175  HB2 LEU A 913      22.130  52.080  64.980  1.00  0.00           H
ATOM   4176  CG  LEU A 913      22.970  51.370  66.830  1.00  0.00           C
ATOM   4177  HG  LEU A 913      22.950  52.140  67.620  1.00  0.00           H
ATOM   4178  CD1 LEU A 913      21.610  50.640  67.020  1.00  0.00           C
ATOM   4179 HD11 LEU A 913      20.770  51.380  66.890  1.00  0.00           H
ATOM   4180 HD12 LEU A 913      21.610  50.250  68.060  1.00  0.00           H
ATOM   4181 HD13 LEU A 913      21.500  49.760  66.360  1.00  0.00           H
ATOM   4182  CD2 LEU A 913      24.170  50.410  67.150  1.00  0.00           C
ATOM   4183 HD21 LEU A 913      23.970  49.970  68.150  1.00  0.00           H
ATOM   4184 HD22 LEU A 913      25.040  51.100  67.220  1.00  0.00           H
ATOM   4185 HD23 LEU A 913      24.340  49.730  66.290  1.00  0.00           H
ATOM   4186  C   LEU A 913      23.790  53.630  63.720  1.00  0.00           C
ATOM   4187  O   LEU A 913      24.140  53.250  62.640  1.00  0.00           O
ATOM   4188  N   LEU A 914      23.050  54.780  63.960  1.00  0.00           N
ATOM   4189  HN  LEU A 914      22.480  54.880  64.780  1.00  0.00           H
ATOM   4190  CA  LEU A 914      22.810  55.870  62.960  1.00  0.00           C
ATOM   4191  HA  LEU A 914      22.480  55.420  62.050  1.00  0.00           H
ATOM   4192  CB  LEU A 914      21.670  56.780  63.550  1.00  0.00           C
ATOM   4193  HB1 LEU A 914      21.310  57.540  62.820  1.00  0.00           H
ATOM   4194  HB2 LEU A 914      22.100  57.390  64.390  1.00  0.00           H
ATOM   4195  CG  LEU A 914      20.390  56.110  64.030  1.00  0.00           C
ATOM   4196  HG  LEU A 914      20.610  55.400  64.870  1.00  0.00           H
ATOM   4197  CD1 LEU A 914      19.490  57.160  64.650  1.00  0.00           C
ATOM   4198 HD11 LEU A 914      19.860  57.750  65.520  1.00  0.00           H
ATOM   4199 HD12 LEU A 914      18.640  56.540  65.030  1.00  0.00           H
ATOM   4200 HD13 LEU A 914      19.010  57.800  63.880  1.00  0.00           H
ATOM   4201  CD2 LEU A 914      19.680  55.240  62.910  1.00  0.00           C
ATOM   4202 HD21 LEU A 914      18.640  54.960  63.190  1.00  0.00           H
ATOM   4203 HD22 LEU A 914      20.260  54.330  62.670  1.00  0.00           H
ATOM   4204 HD23 LEU A 914      19.580  55.910  62.030  1.00  0.00           H
ATOM   4205  C   LEU A 914      24.050  56.620  62.520  1.00  0.00           C
ATOM   4206  O   LEU A 914      24.270  56.820  61.330  1.00  0.00           O
ATOM   4207  N   ILE A 915      24.960  57.030  63.470  1.00  0.00           N
ATOM   4208  HN  ILE A 915      24.780  56.980  64.440  1.00  0.00           H
ATOM   4209  CA  ILE A 915      26.280  57.650  63.140  1.00  0.00           C
ATOM   4210  HA  ILE A 915      26.130  58.550  62.550  1.00  0.00           H
ATOM   4211  CB  ILE A 915      27.180  58.010  64.370  1.00  0.00           C
ATOM   4212  HB  ILE A 915      27.480  57.110  64.940  1.00  0.00           H
ATOM   4213  CG2 ILE A 915      28.400  58.780  63.840  1.00  0.00           C
ATOM   4214 HG21 ILE A 915      29.080  58.150  63.230  1.00  0.00           H
ATOM   4215 HG22 ILE A 915      29.090  59.030  64.680  1.00  0.00           H
ATOM   4216 HG23 ILE A 915      28.110  59.730  63.320  1.00  0.00           H
ATOM   4217  CG1 ILE A 915      26.460  58.850  65.440  1.00  0.00           C
ATOM   4218 HG11 ILE A 915      27.340  59.180  66.040  1.00  0.00           H
ATOM   4219 HG12 ILE A 915      25.790  58.190  66.030  1.00  0.00           H
ATOM   4220  CD  ILE A 915      25.640  60.010  64.850  1.00  0.00           C
ATOM   4221  HD1 ILE A 915      24.640  59.650  64.540  1.00  0.00           H
ATOM   4222  HD2 ILE A 915      26.170  60.350  63.930  1.00  0.00           H
ATOM   4223  HD3 ILE A 915      25.600  60.790  65.640  1.00  0.00           H
ATOM   4224  C   ILE A 915      27.170  56.690  62.280  1.00  0.00           C
ATOM   4225  O   ILE A 915      27.740  57.070  61.240  1.00  0.00           O
ATOM   4226  N   ALA A 916      27.150  55.340  62.540  1.00  0.00           N
ATOM   4227  HN  ALA A 916      26.600  54.990  63.300  1.00  0.00           H
ATOM   4228  CA  ALA A 916      27.910  54.320  61.840  1.00  0.00           C
ATOM   4229  HA  ALA A 916      28.940  54.440  62.160  1.00  0.00           H
ATOM   4230  CB  ALA A 916      27.610  52.890  62.430  1.00  0.00           C
ATOM   4231  HB1 ALA A 916      28.340  52.140  62.060  1.00  0.00           H
ATOM   4232  HB2 ALA A 916      26.550  52.600  62.270  1.00  0.00           H
ATOM   4233  HB3 ALA A 916      27.730  52.840  63.520  1.00  0.00           H
ATOM   4234  C   ALA A 916      27.790  54.280  60.330  1.00  0.00           C
ATOM   4235  O   ALA A 916      28.670  54.020  59.530  1.00  0.00           O
ATOM   4236  N   ALA A 917      26.590  54.600  59.820  1.00  0.00           N
ATOM   4237  HN  ALA A 917      25.860  54.930  60.420  1.00  0.00           H
ATOM   4238  CA  ALA A 917      26.380  54.770  58.370  1.00  0.00           C
ATOM   4239  HA  ALA A 917      26.710  53.850  57.900  1.00  0.00           H
ATOM   4240  CB  ALA A 917      24.880  54.970  58.070  1.00  0.00           C
ATOM   4241  HB1 ALA A 917      24.620  55.980  58.440  1.00  0.00           H
ATOM   4242  HB2 ALA A 917      24.250  54.200  58.580  1.00  0.00           H
ATOM   4243  HB3 ALA A 917      24.630  54.820  57.000  1.00  0.00           H
ATOM   4244  C   ALA A 917      27.210  55.830  57.680  1.00  0.00           C
ATOM   4245  O   ALA A 917      27.480  55.690  56.530  1.00  0.00           O
ATOM   4246  N   ILE A 918      27.550  56.950  58.390  1.00  0.00           N
ATOM   4247  HN  ILE A 918      27.190  57.010  59.310  1.00  0.00           H
ATOM   4248  CA  ILE A 918      28.300  58.090  57.790  1.00  0.00           C
ATOM   4249  HA  ILE A 918      27.810  58.190  56.840  1.00  0.00           H
ATOM   4250  CB  ILE A 918      28.070  59.380  58.620  1.00  0.00           C
ATOM   4251  HB  ILE A 918      28.240  59.190  59.710  1.00  0.00           H
ATOM   4252  CG2 ILE A 918      29.190  60.410  58.040  1.00  0.00           C
ATOM   4253 HG21 ILE A 918      29.260  60.440  56.940  1.00  0.00           H
ATOM   4254 HG22 ILE A 918      30.180  60.080  58.420  1.00  0.00           H
ATOM   4255 HG23 ILE A 918      28.910  61.430  58.370  1.00  0.00           H
ATOM   4256  CG1 ILE A 918      26.610  59.890  58.560  1.00  0.00           C
ATOM   4257 HG11 ILE A 918      26.410  60.850  59.100  1.00  0.00           H
ATOM   4258 HG12 ILE A 918      25.930  59.270  59.190  1.00  0.00           H
ATOM   4259  CD  ILE A 918      25.920  59.820  57.200  1.00  0.00           C
ATOM   4260  HD1 ILE A 918      24.970  60.380  57.130  1.00  0.00           H
ATOM   4261  HD2 ILE A 918      25.630  58.770  56.990  1.00  0.00           H
ATOM   4262  HD3 ILE A 918      26.600  60.210  56.420  1.00  0.00           H
ATOM   4263  C   ILE A 918      29.740  57.700  57.360  1.00  0.00           C
ATOM   4264  O   ILE A 918      30.120  57.920  56.170  1.00  0.00           O
ATOM   4265  N   PRO A 919      30.560  57.060  58.160  1.00  0.00           N
ATOM   4266  CD  PRO A 919      30.410  57.130  59.660  1.00  0.00           C
ATOM   4267  HD1 PRO A 919      29.640  56.330  59.780  1.00  0.00           H
ATOM   4268  HD2 PRO A 919      30.010  58.060  60.130  1.00  0.00           H
ATOM   4269  CA  PRO A 919      31.710  56.300  57.810  1.00  0.00           C
ATOM   4270  HA  PRO A 919      32.350  57.090  57.420  1.00  0.00           H
ATOM   4271  CB  PRO A 919      32.280  55.570  59.140  1.00  0.00           C
ATOM   4272  HB1 PRO A 919      33.390  55.530  59.070  1.00  0.00           H
ATOM   4273  HB2 PRO A 919      31.770  54.600  59.310  1.00  0.00           H
ATOM   4274  CG  PRO A 919      31.700  56.490  60.260  1.00  0.00           C
ATOM   4275  HG1 PRO A 919      31.350  55.850  61.100  1.00  0.00           H
ATOM   4276  HG2 PRO A 919      32.370  57.310  60.590  1.00  0.00           H
ATOM   4277  C   PRO A 919      31.570  55.220  56.760  1.00  0.00           C
ATOM   4278  O   PRO A 919      32.520  55.090  55.950  1.00  0.00           O
ATOM   4279  N   ALA A 920      30.520  54.370  56.680  1.00  0.00           N
ATOM   4280  HN  ALA A 920      29.800  54.540  57.340  1.00  0.00           H
ATOM   4281  CA  ALA A 920      30.270  53.380  55.640  1.00  0.00           C
ATOM   4282  HA  ALA A 920      31.070  52.650  55.620  1.00  0.00           H
ATOM   4283  CB  ALA A 920      28.970  52.530  56.080  1.00  0.00           C
ATOM   4284  HB1 ALA A 920      29.040  52.120  57.100  1.00  0.00           H
ATOM   4285  HB2 ALA A 920      28.940  51.790  55.240  1.00  0.00           H
ATOM   4286  HB3 ALA A 920      28.020  53.090  55.950  1.00  0.00           H
ATOM   4287  C   ALA A 920      30.140  53.940  54.240  1.00  0.00           C
ATOM   4288  O   ALA A 920      30.600  53.370  53.270  1.00  0.00           O
ATOM   4289  N   LEU A 921      29.470  55.060  54.130  1.00  0.00           N
ATOM   4290  HN  LEU A 921      29.010  55.220  54.990  1.00  0.00           H
ATOM   4291  CA  LEU A 921      29.260  55.800  52.900  1.00  0.00           C
ATOM   4292  HA  LEU A 921      28.870  55.220  52.070  1.00  0.00           H
ATOM   4293  CB  LEU A 921      28.430  57.180  53.060  1.00  0.00           C
ATOM   4294  HB1 LEU A 921      28.650  57.850  52.200  1.00  0.00           H
ATOM   4295  HB2 LEU A 921      28.830  57.660  53.970  1.00  0.00           H
ATOM   4296  CG  LEU A 921      26.880  56.980  53.230  1.00  0.00           C
ATOM   4297  HG  LEU A 921      26.640  56.250  54.030  1.00  0.00           H
ATOM   4298  CD1 LEU A 921      26.240  58.350  53.530  1.00  0.00           C
ATOM   4299 HD11 LEU A 921      26.540  59.090  52.750  1.00  0.00           H
ATOM   4300 HD12 LEU A 921      26.410  58.610  54.600  1.00  0.00           H
ATOM   4301 HD13 LEU A 921      25.130  58.250  53.480  1.00  0.00           H
ATOM   4302  CD2 LEU A 921      26.360  56.470  51.880  1.00  0.00           C
ATOM   4303 HD21 LEU A 921      26.840  55.570  51.460  1.00  0.00           H
ATOM   4304 HD22 LEU A 921      26.610  57.200  51.070  1.00  0.00           H
ATOM   4305 HD23 LEU A 921      25.270  56.390  51.710  1.00  0.00           H
ATOM   4306  C   LEU A 921      30.550  56.250  52.360  1.00  0.00           C
ATOM   4307  O   LEU A 921      30.880  56.120  51.180  1.00  0.00           O
ATOM   4308  N   LEU A 922      31.400  56.820  53.210  1.00  0.00           N
ATOM   4309  HN  LEU A 922      31.070  57.090  54.110  1.00  0.00           H
ATOM   4310  CA  LEU A 922      32.770  57.130  53.010  1.00  0.00           C
ATOM   4311  HA  LEU A 922      32.700  57.610  52.050  1.00  0.00           H
ATOM   4312  CB  LEU A 922      33.280  58.050  54.140  1.00  0.00           C
ATOM   4313  HB1 LEU A 922      34.340  58.340  53.960  1.00  0.00           H
ATOM   4314  HB2 LEU A 922      33.340  57.540  55.120  1.00  0.00           H
ATOM   4315  CG  LEU A 922      32.570  59.440  54.170  1.00  0.00           C
ATOM   4316  HG  LEU A 922      31.480  59.210  54.260  1.00  0.00           H
ATOM   4317  CD1 LEU A 922      32.980  60.090  55.470  1.00  0.00           C
ATOM   4318 HD11 LEU A 922      32.650  61.140  55.650  1.00  0.00           H
ATOM   4319 HD12 LEU A 922      34.090  59.980  55.430  1.00  0.00           H
ATOM   4320 HD13 LEU A 922      32.710  59.470  56.360  1.00  0.00           H
ATOM   4321  CD2 LEU A 922      32.810  60.440  53.070  1.00  0.00           C
ATOM   4322 HD21 LEU A 922      33.700  61.040  53.370  1.00  0.00           H
ATOM   4323 HD22 LEU A 922      31.990  61.170  53.000  1.00  0.00           H
ATOM   4324 HD23 LEU A 922      32.880  59.850  52.130  1.00  0.00           H
ATOM   4325  C   LEU A 922      33.730  55.880  52.760  1.00  0.00           C
ATOM   4326  O   LEU A 922      34.590  55.910  51.840  1.00  0.00           O
ATOM   4327  N   CYS A 923      33.600  54.740  53.490  1.00  0.00           N
ATOM   4328  HN  CYS A 923      33.060  54.710  54.340  1.00  0.00           H
ATOM   4329  CA  CYS A 923      34.500  53.600  53.240  1.00  0.00           C
ATOM   4330  HA  CYS A 923      35.530  53.960  53.230  1.00  0.00           H
ATOM   4331  CB  CYS A 923      34.460  52.550  54.360  1.00  0.00           C
ATOM   4332  HB1 CYS A 923      33.560  51.910  54.330  1.00  0.00           H
ATOM   4333  HB2 CYS A 923      34.460  53.010  55.380  1.00  0.00           H
ATOM   4334  SG  CYS A 923      35.870  51.360  54.280  1.00  0.00           S
ATOM   4335  HG1 CYS A 923      36.800  52.170  54.790  1.00  0.00           H
ATOM   4336  C   CYS A 923      34.240  52.880  51.920  1.00  0.00           C
ATOM   4337  O   CYS A 923      35.060  52.210  51.310  1.00  0.00           O
ATOM   4338  N   THR A 924      32.960  52.960  51.460  1.00  0.00           N
ATOM   4339  HN  THR A 924      32.250  53.380  52.030  1.00  0.00           H
ATOM   4340  CA  THR A 924      32.620  52.170  50.350  1.00  0.00           C
ATOM   4341  HA  THR A 924      32.990  51.150  50.410  1.00  0.00           H
ATOM   4342  CB  THR A 924      31.110  52.060  50.160  1.00  0.00           C
ATOM   4343  HB  THR A 924      30.570  53.020  50.290  1.00  0.00           H
ATOM   4344  OG1 THR A 924      30.580  51.290  51.270  1.00  0.00           O
ATOM   4345  HG1 THR A 924      30.740  51.840  52.040  1.00  0.00           H
ATOM   4346  CG2 THR A 924      30.650  51.330  48.850  1.00  0.00           C
ATOM   4347 HG21 THR A 924      31.300  50.490  48.520  1.00  0.00           H
ATOM   4348 HG22 THR A 924      30.710  52.070  48.030  1.00  0.00           H
ATOM   4349 HG23 THR A 924      29.560  51.120  48.870  1.00  0.00           H
ATOM   4350  C   THR A 924      33.190  52.640  49.110  1.00  0.00           C
ATOM   4351  O   THR A 924      33.430  51.930  48.130  1.00  0.00           O
ATOM   4352  N   ILE A 925      33.540  53.940  49.040  1.00  0.00           N
ATOM   4353  HN  ILE A 925      33.190  54.560  49.730  1.00  0.00           H
ATOM   4354  CA  ILE A 925      34.270  54.510  47.960  1.00  0.00           C
ATOM   4355  HA  ILE A 925      33.760  54.440  47.020  1.00  0.00           H
ATOM   4356  CB  ILE A 925      34.540  56.030  48.100  1.00  0.00           C
ATOM   4357  HB  ILE A 925      35.080  56.160  49.070  1.00  0.00           H
ATOM   4358  CG2 ILE A 925      35.290  56.550  46.880  1.00  0.00           C
ATOM   4359 HG21 ILE A 925      36.290  56.100  46.720  1.00  0.00           H
ATOM   4360 HG22 ILE A 925      35.540  57.600  47.110  1.00  0.00           H
ATOM   4361 HG23 ILE A 925      34.670  56.530  45.960  1.00  0.00           H
ATOM   4362  CG1 ILE A 925      33.190  56.800  48.220  1.00  0.00           C
ATOM   4363 HG11 ILE A 925      32.780  56.440  49.190  1.00  0.00           H
ATOM   4364 HG12 ILE A 925      32.400  56.510  47.490  1.00  0.00           H
ATOM   4365  CD  ILE A 925      33.310  58.360  48.310  1.00  0.00           C
ATOM   4366  HD1 ILE A 925      32.370  58.940  48.220  1.00  0.00           H
ATOM   4367  HD2 ILE A 925      33.830  58.820  47.450  1.00  0.00           H
ATOM   4368  HD3 ILE A 925      33.820  58.630  49.250  1.00  0.00           H
ATOM   4369  C   ILE A 925      35.610  53.870  47.800  1.00  0.00           C
ATOM   4370  O   ILE A 925      36.120  53.740  46.670  1.00  0.00           O
ATOM   4371  N   LEU A 926      36.220  53.630  49.060  1.00  0.00           N
ATOM   4372  HN  LEU A 926      35.750  53.800  49.920  1.00  0.00           H
ATOM   4373  CA  LEU A 926      37.570  53.270  49.100  1.00  0.00           C
ATOM   4374  HA  LEU A 926      38.100  53.980  48.460  1.00  0.00           H
ATOM   4375  CB  LEU A 926      38.230  53.310  50.540  1.00  0.00           C
ATOM   4376  HB1 LEU A 926      39.250  52.900  50.430  1.00  0.00           H
ATOM   4377  HB2 LEU A 926      37.610  52.740  51.270  1.00  0.00           H
ATOM   4378  CG  LEU A 926      38.360  54.730  51.150  1.00  0.00           C
ATOM   4379  HG  LEU A 926      37.350  55.180  51.230  1.00  0.00           H
ATOM   4380  CD1 LEU A 926      38.930  54.650  52.600  1.00  0.00           C
ATOM   4381 HD11 LEU A 926      39.140  55.600  53.130  1.00  0.00           H
ATOM   4382 HD12 LEU A 926      39.950  54.220  52.520  1.00  0.00           H
ATOM   4383 HD13 LEU A 926      38.330  54.000  53.280  1.00  0.00           H
ATOM   4384  CD2 LEU A 926      39.170  55.820  50.370  1.00  0.00           C
ATOM   4385 HD21 LEU A 926      38.810  55.950  49.320  1.00  0.00           H
ATOM   4386 HD22 LEU A 926      40.240  55.550  50.280  1.00  0.00           H
ATOM   4387 HD23 LEU A 926      39.190  56.800  50.910  1.00  0.00           H
ATOM   4388  C   LEU A 926      37.760  51.880  48.570  1.00  0.00           C
ATOM   4389  O   LEU A 926      38.610  51.620  47.720  1.00  0.00           O
ATOM   4390  N   ILE A 927      36.910  50.950  49.040  1.00  0.00           N
ATOM   4391  HN  ILE A 927      36.430  51.000  49.910  1.00  0.00           H
ATOM   4392  CA  ILE A 927      36.790  49.600  48.410  1.00  0.00           C
ATOM   4393  HA  ILE A 927      37.710  49.040  48.430  1.00  0.00           H
ATOM   4394  CB  ILE A 927      35.640  48.820  49.120  1.00  0.00           C
ATOM   4395  HB  ILE A 927      34.820  49.520  49.360  1.00  0.00           H
ATOM   4396  CG2 ILE A 927      34.980  47.740  48.320  1.00  0.00           C
ATOM   4397 HG21 ILE A 927      34.550  48.180  47.390  1.00  0.00           H
ATOM   4398 HG22 ILE A 927      34.240  47.160  48.900  1.00  0.00           H
ATOM   4399 HG23 ILE A 927      35.710  46.950  48.000  1.00  0.00           H
ATOM   4400  CG1 ILE A 927      36.150  48.150  50.420  1.00  0.00           C
ATOM   4401 HG11 ILE A 927      37.230  48.000  50.240  1.00  0.00           H
ATOM   4402 HG12 ILE A 927      35.800  47.100  50.550  1.00  0.00           H
ATOM   4403  CD  ILE A 927      35.790  48.830  51.780  1.00  0.00           C
ATOM   4404  HD1 ILE A 927      35.950  49.930  51.780  1.00  0.00           H
ATOM   4405  HD2 ILE A 927      36.500  48.380  52.520  1.00  0.00           H
ATOM   4406  HD3 ILE A 927      34.720  48.680  52.010  1.00  0.00           H
ATOM   4407  C   ILE A 927      36.510  49.590  46.910  1.00  0.00           C
ATOM   4408  O   ILE A 927      37.220  48.790  46.240  1.00  0.00           O
ATOM   4409  N   PHE A 928      35.530  50.420  46.460  1.00  0.00           N
ATOM   4410  HN  PHE A 928      34.960  50.970  47.070  1.00  0.00           H
ATOM   4411  CA  PHE A 928      35.150  50.500  45.080  1.00  0.00           C
ATOM   4412  HA  PHE A 928      34.760  49.550  44.760  1.00  0.00           H
ATOM   4413  CB  PHE A 928      33.950  51.450  44.920  1.00  0.00           C
ATOM   4414  HB1 PHE A 928      34.230  52.440  45.330  1.00  0.00           H
ATOM   4415  HB2 PHE A 928      33.100  51.050  45.510  1.00  0.00           H
ATOM   4416  CG  PHE A 928      33.480  51.780  43.440  1.00  0.00           C
ATOM   4417  CD1 PHE A 928      32.930  50.820  42.550  1.00  0.00           C
ATOM   4418  HD1 PHE A 928      32.870  49.760  42.780  1.00  0.00           H
ATOM   4419  CE1 PHE A 928      32.570  51.210  41.260  1.00  0.00           C
ATOM   4420  HE1 PHE A 928      32.260  50.460  40.550  1.00  0.00           H
ATOM   4421  CZ  PHE A 928      32.740  52.490  40.880  1.00  0.00           C
ATOM   4422  HZ  PHE A 928      32.530  52.790  39.860  1.00  0.00           H
ATOM   4423  CD2 PHE A 928      33.450  53.090  43.060  1.00  0.00           C
ATOM   4424  HD2 PHE A 928      33.650  53.890  43.760  1.00  0.00           H
ATOM   4425  CE2 PHE A 928      33.180  53.460  41.720  1.00  0.00           C
ATOM   4426  HE2 PHE A 928      33.140  54.470  41.380  1.00  0.00           H
ATOM   4427  C   PHE A 928      36.290  50.850  44.090  1.00  0.00           C
ATOM   4428  O   PHE A 928      36.560  50.070  43.170  1.00  0.00           O
ATOM   4429  N   MET A 929      37.030  51.940  44.320  1.00  0.00           N
ATOM   4430  HN  MET A 929      36.790  52.550  45.060  1.00  0.00           H
ATOM   4431  CA  MET A 929      38.200  52.300  43.580  1.00  0.00           C
ATOM   4432  HA  MET A 929      37.930  52.270  42.530  1.00  0.00           H
ATOM   4433  CB  MET A 929      38.510  53.810  43.870  1.00  0.00           C
ATOM   4434  HB1 MET A 929      39.500  53.970  43.390  1.00  0.00           H
ATOM   4435  HB2 MET A 929      38.650  54.010  44.950  1.00  0.00           H
ATOM   4436  CG  MET A 929      37.400  54.790  43.340  1.00  0.00           C
ATOM   4437  HG1 MET A 929      36.430  54.360  43.640  1.00  0.00           H
ATOM   4438  HG2 MET A 929      37.460  54.720  42.240  1.00  0.00           H
ATOM   4439  SD  MET A 929      37.540  56.600  43.770  1.00  0.00           S
ATOM   4440  CE  MET A 929      39.140  56.970  43.000  1.00  0.00           C
ATOM   4441  HE1 MET A 929      39.310  58.060  43.110  1.00  0.00           H
ATOM   4442  HE2 MET A 929      39.210  56.550  41.970  1.00  0.00           H
ATOM   4443  HE3 MET A 929      39.880  56.510  43.680  1.00  0.00           H
ATOM   4444  C   MET A 929      39.430  51.290  43.770  1.00  0.00           C
ATOM   4445  O   MET A 929      39.980  50.860  42.760  1.00  0.00           O
ATOM   4446  N   ASP A 930      39.790  50.850  44.950  1.00  0.00           N
ATOM   4447  HN  ASP A 930      39.310  50.920  45.820  1.00  0.00           H
ATOM   4448  CA  ASP A 930      40.940  49.870  45.110  1.00  0.00           C
ATOM   4449  HA  ASP A 930      41.770  50.360  44.630  1.00  0.00           H
ATOM   4450  CB  ASP A 930      41.490  49.710  46.590  1.00  0.00           C
ATOM   4451  HB1 ASP A 930      40.780  49.140  47.230  1.00  0.00           H
ATOM   4452  HB2 ASP A 930      41.690  50.720  46.980  1.00  0.00           H
ATOM   4453  CG  ASP A 930      42.830  49.040  46.560  1.00  0.00           C
ATOM   4454  OD1 ASP A 930      43.720  49.300  45.690  1.00  0.00           O
ATOM   4455  OD2 ASP A 930      43.140  48.360  47.520  1.00  0.00           O
ATOM   4456  C   ASP A 930      40.790  48.530  44.420  1.00  0.00           C
ATOM   4457  O   ASP A 930      41.680  47.990  43.750  1.00  0.00           O
ATOM   4458  N   GLN A 931      39.570  48.020  44.460  1.00  0.00           N
ATOM   4459  HN  GLN A 931      38.880  48.270  45.140  1.00  0.00           H
ATOM   4460  CA  GLN A 931      39.150  46.860  43.680  1.00  0.00           C
ATOM   4461  HA  GLN A 931      39.860  46.090  43.910  1.00  0.00           H
ATOM   4462  CB  GLN A 931      37.700  46.390  44.100  1.00  0.00           C
ATOM   4463  HB1 GLN A 931      37.000  47.230  43.910  1.00  0.00           H
ATOM   4464  HB2 GLN A 931      37.800  46.080  45.160  1.00  0.00           H
ATOM   4465  CG  GLN A 931      37.000  45.120  43.360  1.00  0.00           C
ATOM   4466  HG1 GLN A 931      36.810  45.350  42.290  1.00  0.00           H
ATOM   4467  HG2 GLN A 931      36.010  44.820  43.720  1.00  0.00           H
ATOM   4468  CD  GLN A 931      38.010  44.000  43.420  1.00  0.00           C
ATOM   4469  OE1 GLN A 931      38.500  43.630  44.500  1.00  0.00           O
ATOM   4470  NE2 GLN A 931      38.290  43.280  42.320  1.00  0.00           N
ATOM   4471 HE21 GLN A 931      38.980  42.560  42.370  1.00  0.00           H
ATOM   4472 HE22 GLN A 931      37.850  43.500  41.440  1.00  0.00           H
ATOM   4473  C   GLN A 931      39.200  47.120  42.240  1.00  0.00           C
ATOM   4474  O   GLN A 931      39.720  46.320  41.440  1.00  0.00           O
ATOM   4475  N   GLN A 932      38.580  48.270  41.830  1.00  0.00           N
ATOM   4476  HN  GLN A 932      38.070  48.900  42.400  1.00  0.00           H
ATOM   4477  CA  GLN A 932      38.590  48.700  40.400  1.00  0.00           C
ATOM   4478  HA  GLN A 932      38.030  47.970  39.840  1.00  0.00           H
ATOM   4479  CB  GLN A 932      37.800  49.980  40.370  1.00  0.00           C
ATOM   4480  HB1 GLN A 932      38.270  50.710  39.670  1.00  0.00           H
ATOM   4481  HB2 GLN A 932      37.880  50.610  41.290  1.00  0.00           H
ATOM   4482  CG  GLN A 932      36.320  49.840  40.010  1.00  0.00           C
ATOM   4483  HG1 GLN A 932      35.730  50.790  39.920  1.00  0.00           H
ATOM   4484  HG2 GLN A 932      35.780  49.290  40.800  1.00  0.00           H
ATOM   4485  CD  GLN A 932      36.170  49.130  38.660  1.00  0.00           C
ATOM   4486  OE1 GLN A 932      35.750  47.980  38.540  1.00  0.00           O
ATOM   4487  NE2 GLN A 932      36.520  49.840  37.590  1.00  0.00           N
ATOM   4488 HE21 GLN A 932      36.870  50.760  37.660  1.00  0.00           H
ATOM   4489 HE22 GLN A 932      36.360  49.460  36.680  1.00  0.00           H
ATOM   4490  C   GLN A 932      39.970  48.820  39.780  1.00  0.00           C
ATOM   4491  O   GLN A 932      40.270  48.270  38.700  1.00  0.00           O
ATOM   4492  N   ILE A 933      40.880  49.460  40.530  1.00  0.00           N
ATOM   4493  HN  ILE A 933      40.630  49.810  41.430  1.00  0.00           H
ATOM   4494  CA  ILE A 933      42.200  49.800  40.000  1.00  0.00           C
ATOM   4495  HA  ILE A 933      42.070  50.270  39.030  1.00  0.00           H
ATOM   4496  CB  ILE A 933      42.980  50.700  41.000  1.00  0.00           C
ATOM   4497  HB  ILE A 933      42.870  50.180  41.970  1.00  0.00           H
ATOM   4498  CG2 ILE A 933      44.470  50.790  40.600  1.00  0.00           C
ATOM   4499 HG21 ILE A 933      45.070  49.850  40.500  1.00  0.00           H
ATOM   4500 HG22 ILE A 933      45.000  51.370  41.390  1.00  0.00           H
ATOM   4501 HG23 ILE A 933      44.580  51.340  39.650  1.00  0.00           H
ATOM   4502  CG1 ILE A 933      42.280  52.090  41.060  1.00  0.00           C
ATOM   4503 HG11 ILE A 933      41.190  52.090  40.830  1.00  0.00           H
ATOM   4504 HG12 ILE A 933      42.660  52.700  40.220  1.00  0.00           H
ATOM   4505  CD  ILE A 933      42.350  52.800  42.400  1.00  0.00           C
ATOM   4506  HD1 ILE A 933      41.900  53.820  42.350  1.00  0.00           H
ATOM   4507  HD2 ILE A 933      43.420  52.790  42.690  1.00  0.00           H
ATOM   4508  HD3 ILE A 933      41.800  52.360  43.260  1.00  0.00           H
ATOM   4509  C   ILE A 933      42.950  48.550  39.740  1.00  0.00           C
ATOM   4510  O   ILE A 933      43.670  48.400  38.740  1.00  0.00           O
ATOM   4511  N   THR A 934      42.840  47.530  40.590  1.00  0.00           N
ATOM   4512  HN  THR A 934      42.310  47.660  41.420  1.00  0.00           H
ATOM   4513  CA  THR A 934      43.430  46.220  40.320  1.00  0.00           C
ATOM   4514  HA  THR A 934      44.470  46.320  40.090  1.00  0.00           H
ATOM   4515  CB  THR A 934      43.200  45.390  41.550  1.00  0.00           C
ATOM   4516  HB  THR A 934      42.120  45.440  41.860  1.00  0.00           H
ATOM   4517  OG1 THR A 934      43.900  45.970  42.630  1.00  0.00           O
ATOM   4518  HG1 THR A 934      43.560  45.660  43.460  1.00  0.00           H
ATOM   4519  CG2 THR A 934      43.710  43.890  41.350  1.00  0.00           C
ATOM   4520 HG21 THR A 934      43.010  43.350  40.690  1.00  0.00           H
ATOM   4521 HG22 THR A 934      43.660  43.420  42.360  1.00  0.00           H
ATOM   4522 HG23 THR A 934      44.720  43.780  40.880  1.00  0.00           H
ATOM   4523  C   THR A 934      42.860  45.470  39.060  1.00  0.00           C
ATOM   4524  O   THR A 934      43.650  45.020  38.210  1.00  0.00           O
ATOM   4525  N   ALA A 935      41.550  45.420  38.900  1.00  0.00           N
ATOM   4526  HN  ALA A 935      40.960  45.830  39.590  1.00  0.00           H
ATOM   4527  CA  ALA A 935      40.860  44.650  37.940  1.00  0.00           C
ATOM   4528  HA  ALA A 935      41.310  43.670  37.820  1.00  0.00           H
ATOM   4529  CB  ALA A 935      39.380  44.660  38.350  1.00  0.00           C
ATOM   4530  HB1 ALA A 935      39.160  44.050  39.240  1.00  0.00           H
ATOM   4531  HB2 ALA A 935      38.840  44.230  37.470  1.00  0.00           H
ATOM   4532  HB3 ALA A 935      39.050  45.710  38.390  1.00  0.00           H
ATOM   4533  C   ALA A 935      41.120  45.260  36.560  1.00  0.00           C
ATOM   4534  O   ALA A 935      41.370  44.520  35.580  1.00  0.00           O
ATOM   4535  N   VAL A 936      41.110  46.600  36.480  1.00  0.00           N
ATOM   4536  HN  VAL A 936      41.080  47.110  37.330  1.00  0.00           H
ATOM   4537  CA  VAL A 936      41.390  47.410  35.350  1.00  0.00           C
ATOM   4538  HA  VAL A 936      40.690  47.240  34.540  1.00  0.00           H
ATOM   4539  CB  VAL A 936      41.070  48.920  35.650  1.00  0.00           C
ATOM   4540  HB  VAL A 936      41.550  49.220  36.610  1.00  0.00           H
ATOM   4541  CG1 VAL A 936      41.580  49.860  34.500  1.00  0.00           C
ATOM   4542 HG11 VAL A 936      41.250  49.530  33.480  1.00  0.00           H
ATOM   4543 HG12 VAL A 936      42.680  50.000  34.480  1.00  0.00           H
ATOM   4544 HG13 VAL A 936      41.110  50.860  34.570  1.00  0.00           H
ATOM   4545  CG2 VAL A 936      39.520  49.060  35.870  1.00  0.00           C
ATOM   4546 HG21 VAL A 936      39.190  50.100  36.090  1.00  0.00           H
ATOM   4547 HG22 VAL A 936      39.150  48.300  36.590  1.00  0.00           H
ATOM   4548 HG23 VAL A 936      39.100  48.680  34.910  1.00  0.00           H
ATOM   4549  C   VAL A 936      42.820  47.260  34.820  1.00  0.00           C
ATOM   4550  O   VAL A 936      42.990  47.180  33.590  1.00  0.00           O
ATOM   4551  N   ILE A 937      43.810  47.100  35.720  1.00  0.00           N
ATOM   4552  HN  ILE A 937      43.700  47.300  36.690  1.00  0.00           H
ATOM   4553  CA  ILE A 937      45.180  46.750  35.260  1.00  0.00           C
ATOM   4554  HA  ILE A 937      45.450  47.510  34.550  1.00  0.00           H
ATOM   4555  CB  ILE A 937      46.250  46.880  36.390  1.00  0.00           C
ATOM   4556  HB  ILE A 937      45.880  46.430  37.330  1.00  0.00           H
ATOM   4557  CG2 ILE A 937      47.590  46.180  36.060  1.00  0.00           C
ATOM   4558 HG21 ILE A 937      47.880  46.450  35.020  1.00  0.00           H
ATOM   4559 HG22 ILE A 937      47.500  45.090  36.220  1.00  0.00           H
ATOM   4560 HG23 ILE A 937      48.470  46.580  36.600  1.00  0.00           H
ATOM   4561  CG1 ILE A 937      46.320  48.460  36.600  1.00  0.00           C
ATOM   4562 HG11 ILE A 937      45.320  48.910  36.670  1.00  0.00           H
ATOM   4563 HG12 ILE A 937      46.770  48.910  35.690  1.00  0.00           H
ATOM   4564  CD  ILE A 937      47.160  48.770  37.840  1.00  0.00           C
ATOM   4565  HD1 ILE A 937      48.080  48.200  38.070  1.00  0.00           H
ATOM   4566  HD2 ILE A 937      46.520  48.670  38.740  1.00  0.00           H
ATOM   4567  HD3 ILE A 937      47.560  49.820  37.830  1.00  0.00           H
ATOM   4568  C   ILE A 937      45.300  45.430  34.590  1.00  0.00           C
ATOM   4569  O   ILE A 937      45.940  45.310  33.530  1.00  0.00           O
ATOM   4570  N   ILE A 938      44.600  44.330  35.120  1.00  0.00           N
ATOM   4571  HN  ILE A 938      44.120  44.460  35.980  1.00  0.00           H
ATOM   4572  CA  ILE A 938      44.650  42.970  34.620  1.00  0.00           C
ATOM   4573  HA  ILE A 938      45.660  42.690  34.350  1.00  0.00           H
ATOM   4574  CB  ILE A 938      44.110  42.060  35.730  1.00  0.00           C
ATOM   4575  HB  ILE A 938      43.180  42.570  36.080  1.00  0.00           H
ATOM   4576  CG2 ILE A 938      43.760  40.630  35.300  1.00  0.00           C
ATOM   4577 HG21 ILE A 938      44.560  40.220  34.640  1.00  0.00           H
ATOM   4578 HG22 ILE A 938      42.860  40.440  34.690  1.00  0.00           H
ATOM   4579 HG23 ILE A 938      43.770  39.850  36.090  1.00  0.00           H
ATOM   4580  CG1 ILE A 938      45.070  42.010  36.930  1.00  0.00           C
ATOM   4581 HG11 ILE A 938      44.530  41.340  37.640  1.00  0.00           H
ATOM   4582 HG12 ILE A 938      45.290  43.010  37.380  1.00  0.00           H
ATOM   4583  CD  ILE A 938      46.380  41.330  36.540  1.00  0.00           C
ATOM   4584  HD1 ILE A 938      47.170  41.610  37.270  1.00  0.00           H
ATOM   4585  HD2 ILE A 938      46.730  41.600  35.520  1.00  0.00           H
ATOM   4586  HD3 ILE A 938      46.270  40.220  36.570  1.00  0.00           H
ATOM   4587  C   ILE A 938      43.940  42.890  33.300  1.00  0.00           C
ATOM   4588  O   ILE A 938      44.200  42.100  32.390  1.00  0.00           O
ATOM   4589  N   ASN A 939      42.880  43.760  33.160  1.00  0.00           N
ATOM   4590  HN  ASN A 939      42.620  44.190  34.010  1.00  0.00           H
ATOM   4591  CA  ASN A 939      42.130  44.050  31.940  1.00  0.00           C
ATOM   4592  HA  ASN A 939      41.940  43.100  31.490  1.00  0.00           H
ATOM   4593  CB  ASN A 939      40.790  44.680  32.350  1.00  0.00           C
ATOM   4594  HB1 ASN A 939      41.090  45.680  32.720  1.00  0.00           H
ATOM   4595  HB2 ASN A 939      40.360  44.120  33.220  1.00  0.00           H
ATOM   4596  CG  ASN A 939      39.690  44.700  31.270  1.00  0.00           C
ATOM   4597  OD1 ASN A 939      39.070  45.780  31.010  1.00  0.00           O
ATOM   4598  ND2 ASN A 939      39.500  43.530  30.620  1.00  0.00           N
ATOM   4599 HD21 ASN A 939      39.710  42.690  31.120  1.00  0.00           H
ATOM   4600 HD22 ASN A 939      39.120  43.700  29.710  1.00  0.00           H
ATOM   4601  C   ASN A 939      42.910  44.780  30.810  1.00  0.00           C
ATOM   4602  O   ASN A 939      43.340  45.910  30.850  1.00  0.00           O
ATOM   4603  N   ARG A 940      43.000  43.970  29.760  1.00  0.00           N
ATOM   4604  HN  ARG A 940      42.560  43.080  29.830  1.00  0.00           H
ATOM   4605  CA  ARG A 940      43.900  44.290  28.650  1.00  0.00           C
ATOM   4606  HA  ARG A 940      44.160  45.330  28.750  1.00  0.00           H
ATOM   4607  CB  ARG A 940      45.130  43.420  28.660  1.00  0.00           C
ATOM   4608  HB1 ARG A 940      45.640  43.420  27.670  1.00  0.00           H
ATOM   4609  HB2 ARG A 940      44.800  42.380  28.880  1.00  0.00           H
ATOM   4610  CG  ARG A 940      46.160  43.840  29.710  1.00  0.00           C
ATOM   4611  HG1 ARG A 940      45.550  43.840  30.640  1.00  0.00           H
ATOM   4612  HG2 ARG A 940      46.370  44.940  29.670  1.00  0.00           H
ATOM   4613  CD  ARG A 940      47.330  42.920  29.960  1.00  0.00           C
ATOM   4614  HD1 ARG A 940      46.920  41.940  30.270  1.00  0.00           H
ATOM   4615  HD2 ARG A 940      47.950  43.310  30.790  1.00  0.00           H
ATOM   4616  NE  ARG A 940      48.160  42.780  28.690  1.00  0.00           N
ATOM   4617  HE  ARG A 940      48.720  43.520  28.330  1.00  0.00           H
ATOM   4618  CZ  ARG A 940      48.180  41.750  27.900  1.00  0.00           C
ATOM   4619  NH1 ARG A 940      48.970  41.780  26.800  1.00  0.00           N
ATOM   4620 HH11 ARG A 940      49.700  42.470  26.770  1.00  0.00           H
ATOM   4621 HH12 ARG A 940      48.810  41.240  25.980  1.00  0.00           H
ATOM   4622  NH2 ARG A 940      47.340  40.740  27.940  1.00  0.00           N
ATOM   4623 HH21 ARG A 940      46.720  40.550  28.700  1.00  0.00           H
ATOM   4624 HH22 ARG A 940      47.400  40.060  27.200  1.00  0.00           H
ATOM   4625  C   ARG A 940      43.070  44.110  27.350  1.00  0.00           C
ATOM   4626  O   ARG A 940      41.940  43.660  27.410  1.00  0.00           O
ATOM   4627  N   LYS A 941      43.670  44.590  26.160  1.00  0.00           N
ATOM   4628  HN  LYS A 941      44.620  44.920  26.180  1.00  0.00           H
ATOM   4629  CA  LYS A 941      43.000  44.620  24.840  1.00  0.00           C
ATOM   4630  HA  LYS A 941      41.920  44.700  24.860  1.00  0.00           H
ATOM   4631  CB  LYS A 941      43.550  45.850  24.050  1.00  0.00           C
ATOM   4632  HB1 LYS A 941      43.080  45.900  23.040  1.00  0.00           H
ATOM   4633  HB2 LYS A 941      44.600  45.610  23.770  1.00  0.00           H
ATOM   4634  CG  LYS A 941      43.570  47.290  24.500  1.00  0.00           C
ATOM   4635  HG1 LYS A 941      44.130  47.910  23.780  1.00  0.00           H
ATOM   4636  HG2 LYS A 941      44.120  47.320  25.470  1.00  0.00           H
ATOM   4637  CD  LYS A 941      42.150  47.840  24.580  1.00  0.00           C
ATOM   4638  HD1 LYS A 941      41.480  47.290  25.270  1.00  0.00           H
ATOM   4639  HD2 LYS A 941      41.740  47.800  23.550  1.00  0.00           H
ATOM   4640  CE  LYS A 941      42.070  49.370  24.970  1.00  0.00           C
ATOM   4641  HE1 LYS A 941      42.510  49.980  24.160  1.00  0.00           H
ATOM   4642  HE2 LYS A 941      42.660  49.540  25.890  1.00  0.00           H
ATOM   4643  NZ  LYS A 941      40.680  49.890  25.160  1.00  0.00           N
ATOM   4644  HZ1 LYS A 941      40.070  49.330  25.800  1.00  0.00           H
ATOM   4645  HZ2 LYS A 941      40.170  49.810  24.260  1.00  0.00           H
ATOM   4646  HZ3 LYS A 941      40.580  50.850  25.520  1.00  0.00           H
ATOM   4647  C   LYS A 941      43.160  43.290  24.010  1.00  0.00           C
ATOM   4648  O   LYS A 941      42.860  43.170  22.820  1.00  0.00           O
ATOM   4649  N   GLU A 942      43.720  42.240  24.630  1.00  0.00           N
ATOM   4650  HN  GLU A 942      43.940  42.190  25.600  1.00  0.00           H
ATOM   4651  CA  GLU A 942      43.790  41.020  23.910  1.00  0.00           C
ATOM   4652  HA  GLU A 942      42.940  40.840  23.260  1.00  0.00           H
ATOM   4653  CB  GLU A 942      45.120  40.850  23.220  1.00  0.00           C
ATOM   4654  HB1 GLU A 942      45.370  41.900  22.990  1.00  0.00           H
ATOM   4655  HB2 GLU A 942      45.000  40.320  22.250  1.00  0.00           H
ATOM   4656  CG  GLU A 942      46.230  40.040  23.900  1.00  0.00           C
ATOM   4657  HG1 GLU A 942      45.970  38.950  23.830  1.00  0.00           H
ATOM   4658  HG2 GLU A 942      46.320  40.140  25.000  1.00  0.00           H
ATOM   4659  CD  GLU A 942      47.670  40.300  23.440  1.00  0.00           C
ATOM   4660  OE1 GLU A 942      48.140  39.830  22.400  1.00  0.00           O
ATOM   4661  OE2 GLU A 942      48.410  40.930  24.220  1.00  0.00           O
ATOM   4662  C   GLU A 942      43.650  39.940  24.950  1.00  0.00           C
ATOM   4663  O   GLU A 942      43.600  40.190  26.190  1.00  0.00           O
ATOM   4664  N   HSD A 943      43.560  38.650  24.580  1.00  0.00           N
ATOM   4665  HN  HSD A 943      43.520  38.350  23.620  1.00  0.00           H
ATOM   4666  CA  HSD A 943      43.380  37.520  25.400  1.00  0.00           C
ATOM   4667  HA  HSD A 943      43.300  36.690  24.720  1.00  0.00           H
ATOM   4668  CB  HSD A 943      44.680  37.140  26.320  1.00  0.00           C
ATOM   4669  HB1 HSD A 943      44.590  38.010  27.000  1.00  0.00           H
ATOM   4670  HB2 HSD A 943      45.620  37.170  25.730  1.00  0.00           H
ATOM   4671  ND1 HSD A 943      44.020  35.770  28.280  1.00  0.00           N
ATOM   4672  HD1 HSD A 943      43.290  36.440  28.470  1.00  0.00           H
ATOM   4673  CG  HSD A 943      44.710  35.930  27.120  1.00  0.00           C
ATOM   4674  CE1 HSD A 943      44.500  34.670  28.980  1.00  0.00           C
ATOM   4675  HE1 HSD A 943      44.160  34.330  29.960  1.00  0.00           H
ATOM   4676  NE2 HSD A 943      45.560  34.160  28.360  1.00  0.00           N
ATOM   4677  CD2 HSD A 943      45.600  34.920  27.150  1.00  0.00           C
ATOM   4678  HD2 HSD A 943      46.380  34.710  26.430  1.00  0.00           H
ATOM   4679  C   HSD A 943      42.050  37.410  26.180  1.00  0.00           C
ATOM   4680  O   HSD A 943      41.980  37.520  27.370  1.00  0.00           O
ATOM   4681  N   LYS A 944      40.910  37.200  25.490  1.00  0.00           N
ATOM   4682  HN  LYS A 944      40.970  36.960  24.520  1.00  0.00           H
ATOM   4683  CA  LYS A 944      39.660  36.790  26.090  1.00  0.00           C
ATOM   4684  HA  LYS A 944      39.440  37.440  26.930  1.00  0.00           H
ATOM   4685  CB  LYS A 944      38.450  36.870  25.140  1.00  0.00           C
ATOM   4686  HB1 LYS A 944      37.530  36.580  25.710  1.00  0.00           H
ATOM   4687  HB2 LYS A 944      38.580  36.130  24.330  1.00  0.00           H
ATOM   4688  CG  LYS A 944      38.040  38.290  24.670  1.00  0.00           C
ATOM   4689  HG1 LYS A 944      38.870  38.830  24.190  1.00  0.00           H
ATOM   4690  HG2 LYS A 944      37.780  38.760  25.650  1.00  0.00           H
ATOM   4691  CD  LYS A 944      36.770  38.320  23.790  1.00  0.00           C
ATOM   4692  HD1 LYS A 944      35.910  38.130  24.480  1.00  0.00           H
ATOM   4693  HD2 LYS A 944      36.730  37.540  23.010  1.00  0.00           H
ATOM   4694  CE  LYS A 944      36.590  39.750  23.230  1.00  0.00           C
ATOM   4695  HE1 LYS A 944      37.370  40.070  22.500  1.00  0.00           H
ATOM   4696  HE2 LYS A 944      36.550  40.510  24.040  1.00  0.00           H
ATOM   4697  NZ  LYS A 944      35.330  39.910  22.500  1.00  0.00           N
ATOM   4698  HZ1 LYS A 944      35.240  40.880  22.120  1.00  0.00           H
ATOM   4699  HZ2 LYS A 944      34.420  39.700  22.970  1.00  0.00           H
ATOM   4700  HZ3 LYS A 944      35.300  39.330  21.640  1.00  0.00           H
ATOM   4701  C   LYS A 944      39.790  35.490  26.760  1.00  0.00           C
ATOM   4702  O   LYS A 944      40.520  34.600  26.240  1.00  0.00           O
ATOM   4703  N   LEU A 945      39.190  35.310  27.950  1.00  0.00           N
ATOM   4704  HN  LEU A 945      38.570  35.950  28.410  1.00  0.00           H
ATOM   4705  CA  LEU A 945      39.130  34.050  28.730  1.00  0.00           C
ATOM   4706  HA  LEU A 945      40.140  33.670  28.650  1.00  0.00           H
ATOM   4707  CB  LEU A 945      38.650  34.500  30.140  1.00  0.00           C
ATOM   4708  HB1 LEU A 945      38.630  33.600  30.790  1.00  0.00           H
ATOM   4709  HB2 LEU A 945      37.650  34.980  30.070  1.00  0.00           H
ATOM   4710  CG  LEU A 945      39.690  35.500  30.830  1.00  0.00           C
ATOM   4711  HG  LEU A 945      39.500  36.440  30.270  1.00  0.00           H
ATOM   4712  CD1 LEU A 945      39.290  35.720  32.260  1.00  0.00           C
ATOM   4713 HD11 LEU A 945      38.240  36.100  32.280  1.00  0.00           H
ATOM   4714 HD12 LEU A 945      39.780  36.530  32.850  1.00  0.00           H
ATOM   4715 HD13 LEU A 945      39.270  34.810  32.880  1.00  0.00           H
ATOM   4716  CD2 LEU A 945      41.180  35.140  30.690  1.00  0.00           C
ATOM   4717 HD21 LEU A 945      41.460  34.850  29.660  1.00  0.00           H
ATOM   4718 HD22 LEU A 945      41.350  34.170  31.220  1.00  0.00           H
ATOM   4719 HD23 LEU A 945      41.840  35.970  31.040  1.00  0.00           H
ATOM   4720  C   LEU A 945      38.220  33.050  28.040  1.00  0.00           C
ATOM   4721  O   LEU A 945      37.230  33.450  27.450  1.00  0.00           O
ATOM   4722  N   LYS A 946      38.550  31.770  28.080  1.00  0.00           N
ATOM   4723  HN  LYS A 946      39.400  31.530  28.530  1.00  0.00           H
ATOM   4724  CA  LYS A 946      37.720  30.760  27.490  1.00  0.00           C
ATOM   4725  HA  LYS A 946      37.140  31.130  26.650  1.00  0.00           H
ATOM   4726  CB  LYS A 946      38.600  29.670  26.930  1.00  0.00           C
ATOM   4727  HB1 LYS A 946      39.330  30.160  26.250  1.00  0.00           H
ATOM   4728  HB2 LYS A 946      38.070  28.930  26.280  1.00  0.00           H
ATOM   4729  CG  LYS A 946      39.260  28.760  27.990  1.00  0.00           C
ATOM   4730  HG1 LYS A 946      38.510  28.080  28.450  1.00  0.00           H
ATOM   4731  HG2 LYS A 946      39.770  29.360  28.780  1.00  0.00           H
ATOM   4732  CD  LYS A 946      40.390  27.910  27.410  1.00  0.00           C
ATOM   4733  HD1 LYS A 946      40.400  28.060  26.310  1.00  0.00           H
ATOM   4734  HD2 LYS A 946      40.170  26.860  27.700  1.00  0.00           H
ATOM   4735  CE  LYS A 946      41.830  28.220  27.830  1.00  0.00           C
ATOM   4736  HE1 LYS A 946      42.550  27.680  27.170  1.00  0.00           H
ATOM   4737  HE2 LYS A 946      41.900  27.900  28.890  1.00  0.00           H
ATOM   4738  NZ  LYS A 946      42.210  29.670  27.610  1.00  0.00           N
ATOM   4739  HZ1 LYS A 946      43.210  29.890  27.770  1.00  0.00           H
ATOM   4740  HZ2 LYS A 946      41.650  30.210  28.310  1.00  0.00           H
ATOM   4741  HZ3 LYS A 946      42.080  29.940  26.620  1.00  0.00           H
ATOM   4742  C   LYS A 946      36.720  30.270  28.520  1.00  0.00           C
ATOM   4743  O   LYS A 946      35.620  29.820  28.210  1.00  0.00           O
ATOM   4744  N   LYS A 947      37.060  30.570  29.810  1.00  0.00           N
ATOM   4745  HN  LYS A 947      38.000  30.850  29.970  1.00  0.00           H
ATOM   4746  CA  LYS A 947      36.110  30.380  30.940  1.00  0.00           C
ATOM   4747  HA  LYS A 947      35.310  29.710  30.640  1.00  0.00           H
ATOM   4748  CB  LYS A 947      36.810  29.550  32.000  1.00  0.00           C
ATOM   4749  HB1 LYS A 947      36.120  29.450  32.870  1.00  0.00           H
ATOM   4750  HB2 LYS A 947      37.700  30.060  32.440  1.00  0.00           H
ATOM   4751  CG  LYS A 947      37.440  28.250  31.530  1.00  0.00           C
ATOM   4752  HG1 LYS A 947      38.240  28.530  30.820  1.00  0.00           H
ATOM   4753  HG2 LYS A 947      36.740  27.660  30.910  1.00  0.00           H
ATOM   4754  CD  LYS A 947      38.030  27.450  32.670  1.00  0.00           C
ATOM   4755  HD1 LYS A 947      37.190  27.220  33.360  1.00  0.00           H
ATOM   4756  HD2 LYS A 947      38.720  28.090  33.270  1.00  0.00           H
ATOM   4757  CE  LYS A 947      38.670  26.090  32.260  1.00  0.00           C
ATOM   4758  HE1 LYS A 947      39.340  26.150  31.370  1.00  0.00           H
ATOM   4759  HE2 LYS A 947      37.820  25.400  32.030  1.00  0.00           H
ATOM   4760  NZ  LYS A 947      39.490  25.650  33.360  1.00  0.00           N
ATOM   4761  HZ1 LYS A 947      38.870  25.670  34.190  1.00  0.00           H
ATOM   4762  HZ2 LYS A 947      40.220  26.370  33.440  1.00  0.00           H
ATOM   4763  HZ3 LYS A 947      39.910  24.710  33.160  1.00  0.00           H
ATOM   4764  C   LYS A 947      35.600  31.650  31.540  1.00  0.00           C
ATOM   4765  O   LYS A 947      34.420  31.930  31.530  1.00  0.00           O
ATOM   4766  N   GLY A 948      36.460  32.450  32.160  1.00  0.00           N
ATOM   4767  HN  GLY A 948      37.390  32.120  32.260  1.00  0.00           H
ATOM   4768  CA  GLY A 948      36.000  33.700  32.830  1.00  0.00           C
ATOM   4769  HA1 GLY A 948      35.280  34.050  32.110  1.00  0.00           H
ATOM   4770  HA2 GLY A 948      36.880  34.320  32.940  1.00  0.00           H
ATOM   4771  C   GLY A 948      35.310  33.700  34.090  1.00  0.00           C
ATOM   4772  O   GLY A 948      35.390  32.850  34.930  1.00  0.00           O
ATOM   4773  N   ALA A 949      34.570  34.840  34.390  1.00  0.00           N
ATOM   4774  HN  ALA A 949      34.650  35.490  33.640  1.00  0.00           H
ATOM   4775  CA  ALA A 949      33.840  35.200  35.590  1.00  0.00           C
ATOM   4776  HA  ALA A 949      33.310  34.420  36.120  1.00  0.00           H
ATOM   4777  CB  ALA A 949      34.850  35.970  36.530  1.00  0.00           C
ATOM   4778  HB1 ALA A 949      35.490  35.200  37.010  1.00  0.00           H
ATOM   4779  HB2 ALA A 949      34.400  36.480  37.400  1.00  0.00           H
ATOM   4780  HB3 ALA A 949      35.380  36.680  35.860  1.00  0.00           H
ATOM   4781  C   ALA A 949      32.850  36.310  35.170  1.00  0.00           C
ATOM   4782  O   ALA A 949      33.060  36.840  34.080  1.00  0.00           O
ATOM   4783  N   GLY A 950      31.740  36.600  35.920  1.00  0.00           N
ATOM   4784  HN  GLY A 950      31.550  36.080  36.750  1.00  0.00           H
ATOM   4785  CA  GLY A 950      30.970  37.840  35.630  1.00  0.00           C
ATOM   4786  HA1 GLY A 950      30.230  37.870  36.430  1.00  0.00           H
ATOM   4787  HA2 GLY A 950      30.570  37.840  34.630  1.00  0.00           H
ATOM   4788  C   GLY A 950      31.730  39.140  35.750  1.00  0.00           C
ATOM   4789  O   GLY A 950      32.660  39.360  36.530  1.00  0.00           O
ATOM   4790  N   TYR A 951      31.180  40.100  35.010  1.00  0.00           N
ATOM   4791  HN  TYR A 951      30.390  39.970  34.420  1.00  0.00           H
ATOM   4792  CA  TYR A 951      31.700  41.440  34.970  1.00  0.00           C
ATOM   4793  HA  TYR A 951      32.730  41.450  34.640  1.00  0.00           H
ATOM   4794  CB  TYR A 951      31.200  42.160  33.760  1.00  0.00           C
ATOM   4795  HB1 TYR A 951      30.140  41.850  33.590  1.00  0.00           H
ATOM   4796  HB2 TYR A 951      31.760  41.820  32.870  1.00  0.00           H
ATOM   4797  CG  TYR A 951      31.240  43.630  33.860  1.00  0.00           C
ATOM   4798  CD1 TYR A 951      30.050  44.320  34.310  1.00  0.00           C
ATOM   4799  HD1 TYR A 951      29.190  43.810  34.730  1.00  0.00           H
ATOM   4800  CE1 TYR A 951      29.920  45.720  34.250  1.00  0.00           C
ATOM   4801  HE1 TYR A 951      29.000  46.240  34.490  1.00  0.00           H
ATOM   4802  CZ  TYR A 951      31.000  46.470  33.820  1.00  0.00           C
ATOM   4803  OH  TYR A 951      30.920  47.830  33.610  1.00  0.00           O
ATOM   4804  HH  TYR A 951      30.040  48.190  33.740  1.00  0.00           H
ATOM   4805  CD2 TYR A 951      32.260  44.420  33.330  1.00  0.00           C
ATOM   4806  HD2 TYR A 951      33.130  43.920  32.930  1.00  0.00           H
ATOM   4807  CE2 TYR A 951      32.170  45.810  33.440  1.00  0.00           C
ATOM   4808  HE2 TYR A 951      32.980  46.440  33.080  1.00  0.00           H
ATOM   4809  C   TYR A 951      31.820  42.220  36.300  1.00  0.00           C
ATOM   4810  O   TYR A 951      32.840  42.780  36.650  1.00  0.00           O
ATOM   4811  N   HSD A 952      30.810  42.150  37.210  1.00  0.00           N
ATOM   4812  HN  HSD A 952      30.110  41.440  37.130  1.00  0.00           H
ATOM   4813  CA  HSD A 952      30.770  42.930  38.470  1.00  0.00           C
ATOM   4814  HA  HSD A 952      31.670  43.510  38.600  1.00  0.00           H
ATOM   4815  CB  HSD A 952      29.380  43.730  38.610  1.00  0.00           C
ATOM   4816  HB1 HSD A 952      29.590  44.550  37.900  1.00  0.00           H
ATOM   4817  HB2 HSD A 952      29.260  44.290  39.560  1.00  0.00           H
ATOM   4818  ND1 HSD A 952      27.280  43.570  37.420  1.00  0.00           N
ATOM   4819  HD1 HSD A 952      27.270  44.450  36.960  1.00  0.00           H
ATOM   4820  CG  HSD A 952      28.170  42.990  38.210  1.00  0.00           C
ATOM   4821  CE1 HSD A 952      26.180  42.780  37.410  1.00  0.00           C
ATOM   4822  HE1 HSD A 952      25.290  42.970  36.810  1.00  0.00           H
ATOM   4823  NE2 HSD A 952      26.340  41.720  38.190  1.00  0.00           N
ATOM   4824  CD2 HSD A 952      27.620  41.840  38.710  1.00  0.00           C
ATOM   4825  HD2 HSD A 952      27.970  41.140  39.450  1.00  0.00           H
ATOM   4826  C   HSD A 952      30.700  41.850  39.550  1.00  0.00           C
ATOM   4827  O   HSD A 952      30.390  42.170  40.710  1.00  0.00           O
ATOM   4828  N   LEU A 953      30.980  40.530  39.260  1.00  0.00           N
ATOM   4829  HN  LEU A 953      31.300  40.230  38.370  1.00  0.00           H
ATOM   4830  CA  LEU A 953      30.900  39.540  40.360  1.00  0.00           C
ATOM   4831  HA  LEU A 953      29.910  39.730  40.730  1.00  0.00           H
ATOM   4832  CB  LEU A 953      30.930  38.040  39.860  1.00  0.00           C
ATOM   4833  HB1 LEU A 953      31.890  37.590  40.180  1.00  0.00           H
ATOM   4834  HB2 LEU A 953      30.840  38.040  38.760  1.00  0.00           H
ATOM   4835  CG  LEU A 953      29.850  37.080  40.440  1.00  0.00           C
ATOM   4836  HG  LEU A 953      29.900  36.140  39.830  1.00  0.00           H
ATOM   4837  CD1 LEU A 953      29.880  36.650  41.920  1.00  0.00           C
ATOM   4838 HD11 LEU A 953      29.150  35.860  42.180  1.00  0.00           H
ATOM   4839 HD12 LEU A 953      29.610  37.590  42.450  1.00  0.00           H
ATOM   4840 HD13 LEU A 953      30.890  36.240  42.150  1.00  0.00           H
ATOM   4841  CD2 LEU A 953      28.420  37.710  40.000  1.00  0.00           C
ATOM   4842 HD21 LEU A 953      27.630  36.930  39.880  1.00  0.00           H
ATOM   4843 HD22 LEU A 953      28.470  38.270  39.040  1.00  0.00           H
ATOM   4844 HD23 LEU A 953      28.010  38.450  40.730  1.00  0.00           H
ATOM   4845  C   LEU A 953      31.910  39.780  41.480  1.00  0.00           C
ATOM   4846  O   LEU A 953      31.610  39.720  42.670  1.00  0.00           O
ATOM   4847  N   ASP A 954      33.130  40.310  41.220  1.00  0.00           N
ATOM   4848  HN  ASP A 954      33.210  40.690  40.300  1.00  0.00           H
ATOM   4849  CA  ASP A 954      34.280  40.650  42.140  1.00  0.00           C
ATOM   4850  HA  ASP A 954      34.530  39.710  42.610  1.00  0.00           H
ATOM   4851  CB  ASP A 954      35.550  41.180  41.440  1.00  0.00           C
ATOM   4852  HB1 ASP A 954      35.990  40.320  40.890  1.00  0.00           H
ATOM   4853  HB2 ASP A 954      36.260  41.540  42.210  1.00  0.00           H
ATOM   4854  CG  ASP A 954      35.290  42.290  40.440  1.00  0.00           C
ATOM   4855  OD1 ASP A 954      34.220  42.820  40.240  1.00  0.00           O
ATOM   4856  OD2 ASP A 954      36.430  42.650  39.820  1.00  0.00           O
ATOM   4857  HD2 ASP A 954      36.130  43.230  39.110  1.00  0.00           H
ATOM   4858  C   ASP A 954      33.810  41.570  43.210  1.00  0.00           C
ATOM   4859  O   ASP A 954      34.080  41.400  44.340  1.00  0.00           O
ATOM   4860  N   LEU A 955      33.020  42.660  42.850  1.00  0.00           N
ATOM   4861  HN  LEU A 955      32.840  42.800  41.880  1.00  0.00           H
ATOM   4862  CA  LEU A 955      32.610  43.710  43.840  1.00  0.00           C
ATOM   4863  HA  LEU A 955      33.430  43.870  44.530  1.00  0.00           H
ATOM   4864  CB  LEU A 955      32.150  44.960  43.150  1.00  0.00           C
ATOM   4865  HB1 LEU A 955      31.190  44.920  42.600  1.00  0.00           H
ATOM   4866  HB2 LEU A 955      32.880  45.280  42.380  1.00  0.00           H
ATOM   4867  CG  LEU A 955      32.030  46.130  44.140  1.00  0.00           C
ATOM   4868  HG  LEU A 955      31.460  45.800  45.050  1.00  0.00           H
ATOM   4869  CD1 LEU A 955      33.390  46.720  44.660  1.00  0.00           C
ATOM   4870 HD11 LEU A 955      34.020  45.940  45.150  1.00  0.00           H
ATOM   4871 HD12 LEU A 955      33.210  47.460  45.480  1.00  0.00           H
ATOM   4872 HD13 LEU A 955      34.020  47.200  43.890  1.00  0.00           H
ATOM   4873  CD2 LEU A 955      31.270  47.330  43.520  1.00  0.00           C
ATOM   4874 HD21 LEU A 955      31.880  47.660  42.650  1.00  0.00           H
ATOM   4875 HD22 LEU A 955      30.980  48.190  44.180  1.00  0.00           H
ATOM   4876 HD23 LEU A 955      30.360  46.920  43.040  1.00  0.00           H
ATOM   4877  C   LEU A 955      31.490  43.080  44.650  1.00  0.00           C
ATOM   4878  O   LEU A 955      31.320  43.320  45.870  1.00  0.00           O
ATOM   4879  N   LEU A 956      30.650  42.180  44.070  1.00  0.00           N
ATOM   4880  HN  LEU A 956      30.760  42.050  43.090  1.00  0.00           H
ATOM   4881  CA  LEU A 956      29.590  41.510  44.820  1.00  0.00           C
ATOM   4882  HA  LEU A 956      29.120  42.290  45.410  1.00  0.00           H
ATOM   4883  CB  LEU A 956      28.530  40.830  43.920  1.00  0.00           C
ATOM   4884  HB1 LEU A 956      29.020  40.060  43.280  1.00  0.00           H
ATOM   4885  HB2 LEU A 956      28.230  41.610  43.190  1.00  0.00           H
ATOM   4886  CG  LEU A 956      27.300  40.290  44.730  1.00  0.00           C
ATOM   4887  HG  LEU A 956      27.600  39.390  45.290  1.00  0.00           H
ATOM   4888  CD1 LEU A 956      26.630  41.330  45.520  1.00  0.00           C
ATOM   4889 HD11 LEU A 956      25.810  40.800  46.050  1.00  0.00           H
ATOM   4890 HD12 LEU A 956      26.220  42.120  44.850  1.00  0.00           H
ATOM   4891 HD13 LEU A 956      27.270  41.790  46.290  1.00  0.00           H
ATOM   4892  CD2 LEU A 956      26.270  39.770  43.630  1.00  0.00           C
ATOM   4893 HD21 LEU A 956      25.430  39.380  44.240  1.00  0.00           H
ATOM   4894 HD22 LEU A 956      26.610  38.930  42.990  1.00  0.00           H
ATOM   4895 HD23 LEU A 956      25.820  40.610  43.080  1.00  0.00           H
ATOM   4896  C   LEU A 956      30.220  40.480  45.850  1.00  0.00           C
ATOM   4897  O   LEU A 956      29.810  40.360  46.960  1.00  0.00           O
ATOM   4898  N   MET A 957      31.300  39.770  45.380  1.00  0.00           N
ATOM   4899  HN  MET A 957      31.540  39.770  44.410  1.00  0.00           H
ATOM   4900  CA  MET A 957      32.030  38.910  46.270  1.00  0.00           C
ATOM   4901  HA  MET A 957      31.340  38.220  46.740  1.00  0.00           H
ATOM   4902  CB  MET A 957      33.030  37.980  45.440  1.00  0.00           C
ATOM   4903  HB1 MET A 957      33.920  37.670  46.040  1.00  0.00           H
ATOM   4904  HB2 MET A 957      33.490  38.500  44.580  1.00  0.00           H
ATOM   4905  CG  MET A 957      32.410  36.720  44.810  1.00  0.00           C
ATOM   4906  HG1 MET A 957      33.060  36.080  44.180  1.00  0.00           H
ATOM   4907  HG2 MET A 957      31.530  37.130  44.290  1.00  0.00           H
ATOM   4908  SD  MET A 957      31.970  35.510  46.090  1.00  0.00           S
ATOM   4909  CE  MET A 957      30.230  35.300  45.420  1.00  0.00           C
ATOM   4910  HE1 MET A 957      29.710  34.590  46.110  1.00  0.00           H
ATOM   4911  HE2 MET A 957      30.260  34.930  44.380  1.00  0.00           H
ATOM   4912  HE3 MET A 957      29.620  36.220  45.360  1.00  0.00           H
ATOM   4913  C   MET A 957      32.810  39.590  47.340  1.00  0.00           C
ATOM   4914  O   MET A 957      32.980  39.170  48.450  1.00  0.00           O
ATOM   4915  N   VAL A 958      33.250  40.800  47.070  1.00  0.00           N
ATOM   4916  HN  VAL A 958      33.170  41.090  46.110  1.00  0.00           H
ATOM   4917  CA  VAL A 958      33.920  41.680  48.050  1.00  0.00           C
ATOM   4918  HA  VAL A 958      34.690  41.130  48.570  1.00  0.00           H
ATOM   4919  CB  VAL A 958      34.660  42.840  47.410  1.00  0.00           C
ATOM   4920  HB  VAL A 958      34.120  43.220  46.510  1.00  0.00           H
ATOM   4921  CG1 VAL A 958      34.890  43.970  48.370  1.00  0.00           C
ATOM   4922 HG11 VAL A 958      35.520  43.610  49.220  1.00  0.00           H
ATOM   4923 HG12 VAL A 958      33.940  44.390  48.760  1.00  0.00           H
ATOM   4924 HG13 VAL A 958      35.360  44.840  47.880  1.00  0.00           H
ATOM   4925  CG2 VAL A 958      36.040  42.290  46.810  1.00  0.00           C
ATOM   4926 HG21 VAL A 958      36.610  41.950  47.700  1.00  0.00           H
ATOM   4927 HG22 VAL A 958      36.600  43.060  46.240  1.00  0.00           H
ATOM   4928 HG23 VAL A 958      35.850  41.390  46.190  1.00  0.00           H
ATOM   4929  C   VAL A 958      32.880  42.100  49.090  1.00  0.00           C
ATOM   4930  O   VAL A 958      33.120  42.030  50.280  1.00  0.00           O
ATOM   4931  N   GLY A 959      31.650  42.550  48.610  1.00  0.00           N
ATOM   4932  HN  GLY A 959      31.610  42.620  47.620  1.00  0.00           H
ATOM   4933  CA  GLY A 959      30.560  42.980  49.530  1.00  0.00           C
ATOM   4934  HA1 GLY A 959      29.730  43.000  48.840  1.00  0.00           H
ATOM   4935  HA2 GLY A 959      30.740  43.910  50.030  1.00  0.00           H
ATOM   4936  C   GLY A 959      30.220  41.910  50.520  1.00  0.00           C
ATOM   4937  O   GLY A 959      30.270  42.090  51.710  1.00  0.00           O
ATOM   4938  N   VAL A 960      29.970  40.650  49.900  1.00  0.00           N
ATOM   4939  HN  VAL A 960      30.050  40.560  48.910  1.00  0.00           H
ATOM   4940  CA  VAL A 960      29.650  39.420  50.610  1.00  0.00           C
ATOM   4941  HA  VAL A 960      28.760  39.610  51.190  1.00  0.00           H
ATOM   4942  CB  VAL A 960      29.350  38.220  49.670  1.00  0.00           C
ATOM   4943  HB  VAL A 960      30.130  38.120  48.890  1.00  0.00           H
ATOM   4944  CG1 VAL A 960      29.340  36.840  50.350  1.00  0.00           C
ATOM   4945 HG11 VAL A 960      28.710  36.890  51.260  1.00  0.00           H
ATOM   4946 HG12 VAL A 960      30.350  36.530  50.690  1.00  0.00           H
ATOM   4947 HG13 VAL A 960      28.900  36.090  49.670  1.00  0.00           H
ATOM   4948  CG2 VAL A 960      27.990  38.420  49.040  1.00  0.00           C
ATOM   4949 HG21 VAL A 960      27.320  38.710  49.900  1.00  0.00           H
ATOM   4950 HG22 VAL A 960      27.700  37.520  48.470  1.00  0.00           H
ATOM   4951 HG23 VAL A 960      27.890  39.360  48.460  1.00  0.00           H
ATOM   4952  C   VAL A 960      30.610  39.120  51.750  1.00  0.00           C
ATOM   4953  O   VAL A 960      30.270  38.950  52.910  1.00  0.00           O
ATOM   4954  N   MET A 961      31.890  39.090  51.510  1.00  0.00           N
ATOM   4955  HN  MET A 961      32.220  39.140  50.580  1.00  0.00           H
ATOM   4956  CA  MET A 961      32.870  38.590  52.490  1.00  0.00           C
ATOM   4957  HA  MET A 961      32.370  37.760  52.980  1.00  0.00           H
ATOM   4958  CB  MET A 961      34.070  37.990  51.790  1.00  0.00           C
ATOM   4959  HB1 MET A 961      34.730  37.660  52.630  1.00  0.00           H
ATOM   4960  HB2 MET A 961      34.580  38.820  51.260  1.00  0.00           H
ATOM   4961  CG  MET A 961      33.840  36.810  50.790  1.00  0.00           C
ATOM   4962  HG1 MET A 961      34.870  36.520  50.490  1.00  0.00           H
ATOM   4963  HG2 MET A 961      33.520  37.160  49.790  1.00  0.00           H
ATOM   4964  SD  MET A 961      32.730  35.480  51.440  1.00  0.00           S
ATOM   4965  CE  MET A 961      33.770  34.940  52.780  1.00  0.00           C
ATOM   4966  HE1 MET A 961      33.720  35.680  53.600  1.00  0.00           H
ATOM   4967  HE2 MET A 961      34.850  34.720  52.660  1.00  0.00           H
ATOM   4968  HE3 MET A 961      33.290  34.040  53.230  1.00  0.00           H
ATOM   4969  C   MET A 961      33.280  39.670  53.440  1.00  0.00           C
ATOM   4970  O   MET A 961      33.710  39.470  54.600  1.00  0.00           O
ATOM   4971  N   LEU A 962      33.060  40.910  53.000  1.00  0.00           N
ATOM   4972  HN  LEU A 962      32.710  41.040  52.070  1.00  0.00           H
ATOM   4973  CA  LEU A 962      33.270  42.060  53.870  1.00  0.00           C
ATOM   4974  HA  LEU A 962      34.300  42.090  54.180  1.00  0.00           H
ATOM   4975  CB  LEU A 962      33.080  43.440  53.190  1.00  0.00           C
ATOM   4976  HB1 LEU A 962      31.990  43.540  52.950  1.00  0.00           H
ATOM   4977  HB2 LEU A 962      33.660  43.600  52.260  1.00  0.00           H
ATOM   4978  CG  LEU A 962      33.450  44.660  53.950  1.00  0.00           C
ATOM   4979  HG  LEU A 962      34.360  44.360  54.520  1.00  0.00           H
ATOM   4980  CD1 LEU A 962      33.850  45.830  52.960  1.00  0.00           C
ATOM   4981 HD11 LEU A 962      32.940  46.150  52.400  1.00  0.00           H
ATOM   4982 HD12 LEU A 962      34.670  45.500  52.280  1.00  0.00           H
ATOM   4983 HD13 LEU A 962      34.290  46.710  53.480  1.00  0.00           H
ATOM   4984  CD2 LEU A 962      32.540  45.370  54.980  1.00  0.00           C
ATOM   4985 HD21 LEU A 962      32.360  44.600  55.770  1.00  0.00           H
ATOM   4986 HD22 LEU A 962      31.560  45.630  54.540  1.00  0.00           H
ATOM   4987 HD23 LEU A 962      32.920  46.320  55.440  1.00  0.00           H
ATOM   4988  C   LEU A 962      32.310  41.970  55.030  1.00  0.00           C
ATOM   4989  O   LEU A 962      32.660  42.100  56.160  1.00  0.00           O
ATOM   4990  N   GLY A 963      31.020  41.580  54.820  1.00  0.00           N
ATOM   4991  HN  GLY A 963      30.810  41.600  53.840  1.00  0.00           H
ATOM   4992  CA  GLY A 963      30.100  41.190  55.910  1.00  0.00           C
ATOM   4993  HA1 GLY A 963      29.190  40.900  55.400  1.00  0.00           H
ATOM   4994  HA2 GLY A 963      29.890  42.100  56.440  1.00  0.00           H
ATOM   4995  C   GLY A 963      30.490  40.000  56.800  1.00  0.00           C
ATOM   4996  O   GLY A 963      30.320  40.140  57.990  1.00  0.00           O
ATOM   4997  N   VAL A 964      31.030  38.940  56.190  1.00  0.00           N
ATOM   4998  HN  VAL A 964      30.980  38.780  55.220  1.00  0.00           H
ATOM   4999  CA  VAL A 964      31.500  37.770  56.900  1.00  0.00           C
ATOM   5000  HA  VAL A 964      30.730  37.400  57.550  1.00  0.00           H
ATOM   5001  CB  VAL A 964      31.860  36.630  55.880  1.00  0.00           C
ATOM   5002  HB  VAL A 964      32.610  36.980  55.140  1.00  0.00           H
ATOM   5003  CG1 VAL A 964      32.400  35.370  56.650  1.00  0.00           C
ATOM   5004 HG11 VAL A 964      32.760  34.570  55.960  1.00  0.00           H
ATOM   5005 HG12 VAL A 964      31.690  34.860  57.340  1.00  0.00           H
ATOM   5006 HG13 VAL A 964      33.350  35.610  57.200  1.00  0.00           H
ATOM   5007  CG2 VAL A 964      30.570  36.200  55.200  1.00  0.00           C
ATOM   5008 HG21 VAL A 964      29.890  35.710  55.920  1.00  0.00           H
ATOM   5009 HG22 VAL A 964      30.810  35.510  54.370  1.00  0.00           H
ATOM   5010 HG23 VAL A 964      30.070  37.060  54.710  1.00  0.00           H
ATOM   5011  C   VAL A 964      32.720  38.060  57.770  1.00  0.00           C
ATOM   5012  O   VAL A 964      32.800  37.620  58.900  1.00  0.00           O
ATOM   5013  N   CYS A 965      33.620  38.880  57.280  1.00  0.00           N
ATOM   5014  HN  CYS A 965      33.600  39.200  56.340  1.00  0.00           H
ATOM   5015  CA  CYS A 965      34.760  39.380  58.000  1.00  0.00           C
ATOM   5016  HA  CYS A 965      35.350  38.580  58.410  1.00  0.00           H
ATOM   5017  CB  CYS A 965      35.700  40.140  57.030  1.00  0.00           C
ATOM   5018  HB1 CYS A 965      36.270  40.960  57.530  1.00  0.00           H
ATOM   5019  HB2 CYS A 965      35.000  40.740  56.390  1.00  0.00           H
ATOM   5020  SG  CYS A 965      36.860  39.240  56.060  1.00  0.00           S
ATOM   5021  HG1 CYS A 965      35.970  38.900  55.140  1.00  0.00           H
ATOM   5022  C   CYS A 965      34.330  40.290  59.110  1.00  0.00           C
ATOM   5023  O   CYS A 965      34.930  40.230  60.220  1.00  0.00           O
ATOM   5024  N   SER A 966      33.340  41.150  58.980  1.00  0.00           N
ATOM   5025  HN  SER A 966      32.930  41.310  58.080  1.00  0.00           H
ATOM   5026  CA  SER A 966      32.850  41.960  60.120  1.00  0.00           C
ATOM   5027  HA  SER A 966      33.630  42.540  60.590  1.00  0.00           H
ATOM   5028  CB  SER A 966      31.740  42.920  59.530  1.00  0.00           C
ATOM   5029  HB1 SER A 966      31.240  43.520  60.310  1.00  0.00           H
ATOM   5030  HB2 SER A 966      30.920  42.320  59.090  1.00  0.00           H
ATOM   5031  OG  SER A 966      32.320  43.700  58.500  1.00  0.00           O
ATOM   5032  HG1 SER A 966      32.370  43.150  57.710  1.00  0.00           H
ATOM   5033  C   SER A 966      32.280  41.080  61.260  1.00  0.00           C
ATOM   5034  O   SER A 966      32.460  41.320  62.440  1.00  0.00           O
ATOM   5035  N   VAL A 967      31.580  39.990  60.900  1.00  0.00           N
ATOM   5036  HN  VAL A 967      31.400  39.850  59.940  1.00  0.00           H
ATOM   5037  CA  VAL A 967      31.020  39.010  61.870  1.00  0.00           C
ATOM   5038  HA  VAL A 967      30.280  39.510  62.490  1.00  0.00           H
ATOM   5039  CB  VAL A 967      30.080  38.060  61.130  1.00  0.00           C
ATOM   5040  HB  VAL A 967      30.510  37.810  60.150  1.00  0.00           H
ATOM   5041  CG1 VAL A 967      29.730  36.760  61.960  1.00  0.00           C
ATOM   5042 HG11 VAL A 967      28.980  36.120  61.440  1.00  0.00           H
ATOM   5043 HG12 VAL A 967      29.150  37.110  62.830  1.00  0.00           H
ATOM   5044 HG13 VAL A 967      30.600  36.130  62.270  1.00  0.00           H
ATOM   5045  CG2 VAL A 967      28.740  38.860  60.920  1.00  0.00           C
ATOM   5046 HG21 VAL A 967      27.950  38.190  60.520  1.00  0.00           H
ATOM   5047 HG22 VAL A 967      28.860  39.670  60.160  1.00  0.00           H
ATOM   5048 HG23 VAL A 967      28.380  39.300  61.870  1.00  0.00           H
ATOM   5049  C   VAL A 967      32.020  38.310  62.810  1.00  0.00           C
ATOM   5050  O   VAL A 967      31.690  37.970  63.950  1.00  0.00           O
ATOM   5051  N   MET A 968      33.280  38.000  62.290  1.00  0.00           N
ATOM   5052  HN  MET A 968      33.510  38.320  61.370  1.00  0.00           H
ATOM   5053  CA  MET A 968      34.430  37.420  62.980  1.00  0.00           C
ATOM   5054  HA  MET A 968      34.010  37.150  63.940  1.00  0.00           H
ATOM   5055  CB  MET A 968      35.030  36.250  62.090  1.00  0.00           C
ATOM   5056  HB1 MET A 968      35.650  35.540  62.700  1.00  0.00           H
ATOM   5057  HB2 MET A 968      35.760  36.650  61.360  1.00  0.00           H
ATOM   5058  CG  MET A 968      33.910  35.370  61.490  1.00  0.00           C
ATOM   5059  HG1 MET A 968      33.440  35.940  60.670  1.00  0.00           H
ATOM   5060  HG2 MET A 968      33.160  35.200  62.290  1.00  0.00           H
[truncated: 6,873,249 more chars]
