# Supplementary material for: CryoEM and computational modeling structural insights into the pH regulator NBCn1
Source: Nat Commun. 2025 Nov 11;16:9932. doi: 10.1038/s41467-025-64868-z (PMC12606367; doi:10.1038/s41467-025-64868-z)
Supplement: Supplementary file 7 — Supplementary Data 5 [file 41467_2025_64868_MOESM7_ESM.zip › 100ns_z_restr_MD_NBCn1_2NaCO3/hNBCn1_IF/z-restr_hNBCn1_IF_2NaCO3_last_step_59.pdb]

REMARK    GENERATED BY TRJCONV
TITLE     Title t= 101000.00000 step= 50500000
REMARK    THIS IS A SIMULATION BOX
CRYST1   92.197   92.197  105.233  90.00  90.00  90.00 P 1           1
MODEL        1
ATOM      1  N   LEU A 585      23.520  41.310  37.120  1.00  0.00           N
ATOM      2  HT1 LEU A 585      23.850  41.120  36.160  1.00  0.00           H
ATOM      3  HT2 LEU A 585      23.670  42.290  37.390  1.00  0.00           H
ATOM      4  HT3 LEU A 585      22.480  41.210  37.140  1.00  0.00           H
ATOM      5  CA  LEU A 585      23.980  40.330  38.190  1.00  0.00           C
ATOM      6  HA  LEU A 585      25.000  40.560  38.450  1.00  0.00           H
ATOM      7  CB  LEU A 585      23.120  40.450  39.450  1.00  0.00           C
ATOM      8  HB1 LEU A 585      22.050  40.260  39.210  1.00  0.00           H
ATOM      9  HB2 LEU A 585      23.140  41.500  39.820  1.00  0.00           H
ATOM     10  CG  LEU A 585      23.470  39.550  40.650  1.00  0.00           C
ATOM     11  HG  LEU A 585      23.190  38.500  40.400  1.00  0.00           H
ATOM     12  CD1 LEU A 585      24.950  39.490  41.000  1.00  0.00           C
ATOM     13 HD11 LEU A 585      25.530  38.920  40.240  1.00  0.00           H
ATOM     14 HD12 LEU A 585      25.150  39.000  41.980  1.00  0.00           H
ATOM     15 HD13 LEU A 585      25.400  40.500  41.070  1.00  0.00           H
ATOM     16  CD2 LEU A 585      22.740  39.920  41.900  1.00  0.00           C
ATOM     17 HD21 LEU A 585      23.040  39.290  42.760  1.00  0.00           H
ATOM     18 HD22 LEU A 585      21.650  39.780  41.690  1.00  0.00           H
ATOM     19 HD23 LEU A 585      22.910  41.000  42.110  1.00  0.00           H
ATOM     20  C   LEU A 585      24.050  38.920  37.840  1.00  0.00           C
ATOM     21  O   LEU A 585      25.100  38.240  37.990  1.00  0.00           O
ATOM     22  N   ILE A 586      22.930  38.290  37.420  1.00  0.00           N
ATOM     23  HN  ILE A 586      22.110  38.850  37.330  1.00  0.00           H
ATOM     24  CA  ILE A 586      22.890  36.880  37.230  1.00  0.00           C
ATOM     25  HA  ILE A 586      23.190  36.350  38.120  1.00  0.00           H
ATOM     26  CB  ILE A 586      21.470  36.400  36.890  1.00  0.00           C
ATOM     27  HB  ILE A 586      21.220  37.030  36.020  1.00  0.00           H
ATOM     28  CG2 ILE A 586      21.390  34.950  36.530  1.00  0.00           C
ATOM     29 HG21 ILE A 586      21.930  34.450  37.370  1.00  0.00           H
ATOM     30 HG22 ILE A 586      21.890  34.710  35.580  1.00  0.00           H
ATOM     31 HG23 ILE A 586      20.330  34.630  36.430  1.00  0.00           H
ATOM     32  CG1 ILE A 586      20.430  36.750  37.910  1.00  0.00           C
ATOM     33 HG11 ILE A 586      19.480  36.530  37.360  1.00  0.00           H
ATOM     34 HG12 ILE A 586      20.380  37.810  38.240  1.00  0.00           H
ATOM     35  CD  ILE A 586      20.470  36.060  39.320  1.00  0.00           C
ATOM     36  HD1 ILE A 586      21.410  36.340  39.850  1.00  0.00           H
ATOM     37  HD2 ILE A 586      20.410  34.950  39.260  1.00  0.00           H
ATOM     38  HD3 ILE A 586      19.630  36.440  39.950  1.00  0.00           H
ATOM     39  C   ILE A 586      23.840  36.370  36.160  1.00  0.00           C
ATOM     40  O   ILE A 586      24.470  35.310  36.380  1.00  0.00           O
ATOM     41  N   LEU A 587      23.920  36.930  34.960  1.00  0.00           N
ATOM     42  HN  LEU A 587      23.250  37.630  34.760  1.00  0.00           H
ATOM     43  CA  LEU A 587      24.770  36.450  33.880  1.00  0.00           C
ATOM     44  HA  LEU A 587      24.590  35.390  33.810  1.00  0.00           H
ATOM     45  CB  LEU A 587      24.420  37.220  32.540  1.00  0.00           C
ATOM     46  HB1 LEU A 587      24.200  38.290  32.730  1.00  0.00           H
ATOM     47  HB2 LEU A 587      23.490  36.860  32.040  1.00  0.00           H
ATOM     48  CG  LEU A 587      25.330  36.940  31.290  1.00  0.00           C
ATOM     49  HG  LEU A 587      26.370  37.110  31.670  1.00  0.00           H
ATOM     50  CD1 LEU A 587      25.060  35.470  30.890  1.00  0.00           C
ATOM     51 HD11 LEU A 587      25.460  35.260  29.870  1.00  0.00           H
ATOM     52 HD12 LEU A 587      24.000  35.130  30.880  1.00  0.00           H
ATOM     53 HD13 LEU A 587      25.650  34.780  31.520  1.00  0.00           H
ATOM     54  CD2 LEU A 587      24.990  37.910  30.140  1.00  0.00           C
ATOM     55 HD21 LEU A 587      24.010  37.760  29.630  1.00  0.00           H
ATOM     56 HD22 LEU A 587      25.720  37.920  29.310  1.00  0.00           H
ATOM     57 HD23 LEU A 587      25.040  38.950  30.520  1.00  0.00           H
ATOM     58  C   LEU A 587      26.220  36.580  34.300  1.00  0.00           C
ATOM     59  O   LEU A 587      26.900  35.630  33.990  1.00  0.00           O
ATOM     60  N   ASP A 588      26.680  37.670  34.970  1.00  0.00           N
ATOM     61  HN  ASP A 588      26.000  38.360  35.180  1.00  0.00           H
ATOM     62  CA  ASP A 588      27.970  37.670  35.700  1.00  0.00           C
ATOM     63  HA  ASP A 588      28.740  37.430  34.970  1.00  0.00           H
ATOM     64  CB  ASP A 588      28.080  39.050  36.280  1.00  0.00           C
ATOM     65  HB1 ASP A 588      28.860  39.120  37.060  1.00  0.00           H
ATOM     66  HB2 ASP A 588      27.110  39.260  36.780  1.00  0.00           H
ATOM     67  CG  ASP A 588      28.230  40.140  35.210  1.00  0.00           C
ATOM     68  OD1 ASP A 588      28.450  39.760  34.050  1.00  0.00           O
ATOM     69  OD2 ASP A 588      28.150  41.340  35.630  1.00  0.00           O
ATOM     70  C   ASP A 588      28.210  36.560  36.740  1.00  0.00           C
ATOM     71  O   ASP A 588      29.310  35.930  36.640  1.00  0.00           O
ATOM     72  N   ILE A 589      27.220  36.230  37.650  1.00  0.00           N
ATOM     73  HN  ILE A 589      26.440  36.840  37.600  1.00  0.00           H
ATOM     74  CA  ILE A 589      27.510  35.330  38.790  1.00  0.00           C
ATOM     75  HA  ILE A 589      28.510  35.520  39.160  1.00  0.00           H
ATOM     76  CB  ILE A 589      26.490  35.590  39.850  1.00  0.00           C
ATOM     77  HB  ILE A 589      26.330  36.680  39.910  1.00  0.00           H
ATOM     78  CG2 ILE A 589      25.100  34.860  39.670  1.00  0.00           C
ATOM     79 HG21 ILE A 589      24.940  34.900  38.570  1.00  0.00           H
ATOM     80 HG22 ILE A 589      24.250  35.380  40.150  1.00  0.00           H
ATOM     81 HG23 ILE A 589      25.190  33.820  40.030  1.00  0.00           H
ATOM     82  CG1 ILE A 589      27.090  35.140  41.290  1.00  0.00           C
ATOM     83 HG11 ILE A 589      28.090  35.600  41.400  1.00  0.00           H
ATOM     84 HG12 ILE A 589      27.310  34.060  41.300  1.00  0.00           H
ATOM     85  CD  ILE A 589      26.220  35.600  42.540  1.00  0.00           C
ATOM     86  HD1 ILE A 589      26.770  35.300  43.470  1.00  0.00           H
ATOM     87  HD2 ILE A 589      25.260  35.050  42.640  1.00  0.00           H
ATOM     88  HD3 ILE A 589      25.990  36.680  42.510  1.00  0.00           H
ATOM     89  C   ILE A 589      27.450  33.840  38.390  1.00  0.00           C
ATOM     90  O   ILE A 589      27.950  33.000  39.090  1.00  0.00           O
ATOM     91  N   LYS A 590      26.940  33.600  37.170  1.00  0.00           N
ATOM     92  HN  LYS A 590      26.640  34.390  36.620  1.00  0.00           H
ATOM     93  CA  LYS A 590      26.730  32.230  36.610  1.00  0.00           C
ATOM     94  HA  LYS A 590      26.880  31.550  37.440  1.00  0.00           H
ATOM     95  CB  LYS A 590      25.340  32.100  35.880  1.00  0.00           C
ATOM     96  HB1 LYS A 590      24.540  32.660  36.390  1.00  0.00           H
ATOM     97  HB2 LYS A 590      25.020  31.030  35.900  1.00  0.00           H
ATOM     98  CG  LYS A 590      25.310  32.660  34.400  1.00  0.00           C
ATOM     99  HG1 LYS A 590      26.000  31.980  33.850  1.00  0.00           H
ATOM    100  HG2 LYS A 590      25.730  33.690  34.420  1.00  0.00           H
ATOM    101  CD  LYS A 590      23.940  32.690  33.750  1.00  0.00           C
ATOM    102  HD1 LYS A 590      24.040  33.260  32.800  1.00  0.00           H
ATOM    103  HD2 LYS A 590      23.230  33.270  34.360  1.00  0.00           H
ATOM    104  CE  LYS A 590      23.300  31.360  33.420  1.00  0.00           C
ATOM    105  HE1 LYS A 590      22.950  30.880  34.360  1.00  0.00           H
ATOM    106  HE2 LYS A 590      23.980  30.650  32.910  1.00  0.00           H
ATOM    107  NZ  LYS A 590      22.160  31.640  32.510  1.00  0.00           N
ATOM    108  HZ1 LYS A 590      21.350  31.950  33.100  1.00  0.00           H
ATOM    109  HZ2 LYS A 590      21.870  30.760  32.020  1.00  0.00           H
ATOM    110  HZ3 LYS A 590      22.490  32.350  31.830  1.00  0.00           H
ATOM    111  C   LYS A 590      27.910  31.720  35.680  1.00  0.00           C
ATOM    112  O   LYS A 590      27.900  30.600  35.090  1.00  0.00           O
ATOM    113  N   ARG A 591      29.000  32.570  35.410  1.00  0.00           N
ATOM    114  HN  ARG A 591      28.970  33.490  35.790  1.00  0.00           H
ATOM    115  CA  ARG A 591      29.980  32.340  34.340  1.00  0.00           C
ATOM    116  HA  ARG A 591      29.340  32.050  33.520  1.00  0.00           H
ATOM    117  CB  ARG A 591      30.930  33.440  34.010  1.00  0.00           C
ATOM    118  HB1 ARG A 591      31.640  33.090  33.230  1.00  0.00           H
ATOM    119  HB2 ARG A 591      31.550  33.720  34.900  1.00  0.00           H
ATOM    120  CG  ARG A 591      30.370  34.770  33.450  1.00  0.00           C
ATOM    121  HG1 ARG A 591      31.290  35.370  33.250  1.00  0.00           H
ATOM    122  HG2 ARG A 591      29.810  35.340  34.220  1.00  0.00           H
ATOM    123  CD  ARG A 591      29.540  34.420  32.220  1.00  0.00           C
ATOM    124  HD1 ARG A 591      28.620  33.900  32.560  1.00  0.00           H
ATOM    125  HD2 ARG A 591      30.160  33.850  31.490  1.00  0.00           H
ATOM    126  NE  ARG A 591      29.330  35.740  31.580  1.00  0.00           N
ATOM    127  HE  ARG A 591      29.640  36.600  31.980  1.00  0.00           H
ATOM    128  CZ  ARG A 591      28.800  35.880  30.410  1.00  0.00           C
ATOM    129  NH1 ARG A 591      28.370  34.890  29.670  1.00  0.00           N
ATOM    130 HH11 ARG A 591      28.360  34.010  30.150  1.00  0.00           H
ATOM    131 HH12 ARG A 591      28.170  35.020  28.700  1.00  0.00           H
ATOM    132  NH2 ARG A 591      28.750  37.010  29.810  1.00  0.00           N
ATOM    133 HH21 ARG A 591      28.220  37.160  28.980  1.00  0.00           H
ATOM    134 HH22 ARG A 591      29.140  37.820  30.260  1.00  0.00           H
ATOM    135  C   ARG A 591      30.830  31.120  34.540  1.00  0.00           C
ATOM    136  O   ARG A 591      30.980  30.330  33.610  1.00  0.00           O
ATOM    137  N   LYS A 592      31.330  30.880  35.810  1.00  0.00           N
ATOM    138  HN  LYS A 592      31.110  31.580  36.490  1.00  0.00           H
ATOM    139  CA  LYS A 592      32.260  29.860  36.110  1.00  0.00           C
ATOM    140  HA  LYS A 592      32.580  29.390  35.190  1.00  0.00           H
ATOM    141  CB  LYS A 592      33.420  30.500  36.960  1.00  0.00           C
ATOM    142  HB1 LYS A 592      34.170  29.710  37.210  1.00  0.00           H
ATOM    143  HB2 LYS A 592      32.880  30.910  37.840  1.00  0.00           H
ATOM    144  CG  LYS A 592      34.210  31.610  36.300  1.00  0.00           C
ATOM    145  HG1 LYS A 592      35.150  31.840  36.830  1.00  0.00           H
ATOM    146  HG2 LYS A 592      33.640  32.570  36.380  1.00  0.00           H
ATOM    147  CD  LYS A 592      34.790  31.320  34.850  1.00  0.00           C
ATOM    148  HD1 LYS A 592      35.160  32.310  34.510  1.00  0.00           H
ATOM    149  HD2 LYS A 592      33.950  30.950  34.230  1.00  0.00           H
ATOM    150  CE  LYS A 592      35.950  30.290  34.870  1.00  0.00           C
ATOM    151  HE1 LYS A 592      35.660  29.430  35.510  1.00  0.00           H
ATOM    152  HE2 LYS A 592      36.810  30.820  35.310  1.00  0.00           H
ATOM    153  NZ  LYS A 592      36.220  29.750  33.510  1.00  0.00           N
ATOM    154  HZ1 LYS A 592      37.040  29.120  33.530  1.00  0.00           H
ATOM    155  HZ2 LYS A 592      36.530  30.580  32.970  1.00  0.00           H
ATOM    156  HZ3 LYS A 592      35.380  29.360  33.050  1.00  0.00           H
ATOM    157  C   LYS A 592      31.580  28.670  36.790  1.00  0.00           C
ATOM    158  O   LYS A 592      32.200  27.620  37.000  1.00  0.00           O
ATOM    159  N   ALA A 593      30.240  28.660  37.030  1.00  0.00           N
ATOM    160  HN  ALA A 593      29.750  29.530  36.970  1.00  0.00           H
ATOM    161  CA  ALA A 593      29.390  27.630  37.600  1.00  0.00           C
ATOM    162  HA  ALA A 593      29.870  27.400  38.540  1.00  0.00           H
ATOM    163  CB  ALA A 593      27.950  28.190  37.840  1.00  0.00           C
ATOM    164  HB1 ALA A 593      27.940  29.230  38.220  1.00  0.00           H
ATOM    165  HB2 ALA A 593      27.360  27.720  38.660  1.00  0.00           H
ATOM    166  HB3 ALA A 593      27.380  28.120  36.900  1.00  0.00           H
ATOM    167  C   ALA A 593      29.390  26.210  36.910  1.00  0.00           C
ATOM    168  O   ALA A 593      29.640  25.340  37.750  1.00  0.00           O
ATOM    169  N   PRO A 594      29.210  25.880  35.630  1.00  0.00           N
ATOM    170  CD  PRO A 594      29.040  26.880  34.520  1.00  0.00           C
ATOM    171  HD1 PRO A 594      29.950  27.500  34.520  1.00  0.00           H
ATOM    172  HD2 PRO A 594      28.110  27.420  34.810  1.00  0.00           H
ATOM    173  CA  PRO A 594      29.100  24.470  35.200  1.00  0.00           C
ATOM    174  HA  PRO A 594      28.590  23.830  35.910  1.00  0.00           H
ATOM    175  CB  PRO A 594      28.310  24.670  33.920  1.00  0.00           C
ATOM    176  HB1 PRO A 594      27.250  24.780  34.240  1.00  0.00           H
ATOM    177  HB2 PRO A 594      28.400  23.840  33.170  1.00  0.00           H
ATOM    178  CG  PRO A 594      28.790  25.970  33.310  1.00  0.00           C
ATOM    179  HG1 PRO A 594      29.650  25.820  32.620  1.00  0.00           H
ATOM    180  HG2 PRO A 594      28.080  26.510  32.650  1.00  0.00           H
ATOM    181  C   PRO A 594      30.540  23.880  34.930  1.00  0.00           C
ATOM    182  O   PRO A 594      30.670  22.720  34.490  1.00  0.00           O
ATOM    183  N   PHE A 595      31.640  24.650  35.240  1.00  0.00           N
ATOM    184  HN  PHE A 595      31.510  25.600  35.530  1.00  0.00           H
ATOM    185  CA  PHE A 595      33.020  24.210  35.030  1.00  0.00           C
ATOM    186  HA  PHE A 595      33.020  23.240  34.540  1.00  0.00           H
ATOM    187  CB  PHE A 595      33.740  25.270  34.180  1.00  0.00           C
ATOM    188  HB1 PHE A 595      34.680  24.870  33.740  1.00  0.00           H
ATOM    189  HB2 PHE A 595      34.110  26.180  34.710  1.00  0.00           H
ATOM    190  CG  PHE A 595      32.980  25.800  33.060  1.00  0.00           C
ATOM    191  CD1 PHE A 595      32.790  27.160  32.830  1.00  0.00           C
ATOM    192  HD1 PHE A 595      33.130  27.810  33.620  1.00  0.00           H
ATOM    193  CE1 PHE A 595      32.220  27.640  31.620  1.00  0.00           C
ATOM    194  HE1 PHE A 595      32.180  28.710  31.470  1.00  0.00           H
ATOM    195  CZ  PHE A 595      31.840  26.650  30.630  1.00  0.00           C
ATOM    196  HZ  PHE A 595      31.470  26.920  29.640  1.00  0.00           H
ATOM    197  CD2 PHE A 595      32.580  24.850  32.080  1.00  0.00           C
ATOM    198  HD2 PHE A 595      32.710  23.790  32.250  1.00  0.00           H
ATOM    199  CE2 PHE A 595      31.970  25.270  30.880  1.00  0.00           C
ATOM    200  HE2 PHE A 595      31.700  24.550  30.120  1.00  0.00           H
ATOM    201  C   PHE A 595      33.680  24.070  36.460  1.00  0.00           C
ATOM    202  O   PHE A 595      34.890  24.140  36.580  1.00  0.00           O
ATOM    203  N   PHE A 596      32.840  23.810  37.510  1.00  0.00           N
ATOM    204  HN  PHE A 596      31.930  23.470  37.260  1.00  0.00           H
ATOM    205  CA  PHE A 596      33.200  23.930  38.920  1.00  0.00           C
ATOM    206  HA  PHE A 596      33.650  24.910  39.050  1.00  0.00           H
ATOM    207  CB  PHE A 596      31.940  23.870  39.790  1.00  0.00           C
ATOM    208  HB1 PHE A 596      31.520  22.870  40.000  1.00  0.00           H
ATOM    209  HB2 PHE A 596      31.210  24.620  39.400  1.00  0.00           H
ATOM    210  CG  PHE A 596      32.210  24.340  41.180  1.00  0.00           C
ATOM    211  CD1 PHE A 596      32.740  23.460  42.210  1.00  0.00           C
ATOM    212  HD1 PHE A 596      33.060  22.450  42.070  1.00  0.00           H
ATOM    213  CE1 PHE A 596      32.730  23.890  43.580  1.00  0.00           C
ATOM    214  HE1 PHE A 596      33.130  23.190  44.310  1.00  0.00           H
ATOM    215  CZ  PHE A 596      32.390  25.200  43.930  1.00  0.00           C
ATOM    216  HZ  PHE A 596      32.370  25.500  44.980  1.00  0.00           H
ATOM    217  CD2 PHE A 596      31.850  25.690  41.560  1.00  0.00           C
ATOM    218  HD2 PHE A 596      31.530  26.410  40.830  1.00  0.00           H
ATOM    219  CE2 PHE A 596      32.030  26.070  42.900  1.00  0.00           C
ATOM    220  HE2 PHE A 596      31.810  27.100  43.140  1.00  0.00           H
ATOM    221  C   PHE A 596      34.260  22.990  39.280  1.00  0.00           C
ATOM    222  O   PHE A 596      35.220  23.300  39.910  1.00  0.00           O
ATOM    223  N   LEU A 597      34.100  21.700  38.880  1.00  0.00           N
ATOM    224  HN  LEU A 597      33.200  21.590  38.450  1.00  0.00           H
ATOM    225  CA  LEU A 597      35.060  20.630  38.980  1.00  0.00           C
ATOM    226  HA  LEU A 597      35.720  20.730  39.840  1.00  0.00           H
ATOM    227  CB  LEU A 597      34.300  19.270  39.130  1.00  0.00           C
ATOM    228  HB1 LEU A 597      35.110  18.510  39.130  1.00  0.00           H
ATOM    229  HB2 LEU A 597      33.600  19.080  38.280  1.00  0.00           H
ATOM    230  CG  LEU A 597      33.380  19.230  40.390  1.00  0.00           C
ATOM    231  HG  LEU A 597      32.640  20.050  40.270  1.00  0.00           H
ATOM    232  CD1 LEU A 597      32.640  17.840  40.490  1.00  0.00           C
ATOM    233 HD11 LEU A 597      31.950  17.790  39.620  1.00  0.00           H
ATOM    234 HD12 LEU A 597      32.100  17.620  41.430  1.00  0.00           H
ATOM    235 HD13 LEU A 597      33.450  17.100  40.300  1.00  0.00           H
ATOM    236  CD2 LEU A 597      34.100  19.430  41.700  1.00  0.00           C
ATOM    237 HD21 LEU A 597      35.000  18.790  41.670  1.00  0.00           H
ATOM    238 HD22 LEU A 597      33.410  19.100  42.500  1.00  0.00           H
ATOM    239 HD23 LEU A 597      34.330  20.510  41.900  1.00  0.00           H
ATOM    240  C   LEU A 597      36.050  20.480  37.840  1.00  0.00           C
ATOM    241  O   LEU A 597      37.090  19.800  37.940  1.00  0.00           O
ATOM    242  N   SER A 598      35.780  21.300  36.720  1.00  0.00           N
ATOM    243  HN  SER A 598      34.910  21.790  36.810  1.00  0.00           H
ATOM    244  CA  SER A 598      36.620  21.310  35.560  1.00  0.00           C
ATOM    245  HA  SER A 598      36.750  20.310  35.180  1.00  0.00           H
ATOM    246  CB  SER A 598      36.100  22.060  34.290  1.00  0.00           C
ATOM    247  HB1 SER A 598      36.760  21.800  33.440  1.00  0.00           H
ATOM    248  HB2 SER A 598      36.050  23.150  34.430  1.00  0.00           H
ATOM    249  OG  SER A 598      34.700  21.680  34.180  1.00  0.00           O
ATOM    250  HG1 SER A 598      34.640  21.290  33.310  1.00  0.00           H
ATOM    251  C   SER A 598      38.050  21.800  35.800  1.00  0.00           C
ATOM    252  O   SER A 598      39.040  21.390  35.240  1.00  0.00           O
ATOM    253  N   ASP A 599      38.160  22.850  36.650  1.00  0.00           N
ATOM    254  HN  ASP A 599      37.400  23.250  37.140  1.00  0.00           H
ATOM    255  CA  ASP A 599      39.390  23.520  37.050  1.00  0.00           C
ATOM    256  HA  ASP A 599      39.930  23.880  36.190  1.00  0.00           H
ATOM    257  CB  ASP A 599      39.110  24.560  38.160  1.00  0.00           C
ATOM    258  HB1 ASP A 599      39.980  24.760  38.810  1.00  0.00           H
ATOM    259  HB2 ASP A 599      38.420  24.100  38.900  1.00  0.00           H
ATOM    260  CG  ASP A 599      38.560  25.830  37.580  1.00  0.00           C
ATOM    261  OD1 ASP A 599      38.760  26.020  36.310  1.00  0.00           O
ATOM    262  OD2 ASP A 599      38.060  26.710  38.290  1.00  0.00           O
ATOM    263  C   ASP A 599      40.420  22.590  37.620  1.00  0.00           C
ATOM    264  O   ASP A 599      41.590  22.650  37.300  1.00  0.00           O
ATOM    265  N   PHE A 600      39.920  21.610  38.360  1.00  0.00           N
ATOM    266  HN  PHE A 600      39.000  21.630  38.720  1.00  0.00           H
ATOM    267  CA  PHE A 600      40.680  20.430  38.800  1.00  0.00           C
ATOM    268  HA  PHE A 600      41.400  20.780  39.530  1.00  0.00           H
ATOM    269  CB  PHE A 600      39.790  19.510  39.760  1.00  0.00           C
ATOM    270  HB1 PHE A 600      40.320  18.630  40.180  1.00  0.00           H
ATOM    271  HB2 PHE A 600      38.800  19.320  39.300  1.00  0.00           H
ATOM    272  CG  PHE A 600      39.460  20.390  40.960  1.00  0.00           C
ATOM    273  CD1 PHE A 600      40.350  20.340  42.050  1.00  0.00           C
ATOM    274  HD1 PHE A 600      41.200  19.680  42.020  1.00  0.00           H
ATOM    275  CE1 PHE A 600      40.040  21.050  43.180  1.00  0.00           C
ATOM    276  HE1 PHE A 600      40.590  20.820  44.080  1.00  0.00           H
ATOM    277  CZ  PHE A 600      38.850  21.790  43.260  1.00  0.00           C
ATOM    278  HZ  PHE A 600      38.660  22.270  44.220  1.00  0.00           H
ATOM    279  CD2 PHE A 600      38.350  21.230  41.020  1.00  0.00           C
ATOM    280  HD2 PHE A 600      37.600  21.200  40.230  1.00  0.00           H
ATOM    281  CE2 PHE A 600      38.040  21.860  42.160  1.00  0.00           C
ATOM    282  HE2 PHE A 600      37.180  22.500  42.290  1.00  0.00           H
ATOM    283  C   PHE A 600      41.480  19.750  37.830  1.00  0.00           C
ATOM    284  O   PHE A 600      42.670  19.580  38.010  1.00  0.00           O
ATOM    285  N   LYS A 601      40.930  19.360  36.670  1.00  0.00           N
ATOM    286  HN  LYS A 601      39.970  19.530  36.510  1.00  0.00           H
ATOM    287  CA  LYS A 601      41.740  18.770  35.610  1.00  0.00           C
ATOM    288  HA  LYS A 601      42.350  17.970  36.010  1.00  0.00           H
ATOM    289  CB  LYS A 601      40.930  17.720  34.810  1.00  0.00           C
ATOM    290  HB1 LYS A 601      40.560  16.950  35.530  1.00  0.00           H
ATOM    291  HB2 LYS A 601      41.620  17.190  34.120  1.00  0.00           H
ATOM    292  CG  LYS A 601      39.590  18.230  34.120  1.00  0.00           C
ATOM    293  HG1 LYS A 601      38.940  18.690  34.890  1.00  0.00           H
ATOM    294  HG2 LYS A 601      39.140  17.300  33.710  1.00  0.00           H
ATOM    295  CD  LYS A 601      39.840  19.160  32.960  1.00  0.00           C
ATOM    296  HD1 LYS A 601      40.760  18.850  32.410  1.00  0.00           H
ATOM    297  HD2 LYS A 601      40.020  20.150  33.420  1.00  0.00           H
ATOM    298  CE  LYS A 601      38.770  19.510  31.870  1.00  0.00           C
ATOM    299  HE1 LYS A 601      37.870  19.970  32.320  1.00  0.00           H
ATOM    300  HE2 LYS A 601      38.380  18.620  31.330  1.00  0.00           H
ATOM    301  NZ  LYS A 601      39.280  20.420  30.840  1.00  0.00           N
ATOM    302  HZ1 LYS A 601      40.100  20.930  31.230  1.00  0.00           H
ATOM    303  HZ2 LYS A 601      38.570  21.140  30.590  1.00  0.00           H
ATOM    304  HZ3 LYS A 601      39.600  19.850  30.050  1.00  0.00           H
ATOM    305  C   LYS A 601      42.530  19.690  34.690  1.00  0.00           C
ATOM    306  O   LYS A 601      43.400  19.160  33.990  1.00  0.00           O
ATOM    307  N   ASP A 602      42.280  20.980  34.770  1.00  0.00           N
ATOM    308  HN  ASP A 602      41.530  21.370  35.300  1.00  0.00           H
ATOM    309  CA  ASP A 602      43.000  22.020  34.060  1.00  0.00           C
ATOM    310  HA  ASP A 602      43.330  21.640  33.110  1.00  0.00           H
ATOM    311  CB  ASP A 602      42.090  23.200  33.650  1.00  0.00           C
ATOM    312  HB1 ASP A 602      42.690  23.870  33.010  1.00  0.00           H
ATOM    313  HB2 ASP A 602      41.810  23.770  34.560  1.00  0.00           H
ATOM    314  CG  ASP A 602      40.940  22.710  32.710  1.00  0.00           C
ATOM    315  OD1 ASP A 602      39.860  23.380  32.660  1.00  0.00           O
ATOM    316  OD2 ASP A 602      41.170  21.830  31.850  1.00  0.00           O
ATOM    317  C   ASP A 602      44.250  22.620  34.820  1.00  0.00           C
ATOM    318  O   ASP A 602      44.980  23.490  34.360  1.00  0.00           O
ATOM    319  N   ALA A 603      44.420  22.080  36.050  1.00  0.00           N
ATOM    320  HN  ALA A 603      43.590  21.630  36.360  1.00  0.00           H
ATOM    321  CA  ALA A 603      45.370  22.470  36.950  1.00  0.00           C
ATOM    322  HA  ALA A 603      45.860  23.360  36.590  1.00  0.00           H
ATOM    323  CB  ALA A 603      44.650  22.720  38.300  1.00  0.00           C
ATOM    324  HB1 ALA A 603      44.230  21.720  38.530  1.00  0.00           H
ATOM    325  HB2 ALA A 603      43.910  23.520  38.050  1.00  0.00           H
ATOM    326  HB3 ALA A 603      45.320  23.040  39.120  1.00  0.00           H
ATOM    327  C   ALA A 603      46.410  21.460  37.210  1.00  0.00           C
ATOM    328  O   ALA A 603      47.370  21.690  38.000  1.00  0.00           O
ATOM    329  N   LEU A 604      46.360  20.300  36.570  1.00  0.00           N
ATOM    330  HN  LEU A 604      45.610  20.000  35.980  1.00  0.00           H
ATOM    331  CA  LEU A 604      47.360  19.290  36.750  1.00  0.00           C
ATOM    332  HA  LEU A 604      47.520  19.130  37.810  1.00  0.00           H
ATOM    333  CB  LEU A 604      46.830  17.820  36.370  1.00  0.00           C
ATOM    334  HB1 LEU A 604      47.630  17.090  36.620  1.00  0.00           H
ATOM    335  HB2 LEU A 604      46.690  17.900  35.280  1.00  0.00           H
ATOM    336  CG  LEU A 604      45.620  17.360  37.130  1.00  0.00           C
ATOM    337  HG  LEU A 604      44.810  18.110  37.040  1.00  0.00           H
ATOM    338  CD1 LEU A 604      45.070  16.060  36.520  1.00  0.00           C
ATOM    339 HD11 LEU A 604      45.920  15.340  36.510  1.00  0.00           H
ATOM    340 HD12 LEU A 604      44.680  16.170  35.480  1.00  0.00           H
ATOM    341 HD13 LEU A 604      44.140  15.800  37.080  1.00  0.00           H
ATOM    342  CD2 LEU A 604      46.000  17.140  38.700  1.00  0.00           C
ATOM    343 HD21 LEU A 604      45.100  16.770  39.210  1.00  0.00           H
ATOM    344 HD22 LEU A 604      46.360  18.060  39.220  1.00  0.00           H
ATOM    345 HD23 LEU A 604      46.780  16.360  38.620  1.00  0.00           H
ATOM    346  C   LEU A 604      48.700  19.560  36.020  1.00  0.00           C
ATOM    347  O   LEU A 604      49.020  18.960  34.930  1.00  0.00           O
ATOM    348  N   SER A 605      49.520  20.420  36.580  1.00  0.00           N
ATOM    349  HN  SER A 605      49.330  20.850  37.460  1.00  0.00           H
ATOM    350  CA  SER A 605      50.680  21.010  35.840  1.00  0.00           C
ATOM    351  HA  SER A 605      51.180  20.240  35.280  1.00  0.00           H
ATOM    352  CB  SER A 605      50.320  22.220  34.900  1.00  0.00           C
ATOM    353  HB1 SER A 605      49.460  22.680  35.430  1.00  0.00           H
ATOM    354  HB2 SER A 605      49.840  21.890  33.950  1.00  0.00           H
ATOM    355  OG  SER A 605      51.310  23.240  34.620  1.00  0.00           O
ATOM    356  HG1 SER A 605      52.030  22.780  34.160  1.00  0.00           H
ATOM    357  C   SER A 605      51.750  21.410  36.860  1.00  0.00           C
ATOM    358  O   SER A 605      51.480  21.680  38.020  1.00  0.00           O
ATOM    359  N   LEU A 606      53.000  21.400  36.440  1.00  0.00           N
ATOM    360  HN  LEU A 606      53.190  21.060  35.510  1.00  0.00           H
ATOM    361  CA  LEU A 606      54.170  21.770  37.130  1.00  0.00           C
ATOM    362  HA  LEU A 606      54.300  21.360  38.120  1.00  0.00           H
ATOM    363  CB  LEU A 606      55.400  21.190  36.410  1.00  0.00           C
ATOM    364  HB1 LEU A 606      55.410  21.740  35.450  1.00  0.00           H
ATOM    365  HB2 LEU A 606      55.130  20.130  36.220  1.00  0.00           H
ATOM    366  CG  LEU A 606      56.820  21.290  37.070  1.00  0.00           C
ATOM    367  HG  LEU A 606      57.070  22.380  37.080  1.00  0.00           H
ATOM    368  CD1 LEU A 606      56.950  20.740  38.480  1.00  0.00           C
ATOM    369 HD11 LEU A 606      56.120  21.240  39.040  1.00  0.00           H
ATOM    370 HD12 LEU A 606      57.880  21.010  39.020  1.00  0.00           H
ATOM    371 HD13 LEU A 606      56.850  19.630  38.500  1.00  0.00           H
ATOM    372  CD2 LEU A 606      57.740  20.620  36.030  1.00  0.00           C
ATOM    373 HD21 LEU A 606      58.820  20.820  36.220  1.00  0.00           H
ATOM    374 HD22 LEU A 606      57.600  20.940  34.970  1.00  0.00           H
ATOM    375 HD23 LEU A 606      57.660  19.520  36.120  1.00  0.00           H
ATOM    376  C   LEU A 606      54.270  23.270  37.200  1.00  0.00           C
ATOM    377  O   LEU A 606      54.590  23.890  38.180  1.00  0.00           O
ATOM    378  N   GLN A 607      53.750  23.920  36.160  1.00  0.00           N
ATOM    379  HN  GLN A 607      53.320  23.310  35.500  1.00  0.00           H
ATOM    380  CA  GLN A 607      53.640  25.350  35.980  1.00  0.00           C
ATOM    381  HA  GLN A 607      54.630  25.750  36.200  1.00  0.00           H
ATOM    382  CB  GLN A 607      53.030  25.710  34.590  1.00  0.00           C
ATOM    383  HB1 GLN A 607      51.970  25.430  34.440  1.00  0.00           H
ATOM    384  HB2 GLN A 607      53.580  24.980  33.950  1.00  0.00           H
ATOM    385  CG  GLN A 607      53.380  27.140  34.120  1.00  0.00           C
ATOM    386  HG1 GLN A 607      52.800  27.750  34.850  1.00  0.00           H
ATOM    387  HG2 GLN A 607      53.020  27.240  33.080  1.00  0.00           H
ATOM    388  CD  GLN A 607      54.850  27.460  34.130  1.00  0.00           C
ATOM    389  OE1 GLN A 607      55.630  26.790  33.460  1.00  0.00           O
ATOM    390  NE2 GLN A 607      55.270  28.400  34.960  1.00  0.00           N
ATOM    391 HE21 GLN A 607      56.230  28.440  35.220  1.00  0.00           H
ATOM    392 HE22 GLN A 607      54.550  29.010  35.300  1.00  0.00           H
ATOM    393  C   GLN A 607      52.740  25.820  37.170  1.00  0.00           C
ATOM    394  O   GLN A 607      52.990  26.730  37.930  1.00  0.00           O
ATOM    395  N   CYS A 608      51.570  25.120  37.370  1.00  0.00           N
ATOM    396  HN  CYS A 608      51.340  24.490  36.630  1.00  0.00           H
ATOM    397  CA  CYS A 608      50.610  25.380  38.420  1.00  0.00           C
ATOM    398  HA  CYS A 608      50.260  26.400  38.450  1.00  0.00           H
ATOM    399  CB  CYS A 608      49.440  24.490  38.150  1.00  0.00           C
ATOM    400  HB1 CYS A 608      48.830  24.180  39.020  1.00  0.00           H
ATOM    401  HB2 CYS A 608      49.770  23.490  37.820  1.00  0.00           H
ATOM    402  SG  CYS A 608      48.300  25.220  36.850  1.00  0.00           S
ATOM    403  HG1 CYS A 608      47.190  25.440  37.540  1.00  0.00           H
ATOM    404  C   CYS A 608      51.140  25.170  39.820  1.00  0.00           C
ATOM    405  O   CYS A 608      50.990  26.120  40.640  1.00  0.00           O
ATOM    406  N   LEU A 609      51.810  24.030  40.150  1.00  0.00           N
ATOM    407  HN  LEU A 609      51.860  23.360  39.420  1.00  0.00           H
ATOM    408  CA  LEU A 609      52.430  23.790  41.440  1.00  0.00           C
ATOM    409  HA  LEU A 609      51.660  23.830  42.190  1.00  0.00           H
ATOM    410  CB  LEU A 609      52.970  22.360  41.450  1.00  0.00           C
ATOM    411  HB1 LEU A 609      53.750  22.260  40.670  1.00  0.00           H
ATOM    412  HB2 LEU A 609      52.180  21.620  41.220  1.00  0.00           H
ATOM    413  CG  LEU A 609      53.790  21.960  42.690  1.00  0.00           C
ATOM    414  HG  LEU A 609      54.610  22.690  42.850  1.00  0.00           H
ATOM    415  CD1 LEU A 609      52.940  22.050  44.070  1.00  0.00           C
ATOM    416 HD11 LEU A 609      53.660  21.820  44.880  1.00  0.00           H
ATOM    417 HD12 LEU A 609      52.100  21.320  44.170  1.00  0.00           H
ATOM    418 HD13 LEU A 609      52.550  23.090  44.100  1.00  0.00           H
ATOM    419  CD2 LEU A 609      54.270  20.560  42.520  1.00  0.00           C
ATOM    420 HD21 LEU A 609      53.410  19.880  42.390  1.00  0.00           H
ATOM    421 HD22 LEU A 609      54.810  20.200  43.430  1.00  0.00           H
ATOM    422 HD23 LEU A 609      54.870  20.290  41.620  1.00  0.00           H
ATOM    423  C   LEU A 609      53.640  24.710  41.860  1.00  0.00           C
ATOM    424  O   LEU A 609      53.780  25.110  43.040  1.00  0.00           O
ATOM    425  N   ALA A 610      54.590  25.100  40.950  1.00  0.00           N
ATOM    426  HN  ALA A 610      54.540  24.780  40.010  1.00  0.00           H
ATOM    427  CA  ALA A 610      55.560  26.090  41.190  1.00  0.00           C
ATOM    428  HA  ALA A 610      56.070  25.860  42.120  1.00  0.00           H
ATOM    429  CB  ALA A 610      56.430  26.220  39.910  1.00  0.00           C
ATOM    430  HB1 ALA A 610      57.060  25.310  39.820  1.00  0.00           H
ATOM    431  HB2 ALA A 610      57.120  27.080  39.980  1.00  0.00           H
ATOM    432  HB3 ALA A 610      55.840  26.240  38.970  1.00  0.00           H
ATOM    433  C   ALA A 610      54.990  27.460  41.440  1.00  0.00           C
ATOM    434  O   ALA A 610      55.450  28.070  42.410  1.00  0.00           O
ATOM    435  N   SER A 611      53.950  27.900  40.710  1.00  0.00           N
ATOM    436  HN  SER A 611      53.660  27.300  39.980  1.00  0.00           H
ATOM    437  CA  SER A 611      53.160  29.080  40.930  1.00  0.00           C
ATOM    438  HA  SER A 611      53.910  29.830  40.760  1.00  0.00           H
ATOM    439  CB  SER A 611      51.970  29.350  39.960  1.00  0.00           C
ATOM    440  HB1 SER A 611      51.460  30.310  40.150  1.00  0.00           H
ATOM    441  HB2 SER A 611      51.190  28.550  39.920  1.00  0.00           H
ATOM    442  OG  SER A 611      52.350  29.200  38.620  1.00  0.00           O
ATOM    443  HG1 SER A 611      52.620  28.280  38.520  1.00  0.00           H
ATOM    444  C   SER A 611      52.610  29.160  42.280  1.00  0.00           C
ATOM    445  O   SER A 611      52.610  30.200  42.940  1.00  0.00           O
ATOM    446  N   ILE A 612      51.980  28.040  42.760  1.00  0.00           N
ATOM    447  HN  ILE A 612      51.840  27.260  42.140  1.00  0.00           H
ATOM    448  CA  ILE A 612      51.400  28.010  44.100  1.00  0.00           C
ATOM    449  HA  ILE A 612      50.690  28.820  44.270  1.00  0.00           H
ATOM    450  CB  ILE A 612      50.780  26.660  44.490  1.00  0.00           C
ATOM    451  HB  ILE A 612      51.430  25.770  44.360  1.00  0.00           H
ATOM    452  CG2 ILE A 612      50.460  26.550  45.980  1.00  0.00           C
ATOM    453 HG21 ILE A 612      49.660  25.830  46.280  1.00  0.00           H
ATOM    454 HG22 ILE A 612      50.090  27.550  46.300  1.00  0.00           H
ATOM    455 HG23 ILE A 612      51.350  26.280  46.590  1.00  0.00           H
ATOM    456  CG1 ILE A 612      49.480  26.460  43.620  1.00  0.00           C
ATOM    457 HG11 ILE A 612      49.630  26.660  42.540  1.00  0.00           H
ATOM    458 HG12 ILE A 612      48.730  27.120  44.110  1.00  0.00           H
ATOM    459  CD  ILE A 612      48.870  25.040  43.540  1.00  0.00           C
ATOM    460  HD1 ILE A 612      49.560  24.290  43.090  1.00  0.00           H
ATOM    461  HD2 ILE A 612      48.040  25.220  42.820  1.00  0.00           H
ATOM    462  HD3 ILE A 612      48.530  24.580  44.480  1.00  0.00           H
ATOM    463  C   ILE A 612      52.550  28.280  45.120  1.00  0.00           C
ATOM    464  O   ILE A 612      52.380  29.050  46.090  1.00  0.00           O
ATOM    465  N   LEU A 613      53.710  27.650  44.940  1.00  0.00           N
ATOM    466  HN  LEU A 613      53.870  27.140  44.100  1.00  0.00           H
ATOM    467  CA  LEU A 613      54.710  27.760  45.920  1.00  0.00           C
ATOM    468  HA  LEU A 613      54.260  27.620  46.880  1.00  0.00           H
ATOM    469  CB  LEU A 613      55.700  26.610  45.710  1.00  0.00           C
ATOM    470  HB1 LEU A 613      56.000  26.640  44.630  1.00  0.00           H
ATOM    471  HB2 LEU A 613      55.090  25.690  45.770  1.00  0.00           H
ATOM    472  CG  LEU A 613      56.990  26.650  46.570  1.00  0.00           C
ATOM    473  HG  LEU A 613      57.540  27.580  46.330  1.00  0.00           H
ATOM    474  CD1 LEU A 613      56.710  26.590  48.100  1.00  0.00           C
ATOM    475 HD11 LEU A 613      55.980  27.310  48.530  1.00  0.00           H
ATOM    476 HD12 LEU A 613      57.600  26.840  48.700  1.00  0.00           H
ATOM    477 HD13 LEU A 613      56.370  25.610  48.480  1.00  0.00           H
ATOM    478  CD2 LEU A 613      57.950  25.450  46.310  1.00  0.00           C
ATOM    479 HD21 LEU A 613      57.350  24.530  46.470  1.00  0.00           H
ATOM    480 HD22 LEU A 613      58.890  25.400  46.910  1.00  0.00           H
ATOM    481 HD23 LEU A 613      58.090  25.500  45.210  1.00  0.00           H
ATOM    482  C   LEU A 613      55.420  29.160  46.090  1.00  0.00           C
ATOM    483  O   LEU A 613      55.830  29.740  47.140  1.00  0.00           O
ATOM    484  N   PHE A 614      55.610  29.780  44.920  1.00  0.00           N
ATOM    485  HN  PHE A 614      55.280  29.360  44.080  1.00  0.00           H
ATOM    486  CA  PHE A 614      56.040  31.110  44.670  1.00  0.00           C
ATOM    487  HA  PHE A 614      56.990  31.300  45.150  1.00  0.00           H
ATOM    488  CB  PHE A 614      56.230  31.240  43.160  1.00  0.00           C
ATOM    489  HB1 PHE A 614      55.190  31.070  42.810  1.00  0.00           H
ATOM    490  HB2 PHE A 614      56.850  30.390  42.780  1.00  0.00           H
ATOM    491  CG  PHE A 614      56.640  32.610  42.710  1.00  0.00           C
ATOM    492  CD1 PHE A 614      57.720  33.250  43.380  1.00  0.00           C
ATOM    493  HD1 PHE A 614      58.180  32.890  44.290  1.00  0.00           H
ATOM    494  CE1 PHE A 614      58.290  34.380  42.790  1.00  0.00           C
ATOM    495  HE1 PHE A 614      59.150  34.820  43.260  1.00  0.00           H
ATOM    496  CZ  PHE A 614      57.760  34.970  41.660  1.00  0.00           C
ATOM    497  HZ  PHE A 614      58.340  35.730  41.160  1.00  0.00           H
ATOM    498  CD2 PHE A 614      56.110  33.190  41.540  1.00  0.00           C
ATOM    499  HD2 PHE A 614      55.280  32.800  40.960  1.00  0.00           H
ATOM    500  CE2 PHE A 614      56.670  34.350  40.990  1.00  0.00           C
ATOM    501  HE2 PHE A 614      56.360  34.820  40.070  1.00  0.00           H
ATOM    502  C   PHE A 614      55.120  32.170  45.300  1.00  0.00           C
ATOM    503  O   PHE A 614      55.490  33.150  45.980  1.00  0.00           O
ATOM    504  N   LEU A 615      53.770  32.020  45.120  1.00  0.00           N
ATOM    505  HN  LEU A 615      53.430  31.230  44.600  1.00  0.00           H
ATOM    506  CA  LEU A 615      52.930  33.120  45.310  1.00  0.00           C
ATOM    507  HA  LEU A 615      53.570  33.990  45.240  1.00  0.00           H
ATOM    508  CB  LEU A 615      51.780  33.150  44.300  1.00  0.00           C
ATOM    509  HB1 LEU A 615      51.180  34.010  44.640  1.00  0.00           H
ATOM    510  HB2 LEU A 615      51.120  32.250  44.330  1.00  0.00           H
ATOM    511  CG  LEU A 615      52.150  33.400  42.850  1.00  0.00           C
ATOM    512  HG  LEU A 615      53.070  32.820  42.580  1.00  0.00           H
ATOM    513  CD1 LEU A 615      51.000  32.950  41.990  1.00  0.00           C
ATOM    514 HD11 LEU A 615      50.710  31.900  42.190  1.00  0.00           H
ATOM    515 HD12 LEU A 615      51.390  33.090  40.960  1.00  0.00           H
ATOM    516 HD13 LEU A 615      50.130  33.620  42.180  1.00  0.00           H
ATOM    517  CD2 LEU A 615      52.490  34.900  42.640  1.00  0.00           C
ATOM    518 HD21 LEU A 615      53.130  35.350  43.420  1.00  0.00           H
ATOM    519 HD22 LEU A 615      51.540  35.450  42.470  1.00  0.00           H
ATOM    520 HD23 LEU A 615      53.050  34.940  41.670  1.00  0.00           H
ATOM    521  C   LEU A 615      52.270  33.100  46.640  1.00  0.00           C
ATOM    522  O   LEU A 615      51.820  34.100  47.120  1.00  0.00           O
ATOM    523  N   TYR A 616      52.250  31.890  47.330  1.00  0.00           N
ATOM    524  HN  TYR A 616      52.490  31.100  46.790  1.00  0.00           H
ATOM    525  CA  TYR A 616      52.060  31.770  48.770  1.00  0.00           C
ATOM    526  HA  TYR A 616      51.050  32.060  49.000  1.00  0.00           H
ATOM    527  CB  TYR A 616      51.910  30.240  49.120  1.00  0.00           C
ATOM    528  HB1 TYR A 616      52.730  29.680  48.600  1.00  0.00           H
ATOM    529  HB2 TYR A 616      51.010  29.740  48.730  1.00  0.00           H
ATOM    530  CG  TYR A 616      52.090  29.960  50.590  1.00  0.00           C
ATOM    531  CD1 TYR A 616      53.210  29.500  51.080  1.00  0.00           C
ATOM    532  HD1 TYR A 616      54.020  29.340  50.370  1.00  0.00           H
ATOM    533  CE1 TYR A 616      53.490  29.400  52.470  1.00  0.00           C
ATOM    534  HE1 TYR A 616      54.470  29.110  52.820  1.00  0.00           H
ATOM    535  CZ  TYR A 616      52.590  29.850  53.420  1.00  0.00           C
ATOM    536  OH  TYR A 616      52.930  29.850  54.800  1.00  0.00           O
ATOM    537  HH  TYR A 616      52.090  29.970  55.240  1.00  0.00           H
ATOM    538  CD2 TYR A 616      51.070  30.320  51.530  1.00  0.00           C
ATOM    539  HD2 TYR A 616      50.090  30.580  51.160  1.00  0.00           H
ATOM    540  CE2 TYR A 616      51.350  30.300  52.900  1.00  0.00           C
ATOM    541  HE2 TYR A 616      50.550  30.640  53.540  1.00  0.00           H
ATOM    542  C   TYR A 616      52.940  32.660  49.560  1.00  0.00           C
ATOM    543  O   TYR A 616      52.440  33.380  50.390  1.00  0.00           O
ATOM    544  N   CYS A 617      54.270  32.510  49.490  1.00  0.00           N
ATOM    545  HN  CYS A 617      54.650  31.960  48.750  1.00  0.00           H
ATOM    546  CA  CYS A 617      55.380  33.080  50.210  1.00  0.00           C
ATOM    547  HA  CYS A 617      55.200  32.910  51.270  1.00  0.00           H
ATOM    548  CB  CYS A 617      56.800  32.560  49.780  1.00  0.00           C
ATOM    549  HB1 CYS A 617      57.580  33.130  50.340  1.00  0.00           H
ATOM    550  HB2 CYS A 617      57.060  32.800  48.720  1.00  0.00           H
ATOM    551  SG  CYS A 617      56.840  30.840  49.940  1.00  0.00           S
ATOM    552  HG1 CYS A 617      56.360  30.510  48.760  1.00  0.00           H
ATOM    553  C   CYS A 617      55.350  34.600  49.910  1.00  0.00           C
ATOM    554  O   CYS A 617      55.510  35.430  50.810  1.00  0.00           O
ATOM    555  N   ALA A 618      55.090  34.910  48.630  1.00  0.00           N
ATOM    556  HN  ALA A 618      54.850  34.220  47.950  1.00  0.00           H
ATOM    557  CA  ALA A 618      54.910  36.280  48.150  1.00  0.00           C
ATOM    558  HA  ALA A 618      55.820  36.800  48.420  1.00  0.00           H
ATOM    559  CB  ALA A 618      54.910  36.420  46.560  1.00  0.00           C
ATOM    560  HB1 ALA A 618      55.000  37.500  46.260  1.00  0.00           H
ATOM    561  HB2 ALA A 618      53.980  36.130  46.050  1.00  0.00           H
ATOM    562  HB3 ALA A 618      55.790  35.940  46.070  1.00  0.00           H
ATOM    563  C   ALA A 618      53.750  37.070  48.830  1.00  0.00           C
ATOM    564  O   ALA A 618      53.810  38.220  49.320  1.00  0.00           O
ATOM    565  N   CYS A 619      52.560  36.500  48.900  1.00  0.00           N
ATOM    566  HN  CYS A 619      52.430  35.650  48.390  1.00  0.00           H
ATOM    567  CA  CYS A 619      51.350  37.130  49.410  1.00  0.00           C
ATOM    568  HA  CYS A 619      51.210  38.120  49.000  1.00  0.00           H
ATOM    569  CB  CYS A 619      50.040  36.360  48.870  1.00  0.00           C
ATOM    570  HB1 CYS A 619      50.040  35.280  49.150  1.00  0.00           H
ATOM    571  HB2 CYS A 619      50.080  36.320  47.770  1.00  0.00           H
ATOM    572  SG  CYS A 619      48.590  37.270  49.430  1.00  0.00           S
ATOM    573  HG1 CYS A 619      48.580  38.080  48.390  1.00  0.00           H
ATOM    574  C   CYS A 619      51.370  37.340  50.920  1.00  0.00           C
ATOM    575  O   CYS A 619      50.920  38.360  51.420  1.00  0.00           O
ATOM    576  N   MET A 620      51.950  36.410  51.710  1.00  0.00           N
ATOM    577  HN  MET A 620      52.450  35.640  51.330  1.00  0.00           H
ATOM    578  CA  MET A 620      52.240  36.470  53.190  1.00  0.00           C
ATOM    579  HA  MET A 620      51.250  36.420  53.610  1.00  0.00           H
ATOM    580  CB  MET A 620      52.960  35.100  53.580  1.00  0.00           C
ATOM    581  HB1 MET A 620      53.610  35.220  54.480  1.00  0.00           H
ATOM    582  HB2 MET A 620      53.780  34.930  52.830  1.00  0.00           H
ATOM    583  CG  MET A 620      52.060  33.890  53.750  1.00  0.00           C
ATOM    584  HG1 MET A 620      52.710  33.060  54.110  1.00  0.00           H
ATOM    585  HG2 MET A 620      51.640  33.560  52.770  1.00  0.00           H
ATOM    586  SD  MET A 620      50.720  33.990  55.070  1.00  0.00           S
ATOM    587  CE  MET A 620      51.800  34.040  56.510  1.00  0.00           C
ATOM    588  HE1 MET A 620      52.390  34.980  56.470  1.00  0.00           H
ATOM    589  HE2 MET A 620      52.480  33.170  56.540  1.00  0.00           H
ATOM    590  HE3 MET A 620      51.260  34.010  57.470  1.00  0.00           H
ATOM    591  C   MET A 620      52.970  37.760  53.630  1.00  0.00           C
ATOM    592  O   MET A 620      52.650  38.350  54.650  1.00  0.00           O
ATOM    593  N   SER A 621      54.050  38.160  52.880  1.00  0.00           N
ATOM    594  HN  SER A 621      54.420  37.630  52.130  1.00  0.00           H
ATOM    595  CA  SER A 621      54.860  39.300  53.140  1.00  0.00           C
ATOM    596  HA  SER A 621      55.380  39.220  54.080  1.00  0.00           H
ATOM    597  CB  SER A 621      56.020  39.360  52.060  1.00  0.00           C
ATOM    598  HB1 SER A 621      56.750  40.160  52.250  1.00  0.00           H
ATOM    599  HB2 SER A 621      55.730  39.540  50.990  1.00  0.00           H
ATOM    600  OG  SER A 621      56.670  38.140  52.070  1.00  0.00           O
ATOM    601  HG1 SER A 621      56.280  37.610  51.360  1.00  0.00           H
ATOM    602  C   SER A 621      54.240  40.640  53.340  1.00  0.00           C
ATOM    603  O   SER A 621      54.630  41.230  54.350  1.00  0.00           O
ATOM    604  N   PRO A 622      53.230  41.170  52.490  1.00  0.00           N
ATOM    605  CD  PRO A 622      53.030  40.840  51.070  1.00  0.00           C
ATOM    606  HD1 PRO A 622      52.980  39.760  50.850  1.00  0.00           H
ATOM    607  HD2 PRO A 622      53.920  41.080  50.450  1.00  0.00           H
ATOM    608  CA  PRO A 622      52.400  42.350  52.910  1.00  0.00           C
ATOM    609  HA  PRO A 622      52.920  43.110  53.470  1.00  0.00           H
ATOM    610  CB  PRO A 622      51.710  42.760  51.650  1.00  0.00           C
ATOM    611  HB1 PRO A 622      52.220  43.680  51.310  1.00  0.00           H
ATOM    612  HB2 PRO A 622      50.680  43.170  51.700  1.00  0.00           H
ATOM    613  CG  PRO A 622      51.810  41.660  50.560  1.00  0.00           C
ATOM    614  HG1 PRO A 622      50.910  41.010  50.630  1.00  0.00           H
ATOM    615  HG2 PRO A 622      51.820  42.110  49.540  1.00  0.00           H
ATOM    616  C   PRO A 622      51.340  42.030  53.980  1.00  0.00           C
ATOM    617  O   PRO A 622      51.110  42.980  54.770  1.00  0.00           O
ATOM    618  N   VAL A 623      50.830  40.800  54.060  1.00  0.00           N
ATOM    619  HN  VAL A 623      51.080  40.230  53.300  1.00  0.00           H
ATOM    620  CA  VAL A 623      49.850  40.380  55.040  1.00  0.00           C
ATOM    621  HA  VAL A 623      49.060  41.110  55.080  1.00  0.00           H
ATOM    622  CB  VAL A 623      49.230  39.040  54.660  1.00  0.00           C
ATOM    623  HB  VAL A 623      49.960  38.320  54.230  1.00  0.00           H
ATOM    624  CG1 VAL A 623      48.490  38.410  55.820  1.00  0.00           C
ATOM    625 HG11 VAL A 623      47.970  39.250  56.320  1.00  0.00           H
ATOM    626 HG12 VAL A 623      49.070  38.010  56.670  1.00  0.00           H
ATOM    627 HG13 VAL A 623      47.880  37.560  55.440  1.00  0.00           H
ATOM    628  CG2 VAL A 623      48.310  39.320  53.400  1.00  0.00           C
ATOM    629 HG21 VAL A 623      47.560  38.520  53.260  1.00  0.00           H
ATOM    630 HG22 VAL A 623      48.930  39.400  52.490  1.00  0.00           H
ATOM    631 HG23 VAL A 623      47.750  40.260  53.610  1.00  0.00           H
ATOM    632  C   VAL A 623      50.420  40.470  56.440  1.00  0.00           C
ATOM    633  O   VAL A 623      49.830  40.950  57.420  1.00  0.00           O
ATOM    634  N   ILE A 624      51.620  40.020  56.580  1.00  0.00           N
ATOM    635  HN  ILE A 624      52.080  39.590  55.810  1.00  0.00           H
ATOM    636  CA  ILE A 624      52.400  40.060  57.740  1.00  0.00           C
ATOM    637  HA  ILE A 624      51.860  39.640  58.570  1.00  0.00           H
ATOM    638  CB  ILE A 624      53.640  39.160  57.590  1.00  0.00           C
ATOM    639  HB  ILE A 624      54.160  39.380  56.640  1.00  0.00           H
ATOM    640  CG2 ILE A 624      54.720  39.580  58.640  1.00  0.00           C
ATOM    641 HG21 ILE A 624      55.490  38.770  58.600  1.00  0.00           H
ATOM    642 HG22 ILE A 624      54.300  39.610  59.670  1.00  0.00           H
ATOM    643 HG23 ILE A 624      55.130  40.570  58.320  1.00  0.00           H
ATOM    644  CG1 ILE A 624      53.320  37.680  57.700  1.00  0.00           C
ATOM    645 HG11 ILE A 624      54.240  37.110  57.430  1.00  0.00           H
ATOM    646 HG12 ILE A 624      52.520  37.420  56.980  1.00  0.00           H
ATOM    647  CD  ILE A 624      52.880  37.250  59.050  1.00  0.00           C
ATOM    648  HD1 ILE A 624      52.610  36.160  59.120  1.00  0.00           H
ATOM    649  HD2 ILE A 624      51.850  37.610  59.250  1.00  0.00           H
ATOM    650  HD3 ILE A 624      53.520  37.510  59.920  1.00  0.00           H
ATOM    651  C   ILE A 624      52.770  41.470  58.060  1.00  0.00           C
ATOM    652  O   ILE A 624      52.730  41.800  59.240  1.00  0.00           O
ATOM    653  N   THR A 625      53.100  42.280  57.050  1.00  0.00           N
ATOM    654  HN  THR A 625      53.080  41.890  56.140  1.00  0.00           H
ATOM    655  CA  THR A 625      53.450  43.640  57.330  1.00  0.00           C
ATOM    656  HA  THR A 625      54.120  43.720  58.170  1.00  0.00           H
ATOM    657  CB  THR A 625      54.120  44.280  56.100  1.00  0.00           C
ATOM    658  HB  THR A 625      53.440  44.280  55.210  1.00  0.00           H
ATOM    659  OG1 THR A 625      55.260  43.610  55.680  1.00  0.00           O
ATOM    660  HG1 THR A 625      54.980  42.700  55.520  1.00  0.00           H
ATOM    661  CG2 THR A 625      54.560  45.740  56.490  1.00  0.00           C
ATOM    662 HG21 THR A 625      53.680  46.330  56.800  1.00  0.00           H
ATOM    663 HG22 THR A 625      55.110  46.280  55.690  1.00  0.00           H
ATOM    664 HG23 THR A 625      55.320  45.660  57.310  1.00  0.00           H
ATOM    665  C   THR A 625      52.260  44.530  57.720  1.00  0.00           C
ATOM    666  O   THR A 625      52.300  45.340  58.630  1.00  0.00           O
ATOM    667  N   PHE A 626      51.140  44.200  57.060  1.00  0.00           N
ATOM    668  HN  PHE A 626      51.060  43.660  56.220  1.00  0.00           H
ATOM    669  CA  PHE A 626      49.820  44.780  57.310  1.00  0.00           C
ATOM    670  HA  PHE A 626      49.860  45.850  57.250  1.00  0.00           H
ATOM    671  CB  PHE A 626      48.810  44.210  56.190  1.00  0.00           C
ATOM    672  HB1 PHE A 626      48.800  43.090  56.140  1.00  0.00           H
ATOM    673  HB2 PHE A 626      49.160  44.590  55.210  1.00  0.00           H
ATOM    674  CG  PHE A 626      47.380  44.580  56.560  1.00  0.00           C
ATOM    675  CD1 PHE A 626      46.520  43.690  57.040  1.00  0.00           C
ATOM    676  HD1 PHE A 626      46.910  42.700  57.230  1.00  0.00           H
ATOM    677  CE1 PHE A 626      45.220  44.010  57.230  1.00  0.00           C
ATOM    678  HE1 PHE A 626      44.560  43.180  57.430  1.00  0.00           H
ATOM    679  CZ  PHE A 626      44.760  45.320  57.030  1.00  0.00           C
ATOM    680  HZ  PHE A 626      43.740  45.570  57.270  1.00  0.00           H
ATOM    681  CD2 PHE A 626      47.000  45.920  56.390  1.00  0.00           C
ATOM    682  HD2 PHE A 626      47.660  46.640  55.930  1.00  0.00           H
ATOM    683  CE2 PHE A 626      45.640  46.300  56.620  1.00  0.00           C
ATOM    684  HE2 PHE A 626      45.310  47.330  56.610  1.00  0.00           H
ATOM    685  C   PHE A 626      49.390  44.480  58.730  1.00  0.00           C
ATOM    686  O   PHE A 626      49.080  45.450  59.410  1.00  0.00           O
ATOM    687  N   GLY A 627      49.410  43.180  59.090  1.00  0.00           N
ATOM    688  HN  GLY A 627      49.620  42.440  58.470  1.00  0.00           H
ATOM    689  CA  GLY A 627      49.270  42.710  60.520  1.00  0.00           C
ATOM    690  HA1 GLY A 627      49.600  41.690  60.500  1.00  0.00           H
ATOM    691  HA2 GLY A 627      48.230  42.910  60.760  1.00  0.00           H
ATOM    692  C   GLY A 627      50.110  43.470  61.510  1.00  0.00           C
ATOM    693  O   GLY A 627      49.680  43.860  62.560  1.00  0.00           O
ATOM    694  N   GLY A 628      51.410  43.710  61.230  1.00  0.00           N
ATOM    695  HN  GLY A 628      51.850  43.310  60.430  1.00  0.00           H
ATOM    696  CA  GLY A 628      52.280  44.710  61.970  1.00  0.00           C
ATOM    697  HA1 GLY A 628      53.130  44.970  61.350  1.00  0.00           H
ATOM    698  HA2 GLY A 628      52.500  44.250  62.910  1.00  0.00           H
ATOM    699  C   GLY A 628      51.670  46.070  62.230  1.00  0.00           C
ATOM    700  O   GLY A 628      51.600  46.580  63.300  1.00  0.00           O
ATOM    701  N   LEU A 629      51.370  46.720  61.070  1.00  0.00           N
ATOM    702  HN  LEU A 629      51.520  46.240  60.210  1.00  0.00           H
ATOM    703  CA  LEU A 629      50.900  48.050  61.010  1.00  0.00           C
ATOM    704  HA  LEU A 629      51.550  48.740  61.550  1.00  0.00           H
ATOM    705  CB  LEU A 629      50.900  48.660  59.610  1.00  0.00           C
ATOM    706  HB1 LEU A 629      50.050  49.370  59.530  1.00  0.00           H
ATOM    707  HB2 LEU A 629      50.760  47.820  58.890  1.00  0.00           H
ATOM    708  CG  LEU A 629      52.180  49.520  59.330  1.00  0.00           C
ATOM    709  HG  LEU A 629      51.920  49.840  58.300  1.00  0.00           H
ATOM    710  CD1 LEU A 629      52.220  50.750  60.160  1.00  0.00           C
ATOM    711 HD11 LEU A 629      51.210  50.920  60.560  1.00  0.00           H
ATOM    712 HD12 LEU A 629      52.450  51.610  59.490  1.00  0.00           H
ATOM    713 HD13 LEU A 629      52.880  50.540  61.030  1.00  0.00           H
ATOM    714  CD2 LEU A 629      53.530  48.810  59.320  1.00  0.00           C
ATOM    715 HD21 LEU A 629      54.260  49.550  58.920  1.00  0.00           H
ATOM    716 HD22 LEU A 629      53.510  47.890  58.710  1.00  0.00           H
ATOM    717 HD23 LEU A 629      53.940  48.580  60.330  1.00  0.00           H
ATOM    718  C   LEU A 629      49.560  48.150  61.670  1.00  0.00           C
ATOM    719  O   LEU A 629      49.440  49.110  62.480  1.00  0.00           O
ATOM    720  N   LEU A 630      48.540  47.240  61.320  1.00  0.00           N
ATOM    721  HN  LEU A 630      48.660  46.580  60.590  1.00  0.00           H
ATOM    722  CA  LEU A 630      47.240  47.130  62.020  1.00  0.00           C
ATOM    723  HA  LEU A 630      46.640  47.940  61.610  1.00  0.00           H
ATOM    724  CB  LEU A 630      46.640  45.840  61.590  1.00  0.00           C
ATOM    725  HB1 LEU A 630      47.200  45.020  62.080  1.00  0.00           H
ATOM    726  HB2 LEU A 630      46.790  45.810  60.490  1.00  0.00           H
ATOM    727  CG  LEU A 630      45.160  45.590  61.900  1.00  0.00           C
ATOM    728  HG  LEU A 630      45.060  45.590  63.000  1.00  0.00           H
ATOM    729  CD1 LEU A 630      44.160  46.700  61.440  1.00  0.00           C
ATOM    730 HD11 LEU A 630      43.170  46.320  61.780  1.00  0.00           H
ATOM    731 HD12 LEU A 630      44.240  47.040  60.380  1.00  0.00           H
ATOM    732 HD13 LEU A 630      44.410  47.560  62.100  1.00  0.00           H
ATOM    733  CD2 LEU A 630      44.660  44.230  61.470  1.00  0.00           C
ATOM    734 HD21 LEU A 630      43.620  44.050  61.830  1.00  0.00           H
ATOM    735 HD22 LEU A 630      45.420  43.470  61.730  1.00  0.00           H
ATOM    736 HD23 LEU A 630      44.540  44.300  60.370  1.00  0.00           H
ATOM    737  C   LEU A 630      47.250  47.120  63.520  1.00  0.00           C
ATOM    738  O   LEU A 630      46.340  47.610  64.210  1.00  0.00           O
ATOM    739  N   GLY A 631      48.270  46.440  64.180  1.00  0.00           N
ATOM    740  HN  GLY A 631      49.120  46.170  63.720  1.00  0.00           H
ATOM    741  CA  GLY A 631      48.460  46.340  65.620  1.00  0.00           C
ATOM    742  HA1 GLY A 631      49.260  45.670  65.870  1.00  0.00           H
ATOM    743  HA2 GLY A 631      47.500  46.190  66.110  1.00  0.00           H
ATOM    744  C   GLY A 631      48.840  47.680  66.240  1.00  0.00           C
ATOM    745  O   GLY A 631      48.430  48.100  67.330  1.00  0.00           O
ATOM    746  N   GLU A 632      49.710  48.450  65.580  1.00  0.00           N
ATOM    747  HN  GLU A 632      50.100  48.040  64.750  1.00  0.00           H
ATOM    748  CA  GLU A 632      50.000  49.830  65.890  1.00  0.00           C
ATOM    749  HA  GLU A 632      50.270  49.790  66.930  1.00  0.00           H
ATOM    750  CB  GLU A 632      51.250  50.150  65.130  1.00  0.00           C
ATOM    751  HB1 GLU A 632      51.690  51.150  65.340  1.00  0.00           H
ATOM    752  HB2 GLU A 632      50.910  50.120  64.070  1.00  0.00           H
ATOM    753  CG  GLU A 632      52.390  49.130  65.430  1.00  0.00           C
ATOM    754  HG1 GLU A 632      53.310  49.310  64.830  1.00  0.00           H
ATOM    755  HG2 GLU A 632      52.170  48.040  65.340  1.00  0.00           H
ATOM    756  CD  GLU A 632      52.950  49.370  66.890  1.00  0.00           C
ATOM    757  OE1 GLU A 632      53.220  50.540  67.220  1.00  0.00           O
ATOM    758  OE2 GLU A 632      53.120  48.430  67.710  1.00  0.00           O
ATOM    759  C   GLU A 632      48.930  50.860  65.630  1.00  0.00           C
ATOM    760  O   GLU A 632      48.650  51.650  66.520  1.00  0.00           O
ATOM    761  N   ALA A 633      48.220  50.860  64.450  1.00  0.00           N
ATOM    762  HN  ALA A 633      48.490  50.210  63.740  1.00  0.00           H
ATOM    763  CA  ALA A 633      47.060  51.650  64.160  1.00  0.00           C
ATOM    764  HA  ALA A 633      47.430  52.670  64.220  1.00  0.00           H
ATOM    765  CB  ALA A 633      46.530  51.290  62.730  1.00  0.00           C
ATOM    766  HB1 ALA A 633      45.720  51.990  62.420  1.00  0.00           H
ATOM    767  HB2 ALA A 633      46.180  50.230  62.670  1.00  0.00           H
ATOM    768  HB3 ALA A 633      47.390  51.330  62.030  1.00  0.00           H
ATOM    769  C   ALA A 633      45.900  51.510  65.160  1.00  0.00           C
ATOM    770  O   ALA A 633      45.220  52.440  65.490  1.00  0.00           O
ATOM    771  N   THR A 634      45.630  50.310  65.670  1.00  0.00           N
ATOM    772  HN  THR A 634      46.100  49.570  65.190  1.00  0.00           H
ATOM    773  CA  THR A 634      44.470  50.010  66.540  1.00  0.00           C
ATOM    774  HA  THR A 634      43.770  50.820  66.430  1.00  0.00           H
ATOM    775  CB  THR A 634      43.650  48.750  65.940  1.00  0.00           C
ATOM    776  HB  THR A 634      42.700  48.580  66.480  1.00  0.00           H
ATOM    777  OG1 THR A 634      44.260  47.460  66.010  1.00  0.00           O
ATOM    778  HG1 THR A 634      44.860  47.480  65.260  1.00  0.00           H
ATOM    779  CG2 THR A 634      43.260  49.030  64.480  1.00  0.00           C
ATOM    780 HG21 THR A 634      42.900  50.060  64.340  1.00  0.00           H
ATOM    781 HG22 THR A 634      42.460  48.330  64.160  1.00  0.00           H
ATOM    782 HG23 THR A 634      44.160  48.880  63.830  1.00  0.00           H
ATOM    783  C   THR A 634      44.830  49.700  67.970  1.00  0.00           C
ATOM    784  O   THR A 634      43.940  49.310  68.740  1.00  0.00           O
ATOM    785  N   GLU A 635      46.100  49.810  68.330  1.00  0.00           N
ATOM    786  HN  GLU A 635      46.700  50.130  67.610  1.00  0.00           H
ATOM    787  CA  GLU A 635      46.740  49.580  69.660  1.00  0.00           C
ATOM    788  HA  GLU A 635      47.810  49.550  69.500  1.00  0.00           H
ATOM    789  CB  GLU A 635      46.310  50.730  70.600  1.00  0.00           C
ATOM    790  HB1 GLU A 635      46.670  50.550  71.640  1.00  0.00           H
ATOM    791  HB2 GLU A 635      45.210  50.860  70.630  1.00  0.00           H
ATOM    792  CG  GLU A 635      46.920  52.090  70.130  1.00  0.00           C
ATOM    793  HG1 GLU A 635      46.340  52.540  69.300  1.00  0.00           H
ATOM    794  HG2 GLU A 635      47.980  51.880  69.860  1.00  0.00           H
ATOM    795  CD  GLU A 635      46.940  53.110  71.320  1.00  0.00           C
ATOM    796  OE1 GLU A 635      45.750  53.450  71.740  1.00  0.00           O
ATOM    797  OE2 GLU A 635      48.080  53.560  71.710  1.00  0.00           O
ATOM    798  C   GLU A 635      46.660  48.170  70.310  1.00  0.00           C
ATOM    799  O   GLU A 635      46.610  47.970  71.520  1.00  0.00           O
ATOM    800  N   GLY A 636      46.660  47.200  69.380  1.00  0.00           N
ATOM    801  HN  GLY A 636      46.750  47.390  68.410  1.00  0.00           H
ATOM    802  CA  GLY A 636      46.350  45.790  69.770  1.00  0.00           C
ATOM    803  HA1 GLY A 636      46.770  45.530  70.740  1.00  0.00           H
ATOM    804  HA2 GLY A 636      46.860  45.140  69.090  1.00  0.00           H
ATOM    805  C   GLY A 636      44.870  45.380  69.790  1.00  0.00           C
ATOM    806  O   GLY A 636      44.570  44.240  70.080  1.00  0.00           O
ATOM    807  N   ARG A 637      43.940  46.210  69.400  1.00  0.00           N
ATOM    808  HN  ARG A 637      44.070  47.200  69.390  1.00  0.00           H
ATOM    809  CA  ARG A 637      42.610  45.710  69.120  1.00  0.00           C
ATOM    810  HA  ARG A 637      42.190  45.150  69.950  1.00  0.00           H
ATOM    811  CB  ARG A 637      41.630  46.910  69.040  1.00  0.00           C
ATOM    812  HB1 ARG A 637      40.640  46.540  68.710  1.00  0.00           H
ATOM    813  HB2 ARG A 637      42.010  47.590  68.240  1.00  0.00           H
ATOM    814  CG  ARG A 637      41.600  47.780  70.360  1.00  0.00           C
ATOM    815  HG1 ARG A 637      41.100  48.730  70.080  1.00  0.00           H
ATOM    816  HG2 ARG A 637      42.620  48.080  70.700  1.00  0.00           H
ATOM    817  CD  ARG A 637      40.820  47.070  71.550  1.00  0.00           C
ATOM    818  HD1 ARG A 637      41.460  46.170  71.740  1.00  0.00           H
ATOM    819  HD2 ARG A 637      39.760  46.770  71.450  1.00  0.00           H
ATOM    820  NE  ARG A 637      41.010  47.980  72.750  1.00  0.00           N
ATOM    821  HE  ARG A 637      41.730  48.680  72.710  1.00  0.00           H
ATOM    822  CZ  ARG A 637      40.340  48.040  73.880  1.00  0.00           C
ATOM    823  NH1 ARG A 637      40.570  49.050  74.680  1.00  0.00           N
ATOM    824 HH11 ARG A 637      41.170  49.740  74.300  1.00  0.00           H
ATOM    825 HH12 ARG A 637      39.850  49.220  75.370  1.00  0.00           H
ATOM    826  NH2 ARG A 637      39.330  47.220  74.250  1.00  0.00           N
ATOM    827 HH21 ARG A 637      39.410  46.350  73.750  1.00  0.00           H
ATOM    828 HH22 ARG A 637      39.410  47.170  75.240  1.00  0.00           H
ATOM    829  C   ARG A 637      42.430  44.640  68.010  1.00  0.00           C
ATOM    830  O   ARG A 637      41.540  43.770  68.140  1.00  0.00           O
ATOM    831  N   ILE A 638      43.100  44.890  66.840  1.00  0.00           N
ATOM    832  HN  ILE A 638      43.530  45.780  66.720  1.00  0.00           H
ATOM    833  CA  ILE A 638      43.260  43.840  65.850  1.00  0.00           C
ATOM    834  HA  ILE A 638      43.370  42.910  66.400  1.00  0.00           H
ATOM    835  CB  ILE A 638      42.220  43.690  64.750  1.00  0.00           C
ATOM    836  HB  ILE A 638      42.570  42.980  63.960  1.00  0.00           H
ATOM    837  CG2 ILE A 638      40.910  43.030  65.130  1.00  0.00           C
ATOM    838 HG21 ILE A 638      40.440  43.680  65.890  1.00  0.00           H
ATOM    839 HG22 ILE A 638      40.990  41.970  65.500  1.00  0.00           H
ATOM    840 HG23 ILE A 638      40.120  42.930  64.360  1.00  0.00           H
ATOM    841  CG1 ILE A 638      42.060  45.050  64.080  1.00  0.00           C
ATOM    842 HG11 ILE A 638      43.060  45.300  63.650  1.00  0.00           H
ATOM    843 HG12 ILE A 638      41.920  45.970  64.680  1.00  0.00           H
ATOM    844  CD  ILE A 638      41.010  45.090  62.990  1.00  0.00           C
ATOM    845  HD1 ILE A 638      41.260  44.270  62.280  1.00  0.00           H
ATOM    846  HD2 ILE A 638      40.980  46.090  62.520  1.00  0.00           H
ATOM    847  HD3 ILE A 638      40.030  44.800  63.430  1.00  0.00           H
ATOM    848  C   ILE A 638      44.690  43.890  65.260  1.00  0.00           C
ATOM    849  O   ILE A 638      45.380  44.860  65.510  1.00  0.00           O
ATOM    850  N   SER A 639      45.090  42.850  64.530  1.00  0.00           N
ATOM    851  HN  SER A 639      44.650  41.960  64.550  1.00  0.00           H
ATOM    852  CA  SER A 639      46.540  42.740  64.110  1.00  0.00           C
ATOM    853  HA  SER A 639      46.840  43.610  63.540  1.00  0.00           H
ATOM    854  CB  SER A 639      47.480  42.660  65.460  1.00  0.00           C
ATOM    855  HB1 SER A 639      47.320  41.730  66.050  1.00  0.00           H
ATOM    856  HB2 SER A 639      47.160  43.490  66.110  1.00  0.00           H
ATOM    857  OG  SER A 639      48.900  42.830  65.180  1.00  0.00           O
ATOM    858  HG1 SER A 639      48.920  43.560  64.540  1.00  0.00           H
ATOM    859  C   SER A 639      46.670  41.520  63.250  1.00  0.00           C
ATOM    860  O   SER A 639      45.790  41.060  62.530  1.00  0.00           O
ATOM    861  N   ALA A 640      47.880  40.860  63.330  1.00  0.00           N
ATOM    862  HN  ALA A 640      48.550  41.200  63.980  1.00  0.00           H
ATOM    863  CA  ALA A 640      48.390  39.770  62.520  1.00  0.00           C
ATOM    864  HA  ALA A 640      48.470  40.160  61.510  1.00  0.00           H
ATOM    865  CB  ALA A 640      49.840  39.410  63.000  1.00  0.00           C
ATOM    866  HB1 ALA A 640      50.340  38.900  62.140  1.00  0.00           H
ATOM    867  HB2 ALA A 640      49.820  38.830  63.940  1.00  0.00           H
ATOM    868  HB3 ALA A 640      50.410  40.350  63.170  1.00  0.00           H
ATOM    869  C   ALA A 640      47.500  38.540  62.400  1.00  0.00           C
ATOM    870  O   ALA A 640      47.300  38.060  61.270  1.00  0.00           O
ATOM    871  N   ILE A 641      47.000  37.990  63.520  1.00  0.00           N
ATOM    872  HN  ILE A 641      47.290  38.270  64.440  1.00  0.00           H
ATOM    873  CA  ILE A 641      46.220  36.770  63.450  1.00  0.00           C
ATOM    874  HA  ILE A 641      46.740  36.110  62.790  1.00  0.00           H
ATOM    875  CB  ILE A 641      46.070  36.080  64.770  1.00  0.00           C
ATOM    876  HB  ILE A 641      47.080  35.820  65.150  1.00  0.00           H
ATOM    877  CG2 ILE A 641      45.250  36.960  65.860  1.00  0.00           C
ATOM    878 HG21 ILE A 641      45.220  36.640  66.920  1.00  0.00           H
ATOM    879 HG22 ILE A 641      44.190  37.040  65.550  1.00  0.00           H
ATOM    880 HG23 ILE A 641      45.690  37.970  65.740  1.00  0.00           H
ATOM    881  CG1 ILE A 641      45.420  34.640  64.630  1.00  0.00           C
ATOM    882 HG11 ILE A 641      45.930  34.030  63.870  1.00  0.00           H
ATOM    883 HG12 ILE A 641      44.370  34.850  64.330  1.00  0.00           H
ATOM    884  CD  ILE A 641      45.340  33.820  65.890  1.00  0.00           C
ATOM    885  HD1 ILE A 641      44.740  34.220  66.730  1.00  0.00           H
ATOM    886  HD2 ILE A 641      46.360  33.650  66.300  1.00  0.00           H
ATOM    887  HD3 ILE A 641      44.950  32.800  65.670  1.00  0.00           H
ATOM    888  C   ILE A 641      44.890  37.060  62.800  1.00  0.00           C
ATOM    889  O   ILE A 641      44.520  36.370  61.880  1.00  0.00           O
ATOM    890  N   GLU A 642      44.230  38.200  63.190  1.00  0.00           N
ATOM    891  HN  GLU A 642      44.630  38.790  63.900  1.00  0.00           H
ATOM    892  CA  GLU A 642      43.030  38.610  62.530  1.00  0.00           C
ATOM    893  HA  GLU A 642      42.270  37.840  62.650  1.00  0.00           H
ATOM    894  CB  GLU A 642      42.440  39.860  63.300  1.00  0.00           C
ATOM    895  HB1 GLU A 642      41.640  40.290  62.660  1.00  0.00           H
ATOM    896  HB2 GLU A 642      43.260  40.610  63.300  1.00  0.00           H
ATOM    897  CG  GLU A 642      42.090  39.510  64.750  1.00  0.00           C
ATOM    898  HG1 GLU A 642      42.060  38.400  64.820  1.00  0.00           H
ATOM    899  HG2 GLU A 642      41.060  39.720  65.080  1.00  0.00           H
ATOM    900  CD  GLU A 642      43.100  40.000  65.840  1.00  0.00           C
ATOM    901  OE1 GLU A 642      44.290  40.530  65.550  1.00  0.00           O
ATOM    902  OE2 GLU A 642      42.800  39.840  67.050  1.00  0.00           O
ATOM    903  C   GLU A 642      43.170  38.920  61.080  1.00  0.00           C
ATOM    904  O   GLU A 642      42.350  38.540  60.220  1.00  0.00           O
ATOM    905  N   SER A 643      44.290  39.500  60.660  1.00  0.00           N
ATOM    906  HN  SER A 643      44.820  39.950  61.380  1.00  0.00           H
ATOM    907  CA  SER A 643      44.710  39.610  59.240  1.00  0.00           C
ATOM    908  HA  SER A 643      43.870  40.020  58.710  1.00  0.00           H
ATOM    909  CB  SER A 643      46.030  40.320  59.180  1.00  0.00           C
ATOM    910  HB1 SER A 643      46.460  40.330  58.160  1.00  0.00           H
ATOM    911  HB2 SER A 643      46.770  39.780  59.790  1.00  0.00           H
ATOM    912  OG  SER A 643      46.060  41.630  59.620  1.00  0.00           O
ATOM    913  HG1 SER A 643      45.760  41.550  60.530  1.00  0.00           H
ATOM    914  C   SER A 643      44.830  38.280  58.570  1.00  0.00           C
ATOM    915  O   SER A 643      44.380  38.170  57.430  1.00  0.00           O
ATOM    916  N   LEU A 644      45.460  37.240  59.120  1.00  0.00           N
ATOM    917  HN  LEU A 644      45.810  37.410  60.040  1.00  0.00           H
ATOM    918  CA  LEU A 644      45.730  35.970  58.420  1.00  0.00           C
ATOM    919  HA  LEU A 644      46.110  36.270  57.450  1.00  0.00           H
ATOM    920  CB  LEU A 644      46.650  35.080  59.320  1.00  0.00           C
ATOM    921  HB1 LEU A 644      46.600  34.030  58.970  1.00  0.00           H
ATOM    922  HB2 LEU A 644      46.380  35.170  60.400  1.00  0.00           H
ATOM    923  CG  LEU A 644      48.100  35.470  59.280  1.00  0.00           C
ATOM    924  HG  LEU A 644      48.140  36.560  59.430  1.00  0.00           H
ATOM    925  CD1 LEU A 644      48.840  34.860  60.440  1.00  0.00           C
ATOM    926 HD11 LEU A 644      48.910  33.760  60.310  1.00  0.00           H
ATOM    927 HD12 LEU A 644      48.540  35.260  61.430  1.00  0.00           H
ATOM    928 HD13 LEU A 644      49.870  35.270  60.450  1.00  0.00           H
ATOM    929  CD2 LEU A 644      48.810  35.190  57.910  1.00  0.00           C
ATOM    930 HD21 LEU A 644      48.260  35.600  57.030  1.00  0.00           H
ATOM    931 HD22 LEU A 644      48.940  34.090  57.890  1.00  0.00           H
ATOM    932 HD23 LEU A 644      49.710  35.830  57.980  1.00  0.00           H
ATOM    933  C   LEU A 644      44.530  35.180  58.130  1.00  0.00           C
ATOM    934  O   LEU A 644      44.360  34.700  57.010  1.00  0.00           O
ATOM    935  N   PHE A 645      43.590  35.130  59.140  1.00  0.00           N
ATOM    936  HN  PHE A 645      43.720  35.570  60.030  1.00  0.00           H
ATOM    937  CA  PHE A 645      42.340  34.500  59.080  1.00  0.00           C
ATOM    938  HA  PHE A 645      42.590  33.520  58.690  1.00  0.00           H
ATOM    939  CB  PHE A 645      41.680  34.500  60.590  1.00  0.00           C
ATOM    940  HB1 PHE A 645      41.670  35.530  61.000  1.00  0.00           H
ATOM    941  HB2 PHE A 645      42.410  33.900  61.190  1.00  0.00           H
ATOM    942  CG  PHE A 645      40.220  34.060  60.700  1.00  0.00           C
ATOM    943  CD1 PHE A 645      39.600  33.210  59.780  1.00  0.00           C
ATOM    944  HD1 PHE A 645      40.180  33.030  58.890  1.00  0.00           H
ATOM    945  CE1 PHE A 645      38.310  32.700  59.960  1.00  0.00           C
ATOM    946  HE1 PHE A 645      37.800  32.100  59.210  1.00  0.00           H
ATOM    947  CZ  PHE A 645      37.570  33.140  61.120  1.00  0.00           C
ATOM    948  HZ  PHE A 645      36.550  32.870  61.320  1.00  0.00           H
ATOM    949  CD2 PHE A 645      39.540  34.350  61.840  1.00  0.00           C
ATOM    950  HD2 PHE A 645      40.090  35.040  62.450  1.00  0.00           H
ATOM    951  CE2 PHE A 645      38.210  33.890  62.100  1.00  0.00           C
ATOM    952  HE2 PHE A 645      37.770  34.170  63.050  1.00  0.00           H
ATOM    953  C   PHE A 645      41.350  35.340  58.140  1.00  0.00           C
ATOM    954  O   PHE A 645      40.620  34.770  57.370  1.00  0.00           O
ATOM    955  N   GLY A 646      41.360  36.680  58.210  1.00  0.00           N
ATOM    956  HN  GLY A 646      41.740  37.180  58.980  1.00  0.00           H
ATOM    957  CA  GLY A 646      40.610  37.510  57.270  1.00  0.00           C
ATOM    958  HA1 GLY A 646      40.650  38.560  57.540  1.00  0.00           H
ATOM    959  HA2 GLY A 646      39.570  37.240  57.380  1.00  0.00           H
ATOM    960  C   GLY A 646      41.080  37.440  55.780  1.00  0.00           C
ATOM    961  O   GLY A 646      40.300  37.640  54.810  1.00  0.00           O
ATOM    962  N   ALA A 647      42.380  37.310  55.610  1.00  0.00           N
ATOM    963  HN  ALA A 647      43.060  37.260  56.340  1.00  0.00           H
ATOM    964  CA  ALA A 647      42.960  37.040  54.270  1.00  0.00           C
ATOM    965  HA  ALA A 647      42.600  37.780  53.580  1.00  0.00           H
ATOM    966  CB  ALA A 647      44.480  37.050  54.380  1.00  0.00           C
ATOM    967  HB1 ALA A 647      44.700  38.050  54.810  1.00  0.00           H
ATOM    968  HB2 ALA A 647      44.940  36.920  53.390  1.00  0.00           H
ATOM    969  HB3 ALA A 647      44.930  36.370  55.140  1.00  0.00           H
ATOM    970  C   ALA A 647      42.460  35.690  53.670  1.00  0.00           C
ATOM    971  O   ALA A 647      41.820  35.620  52.640  1.00  0.00           O
ATOM    972  N   SER A 648      42.640  34.560  54.400  1.00  0.00           N
ATOM    973  HN  SER A 648      43.040  34.640  55.310  1.00  0.00           H
ATOM    974  CA  SER A 648      42.290  33.230  54.010  1.00  0.00           C
ATOM    975  HA  SER A 648      42.570  32.960  52.990  1.00  0.00           H
ATOM    976  CB  SER A 648      42.990  32.110  54.770  1.00  0.00           C
ATOM    977  HB1 SER A 648      44.050  32.200  54.440  1.00  0.00           H
ATOM    978  HB2 SER A 648      42.700  31.070  54.560  1.00  0.00           H
ATOM    979  OG  SER A 648      42.880  32.300  56.180  1.00  0.00           O
ATOM    980  HG1 SER A 648      43.450  33.040  56.400  1.00  0.00           H
ATOM    981  C   SER A 648      40.800  32.970  53.980  1.00  0.00           C
ATOM    982  O   SER A 648      40.360  32.360  53.040  1.00  0.00           O
ATOM    983  N   LEU A 649      39.920  33.440  54.910  1.00  0.00           N
ATOM    984  HN  LEU A 649      40.230  33.830  55.770  1.00  0.00           H
ATOM    985  CA  LEU A 649      38.470  33.340  54.770  1.00  0.00           C
ATOM    986  HA  LEU A 649      38.260  32.330  54.440  1.00  0.00           H
ATOM    987  CB  LEU A 649      37.740  33.640  56.110  1.00  0.00           C
ATOM    988  HB1 LEU A 649      38.090  34.620  56.480  1.00  0.00           H
ATOM    989  HB2 LEU A 649      37.980  32.920  56.930  1.00  0.00           H
ATOM    990  CG  LEU A 649      36.210  33.750  56.070  1.00  0.00           C
ATOM    991  HG  LEU A 649      36.040  34.580  55.360  1.00  0.00           H
ATOM    992  CD1 LEU A 649      35.520  32.460  55.640  1.00  0.00           C
ATOM    993 HD11 LEU A 649      35.780  31.690  56.390  1.00  0.00           H
ATOM    994 HD12 LEU A 649      35.920  32.200  54.630  1.00  0.00           H
ATOM    995 HD13 LEU A 649      34.440  32.710  55.590  1.00  0.00           H
ATOM    996  CD2 LEU A 649      35.670  34.220  57.450  1.00  0.00           C
ATOM    997 HD21 LEU A 649      35.930  33.450  58.210  1.00  0.00           H
ATOM    998 HD22 LEU A 649      34.570  34.300  57.350  1.00  0.00           H
ATOM    999 HD23 LEU A 649      35.970  35.230  57.810  1.00  0.00           H
ATOM   1000  C   LEU A 649      38.000  34.160  53.530  1.00  0.00           C
ATOM   1001  O   LEU A 649      37.160  33.600  52.840  1.00  0.00           O
ATOM   1002  N   THR A 650      38.530  35.370  53.350  1.00  0.00           N
ATOM   1003  HN  THR A 650      39.180  35.800  53.970  1.00  0.00           H
ATOM   1004  CA  THR A 650      38.100  36.090  52.190  1.00  0.00           C
ATOM   1005  HA  THR A 650      37.030  36.110  52.310  1.00  0.00           H
ATOM   1006  CB  THR A 650      38.640  37.560  52.190  1.00  0.00           C
ATOM   1007  HB  THR A 650      39.740  37.510  52.060  1.00  0.00           H
ATOM   1008  OG1 THR A 650      38.170  38.280  53.320  1.00  0.00           O
ATOM   1009  HG1 THR A 650      38.800  38.060  54.010  1.00  0.00           H
ATOM   1010  CG2 THR A 650      38.080  38.380  50.990  1.00  0.00           C
ATOM   1011 HG21 THR A 650      36.970  38.290  51.000  1.00  0.00           H
ATOM   1012 HG22 THR A 650      38.490  38.000  50.030  1.00  0.00           H
ATOM   1013 HG23 THR A 650      38.400  39.450  51.040  1.00  0.00           H
ATOM   1014  C   THR A 650      38.520  35.410  50.900  1.00  0.00           C
ATOM   1015  O   THR A 650      37.750  35.220  49.900  1.00  0.00           O
ATOM   1016  N   GLY A 651      39.830  35.080  50.800  1.00  0.00           N
ATOM   1017  HN  GLY A 651      40.400  35.090  51.630  1.00  0.00           H
ATOM   1018  CA  GLY A 651      40.480  34.550  49.610  1.00  0.00           C
ATOM   1019  HA1 GLY A 651      41.530  34.470  49.800  1.00  0.00           H
ATOM   1020  HA2 GLY A 651      40.250  35.100  48.720  1.00  0.00           H
ATOM   1021  C   GLY A 651      40.060  33.190  49.160  1.00  0.00           C
ATOM   1022  O   GLY A 651      39.970  32.980  47.960  1.00  0.00           O
ATOM   1023  N   ILE A 652      39.770  32.180  50.010  1.00  0.00           N
ATOM   1024  HN  ILE A 652      39.870  32.280  51.000  1.00  0.00           H
ATOM   1025  CA  ILE A 652      39.120  30.930  49.720  1.00  0.00           C
ATOM   1026  HA  ILE A 652      39.700  30.340  49.030  1.00  0.00           H
ATOM   1027  CB  ILE A 652      39.190  30.110  50.930  1.00  0.00           C
ATOM   1028  HB  ILE A 652      38.560  30.580  51.720  1.00  0.00           H
ATOM   1029  CG2 ILE A 652      38.390  28.830  50.650  1.00  0.00           C
ATOM   1030 HG21 ILE A 652      38.220  28.240  51.580  1.00  0.00           H
ATOM   1031 HG22 ILE A 652      39.000  28.170  49.980  1.00  0.00           H
ATOM   1032 HG23 ILE A 652      37.400  28.870  50.140  1.00  0.00           H
ATOM   1033  CG1 ILE A 652      40.610  29.870  51.380  1.00  0.00           C
ATOM   1034 HG11 ILE A 652      41.200  30.790  51.550  1.00  0.00           H
ATOM   1035 HG12 ILE A 652      41.040  29.190  50.610  1.00  0.00           H
ATOM   1036  CD  ILE A 652      40.600  29.050  52.690  1.00  0.00           C
ATOM   1037  HD1 ILE A 652      40.000  28.120  52.580  1.00  0.00           H
ATOM   1038  HD2 ILE A 652      40.240  29.670  53.540  1.00  0.00           H
ATOM   1039  HD3 ILE A 652      41.670  28.760  52.830  1.00  0.00           H
ATOM   1040  C   ILE A 652      37.800  31.110  49.100  1.00  0.00           C
ATOM   1041  O   ILE A 652      37.480  30.500  48.090  1.00  0.00           O
ATOM   1042  N   ALA A 653      36.920  31.980  49.710  1.00  0.00           N
ATOM   1043  HN  ALA A 653      37.200  32.550  50.480  1.00  0.00           H
ATOM   1044  CA  ALA A 653      35.620  32.230  49.090  1.00  0.00           C
ATOM   1045  HA  ALA A 653      35.190  31.260  48.860  1.00  0.00           H
ATOM   1046  CB  ALA A 653      34.750  33.040  50.020  1.00  0.00           C
ATOM   1047  HB1 ALA A 653      33.710  33.160  49.670  1.00  0.00           H
ATOM   1048  HB2 ALA A 653      35.160  34.040  50.250  1.00  0.00           H
ATOM   1049  HB3 ALA A 653      34.650  32.590  51.040  1.00  0.00           H
ATOM   1050  C   ALA A 653      35.750  32.910  47.730  1.00  0.00           C
ATOM   1051  O   ALA A 653      35.300  32.390  46.650  1.00  0.00           O
ATOM   1052  N   TYR A 654      36.530  34.020  47.650  1.00  0.00           N
ATOM   1053  HN  TYR A 654      37.140  34.360  48.360  1.00  0.00           H
ATOM   1054  CA  TYR A 654      36.770  34.800  46.420  1.00  0.00           C
ATOM   1055  HA  TYR A 654      35.800  35.220  46.160  1.00  0.00           H
ATOM   1056  CB  TYR A 654      37.850  35.880  46.880  1.00  0.00           C
ATOM   1057  HB1 TYR A 654      38.760  35.380  47.280  1.00  0.00           H
ATOM   1058  HB2 TYR A 654      37.410  36.350  47.780  1.00  0.00           H
ATOM   1059  CG  TYR A 654      38.290  36.840  45.880  1.00  0.00           C
ATOM   1060  CD1 TYR A 654      39.430  36.520  45.140  1.00  0.00           C
ATOM   1061  HD1 TYR A 654      39.990  35.620  45.370  1.00  0.00           H
ATOM   1062  CE1 TYR A 654      40.000  37.540  44.340  1.00  0.00           C
ATOM   1063  HE1 TYR A 654      40.850  37.310  43.720  1.00  0.00           H
ATOM   1064  CZ  TYR A 654      39.280  38.690  44.070  1.00  0.00           C
ATOM   1065  OH  TYR A 654      39.600  39.570  43.100  1.00  0.00           O
ATOM   1066  HH  TYR A 654      40.090  39.110  42.420  1.00  0.00           H
ATOM   1067  CD2 TYR A 654      37.680  38.090  45.750  1.00  0.00           C
ATOM   1068  HD2 TYR A 654      36.830  38.310  46.390  1.00  0.00           H
ATOM   1069  CE2 TYR A 654      38.110  38.980  44.780  1.00  0.00           C
ATOM   1070  HE2 TYR A 654      37.650  39.930  44.560  1.00  0.00           H
ATOM   1071  C   TYR A 654      37.380  34.050  45.240  1.00  0.00           C
ATOM   1072  O   TYR A 654      37.030  34.220  44.120  1.00  0.00           O
ATOM   1073  N   SER A 655      38.300  33.150  45.410  1.00  0.00           N
ATOM   1074  HN  SER A 655      38.630  33.040  46.330  1.00  0.00           H
ATOM   1075  CA  SER A 655      38.730  32.120  44.470  1.00  0.00           C
ATOM   1076  HA  SER A 655      38.760  32.710  43.570  1.00  0.00           H
ATOM   1077  CB  SER A 655      40.180  31.520  44.830  1.00  0.00           C
ATOM   1078  HB1 SER A 655      40.980  32.290  44.840  1.00  0.00           H
ATOM   1079  HB2 SER A 655      40.380  30.650  44.140  1.00  0.00           H
ATOM   1080  OG  SER A 655      40.120  30.980  46.100  1.00  0.00           O
ATOM   1081  HG1 SER A 655      40.100  31.770  46.660  1.00  0.00           H
ATOM   1082  C   SER A 655      37.700  31.090  44.170  1.00  0.00           C
ATOM   1083  O   SER A 655      37.470  30.690  43.010  1.00  0.00           O
ATOM   1084  N   LEU A 656      37.020  30.540  45.220  1.00  0.00           N
ATOM   1085  HN  LEU A 656      37.290  30.790  46.150  1.00  0.00           H
ATOM   1086  CA  LEU A 656      36.080  29.390  45.080  1.00  0.00           C
ATOM   1087  HA  LEU A 656      36.650  28.660  44.550  1.00  0.00           H
ATOM   1088  CB  LEU A 656      35.530  28.890  46.390  1.00  0.00           C
ATOM   1089  HB1 LEU A 656      34.760  29.600  46.770  1.00  0.00           H
ATOM   1090  HB2 LEU A 656      36.350  28.830  47.130  1.00  0.00           H
ATOM   1091  CG  LEU A 656      34.880  27.460  46.320  1.00  0.00           C
ATOM   1092  HG  LEU A 656      34.110  27.450  45.520  1.00  0.00           H
ATOM   1093  CD1 LEU A 656      35.890  26.350  45.970  1.00  0.00           C
ATOM   1094 HD11 LEU A 656      35.370  25.400  45.740  1.00  0.00           H
ATOM   1095 HD12 LEU A 656      36.650  26.260  46.780  1.00  0.00           H
ATOM   1096 HD13 LEU A 656      36.480  26.590  45.060  1.00  0.00           H
ATOM   1097  CD2 LEU A 656      34.200  27.080  47.640  1.00  0.00           C
ATOM   1098 HD21 LEU A 656      34.990  27.190  48.420  1.00  0.00           H
ATOM   1099 HD22 LEU A 656      33.900  26.010  47.610  1.00  0.00           H
ATOM   1100 HD23 LEU A 656      33.390  27.780  47.920  1.00  0.00           H
ATOM   1101  C   LEU A 656      34.850  29.680  44.200  1.00  0.00           C
ATOM   1102  O   LEU A 656      34.450  28.810  43.410  1.00  0.00           O
ATOM   1103  N   PHE A 657      34.260  30.940  44.380  1.00  0.00           N
ATOM   1104  HN  PHE A 657      34.540  31.490  45.160  1.00  0.00           H
ATOM   1105  CA  PHE A 657      33.120  31.340  43.640  1.00  0.00           C
ATOM   1106  HA  PHE A 657      32.660  30.450  43.250  1.00  0.00           H
ATOM   1107  CB  PHE A 657      32.190  32.190  44.470  1.00  0.00           C
ATOM   1108  HB1 PHE A 657      31.210  32.360  43.970  1.00  0.00           H
ATOM   1109  HB2 PHE A 657      32.700  33.130  44.760  1.00  0.00           H
ATOM   1110  CG  PHE A 657      31.990  31.410  45.790  1.00  0.00           C
ATOM   1111  CD1 PHE A 657      32.160  32.080  47.020  1.00  0.00           C
ATOM   1112  HD1 PHE A 657      32.580  33.070  47.090  1.00  0.00           H
ATOM   1113  CE1 PHE A 657      32.010  31.380  48.200  1.00  0.00           C
ATOM   1114  HE1 PHE A 657      32.250  31.940  49.100  1.00  0.00           H
ATOM   1115  CZ  PHE A 657      31.560  30.080  48.240  1.00  0.00           C
ATOM   1116  HZ  PHE A 657      31.340  29.620  49.200  1.00  0.00           H
ATOM   1117  CD2 PHE A 657      31.370  30.140  45.820  1.00  0.00           C
ATOM   1118  HD2 PHE A 657      30.980  29.770  44.890  1.00  0.00           H
ATOM   1119  CE2 PHE A 657      31.280  29.430  47.030  1.00  0.00           C
ATOM   1120  HE2 PHE A 657      31.050  28.370  47.040  1.00  0.00           H
ATOM   1121  C   PHE A 657      33.610  32.330  42.570  1.00  0.00           C
ATOM   1122  O   PHE A 657      32.900  33.100  41.990  1.00  0.00           O
ATOM   1123  N   ALA A 658      34.910  32.210  42.270  1.00  0.00           N
ATOM   1124  HN  ALA A 658      35.610  31.840  42.880  1.00  0.00           H
ATOM   1125  CA  ALA A 658      35.630  32.660  41.090  1.00  0.00           C
ATOM   1126  HA  ALA A 658      36.590  32.830  41.550  1.00  0.00           H
ATOM   1127  CB  ALA A 658      35.640  31.520  39.990  1.00  0.00           C
ATOM   1128  HB1 ALA A 658      34.680  31.490  39.440  1.00  0.00           H
ATOM   1129  HB2 ALA A 658      35.870  30.550  40.480  1.00  0.00           H
ATOM   1130  HB3 ALA A 658      36.480  31.790  39.300  1.00  0.00           H
ATOM   1131  C   ALA A 658      35.290  34.010  40.540  1.00  0.00           C
ATOM   1132  O   ALA A 658      34.770  34.150  39.440  1.00  0.00           O
ATOM   1133  N   GLY A 659      35.620  35.130  41.360  1.00  0.00           N
ATOM   1134  HN  GLY A 659      36.090  35.000  42.230  1.00  0.00           H
ATOM   1135  CA  GLY A 659      35.470  36.560  41.150  1.00  0.00           C
ATOM   1136  HA1 GLY A 659      35.830  37.080  42.010  1.00  0.00           H
ATOM   1137  HA2 GLY A 659      34.410  36.780  41.130  1.00  0.00           H
ATOM   1138  C   GLY A 659      36.130  37.090  39.930  1.00  0.00           C
ATOM   1139  O   GLY A 659      35.480  37.840  39.220  1.00  0.00           O
ATOM   1140  N   GLN A 660      37.360  36.550  39.680  1.00  0.00           N
ATOM   1141  HN  GLN A 660      37.820  35.960  40.360  1.00  0.00           H
ATOM   1142  CA  GLN A 660      38.140  36.770  38.490  1.00  0.00           C
ATOM   1143  HA  GLN A 660      37.520  36.570  37.640  1.00  0.00           H
ATOM   1144  CB  GLN A 660      38.570  38.240  38.410  1.00  0.00           C
ATOM   1145  HB1 GLN A 660      39.260  38.430  39.260  1.00  0.00           H
ATOM   1146  HB2 GLN A 660      37.660  38.850  38.580  1.00  0.00           H
ATOM   1147  CG  GLN A 660      39.110  38.740  37.020  1.00  0.00           C
ATOM   1148  HG1 GLN A 660      39.990  38.100  36.790  1.00  0.00           H
ATOM   1149  HG2 GLN A 660      39.360  39.830  37.050  1.00  0.00           H
ATOM   1150  CD  GLN A 660      38.080  38.550  35.960  1.00  0.00           C
ATOM   1151  OE1 GLN A 660      38.090  37.600  35.210  1.00  0.00           O
ATOM   1152  NE2 GLN A 660      36.970  39.350  35.900  1.00  0.00           N
ATOM   1153 HE21 GLN A 660      36.330  39.130  35.170  1.00  0.00           H
ATOM   1154 HE22 GLN A 660      36.780  39.940  36.680  1.00  0.00           H
ATOM   1155  C   GLN A 660      39.400  35.890  38.660  1.00  0.00           C
ATOM   1156  O   GLN A 660      40.230  36.120  39.500  1.00  0.00           O
ATOM   1157  N   PRO A 661      39.390  34.720  37.980  1.00  0.00           N
ATOM   1158  CD  PRO A 661      38.410  34.290  36.990  1.00  0.00           C
ATOM   1159  HD1 PRO A 661      38.670  34.980  36.160  1.00  0.00           H
ATOM   1160  HD2 PRO A 661      37.350  34.460  37.280  1.00  0.00           H
ATOM   1161  CA  PRO A 661      40.090  33.570  38.490  1.00  0.00           C
ATOM   1162  HA  PRO A 661      39.590  33.270  39.400  1.00  0.00           H
ATOM   1163  CB  PRO A 661      39.950  32.490  37.400  1.00  0.00           C
ATOM   1164  HB1 PRO A 661      39.990  31.480  37.870  1.00  0.00           H
ATOM   1165  HB2 PRO A 661      40.770  32.610  36.660  1.00  0.00           H
ATOM   1166  CG  PRO A 661      38.610  32.790  36.680  1.00  0.00           C
ATOM   1167  HG1 PRO A 661      38.710  32.710  35.570  1.00  0.00           H
ATOM   1168  HG2 PRO A 661      37.780  32.140  37.030  1.00  0.00           H
ATOM   1169  C   PRO A 661      41.590  33.660  38.900  1.00  0.00           C
ATOM   1170  O   PRO A 661      41.810  33.090  39.950  1.00  0.00           O
ATOM   1171  N   LEU A 662      42.450  34.340  38.250  1.00  0.00           N
ATOM   1172  HN  LEU A 662      42.180  34.630  37.340  1.00  0.00           H
ATOM   1173  CA  LEU A 662      43.860  34.360  38.660  1.00  0.00           C
ATOM   1174  HA  LEU A 662      44.050  33.420  39.160  1.00  0.00           H
ATOM   1175  CB  LEU A 662      44.710  34.330  37.390  1.00  0.00           C
ATOM   1176  HB1 LEU A 662      45.740  34.080  37.720  1.00  0.00           H
ATOM   1177  HB2 LEU A 662      44.740  35.320  36.900  1.00  0.00           H
ATOM   1178  CG  LEU A 662      44.450  33.210  36.350  1.00  0.00           C
ATOM   1179  HG  LEU A 662      43.420  33.470  36.040  1.00  0.00           H
ATOM   1180  CD1 LEU A 662      45.480  33.210  35.250  1.00  0.00           C
ATOM   1181 HD11 LEU A 662      45.310  32.370  34.530  1.00  0.00           H
ATOM   1182 HD12 LEU A 662      46.490  33.260  35.720  1.00  0.00           H
ATOM   1183 HD13 LEU A 662      45.250  34.160  34.720  1.00  0.00           H
ATOM   1184  CD2 LEU A 662      44.420  31.800  36.980  1.00  0.00           C
ATOM   1185 HD21 LEU A 662      45.360  31.410  37.430  1.00  0.00           H
ATOM   1186 HD22 LEU A 662      44.280  31.110  36.120  1.00  0.00           H
ATOM   1187 HD23 LEU A 662      43.630  31.540  37.710  1.00  0.00           H
ATOM   1188  C   LEU A 662      44.070  35.580  39.630  1.00  0.00           C
ATOM   1189  O   LEU A 662      45.120  35.870  40.150  1.00  0.00           O
ATOM   1190  N   THR A 663      43.060  36.380  39.980  1.00  0.00           N
ATOM   1191  HN  THR A 663      42.130  36.220  39.670  1.00  0.00           H
ATOM   1192  CA  THR A 663      43.360  37.450  40.940  1.00  0.00           C
ATOM   1193  HA  THR A 663      44.280  37.810  40.500  1.00  0.00           H
ATOM   1194  CB  THR A 663      42.360  38.610  40.850  1.00  0.00           C
ATOM   1195  HB  THR A 663      42.620  39.480  41.500  1.00  0.00           H
ATOM   1196  OG1 THR A 663      41.040  38.270  41.220  1.00  0.00           O
ATOM   1197  HG1 THR A 663      40.900  37.530  40.620  1.00  0.00           H
ATOM   1198  CG2 THR A 663      42.300  39.030  39.410  1.00  0.00           C
ATOM   1199 HG21 THR A 663      43.230  39.470  38.990  1.00  0.00           H
ATOM   1200 HG22 THR A 663      41.590  39.880  39.290  1.00  0.00           H
ATOM   1201 HG23 THR A 663      41.880  38.310  38.680  1.00  0.00           H
ATOM   1202  C   THR A 663      43.730  36.960  42.350  1.00  0.00           C
ATOM   1203  O   THR A 663      43.060  36.190  43.000  1.00  0.00           O
ATOM   1204  N   ILE A 664      44.800  37.640  42.940  1.00  0.00           N
ATOM   1205  HN  ILE A 664      45.230  38.350  42.400  1.00  0.00           H
ATOM   1206  CA  ILE A 664      45.420  37.370  44.180  1.00  0.00           C
ATOM   1207  HA  ILE A 664      44.930  36.540  44.650  1.00  0.00           H
ATOM   1208  CB  ILE A 664      46.930  37.070  43.950  1.00  0.00           C
ATOM   1209  HB  ILE A 664      47.420  37.920  43.440  1.00  0.00           H
ATOM   1210  CG2 ILE A 664      47.740  36.900  45.280  1.00  0.00           C
ATOM   1211 HG21 ILE A 664      48.710  36.400  45.070  1.00  0.00           H
ATOM   1212 HG22 ILE A 664      47.200  36.200  45.940  1.00  0.00           H
ATOM   1213 HG23 ILE A 664      47.790  37.770  45.970  1.00  0.00           H
ATOM   1214  CG1 ILE A 664      47.220  35.780  43.130  1.00  0.00           C
ATOM   1215 HG11 ILE A 664      48.330  35.750  43.020  1.00  0.00           H
ATOM   1216 HG12 ILE A 664      46.790  35.900  42.110  1.00  0.00           H
ATOM   1217  CD  ILE A 664      46.750  34.430  43.830  1.00  0.00           C
ATOM   1218  HD1 ILE A 664      47.400  34.220  44.700  1.00  0.00           H
ATOM   1219  HD2 ILE A 664      46.830  33.620  43.070  1.00  0.00           H
ATOM   1220  HD3 ILE A 664      45.680  34.490  44.090  1.00  0.00           H
ATOM   1221  C   ILE A 664      45.280  38.580  45.110  1.00  0.00           C
ATOM   1222  O   ILE A 664      45.760  39.680  44.770  1.00  0.00           O
ATOM   1223  N   LEU A 665      44.590  38.400  46.320  1.00  0.00           N
ATOM   1224  HN  LEU A 665      44.080  37.570  46.480  1.00  0.00           H
ATOM   1225  CA  LEU A 665      44.390  39.410  47.390  1.00  0.00           C
ATOM   1226  HA  LEU A 665      43.880  40.250  46.920  1.00  0.00           H
ATOM   1227  CB  LEU A 665      43.480  39.020  48.530  1.00  0.00           C
ATOM   1228  HB1 LEU A 665      43.270  39.810  49.290  1.00  0.00           H
ATOM   1229  HB2 LEU A 665      44.090  38.190  48.930  1.00  0.00           H
ATOM   1230  CG  LEU A 665      42.090  38.390  48.170  1.00  0.00           C
ATOM   1231  HG  LEU A 665      42.210  37.500  47.520  1.00  0.00           H
ATOM   1232  CD1 LEU A 665      41.360  37.820  49.430  1.00  0.00           C
ATOM   1233 HD11 LEU A 665      42.070  37.260  50.070  1.00  0.00           H
ATOM   1234 HD12 LEU A 665      40.450  37.280  49.120  1.00  0.00           H
ATOM   1235 HD13 LEU A 665      40.930  38.630  50.060  1.00  0.00           H
ATOM   1236  CD2 LEU A 665      41.210  39.470  47.490  1.00  0.00           C
ATOM   1237 HD21 LEU A 665      41.650  39.560  46.470  1.00  0.00           H
ATOM   1238 HD22 LEU A 665      41.180  40.520  47.870  1.00  0.00           H
ATOM   1239 HD23 LEU A 665      40.140  39.170  47.470  1.00  0.00           H
ATOM   1240  C   LEU A 665      45.680  39.930  47.960  1.00  0.00           C
ATOM   1241  O   LEU A 665      46.720  39.270  48.050  1.00  0.00           O
ATOM   1242  N   GLY A 666      45.610  41.220  48.390  1.00  0.00           N
ATOM   1243  HN  GLY A 666      44.740  41.700  48.370  1.00  0.00           H
ATOM   1244  CA  GLY A 666      46.600  41.880  49.260  1.00  0.00           C
ATOM   1245  HA1 GLY A 666      47.260  42.390  48.590  1.00  0.00           H
ATOM   1246  HA2 GLY A 666      47.080  41.060  49.780  1.00  0.00           H
ATOM   1247  C   GLY A 666      45.940  42.830  50.260  1.00  0.00           C
ATOM   1248  O   GLY A 666      44.740  42.870  50.400  1.00  0.00           O
ATOM   1249  N   SER A 667      46.820  43.680  50.920  1.00  0.00           N
ATOM   1250  HN  SER A 667      47.750  43.740  50.570  1.00  0.00           H
ATOM   1251  CA  SER A 667      46.330  44.600  51.970  1.00  0.00           C
ATOM   1252  HA  SER A 667      45.660  44.090  52.640  1.00  0.00           H
ATOM   1253  CB  SER A 667      47.490  45.150  52.800  1.00  0.00           C
ATOM   1254  HB1 SER A 667      47.920  44.290  53.360  1.00  0.00           H
ATOM   1255  HB2 SER A 667      47.140  45.900  53.540  1.00  0.00           H
ATOM   1256  OG  SER A 667      48.510  45.670  51.950  1.00  0.00           O
ATOM   1257  HG1 SER A 667      48.360  46.620  52.070  1.00  0.00           H
ATOM   1258  C   SER A 667      45.590  45.710  51.250  1.00  0.00           C
ATOM   1259  O   SER A 667      45.990  46.110  50.130  1.00  0.00           O
ATOM   1260  N   THR A 668      44.560  46.320  51.890  1.00  0.00           N
ATOM   1261  HN  THR A 668      44.440  46.130  52.860  1.00  0.00           H
ATOM   1262  CA  THR A 668      43.830  47.540  51.440  1.00  0.00           C
ATOM   1263  HA  THR A 668      43.700  47.530  50.360  1.00  0.00           H
ATOM   1264  CB  THR A 668      42.490  47.700  52.190  1.00  0.00           C
ATOM   1265  HB  THR A 668      42.040  46.700  51.980  1.00  0.00           H
ATOM   1266  OG1 THR A 668      41.620  48.740  51.740  1.00  0.00           O
ATOM   1267  HG1 THR A 668      41.760  48.810  50.780  1.00  0.00           H
ATOM   1268  CG2 THR A 668      42.600  47.900  53.680  1.00  0.00           C
ATOM   1269 HG21 THR A 668      43.100  48.870  53.900  1.00  0.00           H
ATOM   1270 HG22 THR A 668      43.250  47.110  54.110  1.00  0.00           H
ATOM   1271 HG23 THR A 668      41.600  47.820  54.160  1.00  0.00           H
ATOM   1272  C   THR A 668      44.610  48.790  51.710  1.00  0.00           C
ATOM   1273  O   THR A 668      45.510  48.850  52.520  1.00  0.00           O
ATOM   1274  N   GLY A 669      44.360  49.870  50.880  1.00  0.00           N
ATOM   1275  HN  GLY A 669      43.520  49.850  50.340  1.00  0.00           H
ATOM   1276  CA  GLY A 669      44.960  51.210  50.970  1.00  0.00           C
ATOM   1277  HA1 GLY A 669      45.270  51.540  50.000  1.00  0.00           H
ATOM   1278  HA2 GLY A 669      45.830  51.170  51.610  1.00  0.00           H
ATOM   1279  C   GLY A 669      44.030  52.100  51.750  1.00  0.00           C
ATOM   1280  O   GLY A 669      44.080  52.180  52.930  1.00  0.00           O
ATOM   1281  N   PRO A 670      43.220  52.900  51.050  1.00  0.00           N
ATOM   1282  CD  PRO A 670      42.950  52.680  49.640  1.00  0.00           C
ATOM   1283  HD1 PRO A 670      42.830  51.570  49.510  1.00  0.00           H
ATOM   1284  HD2 PRO A 670      43.770  53.070  49.020  1.00  0.00           H
ATOM   1285  CA  PRO A 670      42.370  53.970  51.670  1.00  0.00           C
ATOM   1286  HA  PRO A 670      43.120  54.640  52.060  1.00  0.00           H
ATOM   1287  CB  PRO A 670      41.520  54.420  50.530  1.00  0.00           C
ATOM   1288  HB1 PRO A 670      41.720  55.480  50.270  1.00  0.00           H
ATOM   1289  HB2 PRO A 670      40.470  54.490  50.910  1.00  0.00           H
ATOM   1290  CG  PRO A 670      41.590  53.340  49.450  1.00  0.00           C
ATOM   1291  HG1 PRO A 670      40.710  52.670  49.500  1.00  0.00           H
ATOM   1292  HG2 PRO A 670      41.590  53.790  48.440  1.00  0.00           H
ATOM   1293  C   PRO A 670      41.610  53.570  52.930  1.00  0.00           C
ATOM   1294  O   PRO A 670      41.380  54.430  53.820  1.00  0.00           O
ATOM   1295  N   VAL A 671      41.140  52.320  53.000  1.00  0.00           N
ATOM   1296  HN  VAL A 671      41.130  51.900  52.090  1.00  0.00           H
ATOM   1297  CA  VAL A 671      40.480  51.780  54.150  1.00  0.00           C
ATOM   1298  HA  VAL A 671      39.830  52.540  54.550  1.00  0.00           H
ATOM   1299  CB  VAL A 671      39.710  50.510  53.810  1.00  0.00           C
ATOM   1300  HB  VAL A 671      40.430  49.690  53.570  1.00  0.00           H
ATOM   1301  CG1 VAL A 671      38.890  50.010  55.040  1.00  0.00           C
ATOM   1302 HG11 VAL A 671      39.590  49.800  55.880  1.00  0.00           H
ATOM   1303 HG12 VAL A 671      38.260  49.210  54.600  1.00  0.00           H
ATOM   1304 HG13 VAL A 671      38.160  50.770  55.380  1.00  0.00           H
ATOM   1305  CG2 VAL A 671      38.750  50.710  52.660  1.00  0.00           C
ATOM   1306 HG21 VAL A 671      39.250  51.070  51.740  1.00  0.00           H
ATOM   1307 HG22 VAL A 671      37.990  51.470  52.960  1.00  0.00           H
ATOM   1308 HG23 VAL A 671      38.140  49.800  52.480  1.00  0.00           H
ATOM   1309  C   VAL A 671      41.330  51.620  55.350  1.00  0.00           C
ATOM   1310  O   VAL A 671      40.770  51.730  56.450  1.00  0.00           O
ATOM   1311  N   LEU A 672      42.600  51.240  55.240  1.00  0.00           N
ATOM   1312  HN  LEU A 672      43.070  51.140  54.370  1.00  0.00           H
ATOM   1313  CA  LEU A 672      43.550  51.200  56.360  1.00  0.00           C
ATOM   1314  HA  LEU A 672      43.090  50.560  57.090  1.00  0.00           H
ATOM   1315  CB  LEU A 672      44.920  50.400  56.050  1.00  0.00           C
ATOM   1316  HB1 LEU A 672      45.190  50.780  55.040  1.00  0.00           H
ATOM   1317  HB2 LEU A 672      44.660  49.340  55.880  1.00  0.00           H
ATOM   1318  CG  LEU A 672      46.070  50.490  57.060  1.00  0.00           C
ATOM   1319  HG  LEU A 672      46.370  51.560  57.130  1.00  0.00           H
ATOM   1320  CD1 LEU A 672      45.740  49.760  58.360  1.00  0.00           C
ATOM   1321 HD11 LEU A 672      46.660  49.420  58.850  1.00  0.00           H
ATOM   1322 HD12 LEU A 672      45.230  48.800  58.120  1.00  0.00           H
ATOM   1323 HD13 LEU A 672      45.110  50.400  59.020  1.00  0.00           H
ATOM   1324  CD2 LEU A 672      47.270  49.770  56.470  1.00  0.00           C
ATOM   1325 HD21 LEU A 672      47.030  48.740  56.160  1.00  0.00           H
ATOM   1326 HD22 LEU A 672      48.150  49.670  57.140  1.00  0.00           H
ATOM   1327 HD23 LEU A 672      47.660  50.380  55.620  1.00  0.00           H
ATOM   1328  C   LEU A 672      43.740  52.530  57.050  1.00  0.00           C
ATOM   1329  O   LEU A 672      43.640  52.630  58.280  1.00  0.00           O
ATOM   1330  N   VAL A 673      43.800  53.520  56.210  1.00  0.00           N
ATOM   1331  HN  VAL A 673      44.030  53.370  55.250  1.00  0.00           H
ATOM   1332  CA  VAL A 673      43.770  54.890  56.620  1.00  0.00           C
ATOM   1333  HA  VAL A 673      44.560  55.090  57.350  1.00  0.00           H
ATOM   1334  CB  VAL A 673      44.040  55.720  55.400  1.00  0.00           C
ATOM   1335  HB  VAL A 673      43.290  55.540  54.590  1.00  0.00           H
ATOM   1336  CG1 VAL A 673      43.840  57.210  55.620  1.00  0.00           C
ATOM   1337 HG11 VAL A 673      42.760  57.490  55.640  1.00  0.00           H
ATOM   1338 HG12 VAL A 673      44.230  57.850  54.790  1.00  0.00           H
ATOM   1339 HG13 VAL A 673      44.280  57.570  56.580  1.00  0.00           H
ATOM   1340  CG2 VAL A 673      45.470  55.520  54.800  1.00  0.00           C
ATOM   1341 HG21 VAL A 673      45.530  54.550  54.250  1.00  0.00           H
ATOM   1342 HG22 VAL A 673      46.260  55.490  55.590  1.00  0.00           H
ATOM   1343 HG23 VAL A 673      45.710  56.270  54.020  1.00  0.00           H
ATOM   1344  C   VAL A 673      42.480  55.360  57.280  1.00  0.00           C
ATOM   1345  O   VAL A 673      42.480  55.940  58.410  1.00  0.00           O
ATOM   1346  N   PHE A 674      41.270  54.940  56.790  1.00  0.00           N
ATOM   1347  HN  PHE A 674      41.310  54.570  55.860  1.00  0.00           H
ATOM   1348  CA  PHE A 674      40.010  55.140  57.380  1.00  0.00           C
ATOM   1349  HA  PHE A 674      39.750  56.180  57.430  1.00  0.00           H
ATOM   1350  CB  PHE A 674      38.940  54.530  56.450  1.00  0.00           C
ATOM   1351  HB1 PHE A 674      39.120  53.450  56.360  1.00  0.00           H
ATOM   1352  HB2 PHE A 674      38.930  54.960  55.420  1.00  0.00           H
ATOM   1353  CG  PHE A 674      37.440  54.620  56.860  1.00  0.00           C
ATOM   1354  CD1 PHE A 674      36.570  55.600  56.270  1.00  0.00           C
ATOM   1355  HD1 PHE A 674      36.980  56.270  55.540  1.00  0.00           H
ATOM   1356  CE1 PHE A 674      35.160  55.450  56.440  1.00  0.00           C
ATOM   1357  HE1 PHE A 674      34.430  56.130  56.020  1.00  0.00           H
ATOM   1358  CZ  PHE A 674      34.650  54.600  57.460  1.00  0.00           C
ATOM   1359  HZ  PHE A 674      33.620  54.590  57.780  1.00  0.00           H
ATOM   1360  CD2 PHE A 674      36.900  53.680  57.760  1.00  0.00           C
ATOM   1361  HD2 PHE A 674      37.560  53.060  58.330  1.00  0.00           H
ATOM   1362  CE2 PHE A 674      35.500  53.680  58.110  1.00  0.00           C
ATOM   1363  HE2 PHE A 674      35.070  52.950  58.780  1.00  0.00           H
ATOM   1364  C   PHE A 674      39.790  54.550  58.790  1.00  0.00           C
ATOM   1365  O   PHE A 674      39.290  55.250  59.690  1.00  0.00           O
ATOM   1366  N   GLU A 675      40.180  53.280  59.000  1.00  0.00           N
ATOM   1367  HN  GLU A 675      40.480  52.680  58.250  1.00  0.00           H
ATOM   1368  CA  GLU A 675      40.350  52.630  60.290  1.00  0.00           C
ATOM   1369  HA  GLU A 675      39.440  52.710  60.850  1.00  0.00           H
ATOM   1370  CB  GLU A 675      40.680  51.170  60.040  1.00  0.00           C
ATOM   1371  HB1 GLU A 675      40.840  50.700  61.030  1.00  0.00           H
ATOM   1372  HB2 GLU A 675      41.560  50.940  59.410  1.00  0.00           H
ATOM   1373  CG  GLU A 675      39.440  50.480  59.330  1.00  0.00           C
ATOM   1374  HG1 GLU A 675      39.520  50.460  58.220  1.00  0.00           H
ATOM   1375  HG2 GLU A 675      38.440  50.930  59.530  1.00  0.00           H
ATOM   1376  CD  GLU A 675      39.250  49.080  59.840  1.00  0.00           C
ATOM   1377  OE1 GLU A 675      39.570  48.110  59.140  1.00  0.00           O
ATOM   1378  OE2 GLU A 675      38.660  49.000  60.990  1.00  0.00           O
ATOM   1379  C   GLU A 675      41.230  53.300  61.320  1.00  0.00           C
ATOM   1380  O   GLU A 675      40.850  53.250  62.510  1.00  0.00           O
ATOM   1381  N   LYS A 676      42.360  53.860  61.030  1.00  0.00           N
ATOM   1382  HN  LYS A 676      42.670  53.850  60.080  1.00  0.00           H
ATOM   1383  CA  LYS A 676      43.040  54.640  62.110  1.00  0.00           C
ATOM   1384  HA  LYS A 676      43.120  54.030  62.990  1.00  0.00           H
ATOM   1385  CB  LYS A 676      44.490  54.940  61.850  1.00  0.00           C
ATOM   1386  HB1 LYS A 676      44.580  55.620  60.980  1.00  0.00           H
ATOM   1387  HB2 LYS A 676      44.980  53.970  61.590  1.00  0.00           H
ATOM   1388  CG  LYS A 676      45.200  55.510  63.110  1.00  0.00           C
ATOM   1389  HG1 LYS A 676      44.880  54.920  64.000  1.00  0.00           H
ATOM   1390  HG2 LYS A 676      44.900  56.510  63.480  1.00  0.00           H
ATOM   1391  CD  LYS A 676      46.750  55.530  62.970  1.00  0.00           C
ATOM   1392  HD1 LYS A 676      47.000  56.100  62.050  1.00  0.00           H
ATOM   1393  HD2 LYS A 676      47.070  54.480  62.870  1.00  0.00           H
ATOM   1394  CE  LYS A 676      47.530  56.060  64.130  1.00  0.00           C
ATOM   1395  HE1 LYS A 676      47.360  55.450  65.040  1.00  0.00           H
ATOM   1396  HE2 LYS A 676      47.350  57.140  64.290  1.00  0.00           H
ATOM   1397  NZ  LYS A 676      49.000  55.960  63.820  1.00  0.00           N
ATOM   1398  HZ1 LYS A 676      49.410  55.010  63.860  1.00  0.00           H
ATOM   1399  HZ2 LYS A 676      49.680  56.560  64.330  1.00  0.00           H
ATOM   1400  HZ3 LYS A 676      49.130  56.230  62.820  1.00  0.00           H
ATOM   1401  C   LYS A 676      42.340  55.940  62.540  1.00  0.00           C
ATOM   1402  O   LYS A 676      42.350  56.300  63.710  1.00  0.00           O
ATOM   1403  N   ILE A 677      41.760  56.700  61.630  1.00  0.00           N
ATOM   1404  HN  ILE A 677      41.730  56.470  60.660  1.00  0.00           H
ATOM   1405  CA  ILE A 677      40.920  57.830  61.930  1.00  0.00           C
ATOM   1406  HA  ILE A 677      41.530  58.510  62.510  1.00  0.00           H
ATOM   1407  CB  ILE A 677      40.430  58.420  60.580  1.00  0.00           C
ATOM   1408  HB  ILE A 677      39.930  57.640  59.980  1.00  0.00           H
ATOM   1409  CG2 ILE A 677      39.410  59.540  60.930  1.00  0.00           C
ATOM   1410 HG21 ILE A 677      39.850  60.370  61.520  1.00  0.00           H
ATOM   1411 HG22 ILE A 677      38.530  59.180  61.500  1.00  0.00           H
ATOM   1412 HG23 ILE A 677      39.010  59.940  59.960  1.00  0.00           H
ATOM   1413  CG1 ILE A 677      41.560  58.940  59.660  1.00  0.00           C
ATOM   1414 HG11 ILE A 677      42.450  58.310  59.830  1.00  0.00           H
ATOM   1415 HG12 ILE A 677      41.880  59.960  59.980  1.00  0.00           H
ATOM   1416  CD  ILE A 677      41.210  58.900  58.180  1.00  0.00           C
ATOM   1417  HD1 ILE A 677      41.920  59.500  57.570  1.00  0.00           H
ATOM   1418  HD2 ILE A 677      40.290  59.440  57.900  1.00  0.00           H
ATOM   1419  HD3 ILE A 677      41.300  57.880  57.750  1.00  0.00           H
ATOM   1420  C   ILE A 677      39.680  57.430  62.770  1.00  0.00           C
ATOM   1421  O   ILE A 677      39.420  58.090  63.810  1.00  0.00           O
ATOM   1422  N   LEU A 678      39.000  56.350  62.420  1.00  0.00           N
ATOM   1423  HN  LEU A 678      39.220  55.940  61.530  1.00  0.00           H
ATOM   1424  CA  LEU A 678      37.910  55.640  63.090  1.00  0.00           C
ATOM   1425  HA  LEU A 678      37.030  56.280  63.100  1.00  0.00           H
ATOM   1426  CB  LEU A 678      37.520  54.310  62.380  1.00  0.00           C
ATOM   1427  HB1 LEU A 678      38.220  53.450  62.470  1.00  0.00           H
ATOM   1428  HB2 LEU A 678      37.520  54.440  61.280  1.00  0.00           H
ATOM   1429  CG  LEU A 678      36.130  53.760  62.730  1.00  0.00           C
ATOM   1430  HG  LEU A 678      36.150  53.630  63.830  1.00  0.00           H
ATOM   1431  CD1 LEU A 678      34.910  54.710  62.450  1.00  0.00           C
ATOM   1432 HD11 LEU A 678      35.090  55.580  63.100  1.00  0.00           H
ATOM   1433 HD12 LEU A 678      33.900  54.310  62.640  1.00  0.00           H
ATOM   1434 HD13 LEU A 678      34.970  55.020  61.380  1.00  0.00           H
ATOM   1435  CD2 LEU A 678      35.940  52.340  62.240  1.00  0.00           C
ATOM   1436 HD21 LEU A 678      35.970  52.230  61.130  1.00  0.00           H
ATOM   1437 HD22 LEU A 678      34.890  52.000  62.440  1.00  0.00           H
ATOM   1438 HD23 LEU A 678      36.730  51.720  62.700  1.00  0.00           H
ATOM   1439  C   LEU A 678      38.340  55.290  64.530  1.00  0.00           C
ATOM   1440  O   LEU A 678      37.690  55.670  65.520  1.00  0.00           O
ATOM   1441  N   TYR A 679      39.490  54.540  64.740  1.00  0.00           N
ATOM   1442  HN  TYR A 679      39.930  54.150  63.920  1.00  0.00           H
ATOM   1443  CA  TYR A 679      40.120  54.190  66.040  1.00  0.00           C
ATOM   1444  HA  TYR A 679      39.330  53.690  66.590  1.00  0.00           H
ATOM   1445  CB  TYR A 679      41.340  53.270  65.890  1.00  0.00           C
ATOM   1446  HB1 TYR A 679      42.000  53.860  65.230  1.00  0.00           H
ATOM   1447  HB2 TYR A 679      41.070  52.330  65.330  1.00  0.00           H
ATOM   1448  CG  TYR A 679      42.020  52.950  67.250  1.00  0.00           C
ATOM   1449  CD1 TYR A 679      41.330  52.020  68.080  1.00  0.00           C
ATOM   1450  HD1 TYR A 679      40.370  51.670  67.730  1.00  0.00           H
ATOM   1451  CE1 TYR A 679      41.770  51.820  69.360  1.00  0.00           C
ATOM   1452  HE1 TYR A 679      41.250  51.180  70.070  1.00  0.00           H
ATOM   1453  CZ  TYR A 679      42.940  52.500  69.820  1.00  0.00           C
ATOM   1454  OH  TYR A 679      43.260  52.600  71.180  1.00  0.00           O
ATOM   1455  HH  TYR A 679      44.200  52.760  71.250  1.00  0.00           H
ATOM   1456  CD2 TYR A 679      43.240  53.440  67.640  1.00  0.00           C
ATOM   1457  HD2 TYR A 679      43.850  54.040  66.970  1.00  0.00           H
ATOM   1458  CE2 TYR A 679      43.660  53.330  68.980  1.00  0.00           C
ATOM   1459  HE2 TYR A 679      44.540  53.880  69.250  1.00  0.00           H
ATOM   1460  C   TYR A 679      40.440  55.480  66.900  1.00  0.00           C
ATOM   1461  O   TYR A 679      40.210  55.550  68.080  1.00  0.00           O
ATOM   1462  N   LYS A 680      41.050  56.480  66.180  1.00  0.00           N
ATOM   1463  HN  LYS A 680      41.190  56.500  65.200  1.00  0.00           H
ATOM   1464  CA  LYS A 680      41.380  57.780  66.810  1.00  0.00           C
ATOM   1465  HA  LYS A 680      41.960  57.570  67.700  1.00  0.00           H
ATOM   1466  CB  LYS A 680      42.110  58.720  65.870  1.00  0.00           C
ATOM   1467  HB1 LYS A 680      41.440  58.830  64.990  1.00  0.00           H
ATOM   1468  HB2 LYS A 680      42.970  58.160  65.440  1.00  0.00           H
ATOM   1469  CG  LYS A 680      42.740  59.990  66.330  1.00  0.00           C
ATOM   1470  HG1 LYS A 680      41.910  60.700  66.570  1.00  0.00           H
ATOM   1471  HG2 LYS A 680      43.210  60.530  65.480  1.00  0.00           H
ATOM   1472  CD  LYS A 680      43.730  59.910  67.470  1.00  0.00           C
ATOM   1473  HD1 LYS A 680      44.660  59.500  67.030  1.00  0.00           H
ATOM   1474  HD2 LYS A 680      43.440  59.180  68.270  1.00  0.00           H
ATOM   1475  CE  LYS A 680      44.120  61.230  68.090  1.00  0.00           C
ATOM   1476  HE1 LYS A 680      44.760  61.900  67.480  1.00  0.00           H
ATOM   1477  HE2 LYS A 680      44.740  61.060  69.000  1.00  0.00           H
ATOM   1478  NZ  LYS A 680      43.020  62.110  68.480  1.00  0.00           N
ATOM   1479  HZ1 LYS A 680      42.380  61.610  69.140  1.00  0.00           H
ATOM   1480  HZ2 LYS A 680      42.510  62.460  67.640  1.00  0.00           H
ATOM   1481  HZ3 LYS A 680      43.240  62.980  68.990  1.00  0.00           H
ATOM   1482  C   LYS A 680      40.140  58.520  67.350  1.00  0.00           C
ATOM   1483  O   LYS A 680      40.110  58.970  68.480  1.00  0.00           O
ATOM   1484  N   PHE A 681      39.030  58.590  66.540  1.00  0.00           N
ATOM   1485  HN  PHE A 681      39.110  58.270  65.600  1.00  0.00           H
ATOM   1486  CA  PHE A 681      37.750  59.030  66.920  1.00  0.00           C
ATOM   1487  HA  PHE A 681      37.810  60.030  67.320  1.00  0.00           H
ATOM   1488  CB  PHE A 681      36.850  59.140  65.610  1.00  0.00           C
ATOM   1489  HB1 PHE A 681      37.000  58.250  64.950  1.00  0.00           H
ATOM   1490  HB2 PHE A 681      37.280  59.930  64.960  1.00  0.00           H
ATOM   1491  CG  PHE A 681      35.370  59.290  65.900  1.00  0.00           C
ATOM   1492  CD1 PHE A 681      34.810  60.560  65.970  1.00  0.00           C
ATOM   1493  HD1 PHE A 681      35.420  61.450  65.880  1.00  0.00           H
ATOM   1494  CE1 PHE A 681      33.420  60.740  66.150  1.00  0.00           C
ATOM   1495  HE1 PHE A 681      32.980  61.720  66.190  1.00  0.00           H
ATOM   1496  CZ  PHE A 681      32.660  59.600  66.380  1.00  0.00           C
ATOM   1497  HZ  PHE A 681      31.610  59.590  66.620  1.00  0.00           H
ATOM   1498  CD2 PHE A 681      34.540  58.140  65.910  1.00  0.00           C
ATOM   1499  HD2 PHE A 681      34.860  57.140  65.670  1.00  0.00           H
ATOM   1500  CE2 PHE A 681      33.220  58.280  66.270  1.00  0.00           C
ATOM   1501  HE2 PHE A 681      32.540  57.460  66.460  1.00  0.00           H
ATOM   1502  C   PHE A 681      37.240  58.260  68.080  1.00  0.00           C
ATOM   1503  O   PHE A 681      36.730  58.760  69.090  1.00  0.00           O
ATOM   1504  N   CYS A 682      37.400  56.920  68.090  1.00  0.00           N
ATOM   1505  HN  CYS A 682      37.810  56.510  67.280  1.00  0.00           H
ATOM   1506  CA  CYS A 682      37.080  56.100  69.250  1.00  0.00           C
ATOM   1507  HA  CYS A 682      36.090  56.370  69.600  1.00  0.00           H
ATOM   1508  CB  CYS A 682      37.250  54.560  68.930  1.00  0.00           C
ATOM   1509  HB1 CYS A 682      37.040  54.020  69.870  1.00  0.00           H
ATOM   1510  HB2 CYS A 682      38.300  54.300  68.640  1.00  0.00           H
ATOM   1511  SG  CYS A 682      36.200  53.930  67.550  1.00  0.00           S
ATOM   1512  HG1 CYS A 682      36.460  54.940  66.730  1.00  0.00           H
ATOM   1513  C   CYS A 682      37.800  56.500  70.570  1.00  0.00           C
ATOM   1514  O   CYS A 682      37.130  56.660  71.630  1.00  0.00           O
ATOM   1515  N   ARG A 683      39.090  56.800  70.510  1.00  0.00           N
ATOM   1516  HN  ARG A 683      39.500  56.490  69.660  1.00  0.00           H
ATOM   1517  CA  ARG A 683      39.890  57.400  71.600  1.00  0.00           C
ATOM   1518  HA  ARG A 683      39.850  56.750  72.460  1.00  0.00           H
ATOM   1519  CB  ARG A 683      41.380  57.560  71.170  1.00  0.00           C
ATOM   1520  HB1 ARG A 683      41.930  57.970  72.050  1.00  0.00           H
ATOM   1521  HB2 ARG A 683      41.540  58.240  70.310  1.00  0.00           H
ATOM   1522  CG  ARG A 683      42.120  56.220  71.070  1.00  0.00           C
ATOM   1523  HG1 ARG A 683      41.660  55.610  70.270  1.00  0.00           H
ATOM   1524  HG2 ARG A 683      42.020  55.640  72.010  1.00  0.00           H
ATOM   1525  CD  ARG A 683      43.680  56.430  70.730  1.00  0.00           C
ATOM   1526  HD1 ARG A 683      43.720  57.060  69.800  1.00  0.00           H
ATOM   1527  HD2 ARG A 683      44.280  55.500  70.610  1.00  0.00           H
ATOM   1528  NE  ARG A 683      44.190  57.320  71.810  1.00  0.00           N
ATOM   1529  HE  ARG A 683      44.190  58.310  71.660  1.00  0.00           H
ATOM   1530  CZ  ARG A 683      44.660  56.930  73.000  1.00  0.00           C
ATOM   1531  NH1 ARG A 683      45.030  57.900  73.790  1.00  0.00           N
ATOM   1532 HH11 ARG A 683      45.360  57.650  74.700  1.00  0.00           H
ATOM   1533 HH12 ARG A 683      45.110  58.820  73.420  1.00  0.00           H
ATOM   1534  NH2 ARG A 683      44.980  55.720  73.340  1.00  0.00           N
ATOM   1535 HH21 ARG A 683      44.690  54.930  72.820  1.00  0.00           H
ATOM   1536 HH22 ARG A 683      45.630  55.640  74.110  1.00  0.00           H
ATOM   1537  C   ARG A 683      39.350  58.760  72.080  1.00  0.00           C
ATOM   1538  O   ARG A 683      39.120  58.950  73.310  1.00  0.00           O
ATOM   1539  N   ASP A 684      39.070  59.700  71.200  1.00  0.00           N
ATOM   1540  HN  ASP A 684      39.340  59.560  70.260  1.00  0.00           H
ATOM   1541  CA  ASP A 684      38.520  60.940  71.560  1.00  0.00           C
ATOM   1542  HA  ASP A 684      39.050  61.340  72.410  1.00  0.00           H
ATOM   1543  CB  ASP A 684      38.660  61.980  70.380  1.00  0.00           C
ATOM   1544  HB1 ASP A 684      38.290  63.000  70.620  1.00  0.00           H
ATOM   1545  HB2 ASP A 684      38.010  61.680  69.520  1.00  0.00           H
ATOM   1546  CG  ASP A 684      40.100  62.290  69.830  1.00  0.00           C
ATOM   1547  OD1 ASP A 684      41.070  61.710  70.360  1.00  0.00           O
ATOM   1548  OD2 ASP A 684      40.260  63.270  69.000  1.00  0.00           O
ATOM   1549  C   ASP A 684      37.110  60.890  72.180  1.00  0.00           C
ATOM   1550  O   ASP A 684      36.880  61.580  73.130  1.00  0.00           O
ATOM   1551  N   TYR A 685      36.210  60.060  71.650  1.00  0.00           N
ATOM   1552  HN  TYR A 685      36.520  59.470  70.900  1.00  0.00           H
ATOM   1553  CA  TYR A 685      34.840  60.090  71.990  1.00  0.00           C
ATOM   1554  HA  TYR A 685      34.790  60.920  72.690  1.00  0.00           H
ATOM   1555  CB  TYR A 685      33.960  60.390  70.750  1.00  0.00           C
ATOM   1556  HB1 TYR A 685      32.890  60.350  71.050  1.00  0.00           H
ATOM   1557  HB2 TYR A 685      34.050  59.820  69.800  1.00  0.00           H
ATOM   1558  CG  TYR A 685      34.110  61.810  70.280  1.00  0.00           C
ATOM   1559  CD1 TYR A 685      35.020  62.150  69.290  1.00  0.00           C
ATOM   1560  HD1 TYR A 685      35.540  61.340  68.810  1.00  0.00           H
ATOM   1561  CE1 TYR A 685      35.080  63.450  68.770  1.00  0.00           C
ATOM   1562  HE1 TYR A 685      35.690  63.750  67.940  1.00  0.00           H
ATOM   1563  CZ  TYR A 685      34.260  64.460  69.400  1.00  0.00           C
ATOM   1564  OH  TYR A 685      34.450  65.810  69.130  1.00  0.00           O
ATOM   1565  HH  TYR A 685      33.960  66.310  69.790  1.00  0.00           H
ATOM   1566  CD2 TYR A 685      33.380  62.820  70.920  1.00  0.00           C
ATOM   1567  HD2 TYR A 685      32.790  62.410  71.720  1.00  0.00           H
ATOM   1568  CE2 TYR A 685      33.460  64.200  70.540  1.00  0.00           C
ATOM   1569  HE2 TYR A 685      32.900  64.990  71.000  1.00  0.00           H
ATOM   1570  C   TYR A 685      34.410  58.890  72.890  1.00  0.00           C
ATOM   1571  O   TYR A 685      33.220  58.610  73.070  1.00  0.00           O
ATOM   1572  N   GLN A 686      35.380  58.200  73.480  1.00  0.00           N
ATOM   1573  HN  GLN A 686      36.350  58.420  73.360  1.00  0.00           H
ATOM   1574  CA  GLN A 686      35.060  57.080  74.370  1.00  0.00           C
ATOM   1575  HA  GLN A 686      36.010  56.590  74.510  1.00  0.00           H
ATOM   1576  CB  GLN A 686      34.660  57.580  75.780  1.00  0.00           C
ATOM   1577  HB1 GLN A 686      34.470  56.670  76.370  1.00  0.00           H
ATOM   1578  HB2 GLN A 686      33.690  58.130  75.800  1.00  0.00           H
ATOM   1579  CG  GLN A 686      35.610  58.540  76.480  1.00  0.00           C
ATOM   1580  HG1 GLN A 686      35.140  58.990  77.390  1.00  0.00           H
ATOM   1581  HG2 GLN A 686      35.850  59.400  75.840  1.00  0.00           H
ATOM   1582  CD  GLN A 686      36.850  57.840  76.940  1.00  0.00           C
ATOM   1583  OE1 GLN A 686      38.000  57.990  76.400  1.00  0.00           O
ATOM   1584  NE2 GLN A 686      36.730  57.000  78.010  1.00  0.00           N
ATOM   1585 HE21 GLN A 686      37.550  56.530  78.340  1.00  0.00           H
ATOM   1586 HE22 GLN A 686      35.830  56.910  78.460  1.00  0.00           H
ATOM   1587  C   GLN A 686      34.340  55.860  73.910  1.00  0.00           C
ATOM   1588  O   GLN A 686      33.470  55.310  74.540  1.00  0.00           O
ATOM   1589  N   LEU A 687      34.710  55.420  72.750  1.00  0.00           N
ATOM   1590  HN  LEU A 687      35.530  55.790  72.320  1.00  0.00           H
ATOM   1591  CA  LEU A 687      33.910  54.350  72.090  1.00  0.00           C
ATOM   1592  HA  LEU A 687      33.070  54.060  72.700  1.00  0.00           H
ATOM   1593  CB  LEU A 687      33.480  54.900  70.730  1.00  0.00           C
ATOM   1594  HB1 LEU A 687      32.900  54.120  70.190  1.00  0.00           H
ATOM   1595  HB2 LEU A 687      34.400  55.100  70.140  1.00  0.00           H
ATOM   1596  CG  LEU A 687      32.720  56.300  70.710  1.00  0.00           C
ATOM   1597  HG  LEU A 687      33.510  56.920  71.200  1.00  0.00           H
ATOM   1598  CD1 LEU A 687      32.310  56.630  69.270  1.00  0.00           C
ATOM   1599 HD11 LEU A 687      33.200  56.680  68.610  1.00  0.00           H
ATOM   1600 HD12 LEU A 687      31.920  57.660  69.250  1.00  0.00           H
ATOM   1601 HD13 LEU A 687      31.560  55.880  68.920  1.00  0.00           H
ATOM   1602  CD2 LEU A 687      31.430  56.330  71.640  1.00  0.00           C
ATOM   1603 HD21 LEU A 687      30.840  57.270  71.690  1.00  0.00           H
ATOM   1604 HD22 LEU A 687      31.770  56.290  72.700  1.00  0.00           H
ATOM   1605 HD23 LEU A 687      30.780  55.500  71.300  1.00  0.00           H
ATOM   1606  C   LEU A 687      34.710  53.160  71.910  1.00  0.00           C
ATOM   1607  O   LEU A 687      35.920  53.170  72.080  1.00  0.00           O
ATOM   1608  N   SER A 688      34.080  52.050  71.620  1.00  0.00           N
ATOM   1609  HN  SER A 688      33.090  52.060  71.550  1.00  0.00           H
ATOM   1610  CA  SER A 688      34.580  50.770  71.190  1.00  0.00           C
ATOM   1611  HA  SER A 688      35.590  50.700  71.560  1.00  0.00           H
ATOM   1612  CB  SER A 688      33.900  49.510  71.800  1.00  0.00           C
ATOM   1613  HB1 SER A 688      32.800  49.680  71.790  1.00  0.00           H
ATOM   1614  HB2 SER A 688      34.120  49.550  72.890  1.00  0.00           H
ATOM   1615  OG  SER A 688      34.380  48.260  71.250  1.00  0.00           O
ATOM   1616  HG1 SER A 688      33.770  47.620  71.610  1.00  0.00           H
ATOM   1617  C   SER A 688      34.680  50.730  69.680  1.00  0.00           C
ATOM   1618  O   SER A 688      33.740  50.670  68.910  1.00  0.00           O
ATOM   1619  N   TYR A 689      35.970  50.800  69.220  1.00  0.00           N
ATOM   1620  HN  TYR A 689      36.730  50.930  69.850  1.00  0.00           H
ATOM   1621  CA  TYR A 689      36.330  50.570  67.820  1.00  0.00           C
ATOM   1622  HA  TYR A 689      35.770  51.330  67.310  1.00  0.00           H
ATOM   1623  CB  TYR A 689      37.840  50.810  67.690  1.00  0.00           C
ATOM   1624  HB1 TYR A 689      38.320  50.390  68.600  1.00  0.00           H
ATOM   1625  HB2 TYR A 689      37.990  51.910  67.760  1.00  0.00           H
ATOM   1626  CG  TYR A 689      38.440  50.260  66.420  1.00  0.00           C
ATOM   1627  CD1 TYR A 689      39.370  49.170  66.530  1.00  0.00           C
ATOM   1628  HD1 TYR A 689      39.660  48.770  67.490  1.00  0.00           H
ATOM   1629  CE1 TYR A 689      40.000  48.700  65.370  1.00  0.00           C
ATOM   1630  HE1 TYR A 689      40.730  47.940  65.590  1.00  0.00           H
ATOM   1631  CZ  TYR A 689      39.650  49.200  64.120  1.00  0.00           C
ATOM   1632  OH  TYR A 689      40.270  48.640  63.060  1.00  0.00           O
ATOM   1633  HH  TYR A 689      39.720  48.680  62.280  1.00  0.00           H
ATOM   1634  CD2 TYR A 689      38.190  50.840  65.170  1.00  0.00           C
ATOM   1635  HD2 TYR A 689      37.520  51.680  65.140  1.00  0.00           H
ATOM   1636  CE2 TYR A 689      38.810  50.300  64.030  1.00  0.00           C
ATOM   1637  HE2 TYR A 689      38.560  50.810  63.100  1.00  0.00           H
ATOM   1638  C   TYR A 689      35.860  49.290  67.300  1.00  0.00           C
ATOM   1639  O   TYR A 689      35.260  49.250  66.210  1.00  0.00           O
ATOM   1640  N   LEU A 690      35.970  48.120  68.020  1.00  0.00           N
ATOM   1641  HN  LEU A 690      36.570  48.060  68.820  1.00  0.00           H
ATOM   1642  CA  LEU A 690      35.490  46.840  67.450  1.00  0.00           C
ATOM   1643  HA  LEU A 690      35.970  46.700  66.500  1.00  0.00           H
ATOM   1644  CB  LEU A 690      35.900  45.760  68.410  1.00  0.00           C
ATOM   1645  HB1 LEU A 690      35.340  44.820  68.170  1.00  0.00           H
ATOM   1646  HB2 LEU A 690      35.550  46.010  69.450  1.00  0.00           H
ATOM   1647  CG  LEU A 690      37.420  45.480  68.330  1.00  0.00           C
ATOM   1648  HG  LEU A 690      37.830  46.430  68.720  1.00  0.00           H
ATOM   1649  CD1 LEU A 690      37.860  44.430  69.330  1.00  0.00           C
ATOM   1650 HD11 LEU A 690      37.400  43.490  68.930  1.00  0.00           H
ATOM   1651 HD12 LEU A 690      37.500  44.610  70.360  1.00  0.00           H
ATOM   1652 HD13 LEU A 690      38.970  44.430  69.270  1.00  0.00           H
ATOM   1653  CD2 LEU A 690      38.030  45.280  66.950  1.00  0.00           C
ATOM   1654 HD21 LEU A 690      37.700  44.360  66.420  1.00  0.00           H
ATOM   1655 HD22 LEU A 690      39.110  45.170  67.180  1.00  0.00           H
ATOM   1656 HD23 LEU A 690      37.870  46.160  66.290  1.00  0.00           H
ATOM   1657  C   LEU A 690      33.960  46.860  67.180  1.00  0.00           C
ATOM   1658  O   LEU A 690      33.480  46.350  66.140  1.00  0.00           O
ATOM   1659  N   SER A 691      33.250  47.520  68.050  1.00  0.00           N
ATOM   1660  HN  SER A 691      33.760  48.140  68.640  1.00  0.00           H
ATOM   1661  CA  SER A 691      31.800  47.650  67.880  1.00  0.00           C
ATOM   1662  HA  SER A 691      31.330  46.730  67.540  1.00  0.00           H
ATOM   1663  CB  SER A 691      31.370  48.180  69.270  1.00  0.00           C
ATOM   1664  HB1 SER A 691      31.730  49.220  69.400  1.00  0.00           H
ATOM   1665  HB2 SER A 691      31.790  47.550  70.080  1.00  0.00           H
ATOM   1666  OG  SER A 691      29.970  48.100  69.410  1.00  0.00           O
ATOM   1667  HG1 SER A 691      29.640  47.190  69.350  1.00  0.00           H
ATOM   1668  C   SER A 691      31.460  48.650  66.800  1.00  0.00           C
ATOM   1669  O   SER A 691      30.720  48.350  65.920  1.00  0.00           O
ATOM   1670  N   LEU A 692      32.060  49.890  66.830  1.00  0.00           N
ATOM   1671  HN  LEU A 692      32.640  50.170  67.590  1.00  0.00           H
ATOM   1672  CA  LEU A 692      31.710  50.930  65.910  1.00  0.00           C
ATOM   1673  HA  LEU A 692      30.650  51.140  65.960  1.00  0.00           H
ATOM   1674  CB  LEU A 692      32.420  52.250  66.290  1.00  0.00           C
ATOM   1675  HB1 LEU A 692      33.520  52.100  66.330  1.00  0.00           H
ATOM   1676  HB2 LEU A 692      31.920  52.610  67.210  1.00  0.00           H
ATOM   1677  CG  LEU A 692      32.160  53.440  65.300  1.00  0.00           C
ATOM   1678  HG  LEU A 692      32.630  53.140  64.340  1.00  0.00           H
ATOM   1679  CD1 LEU A 692      30.670  53.570  64.950  1.00  0.00           C
ATOM   1680 HD11 LEU A 692      30.240  52.640  64.560  1.00  0.00           H
ATOM   1681 HD12 LEU A 692      30.320  54.450  64.370  1.00  0.00           H
ATOM   1682 HD13 LEU A 692      30.170  53.750  65.930  1.00  0.00           H
ATOM   1683  CD2 LEU A 692      32.780  54.750  65.800  1.00  0.00           C
ATOM   1684 HD21 LEU A 692      33.870  54.690  66.010  1.00  0.00           H
ATOM   1685 HD22 LEU A 692      32.240  55.000  66.740  1.00  0.00           H
ATOM   1686 HD23 LEU A 692      32.670  55.540  65.030  1.00  0.00           H
ATOM   1687  C   LEU A 692      32.060  50.540  64.440  1.00  0.00           C
ATOM   1688  O   LEU A 692      31.210  50.880  63.580  1.00  0.00           O
ATOM   1689  N   ARG A 693      33.160  49.830  64.170  1.00  0.00           N
ATOM   1690  HN  ARG A 693      33.870  49.800  64.860  1.00  0.00           H
ATOM   1691  CA  ARG A 693      33.630  49.350  62.830  1.00  0.00           C
ATOM   1692  HA  ARG A 693      33.640  50.220  62.190  1.00  0.00           H
ATOM   1693  CB  ARG A 693      35.060  48.830  62.800  1.00  0.00           C
ATOM   1694  HB1 ARG A 693      35.620  49.420  63.550  1.00  0.00           H
ATOM   1695  HB2 ARG A 693      35.500  48.910  61.780  1.00  0.00           H
ATOM   1696  CG  ARG A 693      35.270  47.420  63.400  1.00  0.00           C
ATOM   1697  HG1 ARG A 693      34.790  46.640  62.760  1.00  0.00           H
ATOM   1698  HG2 ARG A 693      34.790  47.490  64.400  1.00  0.00           H
ATOM   1699  CD  ARG A 693      36.750  47.010  63.620  1.00  0.00           C
ATOM   1700  HD1 ARG A 693      36.820  45.990  64.050  1.00  0.00           H
ATOM   1701  HD2 ARG A 693      37.360  47.750  64.190  1.00  0.00           H
ATOM   1702  NE  ARG A 693      37.360  46.940  62.210  1.00  0.00           N
ATOM   1703  HE  ARG A 693      37.720  47.740  61.730  1.00  0.00           H
ATOM   1704  CZ  ARG A 693      37.330  45.870  61.410  1.00  0.00           C
ATOM   1705  NH1 ARG A 693      36.650  44.800  61.710  1.00  0.00           N
ATOM   1706 HH11 ARG A 693      35.970  44.830  62.440  1.00  0.00           H
ATOM   1707 HH12 ARG A 693      36.670  44.120  60.960  1.00  0.00           H
ATOM   1708  NH2 ARG A 693      37.890  46.100  60.220  1.00  0.00           N
ATOM   1709 HH21 ARG A 693      37.800  45.440  59.450  1.00  0.00           H
ATOM   1710 HH22 ARG A 693      38.490  46.880  60.060  1.00  0.00           H
ATOM   1711  C   ARG A 693      32.680  48.330  62.260  1.00  0.00           C
ATOM   1712  O   ARG A 693      32.410  48.310  61.120  1.00  0.00           O
ATOM   1713  N   THR A 694      32.140  47.470  63.200  1.00  0.00           N
ATOM   1714  HN  THR A 694      32.210  47.740  64.150  1.00  0.00           H
ATOM   1715  CA  THR A 694      31.170  46.380  62.820  1.00  0.00           C
ATOM   1716  HA  THR A 694      31.740  45.780  62.120  1.00  0.00           H
ATOM   1717  CB  THR A 694      30.750  45.460  63.960  1.00  0.00           C
ATOM   1718  HB  THR A 694      30.120  45.940  64.730  1.00  0.00           H
ATOM   1719  OG1 THR A 694      31.920  44.940  64.580  1.00  0.00           O
ATOM   1720  HG1 THR A 694      32.340  45.540  65.200  1.00  0.00           H
ATOM   1721  CG2 THR A 694      29.990  44.260  63.230  1.00  0.00           C
ATOM   1722 HG21 THR A 694      29.070  44.680  62.790  1.00  0.00           H
ATOM   1723 HG22 THR A 694      29.750  43.450  63.950  1.00  0.00           H
ATOM   1724 HG23 THR A 694      30.520  43.650  62.480  1.00  0.00           H
ATOM   1725  C   THR A 694      29.960  46.980  62.170  1.00  0.00           C
ATOM   1726  O   THR A 694      29.500  46.680  61.130  1.00  0.00           O
ATOM   1727  N   SER A 695      29.440  48.030  62.860  1.00  0.00           N
ATOM   1728  HN  SER A 695      29.800  48.440  63.690  1.00  0.00           H
ATOM   1729  CA  SER A 695      28.280  48.750  62.330  1.00  0.00           C
ATOM   1730  HA  SER A 695      27.500  48.030  62.120  1.00  0.00           H
ATOM   1731  CB  SER A 695      27.700  49.810  63.310  1.00  0.00           C
ATOM   1732  HB1 SER A 695      26.800  50.290  62.870  1.00  0.00           H
ATOM   1733  HB2 SER A 695      28.480  50.570  63.540  1.00  0.00           H
ATOM   1734  OG  SER A 695      27.180  49.280  64.510  1.00  0.00           O
ATOM   1735  HG1 SER A 695      27.060  49.990  65.140  1.00  0.00           H
ATOM   1736  C   SER A 695      28.450  49.430  60.970  1.00  0.00           C
ATOM   1737  O   SER A 695      27.550  49.390  60.080  1.00  0.00           O
ATOM   1738  N   ILE A 696      29.640  50.050  60.800  1.00  0.00           N
ATOM   1739  HN  ILE A 696      30.390  50.100  61.470  1.00  0.00           H
ATOM   1740  CA  ILE A 696      30.090  50.540  59.500  1.00  0.00           C
ATOM   1741  HA  ILE A 696      29.320  51.120  59.020  1.00  0.00           H
ATOM   1742  CB  ILE A 696      31.400  51.380  59.620  1.00  0.00           C
ATOM   1743  HB  ILE A 696      32.190  50.730  60.040  1.00  0.00           H
ATOM   1744  CG2 ILE A 696      31.840  51.820  58.190  1.00  0.00           C
ATOM   1745 HG21 ILE A 696      31.040  52.470  57.770  1.00  0.00           H
ATOM   1746 HG22 ILE A 696      32.040  50.930  57.560  1.00  0.00           H
ATOM   1747 HG23 ILE A 696      32.740  52.480  58.140  1.00  0.00           H
ATOM   1748  CG1 ILE A 696      31.190  52.550  60.590  1.00  0.00           C
ATOM   1749 HG11 ILE A 696      31.120  52.260  61.660  1.00  0.00           H
ATOM   1750 HG12 ILE A 696      30.260  53.040  60.250  1.00  0.00           H
ATOM   1751  CD  ILE A 696      32.340  53.580  60.460  1.00  0.00           C
ATOM   1752  HD1 ILE A 696      32.100  54.420  61.140  1.00  0.00           H
ATOM   1753  HD2 ILE A 696      32.420  53.930  59.410  1.00  0.00           H
ATOM   1754  HD3 ILE A 696      33.340  53.140  60.680  1.00  0.00           H
ATOM   1755  C   ILE A 696      30.270  49.450  58.490  1.00  0.00           C
ATOM   1756  O   ILE A 696      29.830  49.540  57.380  1.00  0.00           O
ATOM   1757  N   GLY A 697      30.870  48.280  58.890  1.00  0.00           N
ATOM   1758  HN  GLY A 697      31.240  48.320  59.820  1.00  0.00           H
ATOM   1759  CA  GLY A 697      31.060  46.990  58.300  1.00  0.00           C
ATOM   1760  HA1 GLY A 697      31.460  46.270  59.000  1.00  0.00           H
ATOM   1761  HA2 GLY A 697      31.710  47.120  57.440  1.00  0.00           H
ATOM   1762  C   GLY A 697      29.820  46.400  57.650  1.00  0.00           C
ATOM   1763  O   GLY A 697      29.850  46.140  56.420  1.00  0.00           O
ATOM   1764  N   LEU A 698      28.770  46.140  58.420  1.00  0.00           N
ATOM   1765  HN  LEU A 698      28.860  46.290  59.410  1.00  0.00           H
ATOM   1766  CA  LEU A 698      27.570  45.560  57.890  1.00  0.00           C
ATOM   1767  HA  LEU A 698      27.950  44.650  57.440  1.00  0.00           H
ATOM   1768  CB  LEU A 698      26.520  45.200  59.030  1.00  0.00           C
ATOM   1769  HB1 LEU A 698      25.560  44.960  58.540  1.00  0.00           H
ATOM   1770  HB2 LEU A 698      26.390  46.140  59.620  1.00  0.00           H
ATOM   1771  CG  LEU A 698      27.010  44.050  59.920  1.00  0.00           C
ATOM   1772  HG  LEU A 698      28.090  44.110  60.160  1.00  0.00           H
ATOM   1773  CD1 LEU A 698      26.130  44.120  61.170  1.00  0.00           C
ATOM   1774 HD11 LEU A 698      25.080  44.290  60.850  1.00  0.00           H
ATOM   1775 HD12 LEU A 698      26.400  45.030  61.740  1.00  0.00           H
ATOM   1776 HD13 LEU A 698      26.240  43.140  61.690  1.00  0.00           H
ATOM   1777  CD2 LEU A 698      26.880  42.710  59.240  1.00  0.00           C
ATOM   1778 HD21 LEU A 698      27.050  41.820  59.890  1.00  0.00           H
ATOM   1779 HD22 LEU A 698      27.560  42.780  58.380  1.00  0.00           H
ATOM   1780 HD23 LEU A 698      25.800  42.690  58.990  1.00  0.00           H
ATOM   1781  C   LEU A 698      26.810  46.350  56.820  1.00  0.00           C
ATOM   1782  O   LEU A 698      26.360  45.760  55.840  1.00  0.00           O
ATOM   1783  N   TRP A 699      26.670  47.700  56.920  1.00  0.00           N
ATOM   1784  HN  TRP A 699      26.950  48.100  57.790  1.00  0.00           H
ATOM   1785  CA  TRP A 699      26.180  48.630  55.950  1.00  0.00           C
ATOM   1786  HA  TRP A 699      25.210  48.300  55.590  1.00  0.00           H
ATOM   1787  CB  TRP A 699      26.040  50.090  56.660  1.00  0.00           C
ATOM   1788  HB1 TRP A 699      25.870  50.780  55.810  1.00  0.00           H
ATOM   1789  HB2 TRP A 699      27.000  50.470  57.080  1.00  0.00           H
ATOM   1790  CG  TRP A 699      24.960  50.350  57.650  1.00  0.00           C
ATOM   1791  CD1 TRP A 699      25.150  50.970  58.850  1.00  0.00           C
ATOM   1792  HD1 TRP A 699      26.130  51.270  59.180  1.00  0.00           H
ATOM   1793  NE1 TRP A 699      23.900  51.190  59.430  1.00  0.00           N
ATOM   1794  HE1 TRP A 699      23.650  51.490  60.320  1.00  0.00           H
ATOM   1795  CE2 TRP A 699      22.950  50.640  58.600  1.00  0.00           C
ATOM   1796  CD2 TRP A 699      23.550  50.140  57.440  1.00  0.00           C
ATOM   1797  CE3 TRP A 699      22.780  49.460  56.550  1.00  0.00           C
ATOM   1798  HE3 TRP A 699      23.140  49.120  55.580  1.00  0.00           H
ATOM   1799  CZ3 TRP A 699      21.370  49.420  56.640  1.00  0.00           C
ATOM   1800  HZ3 TRP A 699      20.660  48.980  55.950  1.00  0.00           H
ATOM   1801  CZ2 TRP A 699      21.560  50.440  58.800  1.00  0.00           C
ATOM   1802  HZ2 TRP A 699      21.130  50.880  59.690  1.00  0.00           H
ATOM   1803  CH2 TRP A 699      20.800  49.800  57.830  1.00  0.00           C
ATOM   1804  HH2 TRP A 699      19.740  49.630  57.980  1.00  0.00           H
ATOM   1805  C   TRP A 699      27.060  48.720  54.810  1.00  0.00           C
ATOM   1806  O   TRP A 699      26.660  48.900  53.630  1.00  0.00           O
ATOM   1807  N   THR A 700      28.380  48.660  54.960  1.00  0.00           N
ATOM   1808  HN  THR A 700      28.770  48.730  55.880  1.00  0.00           H
ATOM   1809  CA  THR A 700      29.390  48.610  53.880  1.00  0.00           C
ATOM   1810  HA  THR A 700      29.120  49.420  53.220  1.00  0.00           H
ATOM   1811  CB  THR A 700      30.880  48.670  54.220  1.00  0.00           C
ATOM   1812  HB  THR A 700      31.260  47.890  54.900  1.00  0.00           H
ATOM   1813  OG1 THR A 700      31.280  49.890  54.940  1.00  0.00           O
ATOM   1814  HG1 THR A 700      31.090  49.720  55.860  1.00  0.00           H
ATOM   1815  CG2 THR A 700      31.780  48.630  52.990  1.00  0.00           C
ATOM   1816 HG21 THR A 700      32.830  48.680  53.340  1.00  0.00           H
ATOM   1817 HG22 THR A 700      31.570  49.440  52.270  1.00  0.00           H
ATOM   1818 HG23 THR A 700      31.640  47.660  52.460  1.00  0.00           H
ATOM   1819  C   THR A 700      29.120  47.350  53.000  1.00  0.00           C
ATOM   1820  O   THR A 700      28.960  47.480  51.740  1.00  0.00           O
ATOM   1821  N   SER A 701      28.950  46.160  53.640  1.00  0.00           N
ATOM   1822  HN  SER A 701      29.260  46.090  54.590  1.00  0.00           H
ATOM   1823  CA  SER A 701      28.660  44.890  53.020  1.00  0.00           C
ATOM   1824  HA  SER A 701      29.370  44.630  52.250  1.00  0.00           H
ATOM   1825  CB  SER A 701      28.590  43.730  53.990  1.00  0.00           C
ATOM   1826  HB1 SER A 701      27.680  43.810  54.620  1.00  0.00           H
ATOM   1827  HB2 SER A 701      29.570  43.890  54.510  1.00  0.00           H
ATOM   1828  OG  SER A 701      28.480  42.460  53.380  1.00  0.00           O
ATOM   1829  HG1 SER A 701      29.180  42.200  52.800  1.00  0.00           H
ATOM   1830  C   SER A 701      27.310  44.940  52.290  1.00  0.00           C
ATOM   1831  O   SER A 701      27.210  44.710  51.120  1.00  0.00           O
ATOM   1832  N   PHE A 702      26.220  45.450  53.000  1.00  0.00           N
ATOM   1833  HN  PHE A 702      26.330  45.670  53.970  1.00  0.00           H
ATOM   1834  CA  PHE A 702      24.880  45.660  52.390  1.00  0.00           C
ATOM   1835  HA  PHE A 702      24.550  44.640  52.270  1.00  0.00           H
ATOM   1836  CB  PHE A 702      23.870  46.180  53.610  1.00  0.00           C
ATOM   1837  HB1 PHE A 702      24.340  47.060  54.100  1.00  0.00           H
ATOM   1838  HB2 PHE A 702      23.780  45.420  54.410  1.00  0.00           H
ATOM   1839  CG  PHE A 702      22.500  46.590  53.170  1.00  0.00           C
ATOM   1840  CD1 PHE A 702      21.460  45.620  52.930  1.00  0.00           C
ATOM   1841  HD1 PHE A 702      21.660  44.590  53.100  1.00  0.00           H
ATOM   1842  CE1 PHE A 702      20.310  46.110  52.310  1.00  0.00           C
ATOM   1843  HE1 PHE A 702      19.420  45.500  52.360  1.00  0.00           H
ATOM   1844  CZ  PHE A 702      20.090  47.500  52.100  1.00  0.00           C
ATOM   1845  HZ  PHE A 702      19.100  47.870  51.850  1.00  0.00           H
ATOM   1846  CD2 PHE A 702      22.370  47.960  52.810  1.00  0.00           C
ATOM   1847  HD2 PHE A 702      23.190  48.650  52.960  1.00  0.00           H
ATOM   1848  CE2 PHE A 702      21.170  48.440  52.300  1.00  0.00           C
ATOM   1849  HE2 PHE A 702      21.070  49.480  52.040  1.00  0.00           H
ATOM   1850  C   PHE A 702      24.800  46.500  51.180  1.00  0.00           C
ATOM   1851  O   PHE A 702      24.290  46.010  50.130  1.00  0.00           O
ATOM   1852  N   LEU A 703      25.470  47.650  51.170  1.00  0.00           N
ATOM   1853  HN  LEU A 703      25.890  47.900  52.040  1.00  0.00           H
ATOM   1854  CA  LEU A 703      25.580  48.590  50.080  1.00  0.00           C
ATOM   1855  HA  LEU A 703      24.590  48.740  49.670  1.00  0.00           H
ATOM   1856  CB  LEU A 703      26.120  49.970  50.600  1.00  0.00           C
ATOM   1857  HB1 LEU A 703      26.330  50.670  49.780  1.00  0.00           H
ATOM   1858  HB2 LEU A 703      27.100  49.810  51.100  1.00  0.00           H
ATOM   1859  CG  LEU A 703      25.240  50.720  51.620  1.00  0.00           C
ATOM   1860  HG  LEU A 703      24.800  50.070  52.420  1.00  0.00           H
ATOM   1861  CD1 LEU A 703      26.030  51.940  52.080  1.00  0.00           C
ATOM   1862 HD11 LEU A 703      25.350  52.560  52.690  1.00  0.00           H
ATOM   1863 HD12 LEU A 703      26.340  52.520  51.180  1.00  0.00           H
ATOM   1864 HD13 LEU A 703      26.920  51.560  52.630  1.00  0.00           H
ATOM   1865  CD2 LEU A 703      23.970  51.230  50.800  1.00  0.00           C
ATOM   1866 HD21 LEU A 703      23.300  50.350  50.660  1.00  0.00           H
ATOM   1867 HD22 LEU A 703      24.220  51.680  49.820  1.00  0.00           H
ATOM   1868 HD23 LEU A 703      23.360  52.000  51.320  1.00  0.00           H
ATOM   1869  C   LEU A 703      26.410  48.000  48.970  1.00  0.00           C
ATOM   1870  O   LEU A 703      26.090  48.220  47.820  1.00  0.00           O
ATOM   1871  N   CYS A 704      27.470  47.260  49.260  1.00  0.00           N
ATOM   1872  HN  CYS A 704      27.810  47.210  50.190  1.00  0.00           H
ATOM   1873  CA  CYS A 704      28.330  46.530  48.290  1.00  0.00           C
ATOM   1874  HA  CYS A 704      28.760  47.280  47.640  1.00  0.00           H
ATOM   1875  CB  CYS A 704      29.550  45.700  48.900  1.00  0.00           C
ATOM   1876  HB1 CYS A 704      29.900  44.920  48.180  1.00  0.00           H
ATOM   1877  HB2 CYS A 704      29.140  45.130  49.750  1.00  0.00           H
ATOM   1878  SG  CYS A 704      30.960  46.750  49.550  1.00  0.00           S
ATOM   1879  HG1 CYS A 704      30.220  47.580  50.270  1.00  0.00           H
ATOM   1880  C   CYS A 704      27.510  45.620  47.390  1.00  0.00           C
ATOM   1881  O   CYS A 704      27.630  45.630  46.160  1.00  0.00           O
ATOM   1882  N   ILE A 705      26.680  44.720  48.020  1.00  0.00           N
ATOM   1883  HN  ILE A 705      26.520  44.750  49.000  1.00  0.00           H
ATOM   1884  CA  ILE A 705      25.840  43.680  47.310  1.00  0.00           C
ATOM   1885  HA  ILE A 705      26.550  43.180  46.650  1.00  0.00           H
ATOM   1886  CB  ILE A 705      25.250  42.620  48.200  1.00  0.00           C
ATOM   1887  HB  ILE A 705      24.540  43.180  48.840  1.00  0.00           H
ATOM   1888  CG2 ILE A 705      24.370  41.600  47.450  1.00  0.00           C
ATOM   1889 HG21 ILE A 705      23.760  42.160  46.710  1.00  0.00           H
ATOM   1890 HG22 ILE A 705      23.700  41.080  48.170  1.00  0.00           H
ATOM   1891 HG23 ILE A 705      25.020  40.850  46.930  1.00  0.00           H
ATOM   1892  CG1 ILE A 705      26.400  41.880  48.930  1.00  0.00           C
ATOM   1893 HG11 ILE A 705      27.200  42.540  49.340  1.00  0.00           H
ATOM   1894 HG12 ILE A 705      26.890  41.250  48.160  1.00  0.00           H
ATOM   1895  CD  ILE A 705      26.100  40.890  50.050  1.00  0.00           C
ATOM   1896  HD1 ILE A 705      25.550  41.310  50.910  1.00  0.00           H
ATOM   1897  HD2 ILE A 705      27.060  40.530  50.500  1.00  0.00           H
ATOM   1898  HD3 ILE A 705      25.410  40.080  49.680  1.00  0.00           H
ATOM   1899  C   ILE A 705      24.830  44.350  46.430  1.00  0.00           C
ATOM   1900  O   ILE A 705      24.510  44.050  45.250  1.00  0.00           O
ATOM   1901  N   VAL A 706      24.200  45.420  47.030  1.00  0.00           N
ATOM   1902  HN  VAL A 706      24.580  45.790  47.880  1.00  0.00           H
ATOM   1903  CA  VAL A 706      23.140  46.160  46.380  1.00  0.00           C
ATOM   1904  HA  VAL A 706      22.400  45.400  46.140  1.00  0.00           H
ATOM   1905  CB  VAL A 706      22.450  47.170  47.380  1.00  0.00           C
ATOM   1906  HB  VAL A 706      23.260  47.690  47.910  1.00  0.00           H
ATOM   1907  CG1 VAL A 706      21.470  48.190  46.710  1.00  0.00           C
ATOM   1908 HG11 VAL A 706      20.850  47.790  45.880  1.00  0.00           H
ATOM   1909 HG12 VAL A 706      22.010  49.040  46.270  1.00  0.00           H
ATOM   1910 HG13 VAL A 706      20.770  48.590  47.480  1.00  0.00           H
ATOM   1911  CG2 VAL A 706      21.600  46.290  48.410  1.00  0.00           C
ATOM   1912 HG21 VAL A 706      21.010  45.550  47.840  1.00  0.00           H
ATOM   1913 HG22 VAL A 706      20.890  46.830  49.070  1.00  0.00           H
ATOM   1914 HG23 VAL A 706      22.230  45.620  49.030  1.00  0.00           H
ATOM   1915  C   VAL A 706      23.580  46.920  45.130  1.00  0.00           C
ATOM   1916  O   VAL A 706      22.850  47.010  44.160  1.00  0.00           O
ATOM   1917  N   LEU A 707      24.790  47.550  45.160  1.00  0.00           N
ATOM   1918  HN  LEU A 707      25.310  47.390  46.000  1.00  0.00           H
ATOM   1919  CA  LEU A 707      25.380  48.400  44.130  1.00  0.00           C
ATOM   1920  HA  LEU A 707      24.680  49.200  43.950  1.00  0.00           H
ATOM   1921  CB  LEU A 707      26.780  49.000  44.520  1.00  0.00           C
ATOM   1922  HB1 LEU A 707      27.450  48.120  44.660  1.00  0.00           H
ATOM   1923  HB2 LEU A 707      26.660  49.520  45.500  1.00  0.00           H
ATOM   1924  CG  LEU A 707      27.420  49.890  43.430  1.00  0.00           C
ATOM   1925  HG  LEU A 707      27.480  49.280  42.520  1.00  0.00           H
ATOM   1926  CD1 LEU A 707      26.560  51.050  43.080  1.00  0.00           C
ATOM   1927 HD11 LEU A 707      25.490  50.780  42.960  1.00  0.00           H
ATOM   1928 HD12 LEU A 707      26.970  51.660  42.250  1.00  0.00           H
ATOM   1929 HD13 LEU A 707      26.560  51.830  43.880  1.00  0.00           H
ATOM   1930  CD2 LEU A 707      28.910  50.310  43.800  1.00  0.00           C
ATOM   1931 HD21 LEU A 707      29.400  50.400  42.800  1.00  0.00           H
ATOM   1932 HD22 LEU A 707      29.540  49.620  44.410  1.00  0.00           H
ATOM   1933 HD23 LEU A 707      28.910  51.340  44.200  1.00  0.00           H
ATOM   1934  C   LEU A 707      25.530  47.560  42.890  1.00  0.00           C
ATOM   1935  O   LEU A 707      25.200  47.900  41.770  1.00  0.00           O
ATOM   1936  N   VAL A 708      26.090  46.340  43.060  1.00  0.00           N
ATOM   1937  HN  VAL A 708      26.620  46.200  43.900  1.00  0.00           H
ATOM   1938  CA  VAL A 708      26.200  45.320  42.040  1.00  0.00           C
ATOM   1939  HA  VAL A 708      26.710  45.830  41.240  1.00  0.00           H
ATOM   1940  CB  VAL A 708      27.230  44.240  42.560  1.00  0.00           C
ATOM   1941  HB  VAL A 708      26.840  43.820  43.510  1.00  0.00           H
ATOM   1942  CG1 VAL A 708      27.150  43.080  41.580  1.00  0.00           C
ATOM   1943 HG11 VAL A 708      27.540  43.490  40.630  1.00  0.00           H
ATOM   1944 HG12 VAL A 708      26.130  42.640  41.590  1.00  0.00           H
ATOM   1945 HG13 VAL A 708      27.810  42.210  41.780  1.00  0.00           H
ATOM   1946  CG2 VAL A 708      28.590  44.840  42.850  1.00  0.00           C
ATOM   1947 HG21 VAL A 708      28.950  45.450  41.990  1.00  0.00           H
ATOM   1948 HG22 VAL A 708      29.420  44.110  42.920  1.00  0.00           H
ATOM   1949 HG23 VAL A 708      28.540  45.470  43.760  1.00  0.00           H
ATOM   1950  C   VAL A 708      24.970  44.750  41.440  1.00  0.00           C
ATOM   1951  O   VAL A 708      24.750  44.670  40.210  1.00  0.00           O
ATOM   1952  N   ALA A 709      23.980  44.430  42.290  1.00  0.00           N
ATOM   1953  HN  ALA A 709      24.190  44.560  43.250  1.00  0.00           H
ATOM   1954  CA  ALA A 709      22.630  43.960  41.960  1.00  0.00           C
ATOM   1955  HA  ALA A 709      22.660  43.000  41.480  1.00  0.00           H
ATOM   1956  CB  ALA A 709      21.850  43.650  43.310  1.00  0.00           C
ATOM   1957  HB1 ALA A 709      22.550  43.060  43.960  1.00  0.00           H
ATOM   1958  HB2 ALA A 709      20.930  43.040  43.250  1.00  0.00           H
ATOM   1959  HB3 ALA A 709      21.660  44.550  43.930  1.00  0.00           H
ATOM   1960  C   ALA A 709      21.840  44.960  41.100  1.00  0.00           C
ATOM   1961  O   ALA A 709      20.920  44.580  40.460  1.00  0.00           O
ATOM   1962  N   THR A 710      22.290  46.240  41.120  1.00  0.00           N
ATOM   1963  HN  THR A 710      23.020  46.480  41.740  1.00  0.00           H
ATOM   1964  CA  THR A 710      21.680  47.270  40.230  1.00  0.00           C
ATOM   1965  HA  THR A 710      20.860  46.830  39.680  1.00  0.00           H
ATOM   1966  CB  THR A 710      21.140  48.460  41.110  1.00  0.00           C
ATOM   1967  HB  THR A 710      20.750  48.040  42.060  1.00  0.00           H
ATOM   1968  OG1 THR A 710      20.100  49.240  40.560  1.00  0.00           O
ATOM   1969  HG1 THR A 710      19.440  48.610  40.240  1.00  0.00           H
ATOM   1970  CG2 THR A 710      22.160  49.500  41.580  1.00  0.00           C
ATOM   1971 HG21 THR A 710      22.940  48.940  42.120  1.00  0.00           H
ATOM   1972 HG22 THR A 710      21.760  50.300  42.250  1.00  0.00           H
ATOM   1973 HG23 THR A 710      22.630  50.070  40.750  1.00  0.00           H
ATOM   1974  C   THR A 710      22.610  47.720  39.150  1.00  0.00           C
ATOM   1975  O   THR A 710      22.220  48.470  38.310  1.00  0.00           O
ATOM   1976  N   ASP A 711      23.850  47.250  38.990  1.00  0.00           N
ATOM   1977  HN  ASP A 711      24.170  46.610  39.690  1.00  0.00           H
ATOM   1978  CA  ASP A 711      24.820  47.600  37.990  1.00  0.00           C
ATOM   1979  HA  ASP A 711      25.530  46.790  37.950  1.00  0.00           H
ATOM   1980  CB  ASP A 711      24.370  47.640  36.530  1.00  0.00           C
ATOM   1981  HB1 ASP A 711      23.550  48.360  36.390  1.00  0.00           H
ATOM   1982  HB2 ASP A 711      23.960  46.620  36.350  1.00  0.00           H
ATOM   1983  CG  ASP A 711      25.560  47.830  35.620  1.00  0.00           C
ATOM   1984  OD1 ASP A 711      26.730  47.450  35.860  1.00  0.00           O
ATOM   1985  OD2 ASP A 711      25.250  48.140  34.460  1.00  0.00           O
ATOM   1986  C   ASP A 711      25.600  48.830  38.440  1.00  0.00           C
ATOM   1987  O   ASP A 711      25.170  49.780  39.080  1.00  0.00           O
ATOM   1988  N   ALA A 712      26.930  48.870  38.210  1.00  0.00           N
ATOM   1989  HN  ALA A 712      27.360  48.090  37.770  1.00  0.00           H
ATOM   1990  CA  ALA A 712      27.870  49.830  38.700  1.00  0.00           C
ATOM   1991  HA  ALA A 712      27.340  50.640  39.180  1.00  0.00           H
ATOM   1992  CB  ALA A 712      28.810  49.140  39.690  1.00  0.00           C
ATOM   1993  HB1 ALA A 712      28.230  48.710  40.520  1.00  0.00           H
ATOM   1994  HB2 ALA A 712      29.500  49.870  40.180  1.00  0.00           H
ATOM   1995  HB3 ALA A 712      29.310  48.250  39.250  1.00  0.00           H
ATOM   1996  C   ALA A 712      28.590  50.520  37.610  1.00  0.00           C
ATOM   1997  O   ALA A 712      29.530  51.250  37.850  1.00  0.00           O
ATOM   1998  N   SER A 713      28.180  50.320  36.370  1.00  0.00           N
ATOM   1999  HN  SER A 713      27.520  49.640  36.080  1.00  0.00           H
ATOM   2000  CA  SER A 713      28.910  50.890  35.240  1.00  0.00           C
ATOM   2001  HA  SER A 713      29.930  50.610  35.370  1.00  0.00           H
ATOM   2002  CB  SER A 713      28.310  50.280  33.920  1.00  0.00           C
ATOM   2003  HB1 SER A 713      28.290  49.170  34.090  1.00  0.00           H
ATOM   2004  HB2 SER A 713      28.910  50.460  32.990  1.00  0.00           H
ATOM   2005  OG  SER A 713      26.940  50.590  33.640  1.00  0.00           O
ATOM   2006  HG1 SER A 713      26.450  50.050  34.280  1.00  0.00           H
ATOM   2007  C   SER A 713      28.880  52.380  35.110  1.00  0.00           C
ATOM   2008  O   SER A 713      29.830  52.930  34.600  1.00  0.00           O
ATOM   2009  N   SER A 714      27.800  53.000  35.510  1.00  0.00           N
ATOM   2010  HN  SER A 714      27.000  52.530  35.880  1.00  0.00           H
ATOM   2011  CA  SER A 714      27.780  54.470  35.490  1.00  0.00           C
ATOM   2012  HA  SER A 714      28.230  54.820  34.570  1.00  0.00           H
ATOM   2013  CB  SER A 714      26.380  55.070  35.660  1.00  0.00           C
ATOM   2014  HB1 SER A 714      25.780  54.750  34.770  1.00  0.00           H
ATOM   2015  HB2 SER A 714      26.380  56.180  35.670  1.00  0.00           H
ATOM   2016  OG  SER A 714      25.670  54.610  36.810  1.00  0.00           O
ATOM   2017  HG1 SER A 714      25.640  53.650  36.770  1.00  0.00           H
ATOM   2018  C   SER A 714      28.760  55.010  36.560  1.00  0.00           C
ATOM   2019  O   SER A 714      29.600  55.910  36.370  1.00  0.00           O
ATOM   2020  N   LEU A 715      28.860  54.340  37.680  1.00  0.00           N
ATOM   2021  HN  LEU A 715      28.360  53.490  37.790  1.00  0.00           H
ATOM   2022  CA  LEU A 715      29.780  54.740  38.740  1.00  0.00           C
ATOM   2023  HA  LEU A 715      29.750  55.810  38.860  1.00  0.00           H
ATOM   2024  CB  LEU A 715      29.320  54.060  40.020  1.00  0.00           C
ATOM   2025  HB1 LEU A 715      29.530  52.990  39.810  1.00  0.00           H
ATOM   2026  HB2 LEU A 715      28.240  54.260  40.220  1.00  0.00           H
ATOM   2027  CG  LEU A 715      29.990  54.520  41.310  1.00  0.00           C
ATOM   2028  HG  LEU A 715      31.060  54.390  41.080  1.00  0.00           H
ATOM   2029  CD1 LEU A 715      29.570  55.930  41.670  1.00  0.00           C
ATOM   2030 HD11 LEU A 715      29.980  56.250  42.650  1.00  0.00           H
ATOM   2031 HD12 LEU A 715      28.470  55.990  41.800  1.00  0.00           H
ATOM   2032 HD13 LEU A 715      29.880  56.590  40.840  1.00  0.00           H
ATOM   2033  CD2 LEU A 715      29.720  53.580  42.540  1.00  0.00           C
ATOM   2034 HD21 LEU A 715      28.670  53.790  42.840  1.00  0.00           H
ATOM   2035 HD22 LEU A 715      30.340  53.960  43.380  1.00  0.00           H
ATOM   2036 HD23 LEU A 715      29.980  52.520  42.390  1.00  0.00           H
ATOM   2037  C   LEU A 715      31.220  54.460  38.400  1.00  0.00           C
ATOM   2038  O   LEU A 715      32.030  55.300  38.660  1.00  0.00           O
ATOM   2039  N   VAL A 716      31.590  53.390  37.590  1.00  0.00           N
ATOM   2040  HN  VAL A 716      30.970  52.680  37.280  1.00  0.00           H
ATOM   2041  CA  VAL A 716      32.880  53.320  36.880  1.00  0.00           C
ATOM   2042  HA  VAL A 716      33.710  53.330  37.570  1.00  0.00           H
ATOM   2043  CB  VAL A 716      33.100  52.020  36.220  1.00  0.00           C
ATOM   2044  HB  VAL A 716      32.350  51.810  35.430  1.00  0.00           H
ATOM   2045  CG1 VAL A 716      34.420  51.950  35.440  1.00  0.00           C
ATOM   2046 HG11 VAL A 716      34.550  52.740  34.670  1.00  0.00           H
ATOM   2047 HG12 VAL A 716      34.540  51.040  34.820  1.00  0.00           H
ATOM   2048 HG13 VAL A 716      35.290  52.110  36.120  1.00  0.00           H
ATOM   2049  CG2 VAL A 716      32.980  50.810  37.160  1.00  0.00           C
ATOM   2050 HG21 VAL A 716      33.560  50.900  38.100  1.00  0.00           H
ATOM   2051 HG22 VAL A 716      33.350  49.920  36.590  1.00  0.00           H
ATOM   2052 HG23 VAL A 716      31.930  50.580  37.420  1.00  0.00           H
ATOM   2053  C   VAL A 716      33.190  54.480  35.970  1.00  0.00           C
ATOM   2054  O   VAL A 716      34.330  54.950  35.840  1.00  0.00           O
ATOM   2055  N   CYS A 717      32.200  55.040  35.200  1.00  0.00           N
ATOM   2056  HN  CYS A 717      31.340  54.540  35.220  1.00  0.00           H
ATOM   2057  CA  CYS A 717      32.280  56.150  34.210  1.00  0.00           C
ATOM   2058  HA  CYS A 717      33.050  55.940  33.500  1.00  0.00           H
ATOM   2059  CB  CYS A 717      31.030  56.230  33.280  1.00  0.00           C
ATOM   2060  HB1 CYS A 717      31.080  57.110  32.610  1.00  0.00           H
ATOM   2061  HB2 CYS A 717      30.130  56.450  33.900  1.00  0.00           H
ATOM   2062  SG  CYS A 717      30.810  54.800  32.250  1.00  0.00           S
ATOM   2063  HG1 CYS A 717      29.900  54.080  32.890  1.00  0.00           H
ATOM   2064  C   CYS A 717      32.490  57.510  34.880  1.00  0.00           C
ATOM   2065  O   CYS A 717      33.310  58.300  34.470  1.00  0.00           O
ATOM   2066  N   TYR A 718      31.710  57.700  35.940  1.00  0.00           N
ATOM   2067  HN  TYR A 718      31.060  56.990  36.230  1.00  0.00           H
ATOM   2068  CA  TYR A 718      31.860  58.970  36.770  1.00  0.00           C
ATOM   2069  HA  TYR A 718      31.690  59.850  36.160  1.00  0.00           H
ATOM   2070  CB  TYR A 718      30.800  59.020  37.930  1.00  0.00           C
ATOM   2071  HB1 TYR A 718      30.910  59.970  38.510  1.00  0.00           H
ATOM   2072  HB2 TYR A 718      31.010  58.150  38.570  1.00  0.00           H
ATOM   2073  CG  TYR A 718      29.360  58.940  37.380  1.00  0.00           C
ATOM   2074  CD1 TYR A 718      28.990  59.520  36.160  1.00  0.00           C
ATOM   2075  HD1 TYR A 718      29.680  60.040  35.520  1.00  0.00           H
ATOM   2076  CE1 TYR A 718      27.680  59.450  35.720  1.00  0.00           C
ATOM   2077  HE1 TYR A 718      27.380  59.870  34.760  1.00  0.00           H
ATOM   2078  CZ  TYR A 718      26.630  58.940  36.480  1.00  0.00           C
ATOM   2079  OH  TYR A 718      25.290  58.980  36.110  1.00  0.00           O
ATOM   2080  HH  TYR A 718      25.170  59.830  35.670  1.00  0.00           H
ATOM   2081  CD2 TYR A 718      28.270  58.460  38.190  1.00  0.00           C
ATOM   2082  HD2 TYR A 718      28.440  58.200  39.230  1.00  0.00           H
ATOM   2083  CE2 TYR A 718      26.920  58.460  37.750  1.00  0.00           C
ATOM   2084  HE2 TYR A 718      26.130  58.070  38.370  1.00  0.00           H
ATOM   2085  C   TYR A 718      33.200  59.210  37.310  1.00  0.00           C
ATOM   2086  O   TYR A 718      33.720  60.360  37.280  1.00  0.00           O
ATOM   2087  N   ILE A 719      33.910  58.250  37.840  1.00  0.00           N
ATOM   2088  HN  ILE A 719      33.600  57.300  37.800  1.00  0.00           H
ATOM   2089  CA  ILE A 719      35.210  58.460  38.440  1.00  0.00           C
ATOM   2090  HA  ILE A 719      35.380  59.490  38.690  1.00  0.00           H
ATOM   2091  CB  ILE A 719      35.390  57.590  39.740  1.00  0.00           C
ATOM   2092  HB  ILE A 719      35.540  56.510  39.530  1.00  0.00           H
ATOM   2093  CG2 ILE A 719      36.710  57.870  40.460  1.00  0.00           C
ATOM   2094 HG21 ILE A 719      36.800  58.930  40.750  1.00  0.00           H
ATOM   2095 HG22 ILE A 719      37.420  57.610  39.650  1.00  0.00           H
ATOM   2096 HG23 ILE A 719      36.900  57.180  41.320  1.00  0.00           H
ATOM   2097  CG1 ILE A 719      34.160  57.700  40.670  1.00  0.00           C
ATOM   2098 HG11 ILE A 719      33.230  57.330  40.200  1.00  0.00           H
ATOM   2099 HG12 ILE A 719      34.040  58.720  41.090  1.00  0.00           H
ATOM   2100  CD  ILE A 719      34.250  56.880  42.000  1.00  0.00           C
ATOM   2101  HD1 ILE A 719      34.720  55.890  41.890  1.00  0.00           H
ATOM   2102  HD2 ILE A 719      33.250  56.590  42.400  1.00  0.00           H
ATOM   2103  HD3 ILE A 719      34.940  57.370  42.710  1.00  0.00           H
ATOM   2104  C   ILE A 719      36.360  58.220  37.420  1.00  0.00           C
ATOM   2105  O   ILE A 719      36.360  57.240  36.660  1.00  0.00           O
ATOM   2106  N   THR A 720      37.450  59.070  37.360  1.00  0.00           N
ATOM   2107  HN  THR A 720      37.490  59.900  37.930  1.00  0.00           H
ATOM   2108  CA  THR A 720      38.460  59.040  36.280  1.00  0.00           C
ATOM   2109  HA  THR A 720      38.440  58.040  35.870  1.00  0.00           H
ATOM   2110  CB  THR A 720      38.010  60.000  35.140  1.00  0.00           C
ATOM   2111  HB  THR A 720      38.380  59.530  34.200  1.00  0.00           H
ATOM   2112  OG1 THR A 720      38.640  61.320  35.320  1.00  0.00           O
ATOM   2113  HG1 THR A 720      38.680  61.650  34.420  1.00  0.00           H
ATOM   2114  CG2 THR A 720      36.540  60.190  34.980  1.00  0.00           C
ATOM   2115 HG21 THR A 720      36.240  60.690  34.040  1.00  0.00           H
ATOM   2116 HG22 THR A 720      36.230  60.830  35.820  1.00  0.00           H
ATOM   2117 HG23 THR A 720      36.010  59.210  35.060  1.00  0.00           H
ATOM   2118  C   THR A 720      39.930  59.190  36.740  1.00  0.00           C
ATOM   2119  O   THR A 720      40.240  59.350  37.900  1.00  0.00           O
ATOM   2120  N   ARG A 721      40.910  59.110  35.750  1.00  0.00           N
ATOM   2121  HN  ARG A 721      40.700  58.930  34.780  1.00  0.00           H
ATOM   2122  CA  ARG A 721      42.340  58.940  36.100  1.00  0.00           C
ATOM   2123  HA  ARG A 721      42.410  58.020  36.670  1.00  0.00           H
ATOM   2124  CB  ARG A 721      43.310  58.790  34.900  1.00  0.00           C
ATOM   2125  HB1 ARG A 721      44.340  58.760  35.310  1.00  0.00           H
ATOM   2126  HB2 ARG A 721      43.200  59.720  34.310  1.00  0.00           H
ATOM   2127  CG  ARG A 721      43.150  57.430  34.070  1.00  0.00           C
ATOM   2128  HG1 ARG A 721      43.960  57.490  33.300  1.00  0.00           H
ATOM   2129  HG2 ARG A 721      42.240  57.560  33.440  1.00  0.00           H
ATOM   2130  CD  ARG A 721      43.200  56.190  34.890  1.00  0.00           C
ATOM   2131  HD1 ARG A 721      42.920  55.290  34.290  1.00  0.00           H
ATOM   2132  HD2 ARG A 721      42.460  56.230  35.720  1.00  0.00           H
ATOM   2133  NE  ARG A 721      44.600  55.970  35.510  1.00  0.00           N
ATOM   2134  HE  ARG A 721      45.340  56.590  35.260  1.00  0.00           H
ATOM   2135  CZ  ARG A 721      45.020  54.940  36.190  1.00  0.00           C
ATOM   2136  NH1 ARG A 721      44.290  53.940  36.490  1.00  0.00           N
ATOM   2137 HH11 ARG A 721      43.300  54.040  36.320  1.00  0.00           H
ATOM   2138 HH12 ARG A 721      44.740  53.070  36.650  1.00  0.00           H
ATOM   2139  NH2 ARG A 721      46.260  54.950  36.510  1.00  0.00           N
ATOM   2140 HH21 ARG A 721      46.840  55.760  36.350  1.00  0.00           H
ATOM   2141 HH22 ARG A 721      46.600  54.250  37.110  1.00  0.00           H
ATOM   2142  C   ARG A 721      43.000  60.040  37.050  1.00  0.00           C
ATOM   2143  O   ARG A 721      43.770  59.720  38.020  1.00  0.00           O
ATOM   2144  N   PHE A 722      42.650  61.310  36.730  1.00  0.00           N
ATOM   2145  HN  PHE A 722      42.270  61.550  35.840  1.00  0.00           H
ATOM   2146  CA  PHE A 722      42.880  62.420  37.700  1.00  0.00           C
ATOM   2147  HA  PHE A 722      43.900  62.750  37.600  1.00  0.00           H
ATOM   2148  CB  PHE A 722      42.030  63.780  37.270  1.00  0.00           C
ATOM   2149  HB1 PHE A 722      40.950  63.550  37.380  1.00  0.00           H
ATOM   2150  HB2 PHE A 722      42.160  63.970  36.190  1.00  0.00           H
ATOM   2151  CG  PHE A 722      42.200  64.950  38.160  1.00  0.00           C
ATOM   2152  CD1 PHE A 722      43.180  65.900  37.770  1.00  0.00           C
ATOM   2153  HD1 PHE A 722      43.840  65.590  36.970  1.00  0.00           H
ATOM   2154  CE1 PHE A 722      43.310  67.150  38.470  1.00  0.00           C
ATOM   2155  HE1 PHE A 722      43.980  67.900  38.080  1.00  0.00           H
ATOM   2156  CZ  PHE A 722      42.560  67.270  39.660  1.00  0.00           C
ATOM   2157  HZ  PHE A 722      42.470  68.180  40.240  1.00  0.00           H
ATOM   2158  CD2 PHE A 722      41.340  65.210  39.240  1.00  0.00           C
ATOM   2159  HD2 PHE A 722      40.510  64.560  39.450  1.00  0.00           H
ATOM   2160  CE2 PHE A 722      41.570  66.320  40.040  1.00  0.00           C
ATOM   2161  HE2 PHE A 722      40.950  66.390  40.920  1.00  0.00           H
ATOM   2162  C   PHE A 722      42.650  62.170  39.180  1.00  0.00           C
ATOM   2163  O   PHE A 722      43.530  62.280  40.010  1.00  0.00           O
ATOM   2164  N   THR A 723      41.360  61.830  39.510  1.00  0.00           N
ATOM   2165  HN  THR A 723      40.670  61.740  38.800  1.00  0.00           H
ATOM   2166  CA  THR A 723      40.900  61.480  40.820  1.00  0.00           C
ATOM   2167  HA  THR A 723      41.020  62.350  41.430  1.00  0.00           H
ATOM   2168  CB  THR A 723      39.400  61.310  41.000  1.00  0.00           C
ATOM   2169  HB  THR A 723      38.920  60.650  40.250  1.00  0.00           H
ATOM   2170  OG1 THR A 723      38.770  62.500  40.700  1.00  0.00           O
ATOM   2171  HG1 THR A 723      38.560  62.580  39.760  1.00  0.00           H
ATOM   2172  CG2 THR A 723      38.950  60.870  42.460  1.00  0.00           C
ATOM   2173 HG21 THR A 723      37.840  60.840  42.470  1.00  0.00           H
ATOM   2174 HG22 THR A 723      39.430  61.580  43.160  1.00  0.00           H
ATOM   2175 HG23 THR A 723      39.250  59.810  42.600  1.00  0.00           H
ATOM   2176  C   THR A 723      41.560  60.260  41.360  1.00  0.00           C
ATOM   2177  O   THR A 723      42.180  60.290  42.410  1.00  0.00           O
ATOM   2178  N   GLU A 724      41.600  59.270  40.410  1.00  0.00           N
ATOM   2179  HN  GLU A 724      41.060  59.320  39.580  1.00  0.00           H
ATOM   2180  CA  GLU A 724      42.140  57.950  40.730  1.00  0.00           C
ATOM   2181  HA  GLU A 724      41.570  57.530  41.540  1.00  0.00           H
ATOM   2182  CB  GLU A 724      41.860  56.930  39.550  1.00  0.00           C
ATOM   2183  HB1 GLU A 724      42.390  55.950  39.570  1.00  0.00           H
ATOM   2184  HB2 GLU A 724      42.190  57.510  38.660  1.00  0.00           H
ATOM   2185  CG  GLU A 724      40.370  56.630  39.370  1.00  0.00           C
ATOM   2186  HG1 GLU A 724      39.830  57.580  39.140  1.00  0.00           H
ATOM   2187  HG2 GLU A 724      39.840  56.250  40.270  1.00  0.00           H
ATOM   2188  CD  GLU A 724      40.090  55.650  38.270  1.00  0.00           C
ATOM   2189  OE1 GLU A 724      40.050  55.950  37.040  1.00  0.00           O
ATOM   2190  OE2 GLU A 724      39.970  54.490  38.670  1.00  0.00           O
ATOM   2191  C   GLU A 724      43.540  57.840  41.170  1.00  0.00           C
ATOM   2192  O   GLU A 724      43.860  57.190  42.170  1.00  0.00           O
ATOM   2193  N   GLU A 725      44.400  58.540  40.460  1.00  0.00           N
ATOM   2194  HN  GLU A 725      44.210  59.110  39.670  1.00  0.00           H
ATOM   2195  CA  GLU A 725      45.780  58.610  40.800  1.00  0.00           C
ATOM   2196  HA  GLU A 725      46.150  57.630  41.070  1.00  0.00           H
ATOM   2197  CB  GLU A 725      46.610  59.030  39.500  1.00  0.00           C
ATOM   2198  HB1 GLU A 725      47.690  59.140  39.770  1.00  0.00           H
ATOM   2199  HB2 GLU A 725      46.180  59.970  39.110  1.00  0.00           H
ATOM   2200  CG  GLU A 725      46.560  57.860  38.470  1.00  0.00           C
ATOM   2201  HG1 GLU A 725      45.510  57.680  38.110  1.00  0.00           H
ATOM   2202  HG2 GLU A 725      46.980  56.880  38.770  1.00  0.00           H
ATOM   2203  CD  GLU A 725      47.400  58.110  37.210  1.00  0.00           C
ATOM   2204  OE1 GLU A 725      48.610  58.310  37.430  1.00  0.00           O
ATOM   2205  OE2 GLU A 725      46.860  58.190  36.100  1.00  0.00           O
ATOM   2206  C   GLU A 725      46.110  59.620  41.860  1.00  0.00           C
ATOM   2207  O   GLU A 725      47.050  59.510  42.690  1.00  0.00           O
ATOM   2208  N   ALA A 726      45.310  60.700  41.940  1.00  0.00           N
ATOM   2209  HN  ALA A 726      44.450  60.630  41.430  1.00  0.00           H
ATOM   2210  CA  ALA A 726      45.670  61.710  42.970  1.00  0.00           C
ATOM   2211  HA  ALA A 726      46.750  61.860  42.940  1.00  0.00           H
ATOM   2212  CB  ALA A 726      45.000  62.980  42.640  1.00  0.00           C
ATOM   2213  HB1 ALA A 726      45.230  63.760  43.400  1.00  0.00           H
ATOM   2214  HB2 ALA A 726      43.900  62.880  42.550  1.00  0.00           H
ATOM   2215  HB3 ALA A 726      45.240  63.380  41.630  1.00  0.00           H
ATOM   2216  C   ALA A 726      45.350  61.240  44.400  1.00  0.00           C
ATOM   2217  O   ALA A 726      46.150  61.380  45.300  1.00  0.00           O
ATOM   2218  N   PHE A 727      44.140  60.540  44.560  1.00  0.00           N
ATOM   2219  HN  PHE A 727      43.440  60.390  43.860  1.00  0.00           H
ATOM   2220  CA  PHE A 727      43.690  59.900  45.790  1.00  0.00           C
ATOM   2221  HA  PHE A 727      43.800  60.630  46.570  1.00  0.00           H
ATOM   2222  CB  PHE A 727      42.230  59.400  45.500  1.00  0.00           C
ATOM   2223  HB1 PHE A 727      42.200  58.630  44.700  1.00  0.00           H
ATOM   2224  HB2 PHE A 727      41.640  60.260  45.110  1.00  0.00           H
ATOM   2225  CG  PHE A 727      41.710  58.900  46.820  1.00  0.00           C
ATOM   2226  CD1 PHE A 727      41.510  57.490  46.970  1.00  0.00           C
ATOM   2227  HD1 PHE A 727      41.870  56.870  46.150  1.00  0.00           H
ATOM   2228  CE1 PHE A 727      40.980  56.980  48.160  1.00  0.00           C
ATOM   2229  HE1 PHE A 727      40.840  55.910  48.150  1.00  0.00           H
ATOM   2230  CZ  PHE A 727      40.840  57.800  49.270  1.00  0.00           C
ATOM   2231  HZ  PHE A 727      40.480  57.320  50.170  1.00  0.00           H
ATOM   2232  CD2 PHE A 727      41.490  59.740  47.900  1.00  0.00           C
ATOM   2233  HD2 PHE A 727      41.680  60.790  47.770  1.00  0.00           H
ATOM   2234  CE2 PHE A 727      41.140  59.170  49.170  1.00  0.00           C
ATOM   2235  HE2 PHE A 727      41.120  59.800  50.040  1.00  0.00           H
ATOM   2236  C   PHE A 727      44.580  58.770  46.290  1.00  0.00           C
ATOM   2237  O   PHE A 727      45.040  58.710  47.420  1.00  0.00           O
ATOM   2238  N   ALA A 728      45.070  58.010  45.360  1.00  0.00           N
ATOM   2239  HN  ALA A 728      44.700  58.090  44.440  1.00  0.00           H
ATOM   2240  CA  ALA A 728      46.160  57.090  45.570  1.00  0.00           C
ATOM   2241  HA  ALA A 728      45.800  56.490  46.400  1.00  0.00           H
ATOM   2242  CB  ALA A 728      46.380  56.200  44.320  1.00  0.00           C
ATOM   2243  HB1 ALA A 728      45.450  55.760  43.920  1.00  0.00           H
ATOM   2244  HB2 ALA A 728      47.150  55.410  44.510  1.00  0.00           H
ATOM   2245  HB3 ALA A 728      46.750  56.830  43.480  1.00  0.00           H
ATOM   2246  C   ALA A 728      47.510  57.680  46.040  1.00  0.00           C
ATOM   2247  O   ALA A 728      48.060  57.270  47.030  1.00  0.00           O
ATOM   2248  N   ALA A 729      47.940  58.750  45.380  1.00  0.00           N
ATOM   2249  HN  ALA A 729      47.400  59.100  44.620  1.00  0.00           H
ATOM   2250  CA  ALA A 729      49.100  59.460  45.710  1.00  0.00           C
ATOM   2251  HA  ALA A 729      49.930  58.770  45.710  1.00  0.00           H
ATOM   2252  CB  ALA A 729      49.480  60.550  44.620  1.00  0.00           C
ATOM   2253  HB1 ALA A 729      48.660  61.320  44.690  1.00  0.00           H
ATOM   2254  HB2 ALA A 729      49.470  59.990  43.670  1.00  0.00           H
ATOM   2255  HB3 ALA A 729      50.450  60.990  44.900  1.00  0.00           H
ATOM   2256  C   ALA A 729      48.990  60.130  47.050  1.00  0.00           C
ATOM   2257  O   ALA A 729      49.920  60.030  47.880  1.00  0.00           O
ATOM   2258  N   LEU A 730      47.810  60.680  47.490  1.00  0.00           N
ATOM   2259  HN  LEU A 730      46.980  60.760  46.950  1.00  0.00           H
ATOM   2260  CA  LEU A 730      47.670  60.970  48.880  1.00  0.00           C
ATOM   2261  HA  LEU A 730      48.510  61.560  49.240  1.00  0.00           H
ATOM   2262  CB  LEU A 730      46.440  61.880  49.120  1.00  0.00           C
ATOM   2263  HB1 LEU A 730      45.450  61.420  48.940  1.00  0.00           H
ATOM   2264  HB2 LEU A 730      46.570  62.860  48.630  1.00  0.00           H
ATOM   2265  CG  LEU A 730      46.200  62.310  50.570  1.00  0.00           C
ATOM   2266  HG  LEU A 730      46.270  61.420  51.230  1.00  0.00           H
ATOM   2267  CD1 LEU A 730      47.190  63.300  51.000  1.00  0.00           C
ATOM   2268 HD11 LEU A 730      48.180  62.800  50.860  1.00  0.00           H
ATOM   2269 HD12 LEU A 730      47.100  63.620  52.060  1.00  0.00           H
ATOM   2270 HD13 LEU A 730      47.100  64.280  50.490  1.00  0.00           H
ATOM   2271  CD2 LEU A 730      44.800  62.860  50.840  1.00  0.00           C
ATOM   2272 HD21 LEU A 730      44.500  63.710  50.190  1.00  0.00           H
ATOM   2273 HD22 LEU A 730      44.720  63.180  51.900  1.00  0.00           H
ATOM   2274 HD23 LEU A 730      44.000  62.110  50.700  1.00  0.00           H
ATOM   2275  C   LEU A 730      47.840  59.790  49.870  1.00  0.00           C
ATOM   2276  O   LEU A 730      48.350  59.950  51.020  1.00  0.00           O
ATOM   2277  N   ILE A 731      47.280  58.620  49.590  1.00  0.00           N
ATOM   2278  HN  ILE A 731      46.680  58.400  48.810  1.00  0.00           H
ATOM   2279  CA  ILE A 731      47.430  57.390  50.330  1.00  0.00           C
ATOM   2280  HA  ILE A 731      47.130  57.730  51.310  1.00  0.00           H
ATOM   2281  CB  ILE A 731      46.650  56.120  49.860  1.00  0.00           C
ATOM   2282  HB  ILE A 731      46.930  55.750  48.850  1.00  0.00           H
ATOM   2283  CG2 ILE A 731      47.030  54.870  50.680  1.00  0.00           C
ATOM   2284 HG21 ILE A 731      47.250  55.220  51.710  1.00  0.00           H
ATOM   2285 HG22 ILE A 731      47.910  54.430  50.170  1.00  0.00           H
ATOM   2286 HG23 ILE A 731      46.230  54.100  50.780  1.00  0.00           H
ATOM   2287  CG1 ILE A 731      45.150  56.300  49.790  1.00  0.00           C
ATOM   2288 HG11 ILE A 731      44.620  55.330  49.670  1.00  0.00           H
ATOM   2289 HG12 ILE A 731      44.820  57.000  48.990  1.00  0.00           H
ATOM   2290  CD  ILE A 731      44.630  56.790  51.170  1.00  0.00           C
ATOM   2291  HD1 ILE A 731      44.890  56.020  51.910  1.00  0.00           H
ATOM   2292  HD2 ILE A 731      43.530  56.930  51.120  1.00  0.00           H
ATOM   2293  HD3 ILE A 731      44.940  57.850  51.290  1.00  0.00           H
ATOM   2294  C   ILE A 731      48.870  57.020  50.570  1.00  0.00           C
ATOM   2295  O   ILE A 731      49.230  56.840  51.720  1.00  0.00           O
ATOM   2296  N   CYS A 732      49.780  57.000  49.500  1.00  0.00           N
ATOM   2297  HN  CYS A 732      49.460  57.130  48.570  1.00  0.00           H
ATOM   2298  CA  CYS A 732      51.260  56.930  49.610  1.00  0.00           C
ATOM   2299  HA  CYS A 732      51.600  55.960  49.930  1.00  0.00           H
ATOM   2300  CB  CYS A 732      51.950  57.200  48.220  1.00  0.00           C
ATOM   2301  HB1 CYS A 732      53.030  57.060  48.410  1.00  0.00           H
ATOM   2302  HB2 CYS A 732      51.780  58.270  47.930  1.00  0.00           H
ATOM   2303  SG  CYS A 732      51.370  56.250  46.780  1.00  0.00           S
ATOM   2304  HG1 CYS A 732      51.970  55.110  47.120  1.00  0.00           H
ATOM   2305  C   CYS A 732      51.860  57.940  50.570  1.00  0.00           C
ATOM   2306  O   CYS A 732      52.710  57.680  51.410  1.00  0.00           O
ATOM   2307  N   ILE A 733      51.420  59.180  50.540  1.00  0.00           N
ATOM   2308  HN  ILE A 733      50.710  59.470  49.890  1.00  0.00           H
ATOM   2309  CA  ILE A 733      51.960  60.210  51.430  1.00  0.00           C
ATOM   2310  HA  ILE A 733      53.040  60.060  51.400  1.00  0.00           H
ATOM   2311  CB  ILE A 733      51.570  61.580  50.900  1.00  0.00           C
ATOM   2312  HB  ILE A 733      50.480  61.620  50.690  1.00  0.00           H
ATOM   2313  CG2 ILE A 733      51.820  62.690  51.960  1.00  0.00           C
ATOM   2314 HG21 ILE A 733      51.190  62.680  52.870  1.00  0.00           H
ATOM   2315 HG22 ILE A 733      51.660  63.670  51.460  1.00  0.00           H
ATOM   2316 HG23 ILE A 733      52.890  62.630  52.270  1.00  0.00           H
ATOM   2317  CG1 ILE A 733      52.240  61.930  49.520  1.00  0.00           C
ATOM   2318 HG11 ILE A 733      52.320  61.100  48.790  1.00  0.00           H
ATOM   2319 HG12 ILE A 733      53.310  62.210  49.600  1.00  0.00           H
ATOM   2320  CD  ILE A 733      51.580  63.090  48.750  1.00  0.00           C
ATOM   2321  HD1 ILE A 733      52.020  63.310  47.750  1.00  0.00           H
ATOM   2322  HD2 ILE A 733      51.680  64.000  49.370  1.00  0.00           H
ATOM   2323  HD3 ILE A 733      50.540  62.750  48.530  1.00  0.00           H
ATOM   2324  C   ILE A 733      51.500  60.000  52.820  1.00  0.00           C
ATOM   2325  O   ILE A 733      52.290  60.100  53.770  1.00  0.00           O
ATOM   2326  N   ILE A 734      50.290  59.600  53.060  1.00  0.00           N
ATOM   2327  HN  ILE A 734      49.690  59.470  52.280  1.00  0.00           H
ATOM   2328  CA  ILE A 734      49.810  59.240  54.380  1.00  0.00           C
ATOM   2329  HA  ILE A 734      50.020  60.090  55.040  1.00  0.00           H
ATOM   2330  CB  ILE A 734      48.310  59.000  54.390  1.00  0.00           C
ATOM   2331  HB  ILE A 734      48.060  58.430  53.470  1.00  0.00           H
ATOM   2332  CG2 ILE A 734      47.870  58.170  55.530  1.00  0.00           C
ATOM   2333 HG21 ILE A 734      48.320  58.420  56.510  1.00  0.00           H
ATOM   2334 HG22 ILE A 734      48.070  57.090  55.350  1.00  0.00           H
ATOM   2335 HG23 ILE A 734      46.770  58.290  55.590  1.00  0.00           H
ATOM   2336  CG1 ILE A 734      47.540  60.370  54.280  1.00  0.00           C
ATOM   2337 HG11 ILE A 734      48.070  61.050  53.580  1.00  0.00           H
ATOM   2338 HG12 ILE A 734      47.510  60.850  55.280  1.00  0.00           H
ATOM   2339  CD  ILE A 734      46.080  60.130  53.780  1.00  0.00           C
ATOM   2340  HD1 ILE A 734      45.750  61.100  53.340  1.00  0.00           H
ATOM   2341  HD2 ILE A 734      45.440  59.910  54.660  1.00  0.00           H
ATOM   2342  HD3 ILE A 734      45.960  59.300  53.040  1.00  0.00           H
ATOM   2343  C   ILE A 734      50.560  58.030  54.960  1.00  0.00           C
ATOM   2344  O   ILE A 734      50.950  57.980  56.130  1.00  0.00           O
ATOM   2345  N   PHE A 735      50.830  56.970  54.120  1.00  0.00           N
ATOM   2346  HN  PHE A 735      50.420  57.070  53.210  1.00  0.00           H
ATOM   2347  CA  PHE A 735      51.660  55.850  54.460  1.00  0.00           C
ATOM   2348  HA  PHE A 735      51.330  55.430  55.390  1.00  0.00           H
ATOM   2349  CB  PHE A 735      51.480  54.820  53.350  1.00  0.00           C
ATOM   2350  HB1 PHE A 735      52.240  54.010  53.440  1.00  0.00           H
ATOM   2351  HB2 PHE A 735      51.760  55.330  52.410  1.00  0.00           H
ATOM   2352  CG  PHE A 735      50.120  54.080  53.370  1.00  0.00           C
ATOM   2353  CD1 PHE A 735      49.200  54.120  54.470  1.00  0.00           C
ATOM   2354  HD1 PHE A 735      49.330  54.800  55.290  1.00  0.00           H
ATOM   2355  CE1 PHE A 735      48.140  53.190  54.490  1.00  0.00           C
ATOM   2356  HE1 PHE A 735      47.630  52.970  55.400  1.00  0.00           H
ATOM   2357  CZ  PHE A 735      47.870  52.420  53.350  1.00  0.00           C
ATOM   2358  HZ  PHE A 735      47.040  51.740  53.330  1.00  0.00           H
ATOM   2359  CD2 PHE A 735      49.750  53.320  52.210  1.00  0.00           C
ATOM   2360  HD2 PHE A 735      50.450  53.370  51.380  1.00  0.00           H
ATOM   2361  CE2 PHE A 735      48.640  52.560  52.180  1.00  0.00           C
ATOM   2362  HE2 PHE A 735      48.280  52.080  51.280  1.00  0.00           H
ATOM   2363  C   PHE A 735      53.140  56.150  54.820  1.00  0.00           C
ATOM   2364  O   PHE A 735      53.670  55.630  55.750  1.00  0.00           O
ATOM   2365  N   ILE A 736      53.750  56.980  53.990  1.00  0.00           N
ATOM   2366  HN  ILE A 736      53.300  57.240  53.140  1.00  0.00           H
ATOM   2367  CA  ILE A 736      55.100  57.460  54.320  1.00  0.00           C
ATOM   2368  HA  ILE A 736      55.720  56.590  54.490  1.00  0.00           H
ATOM   2369  CB  ILE A 736      55.640  58.140  53.030  1.00  0.00           C
ATOM   2370  HB  ILE A 736      54.910  58.860  52.610  1.00  0.00           H
ATOM   2371  CG2 ILE A 736      57.020  58.860  53.380  1.00  0.00           C
ATOM   2372 HG21 ILE A 736      57.600  58.090  53.920  1.00  0.00           H
ATOM   2373 HG22 ILE A 736      56.880  59.710  54.080  1.00  0.00           H
ATOM   2374 HG23 ILE A 736      57.540  59.220  52.470  1.00  0.00           H
ATOM   2375  CG1 ILE A 736      55.970  57.060  51.930  1.00  0.00           C
ATOM   2376 HG11 ILE A 736      55.340  56.160  52.090  1.00  0.00           H
ATOM   2377 HG12 ILE A 736      56.960  56.590  52.140  1.00  0.00           H
ATOM   2378  CD  ILE A 736      55.910  57.540  50.440  1.00  0.00           C
ATOM   2379  HD1 ILE A 736      54.870  57.810  50.180  1.00  0.00           H
ATOM   2380  HD2 ILE A 736      56.380  56.820  49.730  1.00  0.00           H
ATOM   2381  HD3 ILE A 736      56.380  58.530  50.310  1.00  0.00           H
ATOM   2382  C   ILE A 736      55.190  58.200  55.680  1.00  0.00           C
ATOM   2383  O   ILE A 736      55.960  57.890  56.550  1.00  0.00           O
ATOM   2384  N   TYR A 737      54.230  59.110  55.980  1.00  0.00           N
ATOM   2385  HN  TYR A 737      53.570  59.440  55.310  1.00  0.00           H
ATOM   2386  CA  TYR A 737      54.080  59.670  57.330  1.00  0.00           C
ATOM   2387  HA  TYR A 737      54.990  60.110  57.720  1.00  0.00           H
ATOM   2388  CB  TYR A 737      52.880  60.720  57.370  1.00  0.00           C
ATOM   2389  HB1 TYR A 737      52.620  60.790  58.440  1.00  0.00           H
ATOM   2390  HB2 TYR A 737      52.050  60.310  56.780  1.00  0.00           H
ATOM   2391  CG  TYR A 737      53.330  62.050  56.880  1.00  0.00           C
ATOM   2392  CD1 TYR A 737      52.640  62.650  55.790  1.00  0.00           C
ATOM   2393  HD1 TYR A 737      51.880  62.040  55.310  1.00  0.00           H
ATOM   2394  CE1 TYR A 737      52.960  63.960  55.350  1.00  0.00           C
ATOM   2395  HE1 TYR A 737      52.370  64.360  54.540  1.00  0.00           H
ATOM   2396  CZ  TYR A 737      54.020  64.630  55.900  1.00  0.00           C
ATOM   2397  OH  TYR A 737      54.580  65.850  55.370  1.00  0.00           O
ATOM   2398  HH  TYR A 737      55.230  66.210  55.980  1.00  0.00           H
ATOM   2399  CD2 TYR A 737      54.280  62.800  57.550  1.00  0.00           C
ATOM   2400  HD2 TYR A 737      54.710  62.470  58.480  1.00  0.00           H
ATOM   2401  CE2 TYR A 737      54.610  64.080  57.090  1.00  0.00           C
ATOM   2402  HE2 TYR A 737      55.330  64.610  57.700  1.00  0.00           H
ATOM   2403  C   TYR A 737      53.860  58.680  58.420  1.00  0.00           C
ATOM   2404  O   TYR A 737      54.610  58.750  59.380  1.00  0.00           O
ATOM   2405  N   GLU A 738      52.960  57.650  58.210  1.00  0.00           N
ATOM   2406  HN  GLU A 738      52.230  57.760  57.530  1.00  0.00           H
ATOM   2407  CA  GLU A 738      52.740  56.600  59.160  1.00  0.00           C
ATOM   2408  HA  GLU A 738      52.690  57.040  60.150  1.00  0.00           H
ATOM   2409  CB  GLU A 738      51.590  55.640  58.760  1.00  0.00           C
ATOM   2410  HB1 GLU A 738      51.650  54.760  59.430  1.00  0.00           H
ATOM   2411  HB2 GLU A 738      51.760  55.250  57.740  1.00  0.00           H
ATOM   2412  CG  GLU A 738      50.110  56.180  58.920  1.00  0.00           C
ATOM   2413  HG1 GLU A 738      49.510  55.250  58.950  1.00  0.00           H
ATOM   2414  HG2 GLU A 738      49.820  56.730  58.000  1.00  0.00           H
ATOM   2415  CD  GLU A 738      49.940  56.910  60.230  1.00  0.00           C
ATOM   2416  OE1 GLU A 738      49.830  58.180  60.180  1.00  0.00           O
ATOM   2417  OE2 GLU A 738      49.840  56.220  61.250  1.00  0.00           O
ATOM   2418  C   GLU A 738      54.010  55.780  59.410  1.00  0.00           C
ATOM   2419  O   GLU A 738      54.430  55.550  60.550  1.00  0.00           O
ATOM   2420  N   ALA A 739      54.850  55.430  58.400  1.00  0.00           N
ATOM   2421  HN  ALA A 739      54.500  55.570  57.470  1.00  0.00           H
ATOM   2422  CA  ALA A 739      56.130  54.720  58.540  1.00  0.00           C
ATOM   2423  HA  ALA A 739      55.930  53.840  59.130  1.00  0.00           H
ATOM   2424  CB  ALA A 739      56.720  54.360  57.170  1.00  0.00           C
ATOM   2425  HB1 ALA A 739      55.990  53.930  56.440  1.00  0.00           H
ATOM   2426  HB2 ALA A 739      57.430  53.530  57.390  1.00  0.00           H
ATOM   2427  HB3 ALA A 739      57.150  55.190  56.560  1.00  0.00           H
ATOM   2428  C   ALA A 739      57.090  55.550  59.320  1.00  0.00           C
ATOM   2429  O   ALA A 739      57.800  55.040  60.180  1.00  0.00           O
ATOM   2430  N   LEU A 740      57.120  56.830  59.100  1.00  0.00           N
ATOM   2431  HN  LEU A 740      56.500  57.250  58.440  1.00  0.00           H
ATOM   2432  CA  LEU A 740      57.970  57.740  59.920  1.00  0.00           C
ATOM   2433  HA  LEU A 740      58.920  57.240  60.110  1.00  0.00           H
ATOM   2434  CB  LEU A 740      58.180  59.050  59.170  1.00  0.00           C
ATOM   2435  HB1 LEU A 740      58.720  59.750  59.840  1.00  0.00           H
ATOM   2436  HB2 LEU A 740      57.220  59.620  59.080  1.00  0.00           H
ATOM   2437  CG  LEU A 740      58.860  59.000  57.860  1.00  0.00           C
ATOM   2438  HG  LEU A 740      58.290  58.450  57.090  1.00  0.00           H
ATOM   2439  CD1 LEU A 740      59.010  60.450  57.260  1.00  0.00           C
ATOM   2440 HD11 LEU A 740      58.020  60.930  57.070  1.00  0.00           H
ATOM   2441 HD12 LEU A 740      59.520  60.320  56.300  1.00  0.00           H
ATOM   2442 HD13 LEU A 740      59.700  60.970  57.970  1.00  0.00           H
ATOM   2443  CD2 LEU A 740      60.280  58.460  57.970  1.00  0.00           C
ATOM   2444 HD21 LEU A 740      60.680  58.300  56.940  1.00  0.00           H
ATOM   2445 HD22 LEU A 740      60.180  57.470  58.470  1.00  0.00           H
ATOM   2446 HD23 LEU A 740      60.890  59.000  58.710  1.00  0.00           H
ATOM   2447  C   LEU A 740      57.500  58.120  61.280  1.00  0.00           C
ATOM   2448  O   LEU A 740      58.380  58.320  62.130  1.00  0.00           O
ATOM   2449  N   GLU A 741      56.220  58.150  61.520  1.00  0.00           N
ATOM   2450  HN  GLU A 741      55.640  57.960  60.740  1.00  0.00           H
ATOM   2451  CA  GLU A 741      55.610  58.060  62.850  1.00  0.00           C
ATOM   2452  HA  GLU A 741      55.930  58.930  63.410  1.00  0.00           H
ATOM   2453  CB  GLU A 741      54.030  58.030  62.840  1.00  0.00           C
ATOM   2454  HB1 GLU A 741      53.690  57.190  62.190  1.00  0.00           H
ATOM   2455  HB2 GLU A 741      53.520  58.940  62.480  1.00  0.00           H
ATOM   2456  CG  GLU A 741      53.430  57.750  64.280  1.00  0.00           C
ATOM   2457  HG1 GLU A 741      53.970  58.340  65.050  1.00  0.00           H
ATOM   2458  HG2 GLU A 741      53.510  56.680  64.530  1.00  0.00           H
ATOM   2459  CD  GLU A 741      51.980  58.120  64.370  1.00  0.00           C
ATOM   2460  OE1 GLU A 741      51.140  57.220  64.730  1.00  0.00           O
ATOM   2461  OE2 GLU A 741      51.590  59.310  64.070  1.00  0.00           O
ATOM   2462  C   GLU A 741      56.110  56.790  63.600  1.00  0.00           C
ATOM   2463  O   GLU A 741      56.500  56.960  64.770  1.00  0.00           O
ATOM   2464  N   LYS A 742      56.120  55.590  62.950  1.00  0.00           N
ATOM   2465  HN  LYS A 742      55.600  55.490  62.100  1.00  0.00           H
ATOM   2466  CA  LYS A 742      56.590  54.400  63.530  1.00  0.00           C
ATOM   2467  HA  LYS A 742      56.190  54.220  64.510  1.00  0.00           H
ATOM   2468  CB  LYS A 742      56.230  53.250  62.660  1.00  0.00           C
ATOM   2469  HB1 LYS A 742      56.930  52.450  62.970  1.00  0.00           H
ATOM   2470  HB2 LYS A 742      56.390  53.420  61.580  1.00  0.00           H
ATOM   2471  CG  LYS A 742      54.780  52.800  62.930  1.00  0.00           C
ATOM   2472  HG1 LYS A 742      54.730  51.900  62.280  1.00  0.00           H
ATOM   2473  HG2 LYS A 742      54.040  53.460  62.430  1.00  0.00           H
ATOM   2474  CD  LYS A 742      54.520  52.350  64.360  1.00  0.00           C
ATOM   2475  HD1 LYS A 742      55.460  52.110  64.920  1.00  0.00           H
ATOM   2476  HD2 LYS A 742      54.120  51.320  64.410  1.00  0.00           H
ATOM   2477  CE  LYS A 742      53.750  53.360  65.240  1.00  0.00           C
ATOM   2478  HE1 LYS A 742      52.730  53.500  64.820  1.00  0.00           H
ATOM   2479  HE2 LYS A 742      54.170  54.380  65.290  1.00  0.00           H
ATOM   2480  NZ  LYS A 742      53.710  52.900  66.650  1.00  0.00           N
ATOM   2481  HZ1 LYS A 742      53.540  51.880  66.760  1.00  0.00           H
ATOM   2482  HZ2 LYS A 742      52.990  53.510  67.090  1.00  0.00           H
ATOM   2483  HZ3 LYS A 742      54.540  53.160  67.220  1.00  0.00           H
ATOM   2484  C   LYS A 742      58.120  54.520  63.850  1.00  0.00           C
ATOM   2485  O   LYS A 742      58.530  54.000  64.820  1.00  0.00           O
ATOM   2486  N   LEU A 743      58.840  55.170  62.920  1.00  0.00           N
ATOM   2487  HN  LEU A 743      58.430  55.450  62.060  1.00  0.00           H
ATOM   2488  CA  LEU A 743      60.290  55.410  63.230  1.00  0.00           C
ATOM   2489  HA  LEU A 743      60.670  54.490  63.640  1.00  0.00           H
ATOM   2490  CB  LEU A 743      60.910  55.860  61.890  1.00  0.00           C
ATOM   2491  HB1 LEU A 743      60.610  56.890  61.600  1.00  0.00           H
ATOM   2492  HB2 LEU A 743      60.450  55.160  61.160  1.00  0.00           H
ATOM   2493  CG  LEU A 743      62.440  55.870  61.990  1.00  0.00           C
ATOM   2494  HG  LEU A 743      62.730  56.680  62.700  1.00  0.00           H
ATOM   2495  CD1 LEU A 743      63.010  54.520  62.420  1.00  0.00           C
ATOM   2496 HD11 LEU A 743      62.430  53.820  61.790  1.00  0.00           H
ATOM   2497 HD12 LEU A 743      62.840  54.400  63.510  1.00  0.00           H
ATOM   2498 HD13 LEU A 743      64.100  54.530  62.180  1.00  0.00           H
ATOM   2499  CD2 LEU A 743      62.970  56.370  60.670  1.00  0.00           C
ATOM   2500 HD21 LEU A 743      62.810  55.720  59.780  1.00  0.00           H
ATOM   2501 HD22 LEU A 743      64.070  56.350  60.800  1.00  0.00           H
ATOM   2502 HD23 LEU A 743      62.500  57.360  60.450  1.00  0.00           H
ATOM   2503  C   LEU A 743      60.540  56.340  64.400  1.00  0.00           C
ATOM   2504  O   LEU A 743      61.420  56.130  65.280  1.00  0.00           O
ATOM   2505  N   PHE A 744      59.750  57.450  64.400  1.00  0.00           N
ATOM   2506  HN  PHE A 744      59.140  57.690  63.640  1.00  0.00           H
ATOM   2507  CA  PHE A 744      59.650  58.440  65.510  1.00  0.00           C
ATOM   2508  HA  PHE A 744      60.620  58.830  65.710  1.00  0.00           H
ATOM   2509  CB  PHE A 744      58.630  59.570  65.110  1.00  0.00           C
ATOM   2510  HB1 PHE A 744      57.820  59.090  64.520  1.00  0.00           H
ATOM   2511  HB2 PHE A 744      59.140  60.230  64.380  1.00  0.00           H
ATOM   2512  CG  PHE A 744      57.900  60.330  66.160  1.00  0.00           C
ATOM   2513  CD1 PHE A 744      58.480  61.600  66.480  1.00  0.00           C
ATOM   2514  HD1 PHE A 744      59.440  61.970  66.140  1.00  0.00           H
ATOM   2515  CE1 PHE A 744      57.810  62.430  67.410  1.00  0.00           C
ATOM   2516  HE1 PHE A 744      58.260  63.360  67.750  1.00  0.00           H
ATOM   2517  CZ  PHE A 744      56.550  62.010  67.870  1.00  0.00           C
ATOM   2518  HZ  PHE A 744      55.960  62.700  68.450  1.00  0.00           H
ATOM   2519  CD2 PHE A 744      56.650  60.030  66.650  1.00  0.00           C
ATOM   2520  HD2 PHE A 744      56.250  59.090  66.310  1.00  0.00           H
ATOM   2521  CE2 PHE A 744      55.920  60.860  67.390  1.00  0.00           C
ATOM   2522  HE2 PHE A 744      54.960  60.600  67.790  1.00  0.00           H
ATOM   2523  C   PHE A 744      59.230  57.790  66.810  1.00  0.00           C
ATOM   2524  O   PHE A 744      59.710  58.190  67.850  1.00  0.00           O
ATOM   2525  N   ASP A 745      58.310  56.750  66.790  1.00  0.00           N
ATOM   2526  HN  ASP A 745      57.870  56.620  65.920  1.00  0.00           H
ATOM   2527  CA  ASP A 745      57.790  56.130  68.000  1.00  0.00           C
ATOM   2528  HA  ASP A 745      57.410  56.950  68.610  1.00  0.00           H
ATOM   2529  CB  ASP A 745      56.590  55.300  67.610  1.00  0.00           C
ATOM   2530  HB1 ASP A 745      56.870  54.440  66.970  1.00  0.00           H
ATOM   2531  HB2 ASP A 745      55.920  56.010  67.060  1.00  0.00           H
ATOM   2532  CG  ASP A 745      55.850  54.760  68.800  1.00  0.00           C
ATOM   2533  OD1 ASP A 745      55.710  55.410  69.850  1.00  0.00           O
ATOM   2534  OD2 ASP A 745      55.330  53.590  68.670  1.00  0.00           O
ATOM   2535  C   ASP A 745      58.900  55.360  68.750  1.00  0.00           C
ATOM   2536  O   ASP A 745      59.070  55.480  69.980  1.00  0.00           O
ATOM   2537  N   LEU A 746      59.720  54.590  68.000  1.00  0.00           N
ATOM   2538  HN  LEU A 746      59.650  54.660  67.010  1.00  0.00           H
ATOM   2539  CA  LEU A 746      60.870  53.920  68.480  1.00  0.00           C
ATOM   2540  HA  LEU A 746      60.730  53.320  69.370  1.00  0.00           H
ATOM   2541  CB  LEU A 746      61.590  53.150  67.320  1.00  0.00           C
ATOM   2542  HB1 LEU A 746      62.530  52.720  67.740  1.00  0.00           H
ATOM   2543  HB2 LEU A 746      61.790  53.910  66.530  1.00  0.00           H
ATOM   2544  CG  LEU A 746      60.650  52.090  66.710  1.00  0.00           C
ATOM   2545  HG  LEU A 746      59.690  52.600  66.440  1.00  0.00           H
ATOM   2546  CD1 LEU A 746      61.350  51.570  65.540  1.00  0.00           C
ATOM   2547 HD11 LEU A 746      60.800  50.760  65.040  1.00  0.00           H
ATOM   2548 HD12 LEU A 746      62.250  51.050  65.910  1.00  0.00           H
ATOM   2549 HD13 LEU A 746      61.820  52.270  64.810  1.00  0.00           H
ATOM   2550  CD2 LEU A 746      60.220  51.060  67.770  1.00  0.00           C
ATOM   2551 HD21 LEU A 746      61.170  50.850  68.320  1.00  0.00           H
ATOM   2552 HD22 LEU A 746      59.840  50.220  67.150  1.00  0.00           H
ATOM   2553 HD23 LEU A 746      59.410  51.430  68.430  1.00  0.00           H
ATOM   2554  C   LEU A 746      61.980  54.870  69.010  1.00  0.00           C
ATOM   2555  O   LEU A 746      62.750  54.570  69.930  1.00  0.00           O
ATOM   2556  N   GLY A 747      62.050  55.970  68.250  1.00  0.00           N
ATOM   2557  HN  GLY A 747      61.420  56.040  67.470  1.00  0.00           H
ATOM   2558  CA  GLY A 747      62.730  57.200  68.590  1.00  0.00           C
ATOM   2559  HA1 GLY A 747      62.370  57.930  67.860  1.00  0.00           H
ATOM   2560  HA2 GLY A 747      63.800  57.060  68.520  1.00  0.00           H
ATOM   2561  C   GLY A 747      62.530  57.820  69.980  1.00  0.00           C
ATOM   2562  O   GLY A 747      63.480  58.100  70.700  1.00  0.00           O
ATOM   2563  N   GLU A 748      61.240  58.020  70.350  1.00  0.00           N
ATOM   2564  HN  GLU A 748      60.480  58.050  69.690  1.00  0.00           H
ATOM   2565  CA  GLU A 748      60.780  58.330  71.680  1.00  0.00           C
ATOM   2566  HA  GLU A 748      61.250  59.250  72.010  1.00  0.00           H
ATOM   2567  CB  GLU A 748      59.270  58.500  71.750  1.00  0.00           C
ATOM   2568  HB1 GLU A 748      58.680  57.660  71.320  1.00  0.00           H
ATOM   2569  HB2 GLU A 748      59.120  59.410  71.140  1.00  0.00           H
ATOM   2570  CG  GLU A 748      58.830  58.800  73.250  1.00  0.00           C
ATOM   2571  HG1 GLU A 748      59.530  59.490  73.770  1.00  0.00           H
ATOM   2572  HG2 GLU A 748      58.680  57.890  73.870  1.00  0.00           H
ATOM   2573  CD  GLU A 748      57.400  59.290  73.180  1.00  0.00           C
ATOM   2574  OE1 GLU A 748      56.440  58.620  72.570  1.00  0.00           O
ATOM   2575  OE2 GLU A 748      57.160  60.420  73.690  1.00  0.00           O
ATOM   2576  C   GLU A 748      61.220  57.340  72.680  1.00  0.00           C
ATOM   2577  O   GLU A 748      61.840  57.560  73.690  1.00  0.00           O
ATOM   2578  N   THR A 749      60.920  56.070  72.400  1.00  0.00           N
ATOM   2579  HN  THR A 749      60.550  56.020  71.470  1.00  0.00           H
ATOM   2580  CA  THR A 749      60.940  54.880  73.240  1.00  0.00           C
ATOM   2581  HA  THR A 749      60.540  55.180  74.190  1.00  0.00           H
ATOM   2582  CB  THR A 749      60.270  53.700  72.620  1.00  0.00           C
ATOM   2583  HB  THR A 749      60.770  53.430  71.660  1.00  0.00           H
ATOM   2584  OG1 THR A 749      58.850  53.840  72.450  1.00  0.00           O
ATOM   2585  HG1 THR A 749      58.740  54.570  71.840  1.00  0.00           H
ATOM   2586  CG2 THR A 749      60.480  52.460  73.560  1.00  0.00           C
ATOM   2587 HG21 THR A 749      59.730  51.690  73.280  1.00  0.00           H
ATOM   2588 HG22 THR A 749      60.190  52.720  74.590  1.00  0.00           H
ATOM   2589 HG23 THR A 749      61.470  51.950  73.560  1.00  0.00           H
ATOM   2590  C   THR A 749      62.360  54.410  73.680  1.00  0.00           C
ATOM   2591  O   THR A 749      62.600  54.310  74.870  1.00  0.00           O
ATOM   2592  N   TYR A 750      63.290  54.150  72.770  1.00  0.00           N
ATOM   2593  HN  TYR A 750      63.190  54.650  71.920  1.00  0.00           H
ATOM   2594  CA  TYR A 750      64.570  53.580  73.080  1.00  0.00           C
ATOM   2595  HA  TYR A 750      64.420  52.920  73.920  1.00  0.00           H
ATOM   2596  CB  TYR A 750      64.960  52.790  71.830  1.00  0.00           C
ATOM   2597  HB1 TYR A 750      66.040  52.520  71.800  1.00  0.00           H
ATOM   2598  HB2 TYR A 750      64.790  53.410  70.930  1.00  0.00           H
ATOM   2599  CG  TYR A 750      64.200  51.470  71.790  1.00  0.00           C
ATOM   2600  CD1 TYR A 750      64.080  50.610  72.910  1.00  0.00           C
ATOM   2601  HD1 TYR A 750      64.460  51.040  73.820  1.00  0.00           H
ATOM   2602  CE1 TYR A 750      63.460  49.320  72.780  1.00  0.00           C
ATOM   2603  HE1 TYR A 750      63.390  48.660  73.620  1.00  0.00           H
ATOM   2604  CZ  TYR A 750      62.930  49.020  71.560  1.00  0.00           C
ATOM   2605  OH  TYR A 750      62.230  47.810  71.620  1.00  0.00           O
ATOM   2606  HH  TYR A 750      61.330  48.120  71.480  1.00  0.00           H
ATOM   2607  CD2 TYR A 750      63.520  51.090  70.590  1.00  0.00           C
ATOM   2608  HD2 TYR A 750      63.510  51.760  69.750  1.00  0.00           H
ATOM   2609  CE2 TYR A 750      62.830  49.850  70.490  1.00  0.00           C
ATOM   2610  HE2 TYR A 750      62.380  49.630  69.540  1.00  0.00           H
ATOM   2611  C   TYR A 750      65.740  54.580  73.470  1.00  0.00           C
ATOM   2612  O   TYR A 750      65.620  55.750  73.110  1.00  0.00           O
ATOM   2613  N   ALA A 751      66.840  54.190  74.160  1.00  0.00           N
ATOM   2614  HN  ALA A 751      66.860  53.260  74.520  1.00  0.00           H
ATOM   2615  CA  ALA A 751      68.150  54.800  74.270  1.00  0.00           C
ATOM   2616  HA  ALA A 751      68.000  55.830  74.550  1.00  0.00           H
ATOM   2617  CB  ALA A 751      69.030  53.990  75.250  1.00  0.00           C
ATOM   2618  HB1 ALA A 751      68.430  53.800  76.170  1.00  0.00           H
ATOM   2619  HB2 ALA A 751      69.920  54.640  75.410  1.00  0.00           H
ATOM   2620  HB3 ALA A 751      69.330  53.020  74.800  1.00  0.00           H
ATOM   2621  C   ALA A 751      68.820  54.950  72.890  1.00  0.00           C
ATOM   2622  O   ALA A 751      68.690  54.180  71.910  1.00  0.00           O
ATOM   2623  N   PHE A 752      69.710  55.970  72.740  1.00  0.00           N
ATOM   2624  HN  PHE A 752      69.830  56.630  73.470  1.00  0.00           H
ATOM   2625  CA  PHE A 752      70.670  56.030  71.620  1.00  0.00           C
ATOM   2626  HA  PHE A 752      70.490  55.240  70.910  1.00  0.00           H
ATOM   2627  CB  PHE A 752      70.530  57.430  70.940  1.00  0.00           C
ATOM   2628  HB1 PHE A 752      70.950  58.200  71.620  1.00  0.00           H
ATOM   2629  HB2 PHE A 752      69.460  57.700  70.800  1.00  0.00           H
ATOM   2630  CG  PHE A 752      71.250  57.510  69.600  1.00  0.00           C
ATOM   2631  CD1 PHE A 752      72.250  58.470  69.430  1.00  0.00           C
ATOM   2632  HD1 PHE A 752      72.620  59.100  70.230  1.00  0.00           H
ATOM   2633  CE1 PHE A 752      72.870  58.640  68.190  1.00  0.00           C
ATOM   2634  HE1 PHE A 752      73.680  59.360  68.090  1.00  0.00           H
ATOM   2635  CZ  PHE A 752      72.370  58.030  67.060  1.00  0.00           C
ATOM   2636  HZ  PHE A 752      72.640  58.220  66.020  1.00  0.00           H
ATOM   2637  CD2 PHE A 752      70.730  56.890  68.430  1.00  0.00           C
ATOM   2638  HD2 PHE A 752      69.870  56.230  68.440  1.00  0.00           H
ATOM   2639  CE2 PHE A 752      71.330  57.090  67.200  1.00  0.00           C
ATOM   2640  HE2 PHE A 752      70.930  56.380  66.490  1.00  0.00           H
ATOM   2641  C   PHE A 752      72.070  55.820  72.260  1.00  0.00           C
ATOM   2642  O   PHE A 752      72.280  56.270  73.380  1.00  0.00           O
ATOM   2643  N   PRO A 822      73.070  55.190  71.650  1.00  0.00           N
ATOM   2644  CD  PRO A 822      74.390  55.180  72.240  1.00  0.00           C
ATOM   2645  HD1 PRO A 822      74.560  54.260  72.850  1.00  0.00           H
ATOM   2646  HD2 PRO A 822      74.580  56.100  72.820  1.00  0.00           H
ATOM   2647  CA  PRO A 822      73.000  54.550  70.370  1.00  0.00           C
ATOM   2648  HA  PRO A 822      72.510  55.170  69.640  1.00  0.00           H
ATOM   2649  CB  PRO A 822      74.450  54.350  70.030  1.00  0.00           C
ATOM   2650  HB1 PRO A 822      74.710  54.700  69.010  1.00  0.00           H
ATOM   2651  HB2 PRO A 822      74.770  53.290  70.120  1.00  0.00           H
ATOM   2652  CG  PRO A 822      75.350  55.110  71.010  1.00  0.00           C
ATOM   2653  HG1 PRO A 822      76.240  54.540  71.370  1.00  0.00           H
ATOM   2654  HG2 PRO A 822      75.490  56.120  70.570  1.00  0.00           H
ATOM   2655  C   PRO A 822      72.240  53.300  70.460  1.00  0.00           C
ATOM   2656  O   PRO A 822      71.210  53.320  69.790  1.00  0.00           O
ATOM   2657  N   ASP A 823      72.680  52.400  71.330  1.00  0.00           N
ATOM   2658  HN  ASP A 823      73.560  52.490  71.820  1.00  0.00           H
ATOM   2659  CA  ASP A 823      71.910  51.180  71.760  1.00  0.00           C
ATOM   2660  HA  ASP A 823      72.640  50.380  71.710  1.00  0.00           H
ATOM   2661  CB  ASP A 823      71.400  51.470  73.260  1.00  0.00           C
ATOM   2662  HB1 ASP A 823      70.940  50.500  73.550  1.00  0.00           H
ATOM   2663  HB2 ASP A 823      70.690  52.330  73.180  1.00  0.00           H
ATOM   2664  CG  ASP A 823      72.500  51.740  74.290  1.00  0.00           C
ATOM   2665  OD1 ASP A 823      72.240  51.810  75.490  1.00  0.00           O
ATOM   2666  OD2 ASP A 823      73.750  51.770  73.890  1.00  0.00           O
ATOM   2667  C   ASP A 823      70.880  50.690  70.740  1.00  0.00           C
ATOM   2668  O   ASP A 823      71.060  50.340  69.560  1.00  0.00           O
ATOM   2669  N   VAL A 824      69.650  50.390  71.260  1.00  0.00           N
ATOM   2670  HN  VAL A 824      69.390  50.490  72.220  1.00  0.00           H
ATOM   2671  CA  VAL A 824      68.640  49.790  70.460  1.00  0.00           C
ATOM   2672  HA  VAL A 824      69.050  48.890  70.030  1.00  0.00           H
ATOM   2673  CB  VAL A 824      67.430  49.430  71.280  1.00  0.00           C
ATOM   2674  HB  VAL A 824      67.010  50.340  71.770  1.00  0.00           H
ATOM   2675  CG1 VAL A 824      66.300  48.820  70.470  1.00  0.00           C
ATOM   2676 HG11 VAL A 824      65.930  49.530  69.690  1.00  0.00           H
ATOM   2677 HG12 VAL A 824      65.440  48.650  71.150  1.00  0.00           H
ATOM   2678 HG13 VAL A 824      66.510  47.820  70.050  1.00  0.00           H
ATOM   2679  CG2 VAL A 824      67.800  48.470  72.470  1.00  0.00           C
ATOM   2680 HG21 VAL A 824      66.880  48.180  73.030  1.00  0.00           H
ATOM   2681 HG22 VAL A 824      68.520  48.870  73.210  1.00  0.00           H
ATOM   2682 HG23 VAL A 824      68.260  47.600  71.960  1.00  0.00           H
ATOM   2683  C   VAL A 824      68.120  50.730  69.280  1.00  0.00           C
ATOM   2684  O   VAL A 824      67.750  50.290  68.220  1.00  0.00           O
ATOM   2685  N   LEU A 825      68.020  52.100  69.540  1.00  0.00           N
ATOM   2686  HN  LEU A 825      68.300  52.540  70.390  1.00  0.00           H
ATOM   2687  CA  LEU A 825      67.520  53.070  68.540  1.00  0.00           C
ATOM   2688  HA  LEU A 825      66.520  52.750  68.270  1.00  0.00           H
ATOM   2689  CB  LEU A 825      67.480  54.480  69.200  1.00  0.00           C
ATOM   2690  HB1 LEU A 825      68.440  54.790  69.680  1.00  0.00           H
ATOM   2691  HB2 LEU A 825      66.700  54.520  69.990  1.00  0.00           H
ATOM   2692  CG  LEU A 825      67.090  55.670  68.200  1.00  0.00           C
ATOM   2693  HG  LEU A 825      67.850  55.850  67.410  1.00  0.00           H
ATOM   2694  CD1 LEU A 825      65.700  55.250  67.600  1.00  0.00           C
ATOM   2695 HD11 LEU A 825      65.780  54.300  67.020  1.00  0.00           H
ATOM   2696 HD12 LEU A 825      65.290  55.970  66.860  1.00  0.00           H
ATOM   2697 HD13 LEU A 825      64.960  55.030  68.410  1.00  0.00           H
ATOM   2698  CD2 LEU A 825      66.960  56.960  68.940  1.00  0.00           C
ATOM   2699 HD21 LEU A 825      67.910  57.340  69.370  1.00  0.00           H
ATOM   2700 HD22 LEU A 825      66.110  56.970  69.650  1.00  0.00           H
ATOM   2701 HD23 LEU A 825      66.800  57.730  68.160  1.00  0.00           H
ATOM   2702  C   LEU A 825      68.290  53.050  67.250  1.00  0.00           C
ATOM   2703  O   LEU A 825      67.780  53.090  66.160  1.00  0.00           O
ATOM   2704  N   PHE A 826      69.640  53.100  67.350  1.00  0.00           N
ATOM   2705  HN  PHE A 826      70.100  53.060  68.230  1.00  0.00           H
ATOM   2706  CA  PHE A 826      70.580  53.130  66.310  1.00  0.00           C
ATOM   2707  HA  PHE A 826      70.310  54.030  65.780  1.00  0.00           H
ATOM   2708  CB  PHE A 826      72.020  53.290  66.800  1.00  0.00           C
ATOM   2709  HB1 PHE A 826      72.190  52.410  67.470  1.00  0.00           H
ATOM   2710  HB2 PHE A 826      72.190  54.300  67.230  1.00  0.00           H
ATOM   2711  CG  PHE A 826      73.070  53.110  65.650  1.00  0.00           C
ATOM   2712  CD1 PHE A 826      73.730  54.280  65.190  1.00  0.00           C
ATOM   2713  HD1 PHE A 826      73.360  55.260  65.440  1.00  0.00           H
ATOM   2714  CE1 PHE A 826      74.890  54.210  64.410  1.00  0.00           C
ATOM   2715  HE1 PHE A 826      75.230  55.140  64.000  1.00  0.00           H
ATOM   2716  CZ  PHE A 826      75.360  52.930  64.010  1.00  0.00           C
ATOM   2717  HZ  PHE A 826      76.140  52.730  63.290  1.00  0.00           H
ATOM   2718  CD2 PHE A 826      73.660  51.870  65.430  1.00  0.00           C
ATOM   2719  HD2 PHE A 826      73.200  51.000  65.880  1.00  0.00           H
ATOM   2720  CE2 PHE A 826      74.750  51.760  64.540  1.00  0.00           C
ATOM   2721  HE2 PHE A 826      75.050  50.880  63.990  1.00  0.00           H
ATOM   2722  C   PHE A 826      70.360  51.930  65.390  1.00  0.00           C
ATOM   2723  O   PHE A 826      70.230  52.090  64.140  1.00  0.00           O
ATOM   2724  N   TRP A 827      70.240  50.690  65.960  1.00  0.00           N
ATOM   2725  HN  TRP A 827      70.370  50.590  66.950  1.00  0.00           H
ATOM   2726  CA  TRP A 827      69.880  49.370  65.200  1.00  0.00           C
ATOM   2727  HA  TRP A 827      70.480  49.450  64.310  1.00  0.00           H
ATOM   2728  CB  TRP A 827      70.190  48.120  66.040  1.00  0.00           C
ATOM   2729  HB1 TRP A 827      69.950  47.260  65.380  1.00  0.00           H
ATOM   2730  HB2 TRP A 827      69.630  47.890  66.960  1.00  0.00           H
ATOM   2731  CG  TRP A 827      71.680  47.960  66.480  1.00  0.00           C
ATOM   2732  CD1 TRP A 827      72.130  48.030  67.750  1.00  0.00           C
ATOM   2733  HD1 TRP A 827      71.480  48.080  68.600  1.00  0.00           H
ATOM   2734  NE1 TRP A 827      73.480  47.950  67.760  1.00  0.00           N
ATOM   2735  HE1 TRP A 827      74.120  47.990  68.500  1.00  0.00           H
ATOM   2736  CE2 TRP A 827      73.940  47.920  66.490  1.00  0.00           C
ATOM   2737  CD2 TRP A 827      72.850  47.920  65.660  1.00  0.00           C
ATOM   2738  CE3 TRP A 827      72.950  48.110  64.330  1.00  0.00           C
ATOM   2739  HE3 TRP A 827      72.150  48.210  63.610  1.00  0.00           H
ATOM   2740  CZ3 TRP A 827      74.280  48.080  63.770  1.00  0.00           C
ATOM   2741  HZ3 TRP A 827      74.370  48.150  62.700  1.00  0.00           H
ATOM   2742  CZ2 TRP A 827      75.220  47.860  66.000  1.00  0.00           C
ATOM   2743  HZ2 TRP A 827      76.040  47.790  66.700  1.00  0.00           H
ATOM   2744  CH2 TRP A 827      75.400  48.030  64.610  1.00  0.00           C
ATOM   2745  HH2 TRP A 827      76.390  48.060  64.180  1.00  0.00           H
ATOM   2746  C   TRP A 827      68.530  49.380  64.580  1.00  0.00           C
ATOM   2747  O   TRP A 827      68.450  49.010  63.440  1.00  0.00           O
ATOM   2748  N   CYS A 828      67.510  50.050  65.130  1.00  0.00           N
ATOM   2749  HN  CYS A 828      67.610  50.480  66.020  1.00  0.00           H
ATOM   2750  CA  CYS A 828      66.200  50.100  64.580  1.00  0.00           C
ATOM   2751  HA  CYS A 828      65.920  49.210  64.040  1.00  0.00           H
ATOM   2752  CB  CYS A 828      65.060  50.450  65.710  1.00  0.00           C
ATOM   2753  HB1 CYS A 828      64.100  50.700  65.220  1.00  0.00           H
ATOM   2754  HB2 CYS A 828      65.480  51.350  66.200  1.00  0.00           H
ATOM   2755  SG  CYS A 828      64.880  49.130  66.880  1.00  0.00           S
ATOM   2756  HG1 CYS A 828      65.950  49.420  67.620  1.00  0.00           H
ATOM   2757  C   CYS A 828      66.180  51.120  63.400  1.00  0.00           C
ATOM   2758  O   CYS A 828      65.550  50.910  62.360  1.00  0.00           O
ATOM   2759  N   VAL A 829      66.880  52.280  63.490  1.00  0.00           N
ATOM   2760  HN  VAL A 829      67.280  52.680  64.310  1.00  0.00           H
ATOM   2761  CA  VAL A 829      67.050  53.140  62.270  1.00  0.00           C
ATOM   2762  HA  VAL A 829      66.090  53.310  61.810  1.00  0.00           H
ATOM   2763  CB  VAL A 829      67.660  54.520  62.640  1.00  0.00           C
ATOM   2764  HB  VAL A 829      68.590  54.340  63.220  1.00  0.00           H
ATOM   2765  CG1 VAL A 829      68.000  55.380  61.380  1.00  0.00           C
ATOM   2766 HG11 VAL A 829      68.850  54.880  60.870  1.00  0.00           H
ATOM   2767 HG12 VAL A 829      68.290  56.410  61.700  1.00  0.00           H
ATOM   2768 HG13 VAL A 829      67.090  55.610  60.770  1.00  0.00           H
ATOM   2769  CG2 VAL A 829      66.650  55.210  63.540  1.00  0.00           C
ATOM   2770 HG21 VAL A 829      66.600  54.760  64.550  1.00  0.00           H
ATOM   2771 HG22 VAL A 829      65.690  55.350  63.010  1.00  0.00           H
ATOM   2772 HG23 VAL A 829      66.910  56.280  63.730  1.00  0.00           H
ATOM   2773  C   VAL A 829      67.830  52.400  61.140  1.00  0.00           C
ATOM   2774  O   VAL A 829      67.410  52.340  60.000  1.00  0.00           O
ATOM   2775  N   ILE A 830      68.920  51.750  61.510  1.00  0.00           N
ATOM   2776  HN  ILE A 830      69.350  51.790  62.410  1.00  0.00           H
ATOM   2777  CA  ILE A 830      69.760  50.970  60.550  1.00  0.00           C
ATOM   2778  HA  ILE A 830      70.030  51.580  59.700  1.00  0.00           H
ATOM   2779  CB  ILE A 830      70.980  50.380  61.250  1.00  0.00           C
ATOM   2780  HB  ILE A 830      70.770  50.140  62.320  1.00  0.00           H
ATOM   2781  CG2 ILE A 830      71.570  49.120  60.670  1.00  0.00           C
ATOM   2782 HG21 ILE A 830      70.960  48.200  60.650  1.00  0.00           H
ATOM   2783 HG22 ILE A 830      72.500  48.940  61.250  1.00  0.00           H
ATOM   2784 HG23 ILE A 830      71.870  49.350  59.630  1.00  0.00           H
ATOM   2785  CG1 ILE A 830      71.920  51.680  61.380  1.00  0.00           C
ATOM   2786 HG11 ILE A 830      72.440  51.700  62.370  1.00  0.00           H
ATOM   2787 HG12 ILE A 830      71.280  52.570  61.540  1.00  0.00           H
ATOM   2788  CD  ILE A 830      72.960  51.900  60.280  1.00  0.00           C
ATOM   2789  HD1 ILE A 830      73.380  52.920  60.390  1.00  0.00           H
ATOM   2790  HD2 ILE A 830      72.440  51.790  59.290  1.00  0.00           H
ATOM   2791  HD3 ILE A 830      73.720  51.100  60.310  1.00  0.00           H
ATOM   2792  C   ILE A 830      68.970  49.870  59.920  1.00  0.00           C
ATOM   2793  O   ILE A 830      68.790  49.710  58.740  1.00  0.00           O
ATOM   2794  N   LEU A 831      68.260  49.100  60.730  1.00  0.00           N
ATOM   2795  HN  LEU A 831      68.310  49.220  61.720  1.00  0.00           H
ATOM   2796  CA  LEU A 831      67.380  48.110  60.280  1.00  0.00           C
ATOM   2797  HA  LEU A 831      68.070  47.400  59.860  1.00  0.00           H
ATOM   2798  CB  LEU A 831      66.720  47.390  61.500  1.00  0.00           C
ATOM   2799  HB1 LEU A 831      65.990  48.040  62.030  1.00  0.00           H
ATOM   2800  HB2 LEU A 831      67.580  47.140  62.160  1.00  0.00           H
ATOM   2801  CG  LEU A 831      66.110  46.010  61.060  1.00  0.00           C
ATOM   2802  HG  LEU A 831      65.110  46.280  60.650  1.00  0.00           H
ATOM   2803  CD1 LEU A 831      66.820  45.210  60.010  1.00  0.00           C
ATOM   2804 HD11 LEU A 831      66.810  45.620  58.980  1.00  0.00           H
ATOM   2805 HD12 LEU A 831      66.400  44.200  59.920  1.00  0.00           H
ATOM   2806 HD13 LEU A 831      67.870  45.180  60.360  1.00  0.00           H
ATOM   2807  CD2 LEU A 831      65.810  45.150  62.340  1.00  0.00           C
ATOM   2808 HD21 LEU A 831      65.030  45.650  62.950  1.00  0.00           H
ATOM   2809 HD22 LEU A 831      66.680  45.040  63.010  1.00  0.00           H
ATOM   2810 HD23 LEU A 831      65.500  44.120  62.080  1.00  0.00           H
ATOM   2811  C   LEU A 831      66.290  48.510  59.390  1.00  0.00           C
ATOM   2812  O   LEU A 831      65.940  47.860  58.380  1.00  0.00           O
ATOM   2813  N   PHE A 832      65.630  49.670  59.710  1.00  0.00           N
ATOM   2814  HN  PHE A 832      65.650  50.070  60.630  1.00  0.00           H
ATOM   2815  CA  PHE A 832      64.570  50.200  58.900  1.00  0.00           C
ATOM   2816  HA  PHE A 832      63.840  49.430  58.710  1.00  0.00           H
ATOM   2817  CB  PHE A 832      63.880  51.390  59.680  1.00  0.00           C
ATOM   2818  HB1 PHE A 832      64.740  52.090  59.870  1.00  0.00           H
ATOM   2819  HB2 PHE A 832      63.480  50.920  60.610  1.00  0.00           H
ATOM   2820  CG  PHE A 832      62.850  52.310  58.930  1.00  0.00           C
ATOM   2821  CD1 PHE A 832      61.510  52.250  59.220  1.00  0.00           C
ATOM   2822  HD1 PHE A 832      61.210  51.370  59.780  1.00  0.00           H
ATOM   2823  CE1 PHE A 832      60.580  53.280  58.950  1.00  0.00           C
ATOM   2824  HE1 PHE A 832      59.620  53.410  59.420  1.00  0.00           H
ATOM   2825  CZ  PHE A 832      60.930  54.210  57.910  1.00  0.00           C
ATOM   2826  HZ  PHE A 832      60.320  55.080  57.750  1.00  0.00           H
ATOM   2827  CD2 PHE A 832      63.260  53.290  57.980  1.00  0.00           C
ATOM   2828  HD2 PHE A 832      64.310  53.410  57.720  1.00  0.00           H
ATOM   2829  CE2 PHE A 832      62.290  54.250  57.510  1.00  0.00           C
ATOM   2830  HE2 PHE A 832      62.620  55.030  56.830  1.00  0.00           H
ATOM   2831  C   PHE A 832      65.020  50.630  57.520  1.00  0.00           C
ATOM   2832  O   PHE A 832      64.580  50.060  56.470  1.00  0.00           O
ATOM   2833  N   PHE A 833      66.150  51.380  57.480  1.00  0.00           N
ATOM   2834  HN  PHE A 833      66.520  51.740  58.330  1.00  0.00           H
ATOM   2835  CA  PHE A 833      66.810  51.850  56.300  1.00  0.00           C
ATOM   2836  HA  PHE A 833      66.090  52.310  55.630  1.00  0.00           H
ATOM   2837  CB  PHE A 833      67.840  52.920  56.620  1.00  0.00           C
ATOM   2838  HB1 PHE A 833      68.630  53.040  55.840  1.00  0.00           H
ATOM   2839  HB2 PHE A 833      68.310  52.710  57.600  1.00  0.00           H
ATOM   2840  CG  PHE A 833      67.090  54.220  56.620  1.00  0.00           C
ATOM   2841  CD1 PHE A 833      66.890  54.890  57.880  1.00  0.00           C
ATOM   2842  HD1 PHE A 833      67.170  54.390  58.800  1.00  0.00           H
ATOM   2843  CE1 PHE A 833      66.210  56.120  57.830  1.00  0.00           C
ATOM   2844  HE1 PHE A 833      66.080  56.610  58.780  1.00  0.00           H
ATOM   2845  CZ  PHE A 833      65.740  56.710  56.660  1.00  0.00           C
ATOM   2846  HZ  PHE A 833      65.170  57.620  56.740  1.00  0.00           H
ATOM   2847  CD2 PHE A 833      66.650  54.800  55.460  1.00  0.00           C
ATOM   2848  HD2 PHE A 833      66.830  54.390  54.480  1.00  0.00           H
ATOM   2849  CE2 PHE A 833      65.990  56.020  55.430  1.00  0.00           C
ATOM   2850  HE2 PHE A 833      65.680  56.480  54.500  1.00  0.00           H
ATOM   2851  C   PHE A 833      67.510  50.770  55.430  1.00  0.00           C
ATOM   2852  O   PHE A 833      67.470  50.870  54.200  1.00  0.00           O
ATOM   2853  N   THR A 834      68.180  49.670  56.020  1.00  0.00           N
ATOM   2854  HN  THR A 834      68.190  49.720  57.010  1.00  0.00           H
ATOM   2855  CA  THR A 834      68.720  48.560  55.230  1.00  0.00           C
ATOM   2856  HA  THR A 834      69.260  49.040  54.430  1.00  0.00           H
ATOM   2857  CB  THR A 834      69.680  47.620  55.980  1.00  0.00           C
ATOM   2858  HB  THR A 834      69.920  46.700  55.390  1.00  0.00           H
ATOM   2859  OG1 THR A 834      69.150  47.240  57.170  1.00  0.00           O
ATOM   2860  HG1 THR A 834      69.010  48.100  57.570  1.00  0.00           H
ATOM   2861  CG2 THR A 834      70.990  48.390  56.230  1.00  0.00           C
ATOM   2862 HG21 THR A 834      71.020  49.040  57.130  1.00  0.00           H
ATOM   2863 HG22 THR A 834      71.100  49.070  55.360  1.00  0.00           H
ATOM   2864 HG23 THR A 834      71.880  47.760  56.430  1.00  0.00           H
ATOM   2865  C   THR A 834      67.560  47.790  54.610  1.00  0.00           C
ATOM   2866  O   THR A 834      67.640  47.350  53.420  1.00  0.00           O
ATOM   2867  N   THR A 835      66.460  47.610  55.370  1.00  0.00           N
ATOM   2868  HN  THR A 835      66.410  47.950  56.310  1.00  0.00           H
ATOM   2869  CA  THR A 835      65.210  46.910  54.860  1.00  0.00           C
ATOM   2870  HA  THR A 835      65.550  45.950  54.510  1.00  0.00           H
ATOM   2871  CB  THR A 835      64.060  46.730  55.860  1.00  0.00           C
ATOM   2872  HB  THR A 835      63.510  47.660  56.090  1.00  0.00           H
ATOM   2873  OG1 THR A 835      64.430  46.130  57.040  1.00  0.00           O
ATOM   2874  HG1 THR A 835      65.070  46.700  57.490  1.00  0.00           H
ATOM   2875  CG2 THR A 835      62.930  45.840  55.200  1.00  0.00           C
ATOM   2876 HG21 THR A 835      62.150  45.720  55.980  1.00  0.00           H
ATOM   2877 HG22 THR A 835      63.320  44.800  55.060  1.00  0.00           H
ATOM   2878 HG23 THR A 835      62.430  46.260  54.310  1.00  0.00           H
ATOM   2879  C   THR A 835      64.740  47.590  53.610  1.00  0.00           C
ATOM   2880  O   THR A 835      64.560  46.950  52.550  1.00  0.00           O
ATOM   2881  N   PHE A 836      64.620  48.930  53.620  1.00  0.00           N
ATOM   2882  HN  PHE A 836      64.970  49.450  54.400  1.00  0.00           H
ATOM   2883  CA  PHE A 836      64.260  49.690  52.420  1.00  0.00           C
ATOM   2884  HA  PHE A 836      63.380  49.200  52.010  1.00  0.00           H
ATOM   2885  CB  PHE A 836      63.830  51.100  52.860  1.00  0.00           C
ATOM   2886  HB1 PHE A 836      64.530  51.510  53.620  1.00  0.00           H
ATOM   2887  HB2 PHE A 836      62.830  51.100  53.350  1.00  0.00           H
ATOM   2888  CG  PHE A 836      63.530  52.130  51.740  1.00  0.00           C
ATOM   2889  CD1 PHE A 836      62.900  51.670  50.590  1.00  0.00           C
ATOM   2890  HD1 PHE A 836      62.660  50.630  50.440  1.00  0.00           H
ATOM   2891  CE1 PHE A 836      62.480  52.520  49.530  1.00  0.00           C
ATOM   2892  HE1 PHE A 836      62.070  52.100  48.620  1.00  0.00           H
ATOM   2893  CZ  PHE A 836      62.880  53.880  49.630  1.00  0.00           C
ATOM   2894  HZ  PHE A 836      62.660  54.400  48.720  1.00  0.00           H
ATOM   2895  CD2 PHE A 836      63.830  53.480  51.840  1.00  0.00           C
ATOM   2896  HD2 PHE A 836      64.360  53.800  52.730  1.00  0.00           H
ATOM   2897  CE2 PHE A 836      63.460  54.370  50.820  1.00  0.00           C
ATOM   2898  HE2 PHE A 836      63.690  55.420  50.920  1.00  0.00           H
ATOM   2899  C   PHE A 836      65.380  49.580  51.380  1.00  0.00           C
ATOM   2900  O   PHE A 836      65.150  49.180  50.260  1.00  0.00           O
ATOM   2901  N   PHE A 837      66.680  49.860  51.720  1.00  0.00           N
ATOM   2902  HN  PHE A 837      67.080  50.150  52.590  1.00  0.00           H
ATOM   2903  CA  PHE A 837      67.730  49.910  50.660  1.00  0.00           C
ATOM   2904  HA  PHE A 837      67.500  50.510  49.790  1.00  0.00           H
ATOM   2905  CB  PHE A 837      68.980  50.630  51.200  1.00  0.00           C
ATOM   2906  HB1 PHE A 837      69.840  50.600  50.500  1.00  0.00           H
ATOM   2907  HB2 PHE A 837      69.360  50.130  52.120  1.00  0.00           H
ATOM   2908  CG  PHE A 837      68.840  52.090  51.640  1.00  0.00           C
ATOM   2909  CD1 PHE A 837      69.750  52.610  52.560  1.00  0.00           C
ATOM   2910  HD1 PHE A 837      70.640  52.120  52.920  1.00  0.00           H
ATOM   2911  CE1 PHE A 837      69.600  53.970  52.950  1.00  0.00           C
ATOM   2912  HE1 PHE A 837      70.230  54.380  53.740  1.00  0.00           H
ATOM   2913  CZ  PHE A 837      68.600  54.780  52.430  1.00  0.00           C
ATOM   2914  HZ  PHE A 837      68.540  55.830  52.660  1.00  0.00           H
ATOM   2915  CD2 PHE A 837      67.890  52.890  51.080  1.00  0.00           C
ATOM   2916  HD2 PHE A 837      67.340  52.500  50.250  1.00  0.00           H
ATOM   2917  CE2 PHE A 837      67.680  54.250  51.470  1.00  0.00           C
ATOM   2918  HE2 PHE A 837      67.070  54.920  50.900  1.00  0.00           H
ATOM   2919  C   PHE A 837      68.020  48.560  50.070  1.00  0.00           C
ATOM   2920  O   PHE A 837      68.180  48.330  48.850  1.00  0.00           O
ATOM   2921  N   LEU A 838      68.090  47.470  50.830  1.00  0.00           N
ATOM   2922  HN  LEU A 838      67.910  47.450  51.820  1.00  0.00           H
ATOM   2923  CA  LEU A 838      68.220  46.140  50.330  1.00  0.00           C
ATOM   2924  HA  LEU A 838      69.010  46.020  49.600  1.00  0.00           H
ATOM   2925  CB  LEU A 838      68.510  45.120  51.490  1.00  0.00           C
ATOM   2926  HB1 LEU A 838      67.660  45.090  52.200  1.00  0.00           H
ATOM   2927  HB2 LEU A 838      69.300  45.580  52.110  1.00  0.00           H
ATOM   2928  CG  LEU A 838      68.830  43.640  51.100  1.00  0.00           C
ATOM   2929  HG  LEU A 838      67.930  43.210  50.610  1.00  0.00           H
ATOM   2930  CD1 LEU A 838      70.050  43.370  50.290  1.00  0.00           C
ATOM   2931 HD11 LEU A 838      71.000  43.120  50.830  1.00  0.00           H
ATOM   2932 HD12 LEU A 838      70.340  44.190  49.620  1.00  0.00           H
ATOM   2933 HD13 LEU A 838      69.900  42.530  49.580  1.00  0.00           H
ATOM   2934  CD2 LEU A 838      69.070  42.910  52.450  1.00  0.00           C
ATOM   2935 HD21 LEU A 838      69.570  43.590  53.170  1.00  0.00           H
ATOM   2936 HD22 LEU A 838      69.670  41.980  52.360  1.00  0.00           H
ATOM   2937 HD23 LEU A 838      68.000  42.750  52.710  1.00  0.00           H
ATOM   2938  C   LEU A 838      67.070  45.680  49.460  1.00  0.00           C
ATOM   2939  O   LEU A 838      67.250  45.100  48.370  1.00  0.00           O
ATOM   2940  N   SER A 839      65.830  45.890  49.840  1.00  0.00           N
ATOM   2941  HN  SER A 839      65.660  46.310  50.730  1.00  0.00           H
ATOM   2942  CA  SER A 839      64.760  45.660  48.900  1.00  0.00           C
ATOM   2943  HA  SER A 839      64.780  44.640  48.530  1.00  0.00           H
ATOM   2944  CB  SER A 839      63.270  45.720  49.480  1.00  0.00           C
ATOM   2945  HB1 SER A 839      63.110  44.860  50.160  1.00  0.00           H
ATOM   2946  HB2 SER A 839      62.470  45.660  48.700  1.00  0.00           H
ATOM   2947  OG  SER A 839      63.050  46.830  50.380  1.00  0.00           O
ATOM   2948  HG1 SER A 839      63.670  46.820  51.110  1.00  0.00           H
ATOM   2949  C   SER A 839      64.800  46.490  47.670  1.00  0.00           C
ATOM   2950  O   SER A 839      64.650  46.030  46.560  1.00  0.00           O
ATOM   2951  N   SER A 840      65.150  47.780  47.740  1.00  0.00           N
ATOM   2952  HN  SER A 840      65.240  48.240  48.630  1.00  0.00           H
ATOM   2953  CA  SER A 840      65.430  48.490  46.510  1.00  0.00           C
ATOM   2954  HA  SER A 840      64.570  48.370  45.890  1.00  0.00           H
ATOM   2955  CB  SER A 840      65.850  50.010  46.690  1.00  0.00           C
ATOM   2956  HB1 SER A 840      65.880  50.480  45.690  1.00  0.00           H
ATOM   2957  HB2 SER A 840      66.880  50.060  47.090  1.00  0.00           H
ATOM   2958  OG  SER A 840      64.960  50.710  47.630  1.00  0.00           O
ATOM   2959  HG1 SER A 840      65.180  50.360  48.490  1.00  0.00           H
ATOM   2960  C   SER A 840      66.590  47.940  45.660  1.00  0.00           C
ATOM   2961  O   SER A 840      66.460  47.880  44.420  1.00  0.00           O
ATOM   2962  N   PHE A 841      67.750  47.560  46.210  1.00  0.00           N
ATOM   2963  HN  PHE A 841      68.010  47.640  47.170  1.00  0.00           H
ATOM   2964  CA  PHE A 841      68.860  46.920  45.570  1.00  0.00           C
ATOM   2965  HA  PHE A 841      69.150  47.600  44.780  1.00  0.00           H
ATOM   2966  CB  PHE A 841      70.030  46.780  46.630  1.00  0.00           C
ATOM   2967  HB1 PHE A 841      69.630  46.330  47.550  1.00  0.00           H
ATOM   2968  HB2 PHE A 841      70.470  47.770  46.870  1.00  0.00           H
ATOM   2969  CG  PHE A 841      71.130  45.820  46.150  1.00  0.00           C
ATOM   2970  CD1 PHE A 841      71.190  44.510  46.580  1.00  0.00           C
ATOM   2971  HD1 PHE A 841      70.390  44.040  47.130  1.00  0.00           H
ATOM   2972  CE1 PHE A 841      72.070  43.560  45.940  1.00  0.00           C
ATOM   2973  HE1 PHE A 841      72.120  42.550  46.330  1.00  0.00           H
ATOM   2974  CZ  PHE A 841      73.020  44.000  44.920  1.00  0.00           C
ATOM   2975  HZ  PHE A 841      73.680  43.290  44.450  1.00  0.00           H
ATOM   2976  CD2 PHE A 841      72.080  46.240  45.290  1.00  0.00           C
ATOM   2977  HD2 PHE A 841      72.090  47.220  44.880  1.00  0.00           H
ATOM   2978  CE2 PHE A 841      72.960  45.390  44.640  1.00  0.00           C
ATOM   2979  HE2 PHE A 841      73.600  45.830  43.880  1.00  0.00           H
ATOM   2980  C   PHE A 841      68.470  45.670  44.900  1.00  0.00           C
ATOM   2981  O   PHE A 841      68.930  45.550  43.740  1.00  0.00           O
ATOM   2982  N   LEU A 842      67.660  44.800  45.540  1.00  0.00           N
ATOM   2983  HN  LEU A 842      67.590  44.960  46.510  1.00  0.00           H
ATOM   2984  CA  LEU A 842      67.220  43.600  44.980  1.00  0.00           C
ATOM   2985  HA  LEU A 842      68.080  43.120  44.560  1.00  0.00           H
ATOM   2986  CB  LEU A 842      66.610  42.620  46.060  1.00  0.00           C
ATOM   2987  HB1 LEU A 842      66.260  41.660  45.620  1.00  0.00           H
ATOM   2988  HB2 LEU A 842      65.760  42.990  46.640  1.00  0.00           H
ATOM   2989  CG  LEU A 842      67.690  42.130  47.080  1.00  0.00           C
ATOM   2990  HG  LEU A 842      68.090  43.110  47.430  1.00  0.00           H
ATOM   2991  CD1 LEU A 842      67.090  41.380  48.240  1.00  0.00           C
ATOM   2992 HD11 LEU A 842      67.910  40.880  48.800  1.00  0.00           H
ATOM   2993 HD12 LEU A 842      66.540  40.510  47.840  1.00  0.00           H
ATOM   2994 HD13 LEU A 842      66.490  41.880  49.030  1.00  0.00           H
ATOM   2995  CD2 LEU A 842      68.870  41.290  46.530  1.00  0.00           C
ATOM   2996 HD21 LEU A 842      69.530  41.810  45.800  1.00  0.00           H
ATOM   2997 HD22 LEU A 842      68.430  40.410  46.040  1.00  0.00           H
ATOM   2998 HD23 LEU A 842      69.670  41.070  47.270  1.00  0.00           H
ATOM   2999  C   LEU A 842      66.160  43.730  43.920  1.00  0.00           C
ATOM   3000  O   LEU A 842      66.310  43.040  42.910  1.00  0.00           O
ATOM   3001  N   LYS A 843      65.140  44.650  44.030  1.00  0.00           N
ATOM   3002  HN  LYS A 843      65.000  45.150  44.870  1.00  0.00           H
ATOM   3003  CA  LYS A 843      64.320  45.000  42.890  1.00  0.00           C
ATOM   3004  HA  LYS A 843      63.660  44.220  42.530  1.00  0.00           H
ATOM   3005  CB  LYS A 843      63.340  46.060  43.390  1.00  0.00           C
ATOM   3006  HB1 LYS A 843      63.880  46.880  43.930  1.00  0.00           H
ATOM   3007  HB2 LYS A 843      62.600  45.600  44.080  1.00  0.00           H
ATOM   3008  CG  LYS A 843      62.540  46.820  42.380  1.00  0.00           C
ATOM   3009  HG1 LYS A 843      63.200  47.540  41.840  1.00  0.00           H
ATOM   3010  HG2 LYS A 843      61.790  47.500  42.850  1.00  0.00           H
ATOM   3011  CD  LYS A 843      61.700  46.000  41.360  1.00  0.00           C
ATOM   3012  HD1 LYS A 843      62.360  45.360  40.730  1.00  0.00           H
ATOM   3013  HD2 LYS A 843      61.220  46.680  40.630  1.00  0.00           H
ATOM   3014  CE  LYS A 843      60.740  45.040  42.090  1.00  0.00           C
ATOM   3015  HE1 LYS A 843      60.090  45.610  42.780  1.00  0.00           H
ATOM   3016  HE2 LYS A 843      61.320  44.260  42.630  1.00  0.00           H
ATOM   3017  NZ  LYS A 843      59.810  44.410  41.150  1.00  0.00           N
ATOM   3018  HZ1 LYS A 843      60.280  43.970  40.330  1.00  0.00           H
ATOM   3019  HZ2 LYS A 843      58.940  44.910  40.860  1.00  0.00           H
ATOM   3020  HZ3 LYS A 843      59.330  43.710  41.760  1.00  0.00           H
ATOM   3021  C   LYS A 843      65.160  45.450  41.670  1.00  0.00           C
ATOM   3022  O   LYS A 843      64.970  44.980  40.540  1.00  0.00           O
ATOM   3023  N   GLN A 844      66.200  46.340  41.850  1.00  0.00           N
ATOM   3024  HN  GLN A 844      66.380  46.650  42.780  1.00  0.00           H
ATOM   3025  CA  GLN A 844      66.990  46.880  40.750  1.00  0.00           C
ATOM   3026  HA  GLN A 844      66.310  47.180  39.960  1.00  0.00           H
ATOM   3027  CB  GLN A 844      67.540  48.310  41.140  1.00  0.00           C
ATOM   3028  HB1 GLN A 844      68.200  48.660  40.320  1.00  0.00           H
ATOM   3029  HB2 GLN A 844      68.170  48.300  42.050  1.00  0.00           H
ATOM   3030  CG  GLN A 844      66.350  49.380  41.270  1.00  0.00           C
ATOM   3031  HG1 GLN A 844      66.740  50.350  41.640  1.00  0.00           H
ATOM   3032  HG2 GLN A 844      65.700  48.890  42.040  1.00  0.00           H
ATOM   3033  CD  GLN A 844      65.430  49.540  40.040  1.00  0.00           C
ATOM   3034  OE1 GLN A 844      64.410  48.860  39.950  1.00  0.00           O
ATOM   3035  NE2 GLN A 844      65.690  50.530  39.090  1.00  0.00           N
ATOM   3036 HE21 GLN A 844      65.160  50.680  38.260  1.00  0.00           H
ATOM   3037 HE22 GLN A 844      66.550  50.990  39.270  1.00  0.00           H
ATOM   3038  C   GLN A 844      68.060  45.960  40.290  1.00  0.00           C
ATOM   3039  O   GLN A 844      68.820  46.330  39.380  1.00  0.00           O
ATOM   3040  N   PHE A 845      68.050  44.690  40.670  1.00  0.00           N
ATOM   3041  HN  PHE A 845      67.460  44.410  41.430  1.00  0.00           H
ATOM   3042  CA  PHE A 845      69.050  43.750  40.420  1.00  0.00           C
ATOM   3043  HA  PHE A 845      70.000  44.250  40.550  1.00  0.00           H
ATOM   3044  CB  PHE A 845      68.890  42.560  41.440  1.00  0.00           C
ATOM   3045  HB1 PHE A 845      67.880  42.100  41.370  1.00  0.00           H
ATOM   3046  HB2 PHE A 845      68.990  43.070  42.430  1.00  0.00           H
ATOM   3047  CG  PHE A 845      70.150  41.660  41.370  1.00  0.00           C
ATOM   3048  CD1 PHE A 845      71.150  41.690  42.340  1.00  0.00           C
ATOM   3049  HD1 PHE A 845      71.150  42.410  43.150  1.00  0.00           H
ATOM   3050  CE1 PHE A 845      72.170  40.840  42.480  1.00  0.00           C
ATOM   3051  HE1 PHE A 845      72.910  41.000  43.260  1.00  0.00           H
ATOM   3052  CZ  PHE A 845      72.220  39.740  41.580  1.00  0.00           C
ATOM   3053  HZ  PHE A 845      73.020  39.010  41.610  1.00  0.00           H
ATOM   3054  CD2 PHE A 845      70.160  40.470  40.530  1.00  0.00           C
ATOM   3055  HD2 PHE A 845      69.330  40.290  39.880  1.00  0.00           H
ATOM   3056  CE2 PHE A 845      71.270  39.590  40.570  1.00  0.00           C
ATOM   3057  HE2 PHE A 845      71.190  38.770  39.870  1.00  0.00           H
ATOM   3058  C   PHE A 845      68.780  43.320  38.900  1.00  0.00           C
ATOM   3059  O   PHE A 845      69.680  42.830  38.160  1.00  0.00           O
ATOM   3060  N   LYS A 846      67.550  43.560  38.270  1.00  0.00           N
ATOM   3061  HN  LYS A 846      66.810  43.840  38.870  1.00  0.00           H
ATOM   3062  CA  LYS A 846      67.190  43.400  36.880  1.00  0.00           C
ATOM   3063  HA  LYS A 846      67.470  42.380  36.640  1.00  0.00           H
ATOM   3064  CB  LYS A 846      65.710  43.750  36.570  1.00  0.00           C
ATOM   3065  HB1 LYS A 846      65.110  43.130  37.280  1.00  0.00           H
ATOM   3066  HB2 LYS A 846      65.710  43.480  35.490  1.00  0.00           H
ATOM   3067  CG  LYS A 846      65.320  45.210  36.840  1.00  0.00           C
ATOM   3068  HG1 LYS A 846      65.870  45.940  36.220  1.00  0.00           H
ATOM   3069  HG2 LYS A 846      65.550  45.470  37.900  1.00  0.00           H
ATOM   3070  CD  LYS A 846      63.770  45.590  36.660  1.00  0.00           C
ATOM   3071  HD1 LYS A 846      63.720  46.700  36.680  1.00  0.00           H
ATOM   3072  HD2 LYS A 846      63.170  45.130  37.480  1.00  0.00           H
ATOM   3073  CE  LYS A 846      63.010  45.180  35.340  1.00  0.00           C
ATOM   3074  HE1 LYS A 846      61.980  45.560  35.430  1.00  0.00           H
ATOM   3075  HE2 LYS A 846      62.920  44.080  35.210  1.00  0.00           H
ATOM   3076  NZ  LYS A 846      63.570  45.790  34.090  1.00  0.00           N
ATOM   3077  HZ1 LYS A 846      62.860  45.700  33.320  1.00  0.00           H
ATOM   3078  HZ2 LYS A 846      64.420  45.340  33.720  1.00  0.00           H
ATOM   3079  HZ3 LYS A 846      63.830  46.800  34.180  1.00  0.00           H
ATOM   3080  C   LYS A 846      68.140  44.210  35.990  1.00  0.00           C
ATOM   3081  O   LYS A 846      68.390  43.870  34.840  1.00  0.00           O
ATOM   3082  N   THR A 847      68.600  45.360  36.390  1.00  0.00           N
ATOM   3083  HN  THR A 847      68.500  45.550  37.360  1.00  0.00           H
ATOM   3084  CA  THR A 847      69.190  46.350  35.550  1.00  0.00           C
ATOM   3085  HA  THR A 847      68.750  46.340  34.560  1.00  0.00           H
ATOM   3086  CB  THR A 847      68.980  47.840  35.970  1.00  0.00           C
ATOM   3087  HB  THR A 847      69.370  48.500  35.170  1.00  0.00           H
ATOM   3088  OG1 THR A 847      69.650  48.160  37.250  1.00  0.00           O
ATOM   3089  HG1 THR A 847      69.240  49.020  37.400  1.00  0.00           H
ATOM   3090  CG2 THR A 847      67.470  48.060  36.200  1.00  0.00           C
ATOM   3091 HG21 THR A 847      66.800  47.720  35.380  1.00  0.00           H
ATOM   3092 HG22 THR A 847      67.360  49.160  36.260  1.00  0.00           H
ATOM   3093 HG23 THR A 847      67.290  47.580  37.190  1.00  0.00           H
ATOM   3094  C   THR A 847      70.670  46.130  35.470  1.00  0.00           C
ATOM   3095  O   THR A 847      71.450  46.910  34.990  1.00  0.00           O
ATOM   3096  N   LYS A 848      71.190  45.030  36.090  1.00  0.00           N
ATOM   3097  HN  LYS A 848      70.640  44.250  36.360  1.00  0.00           H
ATOM   3098  CA  LYS A 848      72.640  44.840  36.320  1.00  0.00           C
ATOM   3099  HA  LYS A 848      73.100  45.770  36.020  1.00  0.00           H
ATOM   3100  CB  LYS A 848      72.960  44.440  37.810  1.00  0.00           C
ATOM   3101  HB1 LYS A 848      74.060  44.520  37.910  1.00  0.00           H
ATOM   3102  HB2 LYS A 848      72.610  43.410  38.050  1.00  0.00           H
ATOM   3103  CG  LYS A 848      72.390  45.510  38.790  1.00  0.00           C
ATOM   3104  HG1 LYS A 848      72.800  45.220  39.790  1.00  0.00           H
ATOM   3105  HG2 LYS A 848      71.290  45.410  38.850  1.00  0.00           H
ATOM   3106  CD  LYS A 848      72.950  46.930  38.450  1.00  0.00           C
ATOM   3107  HD1 LYS A 848      72.630  47.190  37.410  1.00  0.00           H
ATOM   3108  HD2 LYS A 848      74.050  46.770  38.330  1.00  0.00           H
ATOM   3109  CE  LYS A 848      72.650  47.980  39.400  1.00  0.00           C
ATOM   3110  HE1 LYS A 848      73.010  48.930  38.950  1.00  0.00           H
ATOM   3111  HE2 LYS A 848      73.140  47.780  40.380  1.00  0.00           H
ATOM   3112  NZ  LYS A 848      71.250  48.070  39.640  1.00  0.00           N
ATOM   3113  HZ1 LYS A 848      71.000  47.430  40.430  1.00  0.00           H
ATOM   3114  HZ2 LYS A 848      70.710  47.770  38.800  1.00  0.00           H
ATOM   3115  HZ3 LYS A 848      70.990  49.040  39.920  1.00  0.00           H
ATOM   3116  C   LYS A 848      73.160  43.690  35.440  1.00  0.00           C
ATOM   3117  O   LYS A 848      72.340  43.020  34.850  1.00  0.00           O
ATOM   3118  N   ARG A 849      74.490  43.490  35.350  1.00  0.00           N
ATOM   3119  HN  ARG A 849      75.120  44.190  35.670  1.00  0.00           H
ATOM   3120  CA  ARG A 849      75.090  42.380  34.620  1.00  0.00           C
ATOM   3121  HA  ARG A 849      74.580  42.250  33.670  1.00  0.00           H
ATOM   3122  CB  ARG A 849      76.530  42.630  34.300  1.00  0.00           C
ATOM   3123  HB1 ARG A 849      76.480  43.680  33.950  1.00  0.00           H
ATOM   3124  HB2 ARG A 849      76.810  41.820  33.580  1.00  0.00           H
ATOM   3125  CG  ARG A 849      77.380  42.800  35.570  1.00  0.00           C
ATOM   3126  HG1 ARG A 849      77.660  41.750  35.810  1.00  0.00           H
ATOM   3127  HG2 ARG A 849      76.790  43.250  36.400  1.00  0.00           H
ATOM   3128  CD  ARG A 849      78.730  43.470  35.370  1.00  0.00           C
ATOM   3129  HD1 ARG A 849      79.020  43.120  34.360  1.00  0.00           H
ATOM   3130  HD2 ARG A 849      79.460  43.040  36.090  1.00  0.00           H
ATOM   3131  NE  ARG A 849      78.510  44.940  35.430  1.00  0.00           N
ATOM   3132  HE  ARG A 849      77.600  45.280  35.610  1.00  0.00           H
ATOM   3133  CZ  ARG A 849      79.450  45.820  35.190  1.00  0.00           C
ATOM   3134  NH1 ARG A 849      79.260  47.120  35.250  1.00  0.00           N
ATOM   3135 HH11 ARG A 849      78.360  47.510  35.460  1.00  0.00           H
ATOM   3136 HH12 ARG A 849      80.060  47.690  35.080  1.00  0.00           H
ATOM   3137  NH2 ARG A 849      80.690  45.430  34.910  1.00  0.00           N
ATOM   3138 HH21 ARG A 849      81.040  44.520  35.120  1.00  0.00           H
ATOM   3139 HH22 ARG A 849      81.380  46.120  35.070  1.00  0.00           H
ATOM   3140  C   ARG A 849      75.000  41.100  35.490  1.00  0.00           C
ATOM   3141  O   ARG A 849      75.110  39.980  34.950  1.00  0.00           O
ATOM   3142  N   TYR A 850      74.790  41.240  36.840  1.00  0.00           N
ATOM   3143  HN  TYR A 850      74.610  42.140  37.230  1.00  0.00           H
ATOM   3144  CA  TYR A 850      75.070  40.160  37.770  1.00  0.00           C
ATOM   3145  HA  TYR A 850      76.090  39.830  37.650  1.00  0.00           H
ATOM   3146  CB  TYR A 850      74.710  40.600  39.270  1.00  0.00           C
ATOM   3147  HB1 TYR A 850      74.930  39.720  39.920  1.00  0.00           H
ATOM   3148  HB2 TYR A 850      73.640  40.860  39.180  1.00  0.00           H
ATOM   3149  CG  TYR A 850      75.490  41.790  39.720  1.00  0.00           C
ATOM   3150  CD1 TYR A 850      76.810  41.940  39.250  1.00  0.00           C
ATOM   3151  HD1 TYR A 850      77.200  41.200  38.580  1.00  0.00           H
ATOM   3152  CE1 TYR A 850      77.580  43.080  39.590  1.00  0.00           C
ATOM   3153  HE1 TYR A 850      78.540  43.260  39.140  1.00  0.00           H
ATOM   3154  CZ  TYR A 850      77.020  44.030  40.460  1.00  0.00           C
ATOM   3155  OH  TYR A 850      77.720  45.190  40.780  1.00  0.00           O
ATOM   3156  HH  TYR A 850      78.240  45.410  40.010  1.00  0.00           H
ATOM   3157  CD2 TYR A 850      74.940  42.800  40.510  1.00  0.00           C
ATOM   3158  HD2 TYR A 850      73.950  42.730  40.930  1.00  0.00           H
ATOM   3159  CE2 TYR A 850      75.710  43.870  40.990  1.00  0.00           C
ATOM   3160  HE2 TYR A 850      75.380  44.600  41.720  1.00  0.00           H
ATOM   3161  C   TYR A 850      74.170  38.940  37.550  1.00  0.00           C
ATOM   3162  O   TYR A 850      72.980  39.050  37.210  1.00  0.00           O
ATOM   3163  N   PHE A 851      74.680  37.700  37.590  1.00  0.00           N
ATOM   3164  HN  PHE A 851      75.630  37.640  37.880  1.00  0.00           H
ATOM   3165  CA  PHE A 851      74.010  36.420  37.360  1.00  0.00           C
ATOM   3166  HA  PHE A 851      74.830  35.720  37.380  1.00  0.00           H
ATOM   3167  CB  PHE A 851      73.070  35.890  38.440  1.00  0.00           C
ATOM   3168  HB1 PHE A 851      72.420  35.030  38.180  1.00  0.00           H
ATOM   3169  HB2 PHE A 851      72.370  36.680  38.790  1.00  0.00           H
ATOM   3170  CG  PHE A 851      73.830  35.450  39.700  1.00  0.00           C
ATOM   3171  CD1 PHE A 851      73.810  34.110  40.230  1.00  0.00           C
ATOM   3172  HD1 PHE A 851      73.280  33.300  39.750  1.00  0.00           H
ATOM   3173  CE1 PHE A 851      74.290  33.880  41.530  1.00  0.00           C
ATOM   3174  HE1 PHE A 851      74.360  32.850  41.860  1.00  0.00           H
ATOM   3175  CZ  PHE A 851      74.790  34.920  42.290  1.00  0.00           C
ATOM   3176  HZ  PHE A 851      75.110  34.680  43.300  1.00  0.00           H
ATOM   3177  CD2 PHE A 851      74.410  36.470  40.550  1.00  0.00           C
ATOM   3178  HD2 PHE A 851      74.290  37.520  40.320  1.00  0.00           H
ATOM   3179  CE2 PHE A 851      74.870  36.190  41.800  1.00  0.00           C
ATOM   3180  HE2 PHE A 851      75.250  37.010  42.390  1.00  0.00           H
ATOM   3181  C   PHE A 851      73.450  36.220  35.940  1.00  0.00           C
ATOM   3182  O   PHE A 851      73.320  37.150  35.180  1.00  0.00           O
ATOM   3183  N   PRO A 852      73.050  35.000  35.480  1.00  0.00           N
ATOM   3184  CD  PRO A 852      73.700  33.750  35.730  1.00  0.00           C
ATOM   3185  HD1 PRO A 852      74.070  33.770  36.770  1.00  0.00           H
ATOM   3186  HD2 PRO A 852      74.570  33.690  35.040  1.00  0.00           H
ATOM   3187  CA  PRO A 852      72.110  34.860  34.380  1.00  0.00           C
ATOM   3188  HA  PRO A 852      72.590  35.420  33.590  1.00  0.00           H
ATOM   3189  CB  PRO A 852      72.140  33.450  34.130  1.00  0.00           C
ATOM   3190  HB1 PRO A 852      72.890  33.230  33.330  1.00  0.00           H
ATOM   3191  HB2 PRO A 852      71.170  33.000  33.830  1.00  0.00           H
ATOM   3192  CG  PRO A 852      72.630  32.810  35.410  1.00  0.00           C
ATOM   3193  HG1 PRO A 852      71.790  32.880  36.130  1.00  0.00           H
ATOM   3194  HG2 PRO A 852      73.110  31.800  35.300  1.00  0.00           H
ATOM   3195  C   PRO A 852      70.740  35.530  34.610  1.00  0.00           C
ATOM   3196  O   PRO A 852      70.230  35.580  35.710  1.00  0.00           O
ATOM   3197  N   THR A 853      70.200  36.070  33.470  1.00  0.00           N
ATOM   3198  HN  THR A 853      70.880  36.140  32.740  1.00  0.00           H
ATOM   3199  CA  THR A 853      68.910  36.840  33.470  1.00  0.00           C
ATOM   3200  HA  THR A 853      68.960  37.800  33.930  1.00  0.00           H
ATOM   3201  CB  THR A 853      68.370  37.130  32.010  1.00  0.00           C
ATOM   3202  HB  THR A 853      68.270  36.170  31.440  1.00  0.00           H
ATOM   3203  OG1 THR A 853      69.270  37.920  31.270  1.00  0.00           O
ATOM   3204  HG1 THR A 853      70.030  37.350  31.190  1.00  0.00           H
ATOM   3205  CG2 THR A 853      66.980  37.810  31.970  1.00  0.00           C
ATOM   3206 HG21 THR A 853      67.100  38.790  32.480  1.00  0.00           H
ATOM   3207 HG22 THR A 853      66.140  37.250  32.450  1.00  0.00           H
ATOM   3208 HG23 THR A 853      66.740  38.160  30.940  1.00  0.00           H
ATOM   3209  C   THR A 853      67.720  36.110  34.140  1.00  0.00           C
ATOM   3210  O   THR A 853      66.970  36.650  34.930  1.00  0.00           O
ATOM   3211  N   LYS A 854      67.490  34.820  33.950  1.00  0.00           N
ATOM   3212  HN  LYS A 854      68.020  34.260  33.310  1.00  0.00           H
ATOM   3213  CA  LYS A 854      66.390  34.120  34.660  1.00  0.00           C
ATOM   3214  HA  LYS A 854      65.550  34.740  34.440  1.00  0.00           H
ATOM   3215  CB  LYS A 854      66.150  32.660  34.170  1.00  0.00           C
ATOM   3216  HB1 LYS A 854      65.590  32.070  34.910  1.00  0.00           H
ATOM   3217  HB2 LYS A 854      67.150  32.160  34.200  1.00  0.00           H
ATOM   3218  CG  LYS A 854      65.570  32.570  32.740  1.00  0.00           C
ATOM   3219  HG1 LYS A 854      66.280  32.980  31.980  1.00  0.00           H
ATOM   3220  HG2 LYS A 854      64.700  33.250  32.810  1.00  0.00           H
ATOM   3221  CD  LYS A 854      65.200  31.110  32.360  1.00  0.00           C
ATOM   3222  HD1 LYS A 854      64.800  31.210  31.330  1.00  0.00           H
ATOM   3223  HD2 LYS A 854      64.310  30.910  32.990  1.00  0.00           H
ATOM   3224  CE  LYS A 854      66.400  30.120  32.260  1.00  0.00           C
ATOM   3225  HE1 LYS A 854      67.040  29.970  33.160  1.00  0.00           H
ATOM   3226  HE2 LYS A 854      67.050  30.480  31.440  1.00  0.00           H
ATOM   3227  NZ  LYS A 854      65.950  28.830  31.850  1.00  0.00           N
ATOM   3228  HZ1 LYS A 854      64.990  28.810  31.470  1.00  0.00           H
ATOM   3229  HZ2 LYS A 854      66.020  28.250  32.720  1.00  0.00           H
ATOM   3230  HZ3 LYS A 854      66.640  28.450  31.160  1.00  0.00           H
ATOM   3231  C   LYS A 854      66.570  34.010  36.230  1.00  0.00           C
ATOM   3232  O   LYS A 854      65.620  34.300  37.040  1.00  0.00           O
ATOM   3233  N   VAL A 855      67.740  33.790  36.720  1.00  0.00           N
ATOM   3234  HN  VAL A 855      68.500  33.670  36.080  1.00  0.00           H
ATOM   3235  CA  VAL A 855      68.070  33.760  38.110  1.00  0.00           C
ATOM   3236  HA  VAL A 855      67.290  33.210  38.630  1.00  0.00           H
ATOM   3237  CB  VAL A 855      69.480  33.140  38.460  1.00  0.00           C
ATOM   3238  HB  VAL A 855      70.330  33.630  37.940  1.00  0.00           H
ATOM   3239  CG1 VAL A 855      69.680  33.310  39.980  1.00  0.00           C
ATOM   3240 HG11 VAL A 855      68.750  33.060  40.530  1.00  0.00           H
ATOM   3241 HG12 VAL A 855      69.940  34.360  40.220  1.00  0.00           H
ATOM   3242 HG13 VAL A 855      70.550  32.680  40.210  1.00  0.00           H
ATOM   3243  CG2 VAL A 855      69.410  31.640  38.120  1.00  0.00           C
ATOM   3244 HG21 VAL A 855      68.560  31.090  38.580  1.00  0.00           H
ATOM   3245 HG22 VAL A 855      70.370  31.090  38.270  1.00  0.00           H
ATOM   3246 HG23 VAL A 855      69.340  31.590  37.020  1.00  0.00           H
ATOM   3247  C   VAL A 855      68.050  35.220  38.670  1.00  0.00           C
ATOM   3248  O   VAL A 855      67.460  35.440  39.740  1.00  0.00           O
ATOM   3249  N   ARG A 856      68.580  36.170  37.890  1.00  0.00           N
ATOM   3250  HN  ARG A 856      69.120  35.930  37.100  1.00  0.00           H
ATOM   3251  CA  ARG A 856      68.570  37.620  38.170  1.00  0.00           C
ATOM   3252  HA  ARG A 856      69.110  37.720  39.110  1.00  0.00           H
ATOM   3253  CB  ARG A 856      69.390  38.210  37.040  1.00  0.00           C
ATOM   3254  HB1 ARG A 856      68.940  37.890  36.070  1.00  0.00           H
ATOM   3255  HB2 ARG A 856      70.420  37.810  37.040  1.00  0.00           H
ATOM   3256  CG  ARG A 856      69.270  39.760  36.940  1.00  0.00           C
ATOM   3257  HG1 ARG A 856      69.960  40.170  37.710  1.00  0.00           H
ATOM   3258  HG2 ARG A 856      68.230  40.140  37.030  1.00  0.00           H
ATOM   3259  CD  ARG A 856      69.760  40.450  35.600  1.00  0.00           C
ATOM   3260  HD1 ARG A 856      70.010  41.500  35.820  1.00  0.00           H
ATOM   3261  HD2 ARG A 856      68.980  40.280  34.830  1.00  0.00           H
ATOM   3262  NE  ARG A 856      71.020  39.790  35.110  1.00  0.00           N
ATOM   3263  HE  ARG A 856      71.660  39.530  35.840  1.00  0.00           H
ATOM   3264  CZ  ARG A 856      71.570  39.910  33.940  1.00  0.00           C
ATOM   3265  NH1 ARG A 856      70.950  40.510  32.910  1.00  0.00           N
ATOM   3266 HH11 ARG A 856      70.060  40.890  33.120  1.00  0.00           H
ATOM   3267 HH12 ARG A 856      71.390  40.660  32.020  1.00  0.00           H
ATOM   3268  NH2 ARG A 856      72.640  39.160  33.720  1.00  0.00           N
ATOM   3269 HH21 ARG A 856      72.980  38.940  32.810  1.00  0.00           H
ATOM   3270 HH22 ARG A 856      72.810  38.440  34.390  1.00  0.00           H
ATOM   3271  C   ARG A 856      67.170  38.180  38.230  1.00  0.00           C
ATOM   3272  O   ARG A 856      66.820  39.000  39.100  1.00  0.00           O
ATOM   3273  N   SER A 857      66.200  37.770  37.310  1.00  0.00           N
ATOM   3274  HN  SER A 857      66.460  37.070  36.640  1.00  0.00           H
ATOM   3275  CA  SER A 857      64.860  38.230  37.290  1.00  0.00           C
ATOM   3276  HA  SER A 857      64.860  39.290  37.530  1.00  0.00           H
ATOM   3277  CB  SER A 857      64.160  37.850  35.950  1.00  0.00           C
ATOM   3278  HB1 SER A 857      63.110  38.240  35.900  1.00  0.00           H
ATOM   3279  HB2 SER A 857      64.040  36.780  35.720  1.00  0.00           H
ATOM   3280  OG  SER A 857      64.780  38.480  34.800  1.00  0.00           O
ATOM   3281  HG1 SER A 857      65.630  38.070  34.620  1.00  0.00           H
ATOM   3282  C   SER A 857      63.970  37.600  38.400  1.00  0.00           C
ATOM   3283  O   SER A 857      63.000  38.230  38.840  1.00  0.00           O
ATOM   3284  N   THR A 858      64.310  36.360  38.780  1.00  0.00           N
ATOM   3285  HN  THR A 858      65.050  35.950  38.270  1.00  0.00           H
ATOM   3286  CA  THR A 858      63.660  35.830  39.950  1.00  0.00           C
ATOM   3287  HA  THR A 858      62.590  35.870  39.780  1.00  0.00           H
ATOM   3288  CB  THR A 858      63.940  34.320  40.100  1.00  0.00           C
ATOM   3289  HB  THR A 858      65.020  34.130  40.270  1.00  0.00           H
ATOM   3290  OG1 THR A 858      63.640  33.690  38.880  1.00  0.00           O
ATOM   3291  HG1 THR A 858      64.290  34.010  38.250  1.00  0.00           H
ATOM   3292  CG2 THR A 858      63.040  33.670  41.090  1.00  0.00           C
ATOM   3293 HG21 THR A 858      63.070  32.550  41.010  1.00  0.00           H
ATOM   3294 HG22 THR A 858      61.990  33.990  40.970  1.00  0.00           H
ATOM   3295 HG23 THR A 858      63.480  33.910  42.080  1.00  0.00           H
ATOM   3296  C   THR A 858      63.960  36.520  41.190  1.00  0.00           C
ATOM   3297  O   THR A 858      63.080  36.820  42.010  1.00  0.00           O
ATOM   3298  N   ILE A 859      65.240  36.900  41.440  1.00  0.00           N
ATOM   3299  HN  ILE A 859      66.040  36.610  40.930  1.00  0.00           H
ATOM   3300  CA  ILE A 859      65.610  37.790  42.570  1.00  0.00           C
ATOM   3301  HA  ILE A 859      65.210  37.350  43.470  1.00  0.00           H
ATOM   3302  CB  ILE A 859      67.170  37.870  42.570  1.00  0.00           C
ATOM   3303  HB  ILE A 859      67.490  38.160  41.550  1.00  0.00           H
ATOM   3304  CG2 ILE A 859      67.720  39.060  43.400  1.00  0.00           C
ATOM   3305 HG21 ILE A 859      68.830  39.100  43.530  1.00  0.00           H
ATOM   3306 HG22 ILE A 859      67.220  38.960  44.390  1.00  0.00           H
ATOM   3307 HG23 ILE A 859      67.430  40.020  42.930  1.00  0.00           H
ATOM   3308  CG1 ILE A 859      67.750  36.510  42.990  1.00  0.00           C
ATOM   3309 HG11 ILE A 859      67.470  35.630  42.370  1.00  0.00           H
ATOM   3310 HG12 ILE A 859      67.400  36.480  44.040  1.00  0.00           H
ATOM   3311  CD  ILE A 859      69.260  36.540  42.980  1.00  0.00           C
ATOM   3312  HD1 ILE A 859      69.630  37.320  42.270  1.00  0.00           H
ATOM   3313  HD2 ILE A 859      69.650  35.540  42.720  1.00  0.00           H
ATOM   3314  HD3 ILE A 859      69.590  36.770  44.020  1.00  0.00           H
ATOM   3315  C   ILE A 859      64.870  39.120  42.580  1.00  0.00           C
ATOM   3316  O   ILE A 859      64.390  39.490  43.660  1.00  0.00           O
ATOM   3317  N   SER A 860      64.790  39.860  41.440  1.00  0.00           N
ATOM   3318  HN  SER A 860      65.350  39.570  40.670  1.00  0.00           H
ATOM   3319  CA  SER A 860      63.980  41.120  41.200  1.00  0.00           C
ATOM   3320  HA  SER A 860      64.280  41.880  41.910  1.00  0.00           H
ATOM   3321  CB  SER A 860      64.140  41.720  39.790  1.00  0.00           C
ATOM   3322  HB1 SER A 860      63.720  41.020  39.050  1.00  0.00           H
ATOM   3323  HB2 SER A 860      65.240  41.810  39.630  1.00  0.00           H
ATOM   3324  OG  SER A 860      63.590  43.010  39.650  1.00  0.00           O
ATOM   3325  HG1 SER A 860      64.280  43.630  39.850  1.00  0.00           H
ATOM   3326  C   SER A 860      62.470  40.930  41.390  1.00  0.00           C
ATOM   3327  O   SER A 860      61.770  41.730  42.060  1.00  0.00           O
ATOM   3328  N   ASP A 861      61.840  39.820  40.920  1.00  0.00           N
ATOM   3329  HN  ASP A 861      62.350  39.110  40.460  1.00  0.00           H
ATOM   3330  CA  ASP A 861      60.430  39.590  41.170  1.00  0.00           C
ATOM   3331  HA  ASP A 861      59.830  40.480  41.000  1.00  0.00           H
ATOM   3332  CB  ASP A 861      59.750  38.610  40.190  1.00  0.00           C
ATOM   3333  HB1 ASP A 861      58.800  38.310  40.670  1.00  0.00           H
ATOM   3334  HB2 ASP A 861      60.360  37.700  40.040  1.00  0.00           H
ATOM   3335  CG  ASP A 861      59.400  39.250  38.910  1.00  0.00           C
ATOM   3336  OD1 ASP A 861      59.810  40.370  38.560  1.00  0.00           O
ATOM   3337  OD2 ASP A 861      58.740  38.560  38.070  1.00  0.00           O
ATOM   3338  C   ASP A 861      60.120  39.260  42.630  1.00  0.00           C
ATOM   3339  O   ASP A 861      59.040  39.540  43.080  1.00  0.00           O
ATOM   3340  N   PHE A 862      61.010  38.590  43.370  1.00  0.00           N
ATOM   3341  HN  PHE A 862      61.920  38.380  43.040  1.00  0.00           H
ATOM   3342  CA  PHE A 862      60.650  37.910  44.610  1.00  0.00           C
ATOM   3343  HA  PHE A 862      59.570  37.910  44.590  1.00  0.00           H
ATOM   3344  CB  PHE A 862      61.300  36.530  44.500  1.00  0.00           C
ATOM   3345  HB1 PHE A 862      62.380  36.630  44.750  1.00  0.00           H
ATOM   3346  HB2 PHE A 862      61.070  36.090  43.500  1.00  0.00           H
ATOM   3347  CG  PHE A 862      60.750  35.470  45.470  1.00  0.00           C
ATOM   3348  CD1 PHE A 862      59.770  35.600  46.410  1.00  0.00           C
ATOM   3349  HD1 PHE A 862      59.190  36.510  46.400  1.00  0.00           H
ATOM   3350  CE1 PHE A 862      59.320  34.480  47.170  1.00  0.00           C
ATOM   3351  HE1 PHE A 862      58.390  34.510  47.720  1.00  0.00           H
ATOM   3352  CZ  PHE A 862      59.950  33.220  46.990  1.00  0.00           C
ATOM   3353  HZ  PHE A 862      59.680  32.420  47.670  1.00  0.00           H
ATOM   3354  CD2 PHE A 862      61.360  34.190  45.350  1.00  0.00           C
ATOM   3355  HD2 PHE A 862      62.110  34.050  44.590  1.00  0.00           H
ATOM   3356  CE2 PHE A 862      60.940  33.080  46.010  1.00  0.00           C
ATOM   3357  HE2 PHE A 862      61.450  32.130  45.990  1.00  0.00           H
ATOM   3358  C   PHE A 862      61.200  38.770  45.830  1.00  0.00           C
ATOM   3359  O   PHE A 862      61.100  38.470  47.030  1.00  0.00           O
ATOM   3360  N   ALA A 863      61.830  39.880  45.470  1.00  0.00           N
ATOM   3361  HN  ALA A 863      62.010  40.150  44.520  1.00  0.00           H
ATOM   3362  CA  ALA A 863      62.510  40.880  46.350  1.00  0.00           C
ATOM   3363  HA  ALA A 863      63.530  40.570  46.500  1.00  0.00           H
ATOM   3364  CB  ALA A 863      62.790  42.210  45.550  1.00  0.00           C
ATOM   3365  HB1 ALA A 863      63.550  41.910  44.800  1.00  0.00           H
ATOM   3366  HB2 ALA A 863      63.160  43.040  46.180  1.00  0.00           H
ATOM   3367  HB3 ALA A 863      61.910  42.670  45.040  1.00  0.00           H
ATOM   3368  C   ALA A 863      62.050  41.100  47.750  1.00  0.00           C
ATOM   3369  O   ALA A 863      62.900  41.000  48.670  1.00  0.00           O
ATOM   3370  N   VAL A 864      60.780  41.520  47.950  1.00  0.00           N
ATOM   3371  HN  VAL A 864      60.190  41.560  47.140  1.00  0.00           H
ATOM   3372  CA  VAL A 864      60.240  41.720  49.270  1.00  0.00           C
ATOM   3373  HA  VAL A 864      60.870  42.470  49.700  1.00  0.00           H
ATOM   3374  CB  VAL A 864      58.870  42.340  49.260  1.00  0.00           C
ATOM   3375  HB  VAL A 864      58.290  41.500  48.810  1.00  0.00           H
ATOM   3376  CG1 VAL A 864      58.330  42.490  50.680  1.00  0.00           C
ATOM   3377 HG11 VAL A 864      58.200  41.510  51.160  1.00  0.00           H
ATOM   3378 HG12 VAL A 864      57.310  42.930  50.650  1.00  0.00           H
ATOM   3379 HG13 VAL A 864      58.910  43.260  51.240  1.00  0.00           H
ATOM   3380  CG2 VAL A 864      58.790  43.550  48.390  1.00  0.00           C
ATOM   3381 HG21 VAL A 864      58.070  44.330  48.720  1.00  0.00           H
ATOM   3382 HG22 VAL A 864      58.460  43.290  47.360  1.00  0.00           H
ATOM   3383 HG23 VAL A 864      59.740  44.100  48.310  1.00  0.00           H
ATOM   3384  C   VAL A 864      60.410  40.550  50.260  1.00  0.00           C
ATOM   3385  O   VAL A 864      61.100  40.750  51.250  1.00  0.00           O
ATOM   3386  N   PHE A 865      60.010  39.300  49.950  1.00  0.00           N
ATOM   3387  HN  PHE A 865      59.470  39.170  49.130  1.00  0.00           H
ATOM   3388  CA  PHE A 865      60.230  38.160  50.810  1.00  0.00           C
ATOM   3389  HA  PHE A 865      59.840  38.430  51.770  1.00  0.00           H
ATOM   3390  CB  PHE A 865      59.440  36.880  50.120  1.00  0.00           C
ATOM   3391  HB1 PHE A 865      59.610  36.800  49.020  1.00  0.00           H
ATOM   3392  HB2 PHE A 865      58.340  36.970  50.260  1.00  0.00           H
ATOM   3393  CG  PHE A 865      59.780  35.570  50.720  1.00  0.00           C
ATOM   3394  CD1 PHE A 865      60.760  34.680  50.100  1.00  0.00           C
ATOM   3395  HD1 PHE A 865      61.130  35.030  49.150  1.00  0.00           H
ATOM   3396  CE1 PHE A 865      61.060  33.440  50.640  1.00  0.00           C
ATOM   3397  HE1 PHE A 865      61.750  32.780  50.130  1.00  0.00           H
ATOM   3398  CZ  PHE A 865      60.570  33.090  51.900  1.00  0.00           C
ATOM   3399  HZ  PHE A 865      60.770  32.100  52.310  1.00  0.00           H
ATOM   3400  CD2 PHE A 865      59.350  35.190  51.980  1.00  0.00           C
ATOM   3401  HD2 PHE A 865      58.830  35.970  52.510  1.00  0.00           H
ATOM   3402  CE2 PHE A 865      59.730  34.020  52.600  1.00  0.00           C
ATOM   3403  HE2 PHE A 865      59.330  33.740  53.570  1.00  0.00           H
ATOM   3404  C   PHE A 865      61.710  37.830  51.080  1.00  0.00           C
ATOM   3405  O   PHE A 865      61.990  37.420  52.200  1.00  0.00           O
ATOM   3406  N   LEU A 866      62.560  37.920  50.030  1.00  0.00           N
ATOM   3407  HN  LEU A 866      62.080  38.010  49.160  1.00  0.00           H
ATOM   3408  CA  LEU A 866      63.960  37.510  50.090  1.00  0.00           C
ATOM   3409  HA  LEU A 866      64.120  36.570  50.600  1.00  0.00           H
ATOM   3410  CB  LEU A 866      64.480  37.500  48.660  1.00  0.00           C
ATOM   3411  HB1 LEU A 866      65.580  37.350  48.640  1.00  0.00           H
ATOM   3412  HB2 LEU A 866      64.280  38.510  48.250  1.00  0.00           H
ATOM   3413  CG  LEU A 866      63.860  36.460  47.690  1.00  0.00           C
ATOM   3414  HG  LEU A 866      62.800  36.760  47.640  1.00  0.00           H
ATOM   3415  CD1 LEU A 866      64.590  36.620  46.370  1.00  0.00           C
ATOM   3416 HD11 LEU A 866      64.210  35.940  45.580  1.00  0.00           H
ATOM   3417 HD12 LEU A 866      65.700  36.680  46.430  1.00  0.00           H
ATOM   3418 HD13 LEU A 866      64.340  37.660  46.080  1.00  0.00           H
ATOM   3419  CD2 LEU A 866      64.030  35.010  48.100  1.00  0.00           C
ATOM   3420 HD21 LEU A 866      63.680  34.280  47.340  1.00  0.00           H
ATOM   3421 HD22 LEU A 866      63.520  34.860  49.080  1.00  0.00           H
ATOM   3422 HD23 LEU A 866      65.100  34.720  48.190  1.00  0.00           H
ATOM   3423  C   LEU A 866      64.740  38.550  50.850  1.00  0.00           C
ATOM   3424  O   LEU A 866      65.780  38.300  51.460  1.00  0.00           O
ATOM   3425  N   THR A 867      64.240  39.830  50.960  1.00  0.00           N
ATOM   3426  HN  THR A 867      63.450  39.960  50.370  1.00  0.00           H
ATOM   3427  CA  THR A 867      64.790  40.890  51.770  1.00  0.00           C
ATOM   3428  HA  THR A 867      65.850  40.720  51.680  1.00  0.00           H
ATOM   3429  CB  THR A 867      64.180  42.290  51.460  1.00  0.00           C
ATOM   3430  HB  THR A 867      63.070  42.340  51.550  1.00  0.00           H
ATOM   3431  OG1 THR A 867      64.570  42.600  50.150  1.00  0.00           O
ATOM   3432  HG1 THR A 867      63.980  42.100  49.570  1.00  0.00           H
ATOM   3433  CG2 THR A 867      64.740  43.410  52.410  1.00  0.00           C
ATOM   3434 HG21 THR A 867      64.400  43.350  53.460  1.00  0.00           H
ATOM   3435 HG22 THR A 867      64.300  44.370  52.080  1.00  0.00           H
ATOM   3436 HG23 THR A 867      65.840  43.410  52.280  1.00  0.00           H
ATOM   3437  C   THR A 867      64.420  40.460  53.200  1.00  0.00           C
ATOM   3438  O   THR A 867      65.210  40.630  54.080  1.00  0.00           O
ATOM   3439  N   ILE A 868      63.190  39.980  53.330  1.00  0.00           N
ATOM   3440  HN  ILE A 868      62.420  40.070  52.710  1.00  0.00           H
ATOM   3441  CA  ILE A 868      62.730  39.610  54.620  1.00  0.00           C
ATOM   3442  HA  ILE A 868      62.800  40.460  55.290  1.00  0.00           H
ATOM   3443  CB  ILE A 868      61.220  39.210  54.830  1.00  0.00           C
ATOM   3444  HB  ILE A 868      60.940  38.470  54.060  1.00  0.00           H
ATOM   3445  CG2 ILE A 868      60.900  38.550  56.190  1.00  0.00           C
ATOM   3446 HG21 ILE A 868      61.340  39.040  57.080  1.00  0.00           H
ATOM   3447 HG22 ILE A 868      61.290  37.520  56.120  1.00  0.00           H
ATOM   3448 HG23 ILE A 868      59.790  38.490  56.280  1.00  0.00           H
ATOM   3449  CG1 ILE A 868      60.310  40.450  54.840  1.00  0.00           C
ATOM   3450 HG11 ILE A 868      60.710  41.170  54.080  1.00  0.00           H
ATOM   3451 HG12 ILE A 868      60.420  41.070  55.760  1.00  0.00           H
ATOM   3452  CD  ILE A 868      58.870  40.260  54.450  1.00  0.00           C
ATOM   3453  HD1 ILE A 868      58.240  41.180  54.500  1.00  0.00           H
ATOM   3454  HD2 ILE A 868      58.350  39.420  54.970  1.00  0.00           H
ATOM   3455  HD3 ILE A 868      58.740  39.930  53.390  1.00  0.00           H
ATOM   3456  C   ILE A 868      63.600  38.490  55.210  1.00  0.00           C
ATOM   3457  O   ILE A 868      63.940  38.530  56.400  1.00  0.00           O
ATOM   3458  N   VAL A 869      64.000  37.430  54.340  1.00  0.00           N
ATOM   3459  HN  VAL A 869      63.710  37.410  53.380  1.00  0.00           H
ATOM   3460  CA  VAL A 869      64.870  36.320  54.790  1.00  0.00           C
ATOM   3461  HA  VAL A 869      64.490  35.920  55.730  1.00  0.00           H
ATOM   3462  CB  VAL A 869      64.910  35.250  53.770  1.00  0.00           C
ATOM   3463  HB  VAL A 869      65.040  35.700  52.770  1.00  0.00           H
ATOM   3464  CG1 VAL A 869      66.090  34.250  53.980  1.00  0.00           C
ATOM   3465 HG11 VAL A 869      66.060  33.740  54.960  1.00  0.00           H
ATOM   3466 HG12 VAL A 869      67.110  34.680  53.850  1.00  0.00           H
ATOM   3467 HG13 VAL A 869      66.080  33.440  53.210  1.00  0.00           H
ATOM   3468  CG2 VAL A 869      63.650  34.520  53.930  1.00  0.00           C
ATOM   3469 HG21 VAL A 869      63.560  34.230  55.000  1.00  0.00           H
ATOM   3470 HG22 VAL A 869      63.720  33.580  53.340  1.00  0.00           H
ATOM   3471 HG23 VAL A 869      62.730  34.970  53.480  1.00  0.00           H
ATOM   3472  C   VAL A 869      66.250  36.760  55.260  1.00  0.00           C
ATOM   3473  O   VAL A 869      66.690  36.350  56.330  1.00  0.00           O
ATOM   3474  N   ILE A 870      67.020  37.670  54.510  1.00  0.00           N
ATOM   3475  HN  ILE A 870      66.760  37.930  53.580  1.00  0.00           H
ATOM   3476  CA  ILE A 870      68.240  38.270  54.930  1.00  0.00           C
ATOM   3477  HA  ILE A 870      68.900  37.420  55.040  1.00  0.00           H
ATOM   3478  CB  ILE A 870      68.790  39.160  53.870  1.00  0.00           C
ATOM   3479  HB  ILE A 870      67.990  39.860  53.550  1.00  0.00           H
ATOM   3480  CG2 ILE A 870      70.010  39.890  54.270  1.00  0.00           C
ATOM   3481 HG21 ILE A 870      69.850  40.880  54.750  1.00  0.00           H
ATOM   3482 HG22 ILE A 870      70.700  40.220  53.460  1.00  0.00           H
ATOM   3483 HG23 ILE A 870      70.740  39.310  54.880  1.00  0.00           H
ATOM   3484  CG1 ILE A 870      69.090  38.250  52.720  1.00  0.00           C
ATOM   3485 HG11 ILE A 870      68.420  37.370  52.630  1.00  0.00           H
ATOM   3486 HG12 ILE A 870      70.070  37.820  53.000  1.00  0.00           H
ATOM   3487  CD  ILE A 870      69.240  38.950  51.310  1.00  0.00           C
ATOM   3488  HD1 ILE A 870      69.520  38.120  50.620  1.00  0.00           H
ATOM   3489  HD2 ILE A 870      70.090  39.670  51.230  1.00  0.00           H
ATOM   3490  HD3 ILE A 870      68.310  39.340  50.850  1.00  0.00           H
ATOM   3491  C   ILE A 870      68.250  38.870  56.360  1.00  0.00           C
ATOM   3492  O   ILE A 870      69.120  38.540  57.170  1.00  0.00           O
ATOM   3493  N   MET A 871      67.270  39.600  56.750  1.00  0.00           N
ATOM   3494  HN  MET A 871      66.650  39.820  56.010  1.00  0.00           H
ATOM   3495  CA  MET A 871      67.040  40.140  58.060  1.00  0.00           C
ATOM   3496  HA  MET A 871      67.840  40.800  58.330  1.00  0.00           H
ATOM   3497  CB  MET A 871      65.860  41.080  58.020  1.00  0.00           C
ATOM   3498  HB1 MET A 871      65.720  41.490  59.050  1.00  0.00           H
ATOM   3499  HB2 MET A 871      64.950  40.480  57.790  1.00  0.00           H
ATOM   3500  CG  MET A 871      65.990  42.340  57.140  1.00  0.00           C
ATOM   3501  HG1 MET A 871      65.230  43.120  57.390  1.00  0.00           H
ATOM   3502  HG2 MET A 871      65.670  42.030  56.110  1.00  0.00           H
ATOM   3503  SD  MET A 871      67.710  43.170  57.150  1.00  0.00           S
ATOM   3504  CE  MET A 871      67.490  44.260  55.700  1.00  0.00           C
ATOM   3505  HE1 MET A 871      66.730  43.870  54.980  1.00  0.00           H
ATOM   3506  HE2 MET A 871      68.490  44.390  55.240  1.00  0.00           H
ATOM   3507  HE3 MET A 871      67.120  45.250  56.030  1.00  0.00           H
ATOM   3508  C   MET A 871      66.970  39.160  59.260  1.00  0.00           C
ATOM   3509  O   MET A 871      67.580  39.320  60.320  1.00  0.00           O
ATOM   3510  N   VAL A 872      66.100  38.160  59.100  1.00  0.00           N
ATOM   3511  HN  VAL A 872      65.540  38.090  58.280  1.00  0.00           H
ATOM   3512  CA  VAL A 872      65.910  37.130  60.010  1.00  0.00           C
ATOM   3513  HA  VAL A 872      65.870  37.640  60.970  1.00  0.00           H
ATOM   3514  CB  VAL A 872      64.530  36.370  59.830  1.00  0.00           C
ATOM   3515  HB  VAL A 872      64.550  35.620  60.650  1.00  0.00           H
ATOM   3516  CG1 VAL A 872      63.350  37.350  60.020  1.00  0.00           C
ATOM   3517 HG11 VAL A 872      62.330  36.980  59.790  1.00  0.00           H
ATOM   3518 HG12 VAL A 872      63.440  38.170  59.270  1.00  0.00           H
ATOM   3519 HG13 VAL A 872      63.360  37.770  61.060  1.00  0.00           H
ATOM   3520  CG2 VAL A 872      64.460  35.600  58.490  1.00  0.00           C
ATOM   3521 HG21 VAL A 872      63.510  35.020  58.460  1.00  0.00           H
ATOM   3522 HG22 VAL A 872      65.280  34.930  58.180  1.00  0.00           H
ATOM   3523 HG23 VAL A 872      64.210  36.320  57.670  1.00  0.00           H
ATOM   3524  C   VAL A 872      67.100  36.250  60.000  1.00  0.00           C
ATOM   3525  O   VAL A 872      67.440  35.800  61.060  1.00  0.00           O
ATOM   3526  N   THR A 873      67.830  36.120  58.920  1.00  0.00           N
ATOM   3527  HN  THR A 873      67.380  36.480  58.110  1.00  0.00           H
ATOM   3528  CA  THR A 873      69.120  35.340  58.910  1.00  0.00           C
ATOM   3529  HA  THR A 873      68.880  34.340  59.250  1.00  0.00           H
ATOM   3530  CB  THR A 873      69.740  35.280  57.560  1.00  0.00           C
ATOM   3531  HB  THR A 873      70.030  36.240  57.110  1.00  0.00           H
ATOM   3532  OG1 THR A 873      68.850  34.570  56.680  1.00  0.00           O
ATOM   3533  HG1 THR A 873      68.020  35.030  56.530  1.00  0.00           H
ATOM   3534  CG2 THR A 873      71.010  34.370  57.540  1.00  0.00           C
ATOM   3535 HG21 THR A 873      71.360  34.210  56.500  1.00  0.00           H
ATOM   3536 HG22 THR A 873      70.770  33.410  58.050  1.00  0.00           H
ATOM   3537 HG23 THR A 873      71.860  34.750  58.130  1.00  0.00           H
ATOM   3538  C   THR A 873      70.090  35.910  59.910  1.00  0.00           C
ATOM   3539  O   THR A 873      70.470  35.230  60.870  1.00  0.00           O
ATOM   3540  N   ILE A 874      70.270  37.290  59.850  1.00  0.00           N
ATOM   3541  HN  ILE A 874      69.780  37.940  59.270  1.00  0.00           H
ATOM   3542  CA  ILE A 874      71.140  37.890  60.810  1.00  0.00           C
ATOM   3543  HA  ILE A 874      72.080  37.370  60.890  1.00  0.00           H
ATOM   3544  CB  ILE A 874      71.540  39.320  60.240  1.00  0.00           C
ATOM   3545  HB  ILE A 874      71.760  39.220  59.160  1.00  0.00           H
ATOM   3546  CG2 ILE A 874      70.370  40.380  60.260  1.00  0.00           C
ATOM   3547 HG21 ILE A 874      69.590  40.200  59.490  1.00  0.00           H
ATOM   3548 HG22 ILE A 874      70.820  41.340  59.950  1.00  0.00           H
ATOM   3549 HG23 ILE A 874      69.910  40.470  61.270  1.00  0.00           H
ATOM   3550  CG1 ILE A 874      72.740  39.920  60.980  1.00  0.00           C
ATOM   3551 HG11 ILE A 874      72.620  39.790  62.080  1.00  0.00           H
ATOM   3552 HG12 ILE A 874      72.800  41.030  60.840  1.00  0.00           H
ATOM   3553  CD  ILE A 874      74.090  39.210  60.570  1.00  0.00           C
ATOM   3554  HD1 ILE A 874      74.000  38.110  60.610  1.00  0.00           H
ATOM   3555  HD2 ILE A 874      74.920  39.580  61.220  1.00  0.00           H
ATOM   3556  HD3 ILE A 874      74.250  39.550  59.520  1.00  0.00           H
ATOM   3557  C   ILE A 874      70.590  37.890  62.250  1.00  0.00           C
ATOM   3558  O   ILE A 874      71.320  37.720  63.200  1.00  0.00           O
ATOM   3559  N   ASP A 875      69.280  38.100  62.410  1.00  0.00           N
ATOM   3560  HN  ASP A 875      68.770  38.430  61.630  1.00  0.00           H
ATOM   3561  CA  ASP A 875      68.630  38.110  63.760  1.00  0.00           C
ATOM   3562  HA  ASP A 875      69.190  38.760  64.420  1.00  0.00           H
ATOM   3563  CB  ASP A 875      67.130  38.610  63.730  1.00  0.00           C
ATOM   3564  HB1 ASP A 875      66.470  37.760  63.440  1.00  0.00           H
ATOM   3565  HB2 ASP A 875      66.970  39.410  62.980  1.00  0.00           H
ATOM   3566  CG  ASP A 875      66.670  39.000  65.130  1.00  0.00           C
ATOM   3567  OD1 ASP A 875      65.420  38.830  65.370  1.00  0.00           O
ATOM   3568  OD2 ASP A 875      67.380  39.560  66.000  1.00  0.00           O
ATOM   3569  C   ASP A 875      68.710  36.840  64.460  1.00  0.00           C
ATOM   3570  O   ASP A 875      69.020  36.690  65.620  1.00  0.00           O
ATOM   3571  N   TYR A 876      68.420  35.750  63.710  1.00  0.00           N
ATOM   3572  HN  TYR A 876      68.200  35.840  62.740  1.00  0.00           H
ATOM   3573  CA  TYR A 876      68.410  34.290  63.980  1.00  0.00           C
ATOM   3574  HA  TYR A 876      67.700  34.200  64.800  1.00  0.00           H
ATOM   3575  CB  TYR A 876      67.790  33.410  62.800  1.00  0.00           C
ATOM   3576  HB1 TYR A 876      68.200  33.530  61.770  1.00  0.00           H
ATOM   3577  HB2 TYR A 876      66.750  33.790  62.690  1.00  0.00           H
ATOM   3578  CG  TYR A 876      67.550  32.000  63.200  1.00  0.00           C
ATOM   3579  CD1 TYR A 876      68.190  30.850  62.610  1.00  0.00           C
ATOM   3580  HD1 TYR A 876      68.900  31.000  61.800  1.00  0.00           H
ATOM   3581  CE1 TYR A 876      67.970  29.520  63.130  1.00  0.00           C
ATOM   3582  HE1 TYR A 876      68.470  28.630  62.770  1.00  0.00           H
ATOM   3583  CZ  TYR A 876      66.900  29.380  64.020  1.00  0.00           C
ATOM   3584  OH  TYR A 876      66.570  28.020  64.410  1.00  0.00           O
ATOM   3585  HH  TYR A 876      65.950  28.020  65.150  1.00  0.00           H
ATOM   3586  CD2 TYR A 876      66.680  31.800  64.280  1.00  0.00           C
ATOM   3587  HD2 TYR A 876      66.190  32.590  64.830  1.00  0.00           H
ATOM   3588  CE2 TYR A 876      66.310  30.460  64.700  1.00  0.00           C
ATOM   3589  HE2 TYR A 876      65.710  30.270  65.570  1.00  0.00           H
ATOM   3590  C   TYR A 876      69.790  33.860  64.380  1.00  0.00           C
ATOM   3591  O   TYR A 876      70.040  33.260  65.440  1.00  0.00           O
ATOM   3592  N   LEU A 877      70.810  34.140  63.550  1.00  0.00           N
ATOM   3593  HN  LEU A 877      70.540  34.620  62.720  1.00  0.00           H
ATOM   3594  CA  LEU A 877      72.120  33.550  63.720  1.00  0.00           C
ATOM   3595  HA  LEU A 877      72.080  32.650  64.320  1.00  0.00           H
ATOM   3596  CB  LEU A 877      72.700  33.230  62.370  1.00  0.00           C
ATOM   3597  HB1 LEU A 877      73.750  32.880  62.470  1.00  0.00           H
ATOM   3598  HB2 LEU A 877      72.680  34.190  61.830  1.00  0.00           H
ATOM   3599  CG  LEU A 877      71.860  32.140  61.630  1.00  0.00           C
ATOM   3600  HG  LEU A 877      70.850  32.560  61.450  1.00  0.00           H
ATOM   3601  CD1 LEU A 877      72.480  32.050  60.240  1.00  0.00           C
ATOM   3602 HD11 LEU A 877      72.090  31.440  59.400  1.00  0.00           H
ATOM   3603 HD12 LEU A 877      73.490  31.620  60.390  1.00  0.00           H
ATOM   3604 HD13 LEU A 877      72.580  33.080  59.820  1.00  0.00           H
ATOM   3605  CD2 LEU A 877      71.810  30.770  62.320  1.00  0.00           C
ATOM   3606 HD21 LEU A 877      72.830  30.360  62.460  1.00  0.00           H
ATOM   3607 HD22 LEU A 877      71.220  30.210  61.560  1.00  0.00           H
ATOM   3608 HD23 LEU A 877      71.150  30.740  63.200  1.00  0.00           H
ATOM   3609  C   LEU A 877      73.020  34.420  64.570  1.00  0.00           C
ATOM   3610  O   LEU A 877      73.920  33.860  65.280  1.00  0.00           O
ATOM   3611  N   VAL A 878      72.930  35.760  64.570  1.00  0.00           N
ATOM   3612  HN  VAL A 878      72.230  36.170  64.000  1.00  0.00           H
ATOM   3613  CA  VAL A 878      73.800  36.700  65.330  1.00  0.00           C
ATOM   3614  HA  VAL A 878      74.580  36.210  65.900  1.00  0.00           H
ATOM   3615  CB  VAL A 878      74.530  37.720  64.450  1.00  0.00           C
ATOM   3616  HB  VAL A 878      73.850  38.310  63.800  1.00  0.00           H
ATOM   3617  CG1 VAL A 878      75.290  38.710  65.300  1.00  0.00           C
ATOM   3618 HG11 VAL A 878      74.610  39.200  66.020  1.00  0.00           H
ATOM   3619 HG12 VAL A 878      75.640  39.520  64.620  1.00  0.00           H
ATOM   3620 HG13 VAL A 878      76.160  38.140  65.690  1.00  0.00           H
ATOM   3621  CG2 VAL A 878      75.550  37.080  63.500  1.00  0.00           C
ATOM   3622 HG21 VAL A 878      75.070  36.510  62.670  1.00  0.00           H
ATOM   3623 HG22 VAL A 878      76.230  36.340  63.990  1.00  0.00           H
ATOM   3624 HG23 VAL A 878      76.250  37.810  63.020  1.00  0.00           H
ATOM   3625  C   VAL A 878      72.960  37.410  66.370  1.00  0.00           C
ATOM   3626  O   VAL A 878      73.270  37.590  67.510  1.00  0.00           O
ATOM   3627  N   GLY A 879      71.810  37.870  65.950  1.00  0.00           N
ATOM   3628  HN  GLY A 879      71.610  37.750  64.980  1.00  0.00           H
ATOM   3629  CA  GLY A 879      70.960  38.780  66.770  1.00  0.00           C
ATOM   3630  HA1 GLY A 879      71.170  38.750  67.830  1.00  0.00           H
ATOM   3631  HA2 GLY A 879      69.950  38.520  66.490  1.00  0.00           H
ATOM   3632  C   GLY A 879      71.180  40.230  66.530  1.00  0.00           C
ATOM   3633  O   GLY A 879      72.270  40.790  66.290  1.00  0.00           O
ATOM   3634  N   VAL A 880      70.070  41.040  66.520  1.00  0.00           N
ATOM   3635  HN  VAL A 880      69.160  40.640  66.620  1.00  0.00           H
ATOM   3636  CA  VAL A 880      70.110  42.470  66.310  1.00  0.00           C
ATOM   3637  HA  VAL A 880      71.140  42.750  66.510  1.00  0.00           H
ATOM   3638  CB  VAL A 880      69.720  42.770  64.860  1.00  0.00           C
ATOM   3639  HB  VAL A 880      68.740  42.270  64.760  1.00  0.00           H
ATOM   3640  CG1 VAL A 880      69.670  44.240  64.580  1.00  0.00           C
ATOM   3641 HG11 VAL A 880      69.200  44.490  63.610  1.00  0.00           H
ATOM   3642 HG12 VAL A 880      70.650  44.640  64.250  1.00  0.00           H
ATOM   3643 HG13 VAL A 880      69.230  44.870  65.400  1.00  0.00           H
ATOM   3644  CG2 VAL A 880      70.650  42.050  63.800  1.00  0.00           C
ATOM   3645 HG21 VAL A 880      70.300  41.010  63.660  1.00  0.00           H
ATOM   3646 HG22 VAL A 880      71.720  41.960  64.100  1.00  0.00           H
ATOM   3647 HG23 VAL A 880      70.710  42.540  62.800  1.00  0.00           H
ATOM   3648  C   VAL A 880      69.110  43.050  67.300  1.00  0.00           C
ATOM   3649  O   VAL A 880      67.920  42.660  67.280  1.00  0.00           O
ATOM   3650  N   PRO A 881      69.500  44.130  68.030  1.00  0.00           N
ATOM   3651  CD  PRO A 881      70.880  44.670  68.230  1.00  0.00           C
ATOM   3652  HD1 PRO A 881      70.960  45.440  67.440  1.00  0.00           H
ATOM   3653  HD2 PRO A 881      71.710  43.940  68.080  1.00  0.00           H
ATOM   3654  CA  PRO A 881      68.520  44.770  68.870  1.00  0.00           C
ATOM   3655  HA  PRO A 881      68.190  43.980  69.550  1.00  0.00           H
ATOM   3656  CB  PRO A 881      69.420  45.790  69.680  1.00  0.00           C
ATOM   3657  HB1 PRO A 881      69.050  45.940  70.710  1.00  0.00           H
ATOM   3658  HB2 PRO A 881      69.290  46.790  69.200  1.00  0.00           H
ATOM   3659  CG  PRO A 881      70.850  45.340  69.600  1.00  0.00           C
ATOM   3660  HG1 PRO A 881      71.590  46.180  69.660  1.00  0.00           H
ATOM   3661  HG2 PRO A 881      71.110  44.600  70.370  1.00  0.00           H
ATOM   3662  C   PRO A 881      67.250  45.390  68.190  1.00  0.00           C
ATOM   3663  O   PRO A 881      67.340  46.380  67.510  1.00  0.00           O
ATOM   3664  N   SER A 882      66.100  44.780  68.410  1.00  0.00           N
ATOM   3665  HN  SER A 882      66.050  44.050  69.100  1.00  0.00           H
ATOM   3666  CA  SER A 882      64.870  45.140  67.630  1.00  0.00           C
ATOM   3667  HA  SER A 882      64.800  46.200  67.840  1.00  0.00           H
ATOM   3668  CB  SER A 882      64.960  44.850  66.120  1.00  0.00           C
ATOM   3669  HB1 SER A 882      65.730  45.560  65.730  1.00  0.00           H
ATOM   3670  HB2 SER A 882      64.010  45.040  65.580  1.00  0.00           H
ATOM   3671  OG  SER A 882      65.410  43.520  65.870  1.00  0.00           O
ATOM   3672  HG1 SER A 882      66.300  43.440  66.230  1.00  0.00           H
ATOM   3673  C   SER A 882      63.650  44.380  68.310  1.00  0.00           C
ATOM   3674  O   SER A 882      63.770  43.190  68.490  1.00  0.00           O
ATOM   3675  N   PRO A 883      62.610  45.120  68.810  1.00  0.00           N
ATOM   3676  CD  PRO A 883      62.470  46.600  68.640  1.00  0.00           C
ATOM   3677  HD1 PRO A 883      62.900  46.940  67.680  1.00  0.00           H
ATOM   3678  HD2 PRO A 883      62.970  47.170  69.450  1.00  0.00           H
ATOM   3679  CA  PRO A 883      61.320  44.480  69.090  1.00  0.00           C
ATOM   3680  HA  PRO A 883      61.590  43.840  69.910  1.00  0.00           H
ATOM   3681  CB  PRO A 883      60.460  45.760  69.500  1.00  0.00           C
ATOM   3682  HB1 PRO A 883      60.730  45.910  70.570  1.00  0.00           H
ATOM   3683  HB2 PRO A 883      59.360  45.630  69.550  1.00  0.00           H
ATOM   3684  CG  PRO A 883      60.960  46.830  68.640  1.00  0.00           C
ATOM   3685  HG1 PRO A 883      60.530  46.590  67.650  1.00  0.00           H
ATOM   3686  HG2 PRO A 883      60.600  47.860  68.890  1.00  0.00           H
ATOM   3687  C   PRO A 883      60.670  43.620  68.000  1.00  0.00           C
ATOM   3688  O   PRO A 883      60.930  43.880  66.860  1.00  0.00           O
ATOM   3689  N   LYS A 884      60.020  42.480  68.320  1.00  0.00           N
ATOM   3690  HN  LYS A 884      59.790  42.310  69.280  1.00  0.00           H
ATOM   3691  CA  LYS A 884      59.580  41.500  67.300  1.00  0.00           C
ATOM   3692  HA  LYS A 884      59.900  41.820  66.320  1.00  0.00           H
ATOM   3693  CB  LYS A 884      60.010  39.970  67.610  1.00  0.00           C
ATOM   3694  HB1 LYS A 884      59.890  39.520  66.600  1.00  0.00           H
ATOM   3695  HB2 LYS A 884      59.270  39.500  68.300  1.00  0.00           H
ATOM   3696  CG  LYS A 884      61.400  39.750  68.170  1.00  0.00           C
ATOM   3697  HG1 LYS A 884      61.640  38.680  68.340  1.00  0.00           H
ATOM   3698  HG2 LYS A 884      61.530  40.400  69.070  1.00  0.00           H
ATOM   3699  CD  LYS A 884      62.540  40.180  67.280  1.00  0.00           C
ATOM   3700  HD1 LYS A 884      62.200  41.200  66.970  1.00  0.00           H
ATOM   3701  HD2 LYS A 884      62.460  39.570  66.370  1.00  0.00           H
ATOM   3702  CE  LYS A 884      63.910  40.270  67.970  1.00  0.00           C
ATOM   3703  HE1 LYS A 884      64.280  39.280  68.310  1.00  0.00           H
ATOM   3704  HE2 LYS A 884      63.980  40.870  68.900  1.00  0.00           H
ATOM   3705  NZ  LYS A 884      64.920  40.770  67.100  1.00  0.00           N
ATOM   3706  HZ1 LYS A 884      64.990  40.100  66.310  1.00  0.00           H
ATOM   3707  HZ2 LYS A 884      65.880  40.900  67.480  1.00  0.00           H
ATOM   3708  HZ3 LYS A 884      64.690  41.720  66.750  1.00  0.00           H
ATOM   3709  C   LYS A 884      58.060  41.470  67.250  1.00  0.00           C
ATOM   3710  O   LYS A 884      57.490  41.610  68.310  1.00  0.00           O
ATOM   3711  N   LEU A 885      57.370  41.290  66.080  1.00  0.00           N
ATOM   3712  HN  LEU A 885      57.820  41.350  65.190  1.00  0.00           H
ATOM   3713  CA  LEU A 885      55.920  41.100  65.980  1.00  0.00           C
ATOM   3714  HA  LEU A 885      55.370  42.020  66.190  1.00  0.00           H
ATOM   3715  CB  LEU A 885      55.690  40.710  64.510  1.00  0.00           C
ATOM   3716  HB1 LEU A 885      56.310  39.810  64.290  1.00  0.00           H
ATOM   3717  HB2 LEU A 885      56.130  41.440  63.810  1.00  0.00           H
ATOM   3718  CG  LEU A 885      54.170  40.500  64.070  1.00  0.00           C
ATOM   3719  HG  LEU A 885      53.650  39.720  64.680  1.00  0.00           H
ATOM   3720  CD1 LEU A 885      53.350  41.780  64.030  1.00  0.00           C
ATOM   3721 HD11 LEU A 885      53.840  42.620  63.480  1.00  0.00           H
ATOM   3722 HD12 LEU A 885      53.060  42.190  65.020  1.00  0.00           H
ATOM   3723 HD13 LEU A 885      52.370  41.550  63.540  1.00  0.00           H
ATOM   3724  CD2 LEU A 885      54.240  39.780  62.680  1.00  0.00           C
ATOM   3725 HD21 LEU A 885      54.780  40.340  61.890  1.00  0.00           H
ATOM   3726 HD22 LEU A 885      53.150  39.710  62.460  1.00  0.00           H
ATOM   3727 HD23 LEU A 885      54.580  38.730  62.660  1.00  0.00           H
ATOM   3728  C   LEU A 885      55.230  40.120  66.910  1.00  0.00           C
ATOM   3729  O   LEU A 885      55.780  39.140  67.420  1.00  0.00           O
ATOM   3730  N   HSD A 886      54.030  40.430  67.310  1.00  0.00           N
ATOM   3731  HN  HSD A 886      53.520  41.230  67.010  1.00  0.00           H
ATOM   3732  CA  HSD A 886      53.160  39.650  68.140  1.00  0.00           C
ATOM   3733  HA  HSD A 886      53.710  38.850  68.620  1.00  0.00           H
ATOM   3734  CB  HSD A 886      52.580  40.440  69.350  1.00  0.00           C
ATOM   3735  HB1 HSD A 886      51.790  41.130  68.990  1.00  0.00           H
ATOM   3736  HB2 HSD A 886      53.400  40.980  69.860  1.00  0.00           H
ATOM   3737  ND1 HSD A 886      52.520  38.580  71.120  1.00  0.00           N
ATOM   3738  HD1 HSD A 886      53.330  38.090  70.810  1.00  0.00           H
ATOM   3739  CG  HSD A 886      51.960  39.630  70.480  1.00  0.00           C
ATOM   3740  CE1 HSD A 886      51.570  38.070  71.990  1.00  0.00           C
ATOM   3741  HE1 HSD A 886      51.800  37.220  72.630  1.00  0.00           H
ATOM   3742  NE2 HSD A 886      50.390  38.690  71.860  1.00  0.00           N
ATOM   3743  CD2 HSD A 886      50.620  39.660  70.880  1.00  0.00           C
ATOM   3744  HD2 HSD A 886      49.880  40.270  70.380  1.00  0.00           H
ATOM   3745  C   HSD A 886      52.060  38.950  67.380  1.00  0.00           C
ATOM   3746  O   HSD A 886      51.010  39.510  67.120  1.00  0.00           O
ATOM   3747  N   VAL A 887      52.200  37.620  67.010  1.00  0.00           N
ATOM   3748  HN  VAL A 887      53.040  37.170  67.290  1.00  0.00           H
ATOM   3749  CA  VAL A 887      51.160  36.850  66.400  1.00  0.00           C
ATOM   3750  HA  VAL A 887      50.280  37.450  66.200  1.00  0.00           H
ATOM   3751  CB  VAL A 887      51.620  36.220  65.040  1.00  0.00           C
ATOM   3752  HB  VAL A 887      52.390  35.430  65.180  1.00  0.00           H
ATOM   3753  CG1 VAL A 887      50.390  35.770  64.260  1.00  0.00           C
ATOM   3754 HG11 VAL A 887      50.590  35.480  63.200  1.00  0.00           H
ATOM   3755 HG12 VAL A 887      49.780  36.670  64.070  1.00  0.00           H
ATOM   3756 HG13 VAL A 887      49.780  35.000  64.770  1.00  0.00           H
ATOM   3757  CG2 VAL A 887      52.390  37.300  64.210  1.00  0.00           C
ATOM   3758 HG21 VAL A 887      53.420  37.410  64.590  1.00  0.00           H
ATOM   3759 HG22 VAL A 887      51.840  38.260  64.330  1.00  0.00           H
ATOM   3760 HG23 VAL A 887      52.360  37.030  63.130  1.00  0.00           H
ATOM   3761  C   VAL A 887      50.870  35.790  67.470  1.00  0.00           C
ATOM   3762  O   VAL A 887      51.760  35.000  67.780  1.00  0.00           O
ATOM   3763  N   PRO A 888      49.690  35.730  68.040  1.00  0.00           N
ATOM   3764  CD  PRO A 888      48.680  36.790  68.060  1.00  0.00           C
ATOM   3765  HD1 PRO A 888      48.000  36.810  67.200  1.00  0.00           H
ATOM   3766  HD2 PRO A 888      49.220  37.750  68.270  1.00  0.00           H
ATOM   3767  CA  PRO A 888      49.380  34.660  68.970  1.00  0.00           C
ATOM   3768  HA  PRO A 888      50.040  34.770  69.820  1.00  0.00           H
ATOM   3769  CB  PRO A 888      47.970  35.060  69.360  1.00  0.00           C
ATOM   3770  HB1 PRO A 888      47.670  34.650  70.350  1.00  0.00           H
ATOM   3771  HB2 PRO A 888      47.210  34.660  68.660  1.00  0.00           H
ATOM   3772  CG  PRO A 888      47.980  36.510  69.410  1.00  0.00           C
ATOM   3773  HG1 PRO A 888      46.970  36.930  69.540  1.00  0.00           H
ATOM   3774  HG2 PRO A 888      48.640  36.910  70.220  1.00  0.00           H
ATOM   3775  C   PRO A 888      49.450  33.270  68.520  1.00  0.00           C
ATOM   3776  O   PRO A 888      49.310  32.840  67.380  1.00  0.00           O
ATOM   3777  N   GLU A 889      49.790  32.430  69.490  1.00  0.00           N
ATOM   3778  HN  GLU A 889      49.970  32.790  70.400  1.00  0.00           H
ATOM   3779  CA  GLU A 889      50.030  31.010  69.390  1.00  0.00           C
ATOM   3780  HA  GLU A 889      50.310  30.750  68.390  1.00  0.00           H
ATOM   3781  CB  GLU A 889      51.250  30.610  70.170  1.00  0.00           C
ATOM   3782  HB1 GLU A 889      51.460  29.520  70.300  1.00  0.00           H
ATOM   3783  HB2 GLU A 889      51.110  31.020  71.200  1.00  0.00           H
ATOM   3784  CG  GLU A 889      52.610  31.190  69.650  1.00  0.00           C
ATOM   3785  HG1 GLU A 889      52.330  32.260  69.700  1.00  0.00           H
ATOM   3786  HG2 GLU A 889      52.840  30.910  68.600  1.00  0.00           H
ATOM   3787  CD  GLU A 889      53.680  30.850  70.600  1.00  0.00           C
ATOM   3788  OE1 GLU A 889      54.010  29.640  70.550  1.00  0.00           O
ATOM   3789  OE2 GLU A 889      54.140  31.620  71.470  1.00  0.00           O
ATOM   3790  C   GLU A 889      48.800  30.220  69.870  1.00  0.00           C
ATOM   3791  O   GLU A 889      48.300  30.500  70.930  1.00  0.00           O
ATOM   3792  N   LYS A 890      48.350  29.230  69.040  1.00  0.00           N
ATOM   3793  HN  LYS A 890      48.900  29.130  68.210  1.00  0.00           H
ATOM   3794  CA  LYS A 890      47.290  28.280  69.260  1.00  0.00           C
ATOM   3795  HA  LYS A 890      47.400  27.510  68.520  1.00  0.00           H
ATOM   3796  CB  LYS A 890      47.400  27.470  70.590  1.00  0.00           C
ATOM   3797  HB1 LYS A 890      46.530  26.800  70.720  1.00  0.00           H
ATOM   3798  HB2 LYS A 890      47.450  28.060  71.530  1.00  0.00           H
ATOM   3799  CG  LYS A 890      48.690  26.690  70.600  1.00  0.00           C
ATOM   3800  HG1 LYS A 890      49.500  27.430  70.660  1.00  0.00           H
ATOM   3801  HG2 LYS A 890      48.880  26.210  69.610  1.00  0.00           H
ATOM   3802  CD  LYS A 890      48.670  25.580  71.620  1.00  0.00           C
ATOM   3803  HD1 LYS A 890      47.920  24.780  71.430  1.00  0.00           H
ATOM   3804  HD2 LYS A 890      48.390  26.140  72.530  1.00  0.00           H
ATOM   3805  CE  LYS A 890      49.990  24.780  71.650  1.00  0.00           C
ATOM   3806  HE1 LYS A 890      50.680  25.570  71.990  1.00  0.00           H
ATOM   3807  HE2 LYS A 890      50.230  24.300  70.690  1.00  0.00           H
ATOM   3808  NZ  LYS A 890      49.850  23.760  72.640  1.00  0.00           N
ATOM   3809  HZ1 LYS A 890      49.260  23.000  72.260  1.00  0.00           H
ATOM   3810  HZ2 LYS A 890      49.460  24.130  73.530  1.00  0.00           H
ATOM   3811  HZ3 LYS A 890      50.820  23.380  72.790  1.00  0.00           H
ATOM   3812  C   LYS A 890      45.910  28.860  69.070  1.00  0.00           C
ATOM   3813  O   LYS A 890      44.880  28.500  69.660  1.00  0.00           O
ATOM   3814  N   PHE A 891      45.820  29.840  68.150  1.00  0.00           N
ATOM   3815  HN  PHE A 891      46.730  30.000  67.770  1.00  0.00           H
ATOM   3816  CA  PHE A 891      44.620  30.540  67.680  1.00  0.00           C
ATOM   3817  HA  PHE A 891      44.980  31.340  67.050  1.00  0.00           H
ATOM   3818  CB  PHE A 891      43.700  29.550  66.890  1.00  0.00           C
ATOM   3819  HB1 PHE A 891      43.140  28.840  67.530  1.00  0.00           H
ATOM   3820  HB2 PHE A 891      44.300  28.890  66.230  1.00  0.00           H
ATOM   3821  CG  PHE A 891      42.780  30.350  65.980  1.00  0.00           C
ATOM   3822  CD1 PHE A 891      43.070  30.670  64.680  1.00  0.00           C
ATOM   3823  HD1 PHE A 891      44.030  30.470  64.230  1.00  0.00           H
ATOM   3824  CE1 PHE A 891      42.070  31.200  63.800  1.00  0.00           C
ATOM   3825  HE1 PHE A 891      42.410  31.370  62.790  1.00  0.00           H
ATOM   3826  CZ  PHE A 891      40.820  31.590  64.350  1.00  0.00           C
ATOM   3827  HZ  PHE A 891      40.070  32.020  63.690  1.00  0.00           H
ATOM   3828  CD2 PHE A 891      41.470  30.530  66.340  1.00  0.00           C
ATOM   3829  HD2 PHE A 891      41.110  30.130  67.270  1.00  0.00           H
ATOM   3830  CE2 PHE A 891      40.520  31.200  65.630  1.00  0.00           C
ATOM   3831  HE2 PHE A 891      39.550  31.470  66.030  1.00  0.00           H
ATOM   3832  C   PHE A 891      43.850  31.360  68.830  1.00  0.00           C
ATOM   3833  O   PHE A 891      42.840  30.840  69.310  1.00  0.00           O
ATOM   3834  N   GLU A 892      44.420  32.500  69.230  1.00  0.00           N
ATOM   3835  HN  GLU A 892      45.140  32.940  68.680  1.00  0.00           H
ATOM   3836  CA  GLU A 892      43.770  33.370  70.140  1.00  0.00           C
ATOM   3837  HA  GLU A 892      42.740  33.020  70.130  1.00  0.00           H
ATOM   3838  CB  GLU A 892      44.450  33.240  71.500  1.00  0.00           C
ATOM   3839  HB1 GLU A 892      44.020  33.980  72.200  1.00  0.00           H
ATOM   3840  HB2 GLU A 892      45.520  33.520  71.400  1.00  0.00           H
ATOM   3841  CG  GLU A 892      44.410  31.820  72.100  1.00  0.00           C
ATOM   3842  HG1 GLU A 892      45.280  31.260  71.680  1.00  0.00           H
ATOM   3843  HG2 GLU A 892      43.450  31.360  71.770  1.00  0.00           H
ATOM   3844  CD  GLU A 892      44.470  31.810  73.650  1.00  0.00           C
ATOM   3845  OE1 GLU A 892      45.560  31.770  74.220  1.00  0.00           O
ATOM   3846  OE2 GLU A 892      43.370  31.880  74.320  1.00  0.00           O
ATOM   3847  C   GLU A 892      43.750  34.720  69.630  1.00  0.00           C
ATOM   3848  O   GLU A 892      44.710  35.090  68.910  1.00  0.00           O
ATOM   3849  N   PRO A 893      42.730  35.580  69.880  1.00  0.00           N
ATOM   3850  CD  PRO A 893      41.670  35.320  70.840  1.00  0.00           C
ATOM   3851  HD1 PRO A 893      42.050  35.570  71.860  1.00  0.00           H
ATOM   3852  HD2 PRO A 893      41.330  34.260  70.840  1.00  0.00           H
ATOM   3853  CA  PRO A 893      42.710  37.010  69.460  1.00  0.00           C
ATOM   3854  HA  PRO A 893      42.820  37.040  68.380  1.00  0.00           H
ATOM   3855  CB  PRO A 893      41.350  37.560  70.000  1.00  0.00           C
ATOM   3856  HB1 PRO A 893      40.700  38.000  69.210  1.00  0.00           H
ATOM   3857  HB2 PRO A 893      41.550  38.280  70.820  1.00  0.00           H
ATOM   3858  CG  PRO A 893      40.590  36.360  70.540  1.00  0.00           C
ATOM   3859  HG1 PRO A 893      39.870  36.680  71.310  1.00  0.00           H
ATOM   3860  HG2 PRO A 893      39.860  36.030  69.770  1.00  0.00           H
ATOM   3861  C   PRO A 893      43.910  37.760  70.070  1.00  0.00           C
ATOM   3862  O   PRO A 893      44.390  37.370  71.190  1.00  0.00           O
ATOM   3863  N   THR A 894      44.430  38.820  69.410  1.00  0.00           N
ATOM   3864  HN  THR A 894      44.160  38.970  68.460  1.00  0.00           H
ATOM   3865  CA  THR A 894      45.590  39.680  69.840  1.00  0.00           C
ATOM   3866  HA  THR A 894      46.500  39.120  69.870  1.00  0.00           H
ATOM   3867  CB  THR A 894      45.670  40.730  68.770  1.00  0.00           C
ATOM   3868  HB  THR A 894      44.740  41.290  68.530  1.00  0.00           H
ATOM   3869  OG1 THR A 894      46.000  40.060  67.540  1.00  0.00           O
ATOM   3870  HG1 THR A 894      45.240  40.120  66.960  1.00  0.00           H
ATOM   3871  CG2 THR A 894      46.880  41.730  68.950  1.00  0.00           C
ATOM   3872 HG21 THR A 894      46.520  42.530  69.620  1.00  0.00           H
ATOM   3873 HG22 THR A 894      47.180  42.200  67.990  1.00  0.00           H
ATOM   3874 HG23 THR A 894      47.790  41.230  69.350  1.00  0.00           H
ATOM   3875  C   THR A 894      45.280  40.420  71.140  1.00  0.00           C
ATOM   3876  O   THR A 894      46.120  40.440  72.010  1.00  0.00           O
ATOM   3877  N   HSD A 895      44.030  40.930  71.310  1.00  0.00           N
ATOM   3878  HN  HSD A 895      43.280  40.900  70.650  1.00  0.00           H
ATOM   3879  CA  HSD A 895      43.570  41.530  72.600  1.00  0.00           C
ATOM   3880  HA  HSD A 895      44.330  41.740  73.330  1.00  0.00           H
ATOM   3881  CB  HSD A 895      42.770  42.860  72.380  1.00  0.00           C
ATOM   3882  HB1 HSD A 895      41.960  42.660  71.650  1.00  0.00           H
ATOM   3883  HB2 HSD A 895      43.470  43.680  72.070  1.00  0.00           H
ATOM   3884  ND1 HSD A 895      42.680  43.610  74.800  1.00  0.00           N
ATOM   3885  HD1 HSD A 895      43.660  43.670  75.000  1.00  0.00           H
ATOM   3886  CG  HSD A 895      42.030  43.380  73.620  1.00  0.00           C
ATOM   3887  CE1 HSD A 895      41.750  44.080  75.690  1.00  0.00           C
ATOM   3888  HE1 HSD A 895      41.830  44.220  76.760  1.00  0.00           H
ATOM   3889  NE2 HSD A 895      40.530  44.100  75.120  1.00  0.00           N
ATOM   3890  CD2 HSD A 895      40.670  43.600  73.900  1.00  0.00           C
ATOM   3891  HD2 HSD A 895      39.810  43.520  73.250  1.00  0.00           H
ATOM   3892  C   HSD A 895      42.590  40.440  73.130  1.00  0.00           C
ATOM   3893  O   HSD A 895      41.440  40.390  72.660  1.00  0.00           O
ATOM   3894  N   PRO A 896      42.990  39.620  74.080  1.00  0.00           N
ATOM   3895  CD  PRO A 896      44.220  39.770  74.810  1.00  0.00           C
ATOM   3896  HD1 PRO A 896      44.250  40.750  75.340  1.00  0.00           H
ATOM   3897  HD2 PRO A 896      45.060  39.720  74.080  1.00  0.00           H
ATOM   3898  CA  PRO A 896      42.400  38.280  74.160  1.00  0.00           C
ATOM   3899  HA  PRO A 896      41.920  37.930  73.260  1.00  0.00           H
ATOM   3900  CB  PRO A 896      43.610  37.590  74.700  1.00  0.00           C
ATOM   3901  HB1 PRO A 896      44.260  37.290  73.860  1.00  0.00           H
ATOM   3902  HB2 PRO A 896      43.280  36.710  75.300  1.00  0.00           H
ATOM   3903  CG  PRO A 896      44.290  38.580  75.640  1.00  0.00           C
ATOM   3904  HG1 PRO A 896      43.780  38.620  76.630  1.00  0.00           H
ATOM   3905  HG2 PRO A 896      45.350  38.330  75.850  1.00  0.00           H
ATOM   3906  C   PRO A 896      41.210  38.360  75.150  1.00  0.00           C
ATOM   3907  O   PRO A 896      40.620  37.330  75.470  1.00  0.00           O
ATOM   3908  N   GLU A 897      40.730  39.520  75.540  1.00  0.00           N
ATOM   3909  HN  GLU A 897      41.090  40.350  75.110  1.00  0.00           H
ATOM   3910  CA  GLU A 897      39.750  39.670  76.570  1.00  0.00           C
ATOM   3911  HA  GLU A 897      39.690  38.850  77.280  1.00  0.00           H
ATOM   3912  CB  GLU A 897      40.030  40.970  77.310  1.00  0.00           C
ATOM   3913  HB1 GLU A 897      39.270  41.030  78.110  1.00  0.00           H
ATOM   3914  HB2 GLU A 897      39.960  41.840  76.620  1.00  0.00           H
ATOM   3915  CG  GLU A 897      41.440  40.920  78.060  1.00  0.00           C
ATOM   3916  HG1 GLU A 897      42.230  40.730  77.300  1.00  0.00           H
ATOM   3917  HG2 GLU A 897      41.590  40.010  78.690  1.00  0.00           H
ATOM   3918  CD  GLU A 897      41.760  42.140  78.840  1.00  0.00           C
ATOM   3919  OE1 GLU A 897      41.110  42.340  79.870  1.00  0.00           O
ATOM   3920  OE2 GLU A 897      42.800  42.790  78.500  1.00  0.00           O
ATOM   3921  C   GLU A 897      38.350  39.690  75.980  1.00  0.00           C
ATOM   3922  O   GLU A 897      37.330  39.990  76.660  1.00  0.00           O
ATOM   3923  N   ARG A 898      38.270  39.400  74.690  1.00  0.00           N
ATOM   3924  HN  ARG A 898      39.040  39.060  74.150  1.00  0.00           H
ATOM   3925  CA  ARG A 898      37.090  39.440  73.920  1.00  0.00           C
ATOM   3926  HA  ARG A 898      36.220  39.320  74.550  1.00  0.00           H
ATOM   3927  CB  ARG A 898      37.020  40.790  73.090  1.00  0.00           C
ATOM   3928  HB1 ARG A 898      37.060  41.600  73.840  1.00  0.00           H
ATOM   3929  HB2 ARG A 898      36.090  40.890  72.500  1.00  0.00           H
ATOM   3930  CG  ARG A 898      38.150  41.240  72.160  1.00  0.00           C
ATOM   3931  HG1 ARG A 898      39.150  41.150  72.620  1.00  0.00           H
ATOM   3932  HG2 ARG A 898      38.060  42.330  71.970  1.00  0.00           H
ATOM   3933  CD  ARG A 898      38.140  40.410  70.960  1.00  0.00           C
ATOM   3934  HD1 ARG A 898      37.110  40.330  70.550  1.00  0.00           H
ATOM   3935  HD2 ARG A 898      38.420  39.340  71.100  1.00  0.00           H
ATOM   3936  NE  ARG A 898      38.980  40.960  69.870  1.00  0.00           N
ATOM   3937  HE  ARG A 898      39.770  41.460  70.220  1.00  0.00           H
ATOM   3938  CZ  ARG A 898      38.960  40.400  68.680  1.00  0.00           C
ATOM   3939  NH1 ARG A 898      38.350  39.330  68.360  1.00  0.00           N
ATOM   3940 HH11 ARG A 898      38.330  39.060  67.400  1.00  0.00           H
ATOM   3941 HH12 ARG A 898      37.830  38.850  69.070  1.00  0.00           H
ATOM   3942  NH2 ARG A 898      39.750  40.840  67.720  1.00  0.00           N
ATOM   3943 HH21 ARG A 898      40.120  40.160  67.090  1.00  0.00           H
ATOM   3944 HH22 ARG A 898      40.260  41.640  68.020  1.00  0.00           H
ATOM   3945  C   ARG A 898      37.240  38.130  73.120  1.00  0.00           C
ATOM   3946  O   ARG A 898      38.320  37.620  72.970  1.00  0.00           O
ATOM   3947  N   GLY A 899      36.040  37.640  72.570  1.00  0.00           N
ATOM   3948  HN  GLY A 899      35.130  38.010  72.710  1.00  0.00           H
ATOM   3949  CA  GLY A 899      36.060  36.390  71.780  1.00  0.00           C
ATOM   3950  HA1 GLY A 899      35.050  36.020  71.830  1.00  0.00           H
ATOM   3951  HA2 GLY A 899      36.740  35.630  72.140  1.00  0.00           H
ATOM   3952  C   GLY A 899      36.380  36.640  70.340  1.00  0.00           C
ATOM   3953  O   GLY A 899      36.830  37.700  69.940  1.00  0.00           O
ATOM   3954  N   TRP A 900      35.980  35.640  69.560  1.00  0.00           N
ATOM   3955  HN  TRP A 900      35.600  34.840  70.010  1.00  0.00           H
ATOM   3956  CA  TRP A 900      35.870  35.750  68.150  1.00  0.00           C
ATOM   3957  HA  TRP A 900      36.640  36.410  67.780  1.00  0.00           H
ATOM   3958  CB  TRP A 900      36.230  34.340  67.580  1.00  0.00           C
ATOM   3959  HB1 TRP A 900      35.980  34.340  66.490  1.00  0.00           H
ATOM   3960  HB2 TRP A 900      35.490  33.680  68.070  1.00  0.00           H
ATOM   3961  CG  TRP A 900      37.640  33.940  67.740  1.00  0.00           C
ATOM   3962  CD1 TRP A 900      37.960  33.010  68.720  1.00  0.00           C
ATOM   3963  HD1 TRP A 900      37.300  32.730  69.530  1.00  0.00           H
ATOM   3964  NE1 TRP A 900      39.280  32.790  68.660  1.00  0.00           N
ATOM   3965  HE1 TRP A 900      39.830  32.170  69.190  1.00  0.00           H
ATOM   3966  CE2 TRP A 900      39.950  33.560  67.690  1.00  0.00           C
ATOM   3967  CD2 TRP A 900      38.880  34.310  67.080  1.00  0.00           C
ATOM   3968  CE3 TRP A 900      39.210  35.040  65.910  1.00  0.00           C
ATOM   3969  HE3 TRP A 900      38.420  35.600  65.440  1.00  0.00           H
ATOM   3970  CZ3 TRP A 900      40.580  35.270  65.640  1.00  0.00           C
ATOM   3971  HZ3 TRP A 900      40.830  35.890  64.790  1.00  0.00           H
ATOM   3972  CZ2 TRP A 900      41.250  33.700  67.340  1.00  0.00           C
ATOM   3973  HZ2 TRP A 900      42.090  33.140  67.730  1.00  0.00           H
ATOM   3974  CH2 TRP A 900      41.550  34.620  66.330  1.00  0.00           C
ATOM   3975  HH2 TRP A 900      42.610  34.790  66.210  1.00  0.00           H
ATOM   3976  C   TRP A 900      34.640  36.320  67.530  1.00  0.00           C
ATOM   3977  O   TRP A 900      34.640  36.770  66.420  1.00  0.00           O
ATOM   3978  N   ILE A 901      33.510  36.320  68.260  1.00  0.00           N
ATOM   3979  HN  ILE A 901      33.620  35.840  69.130  1.00  0.00           H
ATOM   3980  CA  ILE A 901      32.180  36.760  67.850  1.00  0.00           C
ATOM   3981  HA  ILE A 901      32.200  36.770  66.770  1.00  0.00           H
ATOM   3982  CB  ILE A 901      31.040  35.910  68.340  1.00  0.00           C
ATOM   3983  HB  ILE A 901      30.840  36.050  69.420  1.00  0.00           H
ATOM   3984  CG2 ILE A 901      29.770  36.460  67.680  1.00  0.00           C
ATOM   3985 HG21 ILE A 901      29.790  36.280  66.580  1.00  0.00           H
ATOM   3986 HG22 ILE A 901      29.640  37.560  67.800  1.00  0.00           H
ATOM   3987 HG23 ILE A 901      28.960  35.910  68.210  1.00  0.00           H
ATOM   3988  CG1 ILE A 901      31.240  34.410  68.230  1.00  0.00           C
ATOM   3989 HG11 ILE A 901      30.260  34.010  68.540  1.00  0.00           H
ATOM   3990 HG12 ILE A 901      32.020  34.040  68.930  1.00  0.00           H
ATOM   3991  CD  ILE A 901      31.490  34.020  66.760  1.00  0.00           C
ATOM   3992  HD1 ILE A 901      30.760  34.420  66.040  1.00  0.00           H
ATOM   3993  HD2 ILE A 901      31.530  32.910  66.640  1.00  0.00           H
ATOM   3994  HD3 ILE A 901      32.450  34.450  66.390  1.00  0.00           H
ATOM   3995  C   ILE A 901      32.000  38.180  68.290  1.00  0.00           C
ATOM   3996  O   ILE A 901      31.800  38.590  69.440  1.00  0.00           O
ATOM   3997  N   ILE A 902      32.090  39.090  67.300  1.00  0.00           N
ATOM   3998  HN  ILE A 902      32.400  38.850  66.380  1.00  0.00           H
ATOM   3999  CA  ILE A 902      32.050  40.460  67.510  1.00  0.00           C
ATOM   4000  HA  ILE A 902      32.240  40.620  68.560  1.00  0.00           H
ATOM   4001  CB  ILE A 902      33.170  41.330  66.800  1.00  0.00           C
ATOM   4002  HB  ILE A 902      33.010  41.170  65.710  1.00  0.00           H
ATOM   4003  CG2 ILE A 902      33.060  42.850  67.080  1.00  0.00           C
ATOM   4004 HG21 ILE A 902      32.260  43.250  66.420  1.00  0.00           H
ATOM   4005 HG22 ILE A 902      34.030  43.280  66.780  1.00  0.00           H
ATOM   4006 HG23 ILE A 902      32.830  43.110  68.150  1.00  0.00           H
ATOM   4007  CG1 ILE A 902      34.580  40.780  67.250  1.00  0.00           C
ATOM   4008 HG11 ILE A 902      35.310  41.440  66.730  1.00  0.00           H
ATOM   4009 HG12 ILE A 902      34.730  39.720  66.960  1.00  0.00           H
ATOM   4010  CD  ILE A 902      34.830  40.970  68.730  1.00  0.00           C
ATOM   4011  HD1 ILE A 902      35.910  40.780  68.890  1.00  0.00           H
ATOM   4012  HD2 ILE A 902      34.190  40.350  69.400  1.00  0.00           H
ATOM   4013  HD3 ILE A 902      34.570  42.030  68.920  1.00  0.00           H
ATOM   4014  C   ILE A 902      30.650  41.020  67.300  1.00  0.00           C
ATOM   4015  O   ILE A 902      29.960  40.480  66.450  1.00  0.00           O
ATOM   4016  N   SER A 903      30.170  42.090  67.990  1.00  0.00           N
ATOM   4017  HN  SER A 903      30.840  42.560  68.560  1.00  0.00           H
ATOM   4018  CA  SER A 903      28.820  42.560  67.870  1.00  0.00           C
ATOM   4019  HA  SER A 903      28.270  41.870  67.250  1.00  0.00           H
ATOM   4020  CB  SER A 903      28.150  42.590  69.240  1.00  0.00           C
ATOM   4021  HB1 SER A 903      28.580  43.380  69.900  1.00  0.00           H
ATOM   4022  HB2 SER A 903      28.240  41.670  69.860  1.00  0.00           H
ATOM   4023  OG  SER A 903      26.750  42.970  69.110  1.00  0.00           O
ATOM   4024  HG1 SER A 903      26.720  43.900  68.860  1.00  0.00           H
ATOM   4025  C   SER A 903      28.780  43.960  67.240  1.00  0.00           C
ATOM   4026  O   SER A 903      29.600  44.790  67.630  1.00  0.00           O
ATOM   4027  N   PRO A 904      27.910  44.290  66.360  1.00  0.00           N
ATOM   4028  CD  PRO A 904      26.930  43.400  65.690  1.00  0.00           C
ATOM   4029  HD1 PRO A 904      26.610  42.550  66.340  1.00  0.00           H
ATOM   4030  HD2 PRO A 904      27.350  42.920  64.800  1.00  0.00           H
ATOM   4031  CA  PRO A 904      27.540  45.700  66.080  1.00  0.00           C
ATOM   4032  HA  PRO A 904      28.400  46.300  65.830  1.00  0.00           H
ATOM   4033  CB  PRO A 904      26.620  45.600  64.940  1.00  0.00           C
ATOM   4034  HB1 PRO A 904      27.180  45.310  64.020  1.00  0.00           H
ATOM   4035  HB2 PRO A 904      26.060  46.530  64.750  1.00  0.00           H
ATOM   4036  CG  PRO A 904      25.780  44.380  65.280  1.00  0.00           C
ATOM   4037  HG1 PRO A 904      25.060  44.680  66.060  1.00  0.00           H
ATOM   4038  HG2 PRO A 904      25.180  43.950  64.450  1.00  0.00           H
ATOM   4039  C   PRO A 904      26.930  46.400  67.270  1.00  0.00           C
ATOM   4040  O   PRO A 904      26.410  45.730  68.200  1.00  0.00           O
ATOM   4041  N   LEU A 905      27.000  47.760  67.380  1.00  0.00           N
ATOM   4042  HN  LEU A 905      27.690  48.180  66.790  1.00  0.00           H
ATOM   4043  CA  LEU A 905      26.050  48.600  68.110  1.00  0.00           C
ATOM   4044  HA  LEU A 905      26.200  49.600  67.730  1.00  0.00           H
ATOM   4045  CB  LEU A 905      24.590  48.180  67.820  1.00  0.00           C
ATOM   4046  HB1 LEU A 905      24.360  47.130  68.080  1.00  0.00           H
ATOM   4047  HB2 LEU A 905      24.520  48.290  66.720  1.00  0.00           H
ATOM   4048  CG  LEU A 905      23.440  49.180  68.280  1.00  0.00           C
ATOM   4049  HG  LEU A 905      23.470  49.060  69.380  1.00  0.00           H
ATOM   4050  CD1 LEU A 905      23.610  50.690  67.860  1.00  0.00           C
ATOM   4051 HD11 LEU A 905      23.920  50.670  66.790  1.00  0.00           H
ATOM   4052 HD12 LEU A 905      24.440  51.140  68.450  1.00  0.00           H
ATOM   4053 HD13 LEU A 905      22.670  51.260  68.020  1.00  0.00           H
ATOM   4054  CD2 LEU A 905      22.040  48.620  67.910  1.00  0.00           C
ATOM   4055 HD21 LEU A 905      21.240  49.130  68.480  1.00  0.00           H
ATOM   4056 HD22 LEU A 905      21.980  47.550  68.160  1.00  0.00           H
ATOM   4057 HD23 LEU A 905      21.890  48.850  66.820  1.00  0.00           H
ATOM   4058  C   LEU A 905      26.240  48.720  69.620  1.00  0.00           C
ATOM   4059  O   LEU A 905      26.500  49.750  70.220  1.00  0.00           O
ATOM   4060  N   GLY A 906      26.130  47.540  70.270  1.00  0.00           N
ATOM   4061  HN  GLY A 906      25.960  46.690  69.790  1.00  0.00           H
ATOM   4062  CA  GLY A 906      26.260  47.330  71.690  1.00  0.00           C
ATOM   4063  HA1 GLY A 906      27.210  47.790  71.950  1.00  0.00           H
ATOM   4064  HA2 GLY A 906      26.250  46.260  71.910  1.00  0.00           H
ATOM   4065  C   GLY A 906      25.020  47.870  72.470  1.00  0.00           C
ATOM   4066  O   GLY A 906      23.910  47.710  72.010  1.00  0.00           O
ATOM   4067  N   ASP A 907      25.240  48.620  73.580  1.00  0.00           N
ATOM   4068  HN  ASP A 907      26.170  48.950  73.780  1.00  0.00           H
ATOM   4069  CA  ASP A 907      24.060  49.190  74.350  1.00  0.00           C
ATOM   4070  HA  ASP A 907      23.220  48.510  74.320  1.00  0.00           H
ATOM   4071  CB  ASP A 907      24.600  49.540  75.770  1.00  0.00           C
ATOM   4072  HB1 ASP A 907      23.850  49.920  76.510  1.00  0.00           H
ATOM   4073  HB2 ASP A 907      25.460  50.240  75.640  1.00  0.00           H
ATOM   4074  CG  ASP A 907      25.020  48.250  76.380  1.00  0.00           C
ATOM   4075  OD1 ASP A 907      24.480  47.210  76.010  1.00  0.00           O
ATOM   4076  OD2 ASP A 907      25.840  48.310  77.360  1.00  0.00           O
ATOM   4077  C   ASP A 907      23.530  50.500  73.770  1.00  0.00           C
ATOM   4078  O   ASP A 907      22.550  51.040  74.300  1.00  0.00           O
ATOM   4079  N   ASN A 908      24.110  51.170  72.640  1.00  0.00           N
ATOM   4080  HN  ASN A 908      24.810  50.680  72.150  1.00  0.00           H
ATOM   4081  CA  ASN A 908      23.610  52.440  72.090  1.00  0.00           C
ATOM   4082  HA  ASN A 908      23.550  53.050  72.980  1.00  0.00           H
ATOM   4083  CB  ASN A 908      24.590  53.060  71.060  1.00  0.00           C
ATOM   4084  HB1 ASN A 908      24.390  54.150  70.950  1.00  0.00           H
ATOM   4085  HB2 ASN A 908      24.650  52.540  70.080  1.00  0.00           H
ATOM   4086  CG  ASN A 908      26.010  53.160  71.640  1.00  0.00           C
ATOM   4087  OD1 ASN A 908      26.890  52.690  71.010  1.00  0.00           O
ATOM   4088  ND2 ASN A 908      26.240  53.720  72.810  1.00  0.00           N
ATOM   4089 HD21 ASN A 908      27.190  53.670  73.120  1.00  0.00           H
ATOM   4090 HD22 ASN A 908      25.740  54.480  73.220  1.00  0.00           H
ATOM   4091  C   ASN A 908      22.270  52.300  71.500  1.00  0.00           C
ATOM   4092  O   ASN A 908      22.000  51.310  70.800  1.00  0.00           O
ATOM   4093  N   PRO A 909      21.340  53.270  71.680  1.00  0.00           N
ATOM   4094  CD  PRO A 909      21.470  54.380  72.620  1.00  0.00           C
ATOM   4095  HD1 PRO A 909      22.250  55.080  72.270  1.00  0.00           H
ATOM   4096  HD2 PRO A 909      21.750  54.020  73.630  1.00  0.00           H
ATOM   4097  CA  PRO A 909      20.040  53.360  71.000  1.00  0.00           C
ATOM   4098  HA  PRO A 909      19.480  52.500  71.330  1.00  0.00           H
ATOM   4099  CB  PRO A 909      19.580  54.770  71.360  1.00  0.00           C
ATOM   4100  HB1 PRO A 909      18.470  54.770  71.350  1.00  0.00           H
ATOM   4101  HB2 PRO A 909      19.910  55.520  70.610  1.00  0.00           H
ATOM   4102  CG  PRO A 909      20.110  55.100  72.740  1.00  0.00           C
ATOM   4103  HG1 PRO A 909      20.150  56.200  72.940  1.00  0.00           H
ATOM   4104  HG2 PRO A 909      19.500  54.670  73.560  1.00  0.00           H
ATOM   4105  C   PRO A 909      20.070  53.150  69.480  1.00  0.00           C
ATOM   4106  O   PRO A 909      21.080  53.540  68.870  1.00  0.00           O
ATOM   4107  N   TRP A 910      19.010  52.760  68.880  1.00  0.00           N
ATOM   4108  HN  TRP A 910      18.130  52.580  69.320  1.00  0.00           H
ATOM   4109  CA  TRP A 910      18.930  52.320  67.500  1.00  0.00           C
ATOM   4110  HA  TRP A 910      19.600  51.540  67.170  1.00  0.00           H
ATOM   4111  CB  TRP A 910      17.430  51.850  67.340  1.00  0.00           C
ATOM   4112  HB1 TRP A 910      17.230  52.050  66.260  1.00  0.00           H
ATOM   4113  HB2 TRP A 910      16.870  52.430  68.090  1.00  0.00           H
ATOM   4114  CG  TRP A 910      17.330  50.390  67.660  1.00  0.00           C
ATOM   4115  CD1 TRP A 910      16.750  49.840  68.790  1.00  0.00           C
ATOM   4116  HD1 TRP A 910      16.370  50.470  69.580  1.00  0.00           H
ATOM   4117  NE1 TRP A 910      16.770  48.460  68.690  1.00  0.00           N
ATOM   4118  HE1 TRP A 910      16.190  47.830  69.160  1.00  0.00           H
ATOM   4119  CE2 TRP A 910      17.490  48.090  67.570  1.00  0.00           C
ATOM   4120  CD2 TRP A 910      17.780  49.320  66.880  1.00  0.00           C
ATOM   4121  CE3 TRP A 910      18.250  49.170  65.610  1.00  0.00           C
ATOM   4122  HE3 TRP A 910      18.420  50.060  65.000  1.00  0.00           H
ATOM   4123  CZ3 TRP A 910      18.550  47.910  65.100  1.00  0.00           C
ATOM   4124  HZ3 TRP A 910      18.980  47.810  64.120  1.00  0.00           H
ATOM   4125  CZ2 TRP A 910      17.730  46.800  67.070  1.00  0.00           C
ATOM   4126  HZ2 TRP A 910      17.480  45.890  67.570  1.00  0.00           H
ATOM   4127  CH2 TRP A 910      18.200  46.760  65.800  1.00  0.00           C
ATOM   4128  HH2 TRP A 910      18.350  45.820  65.270  1.00  0.00           H
ATOM   4129  C   TRP A 910      19.150  53.410  66.460  1.00  0.00           C
ATOM   4130  O   TRP A 910      19.540  53.250  65.310  1.00  0.00           O
ATOM   4131  N   TRP A 911      18.960  54.650  66.880  1.00  0.00           N
ATOM   4132  HN  TRP A 911      18.600  54.760  67.790  1.00  0.00           H
ATOM   4133  CA  TRP A 911      19.100  55.870  66.140  1.00  0.00           C
ATOM   4134  HA  TRP A 911      18.510  55.870  65.230  1.00  0.00           H
ATOM   4135  CB  TRP A 911      18.520  56.980  67.030  1.00  0.00           C
ATOM   4136  HB1 TRP A 911      19.030  56.950  68.010  1.00  0.00           H
ATOM   4137  HB2 TRP A 911      17.440  56.820  67.190  1.00  0.00           H
ATOM   4138  CG  TRP A 911      18.710  58.420  66.550  1.00  0.00           C
ATOM   4139  CD1 TRP A 911      19.450  59.440  67.160  1.00  0.00           C
ATOM   4140  HD1 TRP A 911      20.110  59.330  68.010  1.00  0.00           H
ATOM   4141  NE1 TRP A 911      19.370  60.600  66.380  1.00  0.00           N
ATOM   4142  HE1 TRP A 911      19.840  61.390  66.710  1.00  0.00           H
ATOM   4143  CE2 TRP A 911      18.840  60.300  65.200  1.00  0.00           C
ATOM   4144  CD2 TRP A 911      18.400  58.940  65.270  1.00  0.00           C
ATOM   4145  CE3 TRP A 911      17.650  58.420  64.240  1.00  0.00           C
ATOM   4146  HE3 TRP A 911      17.110  57.480  64.180  1.00  0.00           H
ATOM   4147  CZ3 TRP A 911      17.500  59.250  63.200  1.00  0.00           C
ATOM   4148  HZ3 TRP A 911      16.810  58.940  62.420  1.00  0.00           H
ATOM   4149  CZ2 TRP A 911      18.540  61.150  64.140  1.00  0.00           C
ATOM   4150  HZ2 TRP A 911      18.730  62.220  64.070  1.00  0.00           H
ATOM   4151  CH2 TRP A 911      17.830  60.610  63.120  1.00  0.00           C
ATOM   4152  HH2 TRP A 911      17.540  61.290  62.340  1.00  0.00           H
ATOM   4153  C   TRP A 911      20.560  56.110  65.770  1.00  0.00           C
ATOM   4154  O   TRP A 911      20.970  56.510  64.690  1.00  0.00           O
ATOM   4155  N   THR A 912      21.440  55.730  66.680  1.00  0.00           N
ATOM   4156  HN  THR A 912      21.110  55.180  67.460  1.00  0.00           H
ATOM   4157  CA  THR A 912      22.930  55.910  66.510  1.00  0.00           C
ATOM   4158  HA  THR A 912      23.090  56.920  66.180  1.00  0.00           H
ATOM   4159  CB  THR A 912      23.780  55.550  67.680  1.00  0.00           C
ATOM   4160  HB  THR A 912      24.820  55.690  67.310  1.00  0.00           H
ATOM   4161  OG1 THR A 912      23.610  54.220  68.210  1.00  0.00           O
ATOM   4162  HG1 THR A 912      22.680  54.020  68.350  1.00  0.00           H
ATOM   4163  CG2 THR A 912      23.680  56.490  68.880  1.00  0.00           C
ATOM   4164 HG21 THR A 912      22.690  56.490  69.390  1.00  0.00           H
ATOM   4165 HG22 THR A 912      23.770  57.580  68.630  1.00  0.00           H
ATOM   4166 HG23 THR A 912      24.470  56.210  69.600  1.00  0.00           H
ATOM   4167  C   THR A 912      23.460  54.960  65.400  1.00  0.00           C
ATOM   4168  O   THR A 912      24.460  55.180  64.730  1.00  0.00           O
ATOM   4169  N   LEU A 913      22.850  53.700  65.300  1.00  0.00           N
ATOM   4170  HN  LEU A 913      22.020  53.600  65.850  1.00  0.00           H
ATOM   4171  CA  LEU A 913      23.050  52.720  64.240  1.00  0.00           C
ATOM   4172  HA  LEU A 913      24.090  52.430  64.280  1.00  0.00           H
ATOM   4173  CB  LEU A 913      22.160  51.520  64.460  1.00  0.00           C
ATOM   4174  HB1 LEU A 913      21.090  51.830  64.410  1.00  0.00           H
ATOM   4175  HB2 LEU A 913      22.190  51.110  65.490  1.00  0.00           H
ATOM   4176  CG  LEU A 913      22.360  50.260  63.610  1.00  0.00           C
ATOM   4177  HG  LEU A 913      22.200  50.530  62.540  1.00  0.00           H
ATOM   4178  CD1 LEU A 913      23.810  49.760  63.760  1.00  0.00           C
ATOM   4179 HD11 LEU A 913      23.930  48.840  63.130  1.00  0.00           H
ATOM   4180 HD12 LEU A 913      24.230  49.490  64.740  1.00  0.00           H
ATOM   4181 HD13 LEU A 913      24.500  50.460  63.250  1.00  0.00           H
ATOM   4182  CD2 LEU A 913      21.370  49.150  63.720  1.00  0.00           C
ATOM   4183 HD21 LEU A 913      21.570  48.200  63.190  1.00  0.00           H
ATOM   4184 HD22 LEU A 913      20.390  49.490  63.310  1.00  0.00           H
ATOM   4185 HD23 LEU A 913      21.280  48.930  64.810  1.00  0.00           H
ATOM   4186  C   LEU A 913      22.730  53.260  62.860  1.00  0.00           C
ATOM   4187  O   LEU A 913      23.460  53.060  61.920  1.00  0.00           O
ATOM   4188  N   LEU A 914      21.600  53.940  62.830  1.00  0.00           N
ATOM   4189  HN  LEU A 914      21.100  54.000  63.680  1.00  0.00           H
ATOM   4190  CA  LEU A 914      21.130  54.510  61.560  1.00  0.00           C
ATOM   4191  HA  LEU A 914      21.220  53.760  60.790  1.00  0.00           H
ATOM   4192  CB  LEU A 914      19.630  54.950  61.700  1.00  0.00           C
ATOM   4193  HB1 LEU A 914      19.510  55.630  62.580  1.00  0.00           H
ATOM   4194  HB2 LEU A 914      19.250  53.920  61.910  1.00  0.00           H
ATOM   4195  CG  LEU A 914      18.980  55.660  60.480  1.00  0.00           C
ATOM   4196  HG  LEU A 914      19.540  56.560  60.140  1.00  0.00           H
ATOM   4197  CD1 LEU A 914      18.880  54.650  59.260  1.00  0.00           C
ATOM   4198 HD11 LEU A 914      18.440  53.670  59.540  1.00  0.00           H
ATOM   4199 HD12 LEU A 914      19.940  54.420  59.010  1.00  0.00           H
ATOM   4200 HD13 LEU A 914      18.440  55.160  58.390  1.00  0.00           H
ATOM   4201  CD2 LEU A 914      17.610  56.280  60.900  1.00  0.00           C
ATOM   4202 HD21 LEU A 914      16.940  55.490  61.290  1.00  0.00           H
ATOM   4203 HD22 LEU A 914      17.160  56.750  60.000  1.00  0.00           H
ATOM   4204 HD23 LEU A 914      17.820  57.000  61.730  1.00  0.00           H
ATOM   4205  C   LEU A 914      21.990  55.630  60.910  1.00  0.00           C
ATOM   4206  O   LEU A 914      22.200  55.650  59.720  1.00  0.00           O
ATOM   4207  N   ILE A 915      22.530  56.500  61.750  1.00  0.00           N
ATOM   4208  HN  ILE A 915      22.230  56.500  62.700  1.00  0.00           H
ATOM   4209  CA  ILE A 915      23.530  57.550  61.360  1.00  0.00           C
ATOM   4210  HA  ILE A 915      23.140  58.140  60.550  1.00  0.00           H
ATOM   4211  CB  ILE A 915      23.830  58.440  62.570  1.00  0.00           C
ATOM   4212  HB  ILE A 915      24.270  57.850  63.380  1.00  0.00           H
ATOM   4213  CG2 ILE A 915      24.860  59.570  62.260  1.00  0.00           C
ATOM   4214 HG21 ILE A 915      24.790  60.390  63.000  1.00  0.00           H
ATOM   4215 HG22 ILE A 915      24.620  60.020  61.280  1.00  0.00           H
ATOM   4216 HG23 ILE A 915      25.820  59.010  62.290  1.00  0.00           H
ATOM   4217  CG1 ILE A 915      22.550  59.100  63.130  1.00  0.00           C
ATOM   4218 HG11 ILE A 915      21.710  58.370  63.180  1.00  0.00           H
ATOM   4219 HG12 ILE A 915      22.250  59.890  62.410  1.00  0.00           H
ATOM   4220  CD  ILE A 915      22.740  59.800  64.540  1.00  0.00           C
ATOM   4221  HD1 ILE A 915      23.370  60.710  64.450  1.00  0.00           H
ATOM   4222  HD2 ILE A 915      23.310  59.110  65.200  1.00  0.00           H
ATOM   4223  HD3 ILE A 915      21.760  60.140  64.940  1.00  0.00           H
ATOM   4224  C   ILE A 915      24.860  56.830  60.780  1.00  0.00           C
ATOM   4225  O   ILE A 915      25.530  57.450  59.940  1.00  0.00           O
ATOM   4226  N   ALA A 916      25.290  55.710  61.360  1.00  0.00           N
ATOM   4227  HN  ALA A 916      24.810  55.240  62.090  1.00  0.00           H
ATOM   4228  CA  ALA A 916      26.540  55.080  60.940  1.00  0.00           C
ATOM   4229  HA  ALA A 916      27.190  55.940  60.940  1.00  0.00           H
ATOM   4230  CB  ALA A 916      27.000  54.080  61.980  1.00  0.00           C
ATOM   4231  HB1 ALA A 916      26.360  53.180  61.920  1.00  0.00           H
ATOM   4232  HB2 ALA A 916      26.910  54.410  63.040  1.00  0.00           H
ATOM   4233  HB3 ALA A 916      28.070  53.800  61.800  1.00  0.00           H
ATOM   4234  C   ALA A 916      26.500  54.530  59.480  1.00  0.00           C
ATOM   4235  O   ALA A 916      27.490  54.020  58.930  1.00  0.00           O
ATOM   4236  N   ALA A 917      25.290  54.530  58.910  1.00  0.00           N
ATOM   4237  HN  ALA A 917      24.510  54.760  59.470  1.00  0.00           H
ATOM   4238  CA  ALA A 917      24.970  54.130  57.560  1.00  0.00           C
ATOM   4239  HA  ALA A 917      25.260  53.100  57.470  1.00  0.00           H
ATOM   4240  CB  ALA A 917      23.560  54.120  57.240  1.00  0.00           C
ATOM   4241  HB1 ALA A 917      23.200  53.560  56.350  1.00  0.00           H
ATOM   4242  HB2 ALA A 917      22.990  55.080  57.130  1.00  0.00           H
ATOM   4243  HB3 ALA A 917      23.020  53.650  58.100  1.00  0.00           H
ATOM   4244  C   ALA A 917      25.660  55.030  56.550  1.00  0.00           C
ATOM   4245  O   ALA A 917      26.330  54.650  55.580  1.00  0.00           O
ATOM   4246  N   ILE A 918      25.590  56.310  56.930  1.00  0.00           N
ATOM   4247  HN  ILE A 918      25.020  56.420  57.740  1.00  0.00           H
ATOM   4248  CA  ILE A 918      26.050  57.450  56.140  1.00  0.00           C
ATOM   4249  HA  ILE A 918      25.710  57.200  55.150  1.00  0.00           H
ATOM   4250  CB  ILE A 918      25.450  58.750  56.740  1.00  0.00           C
ATOM   4251  HB  ILE A 918      25.860  58.970  57.750  1.00  0.00           H
ATOM   4252  CG2 ILE A 918      25.770  60.020  55.820  1.00  0.00           C
ATOM   4253 HG21 ILE A 918      25.620  59.830  54.740  1.00  0.00           H
ATOM   4254 HG22 ILE A 918      26.860  60.100  55.990  1.00  0.00           H
ATOM   4255 HG23 ILE A 918      25.170  60.870  56.200  1.00  0.00           H
ATOM   4256  CG1 ILE A 918      23.880  58.650  57.040  1.00  0.00           C
ATOM   4257 HG11 ILE A 918      23.480  59.540  57.560  1.00  0.00           H
ATOM   4258 HG12 ILE A 918      23.720  57.780  57.700  1.00  0.00           H
ATOM   4259  CD  ILE A 918      23.100  58.460  55.750  1.00  0.00           C
ATOM   4260  HD1 ILE A 918      22.020  58.430  56.040  1.00  0.00           H
ATOM   4261  HD2 ILE A 918      23.410  57.570  55.160  1.00  0.00           H
ATOM   4262  HD3 ILE A 918      23.190  59.410  55.200  1.00  0.00           H
ATOM   4263  C   ILE A 918      27.560  57.410  55.950  1.00  0.00           C
ATOM   4264  O   ILE A 918      27.880  57.670  54.810  1.00  0.00           O
ATOM   4265  N   PRO A 919      28.510  57.030  56.780  1.00  0.00           N
ATOM   4266  CD  PRO A 919      28.430  57.220  58.260  1.00  0.00           C
ATOM   4267  HD1 PRO A 919      27.630  56.560  58.650  1.00  0.00           H
ATOM   4268  HD2 PRO A 919      28.210  58.280  58.510  1.00  0.00           H
ATOM   4269  CA  PRO A 919      29.930  56.980  56.360  1.00  0.00           C
ATOM   4270  HA  PRO A 919      30.110  57.630  55.520  1.00  0.00           H
ATOM   4271  CB  PRO A 919      30.680  57.190  57.680  1.00  0.00           C
ATOM   4272  HB1 PRO A 919      30.740  58.280  57.900  1.00  0.00           H
ATOM   4273  HB2 PRO A 919      31.680  56.720  57.690  1.00  0.00           H
ATOM   4274  CG  PRO A 919      29.730  56.710  58.710  1.00  0.00           C
ATOM   4275  HG1 PRO A 919      29.620  55.610  58.610  1.00  0.00           H
ATOM   4276  HG2 PRO A 919      30.050  57.020  59.730  1.00  0.00           H
ATOM   4277  C   PRO A 919      30.320  55.630  55.830  1.00  0.00           C
ATOM   4278  O   PRO A 919      31.400  55.500  55.240  1.00  0.00           O
ATOM   4279  N   ALA A 920      29.450  54.600  55.960  1.00  0.00           N
ATOM   4280  HN  ALA A 920      28.700  54.760  56.590  1.00  0.00           H
ATOM   4281  CA  ALA A 920      29.550  53.280  55.210  1.00  0.00           C
ATOM   4282  HA  ALA A 920      30.540  52.880  55.350  1.00  0.00           H
ATOM   4283  CB  ALA A 920      28.570  52.280  55.770  1.00  0.00           C
ATOM   4284  HB1 ALA A 920      28.920  52.120  56.810  1.00  0.00           H
ATOM   4285  HB2 ALA A 920      28.510  51.260  55.340  1.00  0.00           H
ATOM   4286  HB3 ALA A 920      27.580  52.780  55.830  1.00  0.00           H
ATOM   4287  C   ALA A 920      29.350  53.520  53.730  1.00  0.00           C
ATOM   4288  O   ALA A 920      29.980  52.840  52.940  1.00  0.00           O
ATOM   4289  N   LEU A 921      28.430  54.490  53.430  1.00  0.00           N
ATOM   4290  HN  LEU A 921      27.920  54.890  54.200  1.00  0.00           H
ATOM   4291  CA  LEU A 921      28.100  54.910  52.070  1.00  0.00           C
ATOM   4292  HA  LEU A 921      27.940  53.990  51.510  1.00  0.00           H
ATOM   4293  CB  LEU A 921      26.940  55.920  52.030  1.00  0.00           C
ATOM   4294  HB1 LEU A 921      27.310  56.810  52.590  1.00  0.00           H
ATOM   4295  HB2 LEU A 921      26.010  55.560  52.520  1.00  0.00           H
ATOM   4296  CG  LEU A 921      26.610  56.320  50.550  1.00  0.00           C
ATOM   4297  HG  LEU A 921      27.530  56.650  50.030  1.00  0.00           H
ATOM   4298  CD1 LEU A 921      26.020  55.220  49.730  1.00  0.00           C
ATOM   4299 HD11 LEU A 921      26.730  54.410  49.450  1.00  0.00           H
ATOM   4300 HD12 LEU A 921      25.710  55.540  48.710  1.00  0.00           H
ATOM   4301 HD13 LEU A 921      25.190  54.700  50.270  1.00  0.00           H
ATOM   4302  CD2 LEU A 921      25.670  57.520  50.610  1.00  0.00           C
ATOM   4303 HD21 LEU A 921      26.210  58.480  50.710  1.00  0.00           H
ATOM   4304 HD22 LEU A 921      25.030  57.460  51.510  1.00  0.00           H
ATOM   4305 HD23 LEU A 921      25.110  57.700  49.660  1.00  0.00           H
ATOM   4306  C   LEU A 921      29.380  55.410  51.390  1.00  0.00           C
ATOM   4307  O   LEU A 921      29.760  54.950  50.340  1.00  0.00           O
ATOM   4308  N   LEU A 922      30.080  56.310  52.140  1.00  0.00           N
ATOM   4309  HN  LEU A 922      29.840  56.640  53.040  1.00  0.00           H
ATOM   4310  CA  LEU A 922      31.350  56.740  51.640  1.00  0.00           C
ATOM   4311  HA  LEU A 922      31.170  57.040  50.620  1.00  0.00           H
ATOM   4312  CB  LEU A 922      32.030  57.970  52.410  1.00  0.00           C
ATOM   4313  HB1 LEU A 922      32.870  58.290  51.760  1.00  0.00           H
ATOM   4314  HB2 LEU A 922      32.330  57.610  53.410  1.00  0.00           H
ATOM   4315  CG  LEU A 922      31.010  59.110  52.570  1.00  0.00           C
ATOM   4316  HG  LEU A 922      29.970  58.720  52.660  1.00  0.00           H
ATOM   4317  CD1 LEU A 922      31.170  59.830  53.890  1.00  0.00           C
ATOM   4318 HD11 LEU A 922      31.050  59.210  54.800  1.00  0.00           H
ATOM   4319 HD12 LEU A 922      30.340  60.570  53.950  1.00  0.00           H
ATOM   4320 HD13 LEU A 922      32.120  60.400  53.930  1.00  0.00           H
ATOM   4321  CD2 LEU A 922      30.930  60.140  51.370  1.00  0.00           C
ATOM   4322 HD21 LEU A 922      30.570  59.560  50.490  1.00  0.00           H
ATOM   4323 HD22 LEU A 922      31.920  60.550  51.100  1.00  0.00           H
ATOM   4324 HD23 LEU A 922      30.250  60.970  51.640  1.00  0.00           H
ATOM   4325  C   LEU A 922      32.430  55.680  51.650  1.00  0.00           C
ATOM   4326  O   LEU A 922      33.230  55.730  50.700  1.00  0.00           O
ATOM   4327  N   CYS A 923      32.520  54.720  52.650  1.00  0.00           N
ATOM   4328  HN  CYS A 923      31.880  54.760  53.410  1.00  0.00           H
ATOM   4329  CA  CYS A 923      33.640  53.850  52.700  1.00  0.00           C
ATOM   4330  HA  CYS A 923      34.570  54.330  52.460  1.00  0.00           H
ATOM   4331  CB  CYS A 923      33.840  53.030  54.090  1.00  0.00           C
ATOM   4332  HB1 CYS A 923      32.970  52.350  54.200  1.00  0.00           H
ATOM   4333  HB2 CYS A 923      33.900  53.750  54.930  1.00  0.00           H
ATOM   4334  SG  CYS A 923      35.430  52.080  54.210  1.00  0.00           S
ATOM   4335  HG1 CYS A 923      34.980  50.960  53.680  1.00  0.00           H
ATOM   4336  C   CYS A 923      33.480  52.780  51.600  1.00  0.00           C
ATOM   4337  O   CYS A 923      34.470  52.130  51.140  1.00  0.00           O
ATOM   4338  N   THR A 924      32.210  52.620  51.080  1.00  0.00           N
ATOM   4339  HN  THR A 924      31.510  53.250  51.410  1.00  0.00           H
ATOM   4340  CA  THR A 924      31.920  51.740  49.950  1.00  0.00           C
ATOM   4341  HA  THR A 924      32.480  50.830  50.090  1.00  0.00           H
ATOM   4342  CB  THR A 924      30.450  51.540  49.700  1.00  0.00           C
ATOM   4343  HB  THR A 924      29.970  52.510  49.460  1.00  0.00           H
ATOM   4344  OG1 THR A 924      29.780  50.870  50.770  1.00  0.00           O
ATOM   4345  HG1 THR A 924      30.140  51.260  51.570  1.00  0.00           H
ATOM   4346  CG2 THR A 924      30.080  50.610  48.550  1.00  0.00           C
ATOM   4347 HG21 THR A 924      30.590  51.000  47.650  1.00  0.00           H
ATOM   4348 HG22 THR A 924      28.980  50.460  48.490  1.00  0.00           H
ATOM   4349 HG23 THR A 924      30.530  49.650  48.840  1.00  0.00           H
ATOM   4350  C   THR A 924      32.620  52.260  48.700  1.00  0.00           C
ATOM   4351  O   THR A 924      33.120  51.500  47.840  1.00  0.00           O
ATOM   4352  N   ILE A 925      32.710  53.550  48.550  1.00  0.00           N
ATOM   4353  HN  ILE A 925      32.270  54.210  49.160  1.00  0.00           H
ATOM   4354  CA  ILE A 925      33.470  54.060  47.390  1.00  0.00           C
ATOM   4355  HA  ILE A 925      33.170  53.560  46.490  1.00  0.00           H
ATOM   4356  CB  ILE A 925      33.060  55.540  47.050  1.00  0.00           C
ATOM   4357  HB  ILE A 925      33.670  56.200  47.700  1.00  0.00           H
ATOM   4358  CG2 ILE A 925      33.440  55.830  45.520  1.00  0.00           C
ATOM   4359 HG21 ILE A 925      32.820  55.190  44.850  1.00  0.00           H
ATOM   4360 HG22 ILE A 925      34.490  55.580  45.240  1.00  0.00           H
ATOM   4361 HG23 ILE A 925      33.290  56.890  45.200  1.00  0.00           H
ATOM   4362  CG1 ILE A 925      31.610  55.910  47.210  1.00  0.00           C
ATOM   4363 HG11 ILE A 925      31.190  55.530  48.160  1.00  0.00           H
ATOM   4364 HG12 ILE A 925      31.110  55.370  46.370  1.00  0.00           H
ATOM   4365  CD  ILE A 925      31.200  57.380  47.200  1.00  0.00           C
ATOM   4366  HD1 ILE A 925      31.430  57.740  46.170  1.00  0.00           H
ATOM   4367  HD2 ILE A 925      31.740  57.960  47.970  1.00  0.00           H
ATOM   4368  HD3 ILE A 925      30.120  57.480  47.370  1.00  0.00           H
ATOM   4369  C   ILE A 925      34.970  53.880  47.540  1.00  0.00           C
ATOM   4370  O   ILE A 925      35.670  53.460  46.630  1.00  0.00           O
ATOM   4371  N   LEU A 926      35.520  53.930  48.790  1.00  0.00           N
ATOM   4372  HN  LEU A 926      34.880  54.030  49.550  1.00  0.00           H
ATOM   4373  CA  LEU A 926      36.890  53.710  49.070  1.00  0.00           C
ATOM   4374  HA  LEU A 926      37.410  54.420  48.450  1.00  0.00           H
ATOM   4375  CB  LEU A 926      37.260  54.030  50.540  1.00  0.00           C
ATOM   4376  HB1 LEU A 926      38.350  53.860  50.690  1.00  0.00           H
ATOM   4377  HB2 LEU A 926      36.730  53.340  51.220  1.00  0.00           H
ATOM   4378  CG  LEU A 926      36.930  55.550  51.070  1.00  0.00           C
ATOM   4379  HG  LEU A 926      35.830  55.670  51.060  1.00  0.00           H
ATOM   4380  CD1 LEU A 926      37.320  55.580  52.590  1.00  0.00           C
ATOM   4381 HD11 LEU A 926      36.760  54.820  53.170  1.00  0.00           H
ATOM   4382 HD12 LEU A 926      37.130  56.550  53.100  1.00  0.00           H
ATOM   4383 HD13 LEU A 926      38.420  55.450  52.620  1.00  0.00           H
ATOM   4384  CD2 LEU A 926      37.660  56.580  50.210  1.00  0.00           C
ATOM   4385 HD21 LEU A 926      37.270  56.580  49.170  1.00  0.00           H
ATOM   4386 HD22 LEU A 926      38.750  56.410  50.120  1.00  0.00           H
ATOM   4387 HD23 LEU A 926      37.510  57.580  50.660  1.00  0.00           H
ATOM   4388  C   LEU A 926      37.410  52.330  48.650  1.00  0.00           C
ATOM   4389  O   LEU A 926      38.450  52.100  48.070  1.00  0.00           O
ATOM   4390  N   ILE A 927      36.560  51.330  49.050  1.00  0.00           N
ATOM   4391  HN  ILE A 927      35.800  51.480  49.690  1.00  0.00           H
ATOM   4392  CA  ILE A 927      36.600  49.950  48.640  1.00  0.00           C
ATOM   4393  HA  ILE A 927      37.570  49.580  48.920  1.00  0.00           H
ATOM   4394  CB  ILE A 927      35.490  49.140  49.410  1.00  0.00           C
ATOM   4395  HB  ILE A 927      34.520  49.660  49.300  1.00  0.00           H
ATOM   4396  CG2 ILE A 927      35.370  47.730  48.910  1.00  0.00           C
ATOM   4397 HG21 ILE A 927      34.730  47.790  48.000  1.00  0.00           H
ATOM   4398 HG22 ILE A 927      34.770  47.180  49.670  1.00  0.00           H
ATOM   4399 HG23 ILE A 927      36.360  47.260  48.730  1.00  0.00           H
ATOM   4400  CG1 ILE A 927      35.780  49.030  50.930  1.00  0.00           C
ATOM   4401 HG11 ILE A 927      34.840  48.920  51.500  1.00  0.00           H
ATOM   4402 HG12 ILE A 927      36.120  50.060  51.200  1.00  0.00           H
ATOM   4403  CD  ILE A 927      36.820  47.990  51.390  1.00  0.00           C
ATOM   4404  HD1 ILE A 927      36.920  48.000  52.500  1.00  0.00           H
ATOM   4405  HD2 ILE A 927      37.820  48.110  50.930  1.00  0.00           H
ATOM   4406  HD3 ILE A 927      36.590  46.910  51.220  1.00  0.00           H
ATOM   4407  C   ILE A 927      36.420  49.700  47.160  1.00  0.00           C
ATOM   4408  O   ILE A 927      37.190  49.010  46.510  1.00  0.00           O
ATOM   4409  N   PHE A 928      35.400  50.330  46.560  1.00  0.00           N
ATOM   4410  HN  PHE A 928      34.670  50.800  47.050  1.00  0.00           H
ATOM   4411  CA  PHE A 928      35.220  50.410  45.130  1.00  0.00           C
ATOM   4412  HA  PHE A 928      35.060  49.440  44.660  1.00  0.00           H
ATOM   4413  CB  PHE A 928      34.150  51.470  44.730  1.00  0.00           C
ATOM   4414  HB1 PHE A 928      34.420  52.450  45.180  1.00  0.00           H
ATOM   4415  HB2 PHE A 928      33.190  51.300  45.280  1.00  0.00           H
ATOM   4416  CG  PHE A 928      33.620  51.640  43.310  1.00  0.00           C
ATOM   4417  CD1 PHE A 928      32.740  50.690  42.850  1.00  0.00           C
ATOM   4418  HD1 PHE A 928      32.410  49.950  43.550  1.00  0.00           H
ATOM   4419  CE1 PHE A 928      32.170  50.810  41.570  1.00  0.00           C
ATOM   4420  HE1 PHE A 928      31.410  50.110  41.260  1.00  0.00           H
ATOM   4421  CZ  PHE A 928      32.480  51.940  40.740  1.00  0.00           C
ATOM   4422  HZ  PHE A 928      31.960  51.960  39.790  1.00  0.00           H
ATOM   4423  CD2 PHE A 928      34.040  52.720  42.430  1.00  0.00           C
ATOM   4424  HD2 PHE A 928      34.730  53.490  42.730  1.00  0.00           H
ATOM   4425  CE2 PHE A 928      33.420  52.920  41.190  1.00  0.00           C
ATOM   4426  HE2 PHE A 928      33.680  53.650  40.440  1.00  0.00           H
ATOM   4427  C   PHE A 928      36.480  50.850  44.380  1.00  0.00           C
ATOM   4428  O   PHE A 928      37.060  50.160  43.540  1.00  0.00           O
ATOM   4429  N   MET A 929      37.140  52.040  44.760  1.00  0.00           N
ATOM   4430  HN  MET A 929      36.670  52.620  45.420  1.00  0.00           H
ATOM   4431  CA  MET A 929      38.300  52.500  44.030  1.00  0.00           C
ATOM   4432  HA  MET A 929      38.070  52.380  42.980  1.00  0.00           H
ATOM   4433  CB  MET A 929      38.640  53.930  44.330  1.00  0.00           C
ATOM   4434  HB1 MET A 929      39.550  54.210  43.760  1.00  0.00           H
ATOM   4435  HB2 MET A 929      38.990  54.000  45.380  1.00  0.00           H
ATOM   4436  CG  MET A 929      37.530  54.880  43.920  1.00  0.00           C
ATOM   4437  HG1 MET A 929      36.530  54.650  44.340  1.00  0.00           H
ATOM   4438  HG2 MET A 929      37.400  54.690  42.820  1.00  0.00           H
ATOM   4439  SD  MET A 929      37.920  56.640  44.130  1.00  0.00           S
ATOM   4440  CE  MET A 929      37.950  56.450  45.910  1.00  0.00           C
ATOM   4441  HE1 MET A 929      37.950  57.430  46.450  1.00  0.00           H
ATOM   4442  HE2 MET A 929      38.930  55.970  46.160  1.00  0.00           H
ATOM   4443  HE3 MET A 929      37.110  55.800  46.240  1.00  0.00           H
ATOM   4444  C   MET A 929      39.570  51.710  44.250  1.00  0.00           C
ATOM   4445  O   MET A 929      40.410  51.470  43.360  1.00  0.00           O
ATOM   4446  N   ASP A 930      39.730  51.120  45.480  1.00  0.00           N
ATOM   4447  HN  ASP A 930      39.150  51.390  46.240  1.00  0.00           H
ATOM   4448  CA  ASP A 930      40.790  50.240  45.830  1.00  0.00           C
ATOM   4449  HA  ASP A 930      41.680  50.740  45.490  1.00  0.00           H
ATOM   4450  CB  ASP A 930      40.740  50.010  47.360  1.00  0.00           C
ATOM   4451  HB1 ASP A 930      39.880  49.420  47.750  1.00  0.00           H
ATOM   4452  HB2 ASP A 930      40.650  51.040  47.770  1.00  0.00           H
ATOM   4453  CG  ASP A 930      41.980  49.430  48.000  1.00  0.00           C
ATOM   4454  OD1 ASP A 930      43.060  49.350  47.300  1.00  0.00           O
ATOM   4455  OD2 ASP A 930      41.970  49.310  49.270  1.00  0.00           O
ATOM   4456  C   ASP A 930      40.690  48.920  45.000  1.00  0.00           C
ATOM   4457  O   ASP A 930      41.740  48.440  44.480  1.00  0.00           O
ATOM   4458  N   GLN A 931      39.560  48.300  44.800  1.00  0.00           N
ATOM   4459  HN  GLN A 931      38.740  48.700  45.210  1.00  0.00           H
ATOM   4460  CA  GLN A 931      39.230  47.310  43.800  1.00  0.00           C
ATOM   4461  HA  GLN A 931      39.990  46.550  43.930  1.00  0.00           H
ATOM   4462  CB  GLN A 931      37.770  46.720  44.040  1.00  0.00           C
ATOM   4463  HB1 GLN A 931      37.110  47.600  43.940  1.00  0.00           H
ATOM   4464  HB2 GLN A 931      37.690  46.170  45.000  1.00  0.00           H
ATOM   4465  CG  GLN A 931      37.290  45.750  42.860  1.00  0.00           C
ATOM   4466  HG1 GLN A 931      37.280  46.220  41.860  1.00  0.00           H
ATOM   4467  HG2 GLN A 931      36.190  45.590  42.870  1.00  0.00           H
ATOM   4468  CD  GLN A 931      37.950  44.470  42.610  1.00  0.00           C
ATOM   4469  OE1 GLN A 931      37.470  43.460  43.140  1.00  0.00           O
ATOM   4470  NE2 GLN A 931      39.060  44.340  41.870  1.00  0.00           N
ATOM   4471 HE21 GLN A 931      39.450  43.440  41.710  1.00  0.00           H
ATOM   4472 HE22 GLN A 931      39.450  45.160  41.440  1.00  0.00           H
ATOM   4473  C   GLN A 931      39.370  47.760  42.340  1.00  0.00           C
ATOM   4474  O   GLN A 931      39.890  47.050  41.510  1.00  0.00           O
ATOM   4475  N   GLN A 932      38.920  48.950  42.000  1.00  0.00           N
ATOM   4476  HN  GLN A 932      38.570  49.540  42.720  1.00  0.00           H
ATOM   4477  CA  GLN A 932      39.020  49.590  40.690  1.00  0.00           C
ATOM   4478  HA  GLN A 932      38.510  48.970  39.970  1.00  0.00           H
ATOM   4479  CB  GLN A 932      38.210  50.850  40.440  1.00  0.00           C
ATOM   4480  HB1 GLN A 932      38.500  51.320  39.480  1.00  0.00           H
ATOM   4481  HB2 GLN A 932      38.510  51.570  41.230  1.00  0.00           H
ATOM   4482  CG  GLN A 932      36.720  50.740  40.290  1.00  0.00           C
ATOM   4483  HG1 GLN A 932      36.280  51.500  39.620  1.00  0.00           H
ATOM   4484  HG2 GLN A 932      36.250  51.020  41.260  1.00  0.00           H
ATOM   4485  CD  GLN A 932      36.110  49.400  39.980  1.00  0.00           C
ATOM   4486  OE1 GLN A 932      36.240  48.800  38.870  1.00  0.00           O
ATOM   4487  NE2 GLN A 932      35.510  48.790  41.090  1.00  0.00           N
ATOM   4488 HE21 GLN A 932      35.570  49.140  42.030  1.00  0.00           H
ATOM   4489 HE22 GLN A 932      35.200  47.840  41.040  1.00  0.00           H
ATOM   4490  C   GLN A 932      40.430  49.730  40.110  1.00  0.00           C
ATOM   4491  O   GLN A 932      40.610  49.310  38.960  1.00  0.00           O
ATOM   4492  N   ILE A 933      41.470  50.220  40.880  1.00  0.00           N
ATOM   4493  HN  ILE A 933      41.290  50.650  41.770  1.00  0.00           H
ATOM   4494  CA  ILE A 933      42.810  50.360  40.410  1.00  0.00           C
ATOM   4495  HA  ILE A 933      42.710  50.980  39.540  1.00  0.00           H
ATOM   4496  CB  ILE A 933      43.650  51.210  41.330  1.00  0.00           C
ATOM   4497  HB  ILE A 933      43.070  52.120  41.620  1.00  0.00           H
ATOM   4498  CG2 ILE A 933      44.040  50.460  42.610  1.00  0.00           C
ATOM   4499 HG21 ILE A 933      44.720  49.590  42.460  1.00  0.00           H
ATOM   4500 HG22 ILE A 933      43.210  50.110  43.260  1.00  0.00           H
ATOM   4501 HG23 ILE A 933      44.470  51.240  43.280  1.00  0.00           H
ATOM   4502  CG1 ILE A 933      44.930  51.690  40.610  1.00  0.00           C
ATOM   4503 HG11 ILE A 933      44.620  51.890  39.570  1.00  0.00           H
ATOM   4504 HG12 ILE A 933      45.740  50.930  40.620  1.00  0.00           H
ATOM   4505  CD  ILE A 933      45.480  52.890  41.300  1.00  0.00           C
ATOM   4506  HD1 ILE A 933      44.700  53.610  41.600  1.00  0.00           H
ATOM   4507  HD2 ILE A 933      46.300  53.410  40.770  1.00  0.00           H
ATOM   4508  HD3 ILE A 933      45.840  52.610  42.310  1.00  0.00           H
ATOM   4509  C   ILE A 933      43.380  48.990  40.000  1.00  0.00           C
ATOM   4510  O   ILE A 933      43.900  48.870  38.850  1.00  0.00           O
ATOM   4511  N   THR A 934      43.180  47.890  40.780  1.00  0.00           N
ATOM   4512  HN  THR A 934      42.630  47.970  41.610  1.00  0.00           H
ATOM   4513  CA  THR A 934      43.570  46.540  40.350  1.00  0.00           C
ATOM   4514  HA  THR A 934      44.560  46.580  39.900  1.00  0.00           H
ATOM   4515  CB  THR A 934      43.580  45.520  41.480  1.00  0.00           C
ATOM   4516  HB  THR A 934      42.560  45.400  41.900  1.00  0.00           H
ATOM   4517  OG1 THR A 934      44.490  45.970  42.490  1.00  0.00           O
ATOM   4518  HG1 THR A 934      44.490  45.320  43.200  1.00  0.00           H
ATOM   4519  CG2 THR A 934      44.210  44.270  40.980  1.00  0.00           C
ATOM   4520 HG21 THR A 934      44.390  43.550  41.800  1.00  0.00           H
ATOM   4521 HG22 THR A 934      45.240  44.400  40.570  1.00  0.00           H
ATOM   4522 HG23 THR A 934      43.670  43.690  40.200  1.00  0.00           H
ATOM   4523  C   THR A 934      42.630  46.040  39.200  1.00  0.00           C
ATOM   4524  O   THR A 934      43.110  45.340  38.340  1.00  0.00           O
ATOM   4525  N   ALA A 935      41.340  46.380  39.180  1.00  0.00           N
ATOM   4526  HN  ALA A 935      40.980  46.920  39.940  1.00  0.00           H
ATOM   4527  CA  ALA A 935      40.370  45.910  38.190  1.00  0.00           C
ATOM   4528  HA  ALA A 935      40.420  44.830  38.160  1.00  0.00           H
ATOM   4529  CB  ALA A 935      38.900  46.270  38.510  1.00  0.00           C
ATOM   4530  HB1 ALA A 935      38.820  47.370  38.700  1.00  0.00           H
ATOM   4531  HB2 ALA A 935      38.510  45.760  39.410  1.00  0.00           H
ATOM   4532  HB3 ALA A 935      38.170  46.000  37.720  1.00  0.00           H
ATOM   4533  C   ALA A 935      40.600  46.240  36.750  1.00  0.00           C
ATOM   4534  O   ALA A 935      40.710  45.380  35.970  1.00  0.00           O
ATOM   4535  N   VAL A 936      40.740  47.610  36.480  1.00  0.00           N
ATOM   4536  HN  VAL A 936      40.570  48.350  37.120  1.00  0.00           H
ATOM   4537  CA  VAL A 936      41.120  47.990  35.130  1.00  0.00           C
ATOM   4538  HA  VAL A 936      40.390  47.560  34.470  1.00  0.00           H
ATOM   4539  CB  VAL A 936      41.090  49.590  35.030  1.00  0.00           C
ATOM   4540  HB  VAL A 936      40.150  49.890  35.540  1.00  0.00           H
ATOM   4541  CG1 VAL A 936      42.200  50.280  35.640  1.00  0.00           C
ATOM   4542 HG11 VAL A 936      43.180  50.130  35.120  1.00  0.00           H
ATOM   4543 HG12 VAL A 936      42.380  49.930  36.680  1.00  0.00           H
ATOM   4544 HG13 VAL A 936      42.090  51.400  35.580  1.00  0.00           H
ATOM   4545  CG2 VAL A 936      40.900  50.010  33.600  1.00  0.00           C
ATOM   4546 HG21 VAL A 936      40.090  49.510  33.040  1.00  0.00           H
ATOM   4547 HG22 VAL A 936      41.820  50.070  32.970  1.00  0.00           H
ATOM   4548 HG23 VAL A 936      40.480  51.040  33.660  1.00  0.00           H
ATOM   4549  C   VAL A 936      42.520  47.490  34.760  1.00  0.00           C
ATOM   4550  O   VAL A 936      42.730  47.270  33.560  1.00  0.00           O
ATOM   4551  N   ILE A 937      43.460  47.270  35.740  1.00  0.00           N
ATOM   4552  HN  ILE A 937      43.220  47.420  36.690  1.00  0.00           H
ATOM   4553  CA  ILE A 937      44.690  46.630  35.430  1.00  0.00           C
ATOM   4554  HA  ILE A 937      45.120  47.160  34.590  1.00  0.00           H
ATOM   4555  CB  ILE A 937      45.720  46.890  36.610  1.00  0.00           C
ATOM   4556  HB  ILE A 937      45.080  46.870  37.520  1.00  0.00           H
ATOM   4557  CG2 ILE A 937      46.740  45.710  36.680  1.00  0.00           C
ATOM   4558 HG21 ILE A 937      46.320  44.750  37.070  1.00  0.00           H
ATOM   4559 HG22 ILE A 937      47.690  46.020  37.160  1.00  0.00           H
ATOM   4560 HG23 ILE A 937      47.150  45.560  35.660  1.00  0.00           H
ATOM   4561  CG1 ILE A 937      46.190  48.330  36.370  1.00  0.00           C
ATOM   4562 HG11 ILE A 937      45.400  49.050  36.080  1.00  0.00           H
ATOM   4563 HG12 ILE A 937      46.970  48.220  35.580  1.00  0.00           H
ATOM   4564  CD  ILE A 937      46.760  48.960  37.660  1.00  0.00           C
ATOM   4565  HD1 ILE A 937      47.700  48.350  37.680  1.00  0.00           H
ATOM   4566  HD2 ILE A 937      46.330  48.800  38.680  1.00  0.00           H
ATOM   4567  HD3 ILE A 937      47.140  49.980  37.490  1.00  0.00           H
ATOM   4568  C   ILE A 937      44.580  45.150  34.880  1.00  0.00           C
ATOM   4569  O   ILE A 937      45.260  44.820  33.880  1.00  0.00           O
ATOM   4570  N   ILE A 938      43.840  44.180  35.480  1.00  0.00           N
ATOM   4571  HN  ILE A 938      43.360  44.400  36.320  1.00  0.00           H
ATOM   4572  CA  ILE A 938      43.650  42.850  35.060  1.00  0.00           C
ATOM   4573  HA  ILE A 938      44.580  42.540  34.590  1.00  0.00           H
ATOM   4574  CB  ILE A 938      43.240  41.890  36.220  1.00  0.00           C
ATOM   4575  HB  ILE A 938      43.790  42.210  37.130  1.00  0.00           H
ATOM   4576  CG2 ILE A 938      41.760  42.260  36.600  1.00  0.00           C
ATOM   4577 HG21 ILE A 938      41.450  41.960  37.630  1.00  0.00           H
ATOM   4578 HG22 ILE A 938      41.070  41.820  35.850  1.00  0.00           H
ATOM   4579 HG23 ILE A 938      41.670  43.370  36.710  1.00  0.00           H
ATOM   4580  CG1 ILE A 938      43.440  40.440  35.970  1.00  0.00           C
ATOM   4581 HG11 ILE A 938      43.040  40.190  34.950  1.00  0.00           H
ATOM   4582 HG12 ILE A 938      42.910  39.730  36.650  1.00  0.00           H
ATOM   4583  CD  ILE A 938      44.890  40.100  36.110  1.00  0.00           C
ATOM   4584  HD1 ILE A 938      44.860  39.020  36.370  1.00  0.00           H
ATOM   4585  HD2 ILE A 938      45.380  40.680  36.920  1.00  0.00           H
ATOM   4586  HD3 ILE A 938      45.480  40.360  35.200  1.00  0.00           H
ATOM   4587  C   ILE A 938      42.750  42.810  33.830  1.00  0.00           C
ATOM   4588  O   ILE A 938      42.930  41.910  33.010  1.00  0.00           O
ATOM   4589  N   ASN A 939      41.860  43.860  33.600  1.00  0.00           N
ATOM   4590  HN  ASN A 939      41.690  44.430  34.400  1.00  0.00           H
ATOM   4591  CA  ASN A 939      40.740  43.700  32.680  1.00  0.00           C
ATOM   4592  HA  ASN A 939      40.620  42.670  32.400  1.00  0.00           H
ATOM   4593  CB  ASN A 939      39.440  44.470  33.100  1.00  0.00           C
ATOM   4594  HB1 ASN A 939      38.720  44.460  32.240  1.00  0.00           H
ATOM   4595  HB2 ASN A 939      39.730  45.530  33.310  1.00  0.00           H
ATOM   4596  CG  ASN A 939      38.760  43.910  34.320  1.00  0.00           C
ATOM   4597  OD1 ASN A 939      38.960  42.720  34.680  1.00  0.00           O
ATOM   4598  ND2 ASN A 939      37.800  44.590  34.970  1.00  0.00           N
ATOM   4599 HD21 ASN A 939      37.500  45.500  34.650  1.00  0.00           H
ATOM   4600 HD22 ASN A 939      37.460  44.260  35.840  1.00  0.00           H
ATOM   4601  C   ASN A 939      41.230  44.370  31.400  1.00  0.00           C
ATOM   4602  O   ASN A 939      40.410  44.600  30.520  1.00  0.00           O
ATOM   4603  N   ARG A 940      42.510  44.660  31.210  1.00  0.00           N
ATOM   4604  HN  ARG A 940      43.080  44.480  32.010  1.00  0.00           H
ATOM   4605  CA  ARG A 940      43.050  45.190  29.940  1.00  0.00           C
ATOM   4606  HA  ARG A 940      42.500  46.110  29.790  1.00  0.00           H
ATOM   4607  CB  ARG A 940      44.610  45.550  30.090  1.00  0.00           C
ATOM   4608  HB1 ARG A 940      45.160  45.940  29.210  1.00  0.00           H
ATOM   4609  HB2 ARG A 940      45.190  44.640  30.390  1.00  0.00           H
ATOM   4610  CG  ARG A 940      44.920  46.580  31.250  1.00  0.00           C
ATOM   4611  HG1 ARG A 940      46.000  46.580  31.520  1.00  0.00           H
ATOM   4612  HG2 ARG A 940      44.390  46.150  32.130  1.00  0.00           H
ATOM   4613  CD  ARG A 940      44.390  48.030  30.970  1.00  0.00           C
ATOM   4614  HD1 ARG A 940      44.460  48.490  31.980  1.00  0.00           H
ATOM   4615  HD2 ARG A 940      43.380  48.050  30.510  1.00  0.00           H
ATOM   4616  NE  ARG A 940      45.350  48.690  30.050  1.00  0.00           N
ATOM   4617  HE  ARG A 940      46.210  48.220  29.940  1.00  0.00           H
ATOM   4618  CZ  ARG A 940      45.260  50.020  29.720  1.00  0.00           C
ATOM   4619  NH1 ARG A 940      46.400  50.550  29.280  1.00  0.00           N
ATOM   4620 HH11 ARG A 940      47.250  50.050  29.330  1.00  0.00           H
ATOM   4621 HH12 ARG A 940      46.470  51.540  29.400  1.00  0.00           H
ATOM   4622  NH2 ARG A 940      44.210  50.800  29.730  1.00  0.00           N
ATOM   4623 HH21 ARG A 940      43.390  50.300  29.980  1.00  0.00           H
ATOM   4624 HH22 ARG A 940      44.270  51.750  29.410  1.00  0.00           H
ATOM   4625  C   ARG A 940      42.860  44.320  28.720  1.00  0.00           C
ATOM   4626  O   ARG A 940      42.780  43.090  28.670  1.00  0.00           O
ATOM   4627  N   LYS A 941      42.750  44.980  27.530  1.00  0.00           N
ATOM   4628  HN  LYS A 941      42.550  45.950  27.520  1.00  0.00           H
ATOM   4629  CA  LYS A 941      42.430  44.380  26.200  1.00  0.00           C
ATOM   4630  HA  LYS A 941      41.710  43.590  26.370  1.00  0.00           H
ATOM   4631  CB  LYS A 941      42.180  45.470  25.190  1.00  0.00           C
ATOM   4632  HB1 LYS A 941      42.890  46.300  25.390  1.00  0.00           H
ATOM   4633  HB2 LYS A 941      41.160  45.930  25.310  1.00  0.00           H
ATOM   4634  CG  LYS A 941      42.140  45.030  23.680  1.00  0.00           C
ATOM   4635  HG1 LYS A 941      41.700  44.020  23.500  1.00  0.00           H
ATOM   4636  HG2 LYS A 941      43.180  44.930  23.290  1.00  0.00           H
ATOM   4637  CD  LYS A 941      41.440  46.130  22.810  1.00  0.00           C
ATOM   4638  HD1 LYS A 941      41.810  47.170  22.930  1.00  0.00           H
ATOM   4639  HD2 LYS A 941      40.410  46.120  23.220  1.00  0.00           H
ATOM   4640  CE  LYS A 941      41.300  45.750  21.360  1.00  0.00           C
ATOM   4641  HE1 LYS A 941      40.600  44.920  21.110  1.00  0.00           H
ATOM   4642  HE2 LYS A 941      42.300  45.490  20.930  1.00  0.00           H
ATOM   4643  NZ  LYS A 941      40.780  47.010  20.620  1.00  0.00           N
ATOM   4644  HZ1 LYS A 941      41.630  47.610  20.750  1.00  0.00           H
ATOM   4645  HZ2 LYS A 941      40.050  47.430  21.230  1.00  0.00           H
ATOM   4646  HZ3 LYS A 941      40.460  46.960  19.630  1.00  0.00           H
ATOM   4647  C   LYS A 941      43.660  43.590  25.750  1.00  0.00           C
ATOM   4648  O   LYS A 941      43.610  42.720  24.880  1.00  0.00           O
ATOM   4649  N   GLU A 942      44.880  43.900  26.230  1.00  0.00           N
ATOM   4650  HN  GLU A 942      45.070  44.600  26.920  1.00  0.00           H
ATOM   4651  CA  GLU A 942      46.100  43.280  25.820  1.00  0.00           C
ATOM   4652  HA  GLU A 942      46.040  43.090  24.750  1.00  0.00           H
ATOM   4653  CB  GLU A 942      47.410  44.090  26.180  1.00  0.00           C
ATOM   4654  HB1 GLU A 942      47.190  45.110  25.790  1.00  0.00           H
ATOM   4655  HB2 GLU A 942      48.350  43.770  25.690  1.00  0.00           H
ATOM   4656  CG  GLU A 942      47.730  44.220  27.660  1.00  0.00           C
ATOM   4657  HG1 GLU A 942      48.190  43.260  27.960  1.00  0.00           H
ATOM   4658  HG2 GLU A 942      46.740  44.390  28.130  1.00  0.00           H
ATOM   4659  CD  GLU A 942      48.580  45.400  27.990  1.00  0.00           C
ATOM   4660  OE1 GLU A 942      48.040  46.540  28.060  1.00  0.00           O
ATOM   4661  OE2 GLU A 942      49.850  45.300  28.110  1.00  0.00           O
ATOM   4662  C   GLU A 942      46.350  41.830  26.410  1.00  0.00           C
ATOM   4663  O   GLU A 942      47.060  41.030  25.810  1.00  0.00           O
ATOM   4664  N   HSD A 943      45.800  41.430  27.540  1.00  0.00           N
ATOM   4665  HN  HSD A 943      45.290  42.070  28.120  1.00  0.00           H
ATOM   4666  CA  HSD A 943      45.890  40.070  28.120  1.00  0.00           C
ATOM   4667  HA  HSD A 943      46.950  39.840  28.080  1.00  0.00           H
ATOM   4668  CB  HSD A 943      45.470  39.960  29.640  1.00  0.00           C
ATOM   4669  HB1 HSD A 943      45.800  38.950  29.950  1.00  0.00           H
ATOM   4670  HB2 HSD A 943      44.360  40.020  29.740  1.00  0.00           H
ATOM   4671  ND1 HSD A 943      45.520  41.360  31.790  1.00  0.00           N
ATOM   4672  HD1 HSD A 943      44.620  41.090  32.140  1.00  0.00           H
ATOM   4673  CG  HSD A 943      46.070  41.040  30.580  1.00  0.00           C
ATOM   4674  CE1 HSD A 943      46.310  42.360  32.300  1.00  0.00           C
ATOM   4675  HE1 HSD A 943      46.170  42.710  33.320  1.00  0.00           H
ATOM   4676  NE2 HSD A 943      47.320  42.670  31.520  1.00  0.00           N
ATOM   4677  CD2 HSD A 943      47.190  41.770  30.470  1.00  0.00           C
ATOM   4678  HD2 HSD A 943      48.000  41.740  29.730  1.00  0.00           H
ATOM   4679  C   HSD A 943      45.320  38.980  27.260  1.00  0.00           C
ATOM   4680  O   HSD A 943      44.360  39.100  26.530  1.00  0.00           O
ATOM   4681  N   LYS A 944      45.950  37.800  27.300  1.00  0.00           N
ATOM   4682  HN  LYS A 944      46.770  37.830  27.890  1.00  0.00           H
ATOM   4683  CA  LYS A 944      45.700  36.640  26.420  1.00  0.00           C
ATOM   4684  HA  LYS A 944      45.250  37.020  25.510  1.00  0.00           H
ATOM   4685  CB  LYS A 944      47.080  35.950  26.100  1.00  0.00           C
ATOM   4686  HB1 LYS A 944      46.930  34.970  25.570  1.00  0.00           H
ATOM   4687  HB2 LYS A 944      47.500  35.720  27.090  1.00  0.00           H
ATOM   4688  CG  LYS A 944      48.080  36.790  25.270  1.00  0.00           C
ATOM   4689  HG1 LYS A 944      49.140  36.510  25.470  1.00  0.00           H
ATOM   4690  HG2 LYS A 944      47.990  37.890  25.420  1.00  0.00           H
ATOM   4691  CD  LYS A 944      48.040  36.640  23.790  1.00  0.00           C
ATOM   4692  HD1 LYS A 944      47.050  36.970  23.450  1.00  0.00           H
ATOM   4693  HD2 LYS A 944      48.000  35.570  23.490  1.00  0.00           H
ATOM   4694  CE  LYS A 944      49.180  37.350  23.090  1.00  0.00           C
ATOM   4695  HE1 LYS A 944      50.070  36.870  23.530  1.00  0.00           H
ATOM   4696  HE2 LYS A 944      49.030  38.440  23.270  1.00  0.00           H
ATOM   4697  NZ  LYS A 944      49.260  37.100  21.690  1.00  0.00           N
ATOM   4698  HZ1 LYS A 944      50.250  37.140  21.390  1.00  0.00           H
ATOM   4699  HZ2 LYS A 944      48.910  37.820  21.020  1.00  0.00           H
ATOM   4700  HZ3 LYS A 944      48.830  36.230  21.300  1.00  0.00           H
ATOM   4701  C   LYS A 944      44.700  35.650  27.050  1.00  0.00           C
ATOM   4702  O   LYS A 944      44.600  34.470  26.670  1.00  0.00           O
ATOM   4703  N   LEU A 945      44.020  36.110  28.120  1.00  0.00           N
ATOM   4704  HN  LEU A 945      44.290  36.990  28.510  1.00  0.00           H
ATOM   4705  CA  LEU A 945      42.910  35.600  28.870  1.00  0.00           C
ATOM   4706  HA  LEU A 945      43.090  34.580  29.170  1.00  0.00           H
ATOM   4707  CB  LEU A 945      42.740  36.470  30.170  1.00  0.00           C
ATOM   4708  HB1 LEU A 945      41.780  36.150  30.650  1.00  0.00           H
ATOM   4709  HB2 LEU A 945      42.690  37.570  29.980  1.00  0.00           H
ATOM   4710  CG  LEU A 945      43.960  36.260  31.140  1.00  0.00           C
ATOM   4711  HG  LEU A 945      44.910  36.480  30.610  1.00  0.00           H
ATOM   4712  CD1 LEU A 945      43.790  37.450  32.140  1.00  0.00           C
ATOM   4713 HD11 LEU A 945      44.590  37.350  32.890  1.00  0.00           H
ATOM   4714 HD12 LEU A 945      42.780  37.300  32.580  1.00  0.00           H
ATOM   4715 HD13 LEU A 945      43.790  38.420  31.600  1.00  0.00           H
ATOM   4716  CD2 LEU A 945      44.070  34.890  31.940  1.00  0.00           C
ATOM   4717 HD21 LEU A 945      44.410  34.100  31.250  1.00  0.00           H
ATOM   4718 HD22 LEU A 945      43.170  34.670  32.560  1.00  0.00           H
ATOM   4719 HD23 LEU A 945      44.760  34.980  32.810  1.00  0.00           H
ATOM   4720  C   LEU A 945      41.680  35.540  28.050  1.00  0.00           C
ATOM   4721  O   LEU A 945      41.460  36.470  27.230  1.00  0.00           O
ATOM   4722  N   LYS A 946      40.650  34.640  28.340  1.00  0.00           N
ATOM   4723  HN  LYS A 946      40.840  33.900  28.970  1.00  0.00           H
ATOM   4724  CA  LYS A 946      39.340  34.790  27.770  1.00  0.00           C
ATOM   4725  HA  LYS A 946      39.080  35.830  27.680  1.00  0.00           H
ATOM   4726  CB  LYS A 946      39.380  34.210  26.350  1.00  0.00           C
ATOM   4727  HB1 LYS A 946      40.060  34.880  25.770  1.00  0.00           H
ATOM   4728  HB2 LYS A 946      38.430  34.160  25.790  1.00  0.00           H
ATOM   4729  CG  LYS A 946      40.090  32.790  26.090  1.00  0.00           C
ATOM   4730  HG1 LYS A 946      39.670  32.040  26.800  1.00  0.00           H
ATOM   4731  HG2 LYS A 946      41.170  32.910  26.300  1.00  0.00           H
ATOM   4732  CD  LYS A 946      39.900  32.460  24.620  1.00  0.00           C
ATOM   4733  HD1 LYS A 946      38.830  32.380  24.290  1.00  0.00           H
ATOM   4734  HD2 LYS A 946      40.420  31.500  24.440  1.00  0.00           H
ATOM   4735  CE  LYS A 946      40.530  33.490  23.760  1.00  0.00           C
ATOM   4736  HE1 LYS A 946      41.520  33.730  24.230  1.00  0.00           H
ATOM   4737  HE2 LYS A 946      40.010  34.450  23.640  1.00  0.00           H
ATOM   4738  NZ  LYS A 946      40.800  32.900  22.460  1.00  0.00           N
ATOM   4739  HZ1 LYS A 946      41.550  32.170  22.520  1.00  0.00           H
ATOM   4740  HZ2 LYS A 946      41.020  33.590  21.720  1.00  0.00           H
ATOM   4741  HZ3 LYS A 946      39.980  32.360  22.140  1.00  0.00           H
ATOM   4742  C   LYS A 946      38.220  34.060  28.450  1.00  0.00           C
ATOM   4743  O   LYS A 946      37.130  34.020  27.950  1.00  0.00           O
ATOM   4744  N   LYS A 947      38.500  33.450  29.600  1.00  0.00           N
ATOM   4745  HN  LYS A 947      39.450  33.420  29.910  1.00  0.00           H
ATOM   4746  CA  LYS A 947      37.570  32.600  30.300  1.00  0.00           C
ATOM   4747  HA  LYS A 947      36.600  32.620  29.840  1.00  0.00           H
ATOM   4748  CB  LYS A 947      38.200  31.210  30.310  1.00  0.00           C
ATOM   4749  HB1 LYS A 947      37.520  30.550  30.890  1.00  0.00           H
ATOM   4750  HB2 LYS A 947      39.070  31.200  31.000  1.00  0.00           H
ATOM   4751  CG  LYS A 947      38.600  30.590  28.950  1.00  0.00           C
ATOM   4752  HG1 LYS A 947      39.510  31.100  28.570  1.00  0.00           H
ATOM   4753  HG2 LYS A 947      37.790  30.810  28.230  1.00  0.00           H
ATOM   4754  CD  LYS A 947      38.880  29.080  28.810  1.00  0.00           C
ATOM   4755  HD1 LYS A 947      38.920  28.720  27.760  1.00  0.00           H
ATOM   4756  HD2 LYS A 947      37.990  28.590  29.260  1.00  0.00           H
ATOM   4757  CE  LYS A 947      40.240  28.500  29.440  1.00  0.00           C
ATOM   4758  HE1 LYS A 947      40.280  27.410  29.200  1.00  0.00           H
ATOM   4759  HE2 LYS A 947      40.400  28.710  30.520  1.00  0.00           H
ATOM   4760  NZ  LYS A 947      41.510  29.030  28.740  1.00  0.00           N
ATOM   4761  HZ1 LYS A 947      41.450  28.910  27.710  1.00  0.00           H
ATOM   4762  HZ2 LYS A 947      42.400  28.600  29.020  1.00  0.00           H
ATOM   4763  HZ3 LYS A 947      41.570  30.030  29.040  1.00  0.00           H
ATOM   4764  C   LYS A 947      37.420  33.100  31.740  1.00  0.00           C
ATOM   4765  O   LYS A 947      37.340  32.300  32.700  1.00  0.00           O
ATOM   4766  N   GLY A 948      37.300  34.390  31.890  1.00  0.00           N
ATOM   4767  HN  GLY A 948      37.260  34.950  31.060  1.00  0.00           H
ATOM   4768  CA  GLY A 948      37.150  35.040  33.200  1.00  0.00           C
ATOM   4769  HA1 GLY A 948      37.580  36.020  33.090  1.00  0.00           H
ATOM   4770  HA2 GLY A 948      37.570  34.510  34.040  1.00  0.00           H
ATOM   4771  C   GLY A 948      35.710  35.270  33.560  1.00  0.00           C
ATOM   4772  O   GLY A 948      34.770  34.580  33.180  1.00  0.00           O
ATOM   4773  N   ALA A 949      35.510  36.310  34.340  1.00  0.00           N
ATOM   4774  HN  ALA A 949      36.280  36.750  34.780  1.00  0.00           H
ATOM   4775  CA  ALA A 949      34.150  36.570  34.970  1.00  0.00           C
ATOM   4776  HA  ALA A 949      33.450  35.970  34.420  1.00  0.00           H
ATOM   4777  CB  ALA A 949      34.320  36.170  36.460  1.00  0.00           C
ATOM   4778  HB1 ALA A 949      34.830  35.190  36.550  1.00  0.00           H
ATOM   4779  HB2 ALA A 949      33.310  35.950  36.860  1.00  0.00           H
ATOM   4780  HB3 ALA A 949      34.880  36.970  36.990  1.00  0.00           H
ATOM   4781  C   ALA A 949      33.720  38.020  34.800  1.00  0.00           C
ATOM   4782  O   ALA A 949      34.450  38.970  34.530  1.00  0.00           O
ATOM   4783  N   GLY A 950      32.400  38.240  34.900  1.00  0.00           N
ATOM   4784  HN  GLY A 950      31.720  37.550  35.110  1.00  0.00           H
ATOM   4785  CA  GLY A 950      31.870  39.640  34.910  1.00  0.00           C
ATOM   4786  HA1 GLY A 950      30.810  39.600  35.140  1.00  0.00           H
ATOM   4787  HA2 GLY A 950      32.160  40.000  33.940  1.00  0.00           H
ATOM   4788  C   GLY A 950      32.550  40.610  35.770  1.00  0.00           C
ATOM   4789  O   GLY A 950      33.250  40.260  36.740  1.00  0.00           O
ATOM   4790  N   TYR A 951      32.290  41.870  35.410  1.00  0.00           N
ATOM   4791  HN  TYR A 951      31.810  42.070  34.550  1.00  0.00           H
ATOM   4792  CA  TYR A 951      33.130  42.970  35.870  1.00  0.00           C
ATOM   4793  HA  TYR A 951      34.140  42.690  35.630  1.00  0.00           H
ATOM   4794  CB  TYR A 951      32.880  44.390  35.150  1.00  0.00           C
ATOM   4795  HB1 TYR A 951      33.580  45.170  35.490  1.00  0.00           H
ATOM   4796  HB2 TYR A 951      31.910  44.860  35.360  1.00  0.00           H
ATOM   4797  CG  TYR A 951      33.000  44.300  33.630  1.00  0.00           C
ATOM   4798  CD1 TYR A 951      31.880  44.200  32.720  1.00  0.00           C
ATOM   4799  HD1 TYR A 951      30.880  44.360  33.090  1.00  0.00           H
ATOM   4800  CE1 TYR A 951      32.110  44.030  31.370  1.00  0.00           C
ATOM   4801  HE1 TYR A 951      31.300  44.080  30.650  1.00  0.00           H
ATOM   4802  CZ  TYR A 951      33.440  43.920  30.880  1.00  0.00           C
ATOM   4803  OH  TYR A 951      33.820  43.800  29.510  1.00  0.00           O
ATOM   4804  HH  TYR A 951      34.770  43.860  29.410  1.00  0.00           H
ATOM   4805  CD2 TYR A 951      34.260  44.260  33.130  1.00  0.00           C
ATOM   4806  HD2 TYR A 951      35.090  44.350  33.820  1.00  0.00           H
ATOM   4807  CE2 TYR A 951      34.470  44.150  31.820  1.00  0.00           C
ATOM   4808  HE2 TYR A 951      35.410  44.180  31.280  1.00  0.00           H
ATOM   4809  C   TYR A 951      33.000  43.230  37.420  1.00  0.00           C
ATOM   4810  O   TYR A 951      33.910  43.140  38.260  1.00  0.00           O
ATOM   4811  N   HSD A 952      31.790  43.340  37.890  1.00  0.00           N
ATOM   4812  HN  HSD A 952      31.040  43.340  37.220  1.00  0.00           H
ATOM   4813  CA  HSD A 952      31.590  43.770  39.310  1.00  0.00           C
ATOM   4814  HA  HSD A 952      32.460  44.340  39.590  1.00  0.00           H
ATOM   4815  CB  HSD A 952      30.510  44.840  39.520  1.00  0.00           C
ATOM   4816  HB1 HSD A 952      30.640  45.060  40.600  1.00  0.00           H
ATOM   4817  HB2 HSD A 952      29.550  44.500  39.080  1.00  0.00           H
ATOM   4818  ND1 HSD A 952      30.710  46.510  37.600  1.00  0.00           N
ATOM   4819  HD1 HSD A 952      30.210  45.990  36.900  1.00  0.00           H
ATOM   4820  CG  HSD A 952      31.010  46.050  38.850  1.00  0.00           C
ATOM   4821  CE1 HSD A 952      31.290  47.740  37.420  1.00  0.00           C
ATOM   4822  HE1 HSD A 952      31.100  48.340  36.520  1.00  0.00           H
ATOM   4823  NE2 HSD A 952      31.970  48.070  38.470  1.00  0.00           N
ATOM   4824  CD2 HSD A 952      31.800  46.990  39.380  1.00  0.00           C
ATOM   4825  HD2 HSD A 952      32.140  47.030  40.410  1.00  0.00           H
ATOM   4826  C   HSD A 952      31.610  42.640  40.270  1.00  0.00           C
ATOM   4827  O   HSD A 952      31.630  42.780  41.500  1.00  0.00           O
ATOM   4828  N   LEU A 953      31.650  41.440  39.790  1.00  0.00           N
ATOM   4829  HN  LEU A 953      31.740  41.380  38.810  1.00  0.00           H
ATOM   4830  CA  LEU A 953      31.770  40.220  40.590  1.00  0.00           C
ATOM   4831  HA  LEU A 953      30.800  40.210  41.060  1.00  0.00           H
ATOM   4832  CB  LEU A 953      31.790  39.070  39.580  1.00  0.00           C
ATOM   4833  HB1 LEU A 953      32.670  38.980  38.920  1.00  0.00           H
ATOM   4834  HB2 LEU A 953      31.030  39.480  38.870  1.00  0.00           H
ATOM   4835  CG  LEU A 953      31.410  37.680  40.190  1.00  0.00           C
ATOM   4836  HG  LEU A 953      32.060  37.410  41.050  1.00  0.00           H
ATOM   4837  CD1 LEU A 953      29.980  37.750  40.710  1.00  0.00           C
ATOM   4838 HD11 LEU A 953      29.630  36.790  41.140  1.00  0.00           H
ATOM   4839 HD12 LEU A 953      29.250  38.180  40.000  1.00  0.00           H
ATOM   4840 HD13 LEU A 953      29.970  38.430  41.590  1.00  0.00           H
ATOM   4841  CD2 LEU A 953      31.460  36.570  39.100  1.00  0.00           C
ATOM   4842 HD21 LEU A 953      31.290  36.970  38.080  1.00  0.00           H
ATOM   4843 HD22 LEU A 953      30.740  35.760  39.360  1.00  0.00           H
ATOM   4844 HD23 LEU A 953      32.520  36.210  39.150  1.00  0.00           H
ATOM   4845  C   LEU A 953      32.920  40.130  41.610  1.00  0.00           C
ATOM   4846  O   LEU A 953      32.850  39.630  42.710  1.00  0.00           O
ATOM   4847  N   ASP A 954      34.090  40.550  41.160  1.00  0.00           N
ATOM   4848  HN  ASP A 954      34.280  40.870  40.240  1.00  0.00           H
ATOM   4849  CA  ASP A 954      35.260  40.770  42.070  1.00  0.00           C
ATOM   4850  HA  ASP A 954      35.430  39.760  42.410  1.00  0.00           H
ATOM   4851  CB  ASP A 954      36.480  41.150  41.210  1.00  0.00           C
ATOM   4852  HB1 ASP A 954      36.600  40.470  40.340  1.00  0.00           H
ATOM   4853  HB2 ASP A 954      37.480  41.120  41.700  1.00  0.00           H
ATOM   4854  CG  ASP A 954      36.410  42.500  40.460  1.00  0.00           C
ATOM   4855  OD1 ASP A 954      35.450  43.220  40.540  1.00  0.00           O
ATOM   4856  OD2 ASP A 954      37.560  42.790  39.730  1.00  0.00           O
ATOM   4857  HD2 ASP A 954      37.310  43.360  39.000  1.00  0.00           H
ATOM   4858  C   ASP A 954      35.010  41.760  43.240  1.00  0.00           C
ATOM   4859  O   ASP A 954      35.320  41.430  44.400  1.00  0.00           O
ATOM   4860  N   LEU A 955      34.330  42.860  42.940  1.00  0.00           N
ATOM   4861  HN  LEU A 955      34.350  43.160  41.990  1.00  0.00           H
ATOM   4862  CA  LEU A 955      33.720  43.640  43.990  1.00  0.00           C
ATOM   4863  HA  LEU A 955      34.480  43.880  44.710  1.00  0.00           H
ATOM   4864  CB  LEU A 955      33.220  45.010  43.340  1.00  0.00           C
ATOM   4865  HB1 LEU A 955      32.360  44.790  42.670  1.00  0.00           H
ATOM   4866  HB2 LEU A 955      34.050  45.510  42.810  1.00  0.00           H
ATOM   4867  CG  LEU A 955      32.800  46.140  44.260  1.00  0.00           C
ATOM   4868  HG  LEU A 955      32.020  45.750  44.950  1.00  0.00           H
ATOM   4869  CD1 LEU A 955      33.910  46.730  45.140  1.00  0.00           C
ATOM   4870 HD11 LEU A 955      34.430  45.870  45.610  1.00  0.00           H
ATOM   4871 HD12 LEU A 955      33.490  47.450  45.890  1.00  0.00           H
ATOM   4872 HD13 LEU A 955      34.670  47.240  44.510  1.00  0.00           H
ATOM   4873  CD2 LEU A 955      31.950  47.110  43.380  1.00  0.00           C
ATOM   4874 HD21 LEU A 955      31.040  46.550  43.120  1.00  0.00           H
ATOM   4875 HD22 LEU A 955      32.620  47.420  42.540  1.00  0.00           H
ATOM   4876 HD23 LEU A 955      31.840  47.970  44.060  1.00  0.00           H
ATOM   4877  C   LEU A 955      32.580  42.940  44.820  1.00  0.00           C
ATOM   4878  O   LEU A 955      32.570  43.050  46.060  1.00  0.00           O
ATOM   4879  N   LEU A 956      31.730  42.120  44.240  1.00  0.00           N
ATOM   4880  HN  LEU A 956      31.750  42.040  43.250  1.00  0.00           H
ATOM   4881  CA  LEU A 956      30.700  41.310  44.890  1.00  0.00           C
ATOM   4882  HA  LEU A 956      30.030  41.970  45.440  1.00  0.00           H
ATOM   4883  CB  LEU A 956      29.900  40.480  43.720  1.00  0.00           C
ATOM   4884  HB1 LEU A 956      30.400  39.550  43.370  1.00  0.00           H
ATOM   4885  HB2 LEU A 956      29.720  41.200  42.890  1.00  0.00           H
ATOM   4886  CG  LEU A 956      28.500  39.930  44.310  1.00  0.00           C
ATOM   4887  HG  LEU A 956      28.740  39.330  45.220  1.00  0.00           H
ATOM   4888  CD1 LEU A 956      27.560  41.020  44.740  1.00  0.00           C
ATOM   4889 HD11 LEU A 956      26.480  40.730  44.780  1.00  0.00           H
ATOM   4890 HD12 LEU A 956      27.660  41.810  43.980  1.00  0.00           H
ATOM   4891 HD13 LEU A 956      27.970  41.390  45.710  1.00  0.00           H
ATOM   4892  CD2 LEU A 956      27.820  39.160  43.220  1.00  0.00           C
ATOM   4893 HD21 LEU A 956      26.800  38.980  43.630  1.00  0.00           H
ATOM   4894 HD22 LEU A 956      28.330  38.170  43.180  1.00  0.00           H
ATOM   4895 HD23 LEU A 956      27.750  39.520  42.170  1.00  0.00           H
ATOM   4896  C   LEU A 956      31.360  40.360  45.970  1.00  0.00           C
ATOM   4897  O   LEU A 956      30.960  40.200  47.130  1.00  0.00           O
ATOM   4898  N   MET A 957      32.360  39.620  45.540  1.00  0.00           N
ATOM   4899  HN  MET A 957      32.640  39.780  44.590  1.00  0.00           H
ATOM   4900  CA  MET A 957      33.170  38.650  46.300  1.00  0.00           C
ATOM   4901  HA  MET A 957      32.570  37.920  46.810  1.00  0.00           H
ATOM   4902  CB  MET A 957      34.110  37.750  45.410  1.00  0.00           C
ATOM   4903  HB1 MET A 957      34.850  37.170  46.020  1.00  0.00           H
ATOM   4904  HB2 MET A 957      34.710  38.460  44.790  1.00  0.00           H
ATOM   4905  CG  MET A 957      33.300  36.860  44.470  1.00  0.00           C
ATOM   4906  HG1 MET A 957      34.040  36.120  44.110  1.00  0.00           H
ATOM   4907  HG2 MET A 957      32.830  37.450  43.660  1.00  0.00           H
ATOM   4908  SD  MET A 957      31.980  35.840  45.390  1.00  0.00           S
ATOM   4909  CE  MET A 957      30.400  36.390  44.680  1.00  0.00           C
ATOM   4910  HE1 MET A 957      29.670  35.560  44.810  1.00  0.00           H
ATOM   4911  HE2 MET A 957      30.550  36.800  43.660  1.00  0.00           H
ATOM   4912  HE3 MET A 957      30.050  37.140  45.420  1.00  0.00           H
ATOM   4913  C   MET A 957      33.920  39.270  47.440  1.00  0.00           C
ATOM   4914  O   MET A 957      34.030  38.630  48.530  1.00  0.00           O
ATOM   4915  N   VAL A 958      34.550  40.490  47.240  1.00  0.00           N
ATOM   4916  HN  VAL A 958      34.740  40.840  46.320  1.00  0.00           H
ATOM   4917  CA  VAL A 958      35.100  41.220  48.490  1.00  0.00           C
ATOM   4918  HA  VAL A 958      35.620  40.460  49.060  1.00  0.00           H
ATOM   4919  CB  VAL A 958      35.990  42.410  48.120  1.00  0.00           C
ATOM   4920  HB  VAL A 958      35.520  42.960  47.280  1.00  0.00           H
ATOM   4921  CG1 VAL A 958      36.460  43.190  49.390  1.00  0.00           C
ATOM   4922 HG11 VAL A 958      36.600  42.460  50.220  1.00  0.00           H
ATOM   4923 HG12 VAL A 958      35.680  43.920  49.700  1.00  0.00           H
ATOM   4924 HG13 VAL A 958      37.410  43.740  49.260  1.00  0.00           H
ATOM   4925  CG2 VAL A 958      37.200  41.740  47.400  1.00  0.00           C
ATOM   4926 HG21 VAL A 958      38.050  42.420  47.200  1.00  0.00           H
ATOM   4927 HG22 VAL A 958      36.820  41.330  46.440  1.00  0.00           H
ATOM   4928 HG23 VAL A 958      37.610  40.960  48.080  1.00  0.00           H
ATOM   4929  C   VAL A 958      33.950  41.620  49.390  1.00  0.00           C
ATOM   4930  O   VAL A 958      34.020  41.420  50.580  1.00  0.00           O
ATOM   4931  N   GLY A 959      32.900  42.190  48.810  1.00  0.00           N
ATOM   4932  HN  GLY A 959      32.890  42.280  47.820  1.00  0.00           H
ATOM   4933  CA  GLY A 959      31.770  42.730  49.560  1.00  0.00           C
ATOM   4934  HA1 GLY A 959      31.070  42.920  48.760  1.00  0.00           H
ATOM   4935  HA2 GLY A 959      31.940  43.610  50.160  1.00  0.00           H
ATOM   4936  C   GLY A 959      30.990  41.740  50.420  1.00  0.00           C
ATOM   4937  O   GLY A 959      30.660  42.010  51.590  1.00  0.00           O
ATOM   4938  N   VAL A 960      30.670  40.560  49.810  1.00  0.00           N
ATOM   4939  HN  VAL A 960      30.750  40.430  48.820  1.00  0.00           H
ATOM   4940  CA  VAL A 960      29.960  39.480  50.470  1.00  0.00           C
ATOM   4941  HA  VAL A 960      29.080  39.960  50.850  1.00  0.00           H
ATOM   4942  CB  VAL A 960      29.480  38.320  49.620  1.00  0.00           C
ATOM   4943  HB  VAL A 960      29.080  38.790  48.710  1.00  0.00           H
ATOM   4944  CG1 VAL A 960      30.620  37.390  49.090  1.00  0.00           C
ATOM   4945 HG11 VAL A 960      31.110  36.740  49.840  1.00  0.00           H
ATOM   4946 HG12 VAL A 960      31.410  38.080  48.740  1.00  0.00           H
ATOM   4947 HG13 VAL A 960      30.240  36.780  48.240  1.00  0.00           H
ATOM   4948  CG2 VAL A 960      28.450  37.430  50.230  1.00  0.00           C
ATOM   4949 HG21 VAL A 960      27.540  37.930  50.630  1.00  0.00           H
ATOM   4950 HG22 VAL A 960      28.910  36.960  51.120  1.00  0.00           H
ATOM   4951 HG23 VAL A 960      28.100  36.620  49.560  1.00  0.00           H
ATOM   4952  C   VAL A 960      30.760  38.950  51.690  1.00  0.00           C
ATOM   4953  O   VAL A 960      30.240  38.760  52.800  1.00  0.00           O
ATOM   4954  N   MET A 961      32.130  38.830  51.460  1.00  0.00           N
ATOM   4955  HN  MET A 961      32.500  39.300  50.680  1.00  0.00           H
ATOM   4956  CA  MET A 961      33.020  38.580  52.520  1.00  0.00           C
ATOM   4957  HA  MET A 961      32.550  37.840  53.140  1.00  0.00           H
ATOM   4958  CB  MET A 961      34.350  38.040  51.920  1.00  0.00           C
ATOM   4959  HB1 MET A 961      35.120  37.850  52.700  1.00  0.00           H
ATOM   4960  HB2 MET A 961      34.720  38.780  51.160  1.00  0.00           H
ATOM   4961  CG  MET A 961      34.160  36.670  51.170  1.00  0.00           C
ATOM   4962  HG1 MET A 961      35.150  36.190  50.970  1.00  0.00           H
ATOM   4963  HG2 MET A 961      33.890  37.080  50.170  1.00  0.00           H
ATOM   4964  SD  MET A 961      32.930  35.490  51.860  1.00  0.00           S
ATOM   4965  CE  MET A 961      33.900  35.010  53.370  1.00  0.00           C
ATOM   4966  HE1 MET A 961      34.380  35.880  53.860  1.00  0.00           H
ATOM   4967  HE2 MET A 961      34.800  34.370  53.200  1.00  0.00           H
ATOM   4968  HE3 MET A 961      33.220  34.450  54.050  1.00  0.00           H
ATOM   4969  C   MET A 961      33.280  39.550  53.620  1.00  0.00           C
ATOM   4970  O   MET A 961      33.590  39.220  54.740  1.00  0.00           O
ATOM   4971  N   LEU A 962      33.070  40.870  53.360  1.00  0.00           N
ATOM   4972  HN  LEU A 962      32.820  41.160  52.440  1.00  0.00           H
ATOM   4973  CA  LEU A 962      33.340  41.980  54.200  1.00  0.00           C
ATOM   4974  HA  LEU A 962      34.350  41.990  54.580  1.00  0.00           H
ATOM   4975  CB  LEU A 962      33.130  43.280  53.320  1.00  0.00           C
ATOM   4976  HB1 LEU A 962      32.050  43.430  53.100  1.00  0.00           H
ATOM   4977  HB2 LEU A 962      33.610  42.960  52.370  1.00  0.00           H
ATOM   4978  CG  LEU A 962      33.790  44.540  53.820  1.00  0.00           C
ATOM   4979  HG  LEU A 962      34.730  44.280  54.350  1.00  0.00           H
ATOM   4980  CD1 LEU A 962      34.270  45.360  52.580  1.00  0.00           C
ATOM   4981 HD11 LEU A 962      34.530  46.350  53.020  1.00  0.00           H
ATOM   4982 HD12 LEU A 962      33.550  45.390  51.740  1.00  0.00           H
ATOM   4983 HD13 LEU A 962      35.170  44.920  52.100  1.00  0.00           H
ATOM   4984  CD2 LEU A 962      32.870  45.310  54.890  1.00  0.00           C
ATOM   4985 HD21 LEU A 962      33.400  46.230  55.200  1.00  0.00           H
ATOM   4986 HD22 LEU A 962      32.740  44.650  55.780  1.00  0.00           H
ATOM   4987 HD23 LEU A 962      31.890  45.540  54.460  1.00  0.00           H
ATOM   4988  C   LEU A 962      32.320  41.940  55.330  1.00  0.00           C
ATOM   4989  O   LEU A 962      32.610  42.250  56.520  1.00  0.00           O
ATOM   4990  N   GLY A 963      31.020  41.470  55.110  1.00  0.00           N
ATOM   4991  HN  GLY A 963      30.820  41.080  54.210  1.00  0.00           H
ATOM   4992  CA  GLY A 963      30.060  41.210  56.190  1.00  0.00           C
ATOM   4993  HA1 GLY A 963      29.100  40.940  55.790  1.00  0.00           H
ATOM   4994  HA2 GLY A 963      30.060  42.190  56.680  1.00  0.00           H
ATOM   4995  C   GLY A 963      30.430  40.110  57.160  1.00  0.00           C
ATOM   4996  O   GLY A 963      30.380  40.310  58.340  1.00  0.00           O
ATOM   4997  N   VAL A 964      30.860  38.940  56.620  1.00  0.00           N
ATOM   4998  HN  VAL A 964      30.800  38.660  55.670  1.00  0.00           H
ATOM   4999  CA  VAL A 964      31.280  37.890  57.570  1.00  0.00           C
ATOM   5000  HA  VAL A 964      30.470  37.610  58.220  1.00  0.00           H
ATOM   5001  CB  VAL A 964      31.580  36.700  56.700  1.00  0.00           C
ATOM   5002  HB  VAL A 964      32.370  36.990  55.970  1.00  0.00           H
ATOM   5003  CG1 VAL A 964      32.060  35.490  57.520  1.00  0.00           C
ATOM   5004 HG11 VAL A 964      32.960  35.840  58.060  1.00  0.00           H
ATOM   5005 HG12 VAL A 964      32.170  34.600  56.860  1.00  0.00           H
ATOM   5006 HG13 VAL A 964      31.380  35.210  58.360  1.00  0.00           H
ATOM   5007  CG2 VAL A 964      30.420  36.150  55.810  1.00  0.00           C
ATOM   5008 HG21 VAL A 964      30.860  35.600  54.960  1.00  0.00           H
ATOM   5009 HG22 VAL A 964      29.800  36.920  55.290  1.00  0.00           H
ATOM   5010 HG23 VAL A 964      29.720  35.530  56.400  1.00  0.00           H
ATOM   5011  C   VAL A 964      32.470  38.200  58.420  1.00  0.00           C
ATOM   5012  O   VAL A 964      32.500  37.990  59.620  1.00  0.00           O
ATOM   5013  N   CYS A 965      33.490  38.770  57.840  1.00  0.00           N
ATOM   5014  HN  CYS A 965      33.510  38.900  56.860  1.00  0.00           H
ATOM   5015  CA  CYS A 965      34.720  39.210  58.430  1.00  0.00           C
ATOM   5016  HA  CYS A 965      35.070  38.390  59.040  1.00  0.00           H
ATOM   5017  CB  CYS A 965      35.690  39.730  57.370  1.00  0.00           C
ATOM   5018  HB1 CYS A 965      36.520  40.180  57.940  1.00  0.00           H
ATOM   5019  HB2 CYS A 965      35.230  40.450  56.670  1.00  0.00           H
ATOM   5020  SG  CYS A 965      36.350  38.440  56.340  1.00  0.00           S
ATOM   5021  HG1 CYS A 965      35.850  39.030  55.260  1.00  0.00           H
ATOM   5022  C   CYS A 965      34.430  40.370  59.410  1.00  0.00           C
ATOM   5023  O   CYS A 965      35.100  40.410  60.440  1.00  0.00           O
ATOM   5024  N   SER A 966      33.460  41.290  59.220  1.00  0.00           N
ATOM   5025  HN  SER A 966      32.920  41.360  58.390  1.00  0.00           H
ATOM   5026  CA  SER A 966      33.120  42.270  60.210  1.00  0.00           C
ATOM   5027  HA  SER A 966      34.030  42.800  60.420  1.00  0.00           H
ATOM   5028  CB  SER A 966      32.080  43.250  59.700  1.00  0.00           C
ATOM   5029  HB1 SER A 966      31.770  43.920  60.520  1.00  0.00           H
ATOM   5030  HB2 SER A 966      31.170  42.780  59.310  1.00  0.00           H
ATOM   5031  OG  SER A 966      32.690  43.920  58.620  1.00  0.00           O
ATOM   5032  HG1 SER A 966      32.570  43.370  57.850  1.00  0.00           H
ATOM   5033  C   SER A 966      32.600  41.740  61.520  1.00  0.00           C
ATOM   5034  O   SER A 966      32.980  42.110  62.650  1.00  0.00           O
ATOM   5035  N   VAL A 967      31.610  40.830  61.400  1.00  0.00           N
ATOM   5036  HN  VAL A 967      31.310  40.580  60.480  1.00  0.00           H
ATOM   5037  CA  VAL A 967      31.070  40.050  62.490  1.00  0.00           C
ATOM   5038  HA  VAL A 967      30.800  40.690  63.320  1.00  0.00           H
ATOM   5039  CB  VAL A 967      29.790  39.310  62.070  1.00  0.00           C
ATOM   5040  HB  VAL A 967      29.970  39.060  61.000  1.00  0.00           H
ATOM   5041  CG1 VAL A 967      29.480  38.040  62.830  1.00  0.00           C
ATOM   5042 HG11 VAL A 967      28.460  37.610  62.690  1.00  0.00           H
ATOM   5043 HG12 VAL A 967      29.380  38.240  63.920  1.00  0.00           H
ATOM   5044 HG13 VAL A 967      30.190  37.220  62.630  1.00  0.00           H
ATOM   5045  CG2 VAL A 967      28.510  40.270  62.220  1.00  0.00           C
ATOM   5046 HG21 VAL A 967      28.370  40.550  63.280  1.00  0.00           H
ATOM   5047 HG22 VAL A 967      27.580  39.810  61.840  1.00  0.00           H
ATOM   5048 HG23 VAL A 967      28.730  41.180  61.620  1.00  0.00           H
ATOM   5049  C   VAL A 967      32.080  39.130  63.250  1.00  0.00           C
ATOM   5050  O   VAL A 967      32.010  38.920  64.490  1.00  0.00           O
ATOM   5051  N   MET A 968      33.060  38.610  62.510  1.00  0.00           N
ATOM   5052  HN  MET A 968      33.080  38.600  61.510  1.00  0.00           H
ATOM   5053  CA  MET A 968      34.110  37.830  63.020  1.00  0.00           C
ATOM   5054  HA  MET A 968      33.720  37.150  63.760  1.00  0.00           H
ATOM   5055  CB  MET A 968      34.730  36.970  61.890  1.00  0.00           C
ATOM   5056  HB1 MET A 968      35.740  36.680  62.200  1.00  0.00           H
ATOM   5057  HB2 MET A 968      34.730  37.640  61.000  1.00  0.00           H
ATOM   5058  CG  MET A 968      33.890  35.690  61.590  1.00  0.00           C
ATOM   5059  HG1 MET A 968      34.260  35.330  60.600  1.00  0.00           H
ATOM   5060  HG2 MET A 968      32.810  35.960  61.550  1.00  0.00           H
[truncated: 6,873,249 more chars]
