# Supplementary material for: CryoEM and computational modeling structural insights into the pH regulator NBCn1
Source: Nat Commun. 2025 Nov 11;16:9932. doi: 10.1038/s41467-025-64868-z (PMC12606367; doi:10.1038/s41467-025-64868-z)
Supplement: Supplementary file 7 — Supplementary Data 5 [file 41467_2025_64868_MOESM7_ESM.zip › 100ns_z_restr_MD_NBCn1_2NaCO3/hNBCn1_IF/z-restr_hNBCn1_IF_2NaCO3_first_step_53.pdb]

REMARK    GENERATED BY TRJCONV
TITLE     Title t= 4100.00000 step= 2050000
REMARK    THIS IS A SIMULATION BOX
CRYST1   92.802   92.802  103.872  90.00  90.00  90.00 P 1           1
MODEL        1
ATOM      1  N   LEU A 585      23.960  39.410  36.230  1.00  0.00           N
ATOM      2  HT1 LEU A 585      23.080  39.150  35.750  1.00  0.00           H
ATOM      3  HT2 LEU A 585      24.630  38.830  35.680  1.00  0.00           H
ATOM      4  HT3 LEU A 585      24.220  40.410  36.090  1.00  0.00           H
ATOM      5  CA  LEU A 585      23.940  38.970  37.630  1.00  0.00           C
ATOM      6  HA  LEU A 585      24.970  39.150  37.900  1.00  0.00           H
ATOM      7  CB  LEU A 585      22.900  39.880  38.460  1.00  0.00           C
ATOM      8  HB1 LEU A 585      21.920  39.730  37.940  1.00  0.00           H
ATOM      9  HB2 LEU A 585      23.140  40.960  38.280  1.00  0.00           H
ATOM     10  CG  LEU A 585      22.820  39.770  40.000  1.00  0.00           C
ATOM     11  HG  LEU A 585      22.230  38.860  40.210  1.00  0.00           H
ATOM     12  CD1 LEU A 585      24.230  39.670  40.700  1.00  0.00           C
ATOM     13 HD11 LEU A 585      24.900  40.560  40.600  1.00  0.00           H
ATOM     14 HD12 LEU A 585      24.770  38.830  40.220  1.00  0.00           H
ATOM     15 HD13 LEU A 585      24.150  39.400  41.770  1.00  0.00           H
ATOM     16  CD2 LEU A 585      22.010  40.950  40.640  1.00  0.00           C
ATOM     17 HD21 LEU A 585      22.020  40.670  41.720  1.00  0.00           H
ATOM     18 HD22 LEU A 585      20.960  40.860  40.280  1.00  0.00           H
ATOM     19 HD23 LEU A 585      22.420  41.960  40.440  1.00  0.00           H
ATOM     20  C   LEU A 585      23.870  37.450  38.080  1.00  0.00           C
ATOM     21  O   LEU A 585      24.880  36.740  37.920  1.00  0.00           O
ATOM     22  N   ILE A 586      22.680  36.930  38.430  1.00  0.00           N
ATOM     23  HN  ILE A 586      21.830  37.450  38.450  1.00  0.00           H
ATOM     24  CA  ILE A 586      22.480  35.510  38.700  1.00  0.00           C
ATOM     25  HA  ILE A 586      23.220  35.160  39.410  1.00  0.00           H
ATOM     26  CB  ILE A 586      21.130  35.210  39.340  1.00  0.00           C
ATOM     27  HB  ILE A 586      20.350  35.750  38.760  1.00  0.00           H
ATOM     28  CG2 ILE A 586      20.700  33.760  39.310  1.00  0.00           C
ATOM     29 HG21 ILE A 586      19.940  33.680  40.120  1.00  0.00           H
ATOM     30 HG22 ILE A 586      21.550  33.070  39.530  1.00  0.00           H
ATOM     31 HG23 ILE A 586      20.210  33.460  38.360  1.00  0.00           H
ATOM     32  CG1 ILE A 586      21.200  35.670  40.800  1.00  0.00           C
ATOM     33 HG11 ILE A 586      20.230  35.510  41.320  1.00  0.00           H
ATOM     34 HG12 ILE A 586      21.510  36.740  40.870  1.00  0.00           H
ATOM     35  CD  ILE A 586      22.230  34.970  41.670  1.00  0.00           C
ATOM     36  HD1 ILE A 586      22.120  35.370  42.700  1.00  0.00           H
ATOM     37  HD2 ILE A 586      23.200  35.470  41.430  1.00  0.00           H
ATOM     38  HD3 ILE A 586      22.210  33.860  41.610  1.00  0.00           H
ATOM     39  C   ILE A 586      22.730  34.760  37.400  1.00  0.00           C
ATOM     40  O   ILE A 586      23.340  33.680  37.420  1.00  0.00           O
ATOM     41  N   LEU A 587      22.330  35.290  36.200  1.00  0.00           N
ATOM     42  HN  LEU A 587      21.930  36.200  36.190  1.00  0.00           H
ATOM     43  CA  LEU A 587      22.530  34.640  34.950  1.00  0.00           C
ATOM     44  HA  LEU A 587      21.980  33.720  34.880  1.00  0.00           H
ATOM     45  CB  LEU A 587      21.950  35.530  33.780  1.00  0.00           C
ATOM     46  HB1 LEU A 587      22.530  36.490  33.760  1.00  0.00           H
ATOM     47  HB2 LEU A 587      20.890  35.700  34.080  1.00  0.00           H
ATOM     48  CG  LEU A 587      21.950  34.970  32.320  1.00  0.00           C
ATOM     49  HG  LEU A 587      23.000  34.760  32.000  1.00  0.00           H
ATOM     50  CD1 LEU A 587      21.120  33.630  32.240  1.00  0.00           C
ATOM     51 HD11 LEU A 587      20.200  33.820  32.820  1.00  0.00           H
ATOM     52 HD12 LEU A 587      21.680  32.800  32.720  1.00  0.00           H
ATOM     53 HD13 LEU A 587      20.940  33.290  31.190  1.00  0.00           H
ATOM     54  CD2 LEU A 587      21.330  35.960  31.290  1.00  0.00           C
ATOM     55 HD21 LEU A 587      20.240  36.130  31.400  1.00  0.00           H
ATOM     56 HD22 LEU A 587      21.590  35.670  30.250  1.00  0.00           H
ATOM     57 HD23 LEU A 587      21.900  36.910  31.340  1.00  0.00           H
ATOM     58  C   LEU A 587      23.950  34.220  34.710  1.00  0.00           C
ATOM     59  O   LEU A 587      24.200  33.090  34.370  1.00  0.00           O
ATOM     60  N   ASP A 588      24.940  35.110  34.970  1.00  0.00           N
ATOM     61  HN  ASP A 588      24.710  35.950  35.460  1.00  0.00           H
ATOM     62  CA  ASP A 588      26.370  34.960  34.860  1.00  0.00           C
ATOM     63  HA  ASP A 588      26.670  34.930  33.830  1.00  0.00           H
ATOM     64  CB  ASP A 588      27.120  36.160  35.490  1.00  0.00           C
ATOM     65  HB1 ASP A 588      28.190  36.090  35.200  1.00  0.00           H
ATOM     66  HB2 ASP A 588      27.170  36.170  36.600  1.00  0.00           H
ATOM     67  CG  ASP A 588      26.630  37.500  35.110  1.00  0.00           C
ATOM     68  OD1 ASP A 588      27.450  38.460  34.990  1.00  0.00           O
ATOM     69  OD2 ASP A 588      25.420  37.830  34.840  1.00  0.00           O
ATOM     70  C   ASP A 588      26.850  33.770  35.620  1.00  0.00           C
ATOM     71  O   ASP A 588      27.670  33.010  35.120  1.00  0.00           O
ATOM     72  N   ILE A 589      26.420  33.570  36.900  1.00  0.00           N
ATOM     73  HN  ILE A 589      25.690  34.070  37.370  1.00  0.00           H
ATOM     74  CA  ILE A 589      26.790  32.390  37.720  1.00  0.00           C
ATOM     75  HA  ILE A 589      27.850  32.260  37.920  1.00  0.00           H
ATOM     76  CB  ILE A 589      26.080  32.450  39.170  1.00  0.00           C
ATOM     77  HB  ILE A 589      24.980  32.490  39.040  1.00  0.00           H
ATOM     78  CG2 ILE A 589      26.540  31.170  39.820  1.00  0.00           C
ATOM     79 HG21 ILE A 589      27.560  31.490  40.120  1.00  0.00           H
ATOM     80 HG22 ILE A 589      26.610  30.220  39.240  1.00  0.00           H
ATOM     81 HG23 ILE A 589      25.940  31.000  40.730  1.00  0.00           H
ATOM     82  CG1 ILE A 589      26.440  33.720  39.910  1.00  0.00           C
ATOM     83 HG11 ILE A 589      26.230  34.640  39.330  1.00  0.00           H
ATOM     84 HG12 ILE A 589      27.510  33.690  40.210  1.00  0.00           H
ATOM     85  CD  ILE A 589      25.750  33.790  41.270  1.00  0.00           C
ATOM     86  HD1 ILE A 589      26.090  32.970  41.930  1.00  0.00           H
ATOM     87  HD2 ILE A 589      24.640  33.780  41.180  1.00  0.00           H
ATOM     88  HD3 ILE A 589      25.850  34.800  41.690  1.00  0.00           H
ATOM     89  C   ILE A 589      26.330  31.120  37.030  1.00  0.00           C
ATOM     90  O   ILE A 589      27.120  30.210  36.770  1.00  0.00           O
ATOM     91  N   LYS A 590      25.030  31.120  36.480  1.00  0.00           N
ATOM     92  HN  LYS A 590      24.460  31.930  36.550  1.00  0.00           H
ATOM     93  CA  LYS A 590      24.430  29.900  35.920  1.00  0.00           C
ATOM     94  HA  LYS A 590      24.690  29.000  36.460  1.00  0.00           H
ATOM     95  CB  LYS A 590      22.890  30.070  35.620  1.00  0.00           C
ATOM     96  HB1 LYS A 590      22.670  29.150  35.040  1.00  0.00           H
ATOM     97  HB2 LYS A 590      22.700  30.890  34.890  1.00  0.00           H
ATOM     98  CG  LYS A 590      21.900  30.350  36.800  1.00  0.00           C
ATOM     99  HG1 LYS A 590      22.190  31.240  37.400  1.00  0.00           H
ATOM    100  HG2 LYS A 590      22.110  29.490  37.480  1.00  0.00           H
ATOM    101  CD  LYS A 590      20.440  30.390  36.360  1.00  0.00           C
ATOM    102  HD1 LYS A 590      20.330  29.460  35.770  1.00  0.00           H
ATOM    103  HD2 LYS A 590      20.170  31.170  35.620  1.00  0.00           H
ATOM    104  CE  LYS A 590      19.400  30.350  37.420  1.00  0.00           C
ATOM    105  HE1 LYS A 590      19.480  31.210  38.120  1.00  0.00           H
ATOM    106  HE2 LYS A 590      19.700  29.510  38.100  1.00  0.00           H
ATOM    107  NZ  LYS A 590      18.040  30.220  36.960  1.00  0.00           N
ATOM    108  HZ1 LYS A 590      17.700  31.100  36.500  1.00  0.00           H
ATOM    109  HZ2 LYS A 590      17.460  30.070  37.810  1.00  0.00           H
ATOM    110  HZ3 LYS A 590      17.840  29.430  36.310  1.00  0.00           H
ATOM    111  C   LYS A 590      25.210  29.630  34.680  1.00  0.00           C
ATOM    112  O   LYS A 590      25.540  28.480  34.310  1.00  0.00           O
ATOM    113  N   ARG A 591      25.630  30.650  33.920  1.00  0.00           N
ATOM    114  HN  ARG A 591      25.380  31.590  34.130  1.00  0.00           H
ATOM    115  CA  ARG A 591      26.340  30.470  32.620  1.00  0.00           C
ATOM    116  HA  ARG A 591      25.740  29.770  32.070  1.00  0.00           H
ATOM    117  CB  ARG A 591      26.390  31.810  31.800  1.00  0.00           C
ATOM    118  HB1 ARG A 591      27.170  31.740  31.020  1.00  0.00           H
ATOM    119  HB2 ARG A 591      26.440  32.700  32.460  1.00  0.00           H
ATOM    120  CG  ARG A 591      25.050  32.100  30.970  1.00  0.00           C
ATOM    121  HG1 ARG A 591      24.270  32.430  31.680  1.00  0.00           H
ATOM    122  HG2 ARG A 591      24.820  31.240  30.300  1.00  0.00           H
ATOM    123  CD  ARG A 591      25.260  33.420  30.050  1.00  0.00           C
ATOM    124  HD1 ARG A 591      26.160  33.140  29.450  1.00  0.00           H
ATOM    125  HD2 ARG A 591      25.310  34.320  30.680  1.00  0.00           H
ATOM    126  NE  ARG A 591      24.020  33.590  29.230  1.00  0.00           N
ATOM    127  HE  ARG A 591      23.420  32.800  29.110  1.00  0.00           H
ATOM    128  CZ  ARG A 591      24.000  34.510  28.280  1.00  0.00           C
ATOM    129  NH1 ARG A 591      25.040  35.230  27.910  1.00  0.00           N
ATOM    130 HH11 ARG A 591      25.860  35.180  28.480  1.00  0.00           H
ATOM    131 HH12 ARG A 591      24.830  36.100  27.470  1.00  0.00           H
ATOM    132  NH2 ARG A 591      22.980  34.760  27.580  1.00  0.00           N
ATOM    133 HH21 ARG A 591      23.040  35.540  26.940  1.00  0.00           H
ATOM    134 HH22 ARG A 591      22.150  34.220  27.700  1.00  0.00           H
ATOM    135  C   ARG A 591      27.680  29.850  32.730  1.00  0.00           C
ATOM    136  O   ARG A 591      28.100  28.970  31.920  1.00  0.00           O
ATOM    137  N   LYS A 592      28.440  30.260  33.840  1.00  0.00           N
ATOM    138  HN  LYS A 592      28.070  30.940  34.470  1.00  0.00           H
ATOM    139  CA  LYS A 592      29.830  29.880  33.940  1.00  0.00           C
ATOM    140  HA  LYS A 592      30.300  29.640  32.990  1.00  0.00           H
ATOM    141  CB  LYS A 592      30.590  31.210  34.230  1.00  0.00           C
ATOM    142  HB1 LYS A 592      31.700  31.110  34.220  1.00  0.00           H
ATOM    143  HB2 LYS A 592      30.230  31.640  35.180  1.00  0.00           H
ATOM    144  CG  LYS A 592      30.420  32.370  33.220  1.00  0.00           C
ATOM    145  HG1 LYS A 592      31.170  33.140  33.500  1.00  0.00           H
ATOM    146  HG2 LYS A 592      29.400  32.800  33.280  1.00  0.00           H
ATOM    147  CD  LYS A 592      30.720  31.930  31.750  1.00  0.00           C
ATOM    148  HD1 LYS A 592      30.000  31.110  31.510  1.00  0.00           H
ATOM    149  HD2 LYS A 592      31.730  31.480  31.690  1.00  0.00           H
ATOM    150  CE  LYS A 592      30.570  33.100  30.800  1.00  0.00           C
ATOM    151  HE1 LYS A 592      30.940  34.000  31.340  1.00  0.00           H
ATOM    152  HE2 LYS A 592      29.560  33.360  30.410  1.00  0.00           H
ATOM    153  NZ  LYS A 592      31.430  32.940  29.650  1.00  0.00           N
ATOM    154  HZ1 LYS A 592      31.010  32.310  28.940  1.00  0.00           H
ATOM    155  HZ2 LYS A 592      32.400  32.600  29.820  1.00  0.00           H
ATOM    156  HZ3 LYS A 592      31.520  33.820  29.110  1.00  0.00           H
ATOM    157  C   LYS A 592      29.990  28.680  34.930  1.00  0.00           C
ATOM    158  O   LYS A 592      31.080  28.110  35.090  1.00  0.00           O
ATOM    159  N   ALA A 593      28.900  28.250  35.570  1.00  0.00           N
ATOM    160  HN  ALA A 593      28.020  28.710  35.530  1.00  0.00           H
ATOM    161  CA  ALA A 593      28.970  27.070  36.410  1.00  0.00           C
ATOM    162  HA  ALA A 593      29.750  27.330  37.100  1.00  0.00           H
ATOM    163  CB  ALA A 593      27.600  27.000  37.220  1.00  0.00           C
ATOM    164  HB1 ALA A 593      27.800  26.270  38.020  1.00  0.00           H
ATOM    165  HB2 ALA A 593      26.760  26.610  36.600  1.00  0.00           H
ATOM    166  HB3 ALA A 593      27.340  28.030  37.560  1.00  0.00           H
ATOM    167  C   ALA A 593      29.350  25.750  35.750  1.00  0.00           C
ATOM    168  O   ALA A 593      30.090  24.990  36.370  1.00  0.00           O
ATOM    169  N   PRO A 594      29.080  25.570  34.430  1.00  0.00           N
ATOM    170  CD  PRO A 594      27.700  25.840  33.910  1.00  0.00           C
ATOM    171  HD1 PRO A 594      27.650  26.900  33.590  1.00  0.00           H
ATOM    172  HD2 PRO A 594      26.990  25.560  34.730  1.00  0.00           H
ATOM    173  CA  PRO A 594      29.570  24.390  33.760  1.00  0.00           C
ATOM    174  HA  PRO A 594      29.340  23.560  34.410  1.00  0.00           H
ATOM    175  CB  PRO A 594      28.820  24.390  32.420  1.00  0.00           C
ATOM    176  HB1 PRO A 594      28.780  23.380  31.940  1.00  0.00           H
ATOM    177  HB2 PRO A 594      29.390  25.060  31.750  1.00  0.00           H
ATOM    178  CG  PRO A 594      27.420  24.960  32.680  1.00  0.00           C
ATOM    179  HG1 PRO A 594      27.160  25.580  31.800  1.00  0.00           H
ATOM    180  HG2 PRO A 594      26.670  24.200  32.990  1.00  0.00           H
ATOM    181  C   PRO A 594      31.060  24.360  33.540  1.00  0.00           C
ATOM    182  O   PRO A 594      31.580  23.320  33.190  1.00  0.00           O
ATOM    183  N   PHE A 595      31.730  25.500  33.750  1.00  0.00           N
ATOM    184  HN  PHE A 595      31.250  26.330  34.050  1.00  0.00           H
ATOM    185  CA  PHE A 595      33.210  25.520  33.540  1.00  0.00           C
ATOM    186  HA  PHE A 595      33.540  24.710  32.910  1.00  0.00           H
ATOM    187  CB  PHE A 595      33.700  26.910  32.970  1.00  0.00           C
ATOM    188  HB1 PHE A 595      34.790  26.840  32.760  1.00  0.00           H
ATOM    189  HB2 PHE A 595      33.460  27.650  33.740  1.00  0.00           H
ATOM    190  CG  PHE A 595      33.070  27.290  31.650  1.00  0.00           C
ATOM    191  CD1 PHE A 595      32.710  26.270  30.740  1.00  0.00           C
ATOM    192  HD1 PHE A 595      32.840  25.230  30.990  1.00  0.00           H
ATOM    193  CE1 PHE A 595      32.090  26.680  29.470  1.00  0.00           C
ATOM    194  HE1 PHE A 595      31.870  25.860  28.800  1.00  0.00           H
ATOM    195  CZ  PHE A 595      31.910  27.980  29.230  1.00  0.00           C
ATOM    196  HZ  PHE A 595      31.430  28.320  28.320  1.00  0.00           H
ATOM    197  CD2 PHE A 595      32.910  28.610  31.300  1.00  0.00           C
ATOM    198  HD2 PHE A 595      33.100  29.360  32.060  1.00  0.00           H
ATOM    199  CE2 PHE A 595      32.250  28.950  30.140  1.00  0.00           C
ATOM    200  HE2 PHE A 595      32.180  30.000  29.920  1.00  0.00           H
ATOM    201  C   PHE A 595      34.060  25.270  34.800  1.00  0.00           C
ATOM    202  O   PHE A 595      35.310  25.170  34.740  1.00  0.00           O
ATOM    203  N   PHE A 596      33.420  25.070  36.010  1.00  0.00           N
ATOM    204  HN  PHE A 596      32.450  24.850  35.960  1.00  0.00           H
ATOM    205  CA  PHE A 596      34.040  24.980  37.370  1.00  0.00           C
ATOM    206  HA  PHE A 596      34.540  25.920  37.550  1.00  0.00           H
ATOM    207  CB  PHE A 596      32.930  24.820  38.520  1.00  0.00           C
ATOM    208  HB1 PHE A 596      32.510  23.840  38.230  1.00  0.00           H
ATOM    209  HB2 PHE A 596      32.050  25.490  38.460  1.00  0.00           H
ATOM    210  CG  PHE A 596      33.350  24.630  39.930  1.00  0.00           C
ATOM    211  CD1 PHE A 596      33.560  25.710  40.770  1.00  0.00           C
ATOM    212  HD1 PHE A 596      33.260  26.730  40.570  1.00  0.00           H
ATOM    213  CE1 PHE A 596      33.890  25.490  42.170  1.00  0.00           C
ATOM    214  HE1 PHE A 596      34.010  26.370  42.790  1.00  0.00           H
ATOM    215  CZ  PHE A 596      33.980  24.170  42.660  1.00  0.00           C
ATOM    216  HZ  PHE A 596      34.120  23.970  43.700  1.00  0.00           H
ATOM    217  CD2 PHE A 596      33.440  23.350  40.470  1.00  0.00           C
ATOM    218  HD2 PHE A 596      33.220  22.590  39.730  1.00  0.00           H
ATOM    219  CE2 PHE A 596      33.700  23.130  41.820  1.00  0.00           C
ATOM    220  HE2 PHE A 596      33.880  22.150  42.230  1.00  0.00           H
ATOM    221  C   PHE A 596      35.100  23.850  37.430  1.00  0.00           C
ATOM    222  O   PHE A 596      36.260  24.150  37.740  1.00  0.00           O
ATOM    223  N   LEU A 597      34.660  22.660  37.050  1.00  0.00           N
ATOM    224  HN  LEU A 597      33.740  22.580  36.670  1.00  0.00           H
ATOM    225  CA  LEU A 597      35.260  21.310  37.110  1.00  0.00           C
ATOM    226  HA  LEU A 597      35.670  21.200  38.100  1.00  0.00           H
ATOM    227  CB  LEU A 597      34.220  20.170  36.900  1.00  0.00           C
ATOM    228  HB1 LEU A 597      34.740  19.200  36.830  1.00  0.00           H
ATOM    229  HB2 LEU A 597      33.690  20.280  35.920  1.00  0.00           H
ATOM    230  CG  LEU A 597      33.140  20.060  38.000  1.00  0.00           C
ATOM    231  HG  LEU A 597      32.610  21.020  38.140  1.00  0.00           H
ATOM    232  CD1 LEU A 597      32.280  18.910  37.540  1.00  0.00           C
ATOM    233 HD11 LEU A 597      32.770  17.950  37.270  1.00  0.00           H
ATOM    234 HD12 LEU A 597      31.800  19.410  36.670  1.00  0.00           H
ATOM    235 HD13 LEU A 597      31.520  18.690  38.320  1.00  0.00           H
ATOM    236  CD2 LEU A 597      33.790  19.690  39.330  1.00  0.00           C
ATOM    237 HD21 LEU A 597      34.230  18.680  39.300  1.00  0.00           H
ATOM    238 HD22 LEU A 597      33.000  19.610  40.110  1.00  0.00           H
ATOM    239 HD23 LEU A 597      34.520  20.500  39.550  1.00  0.00           H
ATOM    240  C   LEU A 597      36.460  21.200  36.260  1.00  0.00           C
ATOM    241  O   LEU A 597      37.570  20.740  36.680  1.00  0.00           O
ATOM    242  N   SER A 598      36.420  21.740  35.060  1.00  0.00           N
ATOM    243  HN  SER A 598      35.540  22.050  34.700  1.00  0.00           H
ATOM    244  CA  SER A 598      37.590  21.960  34.130  1.00  0.00           C
ATOM    245  HA  SER A 598      37.900  20.960  33.850  1.00  0.00           H
ATOM    246  CB  SER A 598      37.280  22.790  32.900  1.00  0.00           C
ATOM    247  HB1 SER A 598      36.350  22.400  32.420  1.00  0.00           H
ATOM    248  HB2 SER A 598      38.060  22.650  32.120  1.00  0.00           H
ATOM    249  OG  SER A 598      37.120  24.210  33.180  1.00  0.00           O
ATOM    250  HG1 SER A 598      36.430  24.360  33.830  1.00  0.00           H
ATOM    251  C   SER A 598      38.870  22.530  34.820  1.00  0.00           C
ATOM    252  O   SER A 598      39.950  21.920  34.710  1.00  0.00           O
ATOM    253  N   ASP A 599      38.740  23.540  35.720  1.00  0.00           N
ATOM    254  HN  ASP A 599      37.840  23.790  36.080  1.00  0.00           H
ATOM    255  CA  ASP A 599      39.800  24.220  36.370  1.00  0.00           C
ATOM    256  HA  ASP A 599      40.420  24.540  35.530  1.00  0.00           H
ATOM    257  CB  ASP A 599      39.290  25.460  37.200  1.00  0.00           C
ATOM    258  HB1 ASP A 599      40.180  25.830  37.760  1.00  0.00           H
ATOM    259  HB2 ASP A 599      38.450  25.190  37.890  1.00  0.00           H
ATOM    260  CG  ASP A 599      38.950  26.600  36.240  1.00  0.00           C
ATOM    261  OD1 ASP A 599      38.870  26.510  35.010  1.00  0.00           O
ATOM    262  OD2 ASP A 599      38.730  27.660  36.800  1.00  0.00           O
ATOM    263  C   ASP A 599      40.740  23.310  37.170  1.00  0.00           C
ATOM    264  O   ASP A 599      41.970  23.300  37.110  1.00  0.00           O
ATOM    265  N   PHE A 600      40.190  22.300  37.860  1.00  0.00           N
ATOM    266  HN  PHE A 600      39.200  22.280  37.800  1.00  0.00           H
ATOM    267  CA  PHE A 600      40.890  21.310  38.610  1.00  0.00           C
ATOM    268  HA  PHE A 600      41.590  21.910  39.180  1.00  0.00           H
ATOM    269  CB  PHE A 600      39.890  20.610  39.560  1.00  0.00           C
ATOM    270  HB1 PHE A 600      40.450  20.050  40.340  1.00  0.00           H
ATOM    271  HB2 PHE A 600      39.200  19.960  38.970  1.00  0.00           H
ATOM    272  CG  PHE A 600      39.120  21.670  40.320  1.00  0.00           C
ATOM    273  CD1 PHE A 600      39.680  22.410  41.410  1.00  0.00           C
ATOM    274  HD1 PHE A 600      40.690  22.060  41.480  1.00  0.00           H
ATOM    275  CE1 PHE A 600      38.940  23.360  42.120  1.00  0.00           C
ATOM    276  HE1 PHE A 600      39.480  23.950  42.850  1.00  0.00           H
ATOM    277  CZ  PHE A 600      37.670  23.680  41.740  1.00  0.00           C
ATOM    278  HZ  PHE A 600      37.060  24.400  42.250  1.00  0.00           H
ATOM    279  CD2 PHE A 600      37.800  21.870  40.010  1.00  0.00           C
ATOM    280  HD2 PHE A 600      37.390  21.230  39.230  1.00  0.00           H
ATOM    281  CE2 PHE A 600      37.110  22.890  40.680  1.00  0.00           C
ATOM    282  HE2 PHE A 600      36.030  22.940  40.590  1.00  0.00           H
ATOM    283  C   PHE A 600      41.700  20.330  37.790  1.00  0.00           C
ATOM    284  O   PHE A 600      42.690  19.870  38.280  1.00  0.00           O
ATOM    285  N   LYS A 601      41.240  19.990  36.560  1.00  0.00           N
ATOM    286  HN  LYS A 601      40.290  20.220  36.350  1.00  0.00           H
ATOM    287  CA  LYS A 601      41.980  19.180  35.620  1.00  0.00           C
ATOM    288  HA  LYS A 601      42.470  18.480  36.290  1.00  0.00           H
ATOM    289  CB  LYS A 601      40.920  18.360  34.940  1.00  0.00           C
ATOM    290  HB1 LYS A 601      40.050  19.030  34.770  1.00  0.00           H
ATOM    291  HB2 LYS A 601      40.530  17.600  35.650  1.00  0.00           H
ATOM    292  CG  LYS A 601      41.360  17.620  33.660  1.00  0.00           C
ATOM    293  HG1 LYS A 601      40.550  16.930  33.380  1.00  0.00           H
ATOM    294  HG2 LYS A 601      42.300  17.050  33.820  1.00  0.00           H
ATOM    295  CD  LYS A 601      41.630  18.440  32.350  1.00  0.00           C
ATOM    296  HD1 LYS A 601      42.010  17.680  31.630  1.00  0.00           H
ATOM    297  HD2 LYS A 601      42.570  19.040  32.400  1.00  0.00           H
ATOM    298  CE  LYS A 601      40.460  19.260  31.740  1.00  0.00           C
ATOM    299  HE1 LYS A 601      40.100  20.100  32.370  1.00  0.00           H
ATOM    300  HE2 LYS A 601      39.600  18.590  31.500  1.00  0.00           H
ATOM    301  NZ  LYS A 601      40.940  20.020  30.550  1.00  0.00           N
ATOM    302  HZ1 LYS A 601      40.320  20.560  29.910  1.00  0.00           H
ATOM    303  HZ2 LYS A 601      41.580  19.440  29.960  1.00  0.00           H
ATOM    304  HZ3 LYS A 601      41.470  20.710  31.110  1.00  0.00           H
ATOM    305  C   LYS A 601      42.990  19.940  34.780  1.00  0.00           C
ATOM    306  O   LYS A 601      44.010  19.330  34.460  1.00  0.00           O
ATOM    307  N   ASP A 602      42.770  21.230  34.680  1.00  0.00           N
ATOM    308  HN  ASP A 602      41.950  21.620  35.100  1.00  0.00           H
ATOM    309  CA  ASP A 602      43.710  22.150  34.020  1.00  0.00           C
ATOM    310  HA  ASP A 602      44.370  21.540  33.420  1.00  0.00           H
ATOM    311  CB  ASP A 602      42.980  23.290  33.330  1.00  0.00           C
ATOM    312  HB1 ASP A 602      43.660  24.130  33.050  1.00  0.00           H
ATOM    313  HB2 ASP A 602      42.310  23.680  34.110  1.00  0.00           H
ATOM    314  CG  ASP A 602      42.110  22.950  32.180  1.00  0.00           C
ATOM    315  OD1 ASP A 602      42.330  21.980  31.430  1.00  0.00           O
ATOM    316  OD2 ASP A 602      41.210  23.790  31.890  1.00  0.00           O
ATOM    317  C   ASP A 602      44.680  22.770  35.010  1.00  0.00           C
ATOM    318  O   ASP A 602      45.440  23.660  34.610  1.00  0.00           O
ATOM    319  N   ALA A 603      44.810  22.310  36.310  1.00  0.00           N
ATOM    320  HN  ALA A 603      44.090  21.800  36.780  1.00  0.00           H
ATOM    321  CA  ALA A 603      45.770  22.800  37.200  1.00  0.00           C
ATOM    322  HA  ALA A 603      46.170  23.740  36.830  1.00  0.00           H
ATOM    323  CB  ALA A 603      45.100  22.920  38.530  1.00  0.00           C
ATOM    324  HB1 ALA A 603      45.670  23.450  39.320  1.00  0.00           H
ATOM    325  HB2 ALA A 603      44.850  21.920  38.930  1.00  0.00           H
ATOM    326  HB3 ALA A 603      44.170  23.550  38.570  1.00  0.00           H
ATOM    327  C   ALA A 603      46.840  21.770  37.410  1.00  0.00           C
ATOM    328  O   ALA A 603      47.850  22.050  38.040  1.00  0.00           O
ATOM    329  N   LEU A 604      46.670  20.520  36.890  1.00  0.00           N
ATOM    330  HN  LEU A 604      45.900  20.540  36.260  1.00  0.00           H
ATOM    331  CA  LEU A 604      47.660  19.460  37.110  1.00  0.00           C
ATOM    332  HA  LEU A 604      47.920  19.630  38.140  1.00  0.00           H
ATOM    333  CB  LEU A 604      46.890  18.170  36.830  1.00  0.00           C
ATOM    334  HB1 LEU A 604      47.450  17.260  37.160  1.00  0.00           H
ATOM    335  HB2 LEU A 604      46.710  18.130  35.730  1.00  0.00           H
ATOM    336  CG  LEU A 604      45.560  18.020  37.550  1.00  0.00           C
ATOM    337  HG  LEU A 604      44.790  18.790  37.300  1.00  0.00           H
ATOM    338  CD1 LEU A 604      44.880  16.720  37.190  1.00  0.00           C
ATOM    339 HD11 LEU A 604      44.800  16.710  36.080  1.00  0.00           H
ATOM    340 HD12 LEU A 604      43.930  16.630  37.760  1.00  0.00           H
ATOM    341 HD13 LEU A 604      45.480  15.820  37.420  1.00  0.00           H
ATOM    342  CD2 LEU A 604      45.770  17.970  39.050  1.00  0.00           C
ATOM    343 HD21 LEU A 604      46.060  16.910  39.210  1.00  0.00           H
ATOM    344 HD22 LEU A 604      44.820  17.950  39.620  1.00  0.00           H
ATOM    345 HD23 LEU A 604      46.600  18.560  39.470  1.00  0.00           H
ATOM    346  C   LEU A 604      48.950  19.560  36.360  1.00  0.00           C
ATOM    347  O   LEU A 604      49.300  18.750  35.550  1.00  0.00           O
ATOM    348  N   SER A 605      49.800  20.580  36.680  1.00  0.00           N
ATOM    349  HN  SER A 605      49.480  21.140  37.440  1.00  0.00           H
ATOM    350  CA  SER A 605      51.070  20.870  35.930  1.00  0.00           C
ATOM    351  HA  SER A 605      51.360  19.930  35.450  1.00  0.00           H
ATOM    352  CB  SER A 605      50.870  22.060  34.850  1.00  0.00           C
ATOM    353  HB1 SER A 605      50.320  21.630  33.990  1.00  0.00           H
ATOM    354  HB2 SER A 605      51.880  22.350  34.480  1.00  0.00           H
ATOM    355  OG  SER A 605      50.380  23.340  35.220  1.00  0.00           O
ATOM    356  HG1 SER A 605      49.460  23.220  34.980  1.00  0.00           H
ATOM    357  C   SER A 605      52.100  21.330  36.950  1.00  0.00           C
ATOM    358  O   SER A 605      51.630  22.000  37.830  1.00  0.00           O
ATOM    359  N   LEU A 606      53.350  21.110  36.770  1.00  0.00           N
ATOM    360  HN  LEU A 606      53.630  20.500  36.020  1.00  0.00           H
ATOM    361  CA  LEU A 606      54.400  21.630  37.650  1.00  0.00           C
ATOM    362  HA  LEU A 606      54.050  21.400  38.650  1.00  0.00           H
ATOM    363  CB  LEU A 606      55.810  21.010  37.400  1.00  0.00           C
ATOM    364  HB1 LEU A 606      56.600  21.610  37.890  1.00  0.00           H
ATOM    365  HB2 LEU A 606      55.960  20.960  36.300  1.00  0.00           H
ATOM    366  CG  LEU A 606      55.830  19.570  37.900  1.00  0.00           C
ATOM    367  HG  LEU A 606      54.950  19.110  37.400  1.00  0.00           H
ATOM    368  CD1 LEU A 606      56.970  18.770  37.210  1.00  0.00           C
ATOM    369 HD11 LEU A 606      56.900  17.680  37.400  1.00  0.00           H
ATOM    370 HD12 LEU A 606      57.960  19.180  37.520  1.00  0.00           H
ATOM    371 HD13 LEU A 606      56.900  18.890  36.110  1.00  0.00           H
ATOM    372  CD2 LEU A 606      55.750  19.250  39.410  1.00  0.00           C
ATOM    373 HD21 LEU A 606      54.850  19.780  39.760  1.00  0.00           H
ATOM    374 HD22 LEU A 606      56.660  19.620  39.910  1.00  0.00           H
ATOM    375 HD23 LEU A 606      55.400  18.220  39.590  1.00  0.00           H
ATOM    376  C   LEU A 606      54.400  23.090  37.770  1.00  0.00           C
ATOM    377  O   LEU A 606      54.700  23.710  38.860  1.00  0.00           O
ATOM    378  N   GLN A 607      54.180  23.800  36.660  1.00  0.00           N
ATOM    379  HN  GLN A 607      53.890  23.230  35.890  1.00  0.00           H
ATOM    380  CA  GLN A 607      54.110  25.240  36.510  1.00  0.00           C
ATOM    381  HA  GLN A 607      55.060  25.660  36.830  1.00  0.00           H
ATOM    382  CB  GLN A 607      53.890  25.670  35.080  1.00  0.00           C
ATOM    383  HB1 GLN A 607      53.280  24.900  34.550  1.00  0.00           H
ATOM    384  HB2 GLN A 607      54.860  25.620  34.560  1.00  0.00           H
ATOM    385  CG  GLN A 607      53.420  27.170  34.730  1.00  0.00           C
ATOM    386  HG1 GLN A 607      54.120  27.940  35.130  1.00  0.00           H
ATOM    387  HG2 GLN A 607      52.350  27.240  35.050  1.00  0.00           H
ATOM    388  CD  GLN A 607      53.330  27.320  33.270  1.00  0.00           C
ATOM    389  OE1 GLN A 607      52.540  26.630  32.570  1.00  0.00           O
ATOM    390  NE2 GLN A 607      53.990  28.320  32.700  1.00  0.00           N
ATOM    391 HE21 GLN A 607      53.680  28.640  31.810  1.00  0.00           H
ATOM    392 HE22 GLN A 607      54.630  28.810  33.280  1.00  0.00           H
ATOM    393  C   GLN A 607      52.930  25.800  37.360  1.00  0.00           C
ATOM    394  O   GLN A 607      53.060  26.810  38.060  1.00  0.00           O
ATOM    395  N   CYS A 608      51.720  25.190  37.410  1.00  0.00           N
ATOM    396  HN  CYS A 608      51.560  24.410  36.810  1.00  0.00           H
ATOM    397  CA  CYS A 608      50.680  25.670  38.320  1.00  0.00           C
ATOM    398  HA  CYS A 608      50.630  26.740  38.160  1.00  0.00           H
ATOM    399  CB  CYS A 608      49.280  25.010  38.000  1.00  0.00           C
ATOM    400  HB1 CYS A 608      49.530  23.970  37.730  1.00  0.00           H
ATOM    401  HB2 CYS A 608      48.980  25.360  36.990  1.00  0.00           H
ATOM    402  SG  CYS A 608      48.010  25.100  39.380  1.00  0.00           S
ATOM    403  HG1 CYS A 608      47.670  26.350  39.130  1.00  0.00           H
ATOM    404  C   CYS A 608      51.000  25.550  39.790  1.00  0.00           C
ATOM    405  O   CYS A 608      50.750  26.450  40.590  1.00  0.00           O
ATOM    406  N   LEU A 609      51.540  24.440  40.270  1.00  0.00           N
ATOM    407  HN  LEU A 609      51.650  23.660  39.660  1.00  0.00           H
ATOM    408  CA  LEU A 609      51.840  24.270  41.720  1.00  0.00           C
ATOM    409  HA  LEU A 609      51.070  24.660  42.380  1.00  0.00           H
ATOM    410  CB  LEU A 609      52.100  22.730  42.030  1.00  0.00           C
ATOM    411  HB1 LEU A 609      52.560  22.730  43.030  1.00  0.00           H
ATOM    412  HB2 LEU A 609      52.820  22.330  41.280  1.00  0.00           H
ATOM    413  CG  LEU A 609      50.890  21.860  42.250  1.00  0.00           C
ATOM    414  HG  LEU A 609      50.180  22.490  42.810  1.00  0.00           H
ATOM    415  CD1 LEU A 609      50.150  21.500  40.890  1.00  0.00           C
ATOM    416 HD11 LEU A 609      49.600  22.390  40.520  1.00  0.00           H
ATOM    417 HD12 LEU A 609      49.460  20.650  41.060  1.00  0.00           H
ATOM    418 HD13 LEU A 609      50.890  21.150  40.140  1.00  0.00           H
ATOM    419  CD2 LEU A 609      51.390  20.580  42.940  1.00  0.00           C
ATOM    420 HD21 LEU A 609      52.040  19.990  42.280  1.00  0.00           H
ATOM    421 HD22 LEU A 609      50.490  20.020  43.270  1.00  0.00           H
ATOM    422 HD23 LEU A 609      52.050  20.820  43.800  1.00  0.00           H
ATOM    423  C   LEU A 609      53.050  25.090  42.120  1.00  0.00           C
ATOM    424  O   LEU A 609      53.120  25.580  43.240  1.00  0.00           O
ATOM    425  N   ALA A 610      54.080  25.190  41.280  1.00  0.00           N
ATOM    426  HN  ALA A 610      54.120  24.670  40.440  1.00  0.00           H
ATOM    427  CA  ALA A 610      55.200  26.260  41.580  1.00  0.00           C
ATOM    428  HA  ALA A 610      55.710  26.040  42.510  1.00  0.00           H
ATOM    429  CB  ALA A 610      56.250  26.190  40.450  1.00  0.00           C
ATOM    430  HB1 ALA A 610      56.460  25.150  40.120  1.00  0.00           H
ATOM    431  HB2 ALA A 610      57.220  26.680  40.670  1.00  0.00           H
ATOM    432  HB3 ALA A 610      55.810  26.640  39.530  1.00  0.00           H
ATOM    433  C   ALA A 610      54.640  27.640  41.580  1.00  0.00           C
ATOM    434  O   ALA A 610      55.090  28.420  42.380  1.00  0.00           O
ATOM    435  N   SER A 611      53.690  27.990  40.640  1.00  0.00           N
ATOM    436  HN  SER A 611      53.480  27.350  39.910  1.00  0.00           H
ATOM    437  CA  SER A 611      53.110  29.350  40.580  1.00  0.00           C
ATOM    438  HA  SER A 611      53.900  30.080  40.500  1.00  0.00           H
ATOM    439  CB  SER A 611      52.190  29.720  39.480  1.00  0.00           C
ATOM    440  HB1 SER A 611      51.730  30.730  39.510  1.00  0.00           H
ATOM    441  HB2 SER A 611      51.350  29.010  39.350  1.00  0.00           H
ATOM    442  OG  SER A 611      52.920  29.720  38.230  1.00  0.00           O
ATOM    443  HG1 SER A 611      53.090  28.810  37.960  1.00  0.00           H
ATOM    444  C   SER A 611      52.340  29.680  41.870  1.00  0.00           C
ATOM    445  O   SER A 611      52.480  30.770  42.390  1.00  0.00           O
ATOM    446  N   ILE A 612      51.520  28.720  42.390  1.00  0.00           N
ATOM    447  HN  ILE A 612      51.270  27.860  41.940  1.00  0.00           H
ATOM    448  CA  ILE A 612      51.000  28.790  43.810  1.00  0.00           C
ATOM    449  HA  ILE A 612      50.260  29.580  43.770  1.00  0.00           H
ATOM    450  CB  ILE A 612      50.250  27.540  44.240  1.00  0.00           C
ATOM    451  HB  ILE A 612      50.870  26.640  44.070  1.00  0.00           H
ATOM    452  CG2 ILE A 612      49.850  27.560  45.750  1.00  0.00           C
ATOM    453 HG21 ILE A 612      49.610  28.610  46.000  1.00  0.00           H
ATOM    454 HG22 ILE A 612      50.590  26.980  46.340  1.00  0.00           H
ATOM    455 HG23 ILE A 612      48.910  26.990  45.960  1.00  0.00           H
ATOM    456  CG1 ILE A 612      48.930  27.370  43.360  1.00  0.00           C
ATOM    457 HG11 ILE A 612      49.030  27.800  42.350  1.00  0.00           H
ATOM    458 HG12 ILE A 612      48.080  27.900  43.840  1.00  0.00           H
ATOM    459  CD  ILE A 612      48.620  25.900  43.130  1.00  0.00           C
ATOM    460  HD1 ILE A 612      49.140  25.640  42.180  1.00  0.00           H
ATOM    461  HD2 ILE A 612      47.540  25.680  43.200  1.00  0.00           H
ATOM    462  HD3 ILE A 612      49.130  25.330  43.930  1.00  0.00           H
ATOM    463  C   ILE A 612      52.060  29.060  44.830  1.00  0.00           C
ATOM    464  O   ILE A 612      52.000  29.910  45.690  1.00  0.00           O
ATOM    465  N   LEU A 613      53.160  28.270  44.780  1.00  0.00           N
ATOM    466  HN  LEU A 613      53.210  27.500  44.160  1.00  0.00           H
ATOM    467  CA  LEU A 613      54.330  28.490  45.680  1.00  0.00           C
ATOM    468  HA  LEU A 613      53.940  28.410  46.680  1.00  0.00           H
ATOM    469  CB  LEU A 613      55.270  27.310  45.730  1.00  0.00           C
ATOM    470  HB1 LEU A 613      55.690  27.200  44.710  1.00  0.00           H
ATOM    471  HB2 LEU A 613      54.690  26.380  45.950  1.00  0.00           H
ATOM    472  CG  LEU A 613      56.460  27.370  46.620  1.00  0.00           C
ATOM    473  HG  LEU A 613      56.940  28.370  46.630  1.00  0.00           H
ATOM    474  CD1 LEU A 613      56.050  27.080  48.060  1.00  0.00           C
ATOM    475 HD11 LEU A 613      55.240  27.790  48.330  1.00  0.00           H
ATOM    476 HD12 LEU A 613      56.950  27.240  48.700  1.00  0.00           H
ATOM    477 HD13 LEU A 613      55.620  26.070  48.200  1.00  0.00           H
ATOM    478  CD2 LEU A 613      57.630  26.520  46.230  1.00  0.00           C
ATOM    479 HD21 LEU A 613      57.850  26.470  45.140  1.00  0.00           H
ATOM    480 HD22 LEU A 613      57.230  25.530  46.500  1.00  0.00           H
ATOM    481 HD23 LEU A 613      58.530  26.680  46.850  1.00  0.00           H
ATOM    482  C   LEU A 613      54.970  29.890  45.590  1.00  0.00           C
ATOM    483  O   LEU A 613      54.990  30.550  46.630  1.00  0.00           O
ATOM    484  N   PHE A 614      55.360  30.290  44.380  1.00  0.00           N
ATOM    485  HN  PHE A 614      55.260  29.630  43.640  1.00  0.00           H
ATOM    486  CA  PHE A 614      55.840  31.610  44.050  1.00  0.00           C
ATOM    487  HA  PHE A 614      56.610  31.760  44.800  1.00  0.00           H
ATOM    488  CB  PHE A 614      56.440  31.570  42.620  1.00  0.00           C
ATOM    489  HB1 PHE A 614      55.640  31.130  41.990  1.00  0.00           H
ATOM    490  HB2 PHE A 614      57.320  30.890  42.590  1.00  0.00           H
ATOM    491  CG  PHE A 614      56.770  32.920  42.060  1.00  0.00           C
ATOM    492  CD1 PHE A 614      58.020  33.430  42.000  1.00  0.00           C
ATOM    493  HD1 PHE A 614      58.790  32.730  42.300  1.00  0.00           H
ATOM    494  CE1 PHE A 614      58.290  34.760  41.610  1.00  0.00           C
ATOM    495  HE1 PHE A 614      59.320  35.110  41.600  1.00  0.00           H
ATOM    496  CZ  PHE A 614      57.180  35.600  41.300  1.00  0.00           C
ATOM    497  HZ  PHE A 614      57.360  36.610  40.940  1.00  0.00           H
ATOM    498  CD2 PHE A 614      55.720  33.630  41.510  1.00  0.00           C
ATOM    499  HD2 PHE A 614      54.720  33.240  41.350  1.00  0.00           H
ATOM    500  CE2 PHE A 614      55.910  35.030  41.230  1.00  0.00           C
ATOM    501  HE2 PHE A 614      55.160  35.600  40.690  1.00  0.00           H
ATOM    502  C   PHE A 614      54.920  32.800  44.330  1.00  0.00           C
ATOM    503  O   PHE A 614      55.410  33.760  44.930  1.00  0.00           O
ATOM    504  N   LEU A 615      53.610  32.690  43.980  1.00  0.00           N
ATOM    505  HN  LEU A 615      53.280  31.890  43.500  1.00  0.00           H
ATOM    506  CA  LEU A 615      52.640  33.620  44.320  1.00  0.00           C
ATOM    507  HA  LEU A 615      53.120  34.560  44.080  1.00  0.00           H
ATOM    508  CB  LEU A 615      51.380  33.480  43.420  1.00  0.00           C
ATOM    509  HB1 LEU A 615      50.640  34.250  43.720  1.00  0.00           H
ATOM    510  HB2 LEU A 615      51.030  32.450  43.610  1.00  0.00           H
ATOM    511  CG  LEU A 615      51.670  33.650  41.890  1.00  0.00           C
ATOM    512  HG  LEU A 615      52.460  32.930  41.580  1.00  0.00           H
ATOM    513  CD1 LEU A 615      50.420  33.250  41.150  1.00  0.00           C
ATOM    514 HD11 LEU A 615      50.720  33.170  40.080  1.00  0.00           H
ATOM    515 HD12 LEU A 615      49.640  34.020  41.290  1.00  0.00           H
ATOM    516 HD13 LEU A 615      50.040  32.260  41.480  1.00  0.00           H
ATOM    517  CD2 LEU A 615      52.160  35.090  41.520  1.00  0.00           C
ATOM    518 HD21 LEU A 615      52.490  35.170  40.470  1.00  0.00           H
ATOM    519 HD22 LEU A 615      52.970  35.330  42.230  1.00  0.00           H
ATOM    520 HD23 LEU A 615      51.350  35.840  41.680  1.00  0.00           H
ATOM    521  C   LEU A 615      52.270  33.730  45.780  1.00  0.00           C
ATOM    522  O   LEU A 615      52.210  34.840  46.370  1.00  0.00           O
ATOM    523  N   TYR A 616      52.170  32.620  46.540  1.00  0.00           N
ATOM    524  HN  TYR A 616      52.350  31.700  46.210  1.00  0.00           H
ATOM    525  CA  TYR A 616      51.960  32.620  47.990  1.00  0.00           C
ATOM    526  HA  TYR A 616      51.130  33.270  48.220  1.00  0.00           H
ATOM    527  CB  TYR A 616      51.690  31.220  48.520  1.00  0.00           C
ATOM    528  HB1 TYR A 616      52.450  30.510  48.120  1.00  0.00           H
ATOM    529  HB2 TYR A 616      50.680  30.890  48.220  1.00  0.00           H
ATOM    530  CG  TYR A 616      51.880  30.950  50.010  1.00  0.00           C
ATOM    531  CD1 TYR A 616      53.110  30.360  50.430  1.00  0.00           C
ATOM    532  HD1 TYR A 616      53.930  30.070  49.790  1.00  0.00           H
ATOM    533  CE1 TYR A 616      53.330  30.110  51.820  1.00  0.00           C
ATOM    534  HE1 TYR A 616      54.280  29.730  52.150  1.00  0.00           H
ATOM    535  CZ  TYR A 616      52.320  30.500  52.760  1.00  0.00           C
ATOM    536  OH  TYR A 616      52.730  30.410  54.130  1.00  0.00           O
ATOM    537  HH  TYR A 616      51.980  30.810  54.600  1.00  0.00           H
ATOM    538  CD2 TYR A 616      50.880  31.160  50.950  1.00  0.00           C
ATOM    539  HD2 TYR A 616      49.920  31.620  50.770  1.00  0.00           H
ATOM    540  CE2 TYR A 616      51.090  30.940  52.360  1.00  0.00           C
ATOM    541  HE2 TYR A 616      50.380  31.330  53.060  1.00  0.00           H
ATOM    542  C   TYR A 616      53.130  33.380  48.710  1.00  0.00           C
ATOM    543  O   TYR A 616      53.020  34.220  49.570  1.00  0.00           O
ATOM    544  N   CYS A 617      54.370  33.050  48.320  1.00  0.00           N
ATOM    545  HN  CYS A 617      54.430  32.320  47.660  1.00  0.00           H
ATOM    546  CA  CYS A 617      55.600  33.660  48.990  1.00  0.00           C
ATOM    547  HA  CYS A 617      55.490  33.480  50.040  1.00  0.00           H
ATOM    548  CB  CYS A 617      56.980  32.970  48.540  1.00  0.00           C
ATOM    549  HB1 CYS A 617      57.800  33.510  49.070  1.00  0.00           H
ATOM    550  HB2 CYS A 617      57.100  33.130  47.450  1.00  0.00           H
ATOM    551  SG  CYS A 617      57.000  31.160  49.060  1.00  0.00           S
ATOM    552  HG1 CYS A 617      56.070  30.710  48.230  1.00  0.00           H
ATOM    553  C   CYS A 617      55.780  35.180  48.740  1.00  0.00           C
ATOM    554  O   CYS A 617      56.200  35.920  49.620  1.00  0.00           O
ATOM    555  N   ALA A 618      55.430  35.690  47.550  1.00  0.00           N
ATOM    556  HN  ALA A 618      55.270  35.080  46.780  1.00  0.00           H
ATOM    557  CA  ALA A 618      55.330  37.080  47.250  1.00  0.00           C
ATOM    558  HA  ALA A 618      56.240  37.570  47.550  1.00  0.00           H
ATOM    559  CB  ALA A 618      55.090  37.180  45.710  1.00  0.00           C
ATOM    560  HB1 ALA A 618      56.010  36.900  45.150  1.00  0.00           H
ATOM    561  HB2 ALA A 618      54.830  38.190  45.290  1.00  0.00           H
ATOM    562  HB3 ALA A 618      54.340  36.440  45.390  1.00  0.00           H
ATOM    563  C   ALA A 618      54.160  37.700  48.040  1.00  0.00           C
ATOM    564  O   ALA A 618      54.300  38.770  48.590  1.00  0.00           O
ATOM    565  N   CYS A 619      53.060  37.000  48.100  1.00  0.00           N
ATOM    566  HN  CYS A 619      53.010  36.150  47.580  1.00  0.00           H
ATOM    567  CA  CYS A 619      51.810  37.500  48.670  1.00  0.00           C
ATOM    568  HA  CYS A 619      51.730  38.520  48.330  1.00  0.00           H
ATOM    569  CB  CYS A 619      50.610  36.640  48.120  1.00  0.00           C
ATOM    570  HB1 CYS A 619      50.760  35.580  48.420  1.00  0.00           H
ATOM    571  HB2 CYS A 619      50.570  36.660  47.010  1.00  0.00           H
ATOM    572  SG  CYS A 619      48.820  37.210  48.630  1.00  0.00           S
ATOM    573  HG1 CYS A 619      48.440  36.510  47.570  1.00  0.00           H
ATOM    574  C   CYS A 619      51.780  37.570  50.200  1.00  0.00           C
ATOM    575  O   CYS A 619      51.260  38.460  50.800  1.00  0.00           O
ATOM    576  N   MET A 620      52.490  36.620  50.910  1.00  0.00           N
ATOM    577  HN  MET A 620      52.810  35.790  50.450  1.00  0.00           H
ATOM    578  CA  MET A 620      52.710  36.710  52.340  1.00  0.00           C
ATOM    579  HA  MET A 620      51.780  36.640  52.890  1.00  0.00           H
ATOM    580  CB  MET A 620      53.600  35.540  52.760  1.00  0.00           C
ATOM    581  HB1 MET A 620      54.310  35.760  53.590  1.00  0.00           H
ATOM    582  HB2 MET A 620      54.240  35.380  51.880  1.00  0.00           H
ATOM    583  CG  MET A 620      52.600  34.340  53.080  1.00  0.00           C
ATOM    584  HG1 MET A 620      53.310  33.510  53.250  1.00  0.00           H
ATOM    585  HG2 MET A 620      52.100  34.220  52.100  1.00  0.00           H
ATOM    586  SD  MET A 620      51.370  34.410  54.440  1.00  0.00           S
ATOM    587  CE  MET A 620      52.660  34.270  55.780  1.00  0.00           C
ATOM    588  HE1 MET A 620      53.450  35.050  55.770  1.00  0.00           H
ATOM    589  HE2 MET A 620      53.320  33.390  55.570  1.00  0.00           H
ATOM    590  HE3 MET A 620      52.200  34.150  56.780  1.00  0.00           H
ATOM    591  C   MET A 620      53.340  38.030  52.790  1.00  0.00           C
ATOM    592  O   MET A 620      52.850  38.690  53.710  1.00  0.00           O
ATOM    593  N   SER A 621      54.350  38.450  52.050  1.00  0.00           N
ATOM    594  HN  SER A 621      54.540  37.880  51.250  1.00  0.00           H
ATOM    595  CA  SER A 621      55.010  39.650  52.480  1.00  0.00           C
ATOM    596  HA  SER A 621      55.350  39.600  53.500  1.00  0.00           H
ATOM    597  CB  SER A 621      56.180  39.930  51.610  1.00  0.00           C
ATOM    598  HB1 SER A 621      56.720  40.740  52.150  1.00  0.00           H
ATOM    599  HB2 SER A 621      56.090  40.160  50.530  1.00  0.00           H
ATOM    600  OG  SER A 621      57.050  38.810  51.600  1.00  0.00           O
ATOM    601  HG1 SER A 621      56.730  38.060  51.080  1.00  0.00           H
ATOM    602  C   SER A 621      54.200  41.010  52.520  1.00  0.00           C
ATOM    603  O   SER A 621      54.440  41.760  53.470  1.00  0.00           O
ATOM    604  N   PRO A 622      53.310  41.460  51.580  1.00  0.00           N
ATOM    605  CD  PRO A 622      53.230  41.110  50.200  1.00  0.00           C
ATOM    606  HD1 PRO A 622      52.420  40.410  49.880  1.00  0.00           H
ATOM    607  HD2 PRO A 622      54.210  40.740  49.830  1.00  0.00           H
ATOM    608  CA  PRO A 622      52.620  42.740  51.770  1.00  0.00           C
ATOM    609  HA  PRO A 622      53.320  43.510  52.050  1.00  0.00           H
ATOM    610  CB  PRO A 622      51.990  43.070  50.380  1.00  0.00           C
ATOM    611  HB1 PRO A 622      51.810  44.150  50.180  1.00  0.00           H
ATOM    612  HB2 PRO A 622      51.040  42.500  50.340  1.00  0.00           H
ATOM    613  CG  PRO A 622      52.990  42.450  49.440  1.00  0.00           C
ATOM    614  HG1 PRO A 622      52.450  42.310  48.480  1.00  0.00           H
ATOM    615  HG2 PRO A 622      53.890  43.090  49.360  1.00  0.00           H
ATOM    616  C   PRO A 622      51.650  42.650  52.940  1.00  0.00           C
ATOM    617  O   PRO A 622      51.470  43.590  53.650  1.00  0.00           O
ATOM    618  N   VAL A 623      50.970  41.470  53.080  1.00  0.00           N
ATOM    619  HN  VAL A 623      51.240  40.720  52.490  1.00  0.00           H
ATOM    620  CA  VAL A 623      49.920  41.210  53.990  1.00  0.00           C
ATOM    621  HA  VAL A 623      49.280  42.050  53.800  1.00  0.00           H
ATOM    622  CB  VAL A 623      49.120  39.960  53.610  1.00  0.00           C
ATOM    623  HB  VAL A 623      49.640  38.970  53.620  1.00  0.00           H
ATOM    624  CG1 VAL A 623      47.840  39.840  54.530  1.00  0.00           C
ATOM    625 HG11 VAL A 623      47.280  40.800  54.480  1.00  0.00           H
ATOM    626 HG12 VAL A 623      47.960  39.710  55.620  1.00  0.00           H
ATOM    627 HG13 VAL A 623      47.140  39.040  54.200  1.00  0.00           H
ATOM    628  CG2 VAL A 623      48.620  40.130  52.200  1.00  0.00           C
ATOM    629 HG21 VAL A 623      47.780  40.860  52.180  1.00  0.00           H
ATOM    630 HG22 VAL A 623      48.230  39.210  51.730  1.00  0.00           H
ATOM    631 HG23 VAL A 623      49.420  40.400  51.470  1.00  0.00           H
ATOM    632  C   VAL A 623      50.340  41.170  55.450  1.00  0.00           C
ATOM    633  O   VAL A 623      49.860  41.890  56.270  1.00  0.00           O
ATOM    634  N   ILE A 624      51.450  40.440  55.690  1.00  0.00           N
ATOM    635  HN  ILE A 624      51.640  39.660  55.090  1.00  0.00           H
ATOM    636  CA  ILE A 624      52.270  40.550  56.900  1.00  0.00           C
ATOM    637  HA  ILE A 624      51.570  40.360  57.700  1.00  0.00           H
ATOM    638  CB  ILE A 624      53.430  39.520  56.890  1.00  0.00           C
ATOM    639  HB  ILE A 624      54.020  39.740  55.990  1.00  0.00           H
ATOM    640  CG2 ILE A 624      54.380  39.760  58.080  1.00  0.00           C
ATOM    641 HG21 ILE A 624      55.060  40.590  57.790  1.00  0.00           H
ATOM    642 HG22 ILE A 624      55.030  38.880  58.330  1.00  0.00           H
ATOM    643 HG23 ILE A 624      53.830  39.980  59.020  1.00  0.00           H
ATOM    644  CG1 ILE A 624      53.040  37.980  56.860  1.00  0.00           C
ATOM    645 HG11 ILE A 624      54.010  37.460  56.960  1.00  0.00           H
ATOM    646 HG12 ILE A 624      52.520  37.750  55.920  1.00  0.00           H
ATOM    647  CD  ILE A 624      52.210  37.710  58.140  1.00  0.00           C
ATOM    648  HD1 ILE A 624      52.810  37.870  59.060  1.00  0.00           H
ATOM    649  HD2 ILE A 624      51.980  36.620  58.100  1.00  0.00           H
ATOM    650  HD3 ILE A 624      51.240  38.250  58.140  1.00  0.00           H
ATOM    651  C   ILE A 624      52.830  41.970  57.130  1.00  0.00           C
ATOM    652  O   ILE A 624      52.890  42.430  58.270  1.00  0.00           O
ATOM    653  N   THR A 625      53.370  42.660  56.140  1.00  0.00           N
ATOM    654  HN  THR A 625      53.560  42.280  55.240  1.00  0.00           H
ATOM    655  CA  THR A 625      53.810  44.080  56.230  1.00  0.00           C
ATOM    656  HA  THR A 625      54.570  44.120  57.010  1.00  0.00           H
ATOM    657  CB  THR A 625      54.600  44.420  54.970  1.00  0.00           C
ATOM    658  HB  THR A 625      53.910  44.260  54.100  1.00  0.00           H
ATOM    659  OG1 THR A 625      55.730  43.560  54.860  1.00  0.00           O
ATOM    660  HG1 THR A 625      55.500  43.040  54.090  1.00  0.00           H
ATOM    661  CG2 THR A 625      55.120  45.780  54.920  1.00  0.00           C
ATOM    662 HG21 THR A 625      54.360  46.570  54.740  1.00  0.00           H
ATOM    663 HG22 THR A 625      55.900  46.010  54.150  1.00  0.00           H
ATOM    664 HG23 THR A 625      55.480  46.090  55.930  1.00  0.00           H
ATOM    665  C   THR A 625      52.720  45.160  56.600  1.00  0.00           C
ATOM    666  O   THR A 625      52.850  45.920  57.500  1.00  0.00           O
ATOM    667  N   PHE A 626      51.560  45.190  55.880  1.00  0.00           N
ATOM    668  HN  PHE A 626      51.400  44.590  55.090  1.00  0.00           H
ATOM    669  CA  PHE A 626      50.350  45.860  56.360  1.00  0.00           C
ATOM    670  HA  PHE A 626      50.540  46.930  56.410  1.00  0.00           H
ATOM    671  CB  PHE A 626      49.330  45.590  55.200  1.00  0.00           C
ATOM    672  HB1 PHE A 626      49.440  44.580  54.760  1.00  0.00           H
ATOM    673  HB2 PHE A 626      49.570  46.300  54.380  1.00  0.00           H
ATOM    674  CG  PHE A 626      47.840  45.850  55.540  1.00  0.00           C
ATOM    675  CD1 PHE A 626      47.060  44.950  56.250  1.00  0.00           C
ATOM    676  HD1 PHE A 626      47.470  43.980  56.460  1.00  0.00           H
ATOM    677  CE1 PHE A 626      45.800  45.220  56.590  1.00  0.00           C
ATOM    678  HE1 PHE A 626      45.260  44.470  57.170  1.00  0.00           H
ATOM    679  CZ  PHE A 626      45.160  46.450  56.410  1.00  0.00           C
ATOM    680  HZ  PHE A 626      44.130  46.680  56.650  1.00  0.00           H
ATOM    681  CD2 PHE A 626      47.220  47.130  55.340  1.00  0.00           C
ATOM    682  HD2 PHE A 626      47.700  47.930  54.800  1.00  0.00           H
ATOM    683  CE2 PHE A 626      45.860  47.390  55.720  1.00  0.00           C
ATOM    684  HE2 PHE A 626      45.480  48.380  55.510  1.00  0.00           H
ATOM    685  C   PHE A 626      49.790  45.550  57.780  1.00  0.00           C
ATOM    686  O   PHE A 626      49.430  46.500  58.460  1.00  0.00           O
ATOM    687  N   GLY A 627      49.900  44.310  58.320  1.00  0.00           N
ATOM    688  HN  GLY A 627      50.450  43.660  57.800  1.00  0.00           H
ATOM    689  CA  GLY A 627      49.590  43.960  59.750  1.00  0.00           C
ATOM    690  HA1 GLY A 627      49.710  42.890  59.790  1.00  0.00           H
ATOM    691  HA2 GLY A 627      48.580  44.330  59.780  1.00  0.00           H
ATOM    692  C   GLY A 627      50.490  44.710  60.760  1.00  0.00           C
ATOM    693  O   GLY A 627      50.070  45.200  61.790  1.00  0.00           O
ATOM    694  N   GLY A 628      51.850  44.710  60.410  1.00  0.00           N
ATOM    695  HN  GLY A 628      52.210  44.170  59.640  1.00  0.00           H
ATOM    696  CA  GLY A 628      52.900  45.310  61.250  1.00  0.00           C
ATOM    697  HA1 GLY A 628      53.840  45.140  60.740  1.00  0.00           H
ATOM    698  HA2 GLY A 628      52.870  44.840  62.230  1.00  0.00           H
ATOM    699  C   GLY A 628      52.710  46.810  61.390  1.00  0.00           C
ATOM    700  O   GLY A 628      52.710  47.270  62.550  1.00  0.00           O
ATOM    701  N   LEU A 629      52.350  47.470  60.280  1.00  0.00           N
ATOM    702  HN  LEU A 629      52.330  47.140  59.330  1.00  0.00           H
ATOM    703  CA  LEU A 629      52.160  48.940  60.250  1.00  0.00           C
ATOM    704  HA  LEU A 629      52.690  49.480  61.030  1.00  0.00           H
ATOM    705  CB  LEU A 629      52.460  49.630  58.900  1.00  0.00           C
ATOM    706  HB1 LEU A 629      51.930  50.600  58.960  1.00  0.00           H
ATOM    707  HB2 LEU A 629      51.930  49.070  58.100  1.00  0.00           H
ATOM    708  CG  LEU A 629      53.910  49.800  58.450  1.00  0.00           C
ATOM    709  HG  LEU A 629      53.930  50.380  57.500  1.00  0.00           H
ATOM    710  CD1 LEU A 629      54.610  50.580  59.530  1.00  0.00           C
ATOM    711 HD11 LEU A 629      55.690  50.720  59.290  1.00  0.00           H
ATOM    712 HD12 LEU A 629      54.630  49.960  60.440  1.00  0.00           H
ATOM    713 HD13 LEU A 629      54.130  51.570  59.700  1.00  0.00           H
ATOM    714  CD2 LEU A 629      54.500  48.420  58.060  1.00  0.00           C
ATOM    715 HD21 LEU A 629      53.960  48.110  57.150  1.00  0.00           H
ATOM    716 HD22 LEU A 629      54.470  47.770  58.960  1.00  0.00           H
ATOM    717 HD23 LEU A 629      55.590  48.470  57.840  1.00  0.00           H
ATOM    718  C   LEU A 629      50.730  49.250  60.740  1.00  0.00           C
ATOM    719  O   LEU A 629      50.440  50.230  61.360  1.00  0.00           O
ATOM    720  N   LEU A 630      49.720  48.340  60.560  1.00  0.00           N
ATOM    721  HN  LEU A 630      49.850  47.560  59.950  1.00  0.00           H
ATOM    722  CA  LEU A 630      48.350  48.370  61.050  1.00  0.00           C
ATOM    723  HA  LEU A 630      48.030  49.390  60.920  1.00  0.00           H
ATOM    724  CB  LEU A 630      47.320  47.410  60.330  1.00  0.00           C
ATOM    725  HB1 LEU A 630      47.730  46.370  60.410  1.00  0.00           H
ATOM    726  HB2 LEU A 630      47.430  47.650  59.240  1.00  0.00           H
ATOM    727  CG  LEU A 630      45.860  47.280  60.770  1.00  0.00           C
ATOM    728  HG  LEU A 630      45.820  47.300  61.870  1.00  0.00           H
ATOM    729  CD1 LEU A 630      44.970  48.430  60.240  1.00  0.00           C
ATOM    730 HD11 LEU A 630      43.910  48.230  60.490  1.00  0.00           H
ATOM    731 HD12 LEU A 630      44.910  48.690  59.160  1.00  0.00           H
ATOM    732 HD13 LEU A 630      45.270  49.320  60.820  1.00  0.00           H
ATOM    733  CD2 LEU A 630      45.290  45.900  60.340  1.00  0.00           C
ATOM    734 HD21 LEU A 630      44.200  45.830  60.550  1.00  0.00           H
ATOM    735 HD22 LEU A 630      45.840  45.040  60.790  1.00  0.00           H
ATOM    736 HD23 LEU A 630      45.580  45.750  59.280  1.00  0.00           H
ATOM    737  C   LEU A 630      48.210  48.160  62.550  1.00  0.00           C
ATOM    738  O   LEU A 630      47.360  48.730  63.270  1.00  0.00           O
ATOM    739  N   GLY A 631      49.150  47.340  63.170  1.00  0.00           N
ATOM    740  HN  GLY A 631      49.740  46.790  62.590  1.00  0.00           H
ATOM    741  CA  GLY A 631      49.330  47.270  64.630  1.00  0.00           C
ATOM    742  HA1 GLY A 631      50.120  46.600  64.980  1.00  0.00           H
ATOM    743  HA2 GLY A 631      48.380  46.900  64.940  1.00  0.00           H
ATOM    744  C   GLY A 631      49.690  48.640  65.110  1.00  0.00           C
ATOM    745  O   GLY A 631      49.070  49.160  65.990  1.00  0.00           O
ATOM    746  N   GLU A 632      50.700  49.240  64.510  1.00  0.00           N
ATOM    747  HN  GLU A 632      51.360  48.750  63.930  1.00  0.00           H
ATOM    748  CA  GLU A 632      51.170  50.540  64.850  1.00  0.00           C
ATOM    749  HA  GLU A 632      51.360  50.600  65.910  1.00  0.00           H
ATOM    750  CB  GLU A 632      52.420  50.800  63.950  1.00  0.00           C
ATOM    751  HB1 GLU A 632      52.490  51.910  63.860  1.00  0.00           H
ATOM    752  HB2 GLU A 632      52.290  50.360  62.940  1.00  0.00           H
ATOM    753  CG  GLU A 632      53.710  50.360  64.610  1.00  0.00           C
ATOM    754  HG1 GLU A 632      54.610  50.860  64.210  1.00  0.00           H
ATOM    755  HG2 GLU A 632      53.980  49.310  64.320  1.00  0.00           H
ATOM    756  CD  GLU A 632      53.890  50.590  66.120  1.00  0.00           C
ATOM    757  OE1 GLU A 632      53.910  51.770  66.490  1.00  0.00           O
ATOM    758  OE2 GLU A 632      54.270  49.610  66.850  1.00  0.00           O
ATOM    759  C   GLU A 632      50.120  51.620  64.690  1.00  0.00           C
ATOM    760  O   GLU A 632      49.840  52.390  65.560  1.00  0.00           O
ATOM    761  N   ALA A 633      49.310  51.530  63.570  1.00  0.00           N
ATOM    762  HN  ALA A 633      49.430  50.850  62.860  1.00  0.00           H
ATOM    763  CA  ALA A 633      48.140  52.480  63.300  1.00  0.00           C
ATOM    764  HA  ALA A 633      48.580  53.470  63.250  1.00  0.00           H
ATOM    765  CB  ALA A 633      47.350  52.090  61.990  1.00  0.00           C
ATOM    766  HB1 ALA A 633      47.150  51.000  62.050  1.00  0.00           H
ATOM    767  HB2 ALA A 633      47.930  52.360  61.090  1.00  0.00           H
ATOM    768  HB3 ALA A 633      46.410  52.700  61.940  1.00  0.00           H
ATOM    769  C   ALA A 633      47.100  52.510  64.440  1.00  0.00           C
ATOM    770  O   ALA A 633      46.610  53.550  64.850  1.00  0.00           O
ATOM    771  N   THR A 634      46.710  51.290  64.860  1.00  0.00           N
ATOM    772  HN  THR A 634      47.000  50.450  64.390  1.00  0.00           H
ATOM    773  CA  THR A 634      45.650  51.150  65.850  1.00  0.00           C
ATOM    774  HA  THR A 634      44.990  52.010  65.830  1.00  0.00           H
ATOM    775  CB  THR A 634      44.830  49.810  65.600  1.00  0.00           C
ATOM    776  HB  THR A 634      43.970  49.860  66.310  1.00  0.00           H
ATOM    777  OG1 THR A 634      45.500  48.560  65.730  1.00  0.00           O
ATOM    778  HG1 THR A 634      45.990  48.430  64.920  1.00  0.00           H
ATOM    779  CG2 THR A 634      44.230  49.700  64.170  1.00  0.00           C
ATOM    780 HG21 THR A 634      43.810  50.700  63.930  1.00  0.00           H
ATOM    781 HG22 THR A 634      43.510  48.860  64.140  1.00  0.00           H
ATOM    782 HG23 THR A 634      44.950  49.460  63.360  1.00  0.00           H
ATOM    783  C   THR A 634      46.100  51.060  67.280  1.00  0.00           C
ATOM    784  O   THR A 634      45.350  50.890  68.200  1.00  0.00           O
ATOM    785  N   GLU A 635      47.480  51.070  67.460  1.00  0.00           N
ATOM    786  HN  GLU A 635      48.040  51.080  66.640  1.00  0.00           H
ATOM    787  CA  GLU A 635      48.230  51.140  68.740  1.00  0.00           C
ATOM    788  HA  GLU A 635      49.250  51.250  68.400  1.00  0.00           H
ATOM    789  CB  GLU A 635      47.890  52.390  69.540  1.00  0.00           C
ATOM    790  HB1 GLU A 635      48.440  52.240  70.510  1.00  0.00           H
ATOM    791  HB2 GLU A 635      46.800  52.300  69.770  1.00  0.00           H
ATOM    792  CG  GLU A 635      48.220  53.740  68.880  1.00  0.00           C
ATOM    793  HG1 GLU A 635      47.550  53.950  68.010  1.00  0.00           H
ATOM    794  HG2 GLU A 635      49.260  53.690  68.500  1.00  0.00           H
ATOM    795  CD  GLU A 635      48.160  54.910  69.870  1.00  0.00           C
ATOM    796  OE1 GLU A 635      47.190  55.010  70.670  1.00  0.00           O
ATOM    797  OE2 GLU A 635      49.140  55.720  69.780  1.00  0.00           O
ATOM    798  C   GLU A 635      48.080  49.790  69.490  1.00  0.00           C
ATOM    799  O   GLU A 635      47.930  49.670  70.680  1.00  0.00           O
ATOM    800  N   GLY A 636      48.090  48.630  68.660  1.00  0.00           N
ATOM    801  HN  GLY A 636      48.060  48.940  67.720  1.00  0.00           H
ATOM    802  CA  GLY A 636      48.260  47.220  69.090  1.00  0.00           C
ATOM    803  HA1 GLY A 636      48.620  47.210  70.100  1.00  0.00           H
ATOM    804  HA2 GLY A 636      49.000  46.770  68.450  1.00  0.00           H
ATOM    805  C   GLY A 636      47.010  46.350  69.010  1.00  0.00           C
ATOM    806  O   GLY A 636      46.900  45.410  69.730  1.00  0.00           O
ATOM    807  N   ARG A 637      45.980  46.670  68.210  1.00  0.00           N
ATOM    808  HN  ARG A 637      46.030  47.450  67.610  1.00  0.00           H
ATOM    809  CA  ARG A 637      44.620  46.100  68.480  1.00  0.00           C
ATOM    810  HA  ARG A 637      44.550  45.510  69.380  1.00  0.00           H
ATOM    811  CB  ARG A 637      43.660  47.320  68.460  1.00  0.00           C
ATOM    812  HB1 ARG A 637      42.650  46.870  68.460  1.00  0.00           H
ATOM    813  HB2 ARG A 637      43.830  47.930  67.530  1.00  0.00           H
ATOM    814  CG  ARG A 637      43.790  48.350  69.620  1.00  0.00           C
ATOM    815  HG1 ARG A 637      44.820  48.750  69.590  1.00  0.00           H
ATOM    816  HG2 ARG A 637      43.610  47.770  70.560  1.00  0.00           H
ATOM    817  CD  ARG A 637      42.830  49.530  69.590  1.00  0.00           C
ATOM    818  HD1 ARG A 637      41.780  49.170  69.470  1.00  0.00           H
ATOM    819  HD2 ARG A 637      43.090  50.330  68.860  1.00  0.00           H
ATOM    820  NE  ARG A 637      42.920  50.100  70.930  1.00  0.00           N
ATOM    821  HE  ARG A 637      42.090  50.050  71.490  1.00  0.00           H
ATOM    822  CZ  ARG A 637      43.860  50.720  71.580  1.00  0.00           C
ATOM    823  NH1 ARG A 637      43.760  51.040  72.870  1.00  0.00           N
ATOM    824 HH11 ARG A 637      42.930  50.710  73.320  1.00  0.00           H
ATOM    825 HH12 ARG A 637      44.530  51.380  73.390  1.00  0.00           H
ATOM    826  NH2 ARG A 637      45.080  50.850  71.020  1.00  0.00           N
ATOM    827 HH21 ARG A 637      45.070  50.750  70.020  1.00  0.00           H
ATOM    828 HH22 ARG A 637      45.760  51.360  71.530  1.00  0.00           H
ATOM    829  C   ARG A 637      44.220  45.170  67.380  1.00  0.00           C
ATOM    830  O   ARG A 637      43.430  44.260  67.540  1.00  0.00           O
ATOM    831  N   ILE A 638      44.750  45.320  66.130  1.00  0.00           N
ATOM    832  HN  ILE A 638      45.430  46.010  65.910  1.00  0.00           H
ATOM    833  CA  ILE A 638      44.540  44.300  65.140  1.00  0.00           C
ATOM    834  HA  ILE A 638      44.470  43.320  65.580  1.00  0.00           H
ATOM    835  CB  ILE A 638      43.350  44.590  64.170  1.00  0.00           C
ATOM    836  HB  ILE A 638      43.560  44.240  63.140  1.00  0.00           H
ATOM    837  CG2 ILE A 638      42.130  43.750  64.660  1.00  0.00           C
ATOM    838 HG21 ILE A 638      42.230  42.650  64.540  1.00  0.00           H
ATOM    839 HG22 ILE A 638      41.330  43.920  63.900  1.00  0.00           H
ATOM    840 HG23 ILE A 638      41.900  44.130  65.670  1.00  0.00           H
ATOM    841  CG1 ILE A 638      43.080  46.090  63.970  1.00  0.00           C
ATOM    842 HG11 ILE A 638      43.970  46.660  63.630  1.00  0.00           H
ATOM    843 HG12 ILE A 638      42.790  46.540  64.940  1.00  0.00           H
ATOM    844  CD  ILE A 638      42.020  46.290  62.840  1.00  0.00           C
ATOM    845  HD1 ILE A 638      41.040  45.950  63.230  1.00  0.00           H
ATOM    846  HD2 ILE A 638      42.300  45.790  61.890  1.00  0.00           H
ATOM    847  HD3 ILE A 638      41.850  47.380  62.720  1.00  0.00           H
ATOM    848  C   ILE A 638      45.940  44.300  64.390  1.00  0.00           C
ATOM    849  O   ILE A 638      46.460  45.420  64.260  1.00  0.00           O
ATOM    850  N   SER A 639      46.480  43.140  64.000  1.00  0.00           N
ATOM    851  HN  SER A 639      46.070  42.300  64.340  1.00  0.00           H
ATOM    852  CA  SER A 639      47.750  43.130  63.240  1.00  0.00           C
ATOM    853  HA  SER A 639      47.920  44.040  62.690  1.00  0.00           H
ATOM    854  CB  SER A 639      48.920  43.070  64.260  1.00  0.00           C
ATOM    855  HB1 SER A 639      48.760  42.110  64.780  1.00  0.00           H
ATOM    856  HB2 SER A 639      48.760  43.950  64.910  1.00  0.00           H
ATOM    857  OG  SER A 639      50.290  43.120  63.680  1.00  0.00           O
ATOM    858  HG1 SER A 639      50.340  43.910  63.140  1.00  0.00           H
ATOM    859  C   SER A 639      47.680  41.980  62.220  1.00  0.00           C
ATOM    860  O   SER A 639      46.650  41.770  61.540  1.00  0.00           O
ATOM    861  N   ALA A 640      48.870  41.310  62.090  1.00  0.00           N
ATOM    862  HN  ALA A 640      49.490  41.570  62.820  1.00  0.00           H
ATOM    863  CA  ALA A 640      49.230  40.290  61.140  1.00  0.00           C
ATOM    864  HA  ALA A 640      49.150  40.630  60.110  1.00  0.00           H
ATOM    865  CB  ALA A 640      50.710  39.840  61.370  1.00  0.00           C
ATOM    866  HB1 ALA A 640      51.160  40.860  61.280  1.00  0.00           H
ATOM    867  HB2 ALA A 640      51.070  39.030  60.720  1.00  0.00           H
ATOM    868  HB3 ALA A 640      50.810  39.550  62.450  1.00  0.00           H
ATOM    869  C   ALA A 640      48.280  39.040  61.150  1.00  0.00           C
ATOM    870  O   ALA A 640      47.870  38.570  60.060  1.00  0.00           O
ATOM    871  N   ILE A 641      47.900  38.450  62.260  1.00  0.00           N
ATOM    872  HN  ILE A 641      48.150  38.820  63.150  1.00  0.00           H
ATOM    873  CA  ILE A 641      47.090  37.250  62.290  1.00  0.00           C
ATOM    874  HA  ILE A 641      47.550  36.510  61.670  1.00  0.00           H
ATOM    875  CB  ILE A 641      47.010  36.750  63.740  1.00  0.00           C
ATOM    876  HB  ILE A 641      46.630  37.570  64.380  1.00  0.00           H
ATOM    877  CG2 ILE A 641      46.100  35.480  63.850  1.00  0.00           C
ATOM    878 HG21 ILE A 641      45.920  35.350  64.940  1.00  0.00           H
ATOM    879 HG22 ILE A 641      46.620  34.690  63.270  1.00  0.00           H
ATOM    880 HG23 ILE A 641      45.070  35.570  63.440  1.00  0.00           H
ATOM    881  CG1 ILE A 641      48.460  36.470  64.260  1.00  0.00           C
ATOM    882 HG11 ILE A 641      48.370  36.020  65.270  1.00  0.00           H
ATOM    883 HG12 ILE A 641      49.020  37.420  64.420  1.00  0.00           H
ATOM    884  CD  ILE A 641      49.310  35.600  63.320  1.00  0.00           C
ATOM    885  HD1 ILE A 641      48.820  34.700  62.870  1.00  0.00           H
ATOM    886  HD2 ILE A 641      50.300  35.350  63.760  1.00  0.00           H
ATOM    887  HD3 ILE A 641      49.470  36.090  62.340  1.00  0.00           H
ATOM    888  C   ILE A 641      45.640  37.430  61.690  1.00  0.00           C
ATOM    889  O   ILE A 641      45.280  36.720  60.770  1.00  0.00           O
ATOM    890  N   GLU A 642      44.940  38.550  62.060  1.00  0.00           N
ATOM    891  HN  GLU A 642      45.360  39.170  62.720  1.00  0.00           H
ATOM    892  CA  GLU A 642      43.680  39.000  61.530  1.00  0.00           C
ATOM    893  HA  GLU A 642      42.970  38.210  61.710  1.00  0.00           H
ATOM    894  CB  GLU A 642      43.240  40.200  62.330  1.00  0.00           C
ATOM    895  HB1 GLU A 642      42.220  40.570  62.110  1.00  0.00           H
ATOM    896  HB2 GLU A 642      43.960  41.020  62.130  1.00  0.00           H
ATOM    897  CG  GLU A 642      43.090  39.830  63.890  1.00  0.00           C
ATOM    898  HG1 GLU A 642      43.080  38.740  64.130  1.00  0.00           H
ATOM    899  HG2 GLU A 642      42.100  40.150  64.250  1.00  0.00           H
ATOM    900  CD  GLU A 642      44.150  40.530  64.780  1.00  0.00           C
ATOM    901  OE1 GLU A 642      43.810  41.050  65.880  1.00  0.00           O
ATOM    902  OE2 GLU A 642      45.370  40.500  64.410  1.00  0.00           O
ATOM    903  C   GLU A 642      43.730  39.440  60.030  1.00  0.00           C
ATOM    904  O   GLU A 642      42.840  39.240  59.220  1.00  0.00           O
ATOM    905  N   SER A 643      44.850  40.100  59.640  1.00  0.00           N
ATOM    906  HN  SER A 643      45.480  40.370  60.360  1.00  0.00           H
ATOM    907  CA  SER A 643      45.200  40.560  58.290  1.00  0.00           C
ATOM    908  HA  SER A 643      44.330  41.100  57.950  1.00  0.00           H
ATOM    909  CB  SER A 643      46.430  41.470  58.260  1.00  0.00           C
ATOM    910  HB1 SER A 643      46.520  41.770  57.190  1.00  0.00           H
ATOM    911  HB2 SER A 643      47.390  40.960  58.500  1.00  0.00           H
ATOM    912  OG  SER A 643      46.260  42.630  59.050  1.00  0.00           O
ATOM    913  HG1 SER A 643      46.280  42.430  59.990  1.00  0.00           H
ATOM    914  C   SER A 643      45.280  39.360  57.370  1.00  0.00           C
ATOM    915  O   SER A 643      44.860  39.260  56.210  1.00  0.00           O
ATOM    916  N   LEU A 644      45.870  38.290  57.890  1.00  0.00           N
ATOM    917  HN  LEU A 644      46.250  38.280  58.800  1.00  0.00           H
ATOM    918  CA  LEU A 644      45.870  36.990  57.260  1.00  0.00           C
ATOM    919  HA  LEU A 644      46.260  37.260  56.290  1.00  0.00           H
ATOM    920  CB  LEU A 644      46.910  36.000  57.830  1.00  0.00           C
ATOM    921  HB1 LEU A 644      46.660  34.940  57.570  1.00  0.00           H
ATOM    922  HB2 LEU A 644      46.820  35.920  58.940  1.00  0.00           H
ATOM    923  CG  LEU A 644      48.370  36.260  57.490  1.00  0.00           C
ATOM    924  HG  LEU A 644      48.610  37.230  57.970  1.00  0.00           H
ATOM    925  CD1 LEU A 644      49.240  35.200  58.150  1.00  0.00           C
ATOM    926 HD11 LEU A 644      49.440  35.410  59.230  1.00  0.00           H
ATOM    927 HD12 LEU A 644      50.230  35.230  57.660  1.00  0.00           H
ATOM    928 HD13 LEU A 644      48.870  34.160  58.020  1.00  0.00           H
ATOM    929  CD2 LEU A 644      48.710  36.370  56.070  1.00  0.00           C
ATOM    930 HD21 LEU A 644      48.460  35.380  55.610  1.00  0.00           H
ATOM    931 HD22 LEU A 644      49.800  36.530  56.010  1.00  0.00           H
ATOM    932 HD23 LEU A 644      48.290  37.190  55.470  1.00  0.00           H
ATOM    933  C   LEU A 644      44.530  36.280  57.120  1.00  0.00           C
ATOM    934  O   LEU A 644      44.040  35.870  56.070  1.00  0.00           O
ATOM    935  N   PHE A 645      43.780  36.250  58.220  1.00  0.00           N
ATOM    936  HN  PHE A 645      44.030  36.500  59.150  1.00  0.00           H
ATOM    937  CA  PHE A 645      42.400  35.760  58.240  1.00  0.00           C
ATOM    938  HA  PHE A 645      42.350  34.780  57.800  1.00  0.00           H
ATOM    939  CB  PHE A 645      41.980  35.640  59.730  1.00  0.00           C
ATOM    940  HB1 PHE A 645      41.890  36.700  60.060  1.00  0.00           H
ATOM    941  HB2 PHE A 645      42.690  35.010  60.330  1.00  0.00           H
ATOM    942  CG  PHE A 645      40.750  34.880  60.040  1.00  0.00           C
ATOM    943  CD1 PHE A 645      40.210  34.870  61.360  1.00  0.00           C
ATOM    944  HD1 PHE A 645      40.830  35.360  62.100  1.00  0.00           H
ATOM    945  CE1 PHE A 645      39.040  34.280  61.690  1.00  0.00           C
ATOM    946  HE1 PHE A 645      38.770  34.150  62.720  1.00  0.00           H
ATOM    947  CZ  PHE A 645      38.260  33.700  60.710  1.00  0.00           C
ATOM    948  HZ  PHE A 645      37.260  33.360  60.940  1.00  0.00           H
ATOM    949  CD2 PHE A 645      39.900  34.250  59.070  1.00  0.00           C
ATOM    950  HD2 PHE A 645      40.290  34.140  58.070  1.00  0.00           H
ATOM    951  CE2 PHE A 645      38.690  33.610  59.400  1.00  0.00           C
ATOM    952  HE2 PHE A 645      38.040  33.180  58.660  1.00  0.00           H
ATOM    953  C   PHE A 645      41.320  36.460  57.400  1.00  0.00           C
ATOM    954  O   PHE A 645      40.560  35.910  56.610  1.00  0.00           O
ATOM    955  N   GLY A 646      41.310  37.860  57.420  1.00  0.00           N
ATOM    956  HN  GLY A 646      41.940  38.370  58.010  1.00  0.00           H
ATOM    957  CA  GLY A 646      40.500  38.620  56.440  1.00  0.00           C
ATOM    958  HA1 GLY A 646      40.680  39.680  56.510  1.00  0.00           H
ATOM    959  HA2 GLY A 646      39.490  38.270  56.620  1.00  0.00           H
ATOM    960  C   GLY A 646      40.850  38.390  55.020  1.00  0.00           C
ATOM    961  O   GLY A 646      40.000  38.370  54.140  1.00  0.00           O
ATOM    962  N   ALA A 647      42.160  38.280  54.720  1.00  0.00           N
ATOM    963  HN  ALA A 647      42.820  38.400  55.450  1.00  0.00           H
ATOM    964  CA  ALA A 647      42.590  38.090  53.310  1.00  0.00           C
ATOM    965  HA  ALA A 647      42.080  38.850  52.730  1.00  0.00           H
ATOM    966  CB  ALA A 647      44.110  38.270  53.110  1.00  0.00           C
ATOM    967  HB1 ALA A 647      44.670  37.430  53.570  1.00  0.00           H
ATOM    968  HB2 ALA A 647      44.510  39.240  53.480  1.00  0.00           H
ATOM    969  HB3 ALA A 647      44.220  38.250  52.020  1.00  0.00           H
ATOM    970  C   ALA A 647      42.150  36.760  52.740  1.00  0.00           C
ATOM    971  O   ALA A 647      41.660  36.690  51.610  1.00  0.00           O
ATOM    972  N   SER A 648      42.290  35.700  53.560  1.00  0.00           N
ATOM    973  HN  SER A 648      42.760  35.870  54.430  1.00  0.00           H
ATOM    974  CA  SER A 648      41.960  34.310  53.370  1.00  0.00           C
ATOM    975  HA  SER A 648      42.390  34.020  52.410  1.00  0.00           H
ATOM    976  CB  SER A 648      42.630  33.310  54.350  1.00  0.00           C
ATOM    977  HB1 SER A 648      43.700  33.610  54.330  1.00  0.00           H
ATOM    978  HB2 SER A 648      42.510  32.270  53.980  1.00  0.00           H
ATOM    979  OG  SER A 648      42.210  33.460  55.700  1.00  0.00           O
ATOM    980  HG1 SER A 648      42.600  34.270  56.040  1.00  0.00           H
ATOM    981  C   SER A 648      40.420  34.110  53.350  1.00  0.00           C
ATOM    982  O   SER A 648      39.850  33.500  52.470  1.00  0.00           O
ATOM    983  N   LEU A 649      39.630  34.750  54.200  1.00  0.00           N
ATOM    984  HN  LEU A 649      39.970  35.440  54.840  1.00  0.00           H
ATOM    985  CA  LEU A 649      38.180  34.790  54.160  1.00  0.00           C
ATOM    986  HA  LEU A 649      37.890  33.750  54.110  1.00  0.00           H
ATOM    987  CB  LEU A 649      37.720  35.350  55.580  1.00  0.00           C
ATOM    988  HB1 LEU A 649      38.110  36.390  55.520  1.00  0.00           H
ATOM    989  HB2 LEU A 649      38.340  34.730  56.250  1.00  0.00           H
ATOM    990  CG  LEU A 649      36.270  35.370  55.890  1.00  0.00           C
ATOM    991  HG  LEU A 649      35.740  36.030  55.180  1.00  0.00           H
ATOM    992  CD1 LEU A 649      35.540  33.990  55.780  1.00  0.00           C
ATOM    993 HD11 LEU A 649      36.000  33.450  56.620  1.00  0.00           H
ATOM    994 HD12 LEU A 649      35.670  33.420  54.840  1.00  0.00           H
ATOM    995 HD13 LEU A 649      34.450  34.140  55.960  1.00  0.00           H
ATOM    996  CD2 LEU A 649      35.970  35.970  57.310  1.00  0.00           C
ATOM    997 HD21 LEU A 649      36.130  35.200  58.090  1.00  0.00           H
ATOM    998 HD22 LEU A 649      34.930  36.360  57.360  1.00  0.00           H
ATOM    999 HD23 LEU A 649      36.550  36.870  57.600  1.00  0.00           H
ATOM   1000  C   LEU A 649      37.570  35.460  53.000  1.00  0.00           C
ATOM   1001  O   LEU A 649      36.790  34.920  52.270  1.00  0.00           O
ATOM   1002  N   THR A 650      38.000  36.720  52.610  1.00  0.00           N
ATOM   1003  HN  THR A 650      38.560  37.210  53.270  1.00  0.00           H
ATOM   1004  CA  THR A 650      37.550  37.440  51.400  1.00  0.00           C
ATOM   1005  HA  THR A 650      36.470  37.390  51.420  1.00  0.00           H
ATOM   1006  CB  THR A 650      37.880  38.970  51.380  1.00  0.00           C
ATOM   1007  HB  THR A 650      38.730  39.180  50.690  1.00  0.00           H
ATOM   1008  OG1 THR A 650      38.140  39.510  52.630  1.00  0.00           O
ATOM   1009  HG1 THR A 650      38.920  39.130  53.020  1.00  0.00           H
ATOM   1010  CG2 THR A 650      36.670  39.890  50.870  1.00  0.00           C
ATOM   1011 HG21 THR A 650      35.830  39.910  51.600  1.00  0.00           H
ATOM   1012 HG22 THR A 650      36.220  39.420  49.980  1.00  0.00           H
ATOM   1013 HG23 THR A 650      37.080  40.910  50.790  1.00  0.00           H
ATOM   1014  C   THR A 650      37.940  36.820  50.050  1.00  0.00           C
ATOM   1015  O   THR A 650      37.170  36.750  49.070  1.00  0.00           O
ATOM   1016  N   GLY A 651      39.180  36.260  49.990  1.00  0.00           N
ATOM   1017  HN  GLY A 651      39.760  36.220  50.810  1.00  0.00           H
ATOM   1018  CA  GLY A 651      39.820  35.870  48.780  1.00  0.00           C
ATOM   1019  HA1 GLY A 651      40.890  35.820  48.960  1.00  0.00           H
ATOM   1020  HA2 GLY A 651      39.500  36.550  48.010  1.00  0.00           H
ATOM   1021  C   GLY A 651      39.330  34.470  48.360  1.00  0.00           C
ATOM   1022  O   GLY A 651      39.170  34.260  47.210  1.00  0.00           O
ATOM   1023  N   ILE A 652      39.110  33.580  49.300  1.00  0.00           N
ATOM   1024  HN  ILE A 652      39.170  33.890  50.250  1.00  0.00           H
ATOM   1025  CA  ILE A 652      38.800  32.160  49.140  1.00  0.00           C
ATOM   1026  HA  ILE A 652      39.470  31.730  48.410  1.00  0.00           H
ATOM   1027  CB  ILE A 652      38.980  31.240  50.390  1.00  0.00           C
ATOM   1028  HB  ILE A 652      40.020  31.370  50.770  1.00  0.00           H
ATOM   1029  CG2 ILE A 652      37.840  31.570  51.410  1.00  0.00           C
ATOM   1030 HG21 ILE A 652      36.790  31.340  51.120  1.00  0.00           H
ATOM   1031 HG22 ILE A 652      37.850  32.640  51.710  1.00  0.00           H
ATOM   1032 HG23 ILE A 652      38.090  31.070  52.370  1.00  0.00           H
ATOM   1033  CG1 ILE A 652      38.820  29.820  49.960  1.00  0.00           C
ATOM   1034 HG11 ILE A 652      39.030  29.600  48.890  1.00  0.00           H
ATOM   1035 HG12 ILE A 652      37.730  29.610  49.950  1.00  0.00           H
ATOM   1036  CD  ILE A 652      39.560  28.810  50.900  1.00  0.00           C
ATOM   1037  HD1 ILE A 652      40.530  29.220  51.280  1.00  0.00           H
ATOM   1038  HD2 ILE A 652      39.760  27.860  50.370  1.00  0.00           H
ATOM   1039  HD3 ILE A 652      38.970  28.600  51.820  1.00  0.00           H
ATOM   1040  C   ILE A 652      37.420  31.960  48.460  1.00  0.00           C
ATOM   1041  O   ILE A 652      37.280  31.250  47.460  1.00  0.00           O
ATOM   1042  N   ALA A 653      36.380  32.630  48.890  1.00  0.00           N
ATOM   1043  HN  ALA A 653      36.580  33.260  49.640  1.00  0.00           H
ATOM   1044  CA  ALA A 653      35.080  32.640  48.240  1.00  0.00           C
ATOM   1045  HA  ALA A 653      34.760  31.640  48.020  1.00  0.00           H
ATOM   1046  CB  ALA A 653      34.000  33.390  49.090  1.00  0.00           C
ATOM   1047  HB1 ALA A 653      34.030  32.990  50.130  1.00  0.00           H
ATOM   1048  HB2 ALA A 653      32.960  33.150  48.780  1.00  0.00           H
ATOM   1049  HB3 ALA A 653      34.140  34.490  49.070  1.00  0.00           H
ATOM   1050  C   ALA A 653      35.110  33.310  46.910  1.00  0.00           C
ATOM   1051  O   ALA A 653      34.560  32.820  45.900  1.00  0.00           O
ATOM   1052  N   TYR A 654      35.890  34.390  46.760  1.00  0.00           N
ATOM   1053  HN  TYR A 654      36.330  34.800  47.550  1.00  0.00           H
ATOM   1054  CA  TYR A 654      35.990  35.090  45.580  1.00  0.00           C
ATOM   1055  HA  TYR A 654      35.060  35.400  45.120  1.00  0.00           H
ATOM   1056  CB  TYR A 654      36.650  36.490  45.890  1.00  0.00           C
ATOM   1057  HB1 TYR A 654      37.560  36.300  46.490  1.00  0.00           H
ATOM   1058  HB2 TYR A 654      36.020  36.990  46.650  1.00  0.00           H
ATOM   1059  CG  TYR A 654      37.020  37.400  44.780  1.00  0.00           C
ATOM   1060  CD1 TYR A 654      38.030  37.010  43.850  1.00  0.00           C
ATOM   1061  HD1 TYR A 654      38.510  36.060  43.860  1.00  0.00           H
ATOM   1062  CE1 TYR A 654      38.540  37.930  42.910  1.00  0.00           C
ATOM   1063  HE1 TYR A 654      39.390  37.590  42.330  1.00  0.00           H
ATOM   1064  CZ  TYR A 654      38.070  39.230  42.860  1.00  0.00           C
ATOM   1065  OH  TYR A 654      38.560  40.250  42.010  1.00  0.00           O
ATOM   1066  HH  TYR A 654      39.270  39.980  41.430  1.00  0.00           H
ATOM   1067  CD2 TYR A 654      36.560  38.700  44.730  1.00  0.00           C
ATOM   1068  HD2 TYR A 654      35.870  38.970  45.520  1.00  0.00           H
ATOM   1069  CE2 TYR A 654      37.060  39.610  43.770  1.00  0.00           C
ATOM   1070  HE2 TYR A 654      36.640  40.600  43.790  1.00  0.00           H
ATOM   1071  C   TYR A 654      36.650  34.290  44.430  1.00  0.00           C
ATOM   1072  O   TYR A 654      36.180  34.150  43.320  1.00  0.00           O
ATOM   1073  N   SER A 655      37.750  33.670  44.730  1.00  0.00           N
ATOM   1074  HN  SER A 655      38.180  33.850  45.620  1.00  0.00           H
ATOM   1075  CA  SER A 655      38.380  32.670  43.840  1.00  0.00           C
ATOM   1076  HA  SER A 655      38.470  33.150  42.870  1.00  0.00           H
ATOM   1077  CB  SER A 655      39.810  32.250  44.250  1.00  0.00           C
ATOM   1078  HB1 SER A 655      40.460  33.140  44.140  1.00  0.00           H
ATOM   1079  HB2 SER A 655      40.150  31.410  43.600  1.00  0.00           H
ATOM   1080  OG  SER A 655      39.880  31.880  45.600  1.00  0.00           O
ATOM   1081  HG1 SER A 655      39.670  32.660  46.110  1.00  0.00           H
ATOM   1082  C   SER A 655      37.620  31.400  43.480  1.00  0.00           C
ATOM   1083  O   SER A 655      37.580  31.090  42.270  1.00  0.00           O
ATOM   1084  N   LEU A 656      37.120  30.800  44.510  1.00  0.00           N
ATOM   1085  HN  LEU A 656      37.300  31.090  45.440  1.00  0.00           H
ATOM   1086  CA  LEU A 656      36.370  29.600  44.340  1.00  0.00           C
ATOM   1087  HA  LEU A 656      37.060  28.860  43.960  1.00  0.00           H
ATOM   1088  CB  LEU A 656      35.830  29.100  45.730  1.00  0.00           C
ATOM   1089  HB1 LEU A 656      35.330  29.920  46.250  1.00  0.00           H
ATOM   1090  HB2 LEU A 656      36.750  28.840  46.300  1.00  0.00           H
ATOM   1091  CG  LEU A 656      35.040  27.820  45.730  1.00  0.00           C
ATOM   1092  HG  LEU A 656      34.110  27.920  45.120  1.00  0.00           H
ATOM   1093  CD1 LEU A 656      35.740  26.570  45.190  1.00  0.00           C
ATOM   1094 HD11 LEU A 656      36.650  26.350  45.780  1.00  0.00           H
ATOM   1095 HD12 LEU A 656      36.150  26.680  44.160  1.00  0.00           H
ATOM   1096 HD13 LEU A 656      35.120  25.650  45.180  1.00  0.00           H
ATOM   1097  CD2 LEU A 656      34.440  27.510  47.070  1.00  0.00           C
ATOM   1098 HD21 LEU A 656      34.080  28.470  47.510  1.00  0.00           H
ATOM   1099 HD22 LEU A 656      35.170  27.210  47.840  1.00  0.00           H
ATOM   1100 HD23 LEU A 656      33.610  26.770  46.990  1.00  0.00           H
ATOM   1101  C   LEU A 656      35.200  29.640  43.370  1.00  0.00           C
ATOM   1102  O   LEU A 656      35.040  28.830  42.450  1.00  0.00           O
ATOM   1103  N   PHE A 657      34.340  30.670  43.530  1.00  0.00           N
ATOM   1104  HN  PHE A 657      34.610  31.320  44.240  1.00  0.00           H
ATOM   1105  CA  PHE A 657      33.090  30.870  42.790  1.00  0.00           C
ATOM   1106  HA  PHE A 657      32.820  29.970  42.260  1.00  0.00           H
ATOM   1107  CB  PHE A 657      31.860  31.250  43.700  1.00  0.00           C
ATOM   1108  HB1 PHE A 657      30.960  31.450  43.090  1.00  0.00           H
ATOM   1109  HB2 PHE A 657      32.120  32.140  44.310  1.00  0.00           H
ATOM   1110  CG  PHE A 657      31.610  30.140  44.640  1.00  0.00           C
ATOM   1111  CD1 PHE A 657      31.730  30.200  46.050  1.00  0.00           C
ATOM   1112  HD1 PHE A 657      32.050  31.120  46.520  1.00  0.00           H
ATOM   1113  CE1 PHE A 657      31.620  28.940  46.690  1.00  0.00           C
ATOM   1114  HE1 PHE A 657      31.730  28.980  47.760  1.00  0.00           H
ATOM   1115  CZ  PHE A 657      31.180  27.730  46.130  1.00  0.00           C
ATOM   1116  HZ  PHE A 657      31.140  26.850  46.740  1.00  0.00           H
ATOM   1117  CD2 PHE A 657      31.330  28.930  44.040  1.00  0.00           C
ATOM   1118  HD2 PHE A 657      31.150  28.870  42.980  1.00  0.00           H
ATOM   1119  CE2 PHE A 657      31.110  27.760  44.720  1.00  0.00           C
ATOM   1120  HE2 PHE A 657      30.800  26.850  44.220  1.00  0.00           H
ATOM   1121  C   PHE A 657      33.340  31.840  41.640  1.00  0.00           C
ATOM   1122  O   PHE A 657      32.430  32.230  40.870  1.00  0.00           O
ATOM   1123  N   ALA A 658      34.640  32.280  41.440  1.00  0.00           N
ATOM   1124  HN  ALA A 658      35.300  32.080  42.160  1.00  0.00           H
ATOM   1125  CA  ALA A 658      35.160  33.010  40.290  1.00  0.00           C
ATOM   1126  HA  ALA A 658      36.190  33.210  40.560  1.00  0.00           H
ATOM   1127  CB  ALA A 658      35.190  32.100  39.070  1.00  0.00           C
ATOM   1128  HB1 ALA A 658      35.790  31.260  39.470  1.00  0.00           H
ATOM   1129  HB2 ALA A 658      35.650  32.600  38.200  1.00  0.00           H
ATOM   1130  HB3 ALA A 658      34.130  31.860  38.870  1.00  0.00           H
ATOM   1131  C   ALA A 658      34.350  34.300  39.880  1.00  0.00           C
ATOM   1132  O   ALA A 658      33.780  34.480  38.770  1.00  0.00           O
ATOM   1133  N   GLY A 659      34.430  35.340  40.770  1.00  0.00           N
ATOM   1134  HN  GLY A 659      34.600  35.080  41.710  1.00  0.00           H
ATOM   1135  CA  GLY A 659      34.160  36.750  40.450  1.00  0.00           C
ATOM   1136  HA1 GLY A 659      34.260  37.400  41.310  1.00  0.00           H
ATOM   1137  HA2 GLY A 659      33.160  36.770  40.060  1.00  0.00           H
ATOM   1138  C   GLY A 659      35.110  37.320  39.380  1.00  0.00           C
ATOM   1139  O   GLY A 659      34.730  38.160  38.590  1.00  0.00           O
ATOM   1140  N   GLN A 660      36.300  36.780  39.390  1.00  0.00           N
ATOM   1141  HN  GLN A 660      36.540  36.230  40.200  1.00  0.00           H
ATOM   1142  CA  GLN A 660      37.350  37.060  38.470  1.00  0.00           C
ATOM   1143  HA  GLN A 660      37.100  36.730  37.470  1.00  0.00           H
ATOM   1144  CB  GLN A 660      37.720  38.610  38.370  1.00  0.00           C
ATOM   1145  HB1 GLN A 660      37.860  39.090  39.350  1.00  0.00           H
ATOM   1146  HB2 GLN A 660      36.880  39.110  37.840  1.00  0.00           H
ATOM   1147  CG  GLN A 660      38.970  39.010  37.560  1.00  0.00           C
ATOM   1148  HG1 GLN A 660      39.840  38.700  38.180  1.00  0.00           H
ATOM   1149  HG2 GLN A 660      39.010  40.110  37.420  1.00  0.00           H
ATOM   1150  CD  GLN A 660      38.990  38.280  36.270  1.00  0.00           C
ATOM   1151  OE1 GLN A 660      39.620  37.250  36.170  1.00  0.00           O
ATOM   1152  NE2 GLN A 660      38.480  38.930  35.210  1.00  0.00           N
ATOM   1153 HE21 GLN A 660      38.660  38.650  34.270  1.00  0.00           H
ATOM   1154 HE22 GLN A 660      37.750  39.620  35.280  1.00  0.00           H
ATOM   1155  C   GLN A 660      38.640  36.360  39.010  1.00  0.00           C
ATOM   1156  O   GLN A 660      39.400  36.980  39.780  1.00  0.00           O
ATOM   1157  N   PRO A 661      38.880  35.070  38.640  1.00  0.00           N
ATOM   1158  CD  PRO A 661      38.170  34.400  37.550  1.00  0.00           C
ATOM   1159  HD1 PRO A 661      38.370  34.850  36.550  1.00  0.00           H
ATOM   1160  HD2 PRO A 661      37.090  34.330  37.780  1.00  0.00           H
ATOM   1161  CA  PRO A 661      39.840  34.160  39.360  1.00  0.00           C
ATOM   1162  HA  PRO A 661      39.770  34.330  40.430  1.00  0.00           H
ATOM   1163  CB  PRO A 661      39.350  32.770  38.820  1.00  0.00           C
ATOM   1164  HB1 PRO A 661      38.480  32.460  39.440  1.00  0.00           H
ATOM   1165  HB2 PRO A 661      40.140  31.990  38.790  1.00  0.00           H
ATOM   1166  CG  PRO A 661      38.810  33.100  37.430  1.00  0.00           C
ATOM   1167  HG1 PRO A 661      39.660  33.090  36.710  1.00  0.00           H
ATOM   1168  HG2 PRO A 661      38.120  32.380  36.930  1.00  0.00           H
ATOM   1169  C   PRO A 661      41.250  34.480  38.970  1.00  0.00           C
ATOM   1170  O   PRO A 661      42.140  33.790  39.290  1.00  0.00           O
ATOM   1171  N   LEU A 662      41.500  35.640  38.290  1.00  0.00           N
ATOM   1172  HN  LEU A 662      40.740  36.220  37.990  1.00  0.00           H
ATOM   1173  CA  LEU A 662      42.880  36.060  37.890  1.00  0.00           C
ATOM   1174  HA  LEU A 662      43.590  35.280  38.150  1.00  0.00           H
ATOM   1175  CB  LEU A 662      42.970  36.370  36.310  1.00  0.00           C
ATOM   1176  HB1 LEU A 662      44.020  36.600  36.050  1.00  0.00           H
ATOM   1177  HB2 LEU A 662      42.310  37.240  36.100  1.00  0.00           H
ATOM   1178  CG  LEU A 662      42.640  35.040  35.560  1.00  0.00           C
ATOM   1179  HG  LEU A 662      41.530  34.990  35.600  1.00  0.00           H
ATOM   1180  CD1 LEU A 662      42.900  35.190  34.080  1.00  0.00           C
ATOM   1181 HD11 LEU A 662      42.110  35.800  33.610  1.00  0.00           H
ATOM   1182 HD12 LEU A 662      42.850  34.200  33.580  1.00  0.00           H
ATOM   1183 HD13 LEU A 662      43.860  35.730  33.880  1.00  0.00           H
ATOM   1184  CD2 LEU A 662      43.310  33.740  35.970  1.00  0.00           C
ATOM   1185 HD21 LEU A 662      43.060  32.930  35.230  1.00  0.00           H
ATOM   1186 HD22 LEU A 662      43.140  33.410  37.010  1.00  0.00           H
ATOM   1187 HD23 LEU A 662      44.410  33.850  35.880  1.00  0.00           H
ATOM   1188  C   LEU A 662      43.380  37.250  38.690  1.00  0.00           C
ATOM   1189  O   LEU A 662      44.590  37.550  38.750  1.00  0.00           O
ATOM   1190  N   THR A 663      42.530  37.980  39.450  1.00  0.00           N
ATOM   1191  HN  THR A 663      41.560  37.770  39.410  1.00  0.00           H
ATOM   1192  CA  THR A 663      42.990  39.070  40.330  1.00  0.00           C
ATOM   1193  HA  THR A 663      43.880  39.530  39.940  1.00  0.00           H
ATOM   1194  CB  THR A 663      41.940  40.150  40.520  1.00  0.00           C
ATOM   1195  HB  THR A 663      42.160  40.800  41.390  1.00  0.00           H
ATOM   1196  OG1 THR A 663      40.660  39.570  40.670  1.00  0.00           O
ATOM   1197  HG1 THR A 663      40.720  38.670  41.020  1.00  0.00           H
ATOM   1198  CG2 THR A 663      41.830  41.010  39.250  1.00  0.00           C
ATOM   1199 HG21 THR A 663      41.300  41.960  39.520  1.00  0.00           H
ATOM   1200 HG22 THR A 663      41.190  40.500  38.490  1.00  0.00           H
ATOM   1201 HG23 THR A 663      42.860  41.140  38.860  1.00  0.00           H
ATOM   1202  C   THR A 663      43.320  38.510  41.660  1.00  0.00           C
ATOM   1203  O   THR A 663      42.510  37.950  42.340  1.00  0.00           O
ATOM   1204  N   ILE A 664      44.620  38.620  42.050  1.00  0.00           N
ATOM   1205  HN  ILE A 664      45.320  38.980  41.430  1.00  0.00           H
ATOM   1206  CA  ILE A 664      45.090  38.210  43.360  1.00  0.00           C
ATOM   1207  HA  ILE A 664      44.530  37.310  43.590  1.00  0.00           H
ATOM   1208  CB  ILE A 664      46.510  37.810  43.400  1.00  0.00           C
ATOM   1209  HB  ILE A 664      47.160  38.690  43.170  1.00  0.00           H
ATOM   1210  CG2 ILE A 664      46.900  37.370  44.840  1.00  0.00           C
ATOM   1211 HG21 ILE A 664      47.040  38.200  45.570  1.00  0.00           H
ATOM   1212 HG22 ILE A 664      47.860  36.800  44.800  1.00  0.00           H
ATOM   1213 HG23 ILE A 664      46.110  36.630  45.080  1.00  0.00           H
ATOM   1214  CG1 ILE A 664      46.890  36.710  42.320  1.00  0.00           C
ATOM   1215 HG11 ILE A 664      47.990  36.630  42.260  1.00  0.00           H
ATOM   1216 HG12 ILE A 664      46.550  37.110  41.340  1.00  0.00           H
ATOM   1217  CD  ILE A 664      46.220  35.410  42.530  1.00  0.00           C
ATOM   1218  HD1 ILE A 664      46.580  34.600  41.870  1.00  0.00           H
ATOM   1219  HD2 ILE A 664      45.140  35.570  42.370  1.00  0.00           H
ATOM   1220  HD3 ILE A 664      46.400  35.120  43.590  1.00  0.00           H
ATOM   1221  C   ILE A 664      44.730  39.360  44.360  1.00  0.00           C
ATOM   1222  O   ILE A 664      45.260  40.490  44.220  1.00  0.00           O
ATOM   1223  N   LEU A 665      43.900  39.170  45.440  1.00  0.00           N
ATOM   1224  HN  LEU A 665      43.370  38.320  45.480  1.00  0.00           H
ATOM   1225  CA  LEU A 665      43.810  39.990  46.670  1.00  0.00           C
ATOM   1226  HA  LEU A 665      43.640  41.040  46.400  1.00  0.00           H
ATOM   1227  CB  LEU A 665      42.490  39.620  47.470  1.00  0.00           C
ATOM   1228  HB1 LEU A 665      42.490  40.300  48.350  1.00  0.00           H
ATOM   1229  HB2 LEU A 665      42.680  38.590  47.840  1.00  0.00           H
ATOM   1230  CG  LEU A 665      41.150  39.710  46.730  1.00  0.00           C
ATOM   1231  HG  LEU A 665      41.180  40.560  46.000  1.00  0.00           H
ATOM   1232  CD1 LEU A 665      40.680  38.450  45.910  1.00  0.00           C
ATOM   1233 HD11 LEU A 665      41.340  38.350  45.010  1.00  0.00           H
ATOM   1234 HD12 LEU A 665      39.620  38.690  45.670  1.00  0.00           H
ATOM   1235 HD13 LEU A 665      40.670  37.510  46.480  1.00  0.00           H
ATOM   1236  CD2 LEU A 665      40.060  40.020  47.760  1.00  0.00           C
ATOM   1237 HD21 LEU A 665      39.090  40.150  47.230  1.00  0.00           H
ATOM   1238 HD22 LEU A 665      40.100  40.940  48.410  1.00  0.00           H
ATOM   1239 HD23 LEU A 665      40.040  39.130  48.420  1.00  0.00           H
ATOM   1240  C   LEU A 665      45.160  40.010  47.510  1.00  0.00           C
ATOM   1241  O   LEU A 665      45.960  39.080  47.560  1.00  0.00           O
ATOM   1242  N   GLY A 666      45.410  41.230  48.110  1.00  0.00           N
ATOM   1243  HN  GLY A 666      44.750  41.980  48.030  1.00  0.00           H
ATOM   1244  CA  GLY A 666      46.560  41.520  48.970  1.00  0.00           C
ATOM   1245  HA1 GLY A 666      47.440  41.770  48.380  1.00  0.00           H
ATOM   1246  HA2 GLY A 666      46.560  40.770  49.740  1.00  0.00           H
ATOM   1247  C   GLY A 666      46.130  42.750  49.700  1.00  0.00           C
ATOM   1248  O   GLY A 666      44.990  43.190  49.620  1.00  0.00           O
ATOM   1249  N   SER A 667      47.030  43.320  50.530  1.00  0.00           N
ATOM   1250  HN  SER A 667      47.970  42.990  50.590  1.00  0.00           H
ATOM   1251  CA  SER A 667      46.690  44.490  51.280  1.00  0.00           C
ATOM   1252  HA  SER A 667      45.780  44.200  51.770  1.00  0.00           H
ATOM   1253  CB  SER A 667      47.730  44.860  52.370  1.00  0.00           C
ATOM   1254  HB1 SER A 667      47.650  44.170  53.230  1.00  0.00           H
ATOM   1255  HB2 SER A 667      47.540  45.870  52.750  1.00  0.00           H
ATOM   1256  OG  SER A 667      49.090  44.790  51.850  1.00  0.00           O
ATOM   1257  HG1 SER A 667      49.310  45.680  51.580  1.00  0.00           H
ATOM   1258  C   SER A 667      46.420  45.770  50.540  1.00  0.00           C
ATOM   1259  O   SER A 667      46.980  46.020  49.520  1.00  0.00           O
ATOM   1260  N   THR A 668      45.410  46.540  50.980  1.00  0.00           N
ATOM   1261  HN  THR A 668      44.990  46.300  51.850  1.00  0.00           H
ATOM   1262  CA  THR A 668      45.290  47.940  50.450  1.00  0.00           C
ATOM   1263  HA  THR A 668      45.810  47.890  49.510  1.00  0.00           H
ATOM   1264  CB  THR A 668      43.870  48.250  50.000  1.00  0.00           C
ATOM   1265  HB  THR A 668      43.790  48.190  48.890  1.00  0.00           H
ATOM   1266  OG1 THR A 668      43.410  49.520  50.410  1.00  0.00           O
ATOM   1267  HG1 THR A 668      42.700  49.730  49.800  1.00  0.00           H
ATOM   1268  CG2 THR A 668      42.840  47.240  50.560  1.00  0.00           C
ATOM   1269 HG21 THR A 668      43.110  46.210  50.250  1.00  0.00           H
ATOM   1270 HG22 THR A 668      41.840  47.530  50.180  1.00  0.00           H
ATOM   1271 HG23 THR A 668      42.860  47.210  51.670  1.00  0.00           H
ATOM   1272  C   THR A 668      45.930  49.040  51.270  1.00  0.00           C
ATOM   1273  O   THR A 668      45.620  49.260  52.490  1.00  0.00           O
ATOM   1274  N   GLY A 669      46.680  49.900  50.610  1.00  0.00           N
ATOM   1275  HN  GLY A 669      46.950  49.630  49.690  1.00  0.00           H
ATOM   1276  CA  GLY A 669      47.190  51.170  51.130  1.00  0.00           C
ATOM   1277  HA1 GLY A 669      47.630  51.660  50.290  1.00  0.00           H
ATOM   1278  HA2 GLY A 669      47.930  50.990  51.880  1.00  0.00           H
ATOM   1279  C   GLY A 669      46.170  52.160  51.670  1.00  0.00           C
ATOM   1280  O   GLY A 669      46.240  52.600  52.820  1.00  0.00           O
ATOM   1281  N   PRO A 670      45.240  52.560  50.800  1.00  0.00           N
ATOM   1282  CD  PRO A 670      45.220  52.380  49.380  1.00  0.00           C
ATOM   1283  HD1 PRO A 670      44.940  51.340  49.100  1.00  0.00           H
ATOM   1284  HD2 PRO A 670      46.200  52.710  48.980  1.00  0.00           H
ATOM   1285  CA  PRO A 670      44.090  53.250  51.290  1.00  0.00           C
ATOM   1286  HA  PRO A 670      44.490  54.190  51.610  1.00  0.00           H
ATOM   1287  CB  PRO A 670      43.090  53.310  50.080  1.00  0.00           C
ATOM   1288  HB1 PRO A 670      42.520  54.260  50.190  1.00  0.00           H
ATOM   1289  HB2 PRO A 670      42.470  52.390  49.990  1.00  0.00           H
ATOM   1290  CG  PRO A 670      44.040  53.240  48.850  1.00  0.00           C
ATOM   1291  HG1 PRO A 670      43.540  52.820  47.950  1.00  0.00           H
ATOM   1292  HG2 PRO A 670      44.490  54.230  48.590  1.00  0.00           H
ATOM   1293  C   PRO A 670      43.370  52.690  52.460  1.00  0.00           C
ATOM   1294  O   PRO A 670      42.840  53.540  53.240  1.00  0.00           O
ATOM   1295  N   VAL A 671      43.210  51.400  52.690  1.00  0.00           N
ATOM   1296  HN  VAL A 671      43.530  50.770  51.980  1.00  0.00           H
ATOM   1297  CA  VAL A 671      42.580  50.750  53.850  1.00  0.00           C
ATOM   1298  HA  VAL A 671      41.670  51.330  53.880  1.00  0.00           H
ATOM   1299  CB  VAL A 671      42.220  49.310  53.580  1.00  0.00           C
ATOM   1300  HB  VAL A 671      43.050  48.800  53.030  1.00  0.00           H
ATOM   1301  CG1 VAL A 671      41.870  48.470  54.870  1.00  0.00           C
ATOM   1302 HG11 VAL A 671      42.790  48.110  55.390  1.00  0.00           H
ATOM   1303 HG12 VAL A 671      41.320  47.520  54.630  1.00  0.00           H
ATOM   1304 HG13 VAL A 671      41.210  49.030  55.570  1.00  0.00           H
ATOM   1305  CG2 VAL A 671      40.970  49.320  52.760  1.00  0.00           C
ATOM   1306 HG21 VAL A 671      40.740  48.280  52.440  1.00  0.00           H
ATOM   1307 HG22 VAL A 671      41.110  49.930  51.840  1.00  0.00           H
ATOM   1308 HG23 VAL A 671      40.180  49.840  53.360  1.00  0.00           H
ATOM   1309  C   VAL A 671      43.460  50.930  55.170  1.00  0.00           C
ATOM   1310  O   VAL A 671      42.910  51.080  56.270  1.00  0.00           O
ATOM   1311  N   LEU A 672      44.810  50.920  55.090  1.00  0.00           N
ATOM   1312  HN  LEU A 672      45.220  50.720  54.200  1.00  0.00           H
ATOM   1313  CA  LEU A 672      45.670  51.320  56.200  1.00  0.00           C
ATOM   1314  HA  LEU A 672      45.430  50.710  57.070  1.00  0.00           H
ATOM   1315  CB  LEU A 672      47.150  51.140  55.790  1.00  0.00           C
ATOM   1316  HB1 LEU A 672      47.360  51.970  55.090  1.00  0.00           H
ATOM   1317  HB2 LEU A 672      47.190  50.200  55.190  1.00  0.00           H
ATOM   1318  CG  LEU A 672      48.260  51.170  56.870  1.00  0.00           C
ATOM   1319  HG  LEU A 672      48.460  52.200  57.230  1.00  0.00           H
ATOM   1320  CD1 LEU A 672      47.910  50.440  58.120  1.00  0.00           C
ATOM   1321 HD11 LEU A 672      47.400  49.490  57.900  1.00  0.00           H
ATOM   1322 HD12 LEU A 672      47.220  51.050  58.740  1.00  0.00           H
ATOM   1323 HD13 LEU A 672      48.820  50.300  58.750  1.00  0.00           H
ATOM   1324  CD2 LEU A 672      49.480  50.520  56.360  1.00  0.00           C
ATOM   1325 HD21 LEU A 672      49.370  49.410  56.480  1.00  0.00           H
ATOM   1326 HD22 LEU A 672      50.170  50.770  57.200  1.00  0.00           H
ATOM   1327 HD23 LEU A 672      49.840  50.770  55.340  1.00  0.00           H
ATOM   1328  C   LEU A 672      45.430  52.810  56.690  1.00  0.00           C
ATOM   1329  O   LEU A 672      45.190  53.130  57.830  1.00  0.00           O
ATOM   1330  N   VAL A 673      45.420  53.790  55.660  1.00  0.00           N
ATOM   1331  HN  VAL A 673      45.600  53.430  54.750  1.00  0.00           H
ATOM   1332  CA  VAL A 673      45.020  55.200  55.790  1.00  0.00           C
ATOM   1333  HA  VAL A 673      45.540  55.520  56.690  1.00  0.00           H
ATOM   1334  CB  VAL A 673      45.190  55.960  54.460  1.00  0.00           C
ATOM   1335  HB  VAL A 673      44.480  55.460  53.770  1.00  0.00           H
ATOM   1336  CG1 VAL A 673      44.880  57.470  54.630  1.00  0.00           C
ATOM   1337 HG11 VAL A 673      43.910  57.650  55.140  1.00  0.00           H
ATOM   1338 HG12 VAL A 673      44.940  58.000  53.660  1.00  0.00           H
ATOM   1339 HG13 VAL A 673      45.630  57.920  55.300  1.00  0.00           H
ATOM   1340  CG2 VAL A 673      46.640  55.750  54.050  1.00  0.00           C
ATOM   1341 HG21 VAL A 673      47.310  56.010  54.910  1.00  0.00           H
ATOM   1342 HG22 VAL A 673      46.840  56.350  53.140  1.00  0.00           H
ATOM   1343 HG23 VAL A 673      46.930  54.680  53.930  1.00  0.00           H
ATOM   1344  C   VAL A 673      43.630  55.370  56.360  1.00  0.00           C
ATOM   1345  O   VAL A 673      43.450  56.210  57.250  1.00  0.00           O
ATOM   1346  N   PHE A 674      42.590  54.660  55.900  1.00  0.00           N
ATOM   1347  HN  PHE A 674      42.750  54.050  55.110  1.00  0.00           H
ATOM   1348  CA  PHE A 674      41.270  54.710  56.420  1.00  0.00           C
ATOM   1349  HA  PHE A 674      40.910  55.730  56.540  1.00  0.00           H
ATOM   1350  CB  PHE A 674      40.270  53.850  55.570  1.00  0.00           C
ATOM   1351  HB1 PHE A 674      40.470  52.770  55.770  1.00  0.00           H
ATOM   1352  HB2 PHE A 674      40.490  54.100  54.520  1.00  0.00           H
ATOM   1353  CG  PHE A 674      38.820  54.250  55.900  1.00  0.00           C
ATOM   1354  CD1 PHE A 674      38.000  55.090  55.040  1.00  0.00           C
ATOM   1355  HD1 PHE A 674      38.470  55.610  54.220  1.00  0.00           H
ATOM   1356  CE1 PHE A 674      36.680  55.280  55.420  1.00  0.00           C
ATOM   1357  HE1 PHE A 674      36.010  55.880  54.830  1.00  0.00           H
ATOM   1358  CZ  PHE A 674      36.070  54.480  56.370  1.00  0.00           C
ATOM   1359  HZ  PHE A 674      35.010  54.520  56.610  1.00  0.00           H
ATOM   1360  CD2 PHE A 674      38.220  53.460  56.860  1.00  0.00           C
ATOM   1361  HD2 PHE A 674      38.780  52.820  57.510  1.00  0.00           H
ATOM   1362  CE2 PHE A 674      36.820  53.620  57.090  1.00  0.00           C
ATOM   1363  HE2 PHE A 674      36.370  52.970  57.830  1.00  0.00           H
ATOM   1364  C   PHE A 674      41.130  54.260  57.860  1.00  0.00           C
ATOM   1365  O   PHE A 674      40.580  55.010  58.690  1.00  0.00           O
ATOM   1366  N   GLU A 675      41.650  52.990  58.280  1.00  0.00           N
ATOM   1367  HN  GLU A 675      42.100  52.380  57.620  1.00  0.00           H
ATOM   1368  CA  GLU A 675      41.770  52.600  59.670  1.00  0.00           C
ATOM   1369  HA  GLU A 675      40.780  52.640  60.100  1.00  0.00           H
ATOM   1370  CB  GLU A 675      42.320  51.160  59.710  1.00  0.00           C
ATOM   1371  HB1 GLU A 675      42.490  50.830  60.760  1.00  0.00           H
ATOM   1372  HB2 GLU A 675      43.310  51.280  59.200  1.00  0.00           H
ATOM   1373  CG  GLU A 675      41.460  50.080  59.020  1.00  0.00           C
ATOM   1374  HG1 GLU A 675      42.050  49.150  58.880  1.00  0.00           H
ATOM   1375  HG2 GLU A 675      41.090  50.380  58.020  1.00  0.00           H
ATOM   1376  CD  GLU A 675      40.200  49.690  59.810  1.00  0.00           C
ATOM   1377  OE1 GLU A 675      39.310  49.060  59.270  1.00  0.00           O
ATOM   1378  OE2 GLU A 675      40.030  50.080  61.050  1.00  0.00           O
ATOM   1379  C   GLU A 675      42.560  53.650  60.510  1.00  0.00           C
ATOM   1380  O   GLU A 675      42.110  54.090  61.570  1.00  0.00           O
ATOM   1381  N   LYS A 676      43.740  54.240  60.060  1.00  0.00           N
ATOM   1382  HN  LYS A 676      44.230  53.860  59.280  1.00  0.00           H
ATOM   1383  CA  LYS A 676      44.360  55.370  60.750  1.00  0.00           C
ATOM   1384  HA  LYS A 676      44.630  55.080  61.760  1.00  0.00           H
ATOM   1385  CB  LYS A 676      45.680  55.670  60.010  1.00  0.00           C
ATOM   1386  HB1 LYS A 676      45.490  55.890  58.930  1.00  0.00           H
ATOM   1387  HB2 LYS A 676      46.270  54.730  59.990  1.00  0.00           H
ATOM   1388  CG  LYS A 676      46.420  56.850  60.680  1.00  0.00           C
ATOM   1389  HG1 LYS A 676      46.300  56.840  61.790  1.00  0.00           H
ATOM   1390  HG2 LYS A 676      46.070  57.860  60.390  1.00  0.00           H
ATOM   1391  CD  LYS A 676      47.930  56.780  60.510  1.00  0.00           C
ATOM   1392  HD1 LYS A 676      48.220  56.860  59.440  1.00  0.00           H
ATOM   1393  HD2 LYS A 676      48.370  55.870  60.970  1.00  0.00           H
ATOM   1394  CE  LYS A 676      48.620  58.030  61.120  1.00  0.00           C
ATOM   1395  HE1 LYS A 676      48.400  58.340  62.160  1.00  0.00           H
ATOM   1396  HE2 LYS A 676      48.500  58.890  60.410  1.00  0.00           H
ATOM   1397  NZ  LYS A 676      50.150  57.820  61.080  1.00  0.00           N
ATOM   1398  HZ1 LYS A 676      50.400  57.050  61.750  1.00  0.00           H
ATOM   1399  HZ2 LYS A 676      50.820  58.610  61.200  1.00  0.00           H
ATOM   1400  HZ3 LYS A 676      50.270  57.450  60.110  1.00  0.00           H
ATOM   1401  C   LYS A 676      43.500  56.610  60.890  1.00  0.00           C
ATOM   1402  O   LYS A 676      43.490  57.310  61.890  1.00  0.00           O
ATOM   1403  N   ILE A 677      42.790  57.030  59.840  1.00  0.00           N
ATOM   1404  HN  ILE A 677      43.050  56.710  58.940  1.00  0.00           H
ATOM   1405  CA  ILE A 677      41.730  58.030  59.980  1.00  0.00           C
ATOM   1406  HA  ILE A 677      42.220  58.890  60.400  1.00  0.00           H
ATOM   1407  CB  ILE A 677      41.090  58.450  58.650  1.00  0.00           C
ATOM   1408  HB  ILE A 677      40.750  57.550  58.080  1.00  0.00           H
ATOM   1409  CG2 ILE A 677      39.920  59.440  58.880  1.00  0.00           C
ATOM   1410 HG21 ILE A 677      40.310  60.410  59.240  1.00  0.00           H
ATOM   1411 HG22 ILE A 677      39.180  59.050  59.620  1.00  0.00           H
ATOM   1412 HG23 ILE A 677      39.430  59.650  57.900  1.00  0.00           H
ATOM   1413  CG1 ILE A 677      42.170  59.190  57.780  1.00  0.00           C
ATOM   1414 HG11 ILE A 677      43.080  58.570  57.840  1.00  0.00           H
ATOM   1415 HG12 ILE A 677      42.260  60.110  58.390  1.00  0.00           H
ATOM   1416  CD  ILE A 677      41.780  59.340  56.290  1.00  0.00           C
ATOM   1417  HD1 ILE A 677      41.420  58.350  55.920  1.00  0.00           H
ATOM   1418  HD2 ILE A 677      42.520  59.790  55.610  1.00  0.00           H
ATOM   1419  HD3 ILE A 677      40.850  59.930  56.190  1.00  0.00           H
ATOM   1420  C   ILE A 677      40.640  57.740  60.980  1.00  0.00           C
ATOM   1421  O   ILE A 677      40.420  58.590  61.840  1.00  0.00           O
ATOM   1422  N   LEU A 678      40.040  56.520  60.930  1.00  0.00           N
ATOM   1423  HN  LEU A 678      40.360  55.860  60.240  1.00  0.00           H
ATOM   1424  CA  LEU A 678      39.060  56.020  61.810  1.00  0.00           C
ATOM   1425  HA  LEU A 678      38.240  56.720  61.730  1.00  0.00           H
ATOM   1426  CB  LEU A 678      38.600  54.660  61.270  1.00  0.00           C
ATOM   1427  HB1 LEU A 678      39.500  54.020  61.120  1.00  0.00           H
ATOM   1428  HB2 LEU A 678      38.220  54.860  60.240  1.00  0.00           H
ATOM   1429  CG  LEU A 678      37.440  53.950  62.020  1.00  0.00           C
ATOM   1430  HG  LEU A 678      37.890  53.430  62.880  1.00  0.00           H
ATOM   1431  CD1 LEU A 678      36.270  54.890  62.440  1.00  0.00           C
ATOM   1432 HD11 LEU A 678      35.450  54.320  62.930  1.00  0.00           H
ATOM   1433 HD12 LEU A 678      35.930  55.610  61.650  1.00  0.00           H
ATOM   1434 HD13 LEU A 678      36.560  55.520  63.310  1.00  0.00           H
ATOM   1435  CD2 LEU A 678      36.800  52.890  61.150  1.00  0.00           C
ATOM   1436 HD21 LEU A 678      36.070  52.240  61.670  1.00  0.00           H
ATOM   1437 HD22 LEU A 678      37.750  52.370  60.900  1.00  0.00           H
ATOM   1438 HD23 LEU A 678      36.370  53.380  60.250  1.00  0.00           H
ATOM   1439  C   LEU A 678      39.510  56.070  63.260  1.00  0.00           C
ATOM   1440  O   LEU A 678      38.900  56.630  64.200  1.00  0.00           O
ATOM   1441  N   TYR A 679      40.750  55.520  63.450  1.00  0.00           N
ATOM   1442  HN  TYR A 679      41.300  55.100  62.730  1.00  0.00           H
ATOM   1443  CA  TYR A 679      41.220  55.480  64.790  1.00  0.00           C
ATOM   1444  HA  TYR A 679      40.500  55.070  65.480  1.00  0.00           H
ATOM   1445  CB  TYR A 679      42.630  54.690  64.610  1.00  0.00           C
ATOM   1446  HB1 TYR A 679      43.360  55.260  64.000  1.00  0.00           H
ATOM   1447  HB2 TYR A 679      42.400  53.710  64.130  1.00  0.00           H
ATOM   1448  CG  TYR A 679      43.340  54.390  65.960  1.00  0.00           C
ATOM   1449  CD1 TYR A 679      42.550  53.750  66.890  1.00  0.00           C
ATOM   1450  HD1 TYR A 679      41.630  53.350  66.500  1.00  0.00           H
ATOM   1451  CE1 TYR A 679      42.980  53.570  68.170  1.00  0.00           C
ATOM   1452  HE1 TYR A 679      42.380  52.930  68.800  1.00  0.00           H
ATOM   1453  CZ  TYR A 679      44.160  54.200  68.600  1.00  0.00           C
ATOM   1454  OH  TYR A 679      44.600  54.040  69.900  1.00  0.00           O
ATOM   1455  HH  TYR A 679      45.500  54.380  69.980  1.00  0.00           H
ATOM   1456  CD2 TYR A 679      44.570  55.080  66.320  1.00  0.00           C
ATOM   1457  HD2 TYR A 679      45.130  55.740  65.690  1.00  0.00           H
ATOM   1458  CE2 TYR A 679      44.990  54.940  67.650  1.00  0.00           C
ATOM   1459  HE2 TYR A 679      45.940  55.320  68.010  1.00  0.00           H
ATOM   1460  C   TYR A 679      41.590  56.870  65.380  1.00  0.00           C
ATOM   1461  O   TYR A 679      41.350  57.240  66.510  1.00  0.00           O
ATOM   1462  N   LYS A 680      42.110  57.770  64.480  1.00  0.00           N
ATOM   1463  HN  LYS A 680      42.350  57.590  63.530  1.00  0.00           H
ATOM   1464  CA  LYS A 680      42.430  59.150  64.930  1.00  0.00           C
ATOM   1465  HA  LYS A 680      42.890  59.030  65.890  1.00  0.00           H
ATOM   1466  CB  LYS A 680      43.550  59.870  64.130  1.00  0.00           C
ATOM   1467  HB1 LYS A 680      43.790  60.890  64.490  1.00  0.00           H
ATOM   1468  HB2 LYS A 680      43.150  59.950  63.100  1.00  0.00           H
ATOM   1469  CG  LYS A 680      44.870  59.110  64.200  1.00  0.00           C
ATOM   1470  HG1 LYS A 680      45.450  59.530  63.360  1.00  0.00           H
ATOM   1471  HG2 LYS A 680      44.760  58.030  64.010  1.00  0.00           H
ATOM   1472  CD  LYS A 680      45.790  59.500  65.400  1.00  0.00           C
ATOM   1473  HD1 LYS A 680      45.280  59.340  66.360  1.00  0.00           H
ATOM   1474  HD2 LYS A 680      46.030  60.580  65.370  1.00  0.00           H
ATOM   1475  CE  LYS A 680      47.120  58.770  65.300  1.00  0.00           C
ATOM   1476  HE1 LYS A 680      47.530  58.680  64.270  1.00  0.00           H
ATOM   1477  HE2 LYS A 680      46.900  57.720  65.620  1.00  0.00           H
ATOM   1478  NZ  LYS A 680      48.150  59.290  66.080  1.00  0.00           N
ATOM   1479  HZ1 LYS A 680      48.250  60.310  65.940  1.00  0.00           H
ATOM   1480  HZ2 LYS A 680      49.080  58.870  65.860  1.00  0.00           H
ATOM   1481  HZ3 LYS A 680      47.860  59.010  67.040  1.00  0.00           H
ATOM   1482  C   LYS A 680      41.200  60.100  65.190  1.00  0.00           C
ATOM   1483  O   LYS A 680      41.290  60.980  66.030  1.00  0.00           O
ATOM   1484  N   PHE A 681      40.080  59.760  64.510  1.00  0.00           N
ATOM   1485  HN  PHE A 681      40.070  59.050  63.800  1.00  0.00           H
ATOM   1486  CA  PHE A 681      38.730  60.130  64.930  1.00  0.00           C
ATOM   1487  HA  PHE A 681      38.710  61.210  65.060  1.00  0.00           H
ATOM   1488  CB  PHE A 681      37.720  59.770  63.860  1.00  0.00           C
ATOM   1489  HB1 PHE A 681      37.420  58.700  63.840  1.00  0.00           H
ATOM   1490  HB2 PHE A 681      38.010  60.000  62.810  1.00  0.00           H
ATOM   1491  CG  PHE A 681      36.450  60.520  64.150  1.00  0.00           C
ATOM   1492  CD1 PHE A 681      36.210  61.840  63.690  1.00  0.00           C
ATOM   1493  HD1 PHE A 681      36.900  62.400  63.070  1.00  0.00           H
ATOM   1494  CE1 PHE A 681      34.990  62.480  63.880  1.00  0.00           C
ATOM   1495  HE1 PHE A 681      34.980  63.520  63.630  1.00  0.00           H
ATOM   1496  CZ  PHE A 681      34.040  61.900  64.700  1.00  0.00           C
ATOM   1497  HZ  PHE A 681      33.230  62.530  65.000  1.00  0.00           H
ATOM   1498  CD2 PHE A 681      35.480  59.950  64.980  1.00  0.00           C
ATOM   1499  HD2 PHE A 681      35.590  58.980  65.470  1.00  0.00           H
ATOM   1500  CE2 PHE A 681      34.290  60.610  65.210  1.00  0.00           C
ATOM   1501  HE2 PHE A 681      33.590  60.200  65.930  1.00  0.00           H
ATOM   1502  C   PHE A 681      38.300  59.520  66.250  1.00  0.00           C
ATOM   1503  O   PHE A 681      37.900  60.230  67.170  1.00  0.00           O
ATOM   1504  N   CYS A 682      38.280  58.210  66.430  1.00  0.00           N
ATOM   1505  HN  CYS A 682      38.700  57.560  65.790  1.00  0.00           H
ATOM   1506  CA  CYS A 682      37.680  57.580  67.560  1.00  0.00           C
ATOM   1507  HA  CYS A 682      36.670  57.960  67.610  1.00  0.00           H
ATOM   1508  CB  CYS A 682      37.830  56.080  67.380  1.00  0.00           C
ATOM   1509  HB1 CYS A 682      37.710  55.520  68.320  1.00  0.00           H
ATOM   1510  HB2 CYS A 682      38.860  55.860  67.020  1.00  0.00           H
ATOM   1511  SG  CYS A 682      36.650  55.290  66.290  1.00  0.00           S
ATOM   1512  HG1 CYS A 682      37.110  55.810  65.160  1.00  0.00           H
ATOM   1513  C   CYS A 682      38.360  57.910  68.950  1.00  0.00           C
ATOM   1514  O   CYS A 682      37.740  57.970  70.040  1.00  0.00           O
ATOM   1515  N   ARG A 683      39.700  58.120  68.900  1.00  0.00           N
ATOM   1516  HN  ARG A 683      40.270  58.080  68.080  1.00  0.00           H
ATOM   1517  CA  ARG A 683      40.410  58.580  70.090  1.00  0.00           C
ATOM   1518  HA  ARG A 683      40.040  57.920  70.880  1.00  0.00           H
ATOM   1519  CB  ARG A 683      41.920  58.300  70.130  1.00  0.00           C
ATOM   1520  HB1 ARG A 683      42.350  58.510  71.140  1.00  0.00           H
ATOM   1521  HB2 ARG A 683      42.380  58.920  69.330  1.00  0.00           H
ATOM   1522  CG  ARG A 683      42.330  56.800  70.000  1.00  0.00           C
ATOM   1523  HG1 ARG A 683      43.430  56.750  70.090  1.00  0.00           H
ATOM   1524  HG2 ARG A 683      42.070  56.690  68.930  1.00  0.00           H
ATOM   1525  CD  ARG A 683      41.640  55.720  70.860  1.00  0.00           C
ATOM   1526  HD1 ARG A 683      42.040  54.730  70.570  1.00  0.00           H
ATOM   1527  HD2 ARG A 683      40.570  55.630  70.570  1.00  0.00           H
ATOM   1528  NE  ARG A 683      41.850  56.060  72.320  1.00  0.00           N
ATOM   1529  HE  ARG A 683      42.200  56.930  72.640  1.00  0.00           H
ATOM   1530  CZ  ARG A 683      41.550  55.170  73.260  1.00  0.00           C
ATOM   1531  NH1 ARG A 683      41.950  55.480  74.480  1.00  0.00           N
ATOM   1532 HH11 ARG A 683      41.840  54.860  75.260  1.00  0.00           H
ATOM   1533 HH12 ARG A 683      42.540  56.300  74.530  1.00  0.00           H
ATOM   1534  NH2 ARG A 683      41.010  54.050  73.080  1.00  0.00           N
ATOM   1535 HH21 ARG A 683      40.710  53.810  72.150  1.00  0.00           H
ATOM   1536 HH22 ARG A 683      40.740  53.420  73.790  1.00  0.00           H
ATOM   1537  C   ARG A 683      40.090  60.000  70.650  1.00  0.00           C
ATOM   1538  O   ARG A 683      40.220  60.250  71.840  1.00  0.00           O
ATOM   1539  N   ASP A 684      39.660  60.990  69.880  1.00  0.00           N
ATOM   1540  HN  ASP A 684      39.560  60.710  68.930  1.00  0.00           H
ATOM   1541  CA  ASP A 684      39.240  62.290  70.430  1.00  0.00           C
ATOM   1542  HA  ASP A 684      39.770  62.520  71.330  1.00  0.00           H
ATOM   1543  CB  ASP A 684      39.540  63.390  69.260  1.00  0.00           C
ATOM   1544  HB1 ASP A 684      39.090  64.360  69.570  1.00  0.00           H
ATOM   1545  HB2 ASP A 684      39.090  62.990  68.330  1.00  0.00           H
ATOM   1546  CG  ASP A 684      41.030  63.610  69.020  1.00  0.00           C
ATOM   1547  OD1 ASP A 684      41.350  64.480  68.190  1.00  0.00           O
ATOM   1548  OD2 ASP A 684      41.920  62.890  69.640  1.00  0.00           O
ATOM   1549  C   ASP A 684      37.810  62.480  70.810  1.00  0.00           C
ATOM   1550  O   ASP A 684      37.440  63.160  71.780  1.00  0.00           O
ATOM   1551  N   TYR A 685      36.890  61.770  70.140  1.00  0.00           N
ATOM   1552  HN  TYR A 685      37.300  61.230  69.410  1.00  0.00           H
ATOM   1553  CA  TYR A 685      35.520  61.970  70.340  1.00  0.00           C
ATOM   1554  HA  TYR A 685      35.370  62.900  70.870  1.00  0.00           H
ATOM   1555  CB  TYR A 685      34.720  61.800  69.000  1.00  0.00           C
ATOM   1556  HB1 TYR A 685      33.650  61.550  69.160  1.00  0.00           H
ATOM   1557  HB2 TYR A 685      35.240  61.040  68.380  1.00  0.00           H
ATOM   1558  CG  TYR A 685      34.800  63.110  68.170  1.00  0.00           C
ATOM   1559  CD1 TYR A 685      35.800  63.340  67.270  1.00  0.00           C
ATOM   1560  HD1 TYR A 685      36.570  62.640  66.980  1.00  0.00           H
ATOM   1561  CE1 TYR A 685      35.800  64.470  66.520  1.00  0.00           C
ATOM   1562  HE1 TYR A 685      36.530  64.580  65.730  1.00  0.00           H
ATOM   1563  CZ  TYR A 685      34.940  65.530  66.800  1.00  0.00           C
ATOM   1564  OH  TYR A 685      35.000  66.760  66.040  1.00  0.00           O
ATOM   1565  HH  TYR A 685      35.770  66.680  65.460  1.00  0.00           H
ATOM   1566  CD2 TYR A 685      33.820  64.080  68.380  1.00  0.00           C
ATOM   1567  HD2 TYR A 685      33.060  63.910  69.130  1.00  0.00           H
ATOM   1568  CE2 TYR A 685      33.900  65.360  67.680  1.00  0.00           C
ATOM   1569  HE2 TYR A 685      33.240  66.180  67.930  1.00  0.00           H
ATOM   1570  C   TYR A 685      34.950  60.880  71.220  1.00  0.00           C
ATOM   1571  O   TYR A 685      33.790  60.790  71.500  1.00  0.00           O
ATOM   1572  N   GLN A 686      35.850  60.000  71.770  1.00  0.00           N
ATOM   1573  HN  GLN A 686      36.800  60.190  71.520  1.00  0.00           H
ATOM   1574  CA  GLN A 686      35.540  59.020  72.830  1.00  0.00           C
ATOM   1575  HA  GLN A 686      36.530  58.590  72.910  1.00  0.00           H
ATOM   1576  CB  GLN A 686      35.070  59.570  74.110  1.00  0.00           C
ATOM   1577  HB1 GLN A 686      35.180  58.820  74.920  1.00  0.00           H
ATOM   1578  HB2 GLN A 686      33.970  59.750  74.070  1.00  0.00           H
ATOM   1579  CG  GLN A 686      35.720  60.850  74.730  1.00  0.00           C
ATOM   1580  HG1 GLN A 686      35.190  61.120  75.680  1.00  0.00           H
ATOM   1581  HG2 GLN A 686      35.690  61.660  73.960  1.00  0.00           H
ATOM   1582  CD  GLN A 686      37.170  60.600  74.980  1.00  0.00           C
ATOM   1583  OE1 GLN A 686      38.000  61.310  74.450  1.00  0.00           O
ATOM   1584  NE2 GLN A 686      37.600  59.570  75.770  1.00  0.00           N
ATOM   1585 HE21 GLN A 686      38.590  59.460  75.850  1.00  0.00           H
ATOM   1586 HE22 GLN A 686      36.970  58.920  76.180  1.00  0.00           H
ATOM   1587  C   GLN A 686      34.590  57.850  72.400  1.00  0.00           C
ATOM   1588  O   GLN A 686      33.970  57.200  73.190  1.00  0.00           O
ATOM   1589  N   LEU A 687      34.670  57.390  71.160  1.00  0.00           N
ATOM   1590  HN  LEU A 687      35.470  57.590  70.600  1.00  0.00           H
ATOM   1591  CA  LEU A 687      33.760  56.390  70.520  1.00  0.00           C
ATOM   1592  HA  LEU A 687      32.910  56.330  71.180  1.00  0.00           H
ATOM   1593  CB  LEU A 687      33.250  56.820  69.120  1.00  0.00           C
ATOM   1594  HB1 LEU A 687      32.430  56.110  68.850  1.00  0.00           H
ATOM   1595  HB2 LEU A 687      34.050  56.670  68.360  1.00  0.00           H
ATOM   1596  CG  LEU A 687      32.820  58.340  69.000  1.00  0.00           C
ATOM   1597  HG  LEU A 687      33.700  58.990  69.120  1.00  0.00           H
ATOM   1598  CD1 LEU A 687      32.260  58.630  67.610  1.00  0.00           C
ATOM   1599 HD11 LEU A 687      31.360  58.000  67.440  1.00  0.00           H
ATOM   1600 HD12 LEU A 687      33.000  58.210  66.890  1.00  0.00           H
ATOM   1601 HD13 LEU A 687      32.030  59.690  67.380  1.00  0.00           H
ATOM   1602  CD2 LEU A 687      31.810  58.830  70.040  1.00  0.00           C
ATOM   1603 HD21 LEU A 687      32.240  58.760  71.060  1.00  0.00           H
ATOM   1604 HD22 LEU A 687      30.970  58.120  69.980  1.00  0.00           H
ATOM   1605 HD23 LEU A 687      31.490  59.880  69.850  1.00  0.00           H
ATOM   1606  C   LEU A 687      34.520  55.070  70.490  1.00  0.00           C
ATOM   1607  O   LEU A 687      35.700  54.990  70.290  1.00  0.00           O
ATOM   1608  N   SER A 688      33.760  53.960  70.580  1.00  0.00           N
ATOM   1609  HN  SER A 688      32.770  53.960  70.680  1.00  0.00           H
ATOM   1610  CA  SER A 688      34.320  52.600  70.560  1.00  0.00           C
ATOM   1611  HA  SER A 688      35.040  52.430  71.350  1.00  0.00           H
ATOM   1612  CB  SER A 688      33.240  51.540  70.780  1.00  0.00           C
ATOM   1613  HB1 SER A 688      32.510  51.610  69.950  1.00  0.00           H
ATOM   1614  HB2 SER A 688      32.770  51.790  71.750  1.00  0.00           H
ATOM   1615  OG  SER A 688      33.800  50.230  70.750  1.00  0.00           O
ATOM   1616  HG1 SER A 688      33.230  49.730  71.350  1.00  0.00           H
ATOM   1617  C   SER A 688      34.970  52.320  69.180  1.00  0.00           C
ATOM   1618  O   SER A 688      34.310  52.110  68.170  1.00  0.00           O
ATOM   1619  N   TYR A 689      36.340  52.310  69.020  1.00  0.00           N
ATOM   1620  HN  TYR A 689      36.830  52.490  69.870  1.00  0.00           H
ATOM   1621  CA  TYR A 689      36.960  52.170  67.690  1.00  0.00           C
ATOM   1622  HA  TYR A 689      36.410  52.760  66.990  1.00  0.00           H
ATOM   1623  CB  TYR A 689      38.430  52.430  67.880  1.00  0.00           C
ATOM   1624  HB1 TYR A 689      38.760  51.910  68.810  1.00  0.00           H
ATOM   1625  HB2 TYR A 689      38.590  53.520  67.910  1.00  0.00           H
ATOM   1626  CG  TYR A 689      39.250  51.890  66.740  1.00  0.00           C
ATOM   1627  CD1 TYR A 689      40.190  50.870  66.940  1.00  0.00           C
ATOM   1628  HD1 TYR A 689      40.470  50.550  67.930  1.00  0.00           H
ATOM   1629  CE1 TYR A 689      40.930  50.420  65.840  1.00  0.00           C
ATOM   1630  HE1 TYR A 689      41.690  49.660  65.980  1.00  0.00           H
ATOM   1631  CZ  TYR A 689      40.590  50.780  64.540  1.00  0.00           C
ATOM   1632  OH  TYR A 689      41.220  50.260  63.460  1.00  0.00           O
ATOM   1633  HH  TYR A 689      40.720  50.410  62.650  1.00  0.00           H
ATOM   1634  CD2 TYR A 689      39.080  52.440  65.500  1.00  0.00           C
ATOM   1635  HD2 TYR A 689      38.320  53.210  65.380  1.00  0.00           H
ATOM   1636  CE2 TYR A 689      39.680  51.850  64.380  1.00  0.00           C
ATOM   1637  HE2 TYR A 689      39.510  52.200  63.370  1.00  0.00           H
ATOM   1638  C   TYR A 689      36.700  50.770  66.950  1.00  0.00           C
ATOM   1639  O   TYR A 689      36.420  50.630  65.790  1.00  0.00           O
ATOM   1640  N   LEU A 690      36.820  49.600  67.690  1.00  0.00           N
ATOM   1641  HN  LEU A 690      37.080  49.570  68.660  1.00  0.00           H
ATOM   1642  CA  LEU A 690      36.560  48.310  67.190  1.00  0.00           C
ATOM   1643  HA  LEU A 690      37.210  48.270  66.330  1.00  0.00           H
ATOM   1644  CB  LEU A 690      36.990  47.150  68.170  1.00  0.00           C
ATOM   1645  HB1 LEU A 690      36.980  46.140  67.700  1.00  0.00           H
ATOM   1646  HB2 LEU A 690      36.270  46.950  69.000  1.00  0.00           H
ATOM   1647  CG  LEU A 690      38.460  47.350  68.670  1.00  0.00           C
ATOM   1648  HG  LEU A 690      38.750  48.420  68.760  1.00  0.00           H
ATOM   1649  CD1 LEU A 690      38.750  46.480  69.920  1.00  0.00           C
ATOM   1650 HD11 LEU A 690      38.170  46.720  70.830  1.00  0.00           H
ATOM   1651 HD12 LEU A 690      39.830  46.530  70.220  1.00  0.00           H
ATOM   1652 HD13 LEU A 690      38.500  45.440  69.610  1.00  0.00           H
ATOM   1653  CD2 LEU A 690      39.390  46.740  67.530  1.00  0.00           C
ATOM   1654 HD21 LEU A 690      39.200  45.660  67.310  1.00  0.00           H
ATOM   1655 HD22 LEU A 690      40.420  46.890  67.900  1.00  0.00           H
ATOM   1656 HD23 LEU A 690      39.100  47.410  66.680  1.00  0.00           H
ATOM   1657  C   LEU A 690      35.130  48.090  66.830  1.00  0.00           C
ATOM   1658  O   LEU A 690      34.700  47.450  65.860  1.00  0.00           O
ATOM   1659  N   SER A 691      34.190  48.570  67.620  1.00  0.00           N
ATOM   1660  HN  SER A 691      34.460  49.090  68.410  1.00  0.00           H
ATOM   1661  CA  SER A 691      32.740  48.390  67.230  1.00  0.00           C
ATOM   1662  HA  SER A 691      32.540  47.420  66.810  1.00  0.00           H
ATOM   1663  CB  SER A 691      31.860  48.520  68.510  1.00  0.00           C
ATOM   1664  HB1 SER A 691      31.620  49.520  68.940  1.00  0.00           H
ATOM   1665  HB2 SER A 691      32.140  47.810  69.300  1.00  0.00           H
ATOM   1666  OG  SER A 691      30.620  47.960  68.300  1.00  0.00           O
ATOM   1667  HG1 SER A 691      30.540  47.300  68.990  1.00  0.00           H
ATOM   1668  C   SER A 691      32.300  49.270  66.090  1.00  0.00           C
ATOM   1669  O   SER A 691      31.450  48.910  65.310  1.00  0.00           O
ATOM   1670  N   LEU A 692      32.830  50.510  66.130  1.00  0.00           N
ATOM   1671  HN  LEU A 692      33.430  50.870  66.850  1.00  0.00           H
ATOM   1672  CA  LEU A 692      32.510  51.480  65.120  1.00  0.00           C
ATOM   1673  HA  LEU A 692      31.430  51.460  65.020  1.00  0.00           H
ATOM   1674  CB  LEU A 692      32.890  52.920  65.480  1.00  0.00           C
ATOM   1675  HB1 LEU A 692      34.000  52.840  65.430  1.00  0.00           H
ATOM   1676  HB2 LEU A 692      32.670  53.080  66.560  1.00  0.00           H
ATOM   1677  CG  LEU A 692      32.270  53.910  64.530  1.00  0.00           C
ATOM   1678  HG  LEU A 692      32.430  53.510  63.520  1.00  0.00           H
ATOM   1679  CD1 LEU A 692      30.800  54.120  64.910  1.00  0.00           C
ATOM   1680 HD11 LEU A 692      30.280  55.000  64.450  1.00  0.00           H
ATOM   1681 HD12 LEU A 692      30.840  54.470  65.960  1.00  0.00           H
ATOM   1682 HD13 LEU A 692      30.210  53.180  64.820  1.00  0.00           H
ATOM   1683  CD2 LEU A 692      33.000  55.300  64.680  1.00  0.00           C
ATOM   1684 HD21 LEU A 692      32.660  55.990  65.490  1.00  0.00           H
ATOM   1685 HD22 LEU A 692      32.850  55.850  63.740  1.00  0.00           H
ATOM   1686 HD23 LEU A 692      34.060  55.030  64.890  1.00  0.00           H
ATOM   1687  C   LEU A 692      33.040  51.070  63.730  1.00  0.00           C
ATOM   1688  O   LEU A 692      32.280  51.230  62.750  1.00  0.00           O
ATOM   1689  N   ARG A 693      34.250  50.450  63.610  1.00  0.00           N
ATOM   1690  HN  ARG A 693      34.880  50.370  64.380  1.00  0.00           H
ATOM   1691  CA  ARG A 693      34.710  49.800  62.350  1.00  0.00           C
ATOM   1692  HA  ARG A 693      34.490  50.540  61.590  1.00  0.00           H
ATOM   1693  CB  ARG A 693      36.220  49.280  62.300  1.00  0.00           C
ATOM   1694  HB1 ARG A 693      36.900  50.140  62.470  1.00  0.00           H
ATOM   1695  HB2 ARG A 693      36.370  48.890  61.270  1.00  0.00           H
ATOM   1696  CG  ARG A 693      36.670  48.250  63.310  1.00  0.00           C
ATOM   1697  HG1 ARG A 693      36.120  47.290  63.180  1.00  0.00           H
ATOM   1698  HG2 ARG A 693      36.370  48.710  64.280  1.00  0.00           H
ATOM   1699  CD  ARG A 693      38.200  48.090  63.320  1.00  0.00           C
ATOM   1700  HD1 ARG A 693      38.560  47.270  63.960  1.00  0.00           H
ATOM   1701  HD2 ARG A 693      38.710  49.060  63.560  1.00  0.00           H
ATOM   1702  NE  ARG A 693      38.550  47.750  61.890  1.00  0.00           N
ATOM   1703  HE  ARG A 693      39.020  48.450  61.340  1.00  0.00           H
ATOM   1704  CZ  ARG A 693      38.320  46.590  61.250  1.00  0.00           C
ATOM   1705  NH1 ARG A 693      37.880  45.480  61.750  1.00  0.00           N
ATOM   1706 HH11 ARG A 693      37.740  45.450  62.740  1.00  0.00           H
ATOM   1707 HH12 ARG A 693      37.790  44.690  61.140  1.00  0.00           H
ATOM   1708  NH2 ARG A 693      38.540  46.530  59.920  1.00  0.00           N
ATOM   1709 HH21 ARG A 693      38.370  45.720  59.350  1.00  0.00           H
ATOM   1710 HH22 ARG A 693      38.810  47.390  59.480  1.00  0.00           H
ATOM   1711  C   ARG A 693      33.810  48.620  61.860  1.00  0.00           C
ATOM   1712  O   ARG A 693      33.680  48.390  60.660  1.00  0.00           O
ATOM   1713  N   THR A 694      33.260  47.820  62.840  1.00  0.00           N
ATOM   1714  HN  THR A 694      33.410  47.930  63.820  1.00  0.00           H
ATOM   1715  CA  THR A 694      32.440  46.730  62.470  1.00  0.00           C
ATOM   1716  HA  THR A 694      32.960  46.090  61.780  1.00  0.00           H
ATOM   1717  CB  THR A 694      32.200  45.830  63.670  1.00  0.00           C
ATOM   1718  HB  THR A 694      32.010  46.470  64.560  1.00  0.00           H
ATOM   1719  OG1 THR A 694      33.280  44.950  63.960  1.00  0.00           O
ATOM   1720  HG1 THR A 694      33.130  44.190  63.390  1.00  0.00           H
ATOM   1721  CG2 THR A 694      31.010  44.910  63.540  1.00  0.00           C
ATOM   1722 HG21 THR A 694      30.050  45.450  63.400  1.00  0.00           H
ATOM   1723 HG22 THR A 694      30.820  44.410  64.510  1.00  0.00           H
ATOM   1724 HG23 THR A 694      31.230  44.060  62.860  1.00  0.00           H
ATOM   1725  C   THR A 694      31.160  47.170  61.860  1.00  0.00           C
ATOM   1726  O   THR A 694      30.810  46.750  60.780  1.00  0.00           O
ATOM   1727  N   SER A 695      30.540  48.190  62.510  1.00  0.00           N
ATOM   1728  HN  SER A 695      30.900  48.410  63.410  1.00  0.00           H
ATOM   1729  CA  SER A 695      29.390  49.000  62.110  1.00  0.00           C
ATOM   1730  HA  SER A 695      28.560  48.310  62.000  1.00  0.00           H
ATOM   1731  CB  SER A 695      29.100  50.010  63.200  1.00  0.00           C
ATOM   1732  HB1 SER A 695      28.380  50.810  62.970  1.00  0.00           H
ATOM   1733  HB2 SER A 695      30.100  50.470  63.410  1.00  0.00           H
ATOM   1734  OG  SER A 695      28.590  49.240  64.330  1.00  0.00           O
ATOM   1735  HG1 SER A 695      28.720  49.820  65.090  1.00  0.00           H
ATOM   1736  C   SER A 695      29.520  49.720  60.780  1.00  0.00           C
ATOM   1737  O   SER A 695      28.550  49.620  59.990  1.00  0.00           O
ATOM   1738  N   ILE A 696      30.650  50.360  60.500  1.00  0.00           N
ATOM   1739  HN  ILE A 696      31.440  50.430  61.110  1.00  0.00           H
ATOM   1740  CA  ILE A 696      31.030  50.890  59.180  1.00  0.00           C
ATOM   1741  HA  ILE A 696      30.250  51.530  58.810  1.00  0.00           H
ATOM   1742  CB  ILE A 696      32.240  51.910  59.230  1.00  0.00           C
ATOM   1743  HB  ILE A 696      33.100  51.460  59.780  1.00  0.00           H
ATOM   1744  CG2 ILE A 696      32.910  52.090  57.760  1.00  0.00           C
ATOM   1745 HG21 ILE A 696      33.810  52.730  57.920  1.00  0.00           H
ATOM   1746 HG22 ILE A 696      32.310  52.650  57.010  1.00  0.00           H
ATOM   1747 HG23 ILE A 696      33.150  51.160  57.220  1.00  0.00           H
ATOM   1748  CG1 ILE A 696      31.840  53.230  59.870  1.00  0.00           C
ATOM   1749 HG11 ILE A 696      31.230  52.990  60.760  1.00  0.00           H
ATOM   1750 HG12 ILE A 696      31.180  53.890  59.270  1.00  0.00           H
ATOM   1751  CD  ILE A 696      33.140  53.970  60.410  1.00  0.00           C
ATOM   1752  HD1 ILE A 696      33.880  54.270  59.650  1.00  0.00           H
ATOM   1753  HD2 ILE A 696      33.730  53.360  61.110  1.00  0.00           H
ATOM   1754  HD3 ILE A 696      32.890  54.840  61.060  1.00  0.00           H
ATOM   1755  C   ILE A 696      31.140  49.830  58.080  1.00  0.00           C
ATOM   1756  O   ILE A 696      30.630  49.880  56.970  1.00  0.00           O
ATOM   1757  N   GLY A 697      31.760  48.650  58.470  1.00  0.00           N
ATOM   1758  HN  GLY A 697      32.150  48.610  59.400  1.00  0.00           H
ATOM   1759  CA  GLY A 697      31.860  47.530  57.500  1.00  0.00           C
ATOM   1760  HA1 GLY A 697      32.600  46.990  58.080  1.00  0.00           H
ATOM   1761  HA2 GLY A 697      32.370  47.930  56.640  1.00  0.00           H
ATOM   1762  C   GLY A 697      30.660  46.700  57.180  1.00  0.00           C
ATOM   1763  O   GLY A 697      30.460  46.240  56.080  1.00  0.00           O
ATOM   1764  N   LEU A 698      29.760  46.600  58.130  1.00  0.00           N
ATOM   1765  HN  LEU A 698      30.050  46.990  59.010  1.00  0.00           H
ATOM   1766  CA  LEU A 698      28.420  46.130  57.980  1.00  0.00           C
ATOM   1767  HA  LEU A 698      28.440  45.190  57.440  1.00  0.00           H
ATOM   1768  CB  LEU A 698      27.650  46.120  59.310  1.00  0.00           C
ATOM   1769  HB1 LEU A 698      26.550  46.010  59.160  1.00  0.00           H
ATOM   1770  HB2 LEU A 698      27.830  47.020  59.920  1.00  0.00           H
ATOM   1771  CG  LEU A 698      28.050  44.860  60.180  1.00  0.00           C
ATOM   1772  HG  LEU A 698      29.160  44.870  60.130  1.00  0.00           H
ATOM   1773  CD1 LEU A 698      27.560  45.040  61.610  1.00  0.00           C
ATOM   1774 HD11 LEU A 698      26.500  44.750  61.710  1.00  0.00           H
ATOM   1775 HD12 LEU A 698      27.660  46.100  61.930  1.00  0.00           H
ATOM   1776 HD13 LEU A 698      28.180  44.470  62.340  1.00  0.00           H
ATOM   1777  CD2 LEU A 698      27.460  43.600  59.620  1.00  0.00           C
ATOM   1778 HD21 LEU A 698      26.350  43.720  59.470  1.00  0.00           H
ATOM   1779 HD22 LEU A 698      27.640  42.770  60.320  1.00  0.00           H
ATOM   1780 HD23 LEU A 698      27.940  43.330  58.650  1.00  0.00           H
ATOM   1781  C   LEU A 698      27.600  47.040  57.060  1.00  0.00           C
ATOM   1782  O   LEU A 698      26.960  46.570  56.080  1.00  0.00           O
ATOM   1783  N   TRP A 699      27.570  48.350  57.320  1.00  0.00           N
ATOM   1784  HN  TRP A 699      27.820  48.670  58.240  1.00  0.00           H
ATOM   1785  CA  TRP A 699      27.010  49.280  56.420  1.00  0.00           C
ATOM   1786  HA  TRP A 699      26.020  48.910  56.240  1.00  0.00           H
ATOM   1787  CB  TRP A 699      27.170  50.700  57.020  1.00  0.00           C
ATOM   1788  HB1 TRP A 699      27.130  51.480  56.240  1.00  0.00           H
ATOM   1789  HB2 TRP A 699      28.090  50.800  57.630  1.00  0.00           H
ATOM   1790  CG  TRP A 699      26.010  50.990  57.990  1.00  0.00           C
ATOM   1791  CD1 TRP A 699      26.100  51.510  59.330  1.00  0.00           C
ATOM   1792  HD1 TRP A 699      26.970  51.520  59.940  1.00  0.00           H
ATOM   1793  NE1 TRP A 699      24.790  51.840  59.650  1.00  0.00           N
ATOM   1794  HE1 TRP A 699      24.570  52.360  60.440  1.00  0.00           H
ATOM   1795  CE2 TRP A 699      23.890  51.710  58.610  1.00  0.00           C
ATOM   1796  CD2 TRP A 699      24.610  51.160  57.530  1.00  0.00           C
ATOM   1797  CE3 TRP A 699      23.950  50.770  56.340  1.00  0.00           C
ATOM   1798  HE3 TRP A 699      24.500  50.220  55.580  1.00  0.00           H
ATOM   1799  CZ3 TRP A 699      22.570  51.040  56.320  1.00  0.00           C
ATOM   1800  HZ3 TRP A 699      22.080  51.040  55.350  1.00  0.00           H
ATOM   1801  CZ2 TRP A 699      22.550  51.900  58.540  1.00  0.00           C
ATOM   1802  HZ2 TRP A 699      22.010  52.260  59.410  1.00  0.00           H
ATOM   1803  CH2 TRP A 699      21.880  51.410  57.420  1.00  0.00           C
ATOM   1804  HH2 TRP A 699      20.810  51.580  57.510  1.00  0.00           H
ATOM   1805  C   TRP A 699      27.680  49.250  54.970  1.00  0.00           C
ATOM   1806  O   TRP A 699      26.940  49.410  54.030  1.00  0.00           O
ATOM   1807  N   THR A 700      28.980  49.200  54.790  1.00  0.00           N
ATOM   1808  HN  THR A 700      29.530  49.070  55.610  1.00  0.00           H
ATOM   1809  CA  THR A 700      29.800  49.100  53.610  1.00  0.00           C
ATOM   1810  HA  THR A 700      29.540  49.890  52.920  1.00  0.00           H
ATOM   1811  CB  THR A 700      31.260  49.140  53.920  1.00  0.00           C
ATOM   1812  HB  THR A 700      31.580  48.400  54.670  1.00  0.00           H
ATOM   1813  OG1 THR A 700      31.590  50.450  54.430  1.00  0.00           O
ATOM   1814  HG1 THR A 700      31.240  50.270  55.310  1.00  0.00           H
ATOM   1815  CG2 THR A 700      32.210  48.910  52.720  1.00  0.00           C
ATOM   1816 HG21 THR A 700      32.140  47.820  52.530  1.00  0.00           H
ATOM   1817 HG22 THR A 700      33.290  49.130  52.860  1.00  0.00           H
ATOM   1818 HG23 THR A 700      32.000  49.410  51.750  1.00  0.00           H
ATOM   1819  C   THR A 700      29.440  47.900  52.790  1.00  0.00           C
ATOM   1820  O   THR A 700      29.270  47.950  51.580  1.00  0.00           O
ATOM   1821  N   SER A 701      29.180  46.760  53.460  1.00  0.00           N
ATOM   1822  HN  SER A 701      29.410  46.730  54.430  1.00  0.00           H
ATOM   1823  CA  SER A 701      28.750  45.520  52.880  1.00  0.00           C
ATOM   1824  HA  SER A 701      29.580  45.290  52.220  1.00  0.00           H
ATOM   1825  CB  SER A 701      28.560  44.370  53.960  1.00  0.00           C
ATOM   1826  HB1 SER A 701      27.720  44.620  54.640  1.00  0.00           H
ATOM   1827  HB2 SER A 701      29.500  44.230  54.540  1.00  0.00           H
ATOM   1828  OG  SER A 701      28.340  43.080  53.340  1.00  0.00           O
ATOM   1829  HG1 SER A 701      29.060  42.900  52.730  1.00  0.00           H
ATOM   1830  C   SER A 701      27.440  45.650  52.130  1.00  0.00           C
ATOM   1831  O   SER A 701      27.350  45.210  50.990  1.00  0.00           O
ATOM   1832  N   PHE A 702      26.480  46.320  52.760  1.00  0.00           N
ATOM   1833  HN  PHE A 702      26.530  46.550  53.740  1.00  0.00           H
ATOM   1834  CA  PHE A 702      25.180  46.670  52.280  1.00  0.00           C
ATOM   1835  HA  PHE A 702      24.800  45.740  51.900  1.00  0.00           H
ATOM   1836  CB  PHE A 702      24.300  47.170  53.460  1.00  0.00           C
ATOM   1837  HB1 PHE A 702      24.850  47.950  54.010  1.00  0.00           H
ATOM   1838  HB2 PHE A 702      24.240  46.270  54.110  1.00  0.00           H
ATOM   1839  CG  PHE A 702      22.950  47.700  53.110  1.00  0.00           C
ATOM   1840  CD1 PHE A 702      21.940  46.740  52.840  1.00  0.00           C
ATOM   1841  HD1 PHE A 702      22.120  45.670  52.880  1.00  0.00           H
ATOM   1842  CE1 PHE A 702      20.660  47.190  52.470  1.00  0.00           C
ATOM   1843  HE1 PHE A 702      20.010  46.440  52.060  1.00  0.00           H
ATOM   1844  CZ  PHE A 702      20.320  48.580  52.560  1.00  0.00           C
ATOM   1845  HZ  PHE A 702      19.320  48.910  52.330  1.00  0.00           H
ATOM   1846  CD2 PHE A 702      22.620  49.060  53.060  1.00  0.00           C
ATOM   1847  HD2 PHE A 702      23.410  49.790  53.170  1.00  0.00           H
ATOM   1848  CE2 PHE A 702      21.300  49.530  52.800  1.00  0.00           C
ATOM   1849  HE2 PHE A 702      20.980  50.560  52.830  1.00  0.00           H
ATOM   1850  C   PHE A 702      25.210  47.640  51.160  1.00  0.00           C
ATOM   1851  O   PHE A 702      24.470  47.470  50.200  1.00  0.00           O
ATOM   1852  N   LEU A 703      25.970  48.730  51.260  1.00  0.00           N
ATOM   1853  HN  LEU A 703      26.310  49.110  52.120  1.00  0.00           H
ATOM   1854  CA  LEU A 703      26.070  49.680  50.200  1.00  0.00           C
ATOM   1855  HA  LEU A 703      25.060  49.840  49.850  1.00  0.00           H
ATOM   1856  CB  LEU A 703      26.960  50.900  50.690  1.00  0.00           C
ATOM   1857  HB1 LEU A 703      27.290  51.590  49.880  1.00  0.00           H
ATOM   1858  HB2 LEU A 703      27.890  50.450  51.080  1.00  0.00           H
ATOM   1859  CG  LEU A 703      26.170  51.770  51.770  1.00  0.00           C
ATOM   1860  HG  LEU A 703      25.540  51.060  52.350  1.00  0.00           H
ATOM   1861  CD1 LEU A 703      27.180  52.470  52.750  1.00  0.00           C
ATOM   1862 HD11 LEU A 703      26.710  52.800  53.700  1.00  0.00           H
ATOM   1863 HD12 LEU A 703      27.580  53.350  52.200  1.00  0.00           H
ATOM   1864 HD13 LEU A 703      27.940  51.670  52.950  1.00  0.00           H
ATOM   1865  CD2 LEU A 703      25.230  52.770  51.110  1.00  0.00           C
ATOM   1866 HD21 LEU A 703      25.890  53.450  50.510  1.00  0.00           H
ATOM   1867 HD22 LEU A 703      24.860  53.360  51.980  1.00  0.00           H
ATOM   1868 HD23 LEU A 703      24.470  52.290  50.470  1.00  0.00           H
ATOM   1869  C   LEU A 703      26.710  49.020  49.010  1.00  0.00           C
ATOM   1870  O   LEU A 703      26.270  49.210  47.850  1.00  0.00           O
ATOM   1871  N   CYS A 704      27.710  48.150  49.230  1.00  0.00           N
ATOM   1872  HN  CYS A 704      28.160  48.090  50.120  1.00  0.00           H
ATOM   1873  CA  CYS A 704      28.340  47.390  48.160  1.00  0.00           C
ATOM   1874  HA  CYS A 704      28.720  48.100  47.440  1.00  0.00           H
ATOM   1875  CB  CYS A 704      29.620  46.580  48.520  1.00  0.00           C
ATOM   1876  HB1 CYS A 704      29.910  46.030  47.590  1.00  0.00           H
ATOM   1877  HB2 CYS A 704      29.360  45.770  49.240  1.00  0.00           H
ATOM   1878  SG  CYS A 704      31.020  47.660  48.930  1.00  0.00           S
ATOM   1879  HG1 CYS A 704      30.710  47.690  50.220  1.00  0.00           H
ATOM   1880  C   CYS A 704      27.370  46.530  47.380  1.00  0.00           C
ATOM   1881  O   CYS A 704      27.280  46.550  46.110  1.00  0.00           O
ATOM   1882  N   ILE A 705      26.620  45.670  48.100  1.00  0.00           N
ATOM   1883  HN  ILE A 705      26.660  45.740  49.090  1.00  0.00           H
ATOM   1884  CA  ILE A 705      25.470  44.920  47.520  1.00  0.00           C
ATOM   1885  HA  ILE A 705      25.870  44.320  46.720  1.00  0.00           H
ATOM   1886  CB  ILE A 705      24.680  43.950  48.460  1.00  0.00           C
ATOM   1887  HB  ILE A 705      24.220  44.610  49.220  1.00  0.00           H
ATOM   1888  CG2 ILE A 705      23.510  43.300  47.650  1.00  0.00           C
ATOM   1889 HG21 ILE A 705      22.670  43.970  47.360  1.00  0.00           H
ATOM   1890 HG22 ILE A 705      23.020  42.520  48.290  1.00  0.00           H
ATOM   1891 HG23 ILE A 705      23.830  42.640  46.820  1.00  0.00           H
ATOM   1892  CG1 ILE A 705      25.560  42.880  49.110  1.00  0.00           C
ATOM   1893 HG11 ILE A 705      26.580  43.240  49.400  1.00  0.00           H
ATOM   1894 HG12 ILE A 705      25.820  42.090  48.370  1.00  0.00           H
ATOM   1895  CD  ILE A 705      24.840  42.290  50.320  1.00  0.00           C
ATOM   1896  HD1 ILE A 705      25.750  42.060  50.920  1.00  0.00           H
ATOM   1897  HD2 ILE A 705      24.250  41.390  50.060  1.00  0.00           H
ATOM   1898  HD3 ILE A 705      24.180  43.050  50.800  1.00  0.00           H
ATOM   1899  C   ILE A 705      24.440  45.770  46.770  1.00  0.00           C
ATOM   1900  O   ILE A 705      24.140  45.430  45.630  1.00  0.00           O
ATOM   1901  N   VAL A 706      23.930  46.870  47.420  1.00  0.00           N
ATOM   1902  HN  VAL A 706      24.270  47.170  48.310  1.00  0.00           H
ATOM   1903  CA  VAL A 706      22.980  47.800  46.780  1.00  0.00           C
ATOM   1904  HA  VAL A 706      22.110  47.210  46.570  1.00  0.00           H
ATOM   1905  CB  VAL A 706      22.560  48.910  47.740  1.00  0.00           C
ATOM   1906  HB  VAL A 706      23.520  49.300  48.130  1.00  0.00           H
ATOM   1907  CG1 VAL A 706      21.660  50.000  47.150  1.00  0.00           C
ATOM   1908 HG11 VAL A 706      22.070  50.460  46.230  1.00  0.00           H
ATOM   1909 HG12 VAL A 706      21.570  50.790  47.920  1.00  0.00           H
ATOM   1910 HG13 VAL A 706      20.630  49.680  46.910  1.00  0.00           H
ATOM   1911  CG2 VAL A 706      21.880  48.200  48.940  1.00  0.00           C
ATOM   1912 HG21 VAL A 706      22.360  47.290  49.370  1.00  0.00           H
ATOM   1913 HG22 VAL A 706      20.910  47.860  48.510  1.00  0.00           H
ATOM   1914 HG23 VAL A 706      21.620  49.010  49.650  1.00  0.00           H
ATOM   1915  C   VAL A 706      23.490  48.410  45.530  1.00  0.00           C
ATOM   1916  O   VAL A 706      22.800  48.310  44.500  1.00  0.00           O
ATOM   1917  N   LEU A 707      24.770  48.970  45.460  1.00  0.00           N
ATOM   1918  HN  LEU A 707      25.420  48.930  46.220  1.00  0.00           H
ATOM   1919  CA  LEU A 707      25.390  49.590  44.340  1.00  0.00           C
ATOM   1920  HA  LEU A 707      24.790  50.440  44.050  1.00  0.00           H
ATOM   1921  CB  LEU A 707      26.800  49.980  44.820  1.00  0.00           C
ATOM   1922  HB1 LEU A 707      27.330  49.120  45.270  1.00  0.00           H
ATOM   1923  HB2 LEU A 707      26.760  50.580  45.740  1.00  0.00           H
ATOM   1924  CG  LEU A 707      27.750  50.770  43.780  1.00  0.00           C
ATOM   1925  HG  LEU A 707      27.160  51.040  42.890  1.00  0.00           H
ATOM   1926  CD1 LEU A 707      28.380  52.060  44.530  1.00  0.00           C
ATOM   1927 HD11 LEU A 707      29.150  52.550  43.880  1.00  0.00           H
ATOM   1928 HD12 LEU A 707      28.960  51.820  45.440  1.00  0.00           H
ATOM   1929 HD13 LEU A 707      27.600  52.760  44.900  1.00  0.00           H
ATOM   1930  CD2 LEU A 707      28.770  49.760  43.360  1.00  0.00           C
ATOM   1931 HD21 LEU A 707      29.500  50.140  42.610  1.00  0.00           H
ATOM   1932 HD22 LEU A 707      28.330  48.890  42.830  1.00  0.00           H
ATOM   1933 HD23 LEU A 707      29.410  49.240  44.110  1.00  0.00           H
ATOM   1934  C   LEU A 707      25.500  48.630  43.120  1.00  0.00           C
ATOM   1935  O   LEU A 707      25.100  49.060  42.030  1.00  0.00           O
ATOM   1936  N   VAL A 708      25.820  47.290  43.390  1.00  0.00           N
ATOM   1937  HN  VAL A 708      26.160  47.050  44.300  1.00  0.00           H
ATOM   1938  CA  VAL A 708      25.760  46.230  42.400  1.00  0.00           C
ATOM   1939  HA  VAL A 708      26.430  46.530  41.610  1.00  0.00           H
ATOM   1940  CB  VAL A 708      26.470  44.870  42.730  1.00  0.00           C
ATOM   1941  HB  VAL A 708      26.270  44.530  43.770  1.00  0.00           H
ATOM   1942  CG1 VAL A 708      26.000  43.690  41.880  1.00  0.00           C
ATOM   1943 HG11 VAL A 708      24.930  43.450  42.060  1.00  0.00           H
ATOM   1944 HG12 VAL A 708      26.510  42.740  42.140  1.00  0.00           H
ATOM   1945 HG13 VAL A 708      26.100  43.890  40.790  1.00  0.00           H
ATOM   1946  CG2 VAL A 708      28.000  45.130  42.500  1.00  0.00           C
ATOM   1947 HG21 VAL A 708      28.300  46.130  42.900  1.00  0.00           H
ATOM   1948 HG22 VAL A 708      28.070  45.310  41.410  1.00  0.00           H
ATOM   1949 HG23 VAL A 708      28.660  44.310  42.850  1.00  0.00           H
ATOM   1950  C   VAL A 708      24.340  46.000  41.760  1.00  0.00           C
ATOM   1951  O   VAL A 708      24.260  45.850  40.540  1.00  0.00           O
ATOM   1952  N   ALA A 709      23.290  45.980  42.610  1.00  0.00           N
ATOM   1953  HN  ALA A 709      23.540  46.020  43.570  1.00  0.00           H
ATOM   1954  CA  ALA A 709      21.920  45.780  42.180  1.00  0.00           C
ATOM   1955  HA  ALA A 709      21.870  44.920  41.530  1.00  0.00           H
ATOM   1956  CB  ALA A 709      20.880  45.530  43.360  1.00  0.00           C
ATOM   1957  HB1 ALA A 709      20.770  46.460  43.980  1.00  0.00           H
ATOM   1958  HB2 ALA A 709      21.240  44.690  43.980  1.00  0.00           H
ATOM   1959  HB3 ALA A 709      19.840  45.350  42.970  1.00  0.00           H
ATOM   1960  C   ALA A 709      21.460  46.970  41.400  1.00  0.00           C
ATOM   1961  O   ALA A 709      20.850  46.880  40.330  1.00  0.00           O
ATOM   1962  N   THR A 710      21.780  48.190  41.910  1.00  0.00           N
ATOM   1963  HN  THR A 710      22.320  48.210  42.740  1.00  0.00           H
ATOM   1964  CA  THR A 710      21.390  49.550  41.350  1.00  0.00           C
ATOM   1965  HA  THR A 710      20.320  49.650  41.280  1.00  0.00           H
ATOM   1966  CB  THR A 710      22.000  50.730  42.170  1.00  0.00           C
ATOM   1967  HB  THR A 710      23.110  50.790  42.060  1.00  0.00           H
ATOM   1968  OG1 THR A 710      21.620  50.490  43.510  1.00  0.00           O
ATOM   1969  HG1 THR A 710      22.210  49.790  43.770  1.00  0.00           H
ATOM   1970  CG2 THR A 710      21.370  52.060  41.700  1.00  0.00           C
ATOM   1971 HG21 THR A 710      20.280  51.870  41.770  1.00  0.00           H
ATOM   1972 HG22 THR A 710      21.530  52.250  40.620  1.00  0.00           H
ATOM   1973 HG23 THR A 710      21.750  52.930  42.280  1.00  0.00           H
ATOM   1974  C   THR A 710      21.980  49.740  39.930  1.00  0.00           C
ATOM   1975  O   THR A 710      21.330  50.330  39.100  1.00  0.00           O
ATOM   1976  N   ASP A 711      23.260  49.310  39.650  1.00  0.00           N
ATOM   1977  HN  ASP A 711      23.820  48.880  40.370  1.00  0.00           H
ATOM   1978  CA  ASP A 711      24.020  49.240  38.460  1.00  0.00           C
ATOM   1979  HA  ASP A 711      24.390  48.240  38.330  1.00  0.00           H
ATOM   1980  CB  ASP A 711      23.260  49.600  37.080  1.00  0.00           C
ATOM   1981  HB1 ASP A 711      22.970  50.660  37.180  1.00  0.00           H
ATOM   1982  HB2 ASP A 711      22.330  49.010  36.960  1.00  0.00           H
ATOM   1983  CG  ASP A 711      24.180  49.390  35.830  1.00  0.00           C
ATOM   1984  OD1 ASP A 711      25.230  48.690  35.980  1.00  0.00           O
ATOM   1985  OD2 ASP A 711      23.850  49.800  34.670  1.00  0.00           O
ATOM   1986  C   ASP A 711      25.330  50.050  38.650  1.00  0.00           C
ATOM   1987  O   ASP A 711      25.300  51.260  38.930  1.00  0.00           O
ATOM   1988  N   ALA A 712      26.490  49.350  38.660  1.00  0.00           N
ATOM   1989  HN  ALA A 712      26.480  48.380  38.400  1.00  0.00           H
ATOM   1990  CA  ALA A 712      27.850  49.830  38.890  1.00  0.00           C
ATOM   1991  HA  ALA A 712      27.740  50.760  39.410  1.00  0.00           H
ATOM   1992  CB  ALA A 712      28.660  48.870  39.800  1.00  0.00           C
ATOM   1993  HB1 ALA A 712      29.690  49.300  39.880  1.00  0.00           H
ATOM   1994  HB2 ALA A 712      28.750  47.930  39.220  1.00  0.00           H
ATOM   1995  HB3 ALA A 712      28.190  48.660  40.770  1.00  0.00           H
ATOM   1996  C   ALA A 712      28.570  50.060  37.590  1.00  0.00           C
ATOM   1997  O   ALA A 712      29.610  50.620  37.570  1.00  0.00           O
ATOM   1998  N   SER A 713      28.000  49.620  36.450  1.00  0.00           N
ATOM   1999  HN  SER A 713      27.110  49.180  36.450  1.00  0.00           H
ATOM   2000  CA  SER A 713      28.730  49.530  35.170  1.00  0.00           C
ATOM   2001  HA  SER A 713      29.700  49.090  35.290  1.00  0.00           H
ATOM   2002  CB  SER A 713      27.830  48.870  34.100  1.00  0.00           C
ATOM   2003  HB1 SER A 713      28.440  48.590  33.200  1.00  0.00           H
ATOM   2004  HB2 SER A 713      27.010  49.540  33.800  1.00  0.00           H
ATOM   2005  OG  SER A 713      27.150  47.710  34.570  1.00  0.00           O
ATOM   2006  HG1 SER A 713      26.410  48.050  35.070  1.00  0.00           H
ATOM   2007  C   SER A 713      29.110  50.900  34.610  1.00  0.00           C
ATOM   2008  O   SER A 713      30.250  51.050  34.170  1.00  0.00           O
ATOM   2009  N   SER A 714      28.220  51.960  34.590  1.00  0.00           N
ATOM   2010  HN  SER A 714      27.300  51.910  34.970  1.00  0.00           H
ATOM   2011  CA  SER A 714      28.610  53.290  34.060  1.00  0.00           C
ATOM   2012  HA  SER A 714      29.090  53.020  33.130  1.00  0.00           H
ATOM   2013  CB  SER A 714      27.370  54.170  33.720  1.00  0.00           C
ATOM   2014  HB1 SER A 714      27.720  55.220  33.550  1.00  0.00           H
ATOM   2015  HB2 SER A 714      26.710  54.160  34.620  1.00  0.00           H
ATOM   2016  OG  SER A 714      26.780  53.750  32.570  1.00  0.00           O
ATOM   2017  HG1 SER A 714      26.350  52.910  32.730  1.00  0.00           H
ATOM   2018  C   SER A 714      29.550  54.080  35.020  1.00  0.00           C
ATOM   2019  O   SER A 714      30.200  55.090  34.680  1.00  0.00           O
ATOM   2020  N   LEU A 715      29.640  53.700  36.350  1.00  0.00           N
ATOM   2021  HN  LEU A 715      29.190  52.870  36.670  1.00  0.00           H
ATOM   2022  CA  LEU A 715      30.360  54.400  37.320  1.00  0.00           C
ATOM   2023  HA  LEU A 715      30.070  55.430  37.420  1.00  0.00           H
ATOM   2024  CB  LEU A 715      30.160  53.750  38.720  1.00  0.00           C
ATOM   2025  HB1 LEU A 715      30.850  54.420  39.260  1.00  0.00           H
ATOM   2026  HB2 LEU A 715      30.600  52.730  38.630  1.00  0.00           H
ATOM   2027  CG  LEU A 715      28.710  53.670  39.310  1.00  0.00           C
ATOM   2028  HG  LEU A 715      28.190  52.860  38.760  1.00  0.00           H
ATOM   2029  CD1 LEU A 715      28.820  53.340  40.800  1.00  0.00           C
ATOM   2030 HD11 LEU A 715      29.210  54.120  41.480  1.00  0.00           H
ATOM   2031 HD12 LEU A 715      29.520  52.480  40.840  1.00  0.00           H
ATOM   2032 HD13 LEU A 715      27.880  53.040  41.320  1.00  0.00           H
ATOM   2033  CD2 LEU A 715      28.000  54.990  39.160  1.00  0.00           C
ATOM   2034 HD21 LEU A 715      27.880  55.240  38.080  1.00  0.00           H
ATOM   2035 HD22 LEU A 715      28.620  55.770  39.640  1.00  0.00           H
ATOM   2036 HD23 LEU A 715      27.000  55.150  39.640  1.00  0.00           H
ATOM   2037  C   LEU A 715      31.840  54.220  36.920  1.00  0.00           C
ATOM   2038  O   LEU A 715      32.600  55.090  37.190  1.00  0.00           O
ATOM   2039  N   VAL A 716      32.330  53.120  36.340  1.00  0.00           N
ATOM   2040  HN  VAL A 716      31.740  52.330  36.410  1.00  0.00           H
ATOM   2041  CA  VAL A 716      33.710  52.970  36.000  1.00  0.00           C
ATOM   2042  HA  VAL A 716      34.270  52.980  36.920  1.00  0.00           H
ATOM   2043  CB  VAL A 716      33.780  51.520  35.430  1.00  0.00           C
ATOM   2044  HB  VAL A 716      33.370  51.470  34.390  1.00  0.00           H
ATOM   2045  CG1 VAL A 716      35.140  51.030  35.290  1.00  0.00           C
ATOM   2046 HG11 VAL A 716      35.750  51.720  34.680  1.00  0.00           H
ATOM   2047 HG12 VAL A 716      35.210  50.110  34.670  1.00  0.00           H
ATOM   2048 HG13 VAL A 716      35.740  50.830  36.200  1.00  0.00           H
ATOM   2049  CG2 VAL A 716      32.940  50.490  36.240  1.00  0.00           C
ATOM   2050 HG21 VAL A 716      33.200  50.590  37.310  1.00  0.00           H
ATOM   2051 HG22 VAL A 716      33.220  49.460  35.920  1.00  0.00           H
ATOM   2052 HG23 VAL A 716      31.850  50.580  36.070  1.00  0.00           H
ATOM   2053  C   VAL A 716      34.260  54.000  35.000  1.00  0.00           C
ATOM   2054  O   VAL A 716      35.380  54.520  34.920  1.00  0.00           O
ATOM   2055  N   CYS A 717      33.360  54.210  34.040  1.00  0.00           N
ATOM   2056  HN  CYS A 717      32.430  53.850  34.040  1.00  0.00           H
ATOM   2057  CA  CYS A 717      33.560  54.980  32.860  1.00  0.00           C
ATOM   2058  HA  CYS A 717      34.410  54.610  32.300  1.00  0.00           H
ATOM   2059  CB  CYS A 717      32.240  54.760  32.080  1.00  0.00           C
ATOM   2060  HB1 CYS A 717      31.400  54.900  32.800  1.00  0.00           H
ATOM   2061  HB2 CYS A 717      32.080  53.700  31.800  1.00  0.00           H
ATOM   2062  SG  CYS A 717      31.870  55.870  30.730  1.00  0.00           S
ATOM   2063  HG1 CYS A 717      33.070  55.890  30.170  1.00  0.00           H
ATOM   2064  C   CYS A 717      33.880  56.400  33.210  1.00  0.00           C
ATOM   2065  O   CYS A 717      34.620  57.070  32.450  1.00  0.00           O
ATOM   2066  N   TYR A 718      33.330  56.980  34.290  1.00  0.00           N
ATOM   2067  HN  TYR A 718      32.740  56.490  34.910  1.00  0.00           H
ATOM   2068  CA  TYR A 718      33.520  58.330  34.760  1.00  0.00           C
ATOM   2069  HA  TYR A 718      33.580  59.030  33.940  1.00  0.00           H
ATOM   2070  CB  TYR A 718      32.230  58.760  35.520  1.00  0.00           C
ATOM   2071  HB1 TYR A 718      32.430  59.690  36.090  1.00  0.00           H
ATOM   2072  HB2 TYR A 718      31.970  57.930  36.200  1.00  0.00           H
ATOM   2073  CG  TYR A 718      31.040  59.030  34.660  1.00  0.00           C
ATOM   2074  CD1 TYR A 718      30.830  60.160  33.850  1.00  0.00           C
ATOM   2075  HD1 TYR A 718      31.610  60.890  33.700  1.00  0.00           H
ATOM   2076  CE1 TYR A 718      29.700  60.400  33.060  1.00  0.00           C
ATOM   2077  HE1 TYR A 718      29.700  61.170  32.300  1.00  0.00           H
ATOM   2078  CZ  TYR A 718      28.680  59.400  33.040  1.00  0.00           C
ATOM   2079  OH  TYR A 718      27.540  59.450  32.210  1.00  0.00           O
ATOM   2080  HH  TYR A 718      27.520  60.380  31.950  1.00  0.00           H
ATOM   2081  CD2 TYR A 718      29.880  58.190  34.730  1.00  0.00           C
ATOM   2082  HD2 TYR A 718      29.940  57.340  35.390  1.00  0.00           H
ATOM   2083  CE2 TYR A 718      28.750  58.350  33.890  1.00  0.00           C
ATOM   2084  HE2 TYR A 718      28.030  57.550  33.880  1.00  0.00           H
ATOM   2085  C   TYR A 718      34.730  58.440  35.710  1.00  0.00           C
ATOM   2086  O   TYR A 718      35.200  59.520  35.980  1.00  0.00           O
ATOM   2087  N   ILE A 719      35.350  57.360  36.070  1.00  0.00           N
ATOM   2088  HN  ILE A 719      35.100  56.440  35.780  1.00  0.00           H
ATOM   2089  CA  ILE A 719      36.610  57.430  36.620  1.00  0.00           C
ATOM   2090  HA  ILE A 719      36.700  58.230  37.340  1.00  0.00           H
ATOM   2091  CB  ILE A 719      36.890  56.320  37.600  1.00  0.00           C
ATOM   2092  HB  ILE A 719      37.150  55.430  36.970  1.00  0.00           H
ATOM   2093  CG2 ILE A 719      38.250  56.550  38.410  1.00  0.00           C
ATOM   2094 HG21 ILE A 719      38.510  55.740  39.130  1.00  0.00           H
ATOM   2095 HG22 ILE A 719      38.300  57.550  38.890  1.00  0.00           H
ATOM   2096 HG23 ILE A 719      39.110  56.510  37.710  1.00  0.00           H
ATOM   2097  CG1 ILE A 719      35.800  55.920  38.570  1.00  0.00           C
ATOM   2098 HG11 ILE A 719      36.250  55.120  39.190  1.00  0.00           H
ATOM   2099 HG12 ILE A 719      35.010  55.350  38.040  1.00  0.00           H
ATOM   2100  CD  ILE A 719      35.270  57.110  39.350  1.00  0.00           C
ATOM   2101  HD1 ILE A 719      34.590  57.710  38.710  1.00  0.00           H
ATOM   2102  HD2 ILE A 719      36.010  57.770  39.860  1.00  0.00           H
ATOM   2103  HD3 ILE A 719      34.650  56.680  40.150  1.00  0.00           H
ATOM   2104  C   ILE A 719      37.640  57.380  35.520  1.00  0.00           C
ATOM   2105  O   ILE A 719      37.660  56.380  34.810  1.00  0.00           O
ATOM   2106  N   THR A 720      38.540  58.400  35.400  1.00  0.00           N
ATOM   2107  HN  THR A 720      38.510  59.130  36.070  1.00  0.00           H
ATOM   2108  CA  THR A 720      39.600  58.500  34.350  1.00  0.00           C
ATOM   2109  HA  THR A 720      39.740  57.660  33.690  1.00  0.00           H
ATOM   2110  CB  THR A 720      39.470  59.770  33.580  1.00  0.00           C
ATOM   2111  HB  THR A 720      40.200  59.690  32.740  1.00  0.00           H
ATOM   2112  OG1 THR A 720      39.670  60.970  34.270  1.00  0.00           O
ATOM   2113  HG1 THR A 720      38.910  60.970  34.860  1.00  0.00           H
ATOM   2114  CG2 THR A 720      38.200  59.820  32.740  1.00  0.00           C
ATOM   2115 HG21 THR A 720      37.300  60.220  33.270  1.00  0.00           H
ATOM   2116 HG22 THR A 720      37.900  58.830  32.350  1.00  0.00           H
ATOM   2117 HG23 THR A 720      38.370  60.410  31.810  1.00  0.00           H
ATOM   2118  C   THR A 720      41.030  58.390  34.960  1.00  0.00           C
ATOM   2119  O   THR A 720      41.210  58.460  36.190  1.00  0.00           O
ATOM   2120  N   ARG A 721      42.070  58.210  34.110  1.00  0.00           N
ATOM   2121  HN  ARG A 721      41.860  58.140  33.150  1.00  0.00           H
ATOM   2122  CA  ARG A 721      43.430  58.050  34.510  1.00  0.00           C
ATOM   2123  HA  ARG A 721      43.360  57.170  35.140  1.00  0.00           H
ATOM   2124  CB  ARG A 721      44.450  57.760  33.410  1.00  0.00           C
ATOM   2125  HB1 ARG A 721      45.440  57.830  33.880  1.00  0.00           H
ATOM   2126  HB2 ARG A 721      44.370  58.520  32.600  1.00  0.00           H
ATOM   2127  CG  ARG A 721      44.330  56.350  32.660  1.00  0.00           C
ATOM   2128  HG1 ARG A 721      44.900  56.460  31.710  1.00  0.00           H
ATOM   2129  HG2 ARG A 721      43.250  56.400  32.390  1.00  0.00           H
ATOM   2130  CD  ARG A 721      44.520  55.160  33.510  1.00  0.00           C
ATOM   2131  HD1 ARG A 721      44.210  54.250  32.960  1.00  0.00           H
ATOM   2132  HD2 ARG A 721      43.930  55.310  34.440  1.00  0.00           H
ATOM   2133  NE  ARG A 721      45.950  55.060  33.750  1.00  0.00           N
ATOM   2134  HE  ARG A 721      46.670  55.170  33.070  1.00  0.00           H
ATOM   2135  CZ  ARG A 721      46.480  54.580  34.850  1.00  0.00           C
ATOM   2136  NH1 ARG A 721      45.750  54.230  35.890  1.00  0.00           N
ATOM   2137 HH11 ARG A 721      44.770  54.410  35.920  1.00  0.00           H
ATOM   2138 HH12 ARG A 721      46.200  53.730  36.630  1.00  0.00           H
ATOM   2139  NH2 ARG A 721      47.740  54.200  34.850  1.00  0.00           N
ATOM   2140 HH21 ARG A 721      48.310  54.210  34.020  1.00  0.00           H
ATOM   2141 HH22 ARG A 721      48.020  53.850  35.750  1.00  0.00           H
ATOM   2142  C   ARG A 721      43.940  59.200  35.350  1.00  0.00           C
ATOM   2143  O   ARG A 721      44.690  58.910  36.280  1.00  0.00           O
ATOM   2144  N   PHE A 722      43.450  60.450  35.160  1.00  0.00           N
ATOM   2145  HN  PHE A 722      42.680  60.580  34.530  1.00  0.00           H
ATOM   2146  CA  PHE A 722      43.770  61.630  35.980  1.00  0.00           C
ATOM   2147  HA  PHE A 722      44.830  61.840  35.930  1.00  0.00           H
ATOM   2148  CB  PHE A 722      43.050  62.870  35.360  1.00  0.00           C
ATOM   2149  HB1 PHE A 722      41.970  62.670  35.130  1.00  0.00           H
ATOM   2150  HB2 PHE A 722      43.510  62.970  34.350  1.00  0.00           H
ATOM   2151  CG  PHE A 722      43.110  64.180  36.170  1.00  0.00           C
ATOM   2152  CD1 PHE A 722      43.820  65.320  35.730  1.00  0.00           C
ATOM   2153  HD1 PHE A 722      44.370  65.320  34.790  1.00  0.00           H
ATOM   2154  CE1 PHE A 722      43.670  66.520  36.400  1.00  0.00           C
ATOM   2155  HE1 PHE A 722      44.240  67.390  36.090  1.00  0.00           H
ATOM   2156  CZ  PHE A 722      42.850  66.650  37.470  1.00  0.00           C
ATOM   2157  HZ  PHE A 722      42.700  67.630  37.890  1.00  0.00           H
ATOM   2158  CD2 PHE A 722      42.220  64.360  37.230  1.00  0.00           C
ATOM   2159  HD2 PHE A 722      41.530  63.550  37.460  1.00  0.00           H
ATOM   2160  CE2 PHE A 722      42.040  65.570  37.810  1.00  0.00           C
ATOM   2161  HE2 PHE A 722      41.300  65.660  38.600  1.00  0.00           H
ATOM   2162  C   PHE A 722      43.500  61.330  37.440  1.00  0.00           C
ATOM   2163  O   PHE A 722      44.300  61.550  38.330  1.00  0.00           O
ATOM   2164  N   THR A 723      42.300  60.850  37.770  1.00  0.00           N
ATOM   2165  HN  THR A 723      41.630  60.720  37.040  1.00  0.00           H
ATOM   2166  CA  THR A 723      41.890  60.500  39.110  1.00  0.00           C
ATOM   2167  HA  THR A 723      41.990  61.380  39.720  1.00  0.00           H
ATOM   2168  CB  THR A 723      40.440  59.970  39.070  1.00  0.00           C
ATOM   2169  HB  THR A 723      40.330  59.000  38.520  1.00  0.00           H
ATOM   2170  OG1 THR A 723      39.560  60.890  38.420  1.00  0.00           O
ATOM   2171  HG1 THR A 723      39.390  61.560  39.080  1.00  0.00           H
ATOM   2172  CG2 THR A 723      39.930  59.810  40.540  1.00  0.00           C
ATOM   2173 HG21 THR A 723      38.890  59.450  40.500  1.00  0.00           H
ATOM   2174 HG22 THR A 723      40.060  60.750  41.130  1.00  0.00           H
ATOM   2175 HG23 THR A 723      40.530  59.010  41.000  1.00  0.00           H
ATOM   2176  C   THR A 723      42.790  59.370  39.630  1.00  0.00           C
ATOM   2177  O   THR A 723      43.330  59.600  40.730  1.00  0.00           O
ATOM   2178  N   GLU A 724      43.020  58.330  38.860  1.00  0.00           N
ATOM   2179  HN  GLU A 724      42.650  58.340  37.940  1.00  0.00           H
ATOM   2180  CA  GLU A 724      43.790  57.140  39.250  1.00  0.00           C
ATOM   2181  HA  GLU A 724      43.390  56.730  40.160  1.00  0.00           H
ATOM   2182  CB  GLU A 724      43.700  56.030  38.170  1.00  0.00           C
ATOM   2183  HB1 GLU A 724      44.280  55.110  38.400  1.00  0.00           H
ATOM   2184  HB2 GLU A 724      44.090  56.380  37.200  1.00  0.00           H
ATOM   2185  CG  GLU A 724      42.180  55.530  38.000  1.00  0.00           C
ATOM   2186  HG1 GLU A 724      41.520  56.300  37.550  1.00  0.00           H
ATOM   2187  HG2 GLU A 724      41.760  55.360  39.010  1.00  0.00           H
ATOM   2188  CD  GLU A 724      42.080  54.210  37.200  1.00  0.00           C
ATOM   2189  OE1 GLU A 724      42.950  54.040  36.340  1.00  0.00           O
ATOM   2190  OE2 GLU A 724      41.060  53.500  37.320  1.00  0.00           O
ATOM   2191  C   GLU A 724      45.240  57.410  39.610  1.00  0.00           C
ATOM   2192  O   GLU A 724      45.770  56.880  40.660  1.00  0.00           O
ATOM   2193  N   GLU A 725      45.910  58.230  38.800  1.00  0.00           N
ATOM   2194  HN  GLU A 725      45.440  58.550  37.990  1.00  0.00           H
ATOM   2195  CA  GLU A 725      47.330  58.700  39.000  1.00  0.00           C
ATOM   2196  HA  GLU A 725      47.980  57.870  39.230  1.00  0.00           H
ATOM   2197  CB  GLU A 725      47.930  59.380  37.720  1.00  0.00           C
ATOM   2198  HB1 GLU A 725      48.870  59.930  37.890  1.00  0.00           H
ATOM   2199  HB2 GLU A 725      47.120  59.990  37.270  1.00  0.00           H
ATOM   2200  CG  GLU A 725      48.200  58.290  36.630  1.00  0.00           C
ATOM   2201  HG1 GLU A 725      47.230  58.180  36.100  1.00  0.00           H
ATOM   2202  HG2 GLU A 725      48.430  57.300  37.090  1.00  0.00           H
ATOM   2203  CD  GLU A 725      49.330  58.610  35.570  1.00  0.00           C
ATOM   2204  OE1 GLU A 725      49.130  59.480  34.760  1.00  0.00           O
ATOM   2205  OE2 GLU A 725      50.370  57.920  35.640  1.00  0.00           O
ATOM   2206  C   GLU A 725      47.460  59.690  40.180  1.00  0.00           C
ATOM   2207  O   GLU A 725      48.460  59.650  40.910  1.00  0.00           O
ATOM   2208  N   ALA A 726      46.500  60.650  40.310  1.00  0.00           N
ATOM   2209  HN  ALA A 726      45.650  60.740  39.780  1.00  0.00           H
ATOM   2210  CA  ALA A 726      46.730  61.740  41.270  1.00  0.00           C
ATOM   2211  HA  ALA A 726      47.720  62.170  41.270  1.00  0.00           H
ATOM   2212  CB  ALA A 726      45.760  62.810  40.970  1.00  0.00           C
ATOM   2213  HB1 ALA A 726      46.080  63.070  39.940  1.00  0.00           H
ATOM   2214  HB2 ALA A 726      45.920  63.680  41.630  1.00  0.00           H
ATOM   2215  HB3 ALA A 726      44.690  62.500  41.060  1.00  0.00           H
ATOM   2216  C   ALA A 726      46.530  61.230  42.690  1.00  0.00           C
ATOM   2217  O   ALA A 726      47.380  61.230  43.560  1.00  0.00           O
ATOM   2218  N   PHE A 727      45.380  60.530  42.850  1.00  0.00           N
ATOM   2219  HN  PHE A 727      44.750  60.470  42.080  1.00  0.00           H
ATOM   2220  CA  PHE A 727      45.030  59.700  44.020  1.00  0.00           C
ATOM   2221  HA  PHE A 727      45.200  60.310  44.890  1.00  0.00           H
ATOM   2222  CB  PHE A 727      43.520  59.380  44.040  1.00  0.00           C
ATOM   2223  HB1 PHE A 727      43.370  58.870  43.060  1.00  0.00           H
ATOM   2224  HB2 PHE A 727      43.020  60.370  44.110  1.00  0.00           H
ATOM   2225  CG  PHE A 727      43.020  58.410  45.050  1.00  0.00           C
ATOM   2226  CD1 PHE A 727      42.140  57.430  44.620  1.00  0.00           C
ATOM   2227  HD1 PHE A 727      41.750  57.420  43.610  1.00  0.00           H
ATOM   2228  CE1 PHE A 727      41.790  56.340  45.530  1.00  0.00           C
ATOM   2229  HE1 PHE A 727      41.110  55.580  45.180  1.00  0.00           H
ATOM   2230  CZ  PHE A 727      42.290  56.380  46.880  1.00  0.00           C
ATOM   2231  HZ  PHE A 727      42.200  55.510  47.530  1.00  0.00           H
ATOM   2232  CD2 PHE A 727      43.520  58.360  46.390  1.00  0.00           C
ATOM   2233  HD2 PHE A 727      44.200  59.150  46.710  1.00  0.00           H
ATOM   2234  CE2 PHE A 727      43.190  57.380  47.260  1.00  0.00           C
ATOM   2235  HE2 PHE A 727      43.600  57.320  48.260  1.00  0.00           H
ATOM   2236  C   PHE A 727      46.020  58.570  44.380  1.00  0.00           C
ATOM   2237  O   PHE A 727      46.390  58.340  45.560  1.00  0.00           O
ATOM   2238  N   ALA A 728      46.560  57.820  43.420  1.00  0.00           N
ATOM   2239  HN  ALA A 728      46.240  57.760  42.480  1.00  0.00           H
ATOM   2240  CA  ALA A 728      47.600  56.830  43.730  1.00  0.00           C
ATOM   2241  HA  ALA A 728      47.240  56.250  44.580  1.00  0.00           H
ATOM   2242  CB  ALA A 728      47.880  55.970  42.520  1.00  0.00           C
ATOM   2243  HB1 ALA A 728      48.060  56.540  41.580  1.00  0.00           H
ATOM   2244  HB2 ALA A 728      47.010  55.320  42.280  1.00  0.00           H
ATOM   2245  HB3 ALA A 728      48.660  55.200  42.730  1.00  0.00           H
ATOM   2246  C   ALA A 728      48.860  57.450  44.220  1.00  0.00           C
ATOM   2247  O   ALA A 728      49.670  57.000  45.080  1.00  0.00           O
ATOM   2248  N   ALA A 729      49.210  58.580  43.610  1.00  0.00           N
ATOM   2249  HN  ALA A 729      48.690  58.930  42.840  1.00  0.00           H
ATOM   2250  CA  ALA A 729      50.460  59.250  43.950  1.00  0.00           C
ATOM   2251  HA  ALA A 729      51.250  58.510  43.880  1.00  0.00           H
ATOM   2252  CB  ALA A 729      50.580  60.380  42.940  1.00  0.00           C
ATOM   2253  HB1 ALA A 729      50.920  59.890  42.010  1.00  0.00           H
ATOM   2254  HB2 ALA A 729      51.410  61.060  43.250  1.00  0.00           H
ATOM   2255  HB3 ALA A 729      49.660  60.990  42.790  1.00  0.00           H
ATOM   2256  C   ALA A 729      50.460  59.820  45.360  1.00  0.00           C
ATOM   2257  O   ALA A 729      51.420  59.940  46.040  1.00  0.00           O
ATOM   2258  N   LEU A 730      49.300  60.250  45.880  1.00  0.00           N
ATOM   2259  HN  LEU A 730      48.500  60.280  45.300  1.00  0.00           H
ATOM   2260  CA  LEU A 730      49.140  60.590  47.310  1.00  0.00           C
ATOM   2261  HA  LEU A 730      49.750  61.430  47.610  1.00  0.00           H
ATOM   2262  CB  LEU A 730      47.670  61.100  47.640  1.00  0.00           C
ATOM   2263  HB1 LEU A 730      46.890  60.300  47.630  1.00  0.00           H
ATOM   2264  HB2 LEU A 730      47.360  61.800  46.840  1.00  0.00           H
ATOM   2265  CG  LEU A 730      47.540  61.900  49.060  1.00  0.00           C
ATOM   2266  HG  LEU A 730      48.040  61.260  49.810  1.00  0.00           H
ATOM   2267  CD1 LEU A 730      48.130  63.320  48.980  1.00  0.00           C
ATOM   2268 HD11 LEU A 730      47.590  63.890  48.190  1.00  0.00           H
ATOM   2269 HD12 LEU A 730      49.220  63.280  48.730  1.00  0.00           H
ATOM   2270 HD13 LEU A 730      47.990  63.870  49.930  1.00  0.00           H
ATOM   2271  CD2 LEU A 730      46.080  61.950  49.580  1.00  0.00           C
ATOM   2272 HD21 LEU A 730      45.980  62.600  50.480  1.00  0.00           H
ATOM   2273 HD22 LEU A 730      45.670  60.950  49.830  1.00  0.00           H
ATOM   2274 HD23 LEU A 730      45.410  62.310  48.760  1.00  0.00           H
ATOM   2275  C   LEU A 730      49.470  59.460  48.270  1.00  0.00           C
ATOM   2276  O   LEU A 730      50.170  59.630  49.290  1.00  0.00           O
ATOM   2277  N   ILE A 731      49.080  58.210  48.000  1.00  0.00           N
ATOM   2278  HN  ILE A 731      48.570  58.090  47.150  1.00  0.00           H
ATOM   2279  CA  ILE A 731      49.290  56.960  48.700  1.00  0.00           C
ATOM   2280  HA  ILE A 731      48.990  57.080  49.730  1.00  0.00           H
ATOM   2281  CB  ILE A 731      48.540  55.760  48.100  1.00  0.00           C
ATOM   2282  HB  ILE A 731      48.780  55.500  47.040  1.00  0.00           H
ATOM   2283  CG2 ILE A 731      48.880  54.500  48.940  1.00  0.00           C
ATOM   2284 HG21 ILE A 731      49.970  54.350  49.070  1.00  0.00           H
ATOM   2285 HG22 ILE A 731      48.450  53.620  48.430  1.00  0.00           H
ATOM   2286 HG23 ILE A 731      48.490  54.580  49.980  1.00  0.00           H
ATOM   2287  CG1 ILE A 731      47.040  56.070  48.200  1.00  0.00           C
ATOM   2288 HG11 ILE A 731      46.570  55.160  47.760  1.00  0.00           H
ATOM   2289 HG12 ILE A 731      46.790  56.900  47.510  1.00  0.00           H
ATOM   2290  CD  ILE A 731      46.420  56.160  49.600  1.00  0.00           C
ATOM   2291  HD1 ILE A 731      46.820  56.980  50.220  1.00  0.00           H
ATOM   2292  HD2 ILE A 731      46.690  55.200  50.090  1.00  0.00           H
ATOM   2293  HD3 ILE A 731      45.330  56.290  49.440  1.00  0.00           H
ATOM   2294  C   ILE A 731      50.780  56.690  48.830  1.00  0.00           C
ATOM   2295  O   ILE A 731      51.400  56.420  49.880  1.00  0.00           O
ATOM   2296  N   CYS A 732      51.500  56.770  47.670  1.00  0.00           N
ATOM   2297  HN  CYS A 732      51.000  57.040  46.850  1.00  0.00           H
ATOM   2298  CA  CYS A 732      52.890  56.700  47.550  1.00  0.00           C
ATOM   2299  HA  CYS A 732      53.080  55.720  47.930  1.00  0.00           H
ATOM   2300  CB  CYS A 732      53.420  57.000  46.150  1.00  0.00           C
ATOM   2301  HB1 CYS A 732      54.490  56.750  46.040  1.00  0.00           H
ATOM   2302  HB2 CYS A 732      53.260  58.050  45.850  1.00  0.00           H
ATOM   2303  SG  CYS A 732      52.710  55.810  44.960  1.00  0.00           S
ATOM   2304  HG1 CYS A 732      53.640  54.910  45.280  1.00  0.00           H
ATOM   2305  C   CYS A 732      53.700  57.670  48.460  1.00  0.00           C
ATOM   2306  O   CYS A 732      54.660  57.200  49.040  1.00  0.00           O
ATOM   2307  N   ILE A 733      53.320  59.000  48.450  1.00  0.00           N
ATOM   2308  HN  ILE A 733      52.510  59.270  47.950  1.00  0.00           H
ATOM   2309  CA  ILE A 733      53.910  59.960  49.380  1.00  0.00           C
ATOM   2310  HA  ILE A 733      54.990  59.990  49.330  1.00  0.00           H
ATOM   2311  CB  ILE A 733      53.480  61.380  49.050  1.00  0.00           C
ATOM   2312  HB  ILE A 733      52.370  61.470  48.900  1.00  0.00           H
ATOM   2313  CG2 ILE A 733      54.010  62.310  50.100  1.00  0.00           C
ATOM   2314 HG21 ILE A 733      54.890  61.890  50.620  1.00  0.00           H
ATOM   2315 HG22 ILE A 733      53.210  62.380  50.870  1.00  0.00           H
ATOM   2316 HG23 ILE A 733      54.280  63.320  49.710  1.00  0.00           H
ATOM   2317  CG1 ILE A 733      54.100  61.750  47.680  1.00  0.00           C
ATOM   2318 HG11 ILE A 733      53.740  61.070  46.880  1.00  0.00           H
ATOM   2319 HG12 ILE A 733      55.210  61.790  47.720  1.00  0.00           H
ATOM   2320  CD  ILE A 733      53.730  63.140  47.200  1.00  0.00           C
ATOM   2321  HD1 ILE A 733      52.700  63.480  47.440  1.00  0.00           H
ATOM   2322  HD2 ILE A 733      53.870  63.170  46.090  1.00  0.00           H
ATOM   2323  HD3 ILE A 733      54.480  63.830  47.650  1.00  0.00           H
ATOM   2324  C   ILE A 733      53.670  59.650  50.850  1.00  0.00           C
ATOM   2325  O   ILE A 733      54.540  59.710  51.690  1.00  0.00           O
ATOM   2326  N   ILE A 734      52.440  59.210  51.130  1.00  0.00           N
ATOM   2327  HN  ILE A 734      51.670  59.290  50.500  1.00  0.00           H
ATOM   2328  CA  ILE A 734      52.020  58.710  52.430  1.00  0.00           C
ATOM   2329  HA  ILE A 734      52.280  59.430  53.200  1.00  0.00           H
ATOM   2330  CB  ILE A 734      50.490  58.450  52.470  1.00  0.00           C
ATOM   2331  HB  ILE A 734      50.190  57.860  51.570  1.00  0.00           H
ATOM   2332  CG2 ILE A 734      50.060  57.730  53.770  1.00  0.00           C
ATOM   2333 HG21 ILE A 734      50.360  56.660  53.690  1.00  0.00           H
ATOM   2334 HG22 ILE A 734      49.000  57.800  54.100  1.00  0.00           H
ATOM   2335 HG23 ILE A 734      50.740  58.030  54.580  1.00  0.00           H
ATOM   2336  CG1 ILE A 734      49.710  59.790  52.470  1.00  0.00           C
ATOM   2337 HG11 ILE A 734      49.960  60.490  51.640  1.00  0.00           H
ATOM   2338 HG12 ILE A 734      50.020  60.310  53.400  1.00  0.00           H
ATOM   2339  CD  ILE A 734      48.190  59.710  52.320  1.00  0.00           C
ATOM   2340  HD1 ILE A 734      47.740  58.910  52.960  1.00  0.00           H
ATOM   2341  HD2 ILE A 734      48.010  59.310  51.310  1.00  0.00           H
ATOM   2342  HD3 ILE A 734      47.670  60.690  52.260  1.00  0.00           H
ATOM   2343  C   ILE A 734      52.780  57.510  52.880  1.00  0.00           C
ATOM   2344  O   ILE A 734      53.220  57.430  54.030  1.00  0.00           O
ATOM   2345  N   PHE A 735      53.060  56.520  52.080  1.00  0.00           N
ATOM   2346  HN  PHE A 735      52.490  56.410  51.270  1.00  0.00           H
ATOM   2347  CA  PHE A 735      53.910  55.410  52.420  1.00  0.00           C
ATOM   2348  HA  PHE A 735      53.560  54.920  53.320  1.00  0.00           H
ATOM   2349  CB  PHE A 735      53.860  54.260  51.300  1.00  0.00           C
ATOM   2350  HB1 PHE A 735      54.800  53.710  51.470  1.00  0.00           H
ATOM   2351  HB2 PHE A 735      53.660  54.650  50.280  1.00  0.00           H
ATOM   2352  CG  PHE A 735      52.700  53.250  51.540  1.00  0.00           C
ATOM   2353  CD1 PHE A 735      51.360  53.690  51.720  1.00  0.00           C
ATOM   2354  HD1 PHE A 735      51.230  54.760  51.800  1.00  0.00           H
ATOM   2355  CE1 PHE A 735      50.350  52.730  51.750  1.00  0.00           C
ATOM   2356  HE1 PHE A 735      49.350  53.130  51.720  1.00  0.00           H
ATOM   2357  CZ  PHE A 735      50.600  51.370  51.590  1.00  0.00           C
ATOM   2358  HZ  PHE A 735      49.860  50.600  51.440  1.00  0.00           H
ATOM   2359  CD2 PHE A 735      52.940  51.920  51.480  1.00  0.00           C
ATOM   2360  HD2 PHE A 735      53.930  51.580  51.240  1.00  0.00           H
ATOM   2361  CE2 PHE A 735      51.930  50.950  51.510  1.00  0.00           C
ATOM   2362  HE2 PHE A 735      52.210  49.910  51.510  1.00  0.00           H
ATOM   2363  C   PHE A 735      55.360  55.870  52.700  1.00  0.00           C
ATOM   2364  O   PHE A 735      55.990  55.420  53.670  1.00  0.00           O
ATOM   2365  N   ILE A 736      56.000  56.760  51.930  1.00  0.00           N
ATOM   2366  HN  ILE A 736      55.550  57.130  51.130  1.00  0.00           H
ATOM   2367  CA  ILE A 736      57.240  57.360  52.340  1.00  0.00           C
ATOM   2368  HA  ILE A 736      57.990  56.590  52.410  1.00  0.00           H
ATOM   2369  CB  ILE A 736      57.710  58.370  51.160  1.00  0.00           C
ATOM   2370  HB  ILE A 736      56.960  59.180  51.060  1.00  0.00           H
ATOM   2371  CG2 ILE A 736      58.980  59.150  51.480  1.00  0.00           C
ATOM   2372 HG21 ILE A 736      59.920  58.550  51.610  1.00  0.00           H
ATOM   2373 HG22 ILE A 736      58.960  59.660  52.460  1.00  0.00           H
ATOM   2374 HG23 ILE A 736      59.290  59.880  50.710  1.00  0.00           H
ATOM   2375  CG1 ILE A 736      57.840  57.690  49.810  1.00  0.00           C
ATOM   2376 HG11 ILE A 736      56.920  57.080  49.610  1.00  0.00           H
ATOM   2377 HG12 ILE A 736      58.640  56.920  49.970  1.00  0.00           H
ATOM   2378  CD  ILE A 736      58.210  58.530  48.560  1.00  0.00           C
ATOM   2379  HD1 ILE A 736      58.670  59.510  48.820  1.00  0.00           H
ATOM   2380  HD2 ILE A 736      57.300  58.880  48.060  1.00  0.00           H
ATOM   2381  HD3 ILE A 736      58.780  57.900  47.840  1.00  0.00           H
ATOM   2382  C   ILE A 736      57.160  58.090  53.700  1.00  0.00           C
ATOM   2383  O   ILE A 736      57.980  57.740  54.560  1.00  0.00           O
ATOM   2384  N   TYR A 737      56.150  58.970  53.880  1.00  0.00           N
ATOM   2385  HN  TYR A 737      55.530  59.250  53.160  1.00  0.00           H
ATOM   2386  CA  TYR A 737      56.060  59.630  55.200  1.00  0.00           C
ATOM   2387  HA  TYR A 737      57.010  60.090  55.430  1.00  0.00           H
ATOM   2388  CB  TYR A 737      54.870  60.650  55.080  1.00  0.00           C
ATOM   2389  HB1 TYR A 737      53.880  60.120  55.150  1.00  0.00           H
ATOM   2390  HB2 TYR A 737      54.920  61.130  54.080  1.00  0.00           H
ATOM   2391  CG  TYR A 737      54.830  61.790  56.130  1.00  0.00           C
ATOM   2392  CD1 TYR A 737      54.500  61.390  57.410  1.00  0.00           C
ATOM   2393  HD1 TYR A 737      54.400  60.360  57.710  1.00  0.00           H
ATOM   2394  CE1 TYR A 737      54.430  62.340  58.470  1.00  0.00           C
ATOM   2395  HE1 TYR A 737      54.220  62.000  59.470  1.00  0.00           H
ATOM   2396  CZ  TYR A 737      54.410  63.650  58.120  1.00  0.00           C
ATOM   2397  OH  TYR A 737      54.380  64.610  59.120  1.00  0.00           O
ATOM   2398  HH  TYR A 737      53.950  64.140  59.840  1.00  0.00           H
ATOM   2399  CD2 TYR A 737      54.810  63.160  55.830  1.00  0.00           C
ATOM   2400  HD2 TYR A 737      54.990  63.450  54.800  1.00  0.00           H
ATOM   2401  CE2 TYR A 737      54.630  64.160  56.830  1.00  0.00           C
ATOM   2402  HE2 TYR A 737      54.590  65.200  56.550  1.00  0.00           H
ATOM   2403  C   TYR A 737      55.950  58.730  56.440  1.00  0.00           C
ATOM   2404  O   TYR A 737      56.640  58.920  57.430  1.00  0.00           O
ATOM   2405  N   GLU A 738      55.110  57.680  56.400  1.00  0.00           N
ATOM   2406  HN  GLU A 738      54.610  57.430  55.570  1.00  0.00           H
ATOM   2407  CA  GLU A 738      54.700  56.820  57.400  1.00  0.00           C
ATOM   2408  HA  GLU A 738      54.180  57.450  58.110  1.00  0.00           H
ATOM   2409  CB  GLU A 738      53.700  55.690  56.920  1.00  0.00           C
ATOM   2410  HB1 GLU A 738      53.680  54.830  57.630  1.00  0.00           H
ATOM   2411  HB2 GLU A 738      53.980  55.380  55.900  1.00  0.00           H
ATOM   2412  CG  GLU A 738      52.240  56.250  56.940  1.00  0.00           C
ATOM   2413  HG1 GLU A 738      51.560  55.480  56.550  1.00  0.00           H
ATOM   2414  HG2 GLU A 738      52.170  57.240  56.420  1.00  0.00           H
ATOM   2415  CD  GLU A 738      51.660  56.380  58.360  1.00  0.00           C
ATOM   2416  OE1 GLU A 738      50.960  57.410  58.640  1.00  0.00           O
ATOM   2417  OE2 GLU A 738      51.860  55.530  59.270  1.00  0.00           O
ATOM   2418  C   GLU A 738      55.770  56.050  58.090  1.00  0.00           C
ATOM   2419  O   GLU A 738      55.920  56.030  59.310  1.00  0.00           O
ATOM   2420  N   ALA A 739      56.640  55.550  57.240  1.00  0.00           N
ATOM   2421  HN  ALA A 739      56.500  55.500  56.260  1.00  0.00           H
ATOM   2422  CA  ALA A 739      57.840  54.900  57.630  1.00  0.00           C
ATOM   2423  HA  ALA A 739      57.520  54.190  58.380  1.00  0.00           H
ATOM   2424  CB  ALA A 739      58.380  54.250  56.370  1.00  0.00           C
ATOM   2425  HB1 ALA A 739      57.590  53.660  55.860  1.00  0.00           H
ATOM   2426  HB2 ALA A 739      59.230  53.570  56.620  1.00  0.00           H
ATOM   2427  HB3 ALA A 739      58.760  55.000  55.650  1.00  0.00           H
ATOM   2428  C   ALA A 739      58.860  55.790  58.350  1.00  0.00           C
ATOM   2429  O   ALA A 739      59.410  55.460  59.390  1.00  0.00           O
ATOM   2430  N   LEU A 740      59.020  57.110  57.920  1.00  0.00           N
ATOM   2431  HN  LEU A 740      58.590  57.410  57.070  1.00  0.00           H
ATOM   2432  CA  LEU A 740      59.880  58.090  58.540  1.00  0.00           C
ATOM   2433  HA  LEU A 740      60.800  57.670  58.940  1.00  0.00           H
ATOM   2434  CB  LEU A 740      60.290  59.090  57.540  1.00  0.00           C
ATOM   2435  HB1 LEU A 740      60.820  60.000  57.910  1.00  0.00           H
ATOM   2436  HB2 LEU A 740      59.370  59.520  57.070  1.00  0.00           H
ATOM   2437  CG  LEU A 740      61.220  58.620  56.490  1.00  0.00           C
ATOM   2438  HG  LEU A 740      60.750  57.800  55.910  1.00  0.00           H
ATOM   2439  CD1 LEU A 740      61.480  59.710  55.410  1.00  0.00           C
ATOM   2440 HD11 LEU A 740      62.110  60.550  55.760  1.00  0.00           H
ATOM   2441 HD12 LEU A 740      60.550  60.060  54.930  1.00  0.00           H
ATOM   2442 HD13 LEU A 740      62.070  59.230  54.590  1.00  0.00           H
ATOM   2443  CD2 LEU A 740      62.530  58.130  57.050  1.00  0.00           C
ATOM   2444 HD21 LEU A 740      63.320  58.230  56.270  1.00  0.00           H
ATOM   2445 HD22 LEU A 740      62.550  57.100  57.460  1.00  0.00           H
ATOM   2446 HD23 LEU A 740      62.690  58.840  57.900  1.00  0.00           H
ATOM   2447  C   LEU A 740      59.270  58.820  59.720  1.00  0.00           C
ATOM   2448  O   LEU A 740      59.960  59.230  60.630  1.00  0.00           O
ATOM   2449  N   GLU A 741      57.900  58.900  59.820  1.00  0.00           N
ATOM   2450  HN  GLU A 741      57.520  58.530  58.970  1.00  0.00           H
ATOM   2451  CA  GLU A 741      57.170  59.280  60.990  1.00  0.00           C
ATOM   2452  HA  GLU A 741      57.590  60.190  61.400  1.00  0.00           H
ATOM   2453  CB  GLU A 741      55.720  59.530  60.560  1.00  0.00           C
ATOM   2454  HB1 GLU A 741      55.280  58.750  59.900  1.00  0.00           H
ATOM   2455  HB2 GLU A 741      55.840  60.410  59.900  1.00  0.00           H
ATOM   2456  CG  GLU A 741      54.830  59.720  61.850  1.00  0.00           C
ATOM   2457  HG1 GLU A 741      55.180  60.540  62.510  1.00  0.00           H
ATOM   2458  HG2 GLU A 741      54.910  58.780  62.440  1.00  0.00           H
ATOM   2459  CD  GLU A 741      53.320  60.010  61.570  1.00  0.00           C
ATOM   2460  OE1 GLU A 741      52.710  59.280  60.790  1.00  0.00           O
ATOM   2461  OE2 GLU A 741      52.750  60.980  62.230  1.00  0.00           O
ATOM   2462  C   GLU A 741      57.350  58.200  62.040  1.00  0.00           C
ATOM   2463  O   GLU A 741      57.600  58.470  63.200  1.00  0.00           O
ATOM   2464  N   LYS A 742      57.320  56.880  61.730  1.00  0.00           N
ATOM   2465  HN  LYS A 742      57.090  56.690  60.770  1.00  0.00           H
ATOM   2466  CA  LYS A 742      57.560  55.880  62.630  1.00  0.00           C
ATOM   2467  HA  LYS A 742      57.040  56.130  63.540  1.00  0.00           H
ATOM   2468  CB  LYS A 742      57.160  54.500  62.050  1.00  0.00           C
ATOM   2469  HB1 LYS A 742      57.720  54.260  61.120  1.00  0.00           H
ATOM   2470  HB2 LYS A 742      56.100  54.650  61.720  1.00  0.00           H
ATOM   2471  CG  LYS A 742      57.230  53.380  63.010  1.00  0.00           C
ATOM   2472  HG1 LYS A 742      58.300  53.170  63.210  1.00  0.00           H
ATOM   2473  HG2 LYS A 742      56.850  52.440  62.570  1.00  0.00           H
ATOM   2474  CD  LYS A 742      56.480  53.620  64.370  1.00  0.00           C
ATOM   2475  HD1 LYS A 742      56.870  54.470  64.960  1.00  0.00           H
ATOM   2476  HD2 LYS A 742      56.500  52.620  64.850  1.00  0.00           H
ATOM   2477  CE  LYS A 742      55.030  54.040  64.090  1.00  0.00           C
ATOM   2478  HE1 LYS A 742      54.410  53.300  63.560  1.00  0.00           H
ATOM   2479  HE2 LYS A 742      54.980  55.050  63.630  1.00  0.00           H
ATOM   2480  NZ  LYS A 742      54.420  54.120  65.410  1.00  0.00           N
ATOM   2481  HZ1 LYS A 742      54.280  53.120  65.650  1.00  0.00           H
ATOM   2482  HZ2 LYS A 742      53.460  54.510  65.320  1.00  0.00           H
ATOM   2483  HZ3 LYS A 742      54.990  54.580  66.140  1.00  0.00           H
ATOM   2484  C   LYS A 742      59.020  55.770  63.080  1.00  0.00           C
ATOM   2485  O   LYS A 742      59.330  55.230  64.160  1.00  0.00           O
ATOM   2486  N   LEU A 743      59.890  56.270  62.240  1.00  0.00           N
ATOM   2487  HN  LEU A 743      59.550  56.600  61.360  1.00  0.00           H
ATOM   2488  CA  LEU A 743      61.190  56.190  62.580  1.00  0.00           C
ATOM   2489  HA  LEU A 743      61.470  55.200  62.930  1.00  0.00           H
ATOM   2490  CB  LEU A 743      62.170  56.400  61.410  1.00  0.00           C
ATOM   2491  HB1 LEU A 743      62.030  57.420  60.980  1.00  0.00           H
ATOM   2492  HB2 LEU A 743      62.100  55.610  60.630  1.00  0.00           H
ATOM   2493  CG  LEU A 743      63.650  56.200  61.740  1.00  0.00           C
ATOM   2494  HG  LEU A 743      63.890  56.730  62.680  1.00  0.00           H
ATOM   2495  CD1 LEU A 743      64.110  54.680  61.930  1.00  0.00           C
ATOM   2496 HD11 LEU A 743      63.580  54.340  62.840  1.00  0.00           H
ATOM   2497 HD12 LEU A 743      65.210  54.640  62.050  1.00  0.00           H
ATOM   2498 HD13 LEU A 743      63.730  54.190  61.010  1.00  0.00           H
ATOM   2499  CD2 LEU A 743      64.470  56.840  60.630  1.00  0.00           C
ATOM   2500 HD21 LEU A 743      64.180  56.430  59.640  1.00  0.00           H
ATOM   2501 HD22 LEU A 743      65.540  56.620  60.800  1.00  0.00           H
ATOM   2502 HD23 LEU A 743      64.350  57.940  60.560  1.00  0.00           H
ATOM   2503  C   LEU A 743      61.610  57.340  63.590  1.00  0.00           C
ATOM   2504  O   LEU A 743      62.480  57.190  64.440  1.00  0.00           O
ATOM   2505  N   PHE A 744      60.830  58.480  63.600  1.00  0.00           N
ATOM   2506  HN  PHE A 744      60.180  58.600  62.850  1.00  0.00           H
ATOM   2507  CA  PHE A 744      60.830  59.540  64.690  1.00  0.00           C
ATOM   2508  HA  PHE A 744      61.810  59.950  64.880  1.00  0.00           H
ATOM   2509  CB  PHE A 744      60.070  60.710  64.030  1.00  0.00           C
ATOM   2510  HB1 PHE A 744      59.070  60.500  63.610  1.00  0.00           H
ATOM   2511  HB2 PHE A 744      60.730  61.110  63.230  1.00  0.00           H
ATOM   2512  CG  PHE A 744      59.840  61.790  65.010  1.00  0.00           C
ATOM   2513  CD1 PHE A 744      58.450  61.930  65.410  1.00  0.00           C
ATOM   2514  HD1 PHE A 744      57.670  61.270  65.070  1.00  0.00           H
ATOM   2515  CE1 PHE A 744      58.080  62.820  66.400  1.00  0.00           C
ATOM   2516  HE1 PHE A 744      57.050  62.910  66.730  1.00  0.00           H
ATOM   2517  CZ  PHE A 744      59.070  63.680  66.920  1.00  0.00           C
ATOM   2518  HZ  PHE A 744      58.760  64.480  67.570  1.00  0.00           H
ATOM   2519  CD2 PHE A 744      60.780  62.640  65.660  1.00  0.00           C
ATOM   2520  HD2 PHE A 744      61.810  62.540  65.360  1.00  0.00           H
ATOM   2521  CE2 PHE A 744      60.440  63.560  66.710  1.00  0.00           C
ATOM   2522  HE2 PHE A 744      61.140  64.280  67.110  1.00  0.00           H
ATOM   2523  C   PHE A 744      60.370  59.060  66.080  1.00  0.00           C
ATOM   2524  O   PHE A 744      61.010  59.360  67.120  1.00  0.00           O
ATOM   2525  N   ASP A 745      59.320  58.240  66.110  1.00  0.00           N
ATOM   2526  HN  ASP A 745      58.940  58.010  65.220  1.00  0.00           H
ATOM   2527  CA  ASP A 745      58.840  57.450  67.230  1.00  0.00           C
ATOM   2528  HA  ASP A 745      58.530  58.100  68.030  1.00  0.00           H
ATOM   2529  CB  ASP A 745      57.530  56.880  66.790  1.00  0.00           C
ATOM   2530  HB1 ASP A 745      57.640  56.250  65.880  1.00  0.00           H
ATOM   2531  HB2 ASP A 745      56.720  57.640  66.720  1.00  0.00           H
ATOM   2532  CG  ASP A 745      56.890  55.900  67.770  1.00  0.00           C
ATOM   2533  OD1 ASP A 745      55.990  55.170  67.360  1.00  0.00           O
ATOM   2534  OD2 ASP A 745      57.220  55.770  68.990  1.00  0.00           O
ATOM   2535  C   ASP A 745      59.850  56.480  67.870  1.00  0.00           C
ATOM   2536  O   ASP A 745      60.150  56.590  69.030  1.00  0.00           O
ATOM   2537  N   LEU A 746      60.420  55.600  67.060  1.00  0.00           N
ATOM   2538  HN  LEU A 746      60.130  55.470  66.110  1.00  0.00           H
ATOM   2539  CA  LEU A 746      61.580  54.710  67.400  1.00  0.00           C
ATOM   2540  HA  LEU A 746      61.330  54.200  68.320  1.00  0.00           H
ATOM   2541  CB  LEU A 746      61.840  53.810  66.130  1.00  0.00           C
ATOM   2542  HB1 LEU A 746      62.060  54.390  65.200  1.00  0.00           H
ATOM   2543  HB2 LEU A 746      60.850  53.400  65.880  1.00  0.00           H
ATOM   2544  CG  LEU A 746      62.840  52.640  66.390  1.00  0.00           C
ATOM   2545  HG  LEU A 746      62.640  52.380  67.450  1.00  0.00           H
ATOM   2546  CD1 LEU A 746      62.450  51.390  65.530  1.00  0.00           C
ATOM   2547 HD11 LEU A 746      61.340  51.300  65.640  1.00  0.00           H
ATOM   2548 HD12 LEU A 746      62.930  50.530  66.040  1.00  0.00           H
ATOM   2549 HD13 LEU A 746      62.830  51.590  64.510  1.00  0.00           H
ATOM   2550  CD2 LEU A 746      64.270  53.110  66.250  1.00  0.00           C
ATOM   2551 HD21 LEU A 746      64.360  53.440  65.190  1.00  0.00           H
ATOM   2552 HD22 LEU A 746      64.930  52.230  66.490  1.00  0.00           H
ATOM   2553 HD23 LEU A 746      64.480  53.990  66.880  1.00  0.00           H
ATOM   2554  C   LEU A 746      62.790  55.500  67.860  1.00  0.00           C
ATOM   2555  O   LEU A 746      63.300  55.170  68.880  1.00  0.00           O
ATOM   2556  N   GLY A 747      63.090  56.640  67.180  1.00  0.00           N
ATOM   2557  HN  GLY A 747      62.680  56.750  66.280  1.00  0.00           H
ATOM   2558  CA  GLY A 747      64.120  57.630  67.470  1.00  0.00           C
ATOM   2559  HA1 GLY A 747      63.920  58.480  66.840  1.00  0.00           H
ATOM   2560  HA2 GLY A 747      65.080  57.130  67.480  1.00  0.00           H
ATOM   2561  C   GLY A 747      64.070  58.130  68.870  1.00  0.00           C
ATOM   2562  O   GLY A 747      65.090  58.270  69.490  1.00  0.00           O
ATOM   2563  N   GLU A 748      62.880  58.550  69.380  1.00  0.00           N
ATOM   2564  HN  GLU A 748      62.050  58.480  68.840  1.00  0.00           H
ATOM   2565  CA  GLU A 748      62.680  58.980  70.710  1.00  0.00           C
ATOM   2566  HA  GLU A 748      63.550  59.590  70.920  1.00  0.00           H
ATOM   2567  CB  GLU A 748      61.410  59.780  70.910  1.00  0.00           C
ATOM   2568  HB1 GLU A 748      61.170  59.850  71.990  1.00  0.00           H
ATOM   2569  HB2 GLU A 748      60.530  59.330  70.400  1.00  0.00           H
ATOM   2570  CG  GLU A 748      61.500  61.210  70.320  1.00  0.00           C
ATOM   2571  HG1 GLU A 748      60.550  61.770  70.220  1.00  0.00           H
ATOM   2572  HG2 GLU A 748      61.890  61.100  69.290  1.00  0.00           H
ATOM   2573  CD  GLU A 748      62.520  62.040  71.060  1.00  0.00           C
ATOM   2574  OE1 GLU A 748      62.640  61.940  72.310  1.00  0.00           O
ATOM   2575  OE2 GLU A 748      63.330  62.740  70.400  1.00  0.00           O
ATOM   2576  C   GLU A 748      62.810  57.830  71.710  1.00  0.00           C
ATOM   2577  O   GLU A 748      63.300  57.940  72.850  1.00  0.00           O
ATOM   2578  N   THR A 749      62.430  56.640  71.170  1.00  0.00           N
ATOM   2579  HN  THR A 749      62.220  56.590  70.190  1.00  0.00           H
ATOM   2580  CA  THR A 749      62.080  55.520  72.060  1.00  0.00           C
ATOM   2581  HA  THR A 749      61.540  55.880  72.920  1.00  0.00           H
ATOM   2582  CB  THR A 749      61.120  54.540  71.420  1.00  0.00           C
ATOM   2583  HB  THR A 749      61.420  54.330  70.380  1.00  0.00           H
ATOM   2584  OG1 THR A 749      59.720  55.030  71.450  1.00  0.00           O
ATOM   2585  HG1 THR A 749      59.630  55.820  70.900  1.00  0.00           H
ATOM   2586  CG2 THR A 749      61.130  53.190  72.140  1.00  0.00           C
ATOM   2587 HG21 THR A 749      60.310  52.560  71.750  1.00  0.00           H
ATOM   2588 HG22 THR A 749      60.920  53.210  73.230  1.00  0.00           H
ATOM   2589 HG23 THR A 749      62.060  52.660  71.830  1.00  0.00           H
ATOM   2590  C   THR A 749      63.410  54.890  72.590  1.00  0.00           C
ATOM   2591  O   THR A 749      63.530  54.630  73.800  1.00  0.00           O
ATOM   2592  N   TYR A 750      64.400  54.660  71.740  1.00  0.00           N
ATOM   2593  HN  TYR A 750      64.350  54.980  70.790  1.00  0.00           H
ATOM   2594  CA  TYR A 750      65.720  54.120  72.060  1.00  0.00           C
ATOM   2595  HA  TYR A 750      65.700  53.730  73.060  1.00  0.00           H
ATOM   2596  CB  TYR A 750      66.060  53.080  70.980  1.00  0.00           C
ATOM   2597  HB1 TYR A 750      67.030  52.570  71.100  1.00  0.00           H
ATOM   2598  HB2 TYR A 750      66.050  53.530  69.970  1.00  0.00           H
ATOM   2599  CG  TYR A 750      65.000  52.000  70.970  1.00  0.00           C
ATOM   2600  CD1 TYR A 750      64.190  51.770  69.820  1.00  0.00           C
ATOM   2601  HD1 TYR A 750      64.090  52.490  69.020  1.00  0.00           H
ATOM   2602  CE1 TYR A 750      63.160  50.780  69.870  1.00  0.00           C
ATOM   2603  HE1 TYR A 750      62.470  50.640  69.060  1.00  0.00           H
ATOM   2604  CZ  TYR A 750      63.120  49.890  70.970  1.00  0.00           C
ATOM   2605  OH  TYR A 750      62.170  48.850  70.840  1.00  0.00           O
ATOM   2606  HH  TYR A 750      62.110  48.440  71.700  1.00  0.00           H
ATOM   2607  CD2 TYR A 750      64.850  51.120  72.070  1.00  0.00           C
ATOM   2608  HD2 TYR A 750      65.480  51.380  72.910  1.00  0.00           H
ATOM   2609  CE2 TYR A 750      63.910  50.090  72.040  1.00  0.00           C
ATOM   2610  HE2 TYR A 750      63.930  49.480  72.930  1.00  0.00           H
ATOM   2611  C   TYR A 750      66.800  55.200  72.090  1.00  0.00           C
ATOM   2612  O   TYR A 750      66.550  56.400  71.860  1.00  0.00           O
ATOM   2613  N   ALA A 751      68.070  54.880  72.370  1.00  0.00           N
ATOM   2614  HN  ALA A 751      68.270  54.050  72.880  1.00  0.00           H
ATOM   2615  CA  ALA A 751      69.190  55.800  72.420  1.00  0.00           C
ATOM   2616  HA  ALA A 751      68.900  56.710  71.940  1.00  0.00           H
ATOM   2617  CB  ALA A 751      69.500  56.060  73.890  1.00  0.00           C
ATOM   2618  HB1 ALA A 751      69.860  55.130  74.390  1.00  0.00           H
ATOM   2619  HB2 ALA A 751      68.540  56.370  74.380  1.00  0.00           H
ATOM   2620  HB3 ALA A 751      70.320  56.760  74.140  1.00  0.00           H
ATOM   2621  C   ALA A 751      70.420  55.200  71.730  1.00  0.00           C
ATOM   2622  O   ALA A 751      70.630  54.000  71.920  1.00  0.00           O
ATOM   2623  N   PHE A 752      71.240  56.010  71.020  1.00  0.00           N
ATOM   2624  HN  PHE A 752      70.920  56.950  71.100  1.00  0.00           H
ATOM   2625  CA  PHE A 752      72.470  55.720  70.310  1.00  0.00           C
ATOM   2626  HA  PHE A 752      72.220  54.880  69.700  1.00  0.00           H
ATOM   2627  CB  PHE A 752      72.960  56.900  69.500  1.00  0.00           C
ATOM   2628  HB1 PHE A 752      73.250  57.760  70.130  1.00  0.00           H
ATOM   2629  HB2 PHE A 752      72.020  57.140  68.940  1.00  0.00           H
ATOM   2630  CG  PHE A 752      74.020  56.640  68.560  1.00  0.00           C
ATOM   2631  CD1 PHE A 752      73.700  56.150  67.260  1.00  0.00           C
ATOM   2632  HD1 PHE A 752      72.660  56.030  67.000  1.00  0.00           H
ATOM   2633  CE1 PHE A 752      74.690  55.930  66.340  1.00  0.00           C
ATOM   2634  HE1 PHE A 752      74.360  55.490  65.400  1.00  0.00           H
ATOM   2635  CZ  PHE A 752      76.010  56.300  66.600  1.00  0.00           C
ATOM   2636  HZ  PHE A 752      76.760  56.130  65.840  1.00  0.00           H
ATOM   2637  CD2 PHE A 752      75.390  57.040  68.780  1.00  0.00           C
ATOM   2638  HD2 PHE A 752      75.540  57.370  69.800  1.00  0.00           H
ATOM   2639  CE2 PHE A 752      76.380  56.770  67.860  1.00  0.00           C
ATOM   2640  HE2 PHE A 752      77.370  57.150  68.060  1.00  0.00           H
ATOM   2641  C   PHE A 752      73.630  55.240  71.260  1.00  0.00           C
ATOM   2642  O   PHE A 752      73.690  55.690  72.430  1.00  0.00           O
ATOM   2643  N   PRO A 822      74.480  54.300  70.820  1.00  0.00           N
ATOM   2644  CD  PRO A 822      75.570  53.910  71.670  1.00  0.00           C
ATOM   2645  HD1 PRO A 822      75.280  53.600  72.700  1.00  0.00           H
ATOM   2646  HD2 PRO A 822      76.310  54.750  71.700  1.00  0.00           H
ATOM   2647  CA  PRO A 822      74.310  53.420  69.620  1.00  0.00           C
ATOM   2648  HA  PRO A 822      74.260  53.980  68.700  1.00  0.00           H
ATOM   2649  CB  PRO A 822      75.760  52.790  69.550  1.00  0.00           C
ATOM   2650  HB1 PRO A 822      76.460  53.520  69.100  1.00  0.00           H
ATOM   2651  HB2 PRO A 822      75.770  51.850  68.960  1.00  0.00           H
ATOM   2652  CG  PRO A 822      76.370  52.740  70.930  1.00  0.00           C
ATOM   2653  HG1 PRO A 822      76.170  51.820  71.520  1.00  0.00           H
ATOM   2654  HG2 PRO A 822      77.480  52.900  70.930  1.00  0.00           H
ATOM   2655  C   PRO A 822      73.260  52.370  69.850  1.00  0.00           C
ATOM   2656  O   PRO A 822      72.180  52.570  69.320  1.00  0.00           O
ATOM   2657  N   ASP A 823      73.550  51.350  70.650  1.00  0.00           N
ATOM   2658  HN  ASP A 823      74.380  51.480  71.190  1.00  0.00           H
ATOM   2659  CA  ASP A 823      72.730  50.190  70.900  1.00  0.00           C
ATOM   2660  HA  ASP A 823      73.490  49.420  70.970  1.00  0.00           H
ATOM   2661  CB  ASP A 823      72.210  50.400  72.360  1.00  0.00           C
ATOM   2662  HB1 ASP A 823      71.520  49.600  72.670  1.00  0.00           H
ATOM   2663  HB2 ASP A 823      71.690  51.370  72.270  1.00  0.00           H
ATOM   2664  CG  ASP A 823      73.390  50.380  73.320  1.00  0.00           C
ATOM   2665  OD1 ASP A 823      73.910  49.340  73.790  1.00  0.00           O
ATOM   2666  OD2 ASP A 823      73.830  51.550  73.620  1.00  0.00           O
ATOM   2667  C   ASP A 823      71.610  49.720  69.890  1.00  0.00           C
ATOM   2668  O   ASP A 823      71.710  49.590  68.670  1.00  0.00           O
ATOM   2669  N   VAL A 824      70.340  49.650  70.350  1.00  0.00           N
ATOM   2670  HN  VAL A 824      70.140  49.720  71.320  1.00  0.00           H
ATOM   2671  CA  VAL A 824      69.140  49.130  69.600  1.00  0.00           C
ATOM   2672  HA  VAL A 824      69.440  48.170  69.200  1.00  0.00           H
ATOM   2673  CB  VAL A 824      67.850  48.830  70.400  1.00  0.00           C
ATOM   2674  HB  VAL A 824      67.480  49.660  71.040  1.00  0.00           H
ATOM   2675  CG1 VAL A 824      66.680  48.300  69.560  1.00  0.00           C
ATOM   2676 HG11 VAL A 824      65.800  48.250  70.240  1.00  0.00           H
ATOM   2677 HG12 VAL A 824      66.860  47.270  69.180  1.00  0.00           H
ATOM   2678 HG13 VAL A 824      66.490  49.100  68.820  1.00  0.00           H
ATOM   2679  CG2 VAL A 824      68.200  47.650  71.340  1.00  0.00           C
ATOM   2680 HG21 VAL A 824      67.360  47.040  71.750  1.00  0.00           H
ATOM   2681 HG22 VAL A 824      68.830  48.020  72.170  1.00  0.00           H
ATOM   2682 HG23 VAL A 824      68.840  46.920  70.800  1.00  0.00           H
ATOM   2683  C   VAL A 824      68.840  50.060  68.420  1.00  0.00           C
ATOM   2684  O   VAL A 824      68.700  49.650  67.320  1.00  0.00           O
ATOM   2685  N   LEU A 825      68.780  51.390  68.660  1.00  0.00           N
ATOM   2686  HN  LEU A 825      68.800  51.610  69.630  1.00  0.00           H
ATOM   2687  CA  LEU A 825      68.640  52.490  67.650  1.00  0.00           C
ATOM   2688  HA  LEU A 825      67.690  52.270  67.190  1.00  0.00           H
ATOM   2689  CB  LEU A 825      68.700  53.910  68.420  1.00  0.00           C
ATOM   2690  HB1 LEU A 825      69.710  53.880  68.890  1.00  0.00           H
ATOM   2691  HB2 LEU A 825      67.980  53.870  69.270  1.00  0.00           H
ATOM   2692  CG  LEU A 825      68.590  55.100  67.450  1.00  0.00           C
ATOM   2693  HG  LEU A 825      69.360  55.170  66.660  1.00  0.00           H
ATOM   2694  CD1 LEU A 825      67.150  55.110  66.750  1.00  0.00           C
ATOM   2695 HD11 LEU A 825      67.050  55.950  66.040  1.00  0.00           H
ATOM   2696 HD12 LEU A 825      66.250  55.120  67.410  1.00  0.00           H
ATOM   2697 HD13 LEU A 825      67.120  54.110  66.250  1.00  0.00           H
ATOM   2698  CD2 LEU A 825      68.820  56.320  68.340  1.00  0.00           C
ATOM   2699 HD21 LEU A 825      69.820  56.310  68.820  1.00  0.00           H
ATOM   2700 HD22 LEU A 825      68.120  56.320  69.220  1.00  0.00           H
ATOM   2701 HD23 LEU A 825      68.640  57.210  67.690  1.00  0.00           H
ATOM   2702  C   LEU A 825      69.620  52.480  66.460  1.00  0.00           C
ATOM   2703  O   LEU A 825      69.170  52.580  65.320  1.00  0.00           O
ATOM   2704  N   PHE A 826      70.910  52.250  66.690  1.00  0.00           N
ATOM   2705  HN  PHE A 826      71.270  52.210  67.630  1.00  0.00           H
ATOM   2706  CA  PHE A 826      71.900  51.960  65.650  1.00  0.00           C
ATOM   2707  HA  PHE A 826      71.890  52.870  65.060  1.00  0.00           H
ATOM   2708  CB  PHE A 826      73.300  51.840  66.290  1.00  0.00           C
ATOM   2709  HB1 PHE A 826      73.170  51.190  67.180  1.00  0.00           H
ATOM   2710  HB2 PHE A 826      73.610  52.850  66.620  1.00  0.00           H
ATOM   2711  CG  PHE A 826      74.360  51.210  65.410  1.00  0.00           C
ATOM   2712  CD1 PHE A 826      75.320  52.060  64.870  1.00  0.00           C
ATOM   2713  HD1 PHE A 826      75.180  53.130  65.000  1.00  0.00           H
ATOM   2714  CE1 PHE A 826      76.340  51.600  64.020  1.00  0.00           C
ATOM   2715  HE1 PHE A 826      76.970  52.250  63.420  1.00  0.00           H
ATOM   2716  CZ  PHE A 826      76.550  50.230  63.830  1.00  0.00           C
ATOM   2717  HZ  PHE A 826      77.260  49.930  63.080  1.00  0.00           H
ATOM   2718  CD2 PHE A 826      74.580  49.800  65.240  1.00  0.00           C
ATOM   2719  HD2 PHE A 826      73.970  49.110  65.800  1.00  0.00           H
ATOM   2720  CE2 PHE A 826      75.620  49.380  64.320  1.00  0.00           C
ATOM   2721  HE2 PHE A 826      75.770  48.340  64.080  1.00  0.00           H
ATOM   2722  C   PHE A 826      71.520  50.790  64.840  1.00  0.00           C
ATOM   2723  O   PHE A 826      71.540  50.880  63.630  1.00  0.00           O
ATOM   2724  N   TRP A 827      71.100  49.660  65.450  1.00  0.00           N
ATOM   2725  HN  TRP A 827      71.100  49.570  66.430  1.00  0.00           H
ATOM   2726  CA  TRP A 827      70.810  48.480  64.650  1.00  0.00           C
ATOM   2727  HA  TRP A 827      71.500  48.410  63.820  1.00  0.00           H
ATOM   2728  CB  TRP A 827      70.970  47.140  65.470  1.00  0.00           C
ATOM   2729  HB1 TRP A 827      70.720  46.260  64.840  1.00  0.00           H
ATOM   2730  HB2 TRP A 827      70.260  47.080  66.320  1.00  0.00           H
ATOM   2731  CG  TRP A 827      72.390  46.770  65.960  1.00  0.00           C
ATOM   2732  CD1 TRP A 827      72.890  46.860  67.260  1.00  0.00           C
ATOM   2733  HD1 TRP A 827      72.450  47.240  68.160  1.00  0.00           H
ATOM   2734  NE1 TRP A 827      74.190  46.400  67.170  1.00  0.00           N
ATOM   2735  HE1 TRP A 827      74.820  46.470  67.910  1.00  0.00           H
ATOM   2736  CE2 TRP A 827      74.520  45.980  65.970  1.00  0.00           C
ATOM   2737  CD2 TRP A 827      73.430  46.240  65.140  1.00  0.00           C
ATOM   2738  CE3 TRP A 827      73.460  45.860  63.800  1.00  0.00           C
ATOM   2739  HE3 TRP A 827      72.680  46.160  63.120  1.00  0.00           H
ATOM   2740  CZ3 TRP A 827      74.690  45.410  63.240  1.00  0.00           C
ATOM   2741  HZ3 TRP A 827      74.800  45.290  62.170  1.00  0.00           H
ATOM   2742  CZ2 TRP A 827      75.750  45.480  65.420  1.00  0.00           C
ATOM   2743  HZ2 TRP A 827      76.630  45.460  66.050  1.00  0.00           H
ATOM   2744  CH2 TRP A 827      75.860  45.240  64.050  1.00  0.00           C
ATOM   2745  HH2 TRP A 827      76.750  44.940  63.530  1.00  0.00           H
ATOM   2746  C   TRP A 827      69.430  48.500  63.950  1.00  0.00           C
ATOM   2747  O   TRP A 827      69.290  47.890  62.910  1.00  0.00           O
ATOM   2748  N   CYS A 828      68.440  49.260  64.500  1.00  0.00           N
ATOM   2749  HN  CYS A 828      68.350  49.640  65.420  1.00  0.00           H
ATOM   2750  CA  CYS A 828      67.150  49.540  63.750  1.00  0.00           C
ATOM   2751  HA  CYS A 828      66.890  48.590  63.310  1.00  0.00           H
ATOM   2752  CB  CYS A 828      66.070  50.200  64.670  1.00  0.00           C
ATOM   2753  HB1 CYS A 828      65.110  50.270  64.100  1.00  0.00           H
ATOM   2754  HB2 CYS A 828      66.340  51.260  64.870  1.00  0.00           H
ATOM   2755  SG  CYS A 828      65.760  49.280  66.150  1.00  0.00           S
ATOM   2756  HG1 CYS A 828      66.940  49.310  66.770  1.00  0.00           H
ATOM   2757  C   CYS A 828      67.460  50.510  62.490  1.00  0.00           C
ATOM   2758  O   CYS A 828      66.930  50.350  61.400  1.00  0.00           O
ATOM   2759  N   VAL A 829      68.320  51.530  62.680  1.00  0.00           N
ATOM   2760  HN  VAL A 829      68.590  51.770  63.610  1.00  0.00           H
ATOM   2761  CA  VAL A 829      68.700  52.430  61.570  1.00  0.00           C
ATOM   2762  HA  VAL A 829      67.750  52.840  61.230  1.00  0.00           H
ATOM   2763  CB  VAL A 829      69.620  53.570  62.080  1.00  0.00           C
ATOM   2764  HB  VAL A 829      70.260  53.200  62.900  1.00  0.00           H
ATOM   2765  CG1 VAL A 829      70.550  54.080  60.940  1.00  0.00           C
ATOM   2766 HG11 VAL A 829      70.980  55.070  61.220  1.00  0.00           H
ATOM   2767 HG12 VAL A 829      69.950  54.180  60.010  1.00  0.00           H
ATOM   2768 HG13 VAL A 829      71.400  53.380  60.780  1.00  0.00           H
ATOM   2769  CG2 VAL A 829      68.740  54.620  62.780  1.00  0.00           C
ATOM   2770 HG21 VAL A 829      69.420  55.460  63.030  1.00  0.00           H
ATOM   2771 HG22 VAL A 829      68.220  54.190  63.650  1.00  0.00           H
ATOM   2772 HG23 VAL A 829      68.010  55.040  62.050  1.00  0.00           H
ATOM   2773  C   VAL A 829      69.300  51.780  60.370  1.00  0.00           C
ATOM   2774  O   VAL A 829      68.910  51.970  59.260  1.00  0.00           O
ATOM   2775  N   ILE A 830      70.280  50.840  60.600  1.00  0.00           N
ATOM   2776  HN  ILE A 830      70.610  50.690  61.530  1.00  0.00           H
ATOM   2777  CA  ILE A 830      70.810  49.930  59.640  1.00  0.00           C
ATOM   2778  HA  ILE A 830      71.260  50.500  58.840  1.00  0.00           H
ATOM   2779  CB  ILE A 830      72.000  49.150  60.240  1.00  0.00           C
ATOM   2780  HB  ILE A 830      71.540  48.720  61.160  1.00  0.00           H
ATOM   2781  CG2 ILE A 830      72.360  47.900  59.390  1.00  0.00           C
ATOM   2782 HG21 ILE A 830      71.480  47.230  59.480  1.00  0.00           H
ATOM   2783 HG22 ILE A 830      73.220  47.310  59.770  1.00  0.00           H
ATOM   2784 HG23 ILE A 830      72.520  48.020  58.300  1.00  0.00           H
ATOM   2785  CG1 ILE A 830      73.180  50.150  60.560  1.00  0.00           C
ATOM   2786 HG11 ILE A 830      72.740  50.920  61.230  1.00  0.00           H
ATOM   2787 HG12 ILE A 830      73.590  50.610  59.640  1.00  0.00           H
ATOM   2788  CD  ILE A 830      74.320  49.520  61.320  1.00  0.00           C
ATOM   2789  HD1 ILE A 830      74.950  48.810  60.750  1.00  0.00           H
ATOM   2790  HD2 ILE A 830      74.040  48.990  62.250  1.00  0.00           H
ATOM   2791  HD3 ILE A 830      75.090  50.240  61.660  1.00  0.00           H
ATOM   2792  C   ILE A 830      69.740  48.990  59.120  1.00  0.00           C
ATOM   2793  O   ILE A 830      69.600  48.840  57.890  1.00  0.00           O
ATOM   2794  N   LEU A 831      68.890  48.360  59.980  1.00  0.00           N
ATOM   2795  HN  LEU A 831      69.010  48.430  60.960  1.00  0.00           H
ATOM   2796  CA  LEU A 831      68.000  47.370  59.420  1.00  0.00           C
ATOM   2797  HA  LEU A 831      68.600  46.650  58.870  1.00  0.00           H
ATOM   2798  CB  LEU A 831      67.510  46.550  60.590  1.00  0.00           C
ATOM   2799  HB1 LEU A 831      66.880  47.130  61.310  1.00  0.00           H
ATOM   2800  HB2 LEU A 831      68.380  46.280  61.230  1.00  0.00           H
ATOM   2801  CG  LEU A 831      66.780  45.200  60.270  1.00  0.00           C
ATOM   2802  HG  LEU A 831      65.740  45.470  59.980  1.00  0.00           H
ATOM   2803  CD1 LEU A 831      67.410  44.350  59.110  1.00  0.00           C
ATOM   2804 HD11 LEU A 831      66.830  43.400  59.120  1.00  0.00           H
ATOM   2805 HD12 LEU A 831      68.460  44.110  59.350  1.00  0.00           H
ATOM   2806 HD13 LEU A 831      67.430  44.980  58.200  1.00  0.00           H
ATOM   2807  CD2 LEU A 831      66.640  44.260  61.550  1.00  0.00           C
ATOM   2808 HD21 LEU A 831      66.120  43.280  61.400  1.00  0.00           H
ATOM   2809 HD22 LEU A 831      66.270  44.830  62.410  1.00  0.00           H
ATOM   2810 HD23 LEU A 831      67.620  43.990  61.980  1.00  0.00           H
ATOM   2811  C   LEU A 831      66.830  48.020  58.530  1.00  0.00           C
ATOM   2812  O   LEU A 831      66.330  47.420  57.600  1.00  0.00           O
ATOM   2813  N   PHE A 832      66.310  49.240  58.830  1.00  0.00           N
ATOM   2814  HN  PHE A 832      66.510  49.650  59.720  1.00  0.00           H
ATOM   2815  CA  PHE A 832      65.340  49.950  58.020  1.00  0.00           C
ATOM   2816  HA  PHE A 832      64.480  49.380  57.710  1.00  0.00           H
ATOM   2817  CB  PHE A 832      64.880  51.180  58.880  1.00  0.00           C
ATOM   2818  HB1 PHE A 832      65.830  51.700  59.100  1.00  0.00           H
ATOM   2819  HB2 PHE A 832      64.290  50.800  59.740  1.00  0.00           H
ATOM   2820  CG  PHE A 832      63.990  52.210  58.170  1.00  0.00           C
ATOM   2821  CD1 PHE A 832      64.340  53.540  58.050  1.00  0.00           C
ATOM   2822  HD1 PHE A 832      65.240  53.840  58.570  1.00  0.00           H
ATOM   2823  CE1 PHE A 832      63.560  54.500  57.400  1.00  0.00           C
ATOM   2824  HE1 PHE A 832      63.970  55.490  57.350  1.00  0.00           H
ATOM   2825  CZ  PHE A 832      62.290  54.170  56.850  1.00  0.00           C
ATOM   2826  HZ  PHE A 832      61.750  54.970  56.350  1.00  0.00           H
ATOM   2827  CD2 PHE A 832      62.750  51.850  57.600  1.00  0.00           C
ATOM   2828  HD2 PHE A 832      62.480  50.810  57.540  1.00  0.00           H
ATOM   2829  CE2 PHE A 832      61.950  52.800  56.870  1.00  0.00           C
ATOM   2830  HE2 PHE A 832      61.060  52.540  56.310  1.00  0.00           H
ATOM   2831  C   PHE A 832      65.940  50.450  56.610  1.00  0.00           C
ATOM   2832  O   PHE A 832      65.360  50.210  55.540  1.00  0.00           O
ATOM   2833  N   PHE A 833      67.190  50.960  56.650  1.00  0.00           N
ATOM   2834  HN  PHE A 833      67.600  51.040  57.550  1.00  0.00           H
ATOM   2835  CA  PHE A 833      67.880  51.300  55.410  1.00  0.00           C
ATOM   2836  HA  PHE A 833      67.180  51.780  54.730  1.00  0.00           H
ATOM   2837  CB  PHE A 833      68.940  52.340  55.780  1.00  0.00           C
ATOM   2838  HB1 PHE A 833      69.660  52.500  54.950  1.00  0.00           H
ATOM   2839  HB2 PHE A 833      69.540  51.930  56.630  1.00  0.00           H
ATOM   2840  CG  PHE A 833      68.450  53.710  56.140  1.00  0.00           C
ATOM   2841  CD1 PHE A 833      69.120  54.350  57.140  1.00  0.00           C
ATOM   2842  HD1 PHE A 833      69.990  53.880  57.590  1.00  0.00           H
ATOM   2843  CE1 PHE A 833      68.690  55.640  57.550  1.00  0.00           C
ATOM   2844  HE1 PHE A 833      69.210  56.190  58.320  1.00  0.00           H
ATOM   2845  CZ  PHE A 833      67.620  56.220  56.920  1.00  0.00           C
ATOM   2846  HZ  PHE A 833      67.300  57.200  57.210  1.00  0.00           H
ATOM   2847  CD2 PHE A 833      67.260  54.240  55.600  1.00  0.00           C
ATOM   2848  HD2 PHE A 833      66.670  53.690  54.890  1.00  0.00           H
ATOM   2849  CE2 PHE A 833      66.770  55.470  56.060  1.00  0.00           C
ATOM   2850  HE2 PHE A 833      65.870  55.850  55.620  1.00  0.00           H
ATOM   2851  C   PHE A 833      68.430  50.210  54.590  1.00  0.00           C
ATOM   2852  O   PHE A 833      68.520  50.370  53.370  1.00  0.00           O
ATOM   2853  N   THR A 834      68.970  49.030  55.150  1.00  0.00           N
ATOM   2854  HN  THR A 834      69.160  48.980  56.140  1.00  0.00           H
ATOM   2855  CA  THR A 834      69.440  47.920  54.370  1.00  0.00           C
ATOM   2856  HA  THR A 834      70.060  48.230  53.530  1.00  0.00           H
ATOM   2857  CB  THR A 834      70.370  47.020  55.170  1.00  0.00           C
ATOM   2858  HB  THR A 834      70.640  46.150  54.520  1.00  0.00           H
ATOM   2859  OG1 THR A 834      69.850  46.520  56.430  1.00  0.00           O
ATOM   2860  HG1 THR A 834      69.550  47.210  57.030  1.00  0.00           H
ATOM   2861  CG2 THR A 834      71.690  47.800  55.550  1.00  0.00           C
ATOM   2862 HG21 THR A 834      72.300  47.090  56.150  1.00  0.00           H
ATOM   2863 HG22 THR A 834      71.480  48.650  56.240  1.00  0.00           H
ATOM   2864 HG23 THR A 834      72.190  48.150  54.630  1.00  0.00           H
ATOM   2865  C   THR A 834      68.380  47.020  53.840  1.00  0.00           C
ATOM   2866  O   THR A 834      68.580  46.430  52.760  1.00  0.00           O
ATOM   2867  N   THR A 835      67.180  46.880  54.430  1.00  0.00           N
ATOM   2868  HN  THR A 835      66.940  47.270  55.330  1.00  0.00           H
ATOM   2869  CA  THR A 835      66.050  46.110  53.880  1.00  0.00           C
ATOM   2870  HA  THR A 835      66.220  45.050  53.770  1.00  0.00           H
ATOM   2871  CB  THR A 835      64.870  46.280  54.790  1.00  0.00           C
ATOM   2872  HB  THR A 835      64.740  47.360  55.020  1.00  0.00           H
ATOM   2873  OG1 THR A 835      65.210  45.520  55.970  1.00  0.00           O
ATOM   2874  HG1 THR A 835      65.580  46.170  56.580  1.00  0.00           H
ATOM   2875  CG2 THR A 835      63.610  45.680  54.160  1.00  0.00           C
ATOM   2876 HG21 THR A 835      63.620  44.560  54.170  1.00  0.00           H
ATOM   2877 HG22 THR A 835      63.390  46.070  53.140  1.00  0.00           H
ATOM   2878 HG23 THR A 835      62.890  46.160  54.850  1.00  0.00           H
ATOM   2879  C   THR A 835      65.710  46.720  52.550  1.00  0.00           C
ATOM   2880  O   THR A 835      65.550  46.060  51.510  1.00  0.00           O
ATOM   2881  N   PHE A 836      65.550  48.050  52.600  1.00  0.00           N
ATOM   2882  HN  PHE A 836      65.680  48.510  53.470  1.00  0.00           H
ATOM   2883  CA  PHE A 836      65.220  48.990  51.540  1.00  0.00           C
ATOM   2884  HA  PHE A 836      64.330  48.560  51.100  1.00  0.00           H
ATOM   2885  CB  PHE A 836      64.850  50.430  52.000  1.00  0.00           C
ATOM   2886  HB1 PHE A 836      65.630  50.750  52.710  1.00  0.00           H
ATOM   2887  HB2 PHE A 836      63.890  50.450  52.570  1.00  0.00           H
ATOM   2888  CG  PHE A 836      64.770  51.440  50.850  1.00  0.00           C
ATOM   2889  CD1 PHE A 836      65.870  52.340  50.550  1.00  0.00           C
ATOM   2890  HD1 PHE A 836      66.740  52.420  51.180  1.00  0.00           H
ATOM   2891  CE1 PHE A 836      65.870  53.180  49.350  1.00  0.00           C
ATOM   2892  HE1 PHE A 836      66.600  53.980  49.270  1.00  0.00           H
ATOM   2893  CZ  PHE A 836      64.690  53.170  48.550  1.00  0.00           C
ATOM   2894  HZ  PHE A 836      64.660  53.900  47.770  1.00  0.00           H
ATOM   2895  CD2 PHE A 836      63.740  51.370  49.930  1.00  0.00           C
ATOM   2896  HD2 PHE A 836      62.920  50.670  50.080  1.00  0.00           H
ATOM   2897  CE2 PHE A 836      63.660  52.190  48.790  1.00  0.00           C
ATOM   2898  HE2 PHE A 836      62.730  52.210  48.240  1.00  0.00           H
ATOM   2899  C   PHE A 836      66.360  48.910  50.430  1.00  0.00           C
ATOM   2900  O   PHE A 836      66.010  48.700  49.280  1.00  0.00           O
ATOM   2901  N   PHE A 837      67.650  49.000  50.830  1.00  0.00           N
ATOM   2902  HN  PHE A 837      67.810  49.130  51.820  1.00  0.00           H
ATOM   2903  CA  PHE A 837      68.750  48.880  49.860  1.00  0.00           C
ATOM   2904  HA  PHE A 837      68.620  49.550  49.020  1.00  0.00           H
ATOM   2905  CB  PHE A 837      70.110  49.290  50.550  1.00  0.00           C
ATOM   2906  HB1 PHE A 837      70.450  48.520  51.280  1.00  0.00           H
ATOM   2907  HB2 PHE A 837      70.060  50.280  51.060  1.00  0.00           H
ATOM   2908  CG  PHE A 837      71.370  49.480  49.620  1.00  0.00           C
ATOM   2909  CD1 PHE A 837      72.550  49.900  50.290  1.00  0.00           C
ATOM   2910  HD1 PHE A 837      72.530  50.050  51.360  1.00  0.00           H
ATOM   2911  CE1 PHE A 837      73.710  50.180  49.540  1.00  0.00           C
ATOM   2912  HE1 PHE A 837      74.630  50.290  50.070  1.00  0.00           H
ATOM   2913  CZ  PHE A 837      73.730  50.120  48.190  1.00  0.00           C
ATOM   2914  HZ  PHE A 837      74.630  50.220  47.610  1.00  0.00           H
ATOM   2915  CD2 PHE A 837      71.430  49.400  48.240  1.00  0.00           C
ATOM   2916  HD2 PHE A 837      70.550  49.060  47.700  1.00  0.00           H
ATOM   2917  CE2 PHE A 837      72.570  49.660  47.490  1.00  0.00           C
ATOM   2918  HE2 PHE A 837      72.660  49.570  46.420  1.00  0.00           H
ATOM   2919  C   PHE A 837      68.790  47.440  49.240  1.00  0.00           C
ATOM   2920  O   PHE A 837      68.780  47.380  48.010  1.00  0.00           O
ATOM   2921  N   LEU A 838      68.710  46.340  49.980  1.00  0.00           N
ATOM   2922  HN  LEU A 838      68.670  46.330  50.970  1.00  0.00           H
ATOM   2923  CA  LEU A 838      68.710  45.030  49.400  1.00  0.00           C
ATOM   2924  HA  LEU A 838      69.540  44.910  48.710  1.00  0.00           H
ATOM   2925  CB  LEU A 838      68.740  44.080  50.620  1.00  0.00           C
ATOM   2926  HB1 LEU A 838      67.900  44.350  51.280  1.00  0.00           H
ATOM   2927  HB2 LEU A 838      69.670  44.220  51.210  1.00  0.00           H
ATOM   2928  CG  LEU A 838      68.710  42.600  50.250  1.00  0.00           C
ATOM   2929  HG  LEU A 838      67.690  42.330  49.910  1.00  0.00           H
ATOM   2930  CD1 LEU A 838      69.800  42.120  49.220  1.00  0.00           C
ATOM   2931 HD11 LEU A 838      70.770  42.150  49.760  1.00  0.00           H
ATOM   2932 HD12 LEU A 838      69.820  42.720  48.290  1.00  0.00           H
ATOM   2933 HD13 LEU A 838      69.560  41.070  48.950  1.00  0.00           H
ATOM   2934  CD2 LEU A 838      68.790  41.780  51.540  1.00  0.00           C
ATOM   2935 HD21 LEU A 838      67.990  42.050  52.260  1.00  0.00           H
ATOM   2936 HD22 LEU A 838      69.780  42.030  51.990  1.00  0.00           H
ATOM   2937 HD23 LEU A 838      68.830  40.710  51.260  1.00  0.00           H
ATOM   2938  C   LEU A 838      67.590  44.750  48.410  1.00  0.00           C
ATOM   2939  O   LEU A 838      67.810  44.150  47.360  1.00  0.00           O
ATOM   2940  N   SER A 839      66.340  45.230  48.680  1.00  0.00           N
ATOM   2941  HN  SER A 839      66.140  45.730  49.530  1.00  0.00           H
ATOM   2942  CA  SER A 839      65.150  44.940  47.820  1.00  0.00           C
ATOM   2943  HA  SER A 839      65.100  43.890  47.550  1.00  0.00           H
ATOM   2944  CB  SER A 839      63.770  45.110  48.520  1.00  0.00           C
ATOM   2945  HB1 SER A 839      63.540  44.390  49.330  1.00  0.00           H
ATOM   2946  HB2 SER A 839      63.000  44.860  47.740  1.00  0.00           H
ATOM   2947  OG  SER A 839      63.370  46.400  49.040  1.00  0.00           O
ATOM   2948  HG1 SER A 839      63.830  46.540  49.870  1.00  0.00           H
ATOM   2949  C   SER A 839      65.200  45.800  46.590  1.00  0.00           C
ATOM   2950  O   SER A 839      64.840  45.400  45.500  1.00  0.00           O
ATOM   2951  N   SER A 840      65.720  47.050  46.660  1.00  0.00           N
ATOM   2952  HN  SER A 840      65.930  47.510  47.530  1.00  0.00           H
ATOM   2953  CA  SER A 840      65.980  47.940  45.560  1.00  0.00           C
ATOM   2954  HA  SER A 840      65.070  47.950  44.980  1.00  0.00           H
ATOM   2955  CB  SER A 840      66.160  49.400  45.990  1.00  0.00           C
ATOM   2956  HB1 SER A 840      65.250  49.850  46.450  1.00  0.00           H
ATOM   2957  HB2 SER A 840      66.300  50.020  45.070  1.00  0.00           H
ATOM   2958  OG  SER A 840      67.230  49.540  46.910  1.00  0.00           O
ATOM   2959  HG1 SER A 840      66.870  49.430  47.800  1.00  0.00           H
ATOM   2960  C   SER A 840      67.070  47.420  44.670  1.00  0.00           C
ATOM   2961  O   SER A 840      66.960  47.550  43.450  1.00  0.00           O
ATOM   2962  N   PHE A 841      68.160  46.820  45.180  1.00  0.00           N
ATOM   2963  HN  PHE A 841      68.180  46.830  46.180  1.00  0.00           H
ATOM   2964  CA  PHE A 841      69.230  46.130  44.490  1.00  0.00           C
ATOM   2965  HA  PHE A 841      69.620  46.880  43.820  1.00  0.00           H
ATOM   2966  CB  PHE A 841      70.230  45.660  45.560  1.00  0.00           C
ATOM   2967  HB1 PHE A 841      69.720  45.180  46.430  1.00  0.00           H
ATOM   2968  HB2 PHE A 841      70.680  46.610  45.920  1.00  0.00           H
ATOM   2969  CG  PHE A 841      71.340  44.770  45.040  1.00  0.00           C
ATOM   2970  CD1 PHE A 841      71.530  43.470  45.480  1.00  0.00           C
ATOM   2971  HD1 PHE A 841      70.850  43.030  46.200  1.00  0.00           H
ATOM   2972  CE1 PHE A 841      72.500  42.620  44.820  1.00  0.00           C
ATOM   2973  HE1 PHE A 841      72.530  41.600  45.160  1.00  0.00           H
ATOM   2974  CZ  PHE A 841      73.200  42.990  43.670  1.00  0.00           C
ATOM   2975  HZ  PHE A 841      73.880  42.310  43.190  1.00  0.00           H
ATOM   2976  CD2 PHE A 841      72.160  45.290  44.030  1.00  0.00           C
ATOM   2977  HD2 PHE A 841      72.030  46.270  43.590  1.00  0.00           H
ATOM   2978  CE2 PHE A 841      72.980  44.380  43.230  1.00  0.00           C
ATOM   2979  HE2 PHE A 841      73.540  44.830  42.430  1.00  0.00           H
ATOM   2980  C   PHE A 841      68.650  44.960  43.760  1.00  0.00           C
ATOM   2981  O   PHE A 841      68.950  44.860  42.560  1.00  0.00           O
ATOM   2982  N   LEU A 842      67.820  44.170  44.470  1.00  0.00           N
ATOM   2983  HN  LEU A 842      67.490  44.350  45.390  1.00  0.00           H
ATOM   2984  CA  LEU A 842      67.270  43.030  43.750  1.00  0.00           C
ATOM   2985  HA  LEU A 842      68.040  42.500  43.200  1.00  0.00           H
ATOM   2986  CB  LEU A 842      66.860  42.020  44.810  1.00  0.00           C
ATOM   2987  HB1 LEU A 842      66.190  41.240  44.400  1.00  0.00           H
ATOM   2988  HB2 LEU A 842      66.190  42.500  45.560  1.00  0.00           H
ATOM   2989  CG  LEU A 842      68.030  41.410  45.630  1.00  0.00           C
ATOM   2990  HG  LEU A 842      68.780  42.210  45.810  1.00  0.00           H
ATOM   2991  CD1 LEU A 842      67.480  40.720  46.900  1.00  0.00           C
ATOM   2992 HD11 LEU A 842      68.340  40.210  47.390  1.00  0.00           H
ATOM   2993 HD12 LEU A 842      66.750  39.910  46.710  1.00  0.00           H
ATOM   2994 HD13 LEU A 842      66.970  41.490  47.500  1.00  0.00           H
ATOM   2995  CD2 LEU A 842      68.690  40.270  44.780  1.00  0.00           C
ATOM   2996 HD21 LEU A 842      68.670  40.490  43.690  1.00  0.00           H
ATOM   2997 HD22 LEU A 842      67.980  39.430  44.910  1.00  0.00           H
ATOM   2998 HD23 LEU A 842      69.750  40.040  45.030  1.00  0.00           H
ATOM   2999  C   LEU A 842      66.210  43.290  42.730  1.00  0.00           C
ATOM   3000  O   LEU A 842      66.130  42.580  41.710  1.00  0.00           O
ATOM   3001  N   LYS A 843      65.430  44.380  42.980  1.00  0.00           N
ATOM   3002  HN  LYS A 843      65.400  44.840  43.860  1.00  0.00           H
ATOM   3003  CA  LYS A 843      64.530  44.960  42.010  1.00  0.00           C
ATOM   3004  HA  LYS A 843      63.790  44.260  41.660  1.00  0.00           H
ATOM   3005  CB  LYS A 843      63.830  46.280  42.580  1.00  0.00           C
ATOM   3006  HB1 LYS A 843      64.640  46.960  42.920  1.00  0.00           H
ATOM   3007  HB2 LYS A 843      63.280  45.830  43.440  1.00  0.00           H
ATOM   3008  CG  LYS A 843      62.800  46.990  41.650  1.00  0.00           C
ATOM   3009  HG1 LYS A 843      63.230  47.650  40.860  1.00  0.00           H
ATOM   3010  HG2 LYS A 843      62.330  47.720  42.340  1.00  0.00           H
ATOM   3011  CD  LYS A 843      61.590  46.090  41.070  1.00  0.00           C
ATOM   3012  HD1 LYS A 843      61.260  45.280  41.760  1.00  0.00           H
ATOM   3013  HD2 LYS A 843      61.880  45.510  40.170  1.00  0.00           H
ATOM   3014  CE  LYS A 843      60.450  47.040  40.680  1.00  0.00           C
ATOM   3015  HE1 LYS A 843      60.750  47.470  39.700  1.00  0.00           H
ATOM   3016  HE2 LYS A 843      60.150  47.770  41.470  1.00  0.00           H
ATOM   3017  NZ  LYS A 843      59.220  46.190  40.330  1.00  0.00           N
ATOM   3018  HZ1 LYS A 843      59.480  45.230  40.020  1.00  0.00           H
ATOM   3019  HZ2 LYS A 843      58.590  46.500  39.580  1.00  0.00           H
ATOM   3020  HZ3 LYS A 843      58.700  46.000  41.220  1.00  0.00           H
ATOM   3021  C   LYS A 843      65.110  45.340  40.600  1.00  0.00           C
ATOM   3022  O   LYS A 843      64.410  45.180  39.630  1.00  0.00           O
ATOM   3023  N   GLN A 844      66.340  45.960  40.610  1.00  0.00           N
ATOM   3024  HN  GLN A 844      66.780  46.090  41.490  1.00  0.00           H
ATOM   3025  CA  GLN A 844      66.990  46.480  39.450  1.00  0.00           C
ATOM   3026  HA  GLN A 844      66.260  46.700  38.700  1.00  0.00           H
ATOM   3027  CB  GLN A 844      67.760  47.750  39.850  1.00  0.00           C
ATOM   3028  HB1 GLN A 844      68.380  48.200  39.050  1.00  0.00           H
ATOM   3029  HB2 GLN A 844      68.530  47.610  40.660  1.00  0.00           H
ATOM   3030  CG  GLN A 844      66.760  48.880  40.270  1.00  0.00           C
ATOM   3031  HG1 GLN A 844      67.260  49.820  40.600  1.00  0.00           H
ATOM   3032  HG2 GLN A 844      66.160  48.530  41.130  1.00  0.00           H
ATOM   3033  CD  GLN A 844      65.770  49.240  39.200  1.00  0.00           C
ATOM   3034  OE1 GLN A 844      64.530  49.200  39.380  1.00  0.00           O
ATOM   3035  NE2 GLN A 844      66.320  49.520  37.970  1.00  0.00           N
ATOM   3036 HE21 GLN A 844      65.710  49.540  37.180  1.00  0.00           H
ATOM   3037 HE22 GLN A 844      67.220  49.130  37.780  1.00  0.00           H
ATOM   3038  C   GLN A 844      67.970  45.430  38.780  1.00  0.00           C
ATOM   3039  O   GLN A 844      68.860  45.810  37.970  1.00  0.00           O
ATOM   3040  N   PHE A 845      67.850  44.080  39.090  1.00  0.00           N
ATOM   3041  HN  PHE A 845      67.240  43.780  39.800  1.00  0.00           H
ATOM   3042  CA  PHE A 845      68.330  43.080  38.140  1.00  0.00           C
ATOM   3043  HA  PHE A 845      69.410  43.150  38.090  1.00  0.00           H
ATOM   3044  CB  PHE A 845      68.160  41.680  38.670  1.00  0.00           C
ATOM   3045  HB1 PHE A 845      68.060  40.930  37.860  1.00  0.00           H
ATOM   3046  HB2 PHE A 845      67.250  41.770  39.300  1.00  0.00           H
ATOM   3047  CG  PHE A 845      69.260  41.290  39.730  1.00  0.00           C
ATOM   3048  CD1 PHE A 845      69.430  41.960  40.970  1.00  0.00           C
ATOM   3049  HD1 PHE A 845      68.780  42.820  41.030  1.00  0.00           H
ATOM   3050  CE1 PHE A 845      70.330  41.640  41.930  1.00  0.00           C
ATOM   3051  HE1 PHE A 845      70.340  42.240  42.840  1.00  0.00           H
ATOM   3052  CZ  PHE A 845      71.180  40.560  41.640  1.00  0.00           C
ATOM   3053  HZ  PHE A 845      72.030  40.270  42.240  1.00  0.00           H
ATOM   3054  CD2 PHE A 845      70.070  40.170  39.460  1.00  0.00           C
ATOM   3055  HD2 PHE A 845      70.020  39.570  38.570  1.00  0.00           H
ATOM   3056  CE2 PHE A 845      71.000  39.780  40.450  1.00  0.00           C
ATOM   3057  HE2 PHE A 845      71.600  38.880  40.460  1.00  0.00           H
ATOM   3058  C   PHE A 845      67.970  43.150  36.680  1.00  0.00           C
ATOM   3059  O   PHE A 845      68.640  42.580  35.860  1.00  0.00           O
ATOM   3060  N   LYS A 846      67.020  43.980  36.240  1.00  0.00           N
ATOM   3061  HN  LYS A 846      66.460  44.510  36.880  1.00  0.00           H
ATOM   3062  CA  LYS A 846      66.700  44.360  34.910  1.00  0.00           C
ATOM   3063  HA  LYS A 846      66.550  43.430  34.390  1.00  0.00           H
ATOM   3064  CB  LYS A 846      65.390  45.080  34.960  1.00  0.00           C
ATOM   3065  HB1 LYS A 846      64.930  45.250  33.960  1.00  0.00           H
ATOM   3066  HB2 LYS A 846      65.600  46.120  35.330  1.00  0.00           H
ATOM   3067  CG  LYS A 846      64.190  44.560  35.870  1.00  0.00           C
ATOM   3068  HG1 LYS A 846      63.360  45.290  35.800  1.00  0.00           H
ATOM   3069  HG2 LYS A 846      64.460  44.560  36.950  1.00  0.00           H
ATOM   3070  CD  LYS A 846      63.710  43.150  35.430  1.00  0.00           C
ATOM   3071  HD1 LYS A 846      63.170  42.610  36.230  1.00  0.00           H
ATOM   3072  HD2 LYS A 846      64.550  42.460  35.190  1.00  0.00           H
ATOM   3073  CE  LYS A 846      62.740  43.170  34.160  1.00  0.00           C
ATOM   3074  HE1 LYS A 846      63.390  43.720  33.440  1.00  0.00           H
ATOM   3075  HE2 LYS A 846      61.830  43.730  34.490  1.00  0.00           H
ATOM   3076  NZ  LYS A 846      62.270  41.940  33.660  1.00  0.00           N
ATOM   3077  HZ1 LYS A 846      61.780  42.020  32.750  1.00  0.00           H
ATOM   3078  HZ2 LYS A 846      61.580  41.550  34.340  1.00  0.00           H
ATOM   3079  HZ3 LYS A 846      63.010  41.230  33.490  1.00  0.00           H
ATOM   3080  C   LYS A 846      67.780  45.160  34.110  1.00  0.00           C
ATOM   3081  O   LYS A 846      67.910  45.010  32.940  1.00  0.00           O
ATOM   3082  N   THR A 847      68.480  46.050  34.810  1.00  0.00           N
ATOM   3083  HN  THR A 847      68.260  46.080  35.780  1.00  0.00           H
ATOM   3084  CA  THR A 847      69.380  47.080  34.190  1.00  0.00           C
ATOM   3085  HA  THR A 847      69.260  47.110  33.110  1.00  0.00           H
ATOM   3086  CB  THR A 847      69.210  48.510  34.740  1.00  0.00           C
ATOM   3087  HB  THR A 847      69.980  49.270  34.540  1.00  0.00           H
ATOM   3088  OG1 THR A 847      69.090  48.410  36.130  1.00  0.00           O
ATOM   3089  HG1 THR A 847      69.000  49.350  36.260  1.00  0.00           H
ATOM   3090  CG2 THR A 847      67.940  49.200  34.170  1.00  0.00           C
ATOM   3091 HG21 THR A 847      67.800  50.200  34.630  1.00  0.00           H
ATOM   3092 HG22 THR A 847      67.020  48.640  34.430  1.00  0.00           H
ATOM   3093 HG23 THR A 847      67.990  49.410  33.080  1.00  0.00           H
ATOM   3094  C   THR A 847      70.840  46.700  34.390  1.00  0.00           C
ATOM   3095  O   THR A 847      71.760  47.230  33.800  1.00  0.00           O
ATOM   3096  N   LYS A 848      70.980  45.600  35.050  1.00  0.00           N
ATOM   3097  HN  LYS A 848      70.110  45.340  35.450  1.00  0.00           H
ATOM   3098  CA  LYS A 848      72.140  44.780  35.100  1.00  0.00           C
ATOM   3099  HA  LYS A 848      73.000  45.420  35.150  1.00  0.00           H
ATOM   3100  CB  LYS A 848      72.300  43.880  36.340  1.00  0.00           C
ATOM   3101  HB1 LYS A 848      73.280  43.380  36.260  1.00  0.00           H
ATOM   3102  HB2 LYS A 848      71.480  43.130  36.450  1.00  0.00           H
ATOM   3103  CG  LYS A 848      72.180  44.620  37.740  1.00  0.00           C
ATOM   3104  HG1 LYS A 848      72.240  43.930  38.610  1.00  0.00           H
ATOM   3105  HG2 LYS A 848      71.190  45.130  37.810  1.00  0.00           H
ATOM   3106  CD  LYS A 848      73.240  45.770  37.940  1.00  0.00           C
ATOM   3107  HD1 LYS A 848      72.940  46.500  37.150  1.00  0.00           H
ATOM   3108  HD2 LYS A 848      74.280  45.500  37.690  1.00  0.00           H
ATOM   3109  CE  LYS A 848      73.070  46.340  39.350  1.00  0.00           C
ATOM   3110  HE1 LYS A 848      73.290  45.560  40.100  1.00  0.00           H
ATOM   3111  HE2 LYS A 848      72.000  46.600  39.490  1.00  0.00           H
ATOM   3112  NZ  LYS A 848      73.820  47.550  39.680  1.00  0.00           N
ATOM   3113  HZ1 LYS A 848      73.520  48.280  39.000  1.00  0.00           H
ATOM   3114  HZ2 LYS A 848      74.850  47.560  39.550  1.00  0.00           H
ATOM   3115  HZ3 LYS A 848      73.660  47.810  40.680  1.00  0.00           H
ATOM   3116  C   LYS A 848      72.320  43.790  33.950  1.00  0.00           C
ATOM   3117  O   LYS A 848      71.340  43.320  33.300  1.00  0.00           O
ATOM   3118  N   ARG A 849      73.570  43.590  33.570  1.00  0.00           N
ATOM   3119  HN  ARG A 849      74.370  43.920  34.070  1.00  0.00           H
ATOM   3120  CA  ARG A 849      73.960  42.720  32.420  1.00  0.00           C
ATOM   3121  HA  ARG A 849      73.140  42.560  31.740  1.00  0.00           H
ATOM   3122  CB  ARG A 849      75.120  43.350  31.600  1.00  0.00           C
ATOM   3123  HB1 ARG A 849      75.370  42.700  30.740  1.00  0.00           H
ATOM   3124  HB2 ARG A 849      76.000  43.470  32.260  1.00  0.00           H
ATOM   3125  CG  ARG A 849      74.910  44.770  30.900  1.00  0.00           C
ATOM   3126  HG1 ARG A 849      75.840  44.970  30.340  1.00  0.00           H
ATOM   3127  HG2 ARG A 849      74.740  45.540  31.690  1.00  0.00           H
ATOM   3128  CD  ARG A 849      73.710  44.710  29.990  1.00  0.00           C
ATOM   3129  HD1 ARG A 849      72.730  44.520  30.470  1.00  0.00           H
ATOM   3130  HD2 ARG A 849      73.790  43.910  29.220  1.00  0.00           H
ATOM   3131  NE  ARG A 849      73.650  46.000  29.190  1.00  0.00           N
ATOM   3132  HE  ARG A 849      74.060  46.110  28.290  1.00  0.00           H
ATOM   3133  CZ  ARG A 849      73.190  47.120  29.680  1.00  0.00           C
ATOM   3134  NH1 ARG A 849      73.150  48.250  28.940  1.00  0.00           N
ATOM   3135 HH11 ARG A 849      73.380  48.150  27.970  1.00  0.00           H
ATOM   3136 HH12 ARG A 849      72.880  49.090  29.400  1.00  0.00           H
ATOM   3137  NH2 ARG A 849      72.600  47.270  30.810  1.00  0.00           N
ATOM   3138 HH21 ARG A 849      72.270  46.410  31.200  1.00  0.00           H
ATOM   3139 HH22 ARG A 849      71.970  48.050  30.820  1.00  0.00           H
ATOM   3140  C   ARG A 849      74.450  41.330  32.850  1.00  0.00           C
ATOM   3141  O   ARG A 849      75.070  40.600  32.060  1.00  0.00           O
ATOM   3142  N   TYR A 850      74.200  40.900  34.100  1.00  0.00           N
ATOM   3143  HN  TYR A 850      73.770  41.470  34.780  1.00  0.00           H
ATOM   3144  CA  TYR A 850      74.510  39.580  34.620  1.00  0.00           C
ATOM   3145  HA  TYR A 850      75.000  38.980  33.860  1.00  0.00           H
ATOM   3146  CB  TYR A 850      75.490  39.640  35.790  1.00  0.00           C
ATOM   3147  HB1 TYR A 850      76.450  39.980  35.360  1.00  0.00           H
ATOM   3148  HB2 TYR A 850      75.640  38.660  36.270  1.00  0.00           H
ATOM   3149  CG  TYR A 850      75.170  40.620  36.920  1.00  0.00           C
ATOM   3150  CD1 TYR A 850      76.040  41.710  37.240  1.00  0.00           C
ATOM   3151  HD1 TYR A 850      76.770  41.980  36.490  1.00  0.00           H
ATOM   3152  CE1 TYR A 850      76.050  42.310  38.550  1.00  0.00           C
ATOM   3153  HE1 TYR A 850      76.750  43.110  38.700  1.00  0.00           H
ATOM   3154  CZ  TYR A 850      75.070  42.030  39.470  1.00  0.00           C
ATOM   3155  OH  TYR A 850      75.030  42.570  40.800  1.00  0.00           O
ATOM   3156  HH  TYR A 850      75.460  43.430  40.730  1.00  0.00           H
ATOM   3157  CD2 TYR A 850      74.220  40.340  37.900  1.00  0.00           C
ATOM   3158  HD2 TYR A 850      73.430  39.640  37.710  1.00  0.00           H
ATOM   3159  CE2 TYR A 850      74.100  40.980  39.190  1.00  0.00           C
ATOM   3160  HE2 TYR A 850      73.310  40.760  39.880  1.00  0.00           H
ATOM   3161  C   TYR A 850      73.280  38.870  34.870  1.00  0.00           C
ATOM   3162  O   TYR A 850      72.230  39.420  35.070  1.00  0.00           O
ATOM   3163  N   PHE A 851      73.390  37.480  34.770  1.00  0.00           N
ATOM   3164  HN  PHE A 851      74.260  36.990  34.790  1.00  0.00           H
ATOM   3165  CA  PHE A 851      72.270  36.550  34.680  1.00  0.00           C
ATOM   3166  HA  PHE A 851      72.720  35.570  34.700  1.00  0.00           H
ATOM   3167  CB  PHE A 851      71.330  36.590  35.860  1.00  0.00           C
ATOM   3168  HB1 PHE A 851      70.520  35.880  35.640  1.00  0.00           H
ATOM   3169  HB2 PHE A 851      70.940  37.620  36.060  1.00  0.00           H
ATOM   3170  CG  PHE A 851      72.000  36.030  37.050  1.00  0.00           C
ATOM   3171  CD1 PHE A 851      72.300  36.830  38.160  1.00  0.00           C
ATOM   3172  HD1 PHE A 851      72.060  37.870  38.060  1.00  0.00           H
ATOM   3173  CE1 PHE A 851      72.830  36.280  39.310  1.00  0.00           C
ATOM   3174  HE1 PHE A 851      73.050  36.910  40.160  1.00  0.00           H
ATOM   3175  CZ  PHE A 851      73.090  34.870  39.420  1.00  0.00           C
ATOM   3176  HZ  PHE A 851      73.490  34.480  40.340  1.00  0.00           H
ATOM   3177  CD2 PHE A 851      72.380  34.660  37.100  1.00  0.00           C
ATOM   3178  HD2 PHE A 851      72.130  34.120  36.210  1.00  0.00           H
ATOM   3179  CE2 PHE A 851      72.890  34.080  38.280  1.00  0.00           C
ATOM   3180  HE2 PHE A 851      73.200  33.060  38.350  1.00  0.00           H
ATOM   3181  C   PHE A 851      71.640  36.520  33.270  1.00  0.00           C
ATOM   3182  O   PHE A 851      71.650  37.540  32.590  1.00  0.00           O
ATOM   3183  N   PRO A 852      71.020  35.400  32.750  1.00  0.00           N
ATOM   3184  CD  PRO A 852      71.160  34.100  33.320  1.00  0.00           C
ATOM   3185  HD1 PRO A 852      70.560  34.000  34.250  1.00  0.00           H
ATOM   3186  HD2 PRO A 852      72.210  33.820  33.540  1.00  0.00           H
ATOM   3187  CA  PRO A 852      69.870  35.530  31.790  1.00  0.00           C
ATOM   3188  HA  PRO A 852      70.300  35.920  30.880  1.00  0.00           H
ATOM   3189  CB  PRO A 852      69.340  34.140  31.720  1.00  0.00           C
ATOM   3190  HB1 PRO A 852      68.860  33.930  30.740  1.00  0.00           H
ATOM   3191  HB2 PRO A 852      68.670  33.950  32.590  1.00  0.00           H
ATOM   3192  CG  PRO A 852      70.610  33.350  32.160  1.00  0.00           C
ATOM   3193  HG1 PRO A 852      70.430  32.310  32.510  1.00  0.00           H
ATOM   3194  HG2 PRO A 852      71.360  33.300  31.340  1.00  0.00           H
ATOM   3195  C   PRO A 852      68.730  36.460  32.090  1.00  0.00           C
ATOM   3196  O   PRO A 852      68.460  36.730  33.250  1.00  0.00           O
ATOM   3197  N   THR A 853      67.980  37.050  31.080  1.00  0.00           N
ATOM   3198  HN  THR A 853      68.190  36.750  30.150  1.00  0.00           H
ATOM   3199  CA  THR A 853      67.010  38.080  31.200  1.00  0.00           C
ATOM   3200  HA  THR A 853      67.430  38.830  31.850  1.00  0.00           H
ATOM   3201  CB  THR A 853      66.580  38.810  29.810  1.00  0.00           C
ATOM   3202  HB  THR A 853      65.810  39.580  29.990  1.00  0.00           H
ATOM   3203  OG1 THR A 853      66.280  37.960  28.710  1.00  0.00           O
ATOM   3204  HG1 THR A 853      65.380  38.150  28.400  1.00  0.00           H
ATOM   3205  CG2 THR A 853      67.750  39.590  29.370  1.00  0.00           C
ATOM   3206 HG21 THR A 853      68.000  40.390  30.120  1.00  0.00           H
ATOM   3207 HG22 THR A 853      67.470  40.170  28.460  1.00  0.00           H
ATOM   3208 HG23 THR A 853      68.680  39.030  29.120  1.00  0.00           H
ATOM   3209  C   THR A 853      65.720  37.630  31.950  1.00  0.00           C
ATOM   3210  O   THR A 853      65.230  38.330  32.860  1.00  0.00           O
ATOM   3211  N   LYS A 854      65.240  36.420  31.720  1.00  0.00           N
ATOM   3212  HN  LYS A 854      65.440  36.130  30.780  1.00  0.00           H
ATOM   3213  CA  LYS A 854      64.190  35.720  32.550  1.00  0.00           C
ATOM   3214  HA  LYS A 854      63.290  36.330  32.530  1.00  0.00           H
ATOM   3215  CB  LYS A 854      64.020  34.290  31.940  1.00  0.00           C
ATOM   3216  HB1 LYS A 854      63.430  33.640  32.630  1.00  0.00           H
ATOM   3217  HB2 LYS A 854      65.030  33.860  31.880  1.00  0.00           H
ATOM   3218  CG  LYS A 854      63.430  34.290  30.550  1.00  0.00           C
ATOM   3219  HG1 LYS A 854      63.580  33.260  30.180  1.00  0.00           H
ATOM   3220  HG2 LYS A 854      64.120  34.940  29.960  1.00  0.00           H
ATOM   3221  CD  LYS A 854      61.950  34.650  30.400  1.00  0.00           C
ATOM   3222  HD1 LYS A 854      61.540  35.450  31.050  1.00  0.00           H
ATOM   3223  HD2 LYS A 854      61.310  33.800  30.730  1.00  0.00           H
ATOM   3224  CE  LYS A 854      61.440  35.020  28.990  1.00  0.00           C
ATOM   3225  HE1 LYS A 854      61.890  36.010  28.760  1.00  0.00           H
ATOM   3226  HE2 LYS A 854      60.340  35.150  28.940  1.00  0.00           H
ATOM   3227  NZ  LYS A 854      61.860  34.040  27.970  1.00  0.00           N
ATOM   3228  HZ1 LYS A 854      61.170  33.270  28.050  1.00  0.00           H
ATOM   3229  HZ2 LYS A 854      62.850  33.840  28.240  1.00  0.00           H
ATOM   3230  HZ3 LYS A 854      61.970  34.390  27.000  1.00  0.00           H
ATOM   3231  C   LYS A 854      64.580  35.460  33.940  1.00  0.00           C
ATOM   3232  O   LYS A 854      63.730  35.430  34.850  1.00  0.00           O
ATOM   3233  N   VAL A 855      65.910  35.280  34.260  1.00  0.00           N
ATOM   3234  HN  VAL A 855      66.650  35.200  33.600  1.00  0.00           H
ATOM   3235  CA  VAL A 855      66.350  35.150  35.710  1.00  0.00           C
ATOM   3236  HA  VAL A 855      65.600  34.650  36.310  1.00  0.00           H
ATOM   3237  CB  VAL A 855      67.580  34.260  35.890  1.00  0.00           C
ATOM   3238  HB  VAL A 855      68.400  34.410  35.170  1.00  0.00           H
ATOM   3239  CG1 VAL A 855      68.190  34.500  37.250  1.00  0.00           C
ATOM   3240 HG11 VAL A 855      69.010  33.780  37.450  1.00  0.00           H
ATOM   3241 HG12 VAL A 855      67.410  34.460  38.050  1.00  0.00           H
ATOM   3242 HG13 VAL A 855      68.730  35.470  37.230  1.00  0.00           H
ATOM   3243  CG2 VAL A 855      67.040  32.780  35.660  1.00  0.00           C
ATOM   3244 HG21 VAL A 855      67.910  32.110  35.510  1.00  0.00           H
ATOM   3245 HG22 VAL A 855      66.550  32.840  34.660  1.00  0.00           H
ATOM   3246 HG23 VAL A 855      66.330  32.350  36.400  1.00  0.00           H
ATOM   3247  C   VAL A 855      66.380  36.560  36.330  1.00  0.00           C
ATOM   3248  O   VAL A 855      66.050  36.830  37.490  1.00  0.00           O
ATOM   3249  N   ARG A 856      66.820  37.540  35.560  1.00  0.00           N
ATOM   3250  HN  ARG A 856      67.160  37.370  34.630  1.00  0.00           H
ATOM   3251  CA  ARG A 856      66.750  38.960  35.950  1.00  0.00           C
ATOM   3252  HA  ARG A 856      67.350  39.100  36.850  1.00  0.00           H
ATOM   3253  CB  ARG A 856      67.500  39.830  34.870  1.00  0.00           C
ATOM   3254  HB1 ARG A 856      67.340  40.930  34.970  1.00  0.00           H
ATOM   3255  HB2 ARG A 856      66.900  39.770  33.930  1.00  0.00           H
ATOM   3256  CG  ARG A 856      69.010  39.550  34.740  1.00  0.00           C
ATOM   3257  HG1 ARG A 856      69.190  38.490  34.460  1.00  0.00           H
ATOM   3258  HG2 ARG A 856      69.530  39.500  35.720  1.00  0.00           H
ATOM   3259  CD  ARG A 856      69.580  40.620  33.860  1.00  0.00           C
ATOM   3260  HD1 ARG A 856      70.240  41.330  34.430  1.00  0.00           H
ATOM   3261  HD2 ARG A 856      68.760  41.220  33.420  1.00  0.00           H
ATOM   3262  NE  ARG A 856      70.360  40.020  32.760  1.00  0.00           N
ATOM   3263  HE  ARG A 856      70.790  39.140  32.930  1.00  0.00           H
ATOM   3264  CZ  ARG A 856      70.650  40.700  31.610  1.00  0.00           C
ATOM   3265  NH1 ARG A 856      70.140  41.910  31.290  1.00  0.00           N
ATOM   3266 HH11 ARG A 856      69.850  42.450  32.080  1.00  0.00           H
ATOM   3267 HH12 ARG A 856      70.400  42.260  30.380  1.00  0.00           H
ATOM   3268  NH2 ARG A 856      71.260  40.040  30.650  1.00  0.00           N
ATOM   3269 HH21 ARG A 856      71.380  40.530  29.790  1.00  0.00           H
ATOM   3270 HH22 ARG A 856      71.350  39.050  30.650  1.00  0.00           H
ATOM   3271  C   ARG A 856      65.310  39.430  36.210  1.00  0.00           C
ATOM   3272  O   ARG A 856      65.100  40.080  37.230  1.00  0.00           O
ATOM   3273  N   SER A 857      64.290  39.080  35.330  1.00  0.00           N
ATOM   3274  HN  SER A 857      64.580  38.760  34.420  1.00  0.00           H
ATOM   3275  CA  SER A 857      62.880  39.220  35.570  1.00  0.00           C
ATOM   3276  HA  SER A 857      62.590  40.250  35.690  1.00  0.00           H
ATOM   3277  CB  SER A 857      62.020  38.410  34.470  1.00  0.00           C
ATOM   3278  HB1 SER A 857      60.950  38.540  34.740  1.00  0.00           H
ATOM   3279  HB2 SER A 857      62.420  37.380  34.470  1.00  0.00           H
ATOM   3280  OG  SER A 857      62.220  38.990  33.170  1.00  0.00           O
ATOM   3281  HG1 SER A 857      61.540  38.640  32.590  1.00  0.00           H
ATOM   3282  C   SER A 857      62.470  38.570  36.890  1.00  0.00           C
ATOM   3283  O   SER A 857      61.800  39.250  37.680  1.00  0.00           O
ATOM   3284  N   THR A 858      62.840  37.290  37.140  1.00  0.00           N
ATOM   3285  HN  THR A 858      63.310  36.850  36.380  1.00  0.00           H
ATOM   3286  CA  THR A 858      62.490  36.570  38.320  1.00  0.00           C
ATOM   3287  HA  THR A 858      61.420  36.610  38.440  1.00  0.00           H
ATOM   3288  CB  THR A 858      62.940  35.100  38.140  1.00  0.00           C
ATOM   3289  HB  THR A 858      64.030  35.000  37.910  1.00  0.00           H
ATOM   3290  OG1 THR A 858      62.240  34.570  37.040  1.00  0.00           O
ATOM   3291  HG1 THR A 858      62.730  34.950  36.310  1.00  0.00           H
ATOM   3292  CG2 THR A 858      62.700  34.230  39.390  1.00  0.00           C
ATOM   3293 HG21 THR A 858      61.610  34.000  39.380  1.00  0.00           H
ATOM   3294 HG22 THR A 858      62.940  34.830  40.290  1.00  0.00           H
ATOM   3295 HG23 THR A 858      63.390  33.360  39.330  1.00  0.00           H
ATOM   3296  C   THR A 858      63.010  37.200  39.660  1.00  0.00           C
ATOM   3297  O   THR A 858      62.200  37.330  40.570  1.00  0.00           O
ATOM   3298  N   ILE A 859      64.340  37.510  39.820  1.00  0.00           N
ATOM   3299  HN  ILE A 859      65.050  37.300  39.140  1.00  0.00           H
ATOM   3300  CA  ILE A 859      65.040  38.170  40.880  1.00  0.00           C
ATOM   3301  HA  ILE A 859      64.710  37.720  41.800  1.00  0.00           H
ATOM   3302  CB  ILE A 859      66.550  38.160  40.670  1.00  0.00           C
ATOM   3303  HB  ILE A 859      66.850  38.720  39.760  1.00  0.00           H
ATOM   3304  CG2 ILE A 859      67.180  38.850  41.870  1.00  0.00           C
ATOM   3305 HG21 ILE A 859      66.980  39.940  41.960  1.00  0.00           H
ATOM   3306 HG22 ILE A 859      68.260  38.680  42.020  1.00  0.00           H
ATOM   3307 HG23 ILE A 859      66.910  38.230  42.750  1.00  0.00           H
ATOM   3308  CG1 ILE A 859      67.220  36.770  40.560  1.00  0.00           C
ATOM   3309 HG11 ILE A 859      66.530  36.120  39.990  1.00  0.00           H
ATOM   3310 HG12 ILE A 859      67.370  36.410  41.610  1.00  0.00           H
ATOM   3311  CD  ILE A 859      68.580  36.750  39.840  1.00  0.00           C
ATOM   3312  HD1 ILE A 859      68.540  37.340  38.890  1.00  0.00           H
ATOM   3313  HD2 ILE A 859      68.900  35.690  39.730  1.00  0.00           H
ATOM   3314  HD3 ILE A 859      69.340  37.050  40.590  1.00  0.00           H
ATOM   3315  C   ILE A 859      64.490  39.550  41.130  1.00  0.00           C
ATOM   3316  O   ILE A 859      64.330  39.890  42.320  1.00  0.00           O
ATOM   3317  N   SER A 860      64.120  40.350  40.130  1.00  0.00           N
ATOM   3318  HN  SER A 860      64.450  40.070  39.220  1.00  0.00           H
ATOM   3319  CA  SER A 860      63.430  41.610  40.230  1.00  0.00           C
ATOM   3320  HA  SER A 860      64.010  42.250  40.900  1.00  0.00           H
ATOM   3321  CB  SER A 860      63.350  42.120  38.760  1.00  0.00           C
ATOM   3322  HB1 SER A 860      62.720  41.370  38.230  1.00  0.00           H
ATOM   3323  HB2 SER A 860      64.380  42.130  38.310  1.00  0.00           H
ATOM   3324  OG  SER A 860      62.660  43.410  38.700  1.00  0.00           O
ATOM   3325  HG1 SER A 860      63.310  44.040  39.040  1.00  0.00           H
ATOM   3326  C   SER A 860      62.050  41.470  40.830  1.00  0.00           C
ATOM   3327  O   SER A 860      61.590  42.240  41.700  1.00  0.00           O
ATOM   3328  N   ASP A 861      61.380  40.350  40.400  1.00  0.00           N
ATOM   3329  HN  ASP A 861      61.700  39.710  39.710  1.00  0.00           H
ATOM   3330  CA  ASP A 861      60.000  40.060  40.750  1.00  0.00           C
ATOM   3331  HA  ASP A 861      59.530  41.030  40.780  1.00  0.00           H
ATOM   3332  CB  ASP A 861      59.340  39.130  39.740  1.00  0.00           C
ATOM   3333  HB1 ASP A 861      58.360  38.720  40.050  1.00  0.00           H
ATOM   3334  HB2 ASP A 861      60.080  38.370  39.410  1.00  0.00           H
ATOM   3335  CG  ASP A 861      58.940  40.040  38.580  1.00  0.00           C
ATOM   3336  OD1 ASP A 861      58.620  41.260  38.770  1.00  0.00           O
ATOM   3337  OD2 ASP A 861      58.850  39.470  37.460  1.00  0.00           O
ATOM   3338  C   ASP A 861      59.830  39.500  42.150  1.00  0.00           C
ATOM   3339  O   ASP A 861      58.830  39.760  42.820  1.00  0.00           O
ATOM   3340  N   PHE A 862      60.800  38.610  42.570  1.00  0.00           N
ATOM   3341  HN  PHE A 862      61.460  38.360  41.870  1.00  0.00           H
ATOM   3342  CA  PHE A 862      60.810  37.780  43.740  1.00  0.00           C
ATOM   3343  HA  PHE A 862      59.770  37.730  44.020  1.00  0.00           H
ATOM   3344  CB  PHE A 862      61.440  36.360  43.490  1.00  0.00           C
ATOM   3345  HB1 PHE A 862      62.540  36.430  43.570  1.00  0.00           H
ATOM   3346  HB2 PHE A 862      61.100  36.040  42.470  1.00  0.00           H
ATOM   3347  CG  PHE A 862      60.920  35.370  44.480  1.00  0.00           C
ATOM   3348  CD1 PHE A 862      59.550  35.160  44.600  1.00  0.00           C
ATOM   3349  HD1 PHE A 862      58.830  35.800  44.100  1.00  0.00           H
ATOM   3350  CE1 PHE A 862      59.120  34.120  45.440  1.00  0.00           C
ATOM   3351  HE1 PHE A 862      58.090  33.840  45.530  1.00  0.00           H
ATOM   3352  CZ  PHE A 862      60.040  33.400  46.200  1.00  0.00           C
ATOM   3353  HZ  PHE A 862      59.800  32.640  46.940  1.00  0.00           H
ATOM   3354  CD2 PHE A 862      61.870  34.630  45.200  1.00  0.00           C
ATOM   3355  HD2 PHE A 862      62.940  34.750  45.050  1.00  0.00           H
ATOM   3356  CE2 PHE A 862      61.440  33.620  46.040  1.00  0.00           C
ATOM   3357  HE2 PHE A 862      62.180  32.980  46.480  1.00  0.00           H
ATOM   3358  C   PHE A 862      61.720  38.510  44.780  1.00  0.00           C
ATOM   3359  O   PHE A 862      61.960  37.960  45.880  1.00  0.00           O
ATOM   3360  N   ALA A 863      62.170  39.750  44.490  1.00  0.00           N
ATOM   3361  HN  ALA A 863      61.950  40.150  43.600  1.00  0.00           H
ATOM   3362  CA  ALA A 863      63.080  40.590  45.260  1.00  0.00           C
ATOM   3363  HA  ALA A 863      63.990  40.030  45.340  1.00  0.00           H
ATOM   3364  CB  ALA A 863      63.070  42.060  44.700  1.00  0.00           C
ATOM   3365  HB1 ALA A 863      62.040  42.430  44.530  1.00  0.00           H
ATOM   3366  HB2 ALA A 863      63.550  42.130  43.700  1.00  0.00           H
ATOM   3367  HB3 ALA A 863      63.690  42.810  45.230  1.00  0.00           H
ATOM   3368  C   ALA A 863      62.670  40.680  46.740  1.00  0.00           C
ATOM   3369  O   ALA A 863      63.510  40.610  47.630  1.00  0.00           O
ATOM   3370  N   VAL A 864      61.390  41.010  47.040  1.00  0.00           N
ATOM   3371  HN  VAL A 864      60.820  41.280  46.270  1.00  0.00           H
ATOM   3372  CA  VAL A 864      60.890  41.200  48.400  1.00  0.00           C
ATOM   3373  HA  VAL A 864      61.530  41.930  48.880  1.00  0.00           H
ATOM   3374  CB  VAL A 864      59.600  41.870  48.330  1.00  0.00           C
ATOM   3375  HB  VAL A 864      58.860  41.290  47.730  1.00  0.00           H
ATOM   3376  CG1 VAL A 864      58.870  41.980  49.690  1.00  0.00           C
ATOM   3377 HG11 VAL A 864      58.030  42.680  49.510  1.00  0.00           H
ATOM   3378 HG12 VAL A 864      59.570  42.280  50.510  1.00  0.00           H
ATOM   3379 HG13 VAL A 864      58.430  41.020  50.060  1.00  0.00           H
ATOM   3380  CG2 VAL A 864      59.960  43.270  47.700  1.00  0.00           C
ATOM   3381 HG21 VAL A 864      60.450  43.180  46.710  1.00  0.00           H
ATOM   3382 HG22 VAL A 864      60.510  43.900  48.420  1.00  0.00           H
ATOM   3383 HG23 VAL A 864      59.010  43.750  47.360  1.00  0.00           H
ATOM   3384  C   VAL A 864      60.900  40.000  49.260  1.00  0.00           C
ATOM   3385  O   VAL A 864      61.290  40.120  50.430  1.00  0.00           O
ATOM   3386  N   PHE A 865      60.520  38.830  48.700  1.00  0.00           N
ATOM   3387  HN  PHE A 865      60.220  38.700  47.750  1.00  0.00           H
ATOM   3388  CA  PHE A 865      60.610  37.610  49.520  1.00  0.00           C
ATOM   3389  HA  PHE A 865      60.140  37.770  50.470  1.00  0.00           H
ATOM   3390  CB  PHE A 865      59.890  36.410  48.920  1.00  0.00           C
ATOM   3391  HB1 PHE A 865      60.320  36.120  47.930  1.00  0.00           H
ATOM   3392  HB2 PHE A 865      58.880  36.840  48.780  1.00  0.00           H
ATOM   3393  CG  PHE A 865      59.910  35.210  49.850  1.00  0.00           C
ATOM   3394  CD1 PHE A 865      60.580  34.010  49.610  1.00  0.00           C
ATOM   3395  HD1 PHE A 865      61.040  33.830  48.650  1.00  0.00           H
ATOM   3396  CE1 PHE A 865      60.490  32.890  50.530  1.00  0.00           C
ATOM   3397  HE1 PHE A 865      60.940  31.950  50.230  1.00  0.00           H
ATOM   3398  CZ  PHE A 865      59.800  33.040  51.710  1.00  0.00           C
ATOM   3399  HZ  PHE A 865      59.810  32.150  52.340  1.00  0.00           H
ATOM   3400  CD2 PHE A 865      59.270  35.340  51.120  1.00  0.00           C
ATOM   3401  HD2 PHE A 865      58.850  36.300  51.400  1.00  0.00           H
ATOM   3402  CE2 PHE A 865      59.160  34.260  51.960  1.00  0.00           C
ATOM   3403  HE2 PHE A 865      58.690  34.420  52.910  1.00  0.00           H
ATOM   3404  C   PHE A 865      62.020  37.280  49.810  1.00  0.00           C
ATOM   3405  O   PHE A 865      62.340  37.040  51.010  1.00  0.00           O
ATOM   3406  N   LEU A 866      62.970  37.370  48.850  1.00  0.00           N
ATOM   3407  HN  LEU A 866      62.590  37.410  47.920  1.00  0.00           H
ATOM   3408  CA  LEU A 866      64.340  37.190  49.040  1.00  0.00           C
ATOM   3409  HA  LEU A 866      64.630  36.200  49.360  1.00  0.00           H
ATOM   3410  CB  LEU A 866      65.090  37.470  47.690  1.00  0.00           C
ATOM   3411  HB1 LEU A 866      66.190  37.430  47.790  1.00  0.00           H
ATOM   3412  HB2 LEU A 866      64.850  38.490  47.290  1.00  0.00           H
ATOM   3413  CG  LEU A 866      64.860  36.420  46.620  1.00  0.00           C
ATOM   3414  HG  LEU A 866      63.830  36.610  46.260  1.00  0.00           H
ATOM   3415  CD1 LEU A 866      65.830  36.410  45.450  1.00  0.00           C
ATOM   3416 HD11 LEU A 866      65.400  35.820  44.600  1.00  0.00           H
ATOM   3417 HD12 LEU A 866      66.720  35.810  45.720  1.00  0.00           H
ATOM   3418 HD13 LEU A 866      66.290  37.370  45.120  1.00  0.00           H
ATOM   3419  CD2 LEU A 866      65.040  35.010  47.130  1.00  0.00           C
ATOM   3420 HD21 LEU A 866      65.960  34.960  47.750  1.00  0.00           H
ATOM   3421 HD22 LEU A 866      65.190  34.310  46.290  1.00  0.00           H
ATOM   3422 HD23 LEU A 866      64.080  34.780  47.650  1.00  0.00           H
ATOM   3423  C   LEU A 866      64.940  38.090  50.060  1.00  0.00           C
ATOM   3424  O   LEU A 866      65.810  37.770  50.890  1.00  0.00           O
ATOM   3425  N   THR A 867      64.560  39.360  50.100  1.00  0.00           N
ATOM   3426  HN  THR A 867      63.910  39.720  49.430  1.00  0.00           H
ATOM   3427  CA  THR A 867      65.140  40.370  51.020  1.00  0.00           C
ATOM   3428  HA  THR A 867      66.200  40.300  50.880  1.00  0.00           H
ATOM   3429  CB  THR A 867      64.520  41.680  50.720  1.00  0.00           C
ATOM   3430  HB  THR A 867      63.410  41.760  50.790  1.00  0.00           H
ATOM   3431  OG1 THR A 867      64.830  42.090  49.380  1.00  0.00           O
ATOM   3432  HG1 THR A 867      64.270  41.550  48.810  1.00  0.00           H
ATOM   3433  CG2 THR A 867      65.080  42.770  51.680  1.00  0.00           C
ATOM   3434 HG21 THR A 867      64.900  42.520  52.750  1.00  0.00           H
ATOM   3435 HG22 THR A 867      64.580  43.730  51.510  1.00  0.00           H
ATOM   3436 HG23 THR A 867      66.160  42.880  51.430  1.00  0.00           H
ATOM   3437  C   THR A 867      64.810  40.050  52.480  1.00  0.00           C
ATOM   3438  O   THR A 867      65.720  40.000  53.310  1.00  0.00           O
ATOM   3439  N   ILE A 868      63.530  39.740  52.720  1.00  0.00           N
ATOM   3440  HN  ILE A 868      62.760  39.800  52.080  1.00  0.00           H
ATOM   3441  CA  ILE A 868      63.070  39.120  54.010  1.00  0.00           C
ATOM   3442  HA  ILE A 868      63.170  39.780  54.870  1.00  0.00           H
ATOM   3443  CB  ILE A 868      61.560  38.930  53.940  1.00  0.00           C
ATOM   3444  HB  ILE A 868      61.220  38.300  53.080  1.00  0.00           H
ATOM   3445  CG2 ILE A 868      60.990  38.170  55.220  1.00  0.00           C
ATOM   3446 HG21 ILE A 868      59.880  38.260  55.080  1.00  0.00           H
ATOM   3447 HG22 ILE A 868      61.390  38.740  56.080  1.00  0.00           H
ATOM   3448 HG23 ILE A 868      61.220  37.090  55.310  1.00  0.00           H
ATOM   3449  CG1 ILE A 868      61.020  40.350  53.870  1.00  0.00           C
ATOM   3450 HG11 ILE A 868      61.450  40.920  53.030  1.00  0.00           H
ATOM   3451 HG12 ILE A 868      61.130  40.820  54.880  1.00  0.00           H
ATOM   3452  CD  ILE A 868      59.480  40.500  53.720  1.00  0.00           C
ATOM   3453  HD1 ILE A 868      59.160  41.560  53.770  1.00  0.00           H
ATOM   3454  HD2 ILE A 868      58.990  39.980  54.570  1.00  0.00           H
ATOM   3455  HD3 ILE A 868      59.300  40.070  52.710  1.00  0.00           H
ATOM   3456  C   ILE A 868      63.790  37.850  54.400  1.00  0.00           C
ATOM   3457  O   ILE A 868      64.390  37.840  55.520  1.00  0.00           O
ATOM   3458  N   VAL A 869      63.870  36.860  53.510  1.00  0.00           N
ATOM   3459  HN  VAL A 869      63.510  37.060  52.600  1.00  0.00           H
ATOM   3460  CA  VAL A 869      64.650  35.720  53.830  1.00  0.00           C
ATOM   3461  HA  VAL A 869      64.210  35.330  54.720  1.00  0.00           H
ATOM   3462  CB  VAL A 869      64.560  34.730  52.590  1.00  0.00           C
ATOM   3463  HB  VAL A 869      64.650  35.230  51.600  1.00  0.00           H
ATOM   3464  CG1 VAL A 869      65.570  33.620  52.700  1.00  0.00           C
ATOM   3465 HG11 VAL A 869      65.560  33.250  53.740  1.00  0.00           H
ATOM   3466 HG12 VAL A 869      66.650  33.830  52.520  1.00  0.00           H
ATOM   3467 HG13 VAL A 869      65.380  32.810  51.970  1.00  0.00           H
ATOM   3468  CG2 VAL A 869      63.180  34.100  52.720  1.00  0.00           C
ATOM   3469 HG21 VAL A 869      63.110  33.390  51.860  1.00  0.00           H
ATOM   3470 HG22 VAL A 869      62.400  34.890  52.640  1.00  0.00           H
ATOM   3471 HG23 VAL A 869      63.130  33.510  53.660  1.00  0.00           H
ATOM   3472  C   VAL A 869      66.110  35.910  54.210  1.00  0.00           C
ATOM   3473  O   VAL A 869      66.580  35.260  55.180  1.00  0.00           O
ATOM   3474  N   ILE A 870      66.860  36.790  53.540  1.00  0.00           N
ATOM   3475  HN  ILE A 870      66.510  37.040  52.630  1.00  0.00           H
ATOM   3476  CA  ILE A 870      68.190  37.150  53.980  1.00  0.00           C
ATOM   3477  HA  ILE A 870      68.870  36.310  53.980  1.00  0.00           H
ATOM   3478  CB  ILE A 870      68.760  38.080  52.910  1.00  0.00           C
ATOM   3479  HB  ILE A 870      67.970  38.840  52.680  1.00  0.00           H
ATOM   3480  CG2 ILE A 870      69.910  38.890  53.140  1.00  0.00           C
ATOM   3481 HG21 ILE A 870      69.740  39.520  54.030  1.00  0.00           H
ATOM   3482 HG22 ILE A 870      70.100  39.650  52.350  1.00  0.00           H
ATOM   3483 HG23 ILE A 870      70.860  38.340  53.280  1.00  0.00           H
ATOM   3484  CG1 ILE A 870      68.880  37.200  51.600  1.00  0.00           C
ATOM   3485 HG11 ILE A 870      68.000  36.540  51.490  1.00  0.00           H
ATOM   3486 HG12 ILE A 870      69.740  36.510  51.760  1.00  0.00           H
ATOM   3487  CD  ILE A 870      69.080  38.040  50.300  1.00  0.00           C
ATOM   3488  HD1 ILE A 870      68.380  38.890  50.190  1.00  0.00           H
ATOM   3489  HD2 ILE A 870      68.960  37.420  49.390  1.00  0.00           H
ATOM   3490  HD3 ILE A 870      70.060  38.560  50.250  1.00  0.00           H
ATOM   3491  C   ILE A 870      68.320  37.800  55.430  1.00  0.00           C
ATOM   3492  O   ILE A 870      69.240  37.470  56.180  1.00  0.00           O
ATOM   3493  N   MET A 871      67.420  38.770  55.720  1.00  0.00           N
ATOM   3494  HN  MET A 871      66.780  38.960  54.980  1.00  0.00           H
ATOM   3495  CA  MET A 871      67.440  39.360  57.090  1.00  0.00           C
ATOM   3496  HA  MET A 871      68.460  39.550  57.370  1.00  0.00           H
ATOM   3497  CB  MET A 871      66.440  40.550  57.170  1.00  0.00           C
ATOM   3498  HB1 MET A 871      66.310  41.070  58.140  1.00  0.00           H
ATOM   3499  HB2 MET A 871      65.460  40.130  56.900  1.00  0.00           H
ATOM   3500  CG  MET A 871      66.760  41.710  56.190  1.00  0.00           C
ATOM   3501  HG1 MET A 871      66.080  42.580  56.260  1.00  0.00           H
ATOM   3502  HG2 MET A 871      66.700  41.330  55.140  1.00  0.00           H
ATOM   3503  SD  MET A 871      68.400  42.420  56.510  1.00  0.00           S
ATOM   3504  CE  MET A 871      68.730  43.420  55.040  1.00  0.00           C
ATOM   3505  HE1 MET A 871      69.540  44.120  55.300  1.00  0.00           H
ATOM   3506  HE2 MET A 871      67.790  43.900  54.690  1.00  0.00           H
ATOM   3507  HE3 MET A 871      68.930  42.780  54.140  1.00  0.00           H
ATOM   3508  C   MET A 871      66.990  38.360  58.190  1.00  0.00           C
ATOM   3509  O   MET A 871      67.540  38.320  59.270  1.00  0.00           O
ATOM   3510  N   VAL A 872      65.900  37.560  57.900  1.00  0.00           N
ATOM   3511  HN  VAL A 872      65.500  37.660  56.990  1.00  0.00           H
ATOM   3512  CA  VAL A 872      65.590  36.310  58.690  1.00  0.00           C
ATOM   3513  HA  VAL A 872      65.360  36.610  59.700  1.00  0.00           H
ATOM   3514  CB  VAL A 872      64.440  35.500  58.110  1.00  0.00           C
ATOM   3515  HB  VAL A 872      64.530  35.550  57.010  1.00  0.00           H
ATOM   3516  CG1 VAL A 872      64.280  34.010  58.510  1.00  0.00           C
ATOM   3517 HG11 VAL A 872      63.320  33.580  58.150  1.00  0.00           H
ATOM   3518 HG12 VAL A 872      64.340  33.840  59.600  1.00  0.00           H
ATOM   3519 HG13 VAL A 872      65.110  33.480  58.000  1.00  0.00           H
ATOM   3520  CG2 VAL A 872      63.090  36.260  58.400  1.00  0.00           C
ATOM   3521 HG21 VAL A 872      62.290  35.640  57.950  1.00  0.00           H
ATOM   3522 HG22 VAL A 872      63.080  37.220  57.850  1.00  0.00           H
ATOM   3523 HG23 VAL A 872      62.890  36.460  59.470  1.00  0.00           H
ATOM   3524  C   VAL A 872      66.780  35.480  59.010  1.00  0.00           C
ATOM   3525  O   VAL A 872      67.120  35.180  60.100  1.00  0.00           O
ATOM   3526  N   THR A 873      67.580  35.010  57.940  1.00  0.00           N
ATOM   3527  HN  THR A 873      67.370  35.370  57.030  1.00  0.00           H
ATOM   3528  CA  THR A 873      68.740  34.200  58.120  1.00  0.00           C
ATOM   3529  HA  THR A 873      68.460  33.280  58.620  1.00  0.00           H
ATOM   3530  CB  THR A 873      69.400  33.790  56.730  1.00  0.00           C
ATOM   3531  HB  THR A 873      69.810  34.720  56.290  1.00  0.00           H
ATOM   3532  OG1 THR A 873      68.500  33.320  55.770  1.00  0.00           O
ATOM   3533  HG1 THR A 873      67.750  33.900  55.610  1.00  0.00           H
ATOM   3534  CG2 THR A 873      70.450  32.710  56.760  1.00  0.00           C
ATOM   3535 HG21 THR A 873      71.250  33.060  57.460  1.00  0.00           H
ATOM   3536 HG22 THR A 873      70.870  32.480  55.760  1.00  0.00           H
ATOM   3537 HG23 THR A 873      69.970  31.800  57.170  1.00  0.00           H
ATOM   3538  C   THR A 873      69.910  34.820  58.890  1.00  0.00           C
ATOM   3539  O   THR A 873      70.500  34.100  59.660  1.00  0.00           O
ATOM   3540  N   ILE A 874      70.330  36.060  58.700  1.00  0.00           N
ATOM   3541  HN  ILE A 874      69.850  36.580  57.980  1.00  0.00           H
ATOM   3542  CA  ILE A 874      71.290  36.850  59.440  1.00  0.00           C
ATOM   3543  HA  ILE A 874      72.180  36.240  59.390  1.00  0.00           H
ATOM   3544  CB  ILE A 874      71.750  38.110  58.720  1.00  0.00           C
ATOM   3545  HB  ILE A 874      70.820  38.700  58.600  1.00  0.00           H
ATOM   3546  CG2 ILE A 874      72.680  38.970  59.570  1.00  0.00           C
ATOM   3547 HG21 ILE A 874      73.530  38.320  59.870  1.00  0.00           H
ATOM   3548 HG22 ILE A 874      72.200  39.300  60.520  1.00  0.00           H
ATOM   3549 HG23 ILE A 874      72.910  39.900  59.000  1.00  0.00           H
ATOM   3550  CG1 ILE A 874      72.280  37.810  57.360  1.00  0.00           C
ATOM   3551 HG11 ILE A 874      71.880  36.910  56.860  1.00  0.00           H
ATOM   3552 HG12 ILE A 874      73.370  37.610  57.500  1.00  0.00           H
ATOM   3553  CD  ILE A 874      72.160  38.930  56.320  1.00  0.00           C
ATOM   3554  HD1 ILE A 874      72.650  38.720  55.340  1.00  0.00           H
ATOM   3555  HD2 ILE A 874      72.470  39.900  56.750  1.00  0.00           H
ATOM   3556  HD3 ILE A 874      71.080  38.960  56.050  1.00  0.00           H
ATOM   3557  C   ILE A 874      70.900  37.060  60.880  1.00  0.00           C
ATOM   3558  O   ILE A 874      71.690  36.810  61.840  1.00  0.00           O
ATOM   3559  N   ASP A 875      69.630  37.420  61.100  1.00  0.00           N
ATOM   3560  HN  ASP A 875      69.000  37.810  60.420  1.00  0.00           H
ATOM   3561  CA  ASP A 875      69.080  37.440  62.460  1.00  0.00           C
ATOM   3562  HA  ASP A 875      69.710  38.040  63.090  1.00  0.00           H
ATOM   3563  CB  ASP A 875      67.640  38.010  62.500  1.00  0.00           C
ATOM   3564  HB1 ASP A 875      66.920  37.350  61.980  1.00  0.00           H
ATOM   3565  HB2 ASP A 875      67.750  39.010  62.020  1.00  0.00           H
ATOM   3566  CG  ASP A 875      67.100  38.290  63.880  1.00  0.00           C
ATOM   3567  OD1 ASP A 875      67.760  38.910  64.780  1.00  0.00           O
ATOM   3568  OD2 ASP A 875      65.870  38.010  64.060  1.00  0.00           O
ATOM   3569  C   ASP A 875      69.060  36.040  63.240  1.00  0.00           C
ATOM   3570  O   ASP A 875      69.320  35.900  64.410  1.00  0.00           O
ATOM   3571  N   TYR A 876      68.910  34.920  62.500  1.00  0.00           N
ATOM   3572  HN  TYR A 876      68.690  34.970  61.530  1.00  0.00           H
ATOM   3573  CA  TYR A 876      69.040  33.630  63.060  1.00  0.00           C
ATOM   3574  HA  TYR A 876      68.470  33.600  63.990  1.00  0.00           H
ATOM   3575  CB  TYR A 876      68.290  32.640  62.150  1.00  0.00           C
ATOM   3576  HB1 TYR A 876      68.650  32.590  61.090  1.00  0.00           H
ATOM   3577  HB2 TYR A 876      67.280  33.080  62.060  1.00  0.00           H
ATOM   3578  CG  TYR A 876      68.190  31.260  62.630  1.00  0.00           C
ATOM   3579  CD1 TYR A 876      68.960  30.290  61.960  1.00  0.00           C
ATOM   3580  HD1 TYR A 876      69.540  30.540  61.080  1.00  0.00           H
ATOM   3581  CE1 TYR A 876      69.170  28.990  62.520  1.00  0.00           C
ATOM   3582  HE1 TYR A 876      69.670  28.180  62.010  1.00  0.00           H
ATOM   3583  CZ  TYR A 876      68.490  28.690  63.700  1.00  0.00           C
ATOM   3584  OH  TYR A 876      68.700  27.390  64.140  1.00  0.00           O
ATOM   3585  HH  TYR A 876      67.930  27.180  64.680  1.00  0.00           H
ATOM   3586  CD2 TYR A 876      67.600  30.890  63.930  1.00  0.00           C
ATOM   3587  HD2 TYR A 876      67.180  31.680  64.530  1.00  0.00           H
ATOM   3588  CE2 TYR A 876      67.810  29.650  64.440  1.00  0.00           C
ATOM   3589  HE2 TYR A 876      67.510  29.330  65.430  1.00  0.00           H
ATOM   3590  C   TYR A 876      70.410  33.080  63.300  1.00  0.00           C
ATOM   3591  O   TYR A 876      70.690  32.460  64.340  1.00  0.00           O
ATOM   3592  N   LEU A 877      71.370  33.290  62.290  1.00  0.00           N
ATOM   3593  HN  LEU A 877      71.050  33.750  61.460  1.00  0.00           H
ATOM   3594  CA  LEU A 877      72.790  32.850  62.380  1.00  0.00           C
ATOM   3595  HA  LEU A 877      72.760  31.930  62.960  1.00  0.00           H
ATOM   3596  CB  LEU A 877      73.470  32.630  60.940  1.00  0.00           C
ATOM   3597  HB1 LEU A 877      74.560  32.500  61.070  1.00  0.00           H
ATOM   3598  HB2 LEU A 877      73.290  33.560  60.370  1.00  0.00           H
ATOM   3599  CG  LEU A 877      72.750  31.400  60.300  1.00  0.00           C
ATOM   3600  HG  LEU A 877      71.630  31.410  60.280  1.00  0.00           H
ATOM   3601  CD1 LEU A 877      73.280  31.340  58.840  1.00  0.00           C
ATOM   3602 HD11 LEU A 877      74.380  31.130  58.840  1.00  0.00           H
ATOM   3603 HD12 LEU A 877      73.140  32.150  58.090  1.00  0.00           H
ATOM   3604 HD13 LEU A 877      72.860  30.460  58.310  1.00  0.00           H
ATOM   3605  CD2 LEU A 877      73.280  30.150  60.960  1.00  0.00           C
ATOM   3606 HD21 LEU A 877      72.780  29.250  60.550  1.00  0.00           H
ATOM   3607 HD22 LEU A 877      73.230  30.240  62.070  1.00  0.00           H
ATOM   3608 HD23 LEU A 877      74.340  29.900  60.690  1.00  0.00           H
ATOM   3609  C   LEU A 877      73.660  33.720  63.200  1.00  0.00           C
ATOM   3610  O   LEU A 877      74.590  33.290  63.870  1.00  0.00           O
ATOM   3611  N   VAL A 878      73.370  35.060  63.220  1.00  0.00           N
ATOM   3612  HN  VAL A 878      72.560  35.380  62.740  1.00  0.00           H
ATOM   3613  CA  VAL A 878      74.150  36.090  63.830  1.00  0.00           C
ATOM   3614  HA  VAL A 878      74.960  35.660  64.410  1.00  0.00           H
ATOM   3615  CB  VAL A 878      74.850  36.990  62.790  1.00  0.00           C
ATOM   3616  HB  VAL A 878      74.120  37.640  62.270  1.00  0.00           H
ATOM   3617  CG1 VAL A 878      75.890  38.020  63.420  1.00  0.00           C
ATOM   3618 HG11 VAL A 878      76.690  37.480  63.970  1.00  0.00           H
ATOM   3619 HG12 VAL A 878      75.450  38.740  64.150  1.00  0.00           H
ATOM   3620 HG13 VAL A 878      76.270  38.700  62.620  1.00  0.00           H
ATOM   3621  CG2 VAL A 878      75.610  36.080  61.730  1.00  0.00           C
ATOM   3622 HG21 VAL A 878      74.860  35.560  61.100  1.00  0.00           H
ATOM   3623 HG22 VAL A 878      76.240  35.310  62.220  1.00  0.00           H
ATOM   3624 HG23 VAL A 878      76.150  36.790  61.080  1.00  0.00           H
ATOM   3625  C   VAL A 878      73.420  36.870  64.940  1.00  0.00           C
ATOM   3626  O   VAL A 878      73.810  36.910  66.100  1.00  0.00           O
ATOM   3627  N   GLY A 879      72.340  37.560  64.560  1.00  0.00           N
ATOM   3628  HN  GLY A 879      72.140  37.630  63.590  1.00  0.00           H
ATOM   3629  CA  GLY A 879      71.340  38.220  65.370  1.00  0.00           C
ATOM   3630  HA1 GLY A 879      71.400  37.960  66.420  1.00  0.00           H
ATOM   3631  HA2 GLY A 879      70.360  38.030  64.970  1.00  0.00           H
ATOM   3632  C   GLY A 879      71.510  39.710  65.300  1.00  0.00           C
ATOM   3633  O   GLY A 879      72.600  40.190  65.520  1.00  0.00           O
ATOM   3634  N   VAL A 880      70.440  40.380  64.880  1.00  0.00           N
ATOM   3635  HN  VAL A 880      69.560  39.950  64.710  1.00  0.00           H
ATOM   3636  CA  VAL A 880      70.340  41.820  64.720  1.00  0.00           C
ATOM   3637  HA  VAL A 880      71.370  42.070  64.940  1.00  0.00           H
ATOM   3638  CB  VAL A 880      69.890  42.290  63.350  1.00  0.00           C
ATOM   3639  HB  VAL A 880      68.870  41.920  63.110  1.00  0.00           H
ATOM   3640  CG1 VAL A 880      69.990  43.790  63.270  1.00  0.00           C
ATOM   3641 HG11 VAL A 880      71.020  44.170  63.460  1.00  0.00           H
ATOM   3642 HG12 VAL A 880      69.330  44.350  63.960  1.00  0.00           H
ATOM   3643 HG13 VAL A 880      69.750  44.200  62.270  1.00  0.00           H
ATOM   3644  CG2 VAL A 880      70.740  41.520  62.240  1.00  0.00           C
ATOM   3645 HG21 VAL A 880      70.480  40.440  62.250  1.00  0.00           H
ATOM   3646 HG22 VAL A 880      71.790  41.570  62.580  1.00  0.00           H
ATOM   3647 HG23 VAL A 880      70.600  42.010  61.250  1.00  0.00           H
ATOM   3648  C   VAL A 880      69.420  42.330  65.860  1.00  0.00           C
ATOM   3649  O   VAL A 880      68.190  42.230  65.730  1.00  0.00           O
ATOM   3650  N   PRO A 881      69.910  43.040  66.920  1.00  0.00           N
ATOM   3651  CD  PRO A 881      71.340  43.150  67.310  1.00  0.00           C
ATOM   3652  HD1 PRO A 881      71.900  43.700  66.520  1.00  0.00           H
ATOM   3653  HD2 PRO A 881      71.710  42.100  67.380  1.00  0.00           H
ATOM   3654  CA  PRO A 881      69.040  43.890  67.760  1.00  0.00           C
ATOM   3655  HA  PRO A 881      68.430  43.320  68.460  1.00  0.00           H
ATOM   3656  CB  PRO A 881      70.090  44.650  68.680  1.00  0.00           C
ATOM   3657  HB1 PRO A 881      69.670  44.700  69.710  1.00  0.00           H
ATOM   3658  HB2 PRO A 881      70.390  45.660  68.320  1.00  0.00           H
ATOM   3659  CG  PRO A 881      71.380  43.850  68.680  1.00  0.00           C
ATOM   3660  HG1 PRO A 881      72.310  44.450  68.750  1.00  0.00           H
ATOM   3661  HG2 PRO A 881      71.410  43.080  69.470  1.00  0.00           H
ATOM   3662  C   PRO A 881      68.010  44.840  67.050  1.00  0.00           C
ATOM   3663  O   PRO A 881      68.360  45.720  66.280  1.00  0.00           O
ATOM   3664  N   SER A 882      66.750  44.650  67.410  1.00  0.00           N
ATOM   3665  HN  SER A 882      66.580  43.790  67.880  1.00  0.00           H
ATOM   3666  CA  SER A 882      65.660  45.360  66.840  1.00  0.00           C
ATOM   3667  HA  SER A 882      65.780  46.390  67.150  1.00  0.00           H
ATOM   3668  CB  SER A 882      65.570  45.300  65.210  1.00  0.00           C
ATOM   3669  HB1 SER A 882      64.550  45.350  64.770  1.00  0.00           H
ATOM   3670  HB2 SER A 882      66.050  44.340  64.930  1.00  0.00           H
ATOM   3671  OG  SER A 882      66.310  46.350  64.570  1.00  0.00           O
ATOM   3672  HG1 SER A 882      67.210  46.320  64.910  1.00  0.00           H
ATOM   3673  C   SER A 882      64.330  44.870  67.370  1.00  0.00           C
ATOM   3674  O   SER A 882      64.250  43.660  67.660  1.00  0.00           O
ATOM   3675  N   PRO A 883      63.170  45.530  67.550  1.00  0.00           N
ATOM   3676  CD  PRO A 883      63.130  46.940  67.440  1.00  0.00           C
ATOM   3677  HD1 PRO A 883      63.360  47.230  66.400  1.00  0.00           H
ATOM   3678  HD2 PRO A 883      63.920  47.330  68.110  1.00  0.00           H
ATOM   3679  CA  PRO A 883      61.850  44.960  67.650  1.00  0.00           C
ATOM   3680  HA  PRO A 883      61.810  44.540  68.640  1.00  0.00           H
ATOM   3681  CB  PRO A 883      60.870  46.120  67.460  1.00  0.00           C
ATOM   3682  HB1 PRO A 883      59.910  46.040  68.010  1.00  0.00           H
ATOM   3683  HB2 PRO A 883      60.750  46.260  66.370  1.00  0.00           H
ATOM   3684  CG  PRO A 883      61.730  47.350  67.900  1.00  0.00           C
ATOM   3685  HG1 PRO A 883      61.550  48.410  67.630  1.00  0.00           H
ATOM   3686  HG2 PRO A 883      61.730  47.250  69.010  1.00  0.00           H
ATOM   3687  C   PRO A 883      61.490  43.890  66.620  1.00  0.00           C
ATOM   3688  O   PRO A 883      61.710  44.070  65.400  1.00  0.00           O
ATOM   3689  N   LYS A 884      60.910  42.820  67.160  1.00  0.00           N
ATOM   3690  HN  LYS A 884      60.930  42.770  68.160  1.00  0.00           H
ATOM   3691  CA  LYS A 884      60.290  41.820  66.420  1.00  0.00           C
ATOM   3692  HA  LYS A 884      60.360  42.040  65.360  1.00  0.00           H
ATOM   3693  CB  LYS A 884      60.990  40.510  66.800  1.00  0.00           C
ATOM   3694  HB1 LYS A 884      60.630  39.630  66.210  1.00  0.00           H
ATOM   3695  HB2 LYS A 884      60.750  40.250  67.840  1.00  0.00           H
ATOM   3696  CG  LYS A 884      62.560  40.460  66.780  1.00  0.00           C
ATOM   3697  HG1 LYS A 884      62.810  39.440  67.150  1.00  0.00           H
ATOM   3698  HG2 LYS A 884      63.010  41.150  67.530  1.00  0.00           H
ATOM   3699  CD  LYS A 884      63.320  40.810  65.520  1.00  0.00           C
ATOM   3700  HD1 LYS A 884      63.040  41.850  65.200  1.00  0.00           H
ATOM   3701  HD2 LYS A 884      63.070  40.070  64.720  1.00  0.00           H
ATOM   3702  CE  LYS A 884      64.800  40.890  65.790  1.00  0.00           C
ATOM   3703  HE1 LYS A 884      64.980  41.640  66.580  1.00  0.00           H
ATOM   3704  HE2 LYS A 884      65.310  41.280  64.880  1.00  0.00           H
ATOM   3705  NZ  LYS A 884      65.400  39.630  66.150  1.00  0.00           N
ATOM   3706  HZ1 LYS A 884      66.260  39.740  66.730  1.00  0.00           H
ATOM   3707  HZ2 LYS A 884      65.610  38.910  65.430  1.00  0.00           H
ATOM   3708  HZ3 LYS A 884      64.740  39.170  66.800  1.00  0.00           H
ATOM   3709  C   LYS A 884      58.820  41.670  66.730  1.00  0.00           C
ATOM   3710  O   LYS A 884      58.360  41.760  67.890  1.00  0.00           O
ATOM   3711  N   LEU A 885      58.040  41.540  65.630  1.00  0.00           N
ATOM   3712  HN  LEU A 885      58.540  41.480  64.760  1.00  0.00           H
ATOM   3713  CA  LEU A 885      56.580  41.460  65.560  1.00  0.00           C
ATOM   3714  HA  LEU A 885      56.200  42.470  65.660  1.00  0.00           H
ATOM   3715  CB  LEU A 885      56.290  40.980  64.130  1.00  0.00           C
ATOM   3716  HB1 LEU A 885      56.710  39.950  64.030  1.00  0.00           H
ATOM   3717  HB2 LEU A 885      56.940  41.510  63.390  1.00  0.00           H
ATOM   3718  CG  LEU A 885      54.820  40.950  63.600  1.00  0.00           C
ATOM   3719  HG  LEU A 885      54.210  40.480  64.390  1.00  0.00           H
ATOM   3720  CD1 LEU A 885      54.330  42.320  63.360  1.00  0.00           C
ATOM   3721 HD11 LEU A 885      54.620  43.020  64.180  1.00  0.00           H
ATOM   3722 HD12 LEU A 885      53.220  42.320  63.220  1.00  0.00           H
ATOM   3723 HD13 LEU A 885      54.770  42.710  62.420  1.00  0.00           H
ATOM   3724  CD2 LEU A 885      54.730  40.220  62.310  1.00  0.00           C
ATOM   3725 HD21 LEU A 885      53.670  40.110  62.000  1.00  0.00           H
ATOM   3726 HD22 LEU A 885      55.130  39.190  62.460  1.00  0.00           H
ATOM   3727 HD23 LEU A 885      55.210  40.630  61.410  1.00  0.00           H
ATOM   3728  C   LEU A 885      55.840  40.570  66.530  1.00  0.00           C
ATOM   3729  O   LEU A 885      55.910  39.310  66.490  1.00  0.00           O
ATOM   3730  N   HSD A 886      55.110  41.110  67.420  1.00  0.00           N
ATOM   3731  HN  HSD A 886      54.930  42.090  67.360  1.00  0.00           H
ATOM   3732  CA  HSD A 886      54.630  40.390  68.630  1.00  0.00           C
ATOM   3733  HA  HSD A 886      55.280  39.560  68.890  1.00  0.00           H
ATOM   3734  CB  HSD A 886      54.650  41.360  69.770  1.00  0.00           C
ATOM   3735  HB1 HSD A 886      54.370  40.850  70.710  1.00  0.00           H
ATOM   3736  HB2 HSD A 886      53.980  42.230  69.560  1.00  0.00           H
ATOM   3737  ND1 HSD A 886      56.250  43.380  69.720  1.00  0.00           N
ATOM   3738  HD1 HSD A 886      55.810  44.030  69.110  1.00  0.00           H
ATOM   3739  CG  HSD A 886      55.930  42.050  69.980  1.00  0.00           C
ATOM   3740  CE1 HSD A 886      57.390  43.670  70.340  1.00  0.00           C
ATOM   3741  HE1 HSD A 886      57.880  44.640  70.300  1.00  0.00           H
ATOM   3742  NE2 HSD A 886      57.870  42.660  70.990  1.00  0.00           N
ATOM   3743  CD2 HSD A 886      56.970  41.650  70.740  1.00  0.00           C
ATOM   3744  HD2 HSD A 886      57.140  40.770  71.350  1.00  0.00           H
ATOM   3745  C   HSD A 886      53.270  39.850  68.480  1.00  0.00           C
ATOM   3746  O   HSD A 886      52.350  40.130  69.240  1.00  0.00           O
ATOM   3747  N   VAL A 887      53.060  38.930  67.530  1.00  0.00           N
ATOM   3748  HN  VAL A 887      53.810  38.670  66.940  1.00  0.00           H
ATOM   3749  CA  VAL A 887      51.780  38.340  67.180  1.00  0.00           C
ATOM   3750  HA  VAL A 887      51.100  39.160  67.000  1.00  0.00           H
ATOM   3751  CB  VAL A 887      51.850  37.410  65.850  1.00  0.00           C
ATOM   3752  HB  VAL A 887      50.820  37.100  65.540  1.00  0.00           H
ATOM   3753  CG1 VAL A 887      52.420  38.230  64.670  1.00  0.00           C
ATOM   3754 HG11 VAL A 887      53.500  38.410  64.840  1.00  0.00           H
ATOM   3755 HG12 VAL A 887      52.040  39.270  64.560  1.00  0.00           H
ATOM   3756 HG13 VAL A 887      52.300  37.710  63.690  1.00  0.00           H
ATOM   3757  CG2 VAL A 887      52.720  36.160  66.180  1.00  0.00           C
ATOM   3758 HG21 VAL A 887      53.700  36.620  66.420  1.00  0.00           H
ATOM   3759 HG22 VAL A 887      52.850  35.460  65.320  1.00  0.00           H
ATOM   3760 HG23 VAL A 887      52.390  35.520  67.030  1.00  0.00           H
ATOM   3761  C   VAL A 887      51.070  37.570  68.300  1.00  0.00           C
ATOM   3762  O   VAL A 887      51.810  37.010  69.140  1.00  0.00           O
ATOM   3763  N   PRO A 888      49.760  37.460  68.340  1.00  0.00           N
ATOM   3764  CD  PRO A 888      48.850  38.350  67.630  1.00  0.00           C
ATOM   3765  HD1 PRO A 888      49.190  38.420  66.570  1.00  0.00           H
ATOM   3766  HD2 PRO A 888      48.910  39.400  67.990  1.00  0.00           H
ATOM   3767  CA  PRO A 888      49.080  36.670  69.270  1.00  0.00           C
ATOM   3768  HA  PRO A 888      49.550  36.730  70.240  1.00  0.00           H
ATOM   3769  CB  PRO A 888      47.610  37.180  69.300  1.00  0.00           C
ATOM   3770  HB1 PRO A 888      47.560  38.060  69.980  1.00  0.00           H
ATOM   3771  HB2 PRO A 888      46.760  36.520  69.560  1.00  0.00           H
ATOM   3772  CG  PRO A 888      47.450  37.680  67.910  1.00  0.00           C
ATOM   3773  HG1 PRO A 888      47.180  36.960  67.110  1.00  0.00           H
ATOM   3774  HG2 PRO A 888      46.570  38.360  67.880  1.00  0.00           H
ATOM   3775  C   PRO A 888      49.110  35.190  68.810  1.00  0.00           C
ATOM   3776  O   PRO A 888      49.100  34.870  67.650  1.00  0.00           O
ATOM   3777  N   GLU A 889      49.250  34.230  69.770  1.00  0.00           N
ATOM   3778  HN  GLU A 889      49.370  34.480  70.730  1.00  0.00           H
ATOM   3779  CA  GLU A 889      49.520  32.780  69.540  1.00  0.00           C
ATOM   3780  HA  GLU A 889      49.690  32.770  68.480  1.00  0.00           H
ATOM   3781  CB  GLU A 889      50.660  32.090  70.380  1.00  0.00           C
ATOM   3782  HB1 GLU A 889      50.710  31.000  70.140  1.00  0.00           H
ATOM   3783  HB2 GLU A 889      50.430  32.210  71.460  1.00  0.00           H
ATOM   3784  CG  GLU A 889      51.980  32.770  70.010  1.00  0.00           C
ATOM   3785  HG1 GLU A 889      51.900  33.830  70.340  1.00  0.00           H
ATOM   3786  HG2 GLU A 889      52.160  32.970  68.940  1.00  0.00           H
ATOM   3787  CD  GLU A 889      53.200  32.040  70.650  1.00  0.00           C
ATOM   3788  OE1 GLU A 889      53.480  30.840  70.400  1.00  0.00           O
ATOM   3789  OE2 GLU A 889      53.840  32.610  71.540  1.00  0.00           O
ATOM   3790  C   GLU A 889      48.130  32.000  69.940  1.00  0.00           C
ATOM   3791  O   GLU A 889      47.420  32.430  70.850  1.00  0.00           O
ATOM   3792  N   LYS A 890      47.750  30.940  69.280  1.00  0.00           N
ATOM   3793  HN  LYS A 890      48.110  30.610  68.420  1.00  0.00           H
ATOM   3794  CA  LYS A 890      46.730  29.980  69.690  1.00  0.00           C
ATOM   3795  HA  LYS A 890      46.990  29.080  69.150  1.00  0.00           H
ATOM   3796  CB  LYS A 890      46.880  29.510  71.190  1.00  0.00           C
ATOM   3797  HB1 LYS A 890      46.130  28.710  71.380  1.00  0.00           H
ATOM   3798  HB2 LYS A 890      46.600  30.320  71.890  1.00  0.00           H
ATOM   3799  CG  LYS A 890      48.310  29.000  71.490  1.00  0.00           C
ATOM   3800  HG1 LYS A 890      49.050  29.800  71.710  1.00  0.00           H
ATOM   3801  HG2 LYS A 890      48.680  28.350  70.670  1.00  0.00           H
ATOM   3802  CD  LYS A 890      48.270  28.070  72.710  1.00  0.00           C
ATOM   3803  HD1 LYS A 890      49.240  27.540  72.840  1.00  0.00           H
ATOM   3804  HD2 LYS A 890      47.610  27.220  72.400  1.00  0.00           H
ATOM   3805  CE  LYS A 890      47.840  28.610  74.050  1.00  0.00           C
ATOM   3806  HE1 LYS A 890      47.030  29.360  73.990  1.00  0.00           H
ATOM   3807  HE2 LYS A 890      48.720  29.030  74.580  1.00  0.00           H
ATOM   3808  NZ  LYS A 890      47.440  27.500  74.970  1.00  0.00           N
ATOM   3809  HZ1 LYS A 890      47.460  27.790  75.970  1.00  0.00           H
ATOM   3810  HZ2 LYS A 890      48.100  26.710  74.910  1.00  0.00           H
ATOM   3811  HZ3 LYS A 890      46.480  27.230  74.680  1.00  0.00           H
ATOM   3812  C   LYS A 890      45.330  30.220  69.190  1.00  0.00           C
ATOM   3813  O   LYS A 890      44.380  30.040  69.930  1.00  0.00           O
ATOM   3814  N   PHE A 891      45.100  30.670  67.940  1.00  0.00           N
ATOM   3815  HN  PHE A 891      45.880  30.710  67.320  1.00  0.00           H
ATOM   3816  CA  PHE A 891      43.860  31.180  67.310  1.00  0.00           C
ATOM   3817  HA  PHE A 891      44.320  31.840  66.590  1.00  0.00           H
ATOM   3818  CB  PHE A 891      43.080  29.970  66.610  1.00  0.00           C
ATOM   3819  HB1 PHE A 891      42.530  29.350  67.360  1.00  0.00           H
ATOM   3820  HB2 PHE A 891      43.760  29.200  66.190  1.00  0.00           H
ATOM   3821  CG  PHE A 891      42.040  30.370  65.450  1.00  0.00           C
ATOM   3822  CD1 PHE A 891      42.610  30.580  64.210  1.00  0.00           C
ATOM   3823  HD1 PHE A 891      43.670  30.460  64.060  1.00  0.00           H
ATOM   3824  CE1 PHE A 891      41.800  30.910  63.200  1.00  0.00           C
ATOM   3825  HE1 PHE A 891      42.160  30.990  62.180  1.00  0.00           H
ATOM   3826  CZ  PHE A 891      40.410  31.000  63.280  1.00  0.00           C
ATOM   3827  HZ  PHE A 891      39.860  31.300  62.400  1.00  0.00           H
ATOM   3828  CD2 PHE A 891      40.640  30.530  65.670  1.00  0.00           C
ATOM   3829  HD2 PHE A 891      40.210  30.340  66.640  1.00  0.00           H
ATOM   3830  CE2 PHE A 891      39.880  30.960  64.580  1.00  0.00           C
ATOM   3831  HE2 PHE A 891      38.850  31.210  64.710  1.00  0.00           H
ATOM   3832  C   PHE A 891      42.940  32.080  68.120  1.00  0.00           C
ATOM   3833  O   PHE A 891      41.700  31.950  68.110  1.00  0.00           O
ATOM   3834  N   GLU A 892      43.480  33.180  68.720  1.00  0.00           N
ATOM   3835  HN  GLU A 892      44.470  33.340  68.720  1.00  0.00           H
ATOM   3836  CA  GLU A 892      42.730  34.230  69.440  1.00  0.00           C
ATOM   3837  HA  GLU A 892      41.660  34.090  69.480  1.00  0.00           H
ATOM   3838  CB  GLU A 892      43.320  34.380  70.840  1.00  0.00           C
ATOM   3839  HB1 GLU A 892      42.670  34.960  71.520  1.00  0.00           H
ATOM   3840  HB2 GLU A 892      44.370  34.770  70.760  1.00  0.00           H
ATOM   3841  CG  GLU A 892      43.530  32.950  71.470  1.00  0.00           C
ATOM   3842  HG1 GLU A 892      44.520  32.590  71.110  1.00  0.00           H
ATOM   3843  HG2 GLU A 892      42.750  32.230  71.160  1.00  0.00           H
ATOM   3844  CD  GLU A 892      43.490  33.070  73.020  1.00  0.00           C
ATOM   3845  OE1 GLU A 892      44.520  32.940  73.620  1.00  0.00           O
ATOM   3846  OE2 GLU A 892      42.380  33.180  73.640  1.00  0.00           O
ATOM   3847  C   GLU A 892      42.960  35.520  68.760  1.00  0.00           C
ATOM   3848  O   GLU A 892      44.050  35.750  68.290  1.00  0.00           O
ATOM   3849  N   PRO A 893      42.090  36.530  68.700  1.00  0.00           N
ATOM   3850  CD  PRO A 893      40.740  36.540  69.210  1.00  0.00           C
ATOM   3851  HD1 PRO A 893      40.640  36.030  70.190  1.00  0.00           H
ATOM   3852  HD2 PRO A 893      40.080  36.040  68.480  1.00  0.00           H
ATOM   3853  CA  PRO A 893      42.500  37.790  68.120  1.00  0.00           C
ATOM   3854  HA  PRO A 893      42.970  37.610  67.160  1.00  0.00           H
ATOM   3855  CB  PRO A 893      41.230  38.550  68.000  1.00  0.00           C
ATOM   3856  HB1 PRO A 893      40.610  38.400  67.100  1.00  0.00           H
ATOM   3857  HB2 PRO A 893      41.400  39.640  68.080  1.00  0.00           H
ATOM   3858  CG  PRO A 893      40.440  38.030  69.240  1.00  0.00           C
ATOM   3859  HG1 PRO A 893      40.930  38.470  70.140  1.00  0.00           H
ATOM   3860  HG2 PRO A 893      39.410  38.430  69.080  1.00  0.00           H
ATOM   3861  C   PRO A 893      43.540  38.600  69.020  1.00  0.00           C
ATOM   3862  O   PRO A 893      43.880  38.180  70.140  1.00  0.00           O
ATOM   3863  N   THR A 894      44.070  39.690  68.450  1.00  0.00           N
ATOM   3864  HN  THR A 894      43.830  39.960  67.530  1.00  0.00           H
ATOM   3865  CA  THR A 894      45.080  40.530  69.210  1.00  0.00           C
ATOM   3866  HA  THR A 894      45.790  39.810  69.610  1.00  0.00           H
ATOM   3867  CB  THR A 894      45.960  41.420  68.270  1.00  0.00           C
ATOM   3868  HB  THR A 894      45.410  42.250  67.770  1.00  0.00           H
ATOM   3869  OG1 THR A 894      46.440  40.750  67.120  1.00  0.00           O
ATOM   3870  HG1 THR A 894      45.900  41.030  66.380  1.00  0.00           H
ATOM   3871  CG2 THR A 894      47.130  42.090  69.030  1.00  0.00           C
ATOM   3872 HG21 THR A 894      47.930  42.240  68.280  1.00  0.00           H
ATOM   3873 HG22 THR A 894      47.430  41.420  69.870  1.00  0.00           H
ATOM   3874 HG23 THR A 894      46.830  43.100  69.380  1.00  0.00           H
ATOM   3875  C   THR A 894      44.380  41.450  70.170  1.00  0.00           C
ATOM   3876  O   THR A 894      44.920  41.810  71.230  1.00  0.00           O
ATOM   3877  N   HSD A 895      43.020  41.770  69.940  1.00  0.00           N
ATOM   3878  HN  HSD A 895      42.650  41.530  69.040  1.00  0.00           H
ATOM   3879  CA  HSD A 895      42.160  42.360  70.900  1.00  0.00           C
ATOM   3880  HA  HSD A 895      42.770  43.190  71.230  1.00  0.00           H
ATOM   3881  CB  HSD A 895      40.820  42.870  70.280  1.00  0.00           C
ATOM   3882  HB1 HSD A 895      40.300  41.980  69.840  1.00  0.00           H
ATOM   3883  HB2 HSD A 895      40.970  43.620  69.470  1.00  0.00           H
ATOM   3884  ND1 HSD A 895      40.060  44.580  72.030  1.00  0.00           N
ATOM   3885  HD1 HSD A 895      40.870  45.160  72.130  1.00  0.00           H
ATOM   3886  CG  HSD A 895      39.860  43.460  71.280  1.00  0.00           C
ATOM   3887  CE1 HSD A 895      38.950  44.640  72.870  1.00  0.00           C
ATOM   3888  HE1 HSD A 895      38.980  45.400  73.650  1.00  0.00           H
ATOM   3889  NE2 HSD A 895      38.110  43.740  72.610  1.00  0.00           N
ATOM   3890  CD2 HSD A 895      38.680  42.900  71.690  1.00  0.00           C
ATOM   3891  HD2 HSD A 895      38.430  41.870  71.500  1.00  0.00           H
ATOM   3892  C   HSD A 895      41.820  41.480  72.150  1.00  0.00           C
ATOM   3893  O   HSD A 895      41.430  40.310  71.940  1.00  0.00           O
ATOM   3894  N   PRO A 896      41.900  41.730  73.410  1.00  0.00           N
ATOM   3895  CD  PRO A 896      42.370  42.990  73.940  1.00  0.00           C
ATOM   3896  HD1 PRO A 896      41.680  43.850  73.940  1.00  0.00           H
ATOM   3897  HD2 PRO A 896      43.330  43.140  73.390  1.00  0.00           H
ATOM   3898  CA  PRO A 896      41.910  40.680  74.420  1.00  0.00           C
ATOM   3899  HA  PRO A 896      42.300  39.760  74.010  1.00  0.00           H
ATOM   3900  CB  PRO A 896      42.810  41.230  75.500  1.00  0.00           C
ATOM   3901  HB1 PRO A 896      43.830  40.970  75.140  1.00  0.00           H
ATOM   3902  HB2 PRO A 896      42.720  40.660  76.450  1.00  0.00           H
ATOM   3903  CG  PRO A 896      42.650  42.710  75.430  1.00  0.00           C
ATOM   3904  HG1 PRO A 896      41.900  43.270  76.030  1.00  0.00           H
ATOM   3905  HG2 PRO A 896      43.590  43.280  75.560  1.00  0.00           H
ATOM   3906  C   PRO A 896      40.540  40.340  75.100  1.00  0.00           C
ATOM   3907  O   PRO A 896      40.320  39.220  75.460  1.00  0.00           O
ATOM   3908  N   GLU A 897      39.530  41.240  75.180  1.00  0.00           N
ATOM   3909  HN  GLU A 897      39.670  42.190  74.950  1.00  0.00           H
ATOM   3910  CA  GLU A 897      38.350  40.960  75.900  1.00  0.00           C
ATOM   3911  HA  GLU A 897      38.580  40.320  76.740  1.00  0.00           H
ATOM   3912  CB  GLU A 897      37.820  42.310  76.570  1.00  0.00           C
ATOM   3913  HB1 GLU A 897      36.780  42.150  76.930  1.00  0.00           H
ATOM   3914  HB2 GLU A 897      37.970  43.060  75.780  1.00  0.00           H
ATOM   3915  CG  GLU A 897      38.710  42.660  77.800  1.00  0.00           C
ATOM   3916  HG1 GLU A 897      39.750  42.900  77.460  1.00  0.00           H
ATOM   3917  HG2 GLU A 897      38.880  41.810  78.490  1.00  0.00           H
ATOM   3918  CD  GLU A 897      38.190  43.900  78.500  1.00  0.00           C
ATOM   3919  OE1 GLU A 897      38.760  44.960  78.370  1.00  0.00           O
ATOM   3920  OE2 GLU A 897      37.090  43.800  79.120  1.00  0.00           O
ATOM   3921  C   GLU A 897      37.180  40.280  75.200  1.00  0.00           C
ATOM   3922  O   GLU A 897      36.070  40.120  75.690  1.00  0.00           O
ATOM   3923  N   ARG A 898      37.460  39.700  74.050  1.00  0.00           N
ATOM   3924  HN  ARG A 898      38.350  39.790  73.600  1.00  0.00           H
ATOM   3925  CA  ARG A 898      36.470  38.860  73.420  1.00  0.00           C
ATOM   3926  HA  ARG A 898      36.100  38.150  74.140  1.00  0.00           H
ATOM   3927  CB  ARG A 898      35.380  39.610  72.750  1.00  0.00           C
ATOM   3928  HB1 ARG A 898      34.840  40.140  73.570  1.00  0.00           H
ATOM   3929  HB2 ARG A 898      34.650  38.930  72.270  1.00  0.00           H
ATOM   3930  CG  ARG A 898      35.910  40.690  71.800  1.00  0.00           C
ATOM   3931  HG1 ARG A 898      36.810  40.310  71.260  1.00  0.00           H
ATOM   3932  HG2 ARG A 898      36.270  41.630  72.260  1.00  0.00           H
ATOM   3933  CD  ARG A 898      34.950  41.210  70.660  1.00  0.00           C
ATOM   3934  HD1 ARG A 898      34.050  41.660  71.140  1.00  0.00           H
ATOM   3935  HD2 ARG A 898      34.600  40.440  69.950  1.00  0.00           H
ATOM   3936  NE  ARG A 898      35.850  42.180  69.940  1.00  0.00           N
ATOM   3937  HE  ARG A 898      35.800  43.170  70.090  1.00  0.00           H
ATOM   3938  CZ  ARG A 898      36.610  41.880  68.910  1.00  0.00           C
ATOM   3939  NH1 ARG A 898      36.700  40.690  68.400  1.00  0.00           N
ATOM   3940 HH11 ARG A 898      37.190  40.470  67.550  1.00  0.00           H
ATOM   3941 HH12 ARG A 898      36.420  39.890  68.920  1.00  0.00           H
ATOM   3942  NH2 ARG A 898      37.280  42.940  68.420  1.00  0.00           N
ATOM   3943 HH21 ARG A 898      37.970  42.760  67.710  1.00  0.00           H
ATOM   3944 HH22 ARG A 898      37.100  43.820  68.850  1.00  0.00           H
ATOM   3945  C   ARG A 898      37.160  37.950  72.360  1.00  0.00           C
ATOM   3946  O   ARG A 898      38.310  38.230  71.940  1.00  0.00           O
ATOM   3947  N   GLY A 899      36.580  36.930  71.830  1.00  0.00           N
ATOM   3948  HN  GLY A 899      35.640  36.600  71.900  1.00  0.00           H
ATOM   3949  CA  GLY A 899      37.150  36.390  70.610  1.00  0.00           C
ATOM   3950  HA1 GLY A 899      36.740  35.400  70.450  1.00  0.00           H
ATOM   3951  HA2 GLY A 899      38.230  36.350  70.660  1.00  0.00           H
ATOM   3952  C   GLY A 899      36.720  36.980  69.340  1.00  0.00           C
ATOM   3953  O   GLY A 899      36.520  38.200  69.190  1.00  0.00           O
ATOM   3954  N   TRP A 900      36.590  36.120  68.330  1.00  0.00           N
ATOM   3955  HN  TRP A 900      36.370  35.160  68.450  1.00  0.00           H
ATOM   3956  CA  TRP A 900      36.490  36.510  66.920  1.00  0.00           C
ATOM   3957  HA  TRP A 900      37.290  37.210  66.760  1.00  0.00           H
ATOM   3958  CB  TRP A 900      36.770  35.320  65.900  1.00  0.00           C
ATOM   3959  HB1 TRP A 900      36.640  35.700  64.860  1.00  0.00           H
ATOM   3960  HB2 TRP A 900      36.060  34.480  66.040  1.00  0.00           H
ATOM   3961  CG  TRP A 900      38.190  34.870  66.010  1.00  0.00           C
ATOM   3962  CD1 TRP A 900      38.700  33.930  66.860  1.00  0.00           C
ATOM   3963  HD1 TRP A 900      38.250  33.150  67.480  1.00  0.00           H
ATOM   3964  NE1 TRP A 900      40.070  33.810  66.710  1.00  0.00           N
ATOM   3965  HE1 TRP A 900      40.540  32.960  66.790  1.00  0.00           H
ATOM   3966  CE2 TRP A 900      40.500  34.750  65.930  1.00  0.00           C
ATOM   3967  CD2 TRP A 900      39.380  35.510  65.440  1.00  0.00           C
ATOM   3968  CE3 TRP A 900      39.570  36.630  64.650  1.00  0.00           C
ATOM   3969  HE3 TRP A 900      38.730  37.250  64.370  1.00  0.00           H
ATOM   3970  CZ3 TRP A 900      40.880  37.000  64.380  1.00  0.00           C
ATOM   3971  HZ3 TRP A 900      41.040  37.940  63.900  1.00  0.00           H
ATOM   3972  CZ2 TRP A 900      41.790  35.030  65.510  1.00  0.00           C
ATOM   3973  HZ2 TRP A 900      42.570  34.350  65.820  1.00  0.00           H
ATOM   3974  CH2 TRP A 900      42.030  36.210  64.840  1.00  0.00           C
ATOM   3975  HH2 TRP A 900      43.060  36.500  64.740  1.00  0.00           H
ATOM   3976  C   TRP A 900      35.260  37.290  66.590  1.00  0.00           C
ATOM   3977  O   TRP A 900      35.250  38.280  65.850  1.00  0.00           O
ATOM   3978  N   ILE A 901      34.120  36.900  67.210  1.00  0.00           N
ATOM   3979  HN  ILE A 901      34.170  36.250  67.970  1.00  0.00           H
ATOM   3980  CA  ILE A 901      32.760  37.350  66.780  1.00  0.00           C
ATOM   3981  HA  ILE A 901      32.860  37.690  65.750  1.00  0.00           H
ATOM   3982  CB  ILE A 901      31.770  36.200  66.940  1.00  0.00           C
ATOM   3983  HB  ILE A 901      31.540  36.090  68.030  1.00  0.00           H
ATOM   3984  CG2 ILE A 901      30.510  36.420  66.050  1.00  0.00           C
ATOM   3985 HG21 ILE A 901      29.790  35.580  66.160  1.00  0.00           H
ATOM   3986 HG22 ILE A 901      30.810  36.490  64.980  1.00  0.00           H
ATOM   3987 HG23 ILE A 901      30.000  37.370  66.290  1.00  0.00           H
ATOM   3988  CG1 ILE A 901      32.380  34.770  66.560  1.00  0.00           C
ATOM   3989 HG11 ILE A 901      33.460  34.600  66.730  1.00  0.00           H
ATOM   3990 HG12 ILE A 901      32.210  34.690  65.470  1.00  0.00           H
ATOM   3991  CD  ILE A 901      31.600  33.640  67.260  1.00  0.00           C
ATOM   3992  HD1 ILE A 901      31.720  33.730  68.360  1.00  0.00           H
ATOM   3993  HD2 ILE A 901      32.060  32.660  67.060  1.00  0.00           H
ATOM   3994  HD3 ILE A 901      30.580  33.650  66.830  1.00  0.00           H
ATOM   3995  C   ILE A 901      32.340  38.520  67.710  1.00  0.00           C
ATOM   3996  O   ILE A 901      32.110  38.380  68.910  1.00  0.00           O
ATOM   3997  N   ILE A 902      32.330  39.750  67.240  1.00  0.00           N
ATOM   3998  HN  ILE A 902      32.570  40.050  66.310  1.00  0.00           H
ATOM   3999  CA  ILE A 902      31.790  40.910  68.020  1.00  0.00           C
ATOM   4000  HA  ILE A 902      32.190  40.870  69.020  1.00  0.00           H
ATOM   4001  CB  ILE A 902      32.410  42.210  67.560  1.00  0.00           C
ATOM   4002  HB  ILE A 902      33.520  42.080  67.500  1.00  0.00           H
ATOM   4003  CG2 ILE A 902      31.840  42.590  66.150  1.00  0.00           C
ATOM   4004 HG21 ILE A 902      30.980  43.280  66.270  1.00  0.00           H
ATOM   4005 HG22 ILE A 902      31.290  41.750  65.680  1.00  0.00           H
ATOM   4006 HG23 ILE A 902      32.610  42.850  65.380  1.00  0.00           H
ATOM   4007  CG1 ILE A 902      32.130  43.420  68.550  1.00  0.00           C
ATOM   4008 HG11 ILE A 902      32.540  43.120  69.540  1.00  0.00           H
ATOM   4009 HG12 ILE A 902      31.040  43.630  68.650  1.00  0.00           H
ATOM   4010  CD  ILE A 902      32.940  44.730  68.280  1.00  0.00           C
ATOM   4011  HD1 ILE A 902      32.720  45.230  67.310  1.00  0.00           H
ATOM   4012  HD2 ILE A 902      34.000  44.380  68.360  1.00  0.00           H
ATOM   4013  HD3 ILE A 902      32.820  45.460  69.120  1.00  0.00           H
ATOM   4014  C   ILE A 902      30.270  40.810  68.060  1.00  0.00           C
ATOM   4015  O   ILE A 902      29.590  40.210  67.240  1.00  0.00           O
ATOM   4016  N   SER A 903      29.670  41.540  69.020  1.00  0.00           N
ATOM   4017  HN  SER A 903      30.200  41.840  69.810  1.00  0.00           H
ATOM   4018  CA  SER A 903      28.300  41.960  68.970  1.00  0.00           C
ATOM   4019  HA  SER A 903      27.670  41.080  68.840  1.00  0.00           H
ATOM   4020  CB  SER A 903      27.850  42.840  70.180  1.00  0.00           C
ATOM   4021  HB1 SER A 903      26.790  43.130  70.080  1.00  0.00           H
ATOM   4022  HB2 SER A 903      28.580  43.660  70.340  1.00  0.00           H
ATOM   4023  OG  SER A 903      27.920  41.950  71.290  1.00  0.00           O
ATOM   4024  HG1 SER A 903      27.390  41.200  70.990  1.00  0.00           H
ATOM   4025  C   SER A 903      28.020  42.890  67.750  1.00  0.00           C
ATOM   4026  O   SER A 903      28.560  43.990  67.780  1.00  0.00           O
ATOM   4027  N   PRO A 904      27.260  42.610  66.680  1.00  0.00           N
ATOM   4028  CD  PRO A 904      26.870  41.210  66.210  1.00  0.00           C
ATOM   4029  HD1 PRO A 904      26.510  40.560  67.040  1.00  0.00           H
ATOM   4030  HD2 PRO A 904      27.760  40.750  65.740  1.00  0.00           H
ATOM   4031  CA  PRO A 904      27.170  43.570  65.580  1.00  0.00           C
ATOM   4032  HA  PRO A 904      28.170  43.920  65.350  1.00  0.00           H
ATOM   4033  CB  PRO A 904      26.670  42.740  64.410  1.00  0.00           C
ATOM   4034  HB1 PRO A 904      27.550  42.410  63.840  1.00  0.00           H
ATOM   4035  HB2 PRO A 904      25.990  43.360  63.770  1.00  0.00           H
ATOM   4036  CG  PRO A 904      25.870  41.600  65.120  1.00  0.00           C
ATOM   4037  HG1 PRO A 904      24.850  41.920  65.410  1.00  0.00           H
ATOM   4038  HG2 PRO A 904      25.700  40.810  64.360  1.00  0.00           H
ATOM   4039  C   PRO A 904      26.210  44.670  65.900  1.00  0.00           C
ATOM   4040  O   PRO A 904      25.120  44.350  66.300  1.00  0.00           O
ATOM   4041  N   LEU A 905      26.680  45.890  65.820  1.00  0.00           N
ATOM   4042  HN  LEU A 905      27.650  45.910  65.610  1.00  0.00           H
ATOM   4043  CA  LEU A 905      25.960  47.110  65.880  1.00  0.00           C
ATOM   4044  HA  LEU A 905      26.720  47.750  65.440  1.00  0.00           H
ATOM   4045  CB  LEU A 905      24.650  47.250  65.050  1.00  0.00           C
ATOM   4046  HB1 LEU A 905      24.120  48.230  65.110  1.00  0.00           H
ATOM   4047  HB2 LEU A 905      24.080  46.390  65.470  1.00  0.00           H
ATOM   4048  CG  LEU A 905      24.800  47.060  63.560  1.00  0.00           C
ATOM   4049  HG  LEU A 905      25.850  47.050  63.180  1.00  0.00           H
ATOM   4050  CD1 LEU A 905      24.040  45.840  63.080  1.00  0.00           C
ATOM   4051 HD11 LEU A 905      24.010  45.670  61.980  1.00  0.00           H
ATOM   4052 HD12 LEU A 905      22.970  45.980  63.370  1.00  0.00           H
ATOM   4053 HD13 LEU A 905      24.400  44.910  63.560  1.00  0.00           H
ATOM   4054  CD2 LEU A 905      24.170  48.260  62.780  1.00  0.00           C
ATOM   4055 HD21 LEU A 905      23.160  48.570  63.110  1.00  0.00           H
ATOM   4056 HD22 LEU A 905      23.920  48.110  61.710  1.00  0.00           H
ATOM   4057 HD23 LEU A 905      24.810  49.170  62.930  1.00  0.00           H
ATOM   4058  C   LEU A 905      25.850  47.460  67.420  1.00  0.00           C
ATOM   4059  O   LEU A 905      25.010  48.300  67.780  1.00  0.00           O
ATOM   4060  N   GLY A 906      26.790  46.970  68.300  1.00  0.00           N
ATOM   4061  HN  GLY A 906      27.360  46.220  67.980  1.00  0.00           H
ATOM   4062  CA  GLY A 906      26.930  47.310  69.730  1.00  0.00           C
ATOM   4063  HA1 GLY A 906      27.720  46.670  70.100  1.00  0.00           H
ATOM   4064  HA2 GLY A 906      26.030  47.240  70.310  1.00  0.00           H
ATOM   4065  C   GLY A 906      27.480  48.780  70.030  1.00  0.00           C
ATOM   4066  O   GLY A 906      27.670  49.570  69.040  1.00  0.00           O
ATOM   4067  N   ASP A 907      27.590  49.150  71.320  1.00  0.00           N
ATOM   4068  HN  ASP A 907      27.680  48.350  71.900  1.00  0.00           H
ATOM   4069  CA  ASP A 907      28.200  50.390  71.880  1.00  0.00           C
ATOM   4070  HA  ASP A 907      28.080  50.280  72.950  1.00  0.00           H
ATOM   4071  CB  ASP A 907      29.730  50.490  71.670  1.00  0.00           C
ATOM   4072  HB1 ASP A 907      30.150  51.430  72.060  1.00  0.00           H
ATOM   4073  HB2 ASP A 907      29.960  50.420  70.580  1.00  0.00           H
ATOM   4074  CG  ASP A 907      30.480  49.450  72.490  1.00  0.00           C
ATOM   4075  OD1 ASP A 907      31.750  49.370  72.330  1.00  0.00           O
ATOM   4076  OD2 ASP A 907      29.850  48.660  73.220  1.00  0.00           O
ATOM   4077  C   ASP A 907      27.510  51.690  71.620  1.00  0.00           C
ATOM   4078  O   ASP A 907      27.000  52.410  72.450  1.00  0.00           O
ATOM   4079  N   ASN A 908      27.750  52.190  70.370  1.00  0.00           N
ATOM   4080  HN  ASN A 908      28.090  51.480  69.760  1.00  0.00           H
ATOM   4081  CA  ASN A 908      27.570  53.560  69.890  1.00  0.00           C
ATOM   4082  HA  ASN A 908      28.040  54.320  70.510  1.00  0.00           H
ATOM   4083  CB  ASN A 908      28.030  53.600  68.430  1.00  0.00           C
ATOM   4084  HB1 ASN A 908      27.710  54.580  68.040  1.00  0.00           H
ATOM   4085  HB2 ASN A 908      27.620  52.770  67.820  1.00  0.00           H
ATOM   4086  CG  ASN A 908      29.540  53.670  68.500  1.00  0.00           C
ATOM   4087  OD1 ASN A 908      29.960  54.720  68.960  1.00  0.00           O
ATOM   4088  ND2 ASN A 908      30.330  52.700  67.980  1.00  0.00           N
ATOM   4089 HD21 ASN A 908      31.290  52.910  67.810  1.00  0.00           H
ATOM   4090 HD22 ASN A 908      29.850  51.860  67.680  1.00  0.00           H
ATOM   4091  C   ASN A 908      26.060  53.920  69.990  1.00  0.00           C
ATOM   4092  O   ASN A 908      25.310  52.980  69.760  1.00  0.00           O
ATOM   4093  N   PRO A 909      25.610  55.110  70.420  1.00  0.00           N
ATOM   4094  CD  PRO A 909      26.440  56.240  70.860  1.00  0.00           C
ATOM   4095  HD1 PRO A 909      26.610  56.860  69.950  1.00  0.00           H
ATOM   4096  HD2 PRO A 909      27.350  56.000  71.440  1.00  0.00           H
ATOM   4097  CA  PRO A 909      24.210  55.510  70.390  1.00  0.00           C
ATOM   4098  HA  PRO A 909      23.750  54.820  71.080  1.00  0.00           H
ATOM   4099  CB  PRO A 909      24.170  56.980  70.800  1.00  0.00           C
ATOM   4100  HB1 PRO A 909      23.200  57.350  71.200  1.00  0.00           H
ATOM   4101  HB2 PRO A 909      24.320  57.670  69.940  1.00  0.00           H
ATOM   4102  CG  PRO A 909      25.450  56.990  71.670  1.00  0.00           C
ATOM   4103  HG1 PRO A 909      25.730  58.060  71.850  1.00  0.00           H
ATOM   4104  HG2 PRO A 909      25.180  56.610  72.680  1.00  0.00           H
ATOM   4105  C   PRO A 909      23.450  55.220  69.090  1.00  0.00           C
ATOM   4106  O   PRO A 909      24.120  55.380  68.050  1.00  0.00           O
ATOM   4107  N   TRP A 910      22.180  54.870  69.130  1.00  0.00           N
ATOM   4108  HN  TRP A 910      21.620  54.910  69.950  1.00  0.00           H
ATOM   4109  CA  TRP A 910      21.500  54.350  67.940  1.00  0.00           C
ATOM   4110  HA  TRP A 910      22.030  53.460  67.660  1.00  0.00           H
ATOM   4111  CB  TRP A 910      20.100  53.790  68.320  1.00  0.00           C
ATOM   4112  HB1 TRP A 910      19.400  54.500  68.800  1.00  0.00           H
ATOM   4113  HB2 TRP A 910      20.150  52.980  69.090  1.00  0.00           H
ATOM   4114  CG  TRP A 910      19.320  53.290  67.090  1.00  0.00           C
ATOM   4115  CD1 TRP A 910      19.360  52.080  66.480  1.00  0.00           C
ATOM   4116  HD1 TRP A 910      19.860  51.180  66.830  1.00  0.00           H
ATOM   4117  NE1 TRP A 910      18.600  52.060  65.390  1.00  0.00           N
ATOM   4118  HE1 TRP A 910      18.280  51.230  64.980  1.00  0.00           H
ATOM   4119  CE2 TRP A 910      18.060  53.330  65.190  1.00  0.00           C
ATOM   4120  CD2 TRP A 910      18.440  54.110  66.340  1.00  0.00           C
ATOM   4121  CE3 TRP A 910      17.830  55.400  66.540  1.00  0.00           C
ATOM   4122  HE3 TRP A 910      17.960  56.070  67.380  1.00  0.00           H
ATOM   4123  CZ3 TRP A 910      16.920  55.760  65.610  1.00  0.00           C
ATOM   4124  HZ3 TRP A 910      16.440  56.700  65.850  1.00  0.00           H
ATOM   4125  CZ2 TRP A 910      17.220  53.780  64.180  1.00  0.00           C
ATOM   4126  HZ2 TRP A 910      16.950  53.190  63.310  1.00  0.00           H
ATOM   4127  CH2 TRP A 910      16.740  55.070  64.430  1.00  0.00           C
ATOM   4128  HH2 TRP A 910      15.960  55.500  63.820  1.00  0.00           H
ATOM   4129  C   TRP A 910      21.450  55.320  66.840  1.00  0.00           C
ATOM   4130  O   TRP A 910      21.790  54.990  65.730  1.00  0.00           O
ATOM   4131  N   TRP A 911      21.240  56.610  67.180  1.00  0.00           N
ATOM   4132  HN  TRP A 911      20.870  56.710  68.100  1.00  0.00           H
ATOM   4133  CA  TRP A 911      21.270  57.740  66.290  1.00  0.00           C
ATOM   4134  HA  TRP A 911      20.490  57.570  65.560  1.00  0.00           H
ATOM   4135  CB  TRP A 911      20.850  59.020  67.100  1.00  0.00           C
ATOM   4136  HB1 TRP A 911      19.890  58.830  67.640  1.00  0.00           H
ATOM   4137  HB2 TRP A 911      20.490  59.760  66.350  1.00  0.00           H
ATOM   4138  CG  TRP A 911      21.880  59.640  67.920  1.00  0.00           C
ATOM   4139  CD1 TRP A 911      21.990  59.670  69.270  1.00  0.00           C
ATOM   4140  HD1 TRP A 911      21.310  59.160  69.940  1.00  0.00           H
ATOM   4141  NE1 TRP A 911      23.160  60.330  69.660  1.00  0.00           N
ATOM   4142  HE1 TRP A 911      23.410  60.650  70.540  1.00  0.00           H
ATOM   4143  CE2 TRP A 911      23.720  60.940  68.620  1.00  0.00           C
ATOM   4144  CD2 TRP A 911      23.010  60.520  67.450  1.00  0.00           C
ATOM   4145  CE3 TRP A 911      23.360  61.030  66.190  1.00  0.00           C
ATOM   4146  HE3 TRP A 911      22.880  60.800  65.260  1.00  0.00           H
ATOM   4147  CZ3 TRP A 911      24.450  61.880  66.190  1.00  0.00           C
ATOM   4148  HZ3 TRP A 911      24.730  62.370  65.270  1.00  0.00           H
ATOM   4149  CZ2 TRP A 911      24.920  61.630  68.530  1.00  0.00           C
ATOM   4150  HZ2 TRP A 911      25.480  61.990  69.380  1.00  0.00           H
ATOM   4151  CH2 TRP A 911      25.260  62.180  67.270  1.00  0.00           C
ATOM   4152  HH2 TRP A 911      26.180  62.740  67.140  1.00  0.00           H
ATOM   4153  C   TRP A 911      22.590  57.820  65.540  1.00  0.00           C
ATOM   4154  O   TRP A 911      22.620  58.280  64.390  1.00  0.00           O
ATOM   4155  N   THR A 912      23.790  57.380  66.160  1.00  0.00           N
ATOM   4156  HN  THR A 912      23.700  57.080  67.110  1.00  0.00           H
ATOM   4157  CA  THR A 912      25.100  57.480  65.480  1.00  0.00           C
ATOM   4158  HA  THR A 912      25.090  58.370  64.860  1.00  0.00           H
ATOM   4159  CB  THR A 912      26.340  57.510  66.450  1.00  0.00           C
ATOM   4160  HB  THR A 912      27.300  57.720  65.930  1.00  0.00           H
ATOM   4161  OG1 THR A 912      26.640  56.310  67.060  1.00  0.00           O
ATOM   4162  HG1 THR A 912      25.820  55.910  67.340  1.00  0.00           H
ATOM   4163  CG2 THR A 912      26.140  58.530  67.540  1.00  0.00           C
ATOM   4164 HG21 THR A 912      25.440  59.340  67.240  1.00  0.00           H
ATOM   4165 HG22 THR A 912      27.070  58.880  68.040  1.00  0.00           H
ATOM   4166 HG23 THR A 912      25.730  58.190  68.520  1.00  0.00           H
ATOM   4167  C   THR A 912      25.370  56.270  64.570  1.00  0.00           C
ATOM   4168  O   THR A 912      26.190  56.340  63.620  1.00  0.00           O
ATOM   4169  N   LEU A 913      24.580  55.180  64.720  1.00  0.00           N
ATOM   4170  HN  LEU A 913      23.860  55.190  65.410  1.00  0.00           H
ATOM   4171  CA  LEU A 913      24.460  54.160  63.700  1.00  0.00           C
ATOM   4172  HA  LEU A 913      25.400  53.760  63.340  1.00  0.00           H
ATOM   4173  CB  LEU A 913      23.810  52.950  64.360  1.00  0.00           C
ATOM   4174  HB1 LEU A 913      23.740  52.150  63.600  1.00  0.00           H
ATOM   4175  HB2 LEU A 913      22.750  53.240  64.560  1.00  0.00           H
ATOM   4176  CG  LEU A 913      24.460  52.390  65.680  1.00  0.00           C
ATOM   4177  HG  LEU A 913      24.430  53.290  66.330  1.00  0.00           H
ATOM   4178  CD1 LEU A 913      23.520  51.280  66.210  1.00  0.00           C
ATOM   4179 HD11 LEU A 913      23.570  50.470  65.460  1.00  0.00           H
ATOM   4180 HD12 LEU A 913      22.440  51.520  66.310  1.00  0.00           H
ATOM   4181 HD13 LEU A 913      24.040  50.820  67.070  1.00  0.00           H
ATOM   4182  CD2 LEU A 913      25.910  51.920  65.630  1.00  0.00           C
ATOM   4183 HD21 LEU A 913      26.270  51.640  66.640  1.00  0.00           H
ATOM   4184 HD22 LEU A 913      26.650  52.700  65.340  1.00  0.00           H
ATOM   4185 HD23 LEU A 913      26.140  51.020  65.030  1.00  0.00           H
ATOM   4186  C   LEU A 913      23.740  54.490  62.440  1.00  0.00           C
ATOM   4187  O   LEU A 913      24.130  54.030  61.350  1.00  0.00           O
ATOM   4188  N   LEU A 914      22.950  55.590  62.460  1.00  0.00           N
ATOM   4189  HN  LEU A 914      22.670  55.920  63.360  1.00  0.00           H
ATOM   4190  CA  LEU A 914      22.520  56.260  61.270  1.00  0.00           C
ATOM   4191  HA  LEU A 914      22.450  55.500  60.510  1.00  0.00           H
ATOM   4192  CB  LEU A 914      21.170  57.020  61.440  1.00  0.00           C
ATOM   4193  HB1 LEU A 914      20.830  57.420  60.470  1.00  0.00           H
ATOM   4194  HB2 LEU A 914      21.340  57.900  62.100  1.00  0.00           H
ATOM   4195  CG  LEU A 914      20.020  56.120  61.860  1.00  0.00           C
ATOM   4196  HG  LEU A 914      20.200  55.850  62.920  1.00  0.00           H
ATOM   4197  CD1 LEU A 914      18.740  57.010  61.890  1.00  0.00           C
ATOM   4198 HD11 LEU A 914      17.930  56.280  62.090  1.00  0.00           H
ATOM   4199 HD12 LEU A 914      18.330  57.490  60.980  1.00  0.00           H
ATOM   4200 HD13 LEU A 914      18.810  57.680  62.780  1.00  0.00           H
ATOM   4201  CD2 LEU A 914      19.910  54.780  61.100  1.00  0.00           C
ATOM   4202 HD21 LEU A 914      19.770  54.850  59.990  1.00  0.00           H
ATOM   4203 HD22 LEU A 914      19.010  54.210  61.410  1.00  0.00           H
ATOM   4204 HD23 LEU A 914      20.840  54.200  61.230  1.00  0.00           H
ATOM   4205  C   LEU A 914      23.560  57.210  60.650  1.00  0.00           C
ATOM   4206  O   LEU A 914      23.460  57.570  59.510  1.00  0.00           O
ATOM   4207  N   ILE A 915      24.610  57.620  61.350  1.00  0.00           N
ATOM   4208  HN  ILE A 915      24.650  57.310  62.290  1.00  0.00           H
ATOM   4209  CA  ILE A 915      25.650  58.460  60.680  1.00  0.00           C
ATOM   4210  HA  ILE A 915      25.260  59.000  59.820  1.00  0.00           H
ATOM   4211  CB  ILE A 915      26.190  59.530  61.600  1.00  0.00           C
ATOM   4212  HB  ILE A 915      26.730  59.030  62.430  1.00  0.00           H
ATOM   4213  CG2 ILE A 915      27.210  60.470  60.870  1.00  0.00           C
ATOM   4214 HG21 ILE A 915      27.400  61.380  61.480  1.00  0.00           H
ATOM   4215 HG22 ILE A 915      26.920  60.720  59.820  1.00  0.00           H
ATOM   4216 HG23 ILE A 915      28.180  59.960  60.720  1.00  0.00           H
ATOM   4217  CG1 ILE A 915      25.080  60.380  62.310  1.00  0.00           C
ATOM   4218 HG11 ILE A 915      25.630  61.070  62.980  1.00  0.00           H
ATOM   4219 HG12 ILE A 915      24.390  59.670  62.830  1.00  0.00           H
ATOM   4220  CD  ILE A 915      24.290  61.280  61.310  1.00  0.00           C
ATOM   4221  HD1 ILE A 915      24.880  61.870  60.580  1.00  0.00           H
ATOM   4222  HD2 ILE A 915      23.730  62.010  61.910  1.00  0.00           H
ATOM   4223  HD3 ILE A 915      23.640  60.520  60.810  1.00  0.00           H
ATOM   4224  C   ILE A 915      26.770  57.690  60.170  1.00  0.00           C
ATOM   4225  O   ILE A 915      27.370  58.110  59.120  1.00  0.00           O
ATOM   4226  N   ALA A 916      27.060  56.500  60.700  1.00  0.00           N
ATOM   4227  HN  ALA A 916      26.450  56.270  61.460  1.00  0.00           H
ATOM   4228  CA  ALA A 916      28.090  55.500  60.320  1.00  0.00           C
ATOM   4229  HA  ALA A 916      29.030  56.040  60.390  1.00  0.00           H
ATOM   4230  CB  ALA A 916      28.030  54.340  61.290  1.00  0.00           C
ATOM   4231  HB1 ALA A 916      28.970  53.760  61.200  1.00  0.00           H
ATOM   4232  HB2 ALA A 916      27.090  53.770  61.120  1.00  0.00           H
ATOM   4233  HB3 ALA A 916      27.970  54.770  62.320  1.00  0.00           H
ATOM   4234  C   ALA A 916      27.940  54.980  58.890  1.00  0.00           C
ATOM   4235  O   ALA A 916      28.960  54.500  58.360  1.00  0.00           O
ATOM   4236  N   ALA A 917      26.760  55.110  58.230  1.00  0.00           N
ATOM   4237  HN  ALA A 917      25.860  55.320  58.600  1.00  0.00           H
ATOM   4238  CA  ALA A 917      26.560  54.910  56.820  1.00  0.00           C
ATOM   4239  HA  ALA A 917      26.770  53.890  56.580  1.00  0.00           H
ATOM   4240  CB  ALA A 917      25.070  55.130  56.570  1.00  0.00           C
ATOM   4241  HB1 ALA A 917      24.790  56.160  56.900  1.00  0.00           H
ATOM   4242  HB2 ALA A 917      24.410  54.500  57.210  1.00  0.00           H
ATOM   4243  HB3 ALA A 917      24.750  54.830  55.550  1.00  0.00           H
ATOM   4244  C   ALA A 917      27.400  55.840  55.910  1.00  0.00           C
ATOM   4245  O   ALA A 917      27.790  55.490  54.810  1.00  0.00           O
ATOM   4246  N   ILE A 918      27.640  57.140  56.180  1.00  0.00           N
ATOM   4247  HN  ILE A 918      27.610  57.460  57.130  1.00  0.00           H
ATOM   4248  CA  ILE A 918      28.540  57.960  55.280  1.00  0.00           C
ATOM   4249  HA  ILE A 918      28.250  57.670  54.270  1.00  0.00           H
ATOM   4250  CB  ILE A 918      28.330  59.490  55.390  1.00  0.00           C
ATOM   4251  HB  ILE A 918      28.230  59.730  56.470  1.00  0.00           H
ATOM   4252  CG2 ILE A 918      29.460  60.330  54.690  1.00  0.00           C
ATOM   4253 HG21 ILE A 918      29.300  61.380  55.000  1.00  0.00           H
ATOM   4254 HG22 ILE A 918      29.210  60.010  53.660  1.00  0.00           H
ATOM   4255 HG23 ILE A 918      30.490  59.980  54.890  1.00  0.00           H
ATOM   4256  CG1 ILE A 918      26.910  59.770  54.720  1.00  0.00           C
ATOM   4257 HG11 ILE A 918      26.260  59.030  55.220  1.00  0.00           H
ATOM   4258 HG12 ILE A 918      26.980  59.490  53.650  1.00  0.00           H
ATOM   4259  CD  ILE A 918      26.400  61.190  54.890  1.00  0.00           C
ATOM   4260  HD1 ILE A 918      26.610  61.460  55.950  1.00  0.00           H
ATOM   4261  HD2 ILE A 918      25.310  61.360  54.690  1.00  0.00           H
ATOM   4262  HD3 ILE A 918      26.980  61.850  54.210  1.00  0.00           H
ATOM   4263  C   ILE A 918      29.970  57.530  55.230  1.00  0.00           C
ATOM   4264  O   ILE A 918      30.560  57.440  54.150  1.00  0.00           O
ATOM   4265  N   PRO A 919      30.740  57.170  56.310  1.00  0.00           N
ATOM   4266  CD  PRO A 919      30.540  57.850  57.610  1.00  0.00           C
ATOM   4267  HD1 PRO A 919      29.690  57.330  58.110  1.00  0.00           H
ATOM   4268  HD2 PRO A 919      30.350  58.950  57.630  1.00  0.00           H
ATOM   4269  CA  PRO A 919      32.100  56.670  56.200  1.00  0.00           C
ATOM   4270  HA  PRO A 919      32.670  57.420  55.650  1.00  0.00           H
ATOM   4271  CB  PRO A 919      32.370  56.330  57.650  1.00  0.00           C
ATOM   4272  HB1 PRO A 919      33.470  56.190  57.750  1.00  0.00           H
ATOM   4273  HB2 PRO A 919      31.700  55.500  57.980  1.00  0.00           H
ATOM   4274  CG  PRO A 919      31.880  57.620  58.310  1.00  0.00           C
ATOM   4275  HG1 PRO A 919      31.740  57.660  59.410  1.00  0.00           H
ATOM   4276  HG2 PRO A 919      32.490  58.510  58.020  1.00  0.00           H
ATOM   4277  C   PRO A 919      32.170  55.410  55.440  1.00  0.00           C
ATOM   4278  O   PRO A 919      33.210  55.070  54.860  1.00  0.00           O
ATOM   4279  N   ALA A 920      31.040  54.640  55.460  1.00  0.00           N
ATOM   4280  HN  ALA A 920      30.300  54.980  56.020  1.00  0.00           H
ATOM   4281  CA  ALA A 920      30.790  53.410  54.760  1.00  0.00           C
ATOM   4282  HA  ALA A 920      31.650  52.790  54.940  1.00  0.00           H
ATOM   4283  CB  ALA A 920      29.550  52.780  55.270  1.00  0.00           C
ATOM   4284  HB1 ALA A 920      29.540  52.700  56.370  1.00  0.00           H
ATOM   4285  HB2 ALA A 920      29.500  51.740  54.870  1.00  0.00           H
ATOM   4286  HB3 ALA A 920      28.640  53.210  54.810  1.00  0.00           H
ATOM   4287  C   ALA A 920      30.830  53.560  53.250  1.00  0.00           C
ATOM   4288  O   ALA A 920      31.500  52.790  52.530  1.00  0.00           O
ATOM   4289  N   LEU A 921      30.250  54.630  52.740  1.00  0.00           N
ATOM   4290  HN  LEU A 921      29.760  55.170  53.420  1.00  0.00           H
ATOM   4291  CA  LEU A 921      30.260  55.140  51.390  1.00  0.00           C
ATOM   4292  HA  LEU A 921      29.940  54.300  50.800  1.00  0.00           H
ATOM   4293  CB  LEU A 921      29.410  56.360  51.260  1.00  0.00           C
ATOM   4294  HB1 LEU A 921      29.860  57.230  51.790  1.00  0.00           H
ATOM   4295  HB2 LEU A 921      28.480  56.250  51.840  1.00  0.00           H
ATOM   4296  CG  LEU A 921      29.020  56.770  49.850  1.00  0.00           C
ATOM   4297  HG  LEU A 921      29.950  57.000  49.280  1.00  0.00           H
ATOM   4298  CD1 LEU A 921      28.360  55.600  49.120  1.00  0.00           C
ATOM   4299 HD11 LEU A 921      29.120  54.800  48.980  1.00  0.00           H
ATOM   4300 HD12 LEU A 921      28.000  55.870  48.100  1.00  0.00           H
ATOM   4301 HD13 LEU A 921      27.540  55.110  49.690  1.00  0.00           H
ATOM   4302  CD2 LEU A 921      28.100  58.050  49.980  1.00  0.00           C
ATOM   4303 HD21 LEU A 921      28.650  58.870  50.510  1.00  0.00           H
ATOM   4304 HD22 LEU A 921      27.200  57.810  50.580  1.00  0.00           H
ATOM   4305 HD23 LEU A 921      27.650  58.570  49.120  1.00  0.00           H
ATOM   4306  C   LEU A 921      31.660  55.500  50.990  1.00  0.00           C
ATOM   4307  O   LEU A 921      32.060  55.070  49.940  1.00  0.00           O
ATOM   4308  N   LEU A 922      32.380  56.160  51.890  1.00  0.00           N
ATOM   4309  HN  LEU A 922      32.050  56.290  52.810  1.00  0.00           H
ATOM   4310  CA  LEU A 922      33.820  56.410  51.650  1.00  0.00           C
ATOM   4311  HA  LEU A 922      33.880  56.870  50.670  1.00  0.00           H
ATOM   4312  CB  LEU A 922      34.290  57.390  52.700  1.00  0.00           C
ATOM   4313  HB1 LEU A 922      35.380  57.530  52.500  1.00  0.00           H
ATOM   4314  HB2 LEU A 922      34.300  56.990  53.740  1.00  0.00           H
ATOM   4315  CG  LEU A 922      33.470  58.760  52.870  1.00  0.00           C
ATOM   4316  HG  LEU A 922      32.430  58.480  53.180  1.00  0.00           H
ATOM   4317  CD1 LEU A 922      34.080  59.680  53.890  1.00  0.00           C
ATOM   4318 HD11 LEU A 922      33.360  60.230  54.520  1.00  0.00           H
ATOM   4319 HD12 LEU A 922      34.770  60.400  53.380  1.00  0.00           H
ATOM   4320 HD13 LEU A 922      34.730  59.060  54.550  1.00  0.00           H
ATOM   4321  CD2 LEU A 922      33.180  59.340  51.500  1.00  0.00           C
ATOM   4322 HD21 LEU A 922      32.840  58.690  50.670  1.00  0.00           H
ATOM   4323 HD22 LEU A 922      34.170  59.620  51.080  1.00  0.00           H
ATOM   4324 HD23 LEU A 922      32.680  60.330  51.420  1.00  0.00           H
ATOM   4325  C   LEU A 922      34.630  55.170  51.580  1.00  0.00           C
ATOM   4326  O   LEU A 922      35.420  54.970  50.680  1.00  0.00           O
ATOM   4327  N   CYS A 923      34.410  54.180  52.540  1.00  0.00           N
ATOM   4328  HN  CYS A 923      33.850  54.270  53.350  1.00  0.00           H
ATOM   4329  CA  CYS A 923      35.020  52.840  52.520  1.00  0.00           C
ATOM   4330  HA  CYS A 923      36.080  52.970  52.600  1.00  0.00           H
ATOM   4331  CB  CYS A 923      34.630  52.030  53.720  1.00  0.00           C
ATOM   4332  HB1 CYS A 923      33.560  51.800  53.560  1.00  0.00           H
ATOM   4333  HB2 CYS A 923      34.630  52.650  54.630  1.00  0.00           H
ATOM   4334  SG  CYS A 923      35.530  50.490  53.910  1.00  0.00           S
ATOM   4335  HG1 CYS A 923      36.430  50.940  54.760  1.00  0.00           H
ATOM   4336  C   CYS A 923      34.670  52.220  51.230  1.00  0.00           C
ATOM   4337  O   CYS A 923      35.500  51.710  50.500  1.00  0.00           O
ATOM   4338  N   THR A 924      33.380  52.260  50.720  1.00  0.00           N
ATOM   4339  HN  THR A 924      32.830  52.810  51.340  1.00  0.00           H
ATOM   4340  CA  THR A 924      32.900  51.690  49.500  1.00  0.00           C
ATOM   4341  HA  THR A 924      33.290  50.680  49.450  1.00  0.00           H
ATOM   4342  CB  THR A 924      31.390  51.890  49.360  1.00  0.00           C
ATOM   4343  HB  THR A 924      31.170  52.980  49.380  1.00  0.00           H
ATOM   4344  OG1 THR A 924      30.830  51.190  50.420  1.00  0.00           O
ATOM   4345  HG1 THR A 924      31.200  51.510  51.250  1.00  0.00           H
ATOM   4346  CG2 THR A 924      30.760  51.150  48.170  1.00  0.00           C
ATOM   4347 HG21 THR A 924      30.890  51.750  47.240  1.00  0.00           H
ATOM   4348 HG22 THR A 924      29.690  51.040  48.440  1.00  0.00           H
ATOM   4349 HG23 THR A 924      31.280  50.200  47.930  1.00  0.00           H
ATOM   4350  C   THR A 924      33.610  52.290  48.220  1.00  0.00           C
ATOM   4351  O   THR A 924      34.050  51.650  47.280  1.00  0.00           O
ATOM   4352  N   ILE A 925      33.850  53.600  48.200  1.00  0.00           N
ATOM   4353  HN  ILE A 925      33.430  54.170  48.890  1.00  0.00           H
ATOM   4354  CA  ILE A 925      34.620  54.360  47.170  1.00  0.00           C
ATOM   4355  HA  ILE A 925      34.150  54.140  46.230  1.00  0.00           H
ATOM   4356  CB  ILE A 925      34.440  55.850  47.410  1.00  0.00           C
ATOM   4357  HB  ILE A 925      34.850  56.140  48.410  1.00  0.00           H
ATOM   4358  CG2 ILE A 925      35.290  56.470  46.320  1.00  0.00           C
ATOM   4359 HG21 ILE A 925      36.360  56.230  46.430  1.00  0.00           H
ATOM   4360 HG22 ILE A 925      35.120  57.570  46.370  1.00  0.00           H
ATOM   4361 HG23 ILE A 925      34.900  56.140  45.340  1.00  0.00           H
ATOM   4362  CG1 ILE A 925      33.010  56.340  47.250  1.00  0.00           C
ATOM   4363 HG11 ILE A 925      32.280  55.750  47.840  1.00  0.00           H
ATOM   4364 HG12 ILE A 925      32.770  56.340  46.170  1.00  0.00           H
ATOM   4365  CD  ILE A 925      32.820  57.770  47.740  1.00  0.00           C
ATOM   4366  HD1 ILE A 925      31.780  58.100  47.520  1.00  0.00           H
ATOM   4367  HD2 ILE A 925      33.620  58.340  47.210  1.00  0.00           H
ATOM   4368  HD3 ILE A 925      33.150  57.910  48.790  1.00  0.00           H
ATOM   4369  C   ILE A 925      36.110  53.810  47.130  1.00  0.00           C
ATOM   4370  O   ILE A 925      36.620  53.590  46.050  1.00  0.00           O
ATOM   4371  N   LEU A 926      36.670  53.610  48.300  1.00  0.00           N
ATOM   4372  HN  LEU A 926      36.120  53.860  49.100  1.00  0.00           H
ATOM   4373  CA  LEU A 926      38.020  53.070  48.490  1.00  0.00           C
ATOM   4374  HA  LEU A 926      38.600  53.630  47.770  1.00  0.00           H
ATOM   4375  CB  LEU A 926      38.630  53.200  49.920  1.00  0.00           C
ATOM   4376  HB1 LEU A 926      39.630  52.710  49.980  1.00  0.00           H
ATOM   4377  HB2 LEU A 926      37.990  52.700  50.670  1.00  0.00           H
ATOM   4378  CG  LEU A 926      38.890  54.680  50.370  1.00  0.00           C
ATOM   4379  HG  LEU A 926      37.920  55.200  50.540  1.00  0.00           H
ATOM   4380  CD1 LEU A 926      39.540  54.640  51.720  1.00  0.00           C
ATOM   4381 HD11 LEU A 926      40.450  53.990  51.690  1.00  0.00           H
ATOM   4382 HD12 LEU A 926      38.960  53.950  52.360  1.00  0.00           H
ATOM   4383 HD13 LEU A 926      39.720  55.630  52.180  1.00  0.00           H
ATOM   4384  CD2 LEU A 926      39.790  55.440  49.410  1.00  0.00           C
ATOM   4385 HD21 LEU A 926      40.140  56.460  49.700  1.00  0.00           H
ATOM   4386 HD22 LEU A 926      39.280  55.510  48.420  1.00  0.00           H
ATOM   4387 HD23 LEU A 926      40.730  54.860  49.290  1.00  0.00           H
ATOM   4388  C   LEU A 926      38.200  51.660  47.920  1.00  0.00           C
ATOM   4389  O   LEU A 926      39.070  51.340  47.130  1.00  0.00           O
ATOM   4390  N   ILE A 927      37.220  50.750  48.190  1.00  0.00           N
ATOM   4391  HN  ILE A 927      36.610  50.950  48.960  1.00  0.00           H
ATOM   4392  CA  ILE A 927      37.120  49.400  47.730  1.00  0.00           C
ATOM   4393  HA  ILE A 927      38.100  48.950  47.780  1.00  0.00           H
ATOM   4394  CB  ILE A 927      36.010  48.570  48.510  1.00  0.00           C
ATOM   4395  HB  ILE A 927      35.240  49.340  48.630  1.00  0.00           H
ATOM   4396  CG2 ILE A 927      35.540  47.310  47.730  1.00  0.00           C
ATOM   4397 HG21 ILE A 927      36.410  46.650  47.550  1.00  0.00           H
ATOM   4398 HG22 ILE A 927      35.060  47.740  46.820  1.00  0.00           H
ATOM   4399 HG23 ILE A 927      34.920  46.750  48.460  1.00  0.00           H
ATOM   4400  CG1 ILE A 927      36.580  48.230  49.910  1.00  0.00           C
ATOM   4401 HG11 ILE A 927      35.750  47.850  50.550  1.00  0.00           H
ATOM   4402 HG12 ILE A 927      36.870  49.180  50.420  1.00  0.00           H
ATOM   4403  CD  ILE A 927      37.710  47.180  49.950  1.00  0.00           C
ATOM   4404  HD1 ILE A 927      37.920  46.780  50.960  1.00  0.00           H
ATOM   4405  HD2 ILE A 927      38.650  47.680  49.630  1.00  0.00           H
ATOM   4406  HD3 ILE A 927      37.470  46.310  49.300  1.00  0.00           H
ATOM   4407  C   ILE A 927      36.920  49.320  46.210  1.00  0.00           C
ATOM   4408  O   ILE A 927      37.620  48.570  45.520  1.00  0.00           O
ATOM   4409  N   PHE A 928      36.050  50.150  45.630  1.00  0.00           N
ATOM   4410  HN  PHE A 928      35.500  50.790  46.160  1.00  0.00           H
ATOM   4411  CA  PHE A 928      35.720  50.280  44.230  1.00  0.00           C
ATOM   4412  HA  PHE A 928      35.340  49.380  43.780  1.00  0.00           H
ATOM   4413  CB  PHE A 928      34.450  51.140  44.100  1.00  0.00           C
ATOM   4414  HB1 PHE A 928      34.630  52.100  44.630  1.00  0.00           H
ATOM   4415  HB2 PHE A 928      33.600  50.550  44.540  1.00  0.00           H
ATOM   4416  CG  PHE A 928      34.160  51.550  42.580  1.00  0.00           C
ATOM   4417  CD1 PHE A 928      33.410  50.720  41.740  1.00  0.00           C
ATOM   4418  HD1 PHE A 928      33.030  49.810  42.170  1.00  0.00           H
ATOM   4419  CE1 PHE A 928      33.080  51.200  40.480  1.00  0.00           C
ATOM   4420  HE1 PHE A 928      32.660  50.530  39.740  1.00  0.00           H
ATOM   4421  CZ  PHE A 928      33.580  52.470  40.030  1.00  0.00           C
ATOM   4422  HZ  PHE A 928      33.360  52.820  39.030  1.00  0.00           H
ATOM   4423  CD2 PHE A 928      34.560  52.850  42.170  1.00  0.00           C
ATOM   4424  HD2 PHE A 928      35.080  53.520  42.830  1.00  0.00           H
ATOM   4425  CE2 PHE A 928      34.270  53.300  40.880  1.00  0.00           C
ATOM   4426  HE2 PHE A 928      34.500  54.310  40.580  1.00  0.00           H
ATOM   4427  C   PHE A 928      36.910  50.700  43.370  1.00  0.00           C
ATOM   4428  O   PHE A 928      37.270  50.010  42.450  1.00  0.00           O
ATOM   4429  N   MET A 929      37.750  51.730  43.700  1.00  0.00           N
ATOM   4430  HN  MET A 929      37.490  52.200  44.550  1.00  0.00           H
ATOM   4431  CA  MET A 929      38.830  52.240  42.930  1.00  0.00           C
ATOM   4432  HA  MET A 929      38.310  52.300  41.980  1.00  0.00           H
ATOM   4433  CB  MET A 929      39.470  53.590  43.430  1.00  0.00           C
ATOM   4434  HB1 MET A 929      40.310  53.810  42.750  1.00  0.00           H
ATOM   4435  HB2 MET A 929      39.900  53.430  44.440  1.00  0.00           H
ATOM   4436  CG  MET A 929      38.570  54.760  43.680  1.00  0.00           C
ATOM   4437  HG1 MET A 929      38.970  55.470  44.450  1.00  0.00           H
ATOM   4438  HG2 MET A 929      37.630  54.390  44.130  1.00  0.00           H
ATOM   4439  SD  MET A 929      37.970  55.510  42.120  1.00  0.00           S
ATOM   4440  CE  MET A 929      39.600  56.230  41.630  1.00  0.00           C
ATOM   4441  HE1 MET A 929      40.310  55.440  41.280  1.00  0.00           H
ATOM   4442  HE2 MET A 929      40.010  56.790  42.500  1.00  0.00           H
ATOM   4443  HE3 MET A 929      39.460  56.830  40.710  1.00  0.00           H
ATOM   4444  C   MET A 929      39.910  51.280  42.540  1.00  0.00           C
ATOM   4445  O   MET A 929      40.220  51.220  41.380  1.00  0.00           O
ATOM   4446  N   ASP A 930      40.430  50.470  43.500  1.00  0.00           N
ATOM   4447  HN  ASP A 930      40.110  50.590  44.440  1.00  0.00           H
ATOM   4448  CA  ASP A 930      41.380  49.400  43.370  1.00  0.00           C
ATOM   4449  HA  ASP A 930      42.280  49.710  42.850  1.00  0.00           H
ATOM   4450  CB  ASP A 930      41.830  48.940  44.760  1.00  0.00           C
ATOM   4451  HB1 ASP A 930      42.440  48.030  44.600  1.00  0.00           H
ATOM   4452  HB2 ASP A 930      41.000  48.710  45.470  1.00  0.00           H
ATOM   4453  CG  ASP A 930      42.730  49.910  45.520  1.00  0.00           C
ATOM   4454  OD1 ASP A 930      43.090  49.670  46.690  1.00  0.00           O
ATOM   4455  OD2 ASP A 930      43.080  50.980  44.910  1.00  0.00           O
ATOM   4456  C   ASP A 930      40.990  48.270  42.580  1.00  0.00           C
ATOM   4457  O   ASP A 930      41.690  47.670  41.750  1.00  0.00           O
ATOM   4458  N   GLN A 931      39.680  47.870  42.940  1.00  0.00           N
ATOM   4459  HN  GLN A 931      39.160  48.490  43.510  1.00  0.00           H
ATOM   4460  CA  GLN A 931      39.080  46.700  42.340  1.00  0.00           C
ATOM   4461  HA  GLN A 931      39.610  45.780  42.470  1.00  0.00           H
ATOM   4462  CB  GLN A 931      37.610  46.640  42.850  1.00  0.00           C
ATOM   4463  HB1 GLN A 931      37.120  47.630  42.800  1.00  0.00           H
ATOM   4464  HB2 GLN A 931      37.630  46.430  43.940  1.00  0.00           H
ATOM   4465  CG  GLN A 931      36.730  45.450  42.340  1.00  0.00           C
ATOM   4466  HG1 GLN A 931      36.530  45.590  41.270  1.00  0.00           H
ATOM   4467  HG2 GLN A 931      35.730  45.460  42.820  1.00  0.00           H
ATOM   4468  CD  GLN A 931      37.310  43.970  42.560  1.00  0.00           C
ATOM   4469  OE1 GLN A 931      37.260  43.390  43.630  1.00  0.00           O
ATOM   4470  NE2 GLN A 931      37.980  43.470  41.460  1.00  0.00           N
ATOM   4471 HE21 GLN A 931      38.280  42.540  41.620  1.00  0.00           H
ATOM   4472 HE22 GLN A 931      38.170  44.010  40.640  1.00  0.00           H
ATOM   4473  C   GLN A 931      39.060  46.870  40.800  1.00  0.00           C
ATOM   4474  O   GLN A 931      39.440  46.030  39.970  1.00  0.00           O
ATOM   4475  N   GLN A 932      38.480  48.000  40.400  1.00  0.00           N
ATOM   4476  HN  GLN A 932      37.980  48.610  41.010  1.00  0.00           H
ATOM   4477  CA  GLN A 932      38.440  48.520  39.030  1.00  0.00           C
ATOM   4478  HA  GLN A 932      37.970  47.740  38.440  1.00  0.00           H
ATOM   4479  CB  GLN A 932      37.520  49.760  38.870  1.00  0.00           C
ATOM   4480  HB1 GLN A 932      37.600  50.000  37.790  1.00  0.00           H
ATOM   4481  HB2 GLN A 932      37.860  50.650  39.450  1.00  0.00           H
ATOM   4482  CG  GLN A 932      36.040  49.480  39.150  1.00  0.00           C
ATOM   4483  HG1 GLN A 932      35.480  50.400  38.910  1.00  0.00           H
ATOM   4484  HG2 GLN A 932      35.900  49.550  40.250  1.00  0.00           H
ATOM   4485  CD  GLN A 932      35.460  48.190  38.560  1.00  0.00           C
ATOM   4486  OE1 GLN A 932      34.780  47.340  39.200  1.00  0.00           O
ATOM   4487  NE2 GLN A 932      35.540  48.130  37.180  1.00  0.00           N
ATOM   4488 HE21 GLN A 932      36.160  48.790  36.740  1.00  0.00           H
ATOM   4489 HE22 GLN A 932      35.240  47.370  36.610  1.00  0.00           H
ATOM   4490  C   GLN A 932      39.780  48.810  38.440  1.00  0.00           C
ATOM   4491  O   GLN A 932      40.090  48.460  37.290  1.00  0.00           O
ATOM   4492  N   ILE A 933      40.670  49.340  39.260  1.00  0.00           N
ATOM   4493  HN  ILE A 933      40.330  49.770  40.090  1.00  0.00           H
ATOM   4494  CA  ILE A 933      42.050  49.510  38.750  1.00  0.00           C
ATOM   4495  HA  ILE A 933      41.950  50.210  37.920  1.00  0.00           H
ATOM   4496  CB  ILE A 933      42.900  50.250  39.860  1.00  0.00           C
ATOM   4497  HB  ILE A 933      42.390  50.150  40.840  1.00  0.00           H
ATOM   4498  CG2 ILE A 933      44.350  49.780  39.870  1.00  0.00           C
ATOM   4499 HG21 ILE A 933      44.460  48.710  40.140  1.00  0.00           H
ATOM   4500 HG22 ILE A 933      44.930  50.340  40.630  1.00  0.00           H
ATOM   4501 HG23 ILE A 933      44.750  49.930  38.840  1.00  0.00           H
ATOM   4502  CG1 ILE A 933      42.810  51.750  39.520  1.00  0.00           C
ATOM   4503 HG11 ILE A 933      41.740  51.960  39.280  1.00  0.00           H
ATOM   4504 HG12 ILE A 933      43.310  52.010  38.570  1.00  0.00           H
ATOM   4505  CD  ILE A 933      43.270  52.670  40.650  1.00  0.00           C
ATOM   4506  HD1 ILE A 933      42.690  53.600  40.470  1.00  0.00           H
ATOM   4507  HD2 ILE A 933      44.350  52.950  40.640  1.00  0.00           H
ATOM   4508  HD3 ILE A 933      42.890  52.310  41.640  1.00  0.00           H
ATOM   4509  C   ILE A 933      42.730  48.180  38.330  1.00  0.00           C
ATOM   4510  O   ILE A 933      43.240  48.050  37.170  1.00  0.00           O
ATOM   4511  N   THR A 934      42.610  47.200  39.160  1.00  0.00           N
ATOM   4512  HN  THR A 934      42.220  47.340  40.070  1.00  0.00           H
ATOM   4513  CA  THR A 934      43.030  45.840  38.920  1.00  0.00           C
ATOM   4514  HA  THR A 934      44.030  45.950  38.520  1.00  0.00           H
ATOM   4515  CB  THR A 934      43.140  45.070  40.250  1.00  0.00           C
ATOM   4516  HB  THR A 934      42.140  44.710  40.600  1.00  0.00           H
ATOM   4517  OG1 THR A 934      43.620  45.830  41.410  1.00  0.00           O
ATOM   4518  HG1 THR A 934      42.870  46.350  41.690  1.00  0.00           H
ATOM   4519  CG2 THR A 934      44.020  43.790  40.030  1.00  0.00           C
ATOM   4520 HG21 THR A 934      44.320  43.460  41.040  1.00  0.00           H
ATOM   4521 HG22 THR A 934      44.840  44.070  39.330  1.00  0.00           H
ATOM   4522 HG23 THR A 934      43.440  42.950  39.560  1.00  0.00           H
ATOM   4523  C   THR A 934      42.220  45.140  37.810  1.00  0.00           C
ATOM   4524  O   THR A 934      42.770  44.550  36.920  1.00  0.00           O
ATOM   4525  N   ALA A 935      40.860  45.340  37.830  1.00  0.00           N
ATOM   4526  HN  ALA A 935      40.450  45.900  38.540  1.00  0.00           H
ATOM   4527  CA  ALA A 935      39.910  44.750  36.940  1.00  0.00           C
ATOM   4528  HA  ALA A 935      40.040  43.690  37.050  1.00  0.00           H
ATOM   4529  CB  ALA A 935      38.500  45.100  37.340  1.00  0.00           C
ATOM   4530  HB1 ALA A 935      38.380  46.190  37.530  1.00  0.00           H
ATOM   4531  HB2 ALA A 935      38.390  44.630  38.340  1.00  0.00           H
ATOM   4532  HB3 ALA A 935      37.690  44.640  36.730  1.00  0.00           H
ATOM   4533  C   ALA A 935      40.110  45.120  35.470  1.00  0.00           C
ATOM   4534  O   ALA A 935      40.020  44.330  34.560  1.00  0.00           O
ATOM   4535  N   VAL A 936      40.360  46.390  35.130  1.00  0.00           N
ATOM   4536  HN  VAL A 936      40.380  47.100  35.840  1.00  0.00           H
ATOM   4537  CA  VAL A 936      40.580  46.760  33.700  1.00  0.00           C
ATOM   4538  HA  VAL A 936      39.830  46.270  33.100  1.00  0.00           H
ATOM   4539  CB  VAL A 936      40.530  48.290  33.490  1.00  0.00           C
ATOM   4540  HB  VAL A 936      41.280  48.860  34.080  1.00  0.00           H
ATOM   4541  CG1 VAL A 936      40.910  48.610  32.080  1.00  0.00           C
ATOM   4542 HG11 VAL A 936      40.710  49.670  31.810  1.00  0.00           H
ATOM   4543 HG12 VAL A 936      40.400  47.940  31.350  1.00  0.00           H
ATOM   4544 HG13 VAL A 936      42.010  48.570  32.000  1.00  0.00           H
ATOM   4545  CG2 VAL A 936      39.180  48.750  33.730  1.00  0.00           C
ATOM   4546 HG21 VAL A 936      38.530  48.040  33.160  1.00  0.00           H
ATOM   4547 HG22 VAL A 936      38.950  49.830  33.550  1.00  0.00           H
ATOM   4548 HG23 VAL A 936      38.820  48.610  34.780  1.00  0.00           H
ATOM   4549  C   VAL A 936      41.810  46.210  33.050  1.00  0.00           C
ATOM   4550  O   VAL A 936      41.770  45.530  31.980  1.00  0.00           O
ATOM   4551  N   ILE A 937      42.970  46.180  33.760  1.00  0.00           N
ATOM   4552  HN  ILE A 937      42.930  46.510  34.700  1.00  0.00           H
ATOM   4553  CA  ILE A 937      44.230  45.770  33.150  1.00  0.00           C
ATOM   4554  HA  ILE A 937      44.240  46.180  32.140  1.00  0.00           H
ATOM   4555  CB  ILE A 937      45.350  46.360  34.000  1.00  0.00           C
ATOM   4556  HB  ILE A 937      45.140  47.400  34.340  1.00  0.00           H
ATOM   4557  CG2 ILE A 937      45.560  45.450  35.270  1.00  0.00           C
ATOM   4558 HG21 ILE A 937      44.620  45.430  35.850  1.00  0.00           H
ATOM   4559 HG22 ILE A 937      46.460  45.700  35.880  1.00  0.00           H
ATOM   4560 HG23 ILE A 937      45.680  44.370  35.050  1.00  0.00           H
ATOM   4561  CG1 ILE A 937      46.790  46.370  33.360  1.00  0.00           C
ATOM   4562 HG11 ILE A 937      46.980  45.310  33.120  1.00  0.00           H
ATOM   4563 HG12 ILE A 937      47.500  46.690  34.140  1.00  0.00           H
ATOM   4564  CD  ILE A 937      46.880  47.160  32.060  1.00  0.00           C
ATOM   4565  HD1 ILE A 937      47.890  47.380  31.640  1.00  0.00           H
ATOM   4566  HD2 ILE A 937      46.430  48.160  32.190  1.00  0.00           H
ATOM   4567  HD3 ILE A 937      46.330  46.610  31.270  1.00  0.00           H
ATOM   4568  C   ILE A 937      44.280  44.200  33.030  1.00  0.00           C
ATOM   4569  O   ILE A 937      44.980  43.660  32.180  1.00  0.00           O
ATOM   4570  N   ILE A 938      43.460  43.430  33.800  1.00  0.00           N
ATOM   4571  HN  ILE A 938      42.890  43.930  34.450  1.00  0.00           H
ATOM   4572  CA  ILE A 938      43.370  42.040  33.710  1.00  0.00           C
ATOM   4573  HA  ILE A 938      44.310  41.630  33.340  1.00  0.00           H
ATOM   4574  CB  ILE A 938      43.190  41.670  35.210  1.00  0.00           C
ATOM   4575  HB  ILE A 938      42.360  42.220  35.700  1.00  0.00           H
ATOM   4576  CG2 ILE A 938      42.770  40.170  35.200  1.00  0.00           C
ATOM   4577 HG21 ILE A 938      42.890  39.720  36.200  1.00  0.00           H
ATOM   4578 HG22 ILE A 938      43.380  39.820  34.340  1.00  0.00           H
ATOM   4579 HG23 ILE A 938      41.690  40.180  34.950  1.00  0.00           H
ATOM   4580  CG1 ILE A 938      44.520  41.720  36.040  1.00  0.00           C
ATOM   4581 HG11 ILE A 938      44.410  41.080  36.940  1.00  0.00           H
ATOM   4582 HG12 ILE A 938      44.660  42.790  36.330  1.00  0.00           H
ATOM   4583  CD  ILE A 938      45.800  41.200  35.370  1.00  0.00           C
ATOM   4584  HD1 ILE A 938      46.070  41.940  34.590  1.00  0.00           H
ATOM   4585  HD2 ILE A 938      45.830  40.150  34.990  1.00  0.00           H
ATOM   4586  HD3 ILE A 938      46.660  41.240  36.070  1.00  0.00           H
ATOM   4587  C   ILE A 938      42.310  41.600  32.770  1.00  0.00           C
ATOM   4588  O   ILE A 938      42.250  40.480  32.260  1.00  0.00           O
ATOM   4589  N   ASN A 939      41.420  42.530  32.310  1.00  0.00           N
ATOM   4590  HN  ASN A 939      41.340  43.440  32.700  1.00  0.00           H
ATOM   4591  CA  ASN A 939      40.500  42.210  31.210  1.00  0.00           C
ATOM   4592  HA  ASN A 939      40.310  41.150  31.070  1.00  0.00           H
ATOM   4593  CB  ASN A 939      39.020  42.760  31.410  1.00  0.00           C
ATOM   4594  HB1 ASN A 939      38.310  42.760  30.570  1.00  0.00           H
ATOM   4595  HB2 ASN A 939      39.150  43.800  31.780  1.00  0.00           H
ATOM   4596  CG  ASN A 939      38.420  41.880  32.440  1.00  0.00           C
ATOM   4597  OD1 ASN A 939      37.910  40.790  32.210  1.00  0.00           O
ATOM   4598  ND2 ASN A 939      38.300  42.510  33.660  1.00  0.00           N
ATOM   4599 HD21 ASN A 939      38.830  43.330  33.840  1.00  0.00           H
ATOM   4600 HD22 ASN A 939      37.770  42.280  34.480  1.00  0.00           H
ATOM   4601  C   ASN A 939      40.900  42.720  29.780  1.00  0.00           C
ATOM   4602  O   ASN A 939      40.160  42.640  28.800  1.00  0.00           O
ATOM   4603  N   ARG A 940      42.110  43.120  29.640  1.00  0.00           N
ATOM   4604  HN  ARG A 940      42.690  43.250  30.440  1.00  0.00           H
ATOM   4605  CA  ARG A 940      42.680  43.840  28.450  1.00  0.00           C
ATOM   4606  HA  ARG A 940      41.800  43.990  27.820  1.00  0.00           H
ATOM   4607  CB  ARG A 940      43.270  45.200  28.770  1.00  0.00           C
ATOM   4608  HB1 ARG A 940      44.020  45.690  28.110  1.00  0.00           H
ATOM   4609  HB2 ARG A 940      43.830  45.160  29.730  1.00  0.00           H
ATOM   4610  CG  ARG A 940      42.230  46.380  29.010  1.00  0.00           C
ATOM   4611  HG1 ARG A 940      42.640  47.250  29.580  1.00  0.00           H
ATOM   4612  HG2 ARG A 940      41.390  46.070  29.660  1.00  0.00           H
ATOM   4613  CD  ARG A 940      41.460  46.930  27.830  1.00  0.00           C
ATOM   4614  HD1 ARG A 940      40.660  46.220  27.520  1.00  0.00           H
ATOM   4615  HD2 ARG A 940      42.050  47.180  26.930  1.00  0.00           H
ATOM   4616  NE  ARG A 940      40.700  48.180  28.320  1.00  0.00           N
ATOM   4617  HE  ARG A 940      39.720  48.120  28.510  1.00  0.00           H
ATOM   4618  CZ  ARG A 940      41.170  49.450  28.400  1.00  0.00           C
ATOM   4619  NH1 ARG A 940      40.360  50.370  28.930  1.00  0.00           N
ATOM   4620 HH11 ARG A 940      39.390  50.230  29.110  1.00  0.00           H
ATOM   4621 HH12 ARG A 940      40.710  51.310  28.900  1.00  0.00           H
ATOM   4622  NH2 ARG A 940      42.370  49.760  27.940  1.00  0.00           N
ATOM   4623 HH21 ARG A 940      43.070  49.150  27.590  1.00  0.00           H
ATOM   4624 HH22 ARG A 940      42.640  50.720  27.960  1.00  0.00           H
ATOM   4625  C   ARG A 940      43.740  43.020  27.810  1.00  0.00           C
ATOM   4626  O   ARG A 940      44.600  42.400  28.460  1.00  0.00           O
ATOM   4627  N   LYS A 941      43.780  43.120  26.490  1.00  0.00           N
ATOM   4628  HN  LYS A 941      43.070  43.620  25.990  1.00  0.00           H
ATOM   4629  CA  LYS A 941      44.810  42.510  25.690  1.00  0.00           C
ATOM   4630  HA  LYS A 941      44.620  42.680  24.640  1.00  0.00           H
ATOM   4631  CB  LYS A 941      46.210  43.260  25.880  1.00  0.00           C
ATOM   4632  HB1 LYS A 941      46.910  43.000  25.070  1.00  0.00           H
ATOM   4633  HB2 LYS A 941      46.750  42.880  26.780  1.00  0.00           H
ATOM   4634  CG  LYS A 941      46.020  44.760  26.040  1.00  0.00           C
ATOM   4635  HG1 LYS A 941      45.720  44.960  27.080  1.00  0.00           H
ATOM   4636  HG2 LYS A 941      45.270  45.190  25.350  1.00  0.00           H
ATOM   4637  CD  LYS A 941      47.330  45.600  25.740  1.00  0.00           C
ATOM   4638  HD1 LYS A 941      47.140  46.680  25.900  1.00  0.00           H
ATOM   4639  HD2 LYS A 941      47.620  45.380  24.680  1.00  0.00           H
ATOM   4640  CE  LYS A 941      48.530  45.160  26.560  1.00  0.00           C
ATOM   4641  HE1 LYS A 941      49.470  45.640  26.240  1.00  0.00           H
ATOM   4642  HE2 LYS A 941      48.600  44.040  26.540  1.00  0.00           H
ATOM   4643  NZ  LYS A 941      48.310  45.480  27.980  1.00  0.00           N
ATOM   4644  HZ1 LYS A 941      49.140  45.340  28.590  1.00  0.00           H
ATOM   4645  HZ2 LYS A 941      47.540  45.010  28.480  1.00  0.00           H
ATOM   4646  HZ3 LYS A 941      48.200  46.500  28.080  1.00  0.00           H
ATOM   4647  C   LYS A 941      45.000  40.920  25.740  1.00  0.00           C
ATOM   4648  O   LYS A 941      44.050  40.150  25.450  1.00  0.00           O
ATOM   4649  N   GLU A 942      46.150  40.460  26.180  1.00  0.00           N
ATOM   4650  HN  GLU A 942      46.910  41.060  26.360  1.00  0.00           H
ATOM   4651  CA  GLU A 942      46.460  39.040  26.380  1.00  0.00           C
ATOM   4652  HA  GLU A 942      45.710  38.540  25.800  1.00  0.00           H
ATOM   4653  CB  GLU A 942      47.850  38.740  25.810  1.00  0.00           C
ATOM   4654  HB1 GLU A 942      48.180  37.770  26.250  1.00  0.00           H
ATOM   4655  HB2 GLU A 942      48.610  39.520  26.030  1.00  0.00           H
ATOM   4656  CG  GLU A 942      47.840  38.510  24.250  1.00  0.00           C
ATOM   4657  HG1 GLU A 942      48.020  39.530  23.820  1.00  0.00           H
ATOM   4658  HG2 GLU A 942      46.900  38.120  23.800  1.00  0.00           H
ATOM   4659  CD  GLU A 942      48.950  37.590  23.790  1.00  0.00           C
ATOM   4660  OE1 GLU A 942      48.860  36.620  22.950  1.00  0.00           O
ATOM   4661  OE2 GLU A 942      50.150  37.900  24.200  1.00  0.00           O
ATOM   4662  C   GLU A 942      46.380  38.550  27.910  1.00  0.00           C
ATOM   4663  O   GLU A 942      46.900  37.550  28.320  1.00  0.00           O
ATOM   4664  N   HSD A 943      45.650  39.360  28.670  1.00  0.00           N
ATOM   4665  HN  HSD A 943      45.420  40.280  28.360  1.00  0.00           H
ATOM   4666  CA  HSD A 943      45.340  38.960  30.080  1.00  0.00           C
ATOM   4667  HA  HSD A 943      46.110  38.270  30.410  1.00  0.00           H
ATOM   4668  CB  HSD A 943      45.480  40.210  30.930  1.00  0.00           C
ATOM   4669  HB1 HSD A 943      45.010  40.010  31.920  1.00  0.00           H
ATOM   4670  HB2 HSD A 943      44.850  41.030  30.500  1.00  0.00           H
ATOM   4671  ND1 HSD A 943      47.140  41.810  31.950  1.00  0.00           N
ATOM   4672  HD1 HSD A 943      46.420  42.430  32.260  1.00  0.00           H
ATOM   4673  CG  HSD A 943      46.880  40.720  31.150  1.00  0.00           C
ATOM   4674  CE1 HSD A 943      48.540  41.910  32.070  1.00  0.00           C
ATOM   4675  HE1 HSD A 943      49.040  42.770  32.500  1.00  0.00           H
ATOM   4676  NE2 HSD A 943      49.070  40.940  31.310  1.00  0.00           N
ATOM   4677  CD2 HSD A 943      48.060  40.190  30.810  1.00  0.00           C
ATOM   4678  HD2 HSD A 943      48.380  39.340  30.220  1.00  0.00           H
ATOM   4679  C   HSD A 943      43.910  38.290  30.210  1.00  0.00           C
ATOM   4680  O   HSD A 943      43.450  37.740  31.200  1.00  0.00           O
ATOM   4681  N   LYS A 944      43.170  38.370  29.050  1.00  0.00           N
ATOM   4682  HN  LYS A 944      43.620  38.700  28.220  1.00  0.00           H
ATOM   4683  CA  LYS A 944      41.810  37.910  28.880  1.00  0.00           C
ATOM   4684  HA  LYS A 944      41.180  38.440  29.590  1.00  0.00           H
ATOM   4685  CB  LYS A 944      41.300  38.300  27.420  1.00  0.00           C
ATOM   4686  HB1 LYS A 944      40.260  37.950  27.330  1.00  0.00           H
ATOM   4687  HB2 LYS A 944      41.790  37.700  26.620  1.00  0.00           H
ATOM   4688  CG  LYS A 944      41.350  39.800  27.150  1.00  0.00           C
ATOM   4689  HG1 LYS A 944      42.390  40.190  27.290  1.00  0.00           H
ATOM   4690  HG2 LYS A 944      40.700  40.240  27.930  1.00  0.00           H
ATOM   4691  CD  LYS A 944      40.830  40.140  25.770  1.00  0.00           C
ATOM   4692  HD1 LYS A 944      41.070  39.270  25.110  1.00  0.00           H
ATOM   4693  HD2 LYS A 944      41.500  40.920  25.340  1.00  0.00           H
ATOM   4694  CE  LYS A 944      39.360  40.660  25.530  1.00  0.00           C
ATOM   4695  HE1 LYS A 944      38.670  39.950  26.030  1.00  0.00           H
ATOM   4696  HE2 LYS A 944      39.110  40.740  24.460  1.00  0.00           H
ATOM   4697  NZ  LYS A 944      39.170  42.040  26.120  1.00  0.00           N
ATOM   4698  HZ1 LYS A 944      38.280  42.470  25.780  1.00  0.00           H
ATOM   4699  HZ2 LYS A 944      39.970  42.600  25.810  1.00  0.00           H
ATOM   4700  HZ3 LYS A 944      39.130  42.010  27.160  1.00  0.00           H
ATOM   4701  C   LYS A 944      41.590  36.430  29.100  1.00  0.00           C
ATOM   4702  O   LYS A 944      42.440  35.560  28.990  1.00  0.00           O
ATOM   4703  N   LEU A 945      40.440  36.090  29.730  1.00  0.00           N
ATOM   4704  HN  LEU A 945      39.770  36.740  30.080  1.00  0.00           H
ATOM   4705  CA  LEU A 945      40.100  34.760  30.160  1.00  0.00           C
ATOM   4706  HA  LEU A 945      40.980  34.140  30.030  1.00  0.00           H
ATOM   4707  CB  LEU A 945      39.670  34.790  31.690  1.00  0.00           C
ATOM   4708  HB1 LEU A 945      38.790  35.470  31.740  1.00  0.00           H
ATOM   4709  HB2 LEU A 945      40.520  35.310  32.170  1.00  0.00           H
ATOM   4710  CG  LEU A 945      39.130  33.460  32.260  1.00  0.00           C
ATOM   4711  HG  LEU A 945      38.120  33.240  31.830  1.00  0.00           H
ATOM   4712  CD1 LEU A 945      40.070  32.260  32.060  1.00  0.00           C
ATOM   4713 HD11 LEU A 945      39.540  31.380  32.460  1.00  0.00           H
ATOM   4714 HD12 LEU A 945      41.020  32.500  32.590  1.00  0.00           H
ATOM   4715 HD13 LEU A 945      40.150  32.210  30.950  1.00  0.00           H
ATOM   4716  CD2 LEU A 945      38.830  33.810  33.720  1.00  0.00           C
ATOM   4717 HD21 LEU A 945      38.340  34.820  33.750  1.00  0.00           H
ATOM   4718 HD22 LEU A 945      39.730  34.010  34.340  1.00  0.00           H
ATOM   4719 HD23 LEU A 945      38.050  33.250  34.290  1.00  0.00           H
ATOM   4720  C   LEU A 945      39.000  34.270  29.210  1.00  0.00           C
ATOM   4721  O   LEU A 945      37.940  34.870  29.020  1.00  0.00           O
ATOM   4722  N   LYS A 946      39.250  33.130  28.510  1.00  0.00           N
ATOM   4723  HN  LYS A 946      40.150  32.720  28.610  1.00  0.00           H
ATOM   4724  CA  LYS A 946      38.270  32.560  27.570  1.00  0.00           C
ATOM   4725  HA  LYS A 946      37.870  33.440  27.070  1.00  0.00           H
ATOM   4726  CB  LYS A 946      39.040  31.770  26.500  1.00  0.00           C
ATOM   4727  HB1 LYS A 946      38.360  31.250  25.790  1.00  0.00           H
ATOM   4728  HB2 LYS A 946      39.620  30.940  26.940  1.00  0.00           H
ATOM   4729  CG  LYS A 946      39.870  32.770  25.630  1.00  0.00           C
ATOM   4730  HG1 LYS A 946      40.640  33.280  26.230  1.00  0.00           H
ATOM   4731  HG2 LYS A 946      39.140  33.530  25.280  1.00  0.00           H
ATOM   4732  CD  LYS A 946      40.700  31.980  24.540  1.00  0.00           C
ATOM   4733  HD1 LYS A 946      40.840  32.640  23.660  1.00  0.00           H
ATOM   4734  HD2 LYS A 946      40.180  31.120  24.080  1.00  0.00           H
ATOM   4735  CE  LYS A 946      42.160  31.600  24.910  1.00  0.00           C
ATOM   4736  HE1 LYS A 946      42.690  32.330  25.560  1.00  0.00           H
ATOM   4737  HE2 LYS A 946      42.720  31.460  23.960  1.00  0.00           H
ATOM   4738  NZ  LYS A 946      42.370  30.360  25.730  1.00  0.00           N
ATOM   4739  HZ1 LYS A 946      43.360  30.040  25.830  1.00  0.00           H
ATOM   4740  HZ2 LYS A 946      41.730  29.650  25.340  1.00  0.00           H
ATOM   4741  HZ3 LYS A 946      42.060  30.470  26.720  1.00  0.00           H
ATOM   4742  C   LYS A 946      37.120  31.870  28.180  1.00  0.00           C
ATOM   4743  O   LYS A 946      36.030  32.010  27.730  1.00  0.00           O
ATOM   4744  N   LYS A 947      37.260  31.410  29.460  1.00  0.00           N
ATOM   4745  HN  LYS A 947      38.180  31.370  29.830  1.00  0.00           H
ATOM   4746  CA  LYS A 947      36.140  30.890  30.290  1.00  0.00           C
ATOM   4747  HA  LYS A 947      35.570  30.180  29.710  1.00  0.00           H
ATOM   4748  CB  LYS A 947      36.580  30.080  31.490  1.00  0.00           C
ATOM   4749  HB1 LYS A 947      35.760  29.510  31.980  1.00  0.00           H
ATOM   4750  HB2 LYS A 947      36.880  30.760  32.310  1.00  0.00           H
ATOM   4751  CG  LYS A 947      37.640  29.030  31.030  1.00  0.00           C
ATOM   4752  HG1 LYS A 947      38.510  29.570  30.590  1.00  0.00           H
ATOM   4753  HG2 LYS A 947      37.140  28.480  30.210  1.00  0.00           H
ATOM   4754  CD  LYS A 947      38.200  27.930  31.980  1.00  0.00           C
ATOM   4755  HD1 LYS A 947      37.330  27.280  32.250  1.00  0.00           H
ATOM   4756  HD2 LYS A 947      38.510  28.350  32.950  1.00  0.00           H
ATOM   4757  CE  LYS A 947      39.220  26.850  31.530  1.00  0.00           C
ATOM   4758  HE1 LYS A 947      40.140  27.350  31.170  1.00  0.00           H
ATOM   4759  HE2 LYS A 947      38.760  26.210  30.730  1.00  0.00           H
ATOM   4760  NZ  LYS A 947      39.550  25.890  32.590  1.00  0.00           N
ATOM   4761  HZ1 LYS A 947      40.300  25.190  32.400  1.00  0.00           H
ATOM   4762  HZ2 LYS A 947      38.690  25.310  32.740  1.00  0.00           H
ATOM   4763  HZ3 LYS A 947      39.690  26.380  33.500  1.00  0.00           H
ATOM   4764  C   LYS A 947      35.070  31.900  30.720  1.00  0.00           C
ATOM   4765  O   LYS A 947      33.880  31.610  30.930  1.00  0.00           O
ATOM   4766  N   GLY A 948      35.550  33.160  30.780  1.00  0.00           N
ATOM   4767  HN  GLY A 948      36.370  33.300  30.220  1.00  0.00           H
ATOM   4768  CA  GLY A 948      34.990  34.430  31.290  1.00  0.00           C
ATOM   4769  HA1 GLY A 948      34.130  34.710  30.690  1.00  0.00           H
ATOM   4770  HA2 GLY A 948      35.780  35.150  31.380  1.00  0.00           H
ATOM   4771  C   GLY A 948      34.290  34.370  32.620  1.00  0.00           C
ATOM   4772  O   GLY A 948      33.950  33.310  33.120  1.00  0.00           O
ATOM   4773  N   ALA A 949      34.050  35.580  33.240  1.00  0.00           N
ATOM   4774  HN  ALA A 949      34.390  36.470  32.940  1.00  0.00           H
ATOM   4775  CA  ALA A 949      33.260  35.700  34.430  1.00  0.00           C
ATOM   4776  HA  ALA A 949      32.500  34.930  34.520  1.00  0.00           H
ATOM   4777  CB  ALA A 949      34.150  35.700  35.670  1.00  0.00           C
ATOM   4778  HB1 ALA A 949      33.560  35.930  36.590  1.00  0.00           H
ATOM   4779  HB2 ALA A 949      34.940  36.490  35.560  1.00  0.00           H
ATOM   4780  HB3 ALA A 949      34.610  34.700  35.810  1.00  0.00           H
ATOM   4781  C   ALA A 949      32.440  37.010  34.330  1.00  0.00           C
ATOM   4782  O   ALA A 949      32.860  37.920  33.560  1.00  0.00           O
ATOM   4783  N   GLY A 950      31.240  37.120  35.080  1.00  0.00           N
ATOM   4784  HN  GLY A 950      31.000  36.320  35.600  1.00  0.00           H
ATOM   4785  CA  GLY A 950      30.430  38.350  35.330  1.00  0.00           C
ATOM   4786  HA1 GLY A 950      29.680  38.030  36.060  1.00  0.00           H
ATOM   4787  HA2 GLY A 950      30.120  38.840  34.420  1.00  0.00           H
ATOM   4788  C   GLY A 950      31.250  39.410  36.010  1.00  0.00           C
ATOM   4789  O   GLY A 950      32.040  39.250  36.950  1.00  0.00           O
ATOM   4790  N   TYR A 951      31.170  40.650  35.540  1.00  0.00           N
ATOM   4791  HN  TYR A 951      30.650  40.790  34.700  1.00  0.00           H
ATOM   4792  CA  TYR A 951      32.060  41.760  35.720  1.00  0.00           C
ATOM   4793  HA  TYR A 951      33.060  41.370  35.770  1.00  0.00           H
ATOM   4794  CB  TYR A 951      31.760  42.560  34.350  1.00  0.00           C
ATOM   4795  HB1 TYR A 951      30.710  42.940  34.400  1.00  0.00           H
ATOM   4796  HB2 TYR A 951      31.750  41.830  33.510  1.00  0.00           H
ATOM   4797  CG  TYR A 951      32.750  43.720  34.240  1.00  0.00           C
ATOM   4798  CD1 TYR A 951      32.360  44.970  34.590  1.00  0.00           C
ATOM   4799  HD1 TYR A 951      31.390  45.200  35.020  1.00  0.00           H
ATOM   4800  CE1 TYR A 951      33.300  45.980  34.630  1.00  0.00           C
ATOM   4801  HE1 TYR A 951      32.960  46.900  35.050  1.00  0.00           H
ATOM   4802  CZ  TYR A 951      34.600  45.840  34.110  1.00  0.00           C
ATOM   4803  OH  TYR A 951      35.510  46.900  34.140  1.00  0.00           O
ATOM   4804  HH  TYR A 951      36.010  46.740  33.340  1.00  0.00           H
ATOM   4805  CD2 TYR A 951      34.030  43.510  33.630  1.00  0.00           C
ATOM   4806  HD2 TYR A 951      34.330  42.570  33.220  1.00  0.00           H
ATOM   4807  CE2 TYR A 951      34.930  44.590  33.580  1.00  0.00           C
ATOM   4808  HE2 TYR A 951      35.890  44.360  33.130  1.00  0.00           H
ATOM   4809  C   TYR A 951      31.650  42.730  36.880  1.00  0.00           C
ATOM   4810  O   TYR A 951      32.380  43.650  37.240  1.00  0.00           O
ATOM   4811  N   HSD A 952      30.520  42.470  37.550  1.00  0.00           N
ATOM   4812  HN  HSD A 952      29.830  41.900  37.110  1.00  0.00           H
ATOM   4813  CA  HSD A 952      30.250  43.040  38.880  1.00  0.00           C
ATOM   4814  HA  HSD A 952      31.010  43.730  39.210  1.00  0.00           H
ATOM   4815  CB  HSD A 952      28.920  43.810  38.810  1.00  0.00           C
ATOM   4816  HB1 HSD A 952      29.020  44.800  38.300  1.00  0.00           H
ATOM   4817  HB2 HSD A 952      28.410  43.970  39.790  1.00  0.00           H
ATOM   4818  ND1 HSD A 952      27.350  43.430  36.720  1.00  0.00           N
ATOM   4819  HD1 HSD A 952      27.640  44.190  36.140  1.00  0.00           H
ATOM   4820  CG  HSD A 952      27.800  43.200  38.020  1.00  0.00           C
ATOM   4821  CE1 HSD A 952      26.360  42.540  36.510  1.00  0.00           C
ATOM   4822  HE1 HSD A 952      25.790  42.550  35.580  1.00  0.00           H
ATOM   4823  NE2 HSD A 952      26.170  41.720  37.550  1.00  0.00           N
ATOM   4824  CD2 HSD A 952      26.990  42.240  38.520  1.00  0.00           C
ATOM   4825  HD2 HSD A 952      27.040  41.790  39.500  1.00  0.00           H
ATOM   4826  C   HSD A 952      30.210  41.970  39.980  1.00  0.00           C
ATOM   4827  O   HSD A 952      30.030  42.160  41.190  1.00  0.00           O
ATOM   4828  N   LEU A 953      30.460  40.660  39.660  1.00  0.00           N
ATOM   4829  HN  LEU A 953      30.650  40.350  38.730  1.00  0.00           H
ATOM   4830  CA  LEU A 953      30.580  39.660  40.660  1.00  0.00           C
ATOM   4831  HA  LEU A 953      29.710  39.790  41.300  1.00  0.00           H
ATOM   4832  CB  LEU A 953      30.760  38.170  40.020  1.00  0.00           C
ATOM   4833  HB1 LEU A 953      30.850  37.560  40.950  1.00  0.00           H
ATOM   4834  HB2 LEU A 953      31.710  38.180  39.440  1.00  0.00           H
ATOM   4835  CG  LEU A 953      29.490  37.720  39.190  1.00  0.00           C
ATOM   4836  HG  LEU A 953      29.330  38.430  38.360  1.00  0.00           H
ATOM   4837  CD1 LEU A 953      29.880  36.420  38.450  1.00  0.00           C
ATOM   4838 HD11 LEU A 953      30.640  36.640  37.660  1.00  0.00           H
ATOM   4839 HD12 LEU A 953      29.050  35.920  37.920  1.00  0.00           H
ATOM   4840 HD13 LEU A 953      30.230  35.790  39.290  1.00  0.00           H
ATOM   4841  CD2 LEU A 953      28.150  37.790  39.950  1.00  0.00           C
ATOM   4842 HD21 LEU A 953      27.250  37.750  39.320  1.00  0.00           H
ATOM   4843 HD22 LEU A 953      28.070  38.720  40.550  1.00  0.00           H
ATOM   4844 HD23 LEU A 953      28.150  36.890  40.610  1.00  0.00           H
ATOM   4845  C   LEU A 953      31.770  39.840  41.560  1.00  0.00           C
ATOM   4846  O   LEU A 953      31.630  39.570  42.750  1.00  0.00           O
ATOM   4847  N   ASP A 954      33.000  40.190  41.070  1.00  0.00           N
ATOM   4848  HN  ASP A 954      33.060  40.380  40.100  1.00  0.00           H
ATOM   4849  CA  ASP A 954      34.160  40.550  41.880  1.00  0.00           C
ATOM   4850  HA  ASP A 954      34.480  39.650  42.380  1.00  0.00           H
ATOM   4851  CB  ASP A 954      35.330  40.970  40.930  1.00  0.00           C
ATOM   4852  HB1 ASP A 954      35.650  40.040  40.440  1.00  0.00           H
ATOM   4853  HB2 ASP A 954      36.150  41.360  41.570  1.00  0.00           H
ATOM   4854  CG  ASP A 954      34.960  41.940  39.820  1.00  0.00           C
ATOM   4855  OD1 ASP A 954      33.860  42.020  39.370  1.00  0.00           O
ATOM   4856  OD2 ASP A 954      36.000  42.700  39.330  1.00  0.00           O
ATOM   4857  HD2 ASP A 954      35.640  43.410  38.790  1.00  0.00           H
ATOM   4858  C   ASP A 954      33.910  41.620  43.010  1.00  0.00           C
ATOM   4859  O   ASP A 954      34.340  41.350  44.130  1.00  0.00           O
ATOM   4860  N   LEU A 955      33.200  42.710  42.760  1.00  0.00           N
ATOM   4861  HN  LEU A 955      32.940  42.770  41.790  1.00  0.00           H
ATOM   4862  CA  LEU A 955      32.810  43.610  43.740  1.00  0.00           C
ATOM   4863  HA  LEU A 955      33.660  43.930  44.350  1.00  0.00           H
ATOM   4864  CB  LEU A 955      32.290  44.950  43.180  1.00  0.00           C
ATOM   4865  HB1 LEU A 955      31.350  44.690  42.650  1.00  0.00           H
ATOM   4866  HB2 LEU A 955      33.080  45.190  42.450  1.00  0.00           H
ATOM   4867  CG  LEU A 955      32.120  46.140  44.070  1.00  0.00           C
ATOM   4868  HG  LEU A 955      31.500  45.900  44.970  1.00  0.00           H
ATOM   4869  CD1 LEU A 955      33.410  46.780  44.690  1.00  0.00           C
ATOM   4870 HD11 LEU A 955      34.300  46.120  44.700  1.00  0.00           H
ATOM   4871 HD12 LEU A 955      33.140  47.100  45.720  1.00  0.00           H
ATOM   4872 HD13 LEU A 955      33.860  47.540  44.000  1.00  0.00           H
ATOM   4873  CD2 LEU A 955      31.410  47.190  43.200  1.00  0.00           C
ATOM   4874 HD21 LEU A 955      30.470  46.780  42.790  1.00  0.00           H
ATOM   4875 HD22 LEU A 955      32.040  47.480  42.330  1.00  0.00           H
ATOM   4876 HD23 LEU A 955      31.090  48.110  43.730  1.00  0.00           H
ATOM   4877  C   LEU A 955      31.700  43.160  44.590  1.00  0.00           C
ATOM   4878  O   LEU A 955      31.720  43.380  45.770  1.00  0.00           O
ATOM   4879  N   LEU A 956      30.730  42.420  44.020  1.00  0.00           N
ATOM   4880  HN  LEU A 956      30.860  42.180  43.060  1.00  0.00           H
ATOM   4881  CA  LEU A 956      29.730  41.620  44.830  1.00  0.00           C
ATOM   4882  HA  LEU A 956      29.160  42.400  45.320  1.00  0.00           H
ATOM   4883  CB  LEU A 956      28.740  40.850  43.910  1.00  0.00           C
ATOM   4884  HB1 LEU A 956      29.260  39.940  43.510  1.00  0.00           H
ATOM   4885  HB2 LEU A 956      28.470  41.500  43.050  1.00  0.00           H
ATOM   4886  CG  LEU A 956      27.570  40.310  44.690  1.00  0.00           C
ATOM   4887  HG  LEU A 956      27.860  39.470  45.350  1.00  0.00           H
ATOM   4888  CD1 LEU A 956      26.790  41.360  45.490  1.00  0.00           C
ATOM   4889 HD11 LEU A 956      25.820  41.070  45.940  1.00  0.00           H
ATOM   4890 HD12 LEU A 956      26.640  42.320  44.970  1.00  0.00           H
ATOM   4891 HD13 LEU A 956      27.410  41.730  46.340  1.00  0.00           H
ATOM   4892  CD2 LEU A 956      26.650  39.570  43.660  1.00  0.00           C
ATOM   4893 HD21 LEU A 956      25.740  39.280  44.240  1.00  0.00           H
ATOM   4894 HD22 LEU A 956      27.090  38.590  43.380  1.00  0.00           H
ATOM   4895 HD23 LEU A 956      26.440  40.210  42.780  1.00  0.00           H
ATOM   4896  C   LEU A 956      30.310  40.680  45.880  1.00  0.00           C
ATOM   4897  O   LEU A 956      29.980  40.820  47.030  1.00  0.00           O
ATOM   4898  N   MET A 957      31.290  39.810  45.490  1.00  0.00           N
ATOM   4899  HN  MET A 957      31.510  39.830  44.520  1.00  0.00           H
ATOM   4900  CA  MET A 957      32.020  38.770  46.280  1.00  0.00           C
ATOM   4901  HA  MET A 957      31.150  38.350  46.750  1.00  0.00           H
ATOM   4902  CB  MET A 957      32.730  37.640  45.450  1.00  0.00           C
ATOM   4903  HB1 MET A 957      33.300  37.120  46.250  1.00  0.00           H
ATOM   4904  HB2 MET A 957      33.460  38.140  44.800  1.00  0.00           H
ATOM   4905  CG  MET A 957      31.730  36.700  44.740  1.00  0.00           C
ATOM   4906  HG1 MET A 957      31.110  37.350  44.100  1.00  0.00           H
ATOM   4907  HG2 MET A 957      31.020  36.210  45.440  1.00  0.00           H
ATOM   4908  SD  MET A 957      32.580  35.610  43.550  1.00  0.00           S
ATOM   4909  CE  MET A 957      31.020  35.030  42.940  1.00  0.00           C
ATOM   4910  HE1 MET A 957      31.270  34.170  42.280  1.00  0.00           H
ATOM   4911  HE2 MET A 957      30.410  35.830  42.470  1.00  0.00           H
ATOM   4912  HE3 MET A 957      30.470  34.590  43.800  1.00  0.00           H
ATOM   4913  C   MET A 957      32.850  39.420  47.480  1.00  0.00           C
ATOM   4914  O   MET A 957      32.850  38.960  48.640  1.00  0.00           O
ATOM   4915  N   VAL A 958      33.520  40.570  47.170  1.00  0.00           N
ATOM   4916  HN  VAL A 958      33.590  40.900  46.230  1.00  0.00           H
ATOM   4917  CA  VAL A 958      34.180  41.510  48.190  1.00  0.00           C
ATOM   4918  HA  VAL A 958      34.870  40.900  48.760  1.00  0.00           H
ATOM   4919  CB  VAL A 958      35.080  42.550  47.460  1.00  0.00           C
ATOM   4920  HB  VAL A 958      34.630  42.870  46.490  1.00  0.00           H
ATOM   4921  CG1 VAL A 958      35.430  43.800  48.300  1.00  0.00           C
ATOM   4922 HG11 VAL A 958      35.820  43.650  49.310  1.00  0.00           H
ATOM   4923 HG12 VAL A 958      34.570  44.510  48.310  1.00  0.00           H
ATOM   4924 HG13 VAL A 958      36.160  44.380  47.700  1.00  0.00           H
ATOM   4925  CG2 VAL A 958      36.390  41.840  47.030  1.00  0.00           C
ATOM   4926 HG21 VAL A 958      37.050  42.640  46.630  1.00  0.00           H
ATOM   4927 HG22 VAL A 958      36.250  40.910  46.460  1.00  0.00           H
ATOM   4928 HG23 VAL A 958      36.900  41.530  47.970  1.00  0.00           H
ATOM   4929  C   VAL A 958      33.100  42.080  49.060  1.00  0.00           C
ATOM   4930  O   VAL A 958      33.190  41.890  50.230  1.00  0.00           O
ATOM   4931  N   GLY A 959      32.030  42.690  48.450  1.00  0.00           N
ATOM   4932  HN  GLY A 959      31.990  42.880  47.470  1.00  0.00           H
ATOM   4933  CA  GLY A 959      30.800  43.220  49.000  1.00  0.00           C
ATOM   4934  HA1 GLY A 959      30.090  43.360  48.210  1.00  0.00           H
ATOM   4935  HA2 GLY A 959      31.110  44.160  49.440  1.00  0.00           H
ATOM   4936  C   GLY A 959      30.230  42.350  50.210  1.00  0.00           C
ATOM   4937  O   GLY A 959      30.170  42.730  51.380  1.00  0.00           O
ATOM   4938  N   VAL A 960      29.800  41.110  49.860  1.00  0.00           N
ATOM   4939  HN  VAL A 960      29.770  40.740  48.940  1.00  0.00           H
ATOM   4940  CA  VAL A 960      29.160  40.110  50.840  1.00  0.00           C
ATOM   4941  HA  VAL A 960      28.380  40.700  51.320  1.00  0.00           H
ATOM   4942  CB  VAL A 960      28.500  38.790  50.220  1.00  0.00           C
ATOM   4943  HB  VAL A 960      28.100  38.150  51.020  1.00  0.00           H
ATOM   4944  CG1 VAL A 960      27.410  39.350  49.350  1.00  0.00           C
ATOM   4945 HG11 VAL A 960      26.740  39.880  50.060  1.00  0.00           H
ATOM   4946 HG12 VAL A 960      26.860  38.480  48.950  1.00  0.00           H
ATOM   4947 HG13 VAL A 960      27.610  40.160  48.610  1.00  0.00           H
ATOM   4948  CG2 VAL A 960      29.510  38.090  49.340  1.00  0.00           C
ATOM   4949 HG21 VAL A 960      28.980  37.240  48.860  1.00  0.00           H
ATOM   4950 HG22 VAL A 960      30.330  37.690  49.970  1.00  0.00           H
ATOM   4951 HG23 VAL A 960      29.920  38.740  48.550  1.00  0.00           H
ATOM   4952  C   VAL A 960      30.170  39.640  51.940  1.00  0.00           C
ATOM   4953  O   VAL A 960      29.830  39.600  53.100  1.00  0.00           O
ATOM   4954  N   MET A 961      31.440  39.260  51.650  1.00  0.00           N
ATOM   4955  HN  MET A 961      31.670  39.180  50.690  1.00  0.00           H
ATOM   4956  CA  MET A 961      32.420  38.780  52.550  1.00  0.00           C
ATOM   4957  HA  MET A 961      32.030  37.980  53.160  1.00  0.00           H
ATOM   4958  CB  MET A 961      33.530  38.070  51.770  1.00  0.00           C
ATOM   4959  HB1 MET A 961      34.330  37.820  52.480  1.00  0.00           H
ATOM   4960  HB2 MET A 961      34.040  38.790  51.090  1.00  0.00           H
ATOM   4961  CG  MET A 961      33.070  36.790  51.030  1.00  0.00           C
ATOM   4962  HG1 MET A 961      34.090  36.380  50.890  1.00  0.00           H
ATOM   4963  HG2 MET A 961      32.640  36.960  50.030  1.00  0.00           H
ATOM   4964  SD  MET A 961      32.020  35.580  51.940  1.00  0.00           S
ATOM   4965  CE  MET A 961      33.070  35.250  53.380  1.00  0.00           C
ATOM   4966  HE1 MET A 961      33.900  34.530  53.230  1.00  0.00           H
ATOM   4967  HE2 MET A 961      32.400  34.750  54.120  1.00  0.00           H
ATOM   4968  HE3 MET A 961      33.440  36.240  53.720  1.00  0.00           H
ATOM   4969  C   MET A 961      32.900  39.850  53.500  1.00  0.00           C
ATOM   4970  O   MET A 961      33.050  39.540  54.680  1.00  0.00           O
ATOM   4971  N   LEU A 962      33.100  41.160  53.040  1.00  0.00           N
ATOM   4972  HN  LEU A 962      32.960  41.220  52.060  1.00  0.00           H
ATOM   4973  CA  LEU A 962      33.490  42.340  53.810  1.00  0.00           C
ATOM   4974  HA  LEU A 962      34.530  42.220  54.070  1.00  0.00           H
ATOM   4975  CB  LEU A 962      33.490  43.630  52.920  1.00  0.00           C
ATOM   4976  HB1 LEU A 962      32.530  44.020  52.540  1.00  0.00           H
ATOM   4977  HB2 LEU A 962      33.940  43.270  51.970  1.00  0.00           H
ATOM   4978  CG  LEU A 962      34.240  44.840  53.490  1.00  0.00           C
ATOM   4979  HG  LEU A 962      35.090  44.450  54.090  1.00  0.00           H
ATOM   4980  CD1 LEU A 962      34.820  45.780  52.420  1.00  0.00           C
ATOM   4981 HD11 LEU A 962      35.410  45.320  51.600  1.00  0.00           H
ATOM   4982 HD12 LEU A 962      35.390  46.490  53.060  1.00  0.00           H
ATOM   4983 HD13 LEU A 962      34.000  46.340  51.920  1.00  0.00           H
ATOM   4984  CD2 LEU A 962      33.300  45.700  54.320  1.00  0.00           C
ATOM   4985 HD21 LEU A 962      33.000  45.290  55.310  1.00  0.00           H
ATOM   4986 HD22 LEU A 962      32.420  45.880  53.660  1.00  0.00           H
ATOM   4987 HD23 LEU A 962      33.860  46.610  54.620  1.00  0.00           H
ATOM   4988  C   LEU A 962      32.690  42.560  55.030  1.00  0.00           C
ATOM   4989  O   LEU A 962      33.270  42.850  56.100  1.00  0.00           O
ATOM   4990  N   GLY A 963      31.330  42.320  54.930  1.00  0.00           N
ATOM   4991  HN  GLY A 963      30.950  42.140  54.030  1.00  0.00           H
ATOM   4992  CA  GLY A 963      30.390  42.210  56.050  1.00  0.00           C
ATOM   4993  HA1 GLY A 963      29.470  41.850  55.640  1.00  0.00           H
ATOM   4994  HA2 GLY A 963      30.210  43.140  56.570  1.00  0.00           H
ATOM   4995  C   GLY A 963      30.810  41.210  57.130  1.00  0.00           C
ATOM   4996  O   GLY A 963      30.860  41.440  58.300  1.00  0.00           O
ATOM   4997  N   VAL A 964      31.080  39.980  56.680  1.00  0.00           N
ATOM   4998  HN  VAL A 964      31.120  39.800  55.700  1.00  0.00           H
ATOM   4999  CA  VAL A 964      31.430  38.820  57.530  1.00  0.00           C
ATOM   5000  HA  VAL A 964      30.600  38.630  58.200  1.00  0.00           H
ATOM   5001  CB  VAL A 964      31.650  37.560  56.660  1.00  0.00           C
ATOM   5002  HB  VAL A 964      32.630  37.620  56.140  1.00  0.00           H
ATOM   5003  CG1 VAL A 964      31.830  36.330  57.550  1.00  0.00           C
ATOM   5004 HG11 VAL A 964      30.980  36.180  58.250  1.00  0.00           H
ATOM   5005 HG12 VAL A 964      32.770  36.220  58.130  1.00  0.00           H
ATOM   5006 HG13 VAL A 964      31.910  35.470  56.850  1.00  0.00           H
ATOM   5007  CG2 VAL A 964      30.500  37.330  55.690  1.00  0.00           C
ATOM   5008 HG21 VAL A 964      30.810  36.660  54.860  1.00  0.00           H
ATOM   5009 HG22 VAL A 964      30.250  38.290  55.210  1.00  0.00           H
ATOM   5010 HG23 VAL A 964      29.600  37.010  56.280  1.00  0.00           H
ATOM   5011  C   VAL A 964      32.680  39.120  58.300  1.00  0.00           C
ATOM   5012  O   VAL A 964      32.760  39.050  59.530  1.00  0.00           O
ATOM   5013  N   CYS A 965      33.730  39.550  57.540  1.00  0.00           N
ATOM   5014  HN  CYS A 965      33.580  39.570  56.550  1.00  0.00           H
ATOM   5015  CA  CYS A 965      35.000  40.020  58.100  1.00  0.00           C
ATOM   5016  HA  CYS A 965      35.410  39.180  58.630  1.00  0.00           H
ATOM   5017  CB  CYS A 965      36.010  40.550  57.000  1.00  0.00           C
ATOM   5018  HB1 CYS A 965      36.900  41.040  57.440  1.00  0.00           H
ATOM   5019  HB2 CYS A 965      35.400  41.340  56.510  1.00  0.00           H
ATOM   5020  SG  CYS A 965      36.370  39.260  55.710  1.00  0.00           S
ATOM   5021  HG1 CYS A 965      36.250  40.090  54.690  1.00  0.00           H
ATOM   5022  C   CYS A 965      34.840  41.170  59.180  1.00  0.00           C
ATOM   5023  O   CYS A 965      35.580  41.190  60.140  1.00  0.00           O
ATOM   5024  N   SER A 966      33.860  42.090  58.850  1.00  0.00           N
ATOM   5025  HN  SER A 966      33.390  41.910  57.990  1.00  0.00           H
ATOM   5026  CA  SER A 966      33.540  43.090  59.830  1.00  0.00           C
ATOM   5027  HA  SER A 966      34.370  43.770  59.960  1.00  0.00           H
ATOM   5028  CB  SER A 966      32.580  44.100  59.280  1.00  0.00           C
ATOM   5029  HB1 SER A 966      32.360  44.770  60.130  1.00  0.00           H
ATOM   5030  HB2 SER A 966      31.610  43.670  58.980  1.00  0.00           H
ATOM   5031  OG  SER A 966      33.150  44.720  58.060  1.00  0.00           O
ATOM   5032  HG1 SER A 966      33.030  44.090  57.350  1.00  0.00           H
ATOM   5033  C   SER A 966      33.130  42.560  61.170  1.00  0.00           C
ATOM   5034  O   SER A 966      33.520  43.130  62.150  1.00  0.00           O
ATOM   5035  N   VAL A 967      32.270  41.560  61.230  1.00  0.00           N
ATOM   5036  HN  VAL A 967      31.930  41.100  60.420  1.00  0.00           H
ATOM   5037  CA  VAL A 967      31.830  40.930  62.520  1.00  0.00           C
ATOM   5038  HA  VAL A 967      31.720  41.690  63.280  1.00  0.00           H
ATOM   5039  CB  VAL A 967      30.400  40.220  62.400  1.00  0.00           C
ATOM   5040  HB  VAL A 967      30.480  39.490  61.570  1.00  0.00           H
ATOM   5041  CG1 VAL A 967      30.080  39.330  63.710  1.00  0.00           C
ATOM   5042 HG11 VAL A 967      29.020  39.010  63.560  1.00  0.00           H
ATOM   5043 HG12 VAL A 967      30.160  39.950  64.620  1.00  0.00           H
ATOM   5044 HG13 VAL A 967      30.700  38.420  63.770  1.00  0.00           H
ATOM   5045  CG2 VAL A 967      29.300  41.260  61.950  1.00  0.00           C
ATOM   5046 HG21 VAL A 967      29.280  42.240  62.460  1.00  0.00           H
ATOM   5047 HG22 VAL A 967      28.250  40.930  62.100  1.00  0.00           H
ATOM   5048 HG23 VAL A 967      29.510  41.450  60.870  1.00  0.00           H
ATOM   5049  C   VAL A 967      32.860  39.940  63.050  1.00  0.00           C
ATOM   5050  O   VAL A 967      32.830  39.680  64.250  1.00  0.00           O
ATOM   5051  N   MET A 968      33.850  39.450  62.220  1.00  0.00           N
ATOM   5052  HN  MET A 968      33.830  39.560  61.220  1.00  0.00           H
ATOM   5053  CA  MET A 968      34.990  38.700  62.630  1.00  0.00           C
ATOM   5054  HA  MET A 968      34.740  38.110  63.500  1.00  0.00           H
ATOM   5055  CB  MET A 968      35.510  37.670  61.620  1.00  0.00           C
ATOM   5056  HB1 MET A 968      36.460  37.260  62.030  1.00  0.00           H
ATOM   5057  HB2 MET A 968      35.810  38.180  60.680  1.00  0.00           H
ATOM   5058  CG  MET A 968      34.460  36.600  61.400  1.00  0.00           C
ATOM   5059  HG1 MET A 968      34.560  35.970  60.480  1.00  0.00           H
ATOM   5060  HG2 MET A 968      33.470  37.070  61.280  1.00  0.00           H
[truncated: 6,873,249 more chars]
