# Supplementary material for: CryoEM and computational modeling structural insights into the pH regulator NBCn1
Source: Nat Commun. 2025 Nov 11;16:9932. doi: 10.1038/s41467-025-64868-z (PMC12606367; doi:10.1038/s41467-025-64868-z)
Supplement: Supplementary file 7 — Supplementary Data 5 [file 41467_2025_64868_MOESM7_ESM.zip › 100ns_z_restr_MD_NBCn1_2NaCO3/hNBCn1_IF/z-restr_hNBCn1_IF_2NaCO3_first_step_50.pdb]

REMARK    GENERATED BY TRJCONV
TITLE     Title t= 4100.00000 step= 2050000
REMARK    THIS IS A SIMULATION BOX
CRYST1   92.967   92.967  103.481  90.00  90.00  90.00 P 1           1
MODEL        1
ATOM      1  N   LEU A 585      24.190  40.120  36.830  1.00  0.00           N
ATOM      2  HT1 LEU A 585      23.210  39.880  36.580  1.00  0.00           H
ATOM      3  HT2 LEU A 585      24.900  39.490  36.390  1.00  0.00           H
ATOM      4  HT3 LEU A 585      24.360  41.140  36.710  1.00  0.00           H
ATOM      5  CA  LEU A 585      24.320  39.760  38.330  1.00  0.00           C
ATOM      6  HA  LEU A 585      25.340  39.960  38.610  1.00  0.00           H
ATOM      7  CB  LEU A 585      23.360  40.680  39.080  1.00  0.00           C
ATOM      8  HB1 LEU A 585      22.320  40.410  38.800  1.00  0.00           H
ATOM      9  HB2 LEU A 585      23.400  41.730  38.730  1.00  0.00           H
ATOM     10  CG  LEU A 585      23.470  40.750  40.680  1.00  0.00           C
ATOM     11  HG  LEU A 585      23.530  39.690  41.010  1.00  0.00           H
ATOM     12  CD1 LEU A 585      24.660  41.620  40.990  1.00  0.00           C
ATOM     13 HD11 LEU A 585      24.610  42.550  40.370  1.00  0.00           H
ATOM     14 HD12 LEU A 585      25.620  41.130  40.750  1.00  0.00           H
ATOM     15 HD13 LEU A 585      24.630  41.800  42.080  1.00  0.00           H
ATOM     16  CD2 LEU A 585      22.270  41.430  41.380  1.00  0.00           C
ATOM     17 HD21 LEU A 585      21.370  40.890  41.020  1.00  0.00           H
ATOM     18 HD22 LEU A 585      22.130  42.500  41.120  1.00  0.00           H
ATOM     19 HD23 LEU A 585      22.330  41.320  42.480  1.00  0.00           H
ATOM     20  C   LEU A 585      24.180  38.280  38.740  1.00  0.00           C
ATOM     21  O   LEU A 585      25.170  37.570  38.670  1.00  0.00           O
ATOM     22  N   ILE A 586      23.010  37.690  39.110  1.00  0.00           N
ATOM     23  HN  ILE A 586      22.090  38.050  39.230  1.00  0.00           H
ATOM     24  CA  ILE A 586      22.960  36.250  39.520  1.00  0.00           C
ATOM     25  HA  ILE A 586      23.810  36.040  40.150  1.00  0.00           H
ATOM     26  CB  ILE A 586      21.840  35.910  40.480  1.00  0.00           C
ATOM     27  HB  ILE A 586      20.900  35.870  39.900  1.00  0.00           H
ATOM     28  CG2 ILE A 586      22.030  34.530  41.070  1.00  0.00           C
ATOM     29 HG21 ILE A 586      21.880  33.640  40.410  1.00  0.00           H
ATOM     30 HG22 ILE A 586      21.320  34.350  41.910  1.00  0.00           H
ATOM     31 HG23 ILE A 586      22.990  34.420  41.600  1.00  0.00           H
ATOM     32  CG1 ILE A 586      21.640  37.040  41.550  1.00  0.00           C
ATOM     33 HG11 ILE A 586      20.790  36.730  42.200  1.00  0.00           H
ATOM     34 HG12 ILE A 586      21.350  37.980  41.040  1.00  0.00           H
ATOM     35  CD  ILE A 586      22.800  37.420  42.540  1.00  0.00           C
ATOM     36  HD1 ILE A 586      22.930  36.660  43.340  1.00  0.00           H
ATOM     37  HD2 ILE A 586      22.500  38.370  43.050  1.00  0.00           H
ATOM     38  HD3 ILE A 586      23.720  37.410  41.910  1.00  0.00           H
ATOM     39  C   ILE A 586      22.900  35.240  38.350  1.00  0.00           C
ATOM     40  O   ILE A 586      23.230  34.080  38.460  1.00  0.00           O
ATOM     41  N   LEU A 587      22.570  35.800  37.180  1.00  0.00           N
ATOM     42  HN  LEU A 587      22.330  36.760  37.150  1.00  0.00           H
ATOM     43  CA  LEU A 587      22.700  35.010  35.980  1.00  0.00           C
ATOM     44  HA  LEU A 587      22.140  34.080  36.120  1.00  0.00           H
ATOM     45  CB  LEU A 587      22.180  35.750  34.690  1.00  0.00           C
ATOM     46  HB1 LEU A 587      22.660  36.730  34.510  1.00  0.00           H
ATOM     47  HB2 LEU A 587      21.140  36.060  34.920  1.00  0.00           H
ATOM     48  CG  LEU A 587      22.240  34.950  33.290  1.00  0.00           C
ATOM     49  HG  LEU A 587      23.280  34.660  33.070  1.00  0.00           H
ATOM     50  CD1 LEU A 587      21.340  33.760  33.420  1.00  0.00           C
ATOM     51 HD11 LEU A 587      21.670  33.000  34.170  1.00  0.00           H
ATOM     52 HD12 LEU A 587      21.270  33.260  32.440  1.00  0.00           H
ATOM     53 HD13 LEU A 587      20.300  33.960  33.720  1.00  0.00           H
ATOM     54  CD2 LEU A 587      21.710  35.810  32.270  1.00  0.00           C
ATOM     55 HD21 LEU A 587      20.600  35.870  32.150  1.00  0.00           H
ATOM     56 HD22 LEU A 587      22.020  35.450  31.280  1.00  0.00           H
ATOM     57 HD23 LEU A 587      22.120  36.840  32.270  1.00  0.00           H
ATOM     58  C   LEU A 587      24.100  34.580  35.660  1.00  0.00           C
ATOM     59  O   LEU A 587      24.380  33.450  35.220  1.00  0.00           O
ATOM     60  N   ASP A 588      25.070  35.500  35.830  1.00  0.00           N
ATOM     61  HN  ASP A 588      24.860  36.460  35.990  1.00  0.00           H
ATOM     62  CA  ASP A 588      26.460  35.280  35.750  1.00  0.00           C
ATOM     63  HA  ASP A 588      26.740  35.000  34.740  1.00  0.00           H
ATOM     64  CB  ASP A 588      27.220  36.580  35.970  1.00  0.00           C
ATOM     65  HB1 ASP A 588      28.300  36.410  35.760  1.00  0.00           H
ATOM     66  HB2 ASP A 588      27.100  36.820  37.040  1.00  0.00           H
ATOM     67  CG  ASP A 588      26.600  37.800  35.340  1.00  0.00           C
ATOM     68  OD1 ASP A 588      25.420  38.170  35.540  1.00  0.00           O
ATOM     69  OD2 ASP A 588      27.390  38.410  34.570  1.00  0.00           O
ATOM     70  C   ASP A 588      26.930  34.190  36.780  1.00  0.00           C
ATOM     71  O   ASP A 588      27.800  33.360  36.470  1.00  0.00           O
ATOM     72  N   ILE A 589      26.360  34.140  38.050  1.00  0.00           N
ATOM     73  HN  ILE A 589      25.620  34.750  38.320  1.00  0.00           H
ATOM     74  CA  ILE A 589      26.610  32.980  38.930  1.00  0.00           C
ATOM     75  HA  ILE A 589      27.670  32.880  38.870  1.00  0.00           H
ATOM     76  CB  ILE A 589      25.980  33.140  40.390  1.00  0.00           C
ATOM     77  HB  ILE A 589      24.900  33.410  40.300  1.00  0.00           H
ATOM     78  CG2 ILE A 589      25.900  31.750  41.110  1.00  0.00           C
ATOM     79 HG21 ILE A 589      26.890  31.250  41.120  1.00  0.00           H
ATOM     80 HG22 ILE A 589      25.120  31.200  40.550  1.00  0.00           H
ATOM     81 HG23 ILE A 589      25.490  31.910  42.130  1.00  0.00           H
ATOM     82  CG1 ILE A 589      26.790  34.270  41.060  1.00  0.00           C
ATOM     83 HG11 ILE A 589      26.600  35.190  40.440  1.00  0.00           H
ATOM     84 HG12 ILE A 589      27.880  34.040  40.970  1.00  0.00           H
ATOM     85  CD  ILE A 589      26.400  34.550  42.520  1.00  0.00           C
ATOM     86  HD1 ILE A 589      27.110  35.200  43.080  1.00  0.00           H
ATOM     87  HD2 ILE A 589      26.370  33.560  43.030  1.00  0.00           H
ATOM     88  HD3 ILE A 589      25.380  34.990  42.640  1.00  0.00           H
ATOM     89  C   ILE A 589      26.120  31.560  38.280  1.00  0.00           C
ATOM     90  O   ILE A 589      26.700  30.490  38.300  1.00  0.00           O
ATOM     91  N   LYS A 590      24.940  31.590  37.630  1.00  0.00           N
ATOM     92  HN  LYS A 590      24.590  32.490  37.380  1.00  0.00           H
ATOM     93  CA  LYS A 590      24.200  30.450  37.030  1.00  0.00           C
ATOM     94  HA  LYS A 590      24.180  29.680  37.780  1.00  0.00           H
ATOM     95  CB  LYS A 590      22.750  30.780  36.810  1.00  0.00           C
ATOM     96  HB1 LYS A 590      22.320  29.920  36.260  1.00  0.00           H
ATOM     97  HB2 LYS A 590      22.670  31.700  36.190  1.00  0.00           H
ATOM     98  CG  LYS A 590      21.920  30.740  38.140  1.00  0.00           C
ATOM     99  HG1 LYS A 590      22.340  31.550  38.780  1.00  0.00           H
ATOM    100  HG2 LYS A 590      22.100  29.730  38.580  1.00  0.00           H
ATOM    101  CD  LYS A 590      20.430  31.010  37.850  1.00  0.00           C
ATOM    102  HD1 LYS A 590      19.840  31.000  38.790  1.00  0.00           H
ATOM    103  HD2 LYS A 590      19.960  30.190  37.250  1.00  0.00           H
ATOM    104  CE  LYS A 590      20.140  32.250  37.060  1.00  0.00           C
ATOM    105  HE1 LYS A 590      20.530  32.270  36.020  1.00  0.00           H
ATOM    106  HE2 LYS A 590      20.410  33.120  37.710  1.00  0.00           H
ATOM    107  NZ  LYS A 590      18.660  32.370  36.940  1.00  0.00           N
ATOM    108  HZ1 LYS A 590      18.290  31.700  36.250  1.00  0.00           H
ATOM    109  HZ2 LYS A 590      18.420  33.340  36.640  1.00  0.00           H
ATOM    110  HZ3 LYS A 590      18.080  31.970  37.700  1.00  0.00           H
ATOM    111  C   LYS A 590      24.890  29.860  35.840  1.00  0.00           C
ATOM    112  O   LYS A 590      24.810  28.650  35.630  1.00  0.00           O
ATOM    113  N   ARG A 591      25.450  30.730  35.050  1.00  0.00           N
ATOM    114  HN  ARG A 591      25.330  31.700  35.300  1.00  0.00           H
ATOM    115  CA  ARG A 591      26.210  30.590  33.910  1.00  0.00           C
ATOM    116  HA  ARG A 591      25.630  30.110  33.140  1.00  0.00           H
ATOM    117  CB  ARG A 591      26.680  31.930  33.390  1.00  0.00           C
ATOM    118  HB1 ARG A 591      27.580  31.900  32.740  1.00  0.00           H
ATOM    119  HB2 ARG A 591      26.970  32.470  34.310  1.00  0.00           H
ATOM    120  CG  ARG A 591      25.620  32.500  32.440  1.00  0.00           C
ATOM    121  HG1 ARG A 591      24.640  32.510  32.980  1.00  0.00           H
ATOM    122  HG2 ARG A 591      25.590  31.860  31.530  1.00  0.00           H
ATOM    123  CD  ARG A 591      25.910  33.960  32.050  1.00  0.00           C
ATOM    124  HD1 ARG A 591      26.930  34.080  31.630  1.00  0.00           H
ATOM    125  HD2 ARG A 591      25.810  34.710  32.850  1.00  0.00           H
ATOM    126  NE  ARG A 591      24.930  34.310  30.900  1.00  0.00           N
ATOM    127  HE  ARG A 591      24.420  33.510  30.560  1.00  0.00           H
ATOM    128  CZ  ARG A 591      24.900  35.440  30.230  1.00  0.00           C
ATOM    129  NH1 ARG A 591      25.660  36.460  30.510  1.00  0.00           N
ATOM    130 HH11 ARG A 591      26.220  36.400  31.340  1.00  0.00           H
ATOM    131 HH12 ARG A 591      25.710  37.220  29.860  1.00  0.00           H
ATOM    132  NH2 ARG A 591      24.260  35.560  29.090  1.00  0.00           N
ATOM    133 HH21 ARG A 591      24.120  36.480  28.730  1.00  0.00           H
ATOM    134 HH22 ARG A 591      23.920  34.740  28.630  1.00  0.00           H
ATOM    135  C   ARG A 591      27.450  29.760  34.010  1.00  0.00           C
ATOM    136  O   ARG A 591      27.650  29.010  33.080  1.00  0.00           O
ATOM    137  N   LYS A 592      28.290  29.850  35.080  1.00  0.00           N
ATOM    138  HN  LYS A 592      28.050  30.510  35.780  1.00  0.00           H
ATOM    139  CA  LYS A 592      29.590  29.250  35.240  1.00  0.00           C
ATOM    140  HA  LYS A 592      30.020  29.000  34.280  1.00  0.00           H
ATOM    141  CB  LYS A 592      30.700  30.200  35.780  1.00  0.00           C
ATOM    142  HB1 LYS A 592      31.720  29.780  35.930  1.00  0.00           H
ATOM    143  HB2 LYS A 592      30.350  30.530  36.780  1.00  0.00           H
ATOM    144  CG  LYS A 592      30.870  31.410  34.830  1.00  0.00           C
ATOM    145  HG1 LYS A 592      31.600  32.060  35.360  1.00  0.00           H
ATOM    146  HG2 LYS A 592      29.950  32.020  34.830  1.00  0.00           H
ATOM    147  CD  LYS A 592      31.430  30.970  33.480  1.00  0.00           C
ATOM    148  HD1 LYS A 592      30.670  30.430  32.890  1.00  0.00           H
ATOM    149  HD2 LYS A 592      32.280  30.300  33.690  1.00  0.00           H
ATOM    150  CE  LYS A 592      32.040  32.160  32.770  1.00  0.00           C
ATOM    151  HE1 LYS A 592      32.920  31.770  32.210  1.00  0.00           H
ATOM    152  HE2 LYS A 592      32.430  32.950  33.430  1.00  0.00           H
ATOM    153  NZ  LYS A 592      31.170  32.790  31.760  1.00  0.00           N
ATOM    154  HZ1 LYS A 592      30.600  33.490  32.260  1.00  0.00           H
ATOM    155  HZ2 LYS A 592      30.660  32.040  31.230  1.00  0.00           H
ATOM    156  HZ3 LYS A 592      31.740  33.260  31.020  1.00  0.00           H
ATOM    157  C   LYS A 592      29.600  28.040  36.110  1.00  0.00           C
ATOM    158  O   LYS A 592      30.590  27.350  36.320  1.00  0.00           O
ATOM    159  N   ALA A 593      28.450  27.790  36.760  1.00  0.00           N
ATOM    160  HN  ALA A 593      27.600  28.220  36.440  1.00  0.00           H
ATOM    161  CA  ALA A 593      28.320  26.750  37.750  1.00  0.00           C
ATOM    162  HA  ALA A 593      29.110  26.910  38.460  1.00  0.00           H
ATOM    163  CB  ALA A 593      26.970  26.900  38.460  1.00  0.00           C
ATOM    164  HB1 ALA A 593      26.800  27.980  38.660  1.00  0.00           H
ATOM    165  HB2 ALA A 593      26.880  26.210  39.320  1.00  0.00           H
ATOM    166  HB3 ALA A 593      26.100  26.590  37.840  1.00  0.00           H
ATOM    167  C   ALA A 593      28.600  25.300  37.190  1.00  0.00           C
ATOM    168  O   ALA A 593      29.370  24.620  37.850  1.00  0.00           O
ATOM    169  N   PRO A 594      28.080  24.790  36.030  1.00  0.00           N
ATOM    170  CD  PRO A 594      27.130  25.390  35.140  1.00  0.00           C
ATOM    171  HD1 PRO A 594      27.590  25.740  34.190  1.00  0.00           H
ATOM    172  HD2 PRO A 594      26.500  26.180  35.640  1.00  0.00           H
ATOM    173  CA  PRO A 594      28.230  23.310  35.800  1.00  0.00           C
ATOM    174  HA  PRO A 594      27.970  22.880  36.760  1.00  0.00           H
ATOM    175  CB  PRO A 594      27.330  23.080  34.550  1.00  0.00           C
ATOM    176  HB1 PRO A 594      26.920  22.040  34.590  1.00  0.00           H
ATOM    177  HB2 PRO A 594      27.900  23.380  33.650  1.00  0.00           H
ATOM    178  CG  PRO A 594      26.290  24.170  34.760  1.00  0.00           C
ATOM    179  HG1 PRO A 594      25.710  24.410  33.830  1.00  0.00           H
ATOM    180  HG2 PRO A 594      25.530  23.870  35.520  1.00  0.00           H
ATOM    181  C   PRO A 594      29.660  22.780  35.500  1.00  0.00           C
ATOM    182  O   PRO A 594      29.830  21.570  35.380  1.00  0.00           O
ATOM    183  N   PHE A 595      30.660  23.660  35.360  1.00  0.00           N
ATOM    184  HN  PHE A 595      30.490  24.600  35.630  1.00  0.00           H
ATOM    185  CA  PHE A 595      32.040  23.410  34.860  1.00  0.00           C
ATOM    186  HA  PHE A 595      32.020  22.420  34.410  1.00  0.00           H
ATOM    187  CB  PHE A 595      32.390  24.500  33.720  1.00  0.00           C
ATOM    188  HB1 PHE A 595      33.180  24.050  33.090  1.00  0.00           H
ATOM    189  HB2 PHE A 595      32.620  25.460  34.220  1.00  0.00           H
ATOM    190  CG  PHE A 595      31.160  24.670  32.920  1.00  0.00           C
ATOM    191  CD1 PHE A 595      30.570  23.650  32.090  1.00  0.00           C
ATOM    192  HD1 PHE A 595      31.220  22.780  32.030  1.00  0.00           H
ATOM    193  CE1 PHE A 595      29.460  23.860  31.350  1.00  0.00           C
ATOM    194  HE1 PHE A 595      29.150  23.070  30.680  1.00  0.00           H
ATOM    195  CZ  PHE A 595      28.820  25.120  31.360  1.00  0.00           C
ATOM    196  HZ  PHE A 595      27.880  25.250  30.880  1.00  0.00           H
ATOM    197  CD2 PHE A 595      30.520  25.950  32.930  1.00  0.00           C
ATOM    198  HD2 PHE A 595      30.960  26.750  33.500  1.00  0.00           H
ATOM    199  CE2 PHE A 595      29.360  26.140  32.170  1.00  0.00           C
ATOM    200  HE2 PHE A 595      28.940  27.130  32.130  1.00  0.00           H
ATOM    201  C   PHE A 595      33.080  23.320  35.990  1.00  0.00           C
ATOM    202  O   PHE A 595      34.290  23.240  35.740  1.00  0.00           O
ATOM    203  N   PHE A 596      32.630  23.140  37.280  1.00  0.00           N
ATOM    204  HN  PHE A 596      31.630  23.050  37.280  1.00  0.00           H
ATOM    205  CA  PHE A 596      33.380  23.150  38.520  1.00  0.00           C
ATOM    206  HA  PHE A 596      34.000  24.020  38.630  1.00  0.00           H
ATOM    207  CB  PHE A 596      32.490  22.940  39.740  1.00  0.00           C
ATOM    208  HB1 PHE A 596      31.870  22.040  39.560  1.00  0.00           H
ATOM    209  HB2 PHE A 596      31.830  23.810  39.930  1.00  0.00           H
ATOM    210  CG  PHE A 596      33.080  22.830  41.140  1.00  0.00           C
ATOM    211  CD1 PHE A 596      32.770  21.800  42.070  1.00  0.00           C
ATOM    212  HD1 PHE A 596      32.200  20.950  41.700  1.00  0.00           H
ATOM    213  CE1 PHE A 596      33.330  21.800  43.370  1.00  0.00           C
ATOM    214  HE1 PHE A 596      33.070  20.980  44.020  1.00  0.00           H
ATOM    215  CZ  PHE A 596      34.160  22.860  43.770  1.00  0.00           C
ATOM    216  HZ  PHE A 596      34.620  22.780  44.740  1.00  0.00           H
ATOM    217  CD2 PHE A 596      33.870  23.980  41.610  1.00  0.00           C
ATOM    218  HD2 PHE A 596      33.950  24.810  40.930  1.00  0.00           H
ATOM    219  CE2 PHE A 596      34.290  24.020  42.960  1.00  0.00           C
ATOM    220  HE2 PHE A 596      34.790  24.810  43.480  1.00  0.00           H
ATOM    221  C   PHE A 596      34.460  22.020  38.500  1.00  0.00           C
ATOM    222  O   PHE A 596      35.630  22.210  38.960  1.00  0.00           O
ATOM    223  N   LEU A 597      34.110  20.850  37.930  1.00  0.00           N
ATOM    224  HN  LEU A 597      33.360  20.660  37.310  1.00  0.00           H
ATOM    225  CA  LEU A 597      35.010  19.670  38.130  1.00  0.00           C
ATOM    226  HA  LEU A 597      35.500  19.600  39.100  1.00  0.00           H
ATOM    227  CB  LEU A 597      34.370  18.280  37.960  1.00  0.00           C
ATOM    228  HB1 LEU A 597      35.100  17.470  38.160  1.00  0.00           H
ATOM    229  HB2 LEU A 597      34.150  18.100  36.880  1.00  0.00           H
ATOM    230  CG  LEU A 597      33.170  18.020  38.900  1.00  0.00           C
ATOM    231  HG  LEU A 597      32.410  18.740  38.510  1.00  0.00           H
ATOM    232  CD1 LEU A 597      32.610  16.610  38.630  1.00  0.00           C
ATOM    233 HD11 LEU A 597      31.580  16.420  39.000  1.00  0.00           H
ATOM    234 HD12 LEU A 597      33.340  15.850  38.990  1.00  0.00           H
ATOM    235 HD13 LEU A 597      32.450  16.420  37.550  1.00  0.00           H
ATOM    236  CD2 LEU A 597      33.430  18.180  40.400  1.00  0.00           C
ATOM    237 HD21 LEU A 597      32.510  17.910  40.970  1.00  0.00           H
ATOM    238 HD22 LEU A 597      33.680  19.230  40.670  1.00  0.00           H
ATOM    239 HD23 LEU A 597      34.280  17.530  40.680  1.00  0.00           H
ATOM    240  C   LEU A 597      36.180  19.670  37.210  1.00  0.00           C
ATOM    241  O   LEU A 597      37.220  19.010  37.430  1.00  0.00           O
ATOM    242  N   SER A 598      36.110  20.480  36.130  1.00  0.00           N
ATOM    243  HN  SER A 598      35.220  20.930  36.090  1.00  0.00           H
ATOM    244  CA  SER A 598      37.230  20.700  35.200  1.00  0.00           C
ATOM    245  HA  SER A 598      37.490  19.690  34.920  1.00  0.00           H
ATOM    246  CB  SER A 598      36.910  21.180  33.810  1.00  0.00           C
ATOM    247  HB1 SER A 598      36.650  22.260  33.910  1.00  0.00           H
ATOM    248  HB2 SER A 598      36.020  20.640  33.460  1.00  0.00           H
ATOM    249  OG  SER A 598      38.020  21.130  32.850  1.00  0.00           O
ATOM    250  HG1 SER A 598      38.820  21.350  33.320  1.00  0.00           H
ATOM    251  C   SER A 598      38.440  21.350  35.760  1.00  0.00           C
ATOM    252  O   SER A 598      39.570  21.030  35.400  1.00  0.00           O
ATOM    253  N   ASP A 599      38.190  22.280  36.720  1.00  0.00           N
ATOM    254  HN  ASP A 599      37.250  22.480  36.980  1.00  0.00           H
ATOM    255  CA  ASP A 599      39.260  23.130  37.370  1.00  0.00           C
ATOM    256  HA  ASP A 599      39.760  23.570  36.510  1.00  0.00           H
ATOM    257  CB  ASP A 599      38.710  24.310  38.240  1.00  0.00           C
ATOM    258  HB1 ASP A 599      39.400  24.770  38.980  1.00  0.00           H
ATOM    259  HB2 ASP A 599      37.820  24.000  38.820  1.00  0.00           H
ATOM    260  CG  ASP A 599      38.220  25.460  37.300  1.00  0.00           C
ATOM    261  OD1 ASP A 599      38.200  25.260  36.110  1.00  0.00           O
ATOM    262  OD2 ASP A 599      37.890  26.580  37.880  1.00  0.00           O
ATOM    263  C   ASP A 599      40.380  22.270  38.090  1.00  0.00           C
ATOM    264  O   ASP A 599      41.570  22.470  37.890  1.00  0.00           O
ATOM    265  N   PHE A 600      39.970  21.210  38.790  1.00  0.00           N
ATOM    266  HN  PHE A 600      39.020  20.970  38.670  1.00  0.00           H
ATOM    267  CA  PHE A 600      40.840  20.330  39.550  1.00  0.00           C
ATOM    268  HA  PHE A 600      41.570  20.940  40.050  1.00  0.00           H
ATOM    269  CB  PHE A 600      40.060  19.430  40.560  1.00  0.00           C
ATOM    270  HB1 PHE A 600      40.760  18.790  41.140  1.00  0.00           H
ATOM    271  HB2 PHE A 600      39.290  18.740  40.150  1.00  0.00           H
ATOM    272  CG  PHE A 600      39.310  20.370  41.550  1.00  0.00           C
ATOM    273  CD1 PHE A 600      39.960  20.990  42.660  1.00  0.00           C
ATOM    274  HD1 PHE A 600      40.960  20.650  42.890  1.00  0.00           H
ATOM    275  CE1 PHE A 600      39.310  22.030  43.360  1.00  0.00           C
ATOM    276  HE1 PHE A 600      39.760  22.410  44.270  1.00  0.00           H
ATOM    277  CZ  PHE A 600      38.080  22.510  42.840  1.00  0.00           C
ATOM    278  HZ  PHE A 600      37.520  23.220  43.440  1.00  0.00           H
ATOM    279  CD2 PHE A 600      38.070  20.810  41.110  1.00  0.00           C
ATOM    280  HD2 PHE A 600      37.420  20.320  40.420  1.00  0.00           H
ATOM    281  CE2 PHE A 600      37.400  21.880  41.790  1.00  0.00           C
ATOM    282  HE2 PHE A 600      36.400  22.160  41.490  1.00  0.00           H
ATOM    283  C   PHE A 600      41.860  19.580  38.660  1.00  0.00           C
ATOM    284  O   PHE A 600      43.090  19.630  38.890  1.00  0.00           O
ATOM    285  N   LYS A 601      41.290  18.970  37.580  1.00  0.00           N
ATOM    286  HN  LYS A 601      40.360  19.190  37.310  1.00  0.00           H
ATOM    287  CA  LYS A 601      42.060  18.240  36.560  1.00  0.00           C
ATOM    288  HA  LYS A 601      42.680  17.550  37.130  1.00  0.00           H
ATOM    289  CB  LYS A 601      41.220  17.350  35.760  1.00  0.00           C
ATOM    290  HB1 LYS A 601      40.690  16.660  36.450  1.00  0.00           H
ATOM    291  HB2 LYS A 601      41.750  16.680  35.040  1.00  0.00           H
ATOM    292  CG  LYS A 601      39.820  17.950  35.300  1.00  0.00           C
ATOM    293  HG1 LYS A 601      39.950  18.720  34.510  1.00  0.00           H
ATOM    294  HG2 LYS A 601      39.280  18.360  36.170  1.00  0.00           H
ATOM    295  CD  LYS A 601      38.820  16.910  34.860  1.00  0.00           C
ATOM    296  HD1 LYS A 601      37.890  17.490  34.740  1.00  0.00           H
ATOM    297  HD2 LYS A 601      38.620  16.140  35.630  1.00  0.00           H
ATOM    298  CE  LYS A 601      39.240  16.170  33.590  1.00  0.00           C
ATOM    299  HE1 LYS A 601      38.660  15.260  33.350  1.00  0.00           H
ATOM    300  HE2 LYS A 601      40.310  15.880  33.520  1.00  0.00           H
ATOM    301  NZ  LYS A 601      38.910  17.110  32.430  1.00  0.00           N
ATOM    302  HZ1 LYS A 601      39.500  17.970  32.510  1.00  0.00           H
ATOM    303  HZ2 LYS A 601      37.950  17.490  32.370  1.00  0.00           H
ATOM    304  HZ3 LYS A 601      39.120  16.500  31.620  1.00  0.00           H
ATOM    305  C   LYS A 601      42.920  19.150  35.700  1.00  0.00           C
ATOM    306  O   LYS A 601      44.000  18.780  35.310  1.00  0.00           O
ATOM    307  N   ASP A 602      42.390  20.350  35.400  1.00  0.00           N
ATOM    308  HN  ASP A 602      41.430  20.530  35.580  1.00  0.00           H
ATOM    309  CA  ASP A 602      43.070  21.460  34.790  1.00  0.00           C
ATOM    310  HA  ASP A 602      43.460  21.210  33.810  1.00  0.00           H
ATOM    311  CB  ASP A 602      42.190  22.700  34.370  1.00  0.00           C
ATOM    312  HB1 ASP A 602      42.870  23.540  34.070  1.00  0.00           H
ATOM    313  HB2 ASP A 602      41.680  23.020  35.310  1.00  0.00           H
ATOM    314  CG  ASP A 602      41.290  22.400  33.180  1.00  0.00           C
ATOM    315  OD1 ASP A 602      41.610  21.670  32.240  1.00  0.00           O
ATOM    316  OD2 ASP A 602      40.160  23.040  33.220  1.00  0.00           O
ATOM    317  C   ASP A 602      44.270  21.830  35.590  1.00  0.00           C
ATOM    318  O   ASP A 602      45.350  22.140  35.040  1.00  0.00           O
ATOM    319  N   ALA A 603      44.290  21.730  36.880  1.00  0.00           N
ATOM    320  HN  ALA A 603      43.430  21.440  37.260  1.00  0.00           H
ATOM    321  CA  ALA A 603      45.330  22.050  37.810  1.00  0.00           C
ATOM    322  HA  ALA A 603      45.970  22.820  37.400  1.00  0.00           H
ATOM    323  CB  ALA A 603      44.850  22.740  39.090  1.00  0.00           C
ATOM    324  HB1 ALA A 603      45.730  22.840  39.770  1.00  0.00           H
ATOM    325  HB2 ALA A 603      44.130  22.120  39.670  1.00  0.00           H
ATOM    326  HB3 ALA A 603      44.320  23.690  38.880  1.00  0.00           H
ATOM    327  C   ALA A 603      46.310  20.940  38.090  1.00  0.00           C
ATOM    328  O   ALA A 603      47.280  21.160  38.810  1.00  0.00           O
ATOM    329  N   LEU A 604      46.080  19.770  37.460  1.00  0.00           N
ATOM    330  HN  LEU A 604      45.210  19.580  37.030  1.00  0.00           H
ATOM    331  CA  LEU A 604      47.140  18.840  37.230  1.00  0.00           C
ATOM    332  HA  LEU A 604      47.570  18.730  38.210  1.00  0.00           H
ATOM    333  CB  LEU A 604      46.660  17.460  36.740  1.00  0.00           C
ATOM    334  HB1 LEU A 604      47.450  16.700  36.610  1.00  0.00           H
ATOM    335  HB2 LEU A 604      46.320  17.560  35.670  1.00  0.00           H
ATOM    336  CG  LEU A 604      45.610  16.810  37.650  1.00  0.00           C
ATOM    337  HG  LEU A 604      44.790  17.560  37.760  1.00  0.00           H
ATOM    338  CD1 LEU A 604      45.120  15.520  37.000  1.00  0.00           C
ATOM    339 HD11 LEU A 604      45.990  14.860  36.750  1.00  0.00           H
ATOM    340 HD12 LEU A 604      44.680  15.770  36.000  1.00  0.00           H
ATOM    341 HD13 LEU A 604      44.370  14.920  37.560  1.00  0.00           H
ATOM    342  CD2 LEU A 604      46.080  16.420  39.110  1.00  0.00           C
ATOM    343 HD21 LEU A 604      46.720  17.270  39.450  1.00  0.00           H
ATOM    344 HD22 LEU A 604      46.620  15.450  39.030  1.00  0.00           H
ATOM    345 HD23 LEU A 604      45.130  16.250  39.650  1.00  0.00           H
ATOM    346  C   LEU A 604      48.260  19.380  36.310  1.00  0.00           C
ATOM    347  O   LEU A 604      48.670  18.780  35.340  1.00  0.00           O
ATOM    348  N   SER A 605      48.920  20.420  36.780  1.00  0.00           N
ATOM    349  HN  SER A 605      48.630  20.790  37.660  1.00  0.00           H
ATOM    350  CA  SER A 605      50.010  21.000  36.010  1.00  0.00           C
ATOM    351  HA  SER A 605      50.400  20.340  35.250  1.00  0.00           H
ATOM    352  CB  SER A 605      49.700  22.180  35.150  1.00  0.00           C
ATOM    353  HB1 SER A 605      48.970  22.790  35.720  1.00  0.00           H
ATOM    354  HB2 SER A 605      49.170  21.950  34.190  1.00  0.00           H
ATOM    355  OG  SER A 605      50.760  23.050  34.810  1.00  0.00           O
ATOM    356  HG1 SER A 605      51.270  22.580  34.140  1.00  0.00           H
ATOM    357  C   SER A 605      51.180  21.170  36.910  1.00  0.00           C
ATOM    358  O   SER A 605      50.930  21.570  38.090  1.00  0.00           O
ATOM    359  N   LEU A 606      52.420  20.830  36.500  1.00  0.00           N
ATOM    360  HN  LEU A 606      52.620  20.460  35.600  1.00  0.00           H
ATOM    361  CA  LEU A 606      53.630  21.210  37.290  1.00  0.00           C
ATOM    362  HA  LEU A 606      53.570  20.800  38.290  1.00  0.00           H
ATOM    363  CB  LEU A 606      54.770  20.500  36.610  1.00  0.00           C
ATOM    364  HB1 LEU A 606      54.650  20.690  35.530  1.00  0.00           H
ATOM    365  HB2 LEU A 606      54.720  19.400  36.730  1.00  0.00           H
ATOM    366  CG  LEU A 606      56.210  20.940  37.080  1.00  0.00           C
ATOM    367  HG  LEU A 606      56.370  22.020  36.860  1.00  0.00           H
ATOM    368  CD1 LEU A 606      56.490  20.720  38.560  1.00  0.00           C
ATOM    369 HD11 LEU A 606      56.100  19.710  38.750  1.00  0.00           H
ATOM    370 HD12 LEU A 606      55.880  21.380  39.220  1.00  0.00           H
ATOM    371 HD13 LEU A 606      57.560  20.860  38.890  1.00  0.00           H
ATOM    372  CD2 LEU A 606      57.180  20.310  36.140  1.00  0.00           C
ATOM    373 HD21 LEU A 606      58.090  20.910  36.290  1.00  0.00           H
ATOM    374 HD22 LEU A 606      56.730  20.470  35.130  1.00  0.00           H
ATOM    375 HD23 LEU A 606      57.280  19.220  36.330  1.00  0.00           H
ATOM    376  C   LEU A 606      53.860  22.730  37.390  1.00  0.00           C
ATOM    377  O   LEU A 606      54.290  23.300  38.410  1.00  0.00           O
ATOM    378  N   GLN A 607      53.550  23.430  36.230  1.00  0.00           N
ATOM    379  HN  GLN A 607      53.150  22.950  35.460  1.00  0.00           H
ATOM    380  CA  GLN A 607      53.670  24.910  36.060  1.00  0.00           C
ATOM    381  HA  GLN A 607      54.710  25.180  36.170  1.00  0.00           H
ATOM    382  CB  GLN A 607      53.150  25.330  34.680  1.00  0.00           C
ATOM    383  HB1 GLN A 607      53.410  26.410  34.600  1.00  0.00           H
ATOM    384  HB2 GLN A 607      52.040  25.290  34.580  1.00  0.00           H
ATOM    385  CG  GLN A 607      53.680  24.580  33.430  1.00  0.00           C
ATOM    386  HG1 GLN A 607      53.380  25.130  32.520  1.00  0.00           H
ATOM    387  HG2 GLN A 607      53.260  23.550  33.380  1.00  0.00           H
ATOM    388  CD  GLN A 607      55.170  24.450  33.260  1.00  0.00           C
ATOM    389  OE1 GLN A 607      55.760  23.410  33.020  1.00  0.00           O
ATOM    390  NE2 GLN A 607      55.890  25.580  33.510  1.00  0.00           N
ATOM    391 HE21 GLN A 607      56.880  25.520  33.600  1.00  0.00           H
ATOM    392 HE22 GLN A 607      55.470  26.480  33.610  1.00  0.00           H
ATOM    393  C   GLN A 607      52.800  25.600  37.150  1.00  0.00           C
ATOM    394  O   GLN A 607      53.340  26.470  37.810  1.00  0.00           O
ATOM    395  N   CYS A 608      51.590  25.090  37.410  1.00  0.00           N
ATOM    396  HN  CYS A 608      51.140  24.400  36.840  1.00  0.00           H
ATOM    397  CA  CYS A 608      50.720  25.580  38.500  1.00  0.00           C
ATOM    398  HA  CYS A 608      50.710  26.640  38.340  1.00  0.00           H
ATOM    399  CB  CYS A 608      49.300  24.990  38.480  1.00  0.00           C
ATOM    400  HB1 CYS A 608      48.680  25.410  39.310  1.00  0.00           H
ATOM    401  HB2 CYS A 608      49.280  23.880  38.540  1.00  0.00           H
ATOM    402  SG  CYS A 608      48.380  25.460  36.940  1.00  0.00           S
ATOM    403  HG1 CYS A 608      49.010  24.660  36.080  1.00  0.00           H
ATOM    404  C   CYS A 608      51.220  25.420  39.910  1.00  0.00           C
ATOM    405  O   CYS A 608      51.190  26.350  40.710  1.00  0.00           O
ATOM    406  N   LEU A 609      51.740  24.200  40.290  1.00  0.00           N
ATOM    407  HN  LEU A 609      51.820  23.520  39.560  1.00  0.00           H
ATOM    408  CA  LEU A 609      52.320  23.900  41.560  1.00  0.00           C
ATOM    409  HA  LEU A 609      51.560  24.000  42.320  1.00  0.00           H
ATOM    410  CB  LEU A 609      52.450  22.380  41.600  1.00  0.00           C
ATOM    411  HB1 LEU A 609      53.070  21.960  42.420  1.00  0.00           H
ATOM    412  HB2 LEU A 609      53.010  22.070  40.690  1.00  0.00           H
ATOM    413  CG  LEU A 609      51.130  21.620  41.660  1.00  0.00           C
ATOM    414  HG  LEU A 609      50.470  21.870  40.810  1.00  0.00           H
ATOM    415  CD1 LEU A 609      51.410  20.120  41.430  1.00  0.00           C
ATOM    416 HD11 LEU A 609      51.820  20.050  40.400  1.00  0.00           H
ATOM    417 HD12 LEU A 609      50.460  19.530  41.390  1.00  0.00           H
ATOM    418 HD13 LEU A 609      52.160  19.740  42.140  1.00  0.00           H
ATOM    419  CD2 LEU A 609      50.310  21.620  42.980  1.00  0.00           C
ATOM    420 HD21 LEU A 609      50.390  22.580  43.550  1.00  0.00           H
ATOM    421 HD22 LEU A 609      50.520  20.790  43.690  1.00  0.00           H
ATOM    422 HD23 LEU A 609      49.220  21.550  42.810  1.00  0.00           H
ATOM    423  C   LEU A 609      53.570  24.660  41.950  1.00  0.00           C
ATOM    424  O   LEU A 609      53.800  25.090  43.090  1.00  0.00           O
ATOM    425  N   ALA A 610      54.480  24.890  40.950  1.00  0.00           N
ATOM    426  HN  ALA A 610      54.350  24.540  40.030  1.00  0.00           H
ATOM    427  CA  ALA A 610      55.720  25.600  41.010  1.00  0.00           C
ATOM    428  HA  ALA A 610      56.290  25.240  41.860  1.00  0.00           H
ATOM    429  CB  ALA A 610      56.500  25.570  39.720  1.00  0.00           C
ATOM    430  HB1 ALA A 610      57.450  26.070  40.020  1.00  0.00           H
ATOM    431  HB2 ALA A 610      56.070  26.140  38.870  1.00  0.00           H
ATOM    432  HB3 ALA A 610      56.600  24.470  39.590  1.00  0.00           H
ATOM    433  C   ALA A 610      55.340  27.070  41.280  1.00  0.00           C
ATOM    434  O   ALA A 610      55.780  27.760  42.160  1.00  0.00           O
ATOM    435  N   SER A 611      54.370  27.550  40.500  1.00  0.00           N
ATOM    436  HN  SER A 611      54.000  26.960  39.790  1.00  0.00           H
ATOM    437  CA  SER A 611      53.850  28.940  40.580  1.00  0.00           C
ATOM    438  HA  SER A 611      54.670  29.600  40.370  1.00  0.00           H
ATOM    439  CB  SER A 611      52.860  29.270  39.420  1.00  0.00           C
ATOM    440  HB1 SER A 611      52.460  30.300  39.520  1.00  0.00           H
ATOM    441  HB2 SER A 611      52.240  28.380  39.230  1.00  0.00           H
ATOM    442  OG  SER A 611      53.680  29.280  38.270  1.00  0.00           O
ATOM    443  HG1 SER A 611      53.370  28.460  37.890  1.00  0.00           H
ATOM    444  C   SER A 611      53.120  29.260  41.880  1.00  0.00           C
ATOM    445  O   SER A 611      53.240  30.390  42.350  1.00  0.00           O
ATOM    446  N   ILE A 612      52.400  28.260  42.560  1.00  0.00           N
ATOM    447  HN  ILE A 612      52.230  27.380  42.120  1.00  0.00           H
ATOM    448  CA  ILE A 612      51.650  28.310  43.810  1.00  0.00           C
ATOM    449  HA  ILE A 612      50.900  29.090  43.720  1.00  0.00           H
ATOM    450  CB  ILE A 612      50.870  27.070  43.990  1.00  0.00           C
ATOM    451  HB  ILE A 612      51.370  26.230  43.460  1.00  0.00           H
ATOM    452  CG2 ILE A 612      50.760  26.640  45.470  1.00  0.00           C
ATOM    453 HG21 ILE A 612      50.080  25.760  45.620  1.00  0.00           H
ATOM    454 HG22 ILE A 612      50.350  27.460  46.110  1.00  0.00           H
ATOM    455 HG23 ILE A 612      51.760  26.330  45.840  1.00  0.00           H
ATOM    456  CG1 ILE A 612      49.480  27.180  43.260  1.00  0.00           C
ATOM    457 HG11 ILE A 612      49.710  27.630  42.270  1.00  0.00           H
ATOM    458 HG12 ILE A 612      48.670  27.820  43.660  1.00  0.00           H
ATOM    459  CD  ILE A 612      49.000  25.710  42.980  1.00  0.00           C
ATOM    460  HD1 ILE A 612      48.340  25.380  43.800  1.00  0.00           H
ATOM    461  HD2 ILE A 612      49.880  25.050  42.790  1.00  0.00           H
ATOM    462  HD3 ILE A 612      48.460  25.570  42.010  1.00  0.00           H
ATOM    463  C   ILE A 612      52.430  28.820  45.000  1.00  0.00           C
ATOM    464  O   ILE A 612      52.020  29.660  45.800  1.00  0.00           O
ATOM    465  N   LEU A 613      53.660  28.330  45.140  1.00  0.00           N
ATOM    466  HN  LEU A 613      53.810  27.530  44.570  1.00  0.00           H
ATOM    467  CA  LEU A 613      54.690  28.700  46.040  1.00  0.00           C
ATOM    468  HA  LEU A 613      54.230  28.780  47.010  1.00  0.00           H
ATOM    469  CB  LEU A 613      55.760  27.640  46.120  1.00  0.00           C
ATOM    470  HB1 LEU A 613      56.120  27.400  45.090  1.00  0.00           H
ATOM    471  HB2 LEU A 613      55.410  26.700  46.580  1.00  0.00           H
ATOM    472  CG  LEU A 613      57.050  27.980  46.870  1.00  0.00           C
ATOM    473  HG  LEU A 613      57.410  28.940  46.420  1.00  0.00           H
ATOM    474  CD1 LEU A 613      56.770  28.130  48.340  1.00  0.00           C
ATOM    475 HD11 LEU A 613      56.680  27.140  48.830  1.00  0.00           H
ATOM    476 HD12 LEU A 613      55.820  28.680  48.400  1.00  0.00           H
ATOM    477 HD13 LEU A 613      57.660  28.680  48.730  1.00  0.00           H
ATOM    478  CD2 LEU A 613      58.030  26.860  46.600  1.00  0.00           C
ATOM    479 HD21 LEU A 613      58.970  27.100  47.130  1.00  0.00           H
ATOM    480 HD22 LEU A 613      58.130  26.660  45.500  1.00  0.00           H
ATOM    481 HD23 LEU A 613      57.700  25.870  46.980  1.00  0.00           H
ATOM    482  C   LEU A 613      55.270  30.110  45.720  1.00  0.00           C
ATOM    483  O   LEU A 613      55.420  31.060  46.510  1.00  0.00           O
ATOM    484  N   PHE A 614      55.550  30.350  44.380  1.00  0.00           N
ATOM    485  HN  PHE A 614      55.340  29.640  43.690  1.00  0.00           H
ATOM    486  CA  PHE A 614      56.030  31.690  43.880  1.00  0.00           C
ATOM    487  HA  PHE A 614      56.970  31.680  44.390  1.00  0.00           H
ATOM    488  CB  PHE A 614      56.330  31.460  42.310  1.00  0.00           C
ATOM    489  HB1 PHE A 614      55.450  30.900  41.910  1.00  0.00           H
ATOM    490  HB2 PHE A 614      57.250  30.830  42.210  1.00  0.00           H
ATOM    491  CG  PHE A 614      56.590  32.680  41.500  1.00  0.00           C
ATOM    492  CD1 PHE A 614      57.880  33.160  41.360  1.00  0.00           C
ATOM    493  HD1 PHE A 614      58.700  32.740  41.910  1.00  0.00           H
ATOM    494  CE1 PHE A 614      58.050  34.410  40.750  1.00  0.00           C
ATOM    495  HE1 PHE A 614      59.030  34.780  40.510  1.00  0.00           H
ATOM    496  CZ  PHE A 614      56.970  35.120  40.270  1.00  0.00           C
ATOM    497  HZ  PHE A 614      57.150  36.080  39.810  1.00  0.00           H
ATOM    498  CD2 PHE A 614      55.490  33.340  40.910  1.00  0.00           C
ATOM    499  HD2 PHE A 614      54.540  32.840  41.020  1.00  0.00           H
ATOM    500  CE2 PHE A 614      55.690  34.610  40.330  1.00  0.00           C
ATOM    501  HE2 PHE A 614      54.870  35.200  39.940  1.00  0.00           H
ATOM    502  C   PHE A 614      55.040  32.820  44.240  1.00  0.00           C
ATOM    503  O   PHE A 614      55.410  33.940  44.680  1.00  0.00           O
ATOM    504  N   LEU A 615      53.740  32.570  43.900  1.00  0.00           N
ATOM    505  HN  LEU A 615      53.460  31.830  43.300  1.00  0.00           H
ATOM    506  CA  LEU A 615      52.640  33.400  44.240  1.00  0.00           C
ATOM    507  HA  LEU A 615      52.990  34.340  43.860  1.00  0.00           H
ATOM    508  CB  LEU A 615      51.370  33.090  43.490  1.00  0.00           C
ATOM    509  HB1 LEU A 615      50.480  33.590  43.920  1.00  0.00           H
ATOM    510  HB2 LEU A 615      51.170  32.000  43.510  1.00  0.00           H
ATOM    511  CG  LEU A 615      51.600  33.380  42.000  1.00  0.00           C
ATOM    512  HG  LEU A 615      52.610  33.020  41.700  1.00  0.00           H
ATOM    513  CD1 LEU A 615      50.610  32.670  41.090  1.00  0.00           C
ATOM    514 HD11 LEU A 615      49.610  33.170  41.110  1.00  0.00           H
ATOM    515 HD12 LEU A 615      50.470  31.630  41.430  1.00  0.00           H
ATOM    516 HD13 LEU A 615      50.910  32.620  40.020  1.00  0.00           H
ATOM    517  CD2 LEU A 615      51.420  34.860  41.670  1.00  0.00           C
ATOM    518 HD21 LEU A 615      52.200  35.510  42.100  1.00  0.00           H
ATOM    519 HD22 LEU A 615      50.490  35.160  42.200  1.00  0.00           H
ATOM    520 HD23 LEU A 615      51.390  35.120  40.580  1.00  0.00           H
ATOM    521  C   LEU A 615      52.400  33.580  45.770  1.00  0.00           C
ATOM    522  O   LEU A 615      52.210  34.660  46.230  1.00  0.00           O
ATOM    523  N   TYR A 616      52.510  32.480  46.600  1.00  0.00           N
ATOM    524  HN  TYR A 616      52.630  31.520  46.340  1.00  0.00           H
ATOM    525  CA  TYR A 616      52.430  32.620  48.100  1.00  0.00           C
ATOM    526  HA  TYR A 616      51.500  33.120  48.320  1.00  0.00           H
ATOM    527  CB  TYR A 616      52.220  31.230  48.820  1.00  0.00           C
ATOM    528  HB1 TYR A 616      52.690  30.420  48.210  1.00  0.00           H
ATOM    529  HB2 TYR A 616      51.150  31.000  48.670  1.00  0.00           H
ATOM    530  CG  TYR A 616      52.590  31.060  50.270  1.00  0.00           C
ATOM    531  CD1 TYR A 616      53.780  30.400  50.570  1.00  0.00           C
ATOM    532  HD1 TYR A 616      54.400  30.000  49.780  1.00  0.00           H
ATOM    533  CE1 TYR A 616      54.050  29.960  51.910  1.00  0.00           C
ATOM    534  HE1 TYR A 616      54.850  29.250  52.090  1.00  0.00           H
ATOM    535  CZ  TYR A 616      53.300  30.440  52.980  1.00  0.00           C
ATOM    536  OH  TYR A 616      53.450  29.940  54.290  1.00  0.00           O
ATOM    537  HH  TYR A 616      52.860  30.450  54.850  1.00  0.00           H
ATOM    538  CD2 TYR A 616      51.870  31.560  51.360  1.00  0.00           C
ATOM    539  HD2 TYR A 616      51.020  32.160  51.090  1.00  0.00           H
ATOM    540  CE2 TYR A 616      52.200  31.310  52.710  1.00  0.00           C
ATOM    541  HE2 TYR A 616      51.470  31.630  53.440  1.00  0.00           H
ATOM    542  C   TYR A 616      53.490  33.610  48.690  1.00  0.00           C
ATOM    543  O   TYR A 616      53.240  34.490  49.470  1.00  0.00           O
ATOM    544  N   CYS A 617      54.740  33.530  48.170  1.00  0.00           N
ATOM    545  HN  CYS A 617      54.980  32.820  47.510  1.00  0.00           H
ATOM    546  CA  CYS A 617      55.850  34.240  48.690  1.00  0.00           C
ATOM    547  HA  CYS A 617      55.780  34.240  49.760  1.00  0.00           H
ATOM    548  CB  CYS A 617      57.150  33.650  48.150  1.00  0.00           C
ATOM    549  HB1 CYS A 617      57.960  34.330  48.510  1.00  0.00           H
ATOM    550  HB2 CYS A 617      57.040  33.660  47.050  1.00  0.00           H
ATOM    551  SG  CYS A 617      57.340  31.950  48.860  1.00  0.00           S
ATOM    552  HG1 CYS A 617      56.800  31.400  47.800  1.00  0.00           H
ATOM    553  C   CYS A 617      55.700  35.700  48.290  1.00  0.00           C
ATOM    554  O   CYS A 617      55.910  36.610  49.070  1.00  0.00           O
ATOM    555  N   ALA A 618      55.140  35.870  47.090  1.00  0.00           N
ATOM    556  HN  ALA A 618      55.090  35.110  46.450  1.00  0.00           H
ATOM    557  CA  ALA A 618      54.710  37.180  46.620  1.00  0.00           C
ATOM    558  HA  ALA A 618      55.540  37.870  46.670  1.00  0.00           H
ATOM    559  CB  ALA A 618      54.240  37.160  45.170  1.00  0.00           C
ATOM    560  HB1 ALA A 618      55.010  36.720  44.500  1.00  0.00           H
ATOM    561  HB2 ALA A 618      54.010  38.180  44.790  1.00  0.00           H
ATOM    562  HB3 ALA A 618      53.390  36.460  45.000  1.00  0.00           H
ATOM    563  C   ALA A 618      53.570  37.770  47.430  1.00  0.00           C
ATOM    564  O   ALA A 618      53.570  38.980  47.700  1.00  0.00           O
ATOM    565  N   CYS A 619      52.580  37.010  47.800  1.00  0.00           N
ATOM    566  HN  CYS A 619      52.380  36.100  47.460  1.00  0.00           H
ATOM    567  CA  CYS A 619      51.460  37.600  48.550  1.00  0.00           C
ATOM    568  HA  CYS A 619      51.200  38.500  48.020  1.00  0.00           H
ATOM    569  CB  CYS A 619      50.250  36.640  48.510  1.00  0.00           C
ATOM    570  HB1 CYS A 619      49.410  37.040  49.110  1.00  0.00           H
ATOM    571  HB2 CYS A 619      50.530  35.650  48.930  1.00  0.00           H
ATOM    572  SG  CYS A 619      49.570  36.370  46.900  1.00  0.00           S
ATOM    573  HG1 CYS A 619      49.710  37.660  46.620  1.00  0.00           H
ATOM    574  C   CYS A 619      51.730  37.960  50.010  1.00  0.00           C
ATOM    575  O   CYS A 619      51.160  38.890  50.520  1.00  0.00           O
ATOM    576  N   MET A 620      52.630  37.180  50.680  1.00  0.00           N
ATOM    577  HN  MET A 620      52.980  36.390  50.190  1.00  0.00           H
ATOM    578  CA  MET A 620      53.070  37.310  52.110  1.00  0.00           C
ATOM    579  HA  MET A 620      52.230  37.140  52.760  1.00  0.00           H
ATOM    580  CB  MET A 620      54.090  36.180  52.430  1.00  0.00           C
ATOM    581  HB1 MET A 620      54.700  36.500  53.300  1.00  0.00           H
ATOM    582  HB2 MET A 620      54.830  36.120  51.610  1.00  0.00           H
ATOM    583  CG  MET A 620      53.440  34.820  52.700  1.00  0.00           C
ATOM    584  HG1 MET A 620      54.300  34.130  52.530  1.00  0.00           H
ATOM    585  HG2 MET A 620      52.700  34.580  51.910  1.00  0.00           H
ATOM    586  SD  MET A 620      52.540  34.610  54.320  1.00  0.00           S
ATOM    587  CE  MET A 620      53.610  35.000  55.640  1.00  0.00           C
ATOM    588  HE1 MET A 620      54.540  34.400  55.690  1.00  0.00           H
ATOM    589  HE2 MET A 620      53.050  34.820  56.580  1.00  0.00           H
ATOM    590  HE3 MET A 620      53.810  36.090  55.700  1.00  0.00           H
ATOM    591  C   MET A 620      53.650  38.680  52.520  1.00  0.00           C
ATOM    592  O   MET A 620      53.370  39.320  53.570  1.00  0.00           O
ATOM    593  N   SER A 621      54.620  39.170  51.750  1.00  0.00           N
ATOM    594  HN  SER A 621      54.760  38.630  50.930  1.00  0.00           H
ATOM    595  CA  SER A 621      55.440  40.400  52.000  1.00  0.00           C
ATOM    596  HA  SER A 621      55.790  40.310  53.010  1.00  0.00           H
ATOM    597  CB  SER A 621      56.770  40.540  51.200  1.00  0.00           C
ATOM    598  HB1 SER A 621      57.460  39.800  51.650  1.00  0.00           H
ATOM    599  HB2 SER A 621      57.280  41.510  51.380  1.00  0.00           H
ATOM    600  OG  SER A 621      56.710  40.350  49.790  1.00  0.00           O
ATOM    601  HG1 SER A 621      56.870  39.430  49.570  1.00  0.00           H
ATOM    602  C   SER A 621      54.700  41.730  51.970  1.00  0.00           C
ATOM    603  O   SER A 621      54.960  42.520  52.890  1.00  0.00           O
ATOM    604  N   PRO A 622      53.580  41.920  51.210  1.00  0.00           N
ATOM    605  CD  PRO A 622      53.470  41.350  49.910  1.00  0.00           C
ATOM    606  HD1 PRO A 622      53.450  40.240  49.840  1.00  0.00           H
ATOM    607  HD2 PRO A 622      54.320  41.740  49.300  1.00  0.00           H
ATOM    608  CA  PRO A 622      52.700  43.010  51.410  1.00  0.00           C
ATOM    609  HA  PRO A 622      53.270  43.900  51.660  1.00  0.00           H
ATOM    610  CB  PRO A 622      51.850  43.210  50.150  1.00  0.00           C
ATOM    611  HB1 PRO A 622      52.250  44.060  49.560  1.00  0.00           H
ATOM    612  HB2 PRO A 622      50.760  43.260  50.360  1.00  0.00           H
ATOM    613  CG  PRO A 622      52.110  41.910  49.390  1.00  0.00           C
ATOM    614  HG1 PRO A 622      51.390  41.130  49.710  1.00  0.00           H
ATOM    615  HG2 PRO A 622      52.020  42.010  48.290  1.00  0.00           H
ATOM    616  C   PRO A 622      51.890  42.760  52.740  1.00  0.00           C
ATOM    617  O   PRO A 622      51.890  43.610  53.630  1.00  0.00           O
ATOM    618  N   VAL A 623      51.260  41.580  52.920  1.00  0.00           N
ATOM    619  HN  VAL A 623      51.150  41.060  52.080  1.00  0.00           H
ATOM    620  CA  VAL A 623      50.340  41.280  54.010  1.00  0.00           C
ATOM    621  HA  VAL A 623      49.500  41.960  53.940  1.00  0.00           H
ATOM    622  CB  VAL A 623      49.870  39.920  53.730  1.00  0.00           C
ATOM    623  HB  VAL A 623      50.750  39.280  53.500  1.00  0.00           H
ATOM    624  CG1 VAL A 623      49.080  39.350  54.910  1.00  0.00           C
ATOM    625 HG11 VAL A 623      48.310  40.070  55.250  1.00  0.00           H
ATOM    626 HG12 VAL A 623      49.660  39.170  55.840  1.00  0.00           H
ATOM    627 HG13 VAL A 623      48.580  38.420  54.550  1.00  0.00           H
ATOM    628  CG2 VAL A 623      48.960  39.980  52.440  1.00  0.00           C
ATOM    629 HG21 VAL A 623      49.550  40.180  51.520  1.00  0.00           H
ATOM    630 HG22 VAL A 623      48.140  40.730  52.560  1.00  0.00           H
ATOM    631 HG23 VAL A 623      48.560  38.950  52.470  1.00  0.00           H
ATOM    632  C   VAL A 623      50.910  41.460  55.370  1.00  0.00           C
ATOM    633  O   VAL A 623      50.240  42.070  56.230  1.00  0.00           O
ATOM    634  N   ILE A 624      52.160  41.010  55.640  1.00  0.00           N
ATOM    635  HN  ILE A 624      52.590  40.600  54.850  1.00  0.00           H
ATOM    636  CA  ILE A 624      52.860  41.190  56.800  1.00  0.00           C
ATOM    637  HA  ILE A 624      52.120  41.000  57.560  1.00  0.00           H
ATOM    638  CB  ILE A 624      54.040  40.170  56.830  1.00  0.00           C
ATOM    639  HB  ILE A 624      54.670  40.390  55.940  1.00  0.00           H
ATOM    640  CG2 ILE A 624      54.900  40.460  58.050  1.00  0.00           C
ATOM    641 HG21 ILE A 624      54.320  40.070  58.910  1.00  0.00           H
ATOM    642 HG22 ILE A 624      55.130  41.520  58.290  1.00  0.00           H
ATOM    643 HG23 ILE A 624      55.900  39.980  57.960  1.00  0.00           H
ATOM    644  CG1 ILE A 624      53.580  38.670  56.780  1.00  0.00           C
ATOM    645 HG11 ILE A 624      54.540  38.150  56.990  1.00  0.00           H
ATOM    646 HG12 ILE A 624      53.360  38.330  55.740  1.00  0.00           H
ATOM    647  CD  ILE A 624      52.490  38.220  57.680  1.00  0.00           C
ATOM    648  HD1 ILE A 624      52.530  37.110  57.830  1.00  0.00           H
ATOM    649  HD2 ILE A 624      51.450  38.400  57.340  1.00  0.00           H
ATOM    650  HD3 ILE A 624      52.500  38.760  58.640  1.00  0.00           H
ATOM    651  C   ILE A 624      53.400  42.640  57.020  1.00  0.00           C
ATOM    652  O   ILE A 624      53.400  43.150  58.150  1.00  0.00           O
ATOM    653  N   THR A 625      53.740  43.330  55.910  1.00  0.00           N
ATOM    654  HN  THR A 625      54.020  42.850  55.090  1.00  0.00           H
ATOM    655  CA  THR A 625      54.050  44.730  56.110  1.00  0.00           C
ATOM    656  HA  THR A 625      54.740  44.730  56.950  1.00  0.00           H
ATOM    657  CB  THR A 625      54.640  45.400  54.850  1.00  0.00           C
ATOM    658  HB  THR A 625      53.930  45.360  54.000  1.00  0.00           H
ATOM    659  OG1 THR A 625      55.770  44.640  54.460  1.00  0.00           O
ATOM    660  HG1 THR A 625      55.530  43.990  53.800  1.00  0.00           H
ATOM    661  CG2 THR A 625      55.080  46.780  55.070  1.00  0.00           C
ATOM    662 HG21 THR A 625      54.230  47.450  55.270  1.00  0.00           H
ATOM    663 HG22 THR A 625      55.560  47.180  54.140  1.00  0.00           H
ATOM    664 HG23 THR A 625      55.700  46.860  55.970  1.00  0.00           H
ATOM    665  C   THR A 625      52.820  45.520  56.550  1.00  0.00           C
ATOM    666  O   THR A 625      52.930  46.270  57.520  1.00  0.00           O
ATOM    667  N   PHE A 626      51.670  45.240  55.850  1.00  0.00           N
ATOM    668  HN  PHE A 626      51.660  44.520  55.160  1.00  0.00           H
ATOM    669  CA  PHE A 626      50.360  45.730  56.320  1.00  0.00           C
ATOM    670  HA  PHE A 626      50.460  46.790  56.490  1.00  0.00           H
ATOM    671  CB  PHE A 626      49.360  45.540  55.090  1.00  0.00           C
ATOM    672  HB1 PHE A 626      49.380  44.530  54.630  1.00  0.00           H
ATOM    673  HB2 PHE A 626      49.620  46.300  54.320  1.00  0.00           H
ATOM    674  CG  PHE A 626      47.890  45.760  55.330  1.00  0.00           C
ATOM    675  CD1 PHE A 626      47.070  44.870  56.010  1.00  0.00           C
ATOM    676  HD1 PHE A 626      47.590  44.090  56.560  1.00  0.00           H
ATOM    677  CE1 PHE A 626      45.650  44.990  56.000  1.00  0.00           C
ATOM    678  HE1 PHE A 626      45.080  44.380  56.690  1.00  0.00           H
ATOM    679  CZ  PHE A 626      45.060  45.940  55.230  1.00  0.00           C
ATOM    680  HZ  PHE A 626      43.980  46.080  55.230  1.00  0.00           H
ATOM    681  CD2 PHE A 626      47.230  46.810  54.590  1.00  0.00           C
ATOM    682  HD2 PHE A 626      47.890  47.450  54.030  1.00  0.00           H
ATOM    683  CE2 PHE A 626      45.820  46.820  54.430  1.00  0.00           C
ATOM    684  HE2 PHE A 626      45.210  47.540  53.910  1.00  0.00           H
ATOM    685  C   PHE A 626      49.850  45.320  57.680  1.00  0.00           C
ATOM    686  O   PHE A 626      49.310  46.150  58.390  1.00  0.00           O
ATOM    687  N   GLY A 627      50.050  44.070  58.160  1.00  0.00           N
ATOM    688  HN  GLY A 627      50.250  43.410  57.440  1.00  0.00           H
ATOM    689  CA  GLY A 627      49.940  43.610  59.540  1.00  0.00           C
ATOM    690  HA1 GLY A 627      50.290  42.600  59.520  1.00  0.00           H
ATOM    691  HA2 GLY A 627      48.900  43.650  59.800  1.00  0.00           H
ATOM    692  C   GLY A 627      50.740  44.430  60.510  1.00  0.00           C
ATOM    693  O   GLY A 627      50.290  44.720  61.640  1.00  0.00           O
ATOM    694  N   GLY A 628      52.020  44.590  60.160  1.00  0.00           N
ATOM    695  HN  GLY A 628      52.300  44.080  59.350  1.00  0.00           H
ATOM    696  CA  GLY A 628      53.020  45.050  61.050  1.00  0.00           C
ATOM    697  HA1 GLY A 628      53.980  44.830  60.620  1.00  0.00           H
ATOM    698  HA2 GLY A 628      52.820  44.580  62.010  1.00  0.00           H
ATOM    699  C   GLY A 628      52.850  46.510  61.410  1.00  0.00           C
ATOM    700  O   GLY A 628      53.130  46.960  62.550  1.00  0.00           O
ATOM    701  N   LEU A 629      52.450  47.260  60.390  1.00  0.00           N
ATOM    702  HN  LEU A 629      52.260  46.850  59.500  1.00  0.00           H
ATOM    703  CA  LEU A 629      52.270  48.740  60.500  1.00  0.00           C
ATOM    704  HA  LEU A 629      52.860  49.100  61.320  1.00  0.00           H
ATOM    705  CB  LEU A 629      52.670  49.400  59.190  1.00  0.00           C
ATOM    706  HB1 LEU A 629      52.560  50.480  59.420  1.00  0.00           H
ATOM    707  HB2 LEU A 629      52.020  49.120  58.340  1.00  0.00           H
ATOM    708  CG  LEU A 629      54.120  49.320  58.670  1.00  0.00           C
ATOM    709  HG  LEU A 629      54.340  48.270  58.380  1.00  0.00           H
ATOM    710  CD1 LEU A 629      54.270  50.160  57.370  1.00  0.00           C
ATOM    711 HD11 LEU A 629      55.350  50.220  57.110  1.00  0.00           H
ATOM    712 HD12 LEU A 629      53.910  51.170  57.650  1.00  0.00           H
ATOM    713 HD13 LEU A 629      53.770  49.760  56.460  1.00  0.00           H
ATOM    714  CD2 LEU A 629      55.220  49.800  59.660  1.00  0.00           C
ATOM    715 HD21 LEU A 629      55.150  50.890  59.910  1.00  0.00           H
ATOM    716 HD22 LEU A 629      56.210  49.560  59.240  1.00  0.00           H
ATOM    717 HD23 LEU A 629      55.230  49.220  60.600  1.00  0.00           H
ATOM    718  C   LEU A 629      50.860  49.100  60.870  1.00  0.00           C
ATOM    719  O   LEU A 629      50.730  50.050  61.700  1.00  0.00           O
ATOM    720  N   LEU A 630      49.790  48.230  60.520  1.00  0.00           N
ATOM    721  HN  LEU A 630      49.910  47.400  59.970  1.00  0.00           H
ATOM    722  CA  LEU A 630      48.450  48.420  61.180  1.00  0.00           C
ATOM    723  HA  LEU A 630      48.170  49.460  61.040  1.00  0.00           H
ATOM    724  CB  LEU A 630      47.290  47.490  60.540  1.00  0.00           C
ATOM    725  HB1 LEU A 630      46.440  47.320  61.230  1.00  0.00           H
ATOM    726  HB2 LEU A 630      47.840  46.530  60.390  1.00  0.00           H
ATOM    727  CG  LEU A 630      46.620  48.020  59.290  1.00  0.00           C
ATOM    728  HG  LEU A 630      47.370  48.230  58.500  1.00  0.00           H
ATOM    729  CD1 LEU A 630      45.630  46.870  58.860  1.00  0.00           C
ATOM    730 HD11 LEU A 630      45.060  47.410  58.070  1.00  0.00           H
ATOM    731 HD12 LEU A 630      44.940  46.460  59.630  1.00  0.00           H
ATOM    732 HD13 LEU A 630      46.120  45.960  58.470  1.00  0.00           H
ATOM    733  CD2 LEU A 630      45.890  49.340  59.520  1.00  0.00           C
ATOM    734 HD21 LEU A 630      45.150  49.210  60.350  1.00  0.00           H
ATOM    735 HD22 LEU A 630      45.260  49.520  58.640  1.00  0.00           H
ATOM    736 HD23 LEU A 630      46.620  50.180  59.660  1.00  0.00           H
ATOM    737  C   LEU A 630      48.450  48.120  62.680  1.00  0.00           C
ATOM    738  O   LEU A 630      47.710  48.730  63.440  1.00  0.00           O
ATOM    739  N   GLY A 631      49.380  47.210  63.060  1.00  0.00           N
ATOM    740  HN  GLY A 631      49.790  46.570  62.410  1.00  0.00           H
ATOM    741  CA  GLY A 631      49.890  46.990  64.380  1.00  0.00           C
ATOM    742  HA1 GLY A 631      50.760  46.340  64.310  1.00  0.00           H
ATOM    743  HA2 GLY A 631      49.070  46.630  64.970  1.00  0.00           H
ATOM    744  C   GLY A 631      50.300  48.310  65.070  1.00  0.00           C
ATOM    745  O   GLY A 631      49.860  48.630  66.210  1.00  0.00           O
ATOM    746  N   GLU A 632      51.100  49.120  64.380  1.00  0.00           N
ATOM    747  HN  GLU A 632      51.720  48.800  63.680  1.00  0.00           H
ATOM    748  CA  GLU A 632      51.350  50.480  64.970  1.00  0.00           C
ATOM    749  HA  GLU A 632      51.520  50.380  66.040  1.00  0.00           H
ATOM    750  CB  GLU A 632      52.620  50.990  64.350  1.00  0.00           C
ATOM    751  HB1 GLU A 632      53.040  51.840  64.920  1.00  0.00           H
ATOM    752  HB2 GLU A 632      52.500  51.030  63.240  1.00  0.00           H
ATOM    753  CG  GLU A 632      53.770  49.930  64.550  1.00  0.00           C
ATOM    754  HG1 GLU A 632      53.750  49.140  63.760  1.00  0.00           H
ATOM    755  HG2 GLU A 632      53.590  49.340  65.460  1.00  0.00           H
ATOM    756  CD  GLU A 632      55.190  50.430  64.800  1.00  0.00           C
ATOM    757  OE1 GLU A 632      55.480  51.490  64.200  1.00  0.00           O
ATOM    758  OE2 GLU A 632      55.870  49.790  65.620  1.00  0.00           O
ATOM    759  C   GLU A 632      50.300  51.610  64.830  1.00  0.00           C
ATOM    760  O   GLU A 632      50.130  52.490  65.710  1.00  0.00           O
ATOM    761  N   ALA A 633      49.640  51.630  63.730  1.00  0.00           N
ATOM    762  HN  ALA A 633      49.880  51.020  62.970  1.00  0.00           H
ATOM    763  CA  ALA A 633      48.480  52.450  63.400  1.00  0.00           C
ATOM    764  HA  ALA A 633      48.750  53.500  63.530  1.00  0.00           H
ATOM    765  CB  ALA A 633      48.010  52.170  61.960  1.00  0.00           C
ATOM    766  HB1 ALA A 633      48.120  51.070  61.790  1.00  0.00           H
ATOM    767  HB2 ALA A 633      48.560  52.670  61.140  1.00  0.00           H
ATOM    768  HB3 ALA A 633      47.030  52.660  61.800  1.00  0.00           H
ATOM    769  C   ALA A 633      47.270  52.340  64.410  1.00  0.00           C
ATOM    770  O   ALA A 633      46.660  53.390  64.740  1.00  0.00           O
ATOM    771  N   THR A 634      46.900  51.130  64.800  1.00  0.00           N
ATOM    772  HN  THR A 634      47.340  50.310  64.410  1.00  0.00           H
ATOM    773  CA  THR A 634      45.680  50.960  65.660  1.00  0.00           C
ATOM    774  HA  THR A 634      45.040  51.830  65.650  1.00  0.00           H
ATOM    775  CB  THR A 634      44.890  49.710  65.100  1.00  0.00           C
ATOM    776  HB  THR A 634      43.920  49.660  65.640  1.00  0.00           H
ATOM    777  OG1 THR A 634      45.600  48.470  65.270  1.00  0.00           O
ATOM    778  HG1 THR A 634      46.340  48.480  64.660  1.00  0.00           H
ATOM    779  CG2 THR A 634      44.560  49.940  63.610  1.00  0.00           C
ATOM    780 HG21 THR A 634      44.000  50.870  63.470  1.00  0.00           H
ATOM    781 HG22 THR A 634      43.930  49.090  63.260  1.00  0.00           H
ATOM    782 HG23 THR A 634      45.530  49.830  63.080  1.00  0.00           H
ATOM    783  C   THR A 634      46.020  50.840  67.110  1.00  0.00           C
ATOM    784  O   THR A 634      45.180  50.500  67.890  1.00  0.00           O
ATOM    785  N   GLU A 635      47.290  50.970  67.480  1.00  0.00           N
ATOM    786  HN  GLU A 635      47.920  51.350  66.790  1.00  0.00           H
ATOM    787  CA  GLU A 635      47.830  50.620  68.760  1.00  0.00           C
ATOM    788  HA  GLU A 635      48.900  50.740  68.610  1.00  0.00           H
ATOM    789  CB  GLU A 635      47.430  51.530  69.920  1.00  0.00           C
ATOM    790  HB1 GLU A 635      47.680  51.000  70.870  1.00  0.00           H
ATOM    791  HB2 GLU A 635      46.350  51.790  69.930  1.00  0.00           H
ATOM    792  CG  GLU A 635      48.050  52.970  69.730  1.00  0.00           C
ATOM    793  HG1 GLU A 635      47.900  53.240  68.670  1.00  0.00           H
ATOM    794  HG2 GLU A 635      49.120  53.000  70.050  1.00  0.00           H
ATOM    795  CD  GLU A 635      47.210  54.070  70.420  1.00  0.00           C
ATOM    796  OE1 GLU A 635      46.940  53.950  71.640  1.00  0.00           O
ATOM    797  OE2 GLU A 635      46.750  55.070  69.800  1.00  0.00           O
ATOM    798  C   GLU A 635      47.740  49.130  69.150  1.00  0.00           C
ATOM    799  O   GLU A 635      47.780  48.690  70.290  1.00  0.00           O
ATOM    800  N   GLY A 636      47.680  48.260  68.110  1.00  0.00           N
ATOM    801  HN  GLY A 636      47.700  48.550  67.160  1.00  0.00           H
ATOM    802  CA  GLY A 636      47.650  46.840  68.380  1.00  0.00           C
ATOM    803  HA1 GLY A 636      48.230  46.590  69.260  1.00  0.00           H
ATOM    804  HA2 GLY A 636      48.040  46.370  67.500  1.00  0.00           H
ATOM    805  C   GLY A 636      46.260  46.230  68.640  1.00  0.00           C
ATOM    806  O   GLY A 636      46.160  45.280  69.370  1.00  0.00           O
ATOM    807  N   ARG A 637      45.310  46.840  67.930  1.00  0.00           N
ATOM    808  HN  ARG A 637      45.510  47.660  67.400  1.00  0.00           H
ATOM    809  CA  ARG A 637      43.950  46.300  67.910  1.00  0.00           C
ATOM    810  HA  ARG A 637      43.710  45.760  68.830  1.00  0.00           H
ATOM    811  CB  ARG A 637      43.020  47.500  67.710  1.00  0.00           C
ATOM    812  HB1 ARG A 637      42.060  47.090  67.330  1.00  0.00           H
ATOM    813  HB2 ARG A 637      43.310  48.130  66.860  1.00  0.00           H
ATOM    814  CG  ARG A 637      42.840  48.230  68.980  1.00  0.00           C
ATOM    815  HG1 ARG A 637      43.820  48.410  69.460  1.00  0.00           H
ATOM    816  HG2 ARG A 637      42.300  47.630  69.750  1.00  0.00           H
ATOM    817  CD  ARG A 637      41.900  49.440  68.810  1.00  0.00           C
ATOM    818  HD1 ARG A 637      40.830  49.230  68.610  1.00  0.00           H
ATOM    819  HD2 ARG A 637      42.350  50.120  68.060  1.00  0.00           H
ATOM    820  NE  ARG A 637      41.850  50.110  70.170  1.00  0.00           N
ATOM    821  HE  ARG A 637      41.140  49.770  70.790  1.00  0.00           H
ATOM    822  CZ  ARG A 637      42.730  50.900  70.840  1.00  0.00           C
ATOM    823  NH1 ARG A 637      42.290  51.530  71.950  1.00  0.00           N
ATOM    824 HH11 ARG A 637      41.530  51.140  72.470  1.00  0.00           H
ATOM    825 HH12 ARG A 637      43.000  52.060  72.410  1.00  0.00           H
ATOM    826  NH2 ARG A 637      43.990  51.160  70.460  1.00  0.00           N
ATOM    827 HH21 ARG A 637      44.280  51.100  69.500  1.00  0.00           H
ATOM    828 HH22 ARG A 637      44.380  51.830  71.080  1.00  0.00           H
ATOM    829  C   ARG A 637      43.820  45.180  66.840  1.00  0.00           C
ATOM    830  O   ARG A 637      43.000  44.260  67.010  1.00  0.00           O
ATOM    831  N   ILE A 638      44.660  45.130  65.790  1.00  0.00           N
ATOM    832  HN  ILE A 638      45.230  45.930  65.670  1.00  0.00           H
ATOM    833  CA  ILE A 638      44.670  44.050  64.840  1.00  0.00           C
ATOM    834  HA  ILE A 638      44.440  43.110  65.300  1.00  0.00           H
ATOM    835  CB  ILE A 638      43.660  44.360  63.660  1.00  0.00           C
ATOM    836  HB  ILE A 638      44.010  43.950  62.700  1.00  0.00           H
ATOM    837  CG2 ILE A 638      42.290  43.750  63.960  1.00  0.00           C
ATOM    838 HG21 ILE A 638      41.660  44.410  64.580  1.00  0.00           H
ATOM    839 HG22 ILE A 638      42.420  42.690  64.260  1.00  0.00           H
ATOM    840 HG23 ILE A 638      41.740  43.690  63.000  1.00  0.00           H
ATOM    841  CG1 ILE A 638      43.380  45.880  63.460  1.00  0.00           C
ATOM    842 HG11 ILE A 638      44.370  46.390  63.500  1.00  0.00           H
ATOM    843 HG12 ILE A 638      42.950  46.410  64.340  1.00  0.00           H
ATOM    844  CD  ILE A 638      42.570  46.290  62.320  1.00  0.00           C
ATOM    845  HD1 ILE A 638      42.320  45.330  61.810  1.00  0.00           H
ATOM    846  HD2 ILE A 638      43.190  47.030  61.760  1.00  0.00           H
ATOM    847  HD3 ILE A 638      41.620  46.780  62.620  1.00  0.00           H
ATOM    848  C   ILE A 638      46.070  43.950  64.300  1.00  0.00           C
ATOM    849  O   ILE A 638      46.760  44.940  64.250  1.00  0.00           O
ATOM    850  N   SER A 639      46.630  42.800  63.840  1.00  0.00           N
ATOM    851  HN  SER A 639      46.080  41.970  63.740  1.00  0.00           H
ATOM    852  CA  SER A 639      47.930  42.860  63.170  1.00  0.00           C
ATOM    853  HA  SER A 639      48.080  43.750  62.560  1.00  0.00           H
ATOM    854  CB  SER A 639      49.020  42.860  64.240  1.00  0.00           C
ATOM    855  HB1 SER A 639      49.010  41.970  64.910  1.00  0.00           H
ATOM    856  HB2 SER A 639      48.810  43.570  65.070  1.00  0.00           H
ATOM    857  OG  SER A 639      50.330  43.130  63.690  1.00  0.00           O
ATOM    858  HG1 SER A 639      50.300  43.940  63.170  1.00  0.00           H
ATOM    859  C   SER A 639      47.980  41.710  62.170  1.00  0.00           C
ATOM    860  O   SER A 639      47.150  41.580  61.360  1.00  0.00           O
ATOM    861  N   ALA A 640      49.130  40.970  62.140  1.00  0.00           N
ATOM    862  HN  ALA A 640      49.860  41.200  62.780  1.00  0.00           H
ATOM    863  CA  ALA A 640      49.390  39.940  61.140  1.00  0.00           C
ATOM    864  HA  ALA A 640      49.430  40.290  60.120  1.00  0.00           H
ATOM    865  CB  ALA A 640      50.800  39.360  61.390  1.00  0.00           C
ATOM    866  HB1 ALA A 640      51.570  39.990  60.910  1.00  0.00           H
ATOM    867  HB2 ALA A 640      50.840  38.320  61.000  1.00  0.00           H
ATOM    868  HB3 ALA A 640      51.110  39.150  62.440  1.00  0.00           H
ATOM    869  C   ALA A 640      48.460  38.850  61.160  1.00  0.00           C
ATOM    870  O   ALA A 640      48.000  38.360  60.130  1.00  0.00           O
ATOM    871  N   ILE A 641      48.030  38.320  62.290  1.00  0.00           N
ATOM    872  HN  ILE A 641      48.330  38.790  63.120  1.00  0.00           H
ATOM    873  CA  ILE A 641      47.320  37.060  62.430  1.00  0.00           C
ATOM    874  HA  ILE A 641      47.740  36.240  61.850  1.00  0.00           H
ATOM    875  CB  ILE A 641      47.330  36.620  63.910  1.00  0.00           C
ATOM    876  HB  ILE A 641      46.780  37.380  64.510  1.00  0.00           H
ATOM    877  CG2 ILE A 641      46.420  35.410  64.090  1.00  0.00           C
ATOM    878 HG21 ILE A 641      46.510  34.980  65.100  1.00  0.00           H
ATOM    879 HG22 ILE A 641      46.820  34.660  63.390  1.00  0.00           H
ATOM    880 HG23 ILE A 641      45.350  35.680  63.940  1.00  0.00           H
ATOM    881  CG1 ILE A 641      48.750  36.430  64.590  1.00  0.00           C
ATOM    882 HG11 ILE A 641      48.570  36.090  65.630  1.00  0.00           H
ATOM    883 HG12 ILE A 641      49.170  37.460  64.690  1.00  0.00           H
ATOM    884  CD  ILE A 641      49.640  35.520  63.750  1.00  0.00           C
ATOM    885  HD1 ILE A 641      49.900  35.990  62.780  1.00  0.00           H
ATOM    886  HD2 ILE A 641      49.110  34.560  63.590  1.00  0.00           H
ATOM    887  HD3 ILE A 641      50.650  35.310  64.160  1.00  0.00           H
ATOM    888  C   ILE A 641      45.930  37.200  61.870  1.00  0.00           C
ATOM    889  O   ILE A 641      45.460  36.440  60.970  1.00  0.00           O
ATOM    890  N   GLU A 642      45.230  38.200  62.290  1.00  0.00           N
ATOM    891  HN  GLU A 642      45.510  38.580  63.170  1.00  0.00           H
ATOM    892  CA  GLU A 642      44.000  38.690  61.630  1.00  0.00           C
ATOM    893  HA  GLU A 642      43.310  37.860  61.690  1.00  0.00           H
ATOM    894  CB  GLU A 642      43.350  39.980  62.330  1.00  0.00           C
ATOM    895  HB1 GLU A 642      42.430  40.160  61.730  1.00  0.00           H
ATOM    896  HB2 GLU A 642      44.010  40.860  62.140  1.00  0.00           H
ATOM    897  CG  GLU A 642      43.140  39.860  63.780  1.00  0.00           C
ATOM    898  HG1 GLU A 642      43.040  38.790  64.070  1.00  0.00           H
ATOM    899  HG2 GLU A 642      42.160  40.290  64.050  1.00  0.00           H
ATOM    900  CD  GLU A 642      44.200  40.380  64.670  1.00  0.00           C
ATOM    901  OE1 GLU A 642      43.930  40.690  65.860  1.00  0.00           O
ATOM    902  OE2 GLU A 642      45.370  40.500  64.180  1.00  0.00           O
ATOM    903  C   GLU A 642      44.140  39.000  60.150  1.00  0.00           C
ATOM    904  O   GLU A 642      43.220  38.710  59.380  1.00  0.00           O
ATOM    905  N   SER A 643      45.240  39.620  59.670  1.00  0.00           N
ATOM    906  HN  SER A 643      46.030  39.660  60.270  1.00  0.00           H
ATOM    907  CA  SER A 643      45.480  40.040  58.280  1.00  0.00           C
ATOM    908  HA  SER A 643      44.610  40.530  57.850  1.00  0.00           H
ATOM    909  CB  SER A 643      46.770  40.990  58.280  1.00  0.00           C
ATOM    910  HB1 SER A 643      47.080  41.220  57.240  1.00  0.00           H
ATOM    911  HB2 SER A 643      47.610  40.500  58.810  1.00  0.00           H
ATOM    912  OG  SER A 643      46.410  42.240  58.820  1.00  0.00           O
ATOM    913  HG1 SER A 643      46.320  42.050  59.740  1.00  0.00           H
ATOM    914  C   SER A 643      45.660  38.890  57.370  1.00  0.00           C
ATOM    915  O   SER A 643      44.930  38.670  56.410  1.00  0.00           O
ATOM    916  N   LEU A 644      46.500  37.870  57.730  1.00  0.00           N
ATOM    917  HN  LEU A 644      46.960  37.790  58.610  1.00  0.00           H
ATOM    918  CA  LEU A 644      46.580  36.590  57.040  1.00  0.00           C
ATOM    919  HA  LEU A 644      46.770  36.790  56.000  1.00  0.00           H
ATOM    920  CB  LEU A 644      47.650  35.630  57.630  1.00  0.00           C
ATOM    921  HB1 LEU A 644      47.590  34.600  57.250  1.00  0.00           H
ATOM    922  HB2 LEU A 644      47.540  35.620  58.740  1.00  0.00           H
ATOM    923  CG  LEU A 644      49.120  36.060  57.470  1.00  0.00           C
ATOM    924  HG  LEU A 644      49.300  37.100  57.790  1.00  0.00           H
ATOM    925  CD1 LEU A 644      49.930  35.190  58.370  1.00  0.00           C
ATOM    926 HD11 LEU A 644      51.010  35.470  58.370  1.00  0.00           H
ATOM    927 HD12 LEU A 644      49.920  34.120  58.080  1.00  0.00           H
ATOM    928 HD13 LEU A 644      49.610  35.210  59.430  1.00  0.00           H
ATOM    929  CD2 LEU A 644      49.680  36.050  56.080  1.00  0.00           C
ATOM    930 HD21 LEU A 644      50.740  36.370  56.100  1.00  0.00           H
ATOM    931 HD22 LEU A 644      49.080  36.660  55.370  1.00  0.00           H
ATOM    932 HD23 LEU A 644      49.610  34.980  55.810  1.00  0.00           H
ATOM    933  C   LEU A 644      45.250  35.770  57.070  1.00  0.00           C
ATOM    934  O   LEU A 644      44.920  35.170  56.040  1.00  0.00           O
ATOM    935  N   PHE A 645      44.450  35.730  58.240  1.00  0.00           N
ATOM    936  HN  PHE A 645      44.770  36.080  59.120  1.00  0.00           H
ATOM    937  CA  PHE A 645      43.070  35.130  58.360  1.00  0.00           C
ATOM    938  HA  PHE A 645      43.050  34.100  58.000  1.00  0.00           H
ATOM    939  CB  PHE A 645      42.670  35.220  59.920  1.00  0.00           C
ATOM    940  HB1 PHE A 645      42.760  36.260  60.290  1.00  0.00           H
ATOM    941  HB2 PHE A 645      43.450  34.630  60.450  1.00  0.00           H
ATOM    942  CG  PHE A 645      41.320  34.560  60.270  1.00  0.00           C
ATOM    943  CD1 PHE A 645      40.710  34.900  61.480  1.00  0.00           C
ATOM    944  HD1 PHE A 645      41.210  35.600  62.130  1.00  0.00           H
ATOM    945  CE1 PHE A 645      39.550  34.310  61.900  1.00  0.00           C
ATOM    946  HE1 PHE A 645      39.060  34.720  62.770  1.00  0.00           H
ATOM    947  CZ  PHE A 645      38.940  33.390  61.040  1.00  0.00           C
ATOM    948  HZ  PHE A 645      38.050  32.850  61.330  1.00  0.00           H
ATOM    949  CD2 PHE A 645      40.780  33.560  59.410  1.00  0.00           C
ATOM    950  HD2 PHE A 645      41.230  33.280  58.470  1.00  0.00           H
ATOM    951  CE2 PHE A 645      39.520  33.010  59.820  1.00  0.00           C
ATOM    952  HE2 PHE A 645      39.060  32.210  59.250  1.00  0.00           H
ATOM    953  C   PHE A 645      42.070  35.890  57.510  1.00  0.00           C
ATOM    954  O   PHE A 645      41.310  35.290  56.770  1.00  0.00           O
ATOM    955  N   GLY A 646      42.010  37.190  57.520  1.00  0.00           N
ATOM    956  HN  GLY A 646      42.580  37.750  58.110  1.00  0.00           H
ATOM    957  CA  GLY A 646      41.190  37.870  56.500  1.00  0.00           C
ATOM    958  HA1 GLY A 646      41.460  38.900  56.710  1.00  0.00           H
ATOM    959  HA2 GLY A 646      40.120  37.860  56.640  1.00  0.00           H
ATOM    960  C   GLY A 646      41.510  37.570  55.040  1.00  0.00           C
ATOM    961  O   GLY A 646      40.610  37.340  54.260  1.00  0.00           O
ATOM    962  N   ALA A 647      42.820  37.550  54.630  1.00  0.00           N
ATOM    963  HN  ALA A 647      43.480  37.870  55.320  1.00  0.00           H
ATOM    964  CA  ALA A 647      43.270  37.390  53.310  1.00  0.00           C
ATOM    965  HA  ALA A 647      43.010  38.200  52.650  1.00  0.00           H
ATOM    966  CB  ALA A 647      44.810  37.520  53.320  1.00  0.00           C
ATOM    967  HB1 ALA A 647      45.240  36.580  53.710  1.00  0.00           H
ATOM    968  HB2 ALA A 647      45.180  38.330  54.000  1.00  0.00           H
ATOM    969  HB3 ALA A 647      45.160  37.640  52.270  1.00  0.00           H
ATOM    970  C   ALA A 647      42.860  36.060  52.800  1.00  0.00           C
ATOM    971  O   ALA A 647      42.290  35.910  51.750  1.00  0.00           O
ATOM    972  N   SER A 648      43.170  34.940  53.530  1.00  0.00           N
ATOM    973  HN  SER A 648      43.790  34.940  54.300  1.00  0.00           H
ATOM    974  CA  SER A 648      42.650  33.600  53.310  1.00  0.00           C
ATOM    975  HA  SER A 648      42.930  33.430  52.280  1.00  0.00           H
ATOM    976  CB  SER A 648      43.370  32.640  54.260  1.00  0.00           C
ATOM    977  HB1 SER A 648      44.410  32.630  53.900  1.00  0.00           H
ATOM    978  HB2 SER A 648      42.980  31.620  54.080  1.00  0.00           H
ATOM    979  OG  SER A 648      43.220  33.050  55.650  1.00  0.00           O
ATOM    980  HG1 SER A 648      43.830  33.790  55.810  1.00  0.00           H
ATOM    981  C   SER A 648      41.170  33.360  53.330  1.00  0.00           C
ATOM    982  O   SER A 648      40.670  32.660  52.520  1.00  0.00           O
ATOM    983  N   LEU A 649      40.450  34.000  54.350  1.00  0.00           N
ATOM    984  HN  LEU A 649      40.800  34.540  55.110  1.00  0.00           H
ATOM    985  CA  LEU A 649      39.010  33.810  54.490  1.00  0.00           C
ATOM    986  HA  LEU A 649      38.810  32.750  54.470  1.00  0.00           H
ATOM    987  CB  LEU A 649      38.440  34.440  55.830  1.00  0.00           C
ATOM    988  HB1 LEU A 649      38.630  35.530  55.790  1.00  0.00           H
ATOM    989  HB2 LEU A 649      38.880  33.930  56.700  1.00  0.00           H
ATOM    990  CG  LEU A 649      36.890  34.400  55.970  1.00  0.00           C
ATOM    991  HG  LEU A 649      36.390  35.060  55.240  1.00  0.00           H
ATOM    992  CD1 LEU A 649      36.310  32.960  55.700  1.00  0.00           C
ATOM    993 HD11 LEU A 649      35.250  32.920  56.000  1.00  0.00           H
ATOM    994 HD12 LEU A 649      36.900  32.230  56.300  1.00  0.00           H
ATOM    995 HD13 LEU A 649      36.440  32.770  54.600  1.00  0.00           H
ATOM    996  CD2 LEU A 649      36.390  34.820  57.370  1.00  0.00           C
ATOM    997 HD21 LEU A 649      35.310  35.070  57.290  1.00  0.00           H
ATOM    998 HD22 LEU A 649      37.010  35.720  57.590  1.00  0.00           H
ATOM    999 HD23 LEU A 649      36.510  34.120  58.230  1.00  0.00           H
ATOM   1000  C   LEU A 649      38.220  34.400  53.300  1.00  0.00           C
ATOM   1001  O   LEU A 649      37.360  33.820  52.610  1.00  0.00           O
ATOM   1002  N   THR A 650      38.680  35.600  52.950  1.00  0.00           N
ATOM   1003  HN  THR A 650      39.320  36.160  53.460  1.00  0.00           H
ATOM   1004  CA  THR A 650      38.090  36.280  51.760  1.00  0.00           C
ATOM   1005  HA  THR A 650      37.020  36.160  51.850  1.00  0.00           H
ATOM   1006  CB  THR A 650      38.520  37.720  51.530  1.00  0.00           C
ATOM   1007  HB  THR A 650      39.510  37.600  51.050  1.00  0.00           H
ATOM   1008  OG1 THR A 650      38.570  38.390  52.760  1.00  0.00           O
ATOM   1009  HG1 THR A 650      39.190  37.940  53.330  1.00  0.00           H
ATOM   1010  CG2 THR A 650      37.460  38.450  50.680  1.00  0.00           C
ATOM   1011 HG21 THR A 650      36.540  38.760  51.230  1.00  0.00           H
ATOM   1012 HG22 THR A 650      37.140  37.910  49.760  1.00  0.00           H
ATOM   1013 HG23 THR A 650      37.900  39.370  50.240  1.00  0.00           H
ATOM   1014  C   THR A 650      38.460  35.580  50.550  1.00  0.00           C
ATOM   1015  O   THR A 650      37.590  35.360  49.660  1.00  0.00           O
ATOM   1016  N   GLY A 651      39.740  35.150  50.450  1.00  0.00           N
ATOM   1017  HN  GLY A 651      40.360  35.500  51.130  1.00  0.00           H
ATOM   1018  CA  GLY A 651      40.350  34.330  49.380  1.00  0.00           C
ATOM   1019  HA1 GLY A 651      41.390  34.150  49.590  1.00  0.00           H
ATOM   1020  HA2 GLY A 651      40.320  35.020  48.550  1.00  0.00           H
ATOM   1021  C   GLY A 651      39.760  33.040  49.050  1.00  0.00           C
ATOM   1022  O   GLY A 651      39.410  32.820  47.890  1.00  0.00           O
ATOM   1023  N   ILE A 652      39.480  32.160  50.020  1.00  0.00           N
ATOM   1024  HN  ILE A 652      39.610  32.450  50.970  1.00  0.00           H
ATOM   1025  CA  ILE A 652      38.940  30.810  49.740  1.00  0.00           C
ATOM   1026  HA  ILE A 652      39.510  30.280  48.990  1.00  0.00           H
ATOM   1027  CB  ILE A 652      39.000  29.880  51.020  1.00  0.00           C
ATOM   1028  HB  ILE A 652      38.760  30.540  51.880  1.00  0.00           H
ATOM   1029  CG2 ILE A 652      38.130  28.700  50.730  1.00  0.00           C
ATOM   1030 HG21 ILE A 652      38.320  28.040  51.600  1.00  0.00           H
ATOM   1031 HG22 ILE A 652      38.440  28.180  49.810  1.00  0.00           H
ATOM   1032 HG23 ILE A 652      37.050  28.970  50.670  1.00  0.00           H
ATOM   1033  CG1 ILE A 652      40.460  29.510  51.120  1.00  0.00           C
ATOM   1034 HG11 ILE A 652      41.140  30.320  50.770  1.00  0.00           H
ATOM   1035 HG12 ILE A 652      40.610  28.690  50.370  1.00  0.00           H
ATOM   1036  CD  ILE A 652      41.030  29.230  52.550  1.00  0.00           C
ATOM   1037  HD1 ILE A 652      40.420  28.400  52.940  1.00  0.00           H
ATOM   1038  HD2 ILE A 652      40.780  30.080  53.230  1.00  0.00           H
ATOM   1039  HD3 ILE A 652      42.100  28.960  52.570  1.00  0.00           H
ATOM   1040  C   ILE A 652      37.490  30.910  49.130  1.00  0.00           C
ATOM   1041  O   ILE A 652      37.290  30.130  48.210  1.00  0.00           O
ATOM   1042  N   ALA A 653      36.540  31.820  49.500  1.00  0.00           N
ATOM   1043  HN  ALA A 653      36.670  32.440  50.260  1.00  0.00           H
ATOM   1044  CA  ALA A 653      35.270  32.030  48.880  1.00  0.00           C
ATOM   1045  HA  ALA A 653      34.800  31.080  48.680  1.00  0.00           H
ATOM   1046  CB  ALA A 653      34.470  33.000  49.760  1.00  0.00           C
ATOM   1047  HB1 ALA A 653      33.620  33.440  49.210  1.00  0.00           H
ATOM   1048  HB2 ALA A 653      35.070  33.890  50.040  1.00  0.00           H
ATOM   1049  HB3 ALA A 653      34.150  32.470  50.680  1.00  0.00           H
ATOM   1050  C   ALA A 653      35.400  32.630  47.500  1.00  0.00           C
ATOM   1051  O   ALA A 653      34.730  32.150  46.510  1.00  0.00           O
ATOM   1052  N   TYR A 654      36.240  33.710  47.280  1.00  0.00           N
ATOM   1053  HN  TYR A 654      36.730  34.150  48.040  1.00  0.00           H
ATOM   1054  CA  TYR A 654      36.470  34.330  46.040  1.00  0.00           C
ATOM   1055  HA  TYR A 654      35.510  34.710  45.730  1.00  0.00           H
ATOM   1056  CB  TYR A 654      37.570  35.440  46.250  1.00  0.00           C
ATOM   1057  HB1 TYR A 654      38.560  34.970  46.390  1.00  0.00           H
ATOM   1058  HB2 TYR A 654      37.230  35.950  47.190  1.00  0.00           H
ATOM   1059  CG  TYR A 654      37.780  36.400  45.100  1.00  0.00           C
ATOM   1060  CD1 TYR A 654      39.010  36.400  44.380  1.00  0.00           C
ATOM   1061  HD1 TYR A 654      39.850  35.800  44.680  1.00  0.00           H
ATOM   1062  CE1 TYR A 654      39.140  37.240  43.230  1.00  0.00           C
ATOM   1063  HE1 TYR A 654      40.070  37.210  42.670  1.00  0.00           H
ATOM   1064  CZ  TYR A 654      38.100  38.160  42.910  1.00  0.00           C
ATOM   1065  OH  TYR A 654      38.350  38.880  41.770  1.00  0.00           O
ATOM   1066  HH  TYR A 654      39.280  38.680  41.670  1.00  0.00           H
ATOM   1067  CD2 TYR A 654      36.830  37.340  44.720  1.00  0.00           C
ATOM   1068  HD2 TYR A 654      35.920  37.360  45.290  1.00  0.00           H
ATOM   1069  CE2 TYR A 654      36.950  38.210  43.600  1.00  0.00           C
ATOM   1070  HE2 TYR A 654      36.050  38.800  43.550  1.00  0.00           H
ATOM   1071  C   TYR A 654      36.960  33.320  44.970  1.00  0.00           C
ATOM   1072  O   TYR A 654      36.550  33.330  43.810  1.00  0.00           O
ATOM   1073  N   SER A 655      37.900  32.440  45.350  1.00  0.00           N
ATOM   1074  HN  SER A 655      38.230  32.350  46.280  1.00  0.00           H
ATOM   1075  CA  SER A 655      38.370  31.370  44.470  1.00  0.00           C
ATOM   1076  HA  SER A 655      38.550  31.830  43.520  1.00  0.00           H
ATOM   1077  CB  SER A 655      39.730  30.780  44.900  1.00  0.00           C
ATOM   1078  HB1 SER A 655      40.420  31.620  44.700  1.00  0.00           H
ATOM   1079  HB2 SER A 655      40.070  29.980  44.190  1.00  0.00           H
ATOM   1080  OG  SER A 655      39.650  30.210  46.220  1.00  0.00           O
ATOM   1081  HG1 SER A 655      40.070  30.750  46.890  1.00  0.00           H
ATOM   1082  C   SER A 655      37.380  30.280  44.260  1.00  0.00           C
ATOM   1083  O   SER A 655      37.130  30.000  43.070  1.00  0.00           O
ATOM   1084  N   LEU A 656      36.860  29.670  45.320  1.00  0.00           N
ATOM   1085  HN  LEU A 656      37.160  30.010  46.210  1.00  0.00           H
ATOM   1086  CA  LEU A 656      35.930  28.540  45.320  1.00  0.00           C
ATOM   1087  HA  LEU A 656      36.510  27.820  44.790  1.00  0.00           H
ATOM   1088  CB  LEU A 656      35.660  28.010  46.700  1.00  0.00           C
ATOM   1089  HB1 LEU A 656      35.160  28.780  47.320  1.00  0.00           H
ATOM   1090  HB2 LEU A 656      36.640  27.770  47.170  1.00  0.00           H
ATOM   1091  CG  LEU A 656      34.730  26.810  46.930  1.00  0.00           C
ATOM   1092  HG  LEU A 656      33.750  27.160  46.530  1.00  0.00           H
ATOM   1093  CD1 LEU A 656      35.160  25.580  46.200  1.00  0.00           C
ATOM   1094 HD11 LEU A 656      35.670  25.980  45.290  1.00  0.00           H
ATOM   1095 HD12 LEU A 656      34.290  24.970  45.860  1.00  0.00           H
ATOM   1096 HD13 LEU A 656      35.900  24.930  46.700  1.00  0.00           H
ATOM   1097  CD2 LEU A 656      34.490  26.550  48.400  1.00  0.00           C
ATOM   1098 HD21 LEU A 656      33.810  25.670  48.440  1.00  0.00           H
ATOM   1099 HD22 LEU A 656      33.870  27.380  48.810  1.00  0.00           H
ATOM   1100 HD23 LEU A 656      35.440  26.470  48.980  1.00  0.00           H
ATOM   1101  C   LEU A 656      34.740  28.710  44.440  1.00  0.00           C
ATOM   1102  O   LEU A 656      34.360  27.800  43.690  1.00  0.00           O
ATOM   1103  N   PHE A 657      34.100  29.910  44.470  1.00  0.00           N
ATOM   1104  HN  PHE A 657      34.330  30.660  45.090  1.00  0.00           H
ATOM   1105  CA  PHE A 657      32.880  30.190  43.680  1.00  0.00           C
ATOM   1106  HA  PHE A 657      32.270  29.330  43.430  1.00  0.00           H
ATOM   1107  CB  PHE A 657      31.970  31.110  44.580  1.00  0.00           C
ATOM   1108  HB1 PHE A 657      31.040  31.240  43.990  1.00  0.00           H
ATOM   1109  HB2 PHE A 657      32.390  32.120  44.760  1.00  0.00           H
ATOM   1110  CG  PHE A 657      31.700  30.590  45.920  1.00  0.00           C
ATOM   1111  CD1 PHE A 657      31.890  31.410  47.110  1.00  0.00           C
ATOM   1112  HD1 PHE A 657      31.730  32.480  46.970  1.00  0.00           H
ATOM   1113  CE1 PHE A 657      31.820  30.830  48.360  1.00  0.00           C
ATOM   1114  HE1 PHE A 657      32.070  31.440  49.220  1.00  0.00           H
ATOM   1115  CZ  PHE A 657      31.590  29.490  48.500  1.00  0.00           C
ATOM   1116  HZ  PHE A 657      31.780  29.000  49.450  1.00  0.00           H
ATOM   1117  CD2 PHE A 657      31.460  29.220  46.110  1.00  0.00           C
ATOM   1118  HD2 PHE A 657      31.550  28.570  45.260  1.00  0.00           H
ATOM   1119  CE2 PHE A 657      31.360  28.680  47.360  1.00  0.00           C
ATOM   1120  HE2 PHE A 657      31.160  27.630  47.480  1.00  0.00           H
ATOM   1121  C   PHE A 657      33.140  30.940  42.340  1.00  0.00           C
ATOM   1122  O   PHE A 657      32.230  31.430  41.700  1.00  0.00           O
ATOM   1123  N   ALA A 658      34.480  31.090  42.080  1.00  0.00           N
ATOM   1124  HN  ALA A 658      35.120  30.670  42.710  1.00  0.00           H
ATOM   1125  CA  ALA A 658      35.050  31.700  40.890  1.00  0.00           C
ATOM   1126  HA  ALA A 658      36.110  31.640  41.060  1.00  0.00           H
ATOM   1127  CB  ALA A 658      34.650  30.910  39.630  1.00  0.00           C
ATOM   1128  HB1 ALA A 658      34.980  29.890  39.890  1.00  0.00           H
ATOM   1129  HB2 ALA A 658      35.190  31.370  38.770  1.00  0.00           H
ATOM   1130  HB3 ALA A 658      33.540  30.990  39.570  1.00  0.00           H
ATOM   1131  C   ALA A 658      34.640  33.160  40.730  1.00  0.00           C
ATOM   1132  O   ALA A 658      34.070  33.530  39.680  1.00  0.00           O
ATOM   1133  N   GLY A 659      35.040  34.050  41.630  1.00  0.00           N
ATOM   1134  HN  GLY A 659      35.460  33.790  42.490  1.00  0.00           H
ATOM   1135  CA  GLY A 659      34.720  35.480  41.560  1.00  0.00           C
ATOM   1136  HA1 GLY A 659      35.050  35.930  42.480  1.00  0.00           H
ATOM   1137  HA2 GLY A 659      33.660  35.570  41.340  1.00  0.00           H
ATOM   1138  C   GLY A 659      35.270  36.210  40.360  1.00  0.00           C
ATOM   1139  O   GLY A 659      34.530  37.090  39.820  1.00  0.00           O
ATOM   1140  N   GLN A 660      36.570  35.860  40.090  1.00  0.00           N
ATOM   1141  HN  GLN A 660      36.990  35.290  40.800  1.00  0.00           H
ATOM   1142  CA  GLN A 660      37.180  36.010  38.760  1.00  0.00           C
ATOM   1143  HA  GLN A 660      36.500  35.540  38.050  1.00  0.00           H
ATOM   1144  CB  GLN A 660      37.500  37.530  38.560  1.00  0.00           C
ATOM   1145  HB1 GLN A 660      38.100  38.000  39.360  1.00  0.00           H
ATOM   1146  HB2 GLN A 660      36.520  38.030  38.750  1.00  0.00           H
ATOM   1147  CG  GLN A 660      38.100  37.780  37.220  1.00  0.00           C
ATOM   1148  HG1 GLN A 660      39.160  37.430  37.240  1.00  0.00           H
ATOM   1149  HG2 GLN A 660      38.280  38.870  37.070  1.00  0.00           H
ATOM   1150  CD  GLN A 660      37.290  37.260  36.020  1.00  0.00           C
ATOM   1151  OE1 GLN A 660      37.450  36.170  35.460  1.00  0.00           O
ATOM   1152  NE2 GLN A 660      36.290  38.040  35.600  1.00  0.00           N
ATOM   1153 HE21 GLN A 660      35.900  38.010  34.680  1.00  0.00           H
ATOM   1154 HE22 GLN A 660      36.070  38.780  36.220  1.00  0.00           H
ATOM   1155  C   GLN A 660      38.470  35.170  38.750  1.00  0.00           C
ATOM   1156  O   GLN A 660      39.420  35.510  39.440  1.00  0.00           O
ATOM   1157  N   PRO A 661      38.550  33.920  38.090  1.00  0.00           N
ATOM   1158  CD  PRO A 661      37.520  33.420  37.230  1.00  0.00           C
ATOM   1159  HD1 PRO A 661      37.420  34.000  36.290  1.00  0.00           H
ATOM   1160  HD2 PRO A 661      36.510  33.450  37.710  1.00  0.00           H
ATOM   1161  CA  PRO A 661      39.650  32.980  38.260  1.00  0.00           C
ATOM   1162  HA  PRO A 661      39.410  32.580  39.230  1.00  0.00           H
ATOM   1163  CB  PRO A 661      39.350  31.910  37.180  1.00  0.00           C
ATOM   1164  HB1 PRO A 661      39.680  30.920  37.560  1.00  0.00           H
ATOM   1165  HB2 PRO A 661      39.970  32.110  36.270  1.00  0.00           H
ATOM   1166  CG  PRO A 661      37.820  31.930  36.960  1.00  0.00           C
ATOM   1167  HG1 PRO A 661      37.490  31.540  35.970  1.00  0.00           H
ATOM   1168  HG2 PRO A 661      37.280  31.430  37.790  1.00  0.00           H
ATOM   1169  C   PRO A 661      41.110  33.430  38.360  1.00  0.00           C
ATOM   1170  O   PRO A 661      41.830  32.960  39.230  1.00  0.00           O
ATOM   1171  N   LEU A 662      41.680  34.280  37.470  1.00  0.00           N
ATOM   1172  HN  LEU A 662      41.130  34.580  36.700  1.00  0.00           H
ATOM   1173  CA  LEU A 662      43.050  34.640  37.450  1.00  0.00           C
ATOM   1174  HA  LEU A 662      43.550  33.820  37.950  1.00  0.00           H
ATOM   1175  CB  LEU A 662      43.560  34.770  36.020  1.00  0.00           C
ATOM   1176  HB1 LEU A 662      44.640  35.020  36.090  1.00  0.00           H
ATOM   1177  HB2 LEU A 662      42.930  35.550  35.540  1.00  0.00           H
ATOM   1178  CG  LEU A 662      43.460  33.570  35.040  1.00  0.00           C
ATOM   1179  HG  LEU A 662      42.460  33.130  35.220  1.00  0.00           H
ATOM   1180  CD1 LEU A 662      43.570  33.970  33.560  1.00  0.00           C
ATOM   1181 HD11 LEU A 662      43.430  33.040  32.960  1.00  0.00           H
ATOM   1182 HD12 LEU A 662      44.500  34.540  33.360  1.00  0.00           H
ATOM   1183 HD13 LEU A 662      42.740  34.660  33.330  1.00  0.00           H
ATOM   1184  CD2 LEU A 662      44.410  32.450  35.390  1.00  0.00           C
ATOM   1185 HD21 LEU A 662      45.440  32.850  35.420  1.00  0.00           H
ATOM   1186 HD22 LEU A 662      44.290  31.540  34.760  1.00  0.00           H
ATOM   1187 HD23 LEU A 662      44.240  32.010  36.400  1.00  0.00           H
ATOM   1188  C   LEU A 662      43.350  35.870  38.190  1.00  0.00           C
ATOM   1189  O   LEU A 662      44.190  36.680  37.800  1.00  0.00           O
ATOM   1190  N   THR A 663      42.760  36.050  39.390  1.00  0.00           N
ATOM   1191  HN  THR A 663      42.010  35.450  39.670  1.00  0.00           H
ATOM   1192  CA  THR A 663      43.090  37.290  40.100  1.00  0.00           C
ATOM   1193  HA  THR A 663      44.000  37.650  39.650  1.00  0.00           H
ATOM   1194  CB  THR A 663      42.110  38.380  40.000  1.00  0.00           C
ATOM   1195  HB  THR A 663      42.310  39.280  40.630  1.00  0.00           H
ATOM   1196  OG1 THR A 663      40.760  37.960  40.330  1.00  0.00           O
ATOM   1197  HG1 THR A 663      40.510  37.220  39.770  1.00  0.00           H
ATOM   1198  CG2 THR A 663      42.040  39.000  38.630  1.00  0.00           C
ATOM   1199 HG21 THR A 663      41.130  39.620  38.500  1.00  0.00           H
ATOM   1200 HG22 THR A 663      41.900  38.190  37.890  1.00  0.00           H
ATOM   1201 HG23 THR A 663      42.920  39.550  38.240  1.00  0.00           H
ATOM   1202  C   THR A 663      43.220  36.870  41.600  1.00  0.00           C
ATOM   1203  O   THR A 663      42.800  35.830  42.100  1.00  0.00           O
ATOM   1204  N   ILE A 664      43.890  37.710  42.420  1.00  0.00           N
ATOM   1205  HN  ILE A 664      44.320  38.530  42.040  1.00  0.00           H
ATOM   1206  CA  ILE A 664      44.290  37.530  43.780  1.00  0.00           C
ATOM   1207  HA  ILE A 664      43.620  36.750  44.120  1.00  0.00           H
ATOM   1208  CB  ILE A 664      45.790  37.240  43.820  1.00  0.00           C
ATOM   1209  HB  ILE A 664      46.220  37.880  43.030  1.00  0.00           H
ATOM   1210  CG2 ILE A 664      46.350  37.570  45.250  1.00  0.00           C
ATOM   1211 HG21 ILE A 664      47.440  37.330  45.220  1.00  0.00           H
ATOM   1212 HG22 ILE A 664      45.950  37.010  46.130  1.00  0.00           H
ATOM   1213 HG23 ILE A 664      46.240  38.640  45.530  1.00  0.00           H
ATOM   1214  CG1 ILE A 664      46.020  35.810  43.330  1.00  0.00           C
ATOM   1215 HG11 ILE A 664      45.380  35.800  42.410  1.00  0.00           H
ATOM   1216 HG12 ILE A 664      45.410  35.120  43.950  1.00  0.00           H
ATOM   1217  CD  ILE A 664      47.370  35.350  43.120  1.00  0.00           C
ATOM   1218  HD1 ILE A 664      47.470  34.750  42.200  1.00  0.00           H
ATOM   1219  HD2 ILE A 664      47.740  34.720  43.950  1.00  0.00           H
ATOM   1220  HD3 ILE A 664      48.120  36.160  42.930  1.00  0.00           H
ATOM   1221  C   ILE A 664      43.880  38.790  44.580  1.00  0.00           C
ATOM   1222  O   ILE A 664      44.000  39.980  44.200  1.00  0.00           O
ATOM   1223  N   LEU A 665      43.320  38.440  45.750  1.00  0.00           N
ATOM   1224  HN  LEU A 665      43.150  37.470  45.940  1.00  0.00           H
ATOM   1225  CA  LEU A 665      42.990  39.390  46.770  1.00  0.00           C
ATOM   1226  HA  LEU A 665      42.760  40.300  46.250  1.00  0.00           H
ATOM   1227  CB  LEU A 665      41.770  39.120  47.650  1.00  0.00           C
ATOM   1228  HB1 LEU A 665      41.400  40.060  48.120  1.00  0.00           H
ATOM   1229  HB2 LEU A 665      41.940  38.320  48.400  1.00  0.00           H
ATOM   1230  CG  LEU A 665      40.530  38.640  46.860  1.00  0.00           C
ATOM   1231  HG  LEU A 665      40.800  37.630  46.450  1.00  0.00           H
ATOM   1232  CD1 LEU A 665      39.400  38.530  47.900  1.00  0.00           C
ATOM   1233 HD11 LEU A 665      39.230  39.520  48.390  1.00  0.00           H
ATOM   1234 HD12 LEU A 665      39.670  37.860  48.750  1.00  0.00           H
ATOM   1235 HD13 LEU A 665      38.470  38.120  47.460  1.00  0.00           H
ATOM   1236  CD2 LEU A 665      40.060  39.620  45.700  1.00  0.00           C
ATOM   1237 HD21 LEU A 665      39.120  39.200  45.280  1.00  0.00           H
ATOM   1238 HD22 LEU A 665      40.810  39.550  44.890  1.00  0.00           H
ATOM   1239 HD23 LEU A 665      39.870  40.700  45.920  1.00  0.00           H
ATOM   1240  C   LEU A 665      44.180  39.790  47.650  1.00  0.00           C
ATOM   1241  O   LEU A 665      45.090  39.010  47.970  1.00  0.00           O
ATOM   1242  N   GLY A 666      44.160  41.040  48.100  1.00  0.00           N
ATOM   1243  HN  GLY A 666      43.380  41.630  47.930  1.00  0.00           H
ATOM   1244  CA  GLY A 666      45.280  41.610  48.790  1.00  0.00           C
ATOM   1245  HA1 GLY A 666      46.060  41.800  48.070  1.00  0.00           H
ATOM   1246  HA2 GLY A 666      45.700  40.980  49.550  1.00  0.00           H
ATOM   1247  C   GLY A 666      44.980  42.930  49.530  1.00  0.00           C
ATOM   1248  O   GLY A 666      43.840  43.300  49.900  1.00  0.00           O
ATOM   1249  N   SER A 667      46.080  43.540  49.950  1.00  0.00           N
ATOM   1250  HN  SER A 667      46.970  43.420  49.510  1.00  0.00           H
ATOM   1251  CA  SER A 667      46.260  44.690  50.780  1.00  0.00           C
ATOM   1252  HA  SER A 667      45.360  44.800  51.390  1.00  0.00           H
ATOM   1253  CB  SER A 667      47.520  44.700  51.700  1.00  0.00           C
ATOM   1254  HB1 SER A 667      47.760  45.700  52.090  1.00  0.00           H
ATOM   1255  HB2 SER A 667      48.340  44.550  50.960  1.00  0.00           H
ATOM   1256  OG  SER A 667      47.480  43.690  52.740  1.00  0.00           O
ATOM   1257  HG1 SER A 667      46.650  43.710  53.210  1.00  0.00           H
ATOM   1258  C   SER A 667      46.380  45.950  49.980  1.00  0.00           C
ATOM   1259  O   SER A 667      47.330  46.080  49.200  1.00  0.00           O
ATOM   1260  N   THR A 668      45.450  46.970  50.160  1.00  0.00           N
ATOM   1261  HN  THR A 668      44.740  46.860  50.830  1.00  0.00           H
ATOM   1262  CA  THR A 668      45.500  48.220  49.400  1.00  0.00           C
ATOM   1263  HA  THR A 668      46.220  48.100  48.610  1.00  0.00           H
ATOM   1264  CB  THR A 668      44.320  48.490  48.600  1.00  0.00           C
ATOM   1265  HB  THR A 668      44.180  47.670  47.880  1.00  0.00           H
ATOM   1266  OG1 THR A 668      44.440  49.600  47.850  1.00  0.00           O
ATOM   1267  HG1 THR A 668      43.900  49.450  47.070  1.00  0.00           H
ATOM   1268  CG2 THR A 668      43.080  48.710  49.470  1.00  0.00           C
ATOM   1269 HG21 THR A 668      42.180  48.360  48.930  1.00  0.00           H
ATOM   1270 HG22 THR A 668      43.050  49.790  49.710  1.00  0.00           H
ATOM   1271 HG23 THR A 668      43.090  48.090  50.400  1.00  0.00           H
ATOM   1272  C   THR A 668      45.970  49.320  50.270  1.00  0.00           C
ATOM   1273  O   THR A 668      45.630  49.430  51.460  1.00  0.00           O
ATOM   1274  N   GLY A 669      46.710  50.330  49.730  1.00  0.00           N
ATOM   1275  HN  GLY A 669      46.910  50.260  48.760  1.00  0.00           H
ATOM   1276  CA  GLY A 669      47.120  51.470  50.510  1.00  0.00           C
ATOM   1277  HA1 GLY A 669      47.820  52.060  49.950  1.00  0.00           H
ATOM   1278  HA2 GLY A 669      47.690  51.180  51.380  1.00  0.00           H
ATOM   1279  C   GLY A 669      46.020  52.390  50.920  1.00  0.00           C
ATOM   1280  O   GLY A 669      46.030  52.810  52.090  1.00  0.00           O
ATOM   1281  N   PRO A 670      45.050  52.800  50.120  1.00  0.00           N
ATOM   1282  CD  PRO A 670      45.160  52.870  48.680  1.00  0.00           C
ATOM   1283  HD1 PRO A 670      45.690  51.980  48.280  1.00  0.00           H
ATOM   1284  HD2 PRO A 670      45.620  53.830  48.380  1.00  0.00           H
ATOM   1285  CA  PRO A 670      43.950  53.610  50.600  1.00  0.00           C
ATOM   1286  HA  PRO A 670      44.420  54.410  51.160  1.00  0.00           H
ATOM   1287  CB  PRO A 670      43.120  53.990  49.360  1.00  0.00           C
ATOM   1288  HB1 PRO A 670      43.460  54.990  49.020  1.00  0.00           H
ATOM   1289  HB2 PRO A 670      42.010  54.030  49.350  1.00  0.00           H
ATOM   1290  CG  PRO A 670      43.640  52.970  48.320  1.00  0.00           C
ATOM   1291  HG1 PRO A 670      43.150  51.970  48.370  1.00  0.00           H
ATOM   1292  HG2 PRO A 670      43.340  53.390  47.330  1.00  0.00           H
ATOM   1293  C   PRO A 670      43.010  53.100  51.660  1.00  0.00           C
ATOM   1294  O   PRO A 670      42.440  53.860  52.440  1.00  0.00           O
ATOM   1295  N   VAL A 671      42.850  51.750  51.750  1.00  0.00           N
ATOM   1296  HN  VAL A 671      43.120  51.100  51.040  1.00  0.00           H
ATOM   1297  CA  VAL A 671      42.450  51.220  53.000  1.00  0.00           C
ATOM   1298  HA  VAL A 671      41.530  51.720  53.250  1.00  0.00           H
ATOM   1299  CB  VAL A 671      42.010  49.670  52.960  1.00  0.00           C
ATOM   1300  HB  VAL A 671      42.750  49.140  52.330  1.00  0.00           H
ATOM   1301  CG1 VAL A 671      41.960  49.020  54.320  1.00  0.00           C
ATOM   1302 HG11 VAL A 671      41.220  49.490  55.000  1.00  0.00           H
ATOM   1303 HG12 VAL A 671      42.950  49.030  54.840  1.00  0.00           H
ATOM   1304 HG13 VAL A 671      41.740  47.940  54.220  1.00  0.00           H
ATOM   1305  CG2 VAL A 671      40.620  49.600  52.220  1.00  0.00           C
ATOM   1306 HG21 VAL A 671      40.080  48.630  52.200  1.00  0.00           H
ATOM   1307 HG22 VAL A 671      40.900  49.770  51.160  1.00  0.00           H
ATOM   1308 HG23 VAL A 671      39.970  50.430  52.570  1.00  0.00           H
ATOM   1309  C   VAL A 671      43.340  51.410  54.260  1.00  0.00           C
ATOM   1310  O   VAL A 671      42.930  51.870  55.390  1.00  0.00           O
ATOM   1311  N   LEU A 672      44.670  51.040  54.150  1.00  0.00           N
ATOM   1312  HN  LEU A 672      45.000  50.550  53.350  1.00  0.00           H
ATOM   1313  CA  LEU A 672      45.740  51.260  55.160  1.00  0.00           C
ATOM   1314  HA  LEU A 672      45.590  50.540  55.950  1.00  0.00           H
ATOM   1315  CB  LEU A 672      47.110  50.870  54.620  1.00  0.00           C
ATOM   1316  HB1 LEU A 672      47.320  51.360  53.650  1.00  0.00           H
ATOM   1317  HB2 LEU A 672      47.190  49.760  54.480  1.00  0.00           H
ATOM   1318  CG  LEU A 672      48.410  51.210  55.540  1.00  0.00           C
ATOM   1319  HG  LEU A 672      48.280  52.280  55.790  1.00  0.00           H
ATOM   1320  CD1 LEU A 672      48.470  50.250  56.740  1.00  0.00           C
ATOM   1321 HD11 LEU A 672      49.300  50.460  57.440  1.00  0.00           H
ATOM   1322 HD12 LEU A 672      48.600  49.160  56.510  1.00  0.00           H
ATOM   1323 HD13 LEU A 672      47.480  50.220  57.240  1.00  0.00           H
ATOM   1324  CD2 LEU A 672      49.700  51.030  54.710  1.00  0.00           C
ATOM   1325 HD21 LEU A 672      49.820  51.970  54.120  1.00  0.00           H
ATOM   1326 HD22 LEU A 672      49.530  50.200  54.000  1.00  0.00           H
ATOM   1327 HD23 LEU A 672      50.620  50.810  55.300  1.00  0.00           H
ATOM   1328  C   LEU A 672      45.690  52.640  55.690  1.00  0.00           C
ATOM   1329  O   LEU A 672      45.780  52.870  56.910  1.00  0.00           O
ATOM   1330  N   VAL A 673      45.590  53.660  54.780  1.00  0.00           N
ATOM   1331  HN  VAL A 673      45.520  53.520  53.790  1.00  0.00           H
ATOM   1332  CA  VAL A 673      45.520  55.050  55.270  1.00  0.00           C
ATOM   1333  HA  VAL A 673      46.270  55.240  56.030  1.00  0.00           H
ATOM   1334  CB  VAL A 673      45.760  55.870  54.020  1.00  0.00           C
ATOM   1335  HB  VAL A 673      45.200  55.440  53.150  1.00  0.00           H
ATOM   1336  CG1 VAL A 673      45.410  57.330  54.120  1.00  0.00           C
ATOM   1337 HG11 VAL A 673      45.460  57.800  53.120  1.00  0.00           H
ATOM   1338 HG12 VAL A 673      46.120  57.930  54.700  1.00  0.00           H
ATOM   1339 HG13 VAL A 673      44.420  57.630  54.530  1.00  0.00           H
ATOM   1340  CG2 VAL A 673      47.180  55.690  53.690  1.00  0.00           C
ATOM   1341 HG21 VAL A 673      47.440  54.630  53.490  1.00  0.00           H
ATOM   1342 HG22 VAL A 673      47.950  56.040  54.400  1.00  0.00           H
ATOM   1343 HG23 VAL A 673      47.410  56.070  52.670  1.00  0.00           H
ATOM   1344  C   VAL A 673      44.180  55.370  55.970  1.00  0.00           C
ATOM   1345  O   VAL A 673      44.200  56.040  56.990  1.00  0.00           O
ATOM   1346  N   PHE A 674      43.040  54.700  55.480  1.00  0.00           N
ATOM   1347  HN  PHE A 674      43.220  54.100  54.700  1.00  0.00           H
ATOM   1348  CA  PHE A 674      41.710  55.020  55.940  1.00  0.00           C
ATOM   1349  HA  PHE A 674      41.590  56.090  55.960  1.00  0.00           H
ATOM   1350  CB  PHE A 674      40.640  54.460  54.820  1.00  0.00           C
ATOM   1351  HB1 PHE A 674      41.060  53.470  54.550  1.00  0.00           H
ATOM   1352  HB2 PHE A 674      40.590  55.050  53.880  1.00  0.00           H
ATOM   1353  CG  PHE A 674      39.230  54.170  55.270  1.00  0.00           C
ATOM   1354  CD1 PHE A 674      38.150  54.990  55.050  1.00  0.00           C
ATOM   1355  HD1 PHE A 674      38.420  55.920  54.580  1.00  0.00           H
ATOM   1356  CE1 PHE A 674      36.850  54.700  55.490  1.00  0.00           C
ATOM   1357  HE1 PHE A 674      35.990  55.290  55.260  1.00  0.00           H
ATOM   1358  CZ  PHE A 674      36.660  53.450  56.170  1.00  0.00           C
ATOM   1359  HZ  PHE A 674      35.610  53.260  56.290  1.00  0.00           H
ATOM   1360  CD2 PHE A 674      38.950  52.880  55.930  1.00  0.00           C
ATOM   1361  HD2 PHE A 674      39.790  52.190  55.950  1.00  0.00           H
ATOM   1362  CE2 PHE A 674      37.690  52.540  56.350  1.00  0.00           C
ATOM   1363  HE2 PHE A 674      37.340  51.560  56.670  1.00  0.00           H
ATOM   1364  C   PHE A 674      41.570  54.640  57.370  1.00  0.00           C
ATOM   1365  O   PHE A 674      41.030  55.370  58.180  1.00  0.00           O
ATOM   1366  N   GLU A 675      42.090  53.440  57.750  1.00  0.00           N
ATOM   1367  HN  GLU A 675      42.400  52.830  57.010  1.00  0.00           H
ATOM   1368  CA  GLU A 675      41.980  52.850  59.070  1.00  0.00           C
ATOM   1369  HA  GLU A 675      40.940  52.820  59.370  1.00  0.00           H
ATOM   1370  CB  GLU A 675      42.600  51.380  59.130  1.00  0.00           C
ATOM   1371  HB1 GLU A 675      42.800  51.020  60.160  1.00  0.00           H
ATOM   1372  HB2 GLU A 675      43.600  51.550  58.670  1.00  0.00           H
ATOM   1373  CG  GLU A 675      41.860  50.410  58.240  1.00  0.00           C
ATOM   1374  HG1 GLU A 675      42.520  49.510  58.200  1.00  0.00           H
ATOM   1375  HG2 GLU A 675      41.730  50.690  57.170  1.00  0.00           H
ATOM   1376  CD  GLU A 675      40.590  49.890  58.840  1.00  0.00           C
ATOM   1377  OE1 GLU A 675      39.870  49.110  58.170  1.00  0.00           O
ATOM   1378  OE2 GLU A 675      40.350  50.120  60.060  1.00  0.00           O
ATOM   1379  C   GLU A 675      42.700  53.740  60.080  1.00  0.00           C
ATOM   1380  O   GLU A 675      42.180  53.920  61.190  1.00  0.00           O
ATOM   1381  N   LYS A 676      43.830  54.390  59.750  1.00  0.00           N
ATOM   1382  HN  LYS A 676      44.270  54.390  58.860  1.00  0.00           H
ATOM   1383  CA  LYS A 676      44.530  55.230  60.750  1.00  0.00           C
ATOM   1384  HA  LYS A 676      44.410  54.720  61.700  1.00  0.00           H
ATOM   1385  CB  LYS A 676      46.080  55.530  60.470  1.00  0.00           C
ATOM   1386  HB1 LYS A 676      45.940  56.180  59.580  1.00  0.00           H
ATOM   1387  HB2 LYS A 676      46.550  54.540  60.280  1.00  0.00           H
ATOM   1388  CG  LYS A 676      46.880  56.330  61.480  1.00  0.00           C
ATOM   1389  HG1 LYS A 676      46.860  55.800  62.460  1.00  0.00           H
ATOM   1390  HG2 LYS A 676      46.340  57.280  61.730  1.00  0.00           H
ATOM   1391  CD  LYS A 676      48.340  56.750  61.170  1.00  0.00           C
ATOM   1392  HD1 LYS A 676      48.670  57.540  61.870  1.00  0.00           H
ATOM   1393  HD2 LYS A 676      48.400  57.210  60.160  1.00  0.00           H
ATOM   1394  CE  LYS A 676      49.380  55.630  61.280  1.00  0.00           C
ATOM   1395  HE1 LYS A 676      49.260  54.680  60.730  1.00  0.00           H
ATOM   1396  HE2 LYS A 676      49.400  55.260  62.330  1.00  0.00           H
ATOM   1397  NZ  LYS A 676      50.770  56.160  60.910  1.00  0.00           N
ATOM   1398  HZ1 LYS A 676      50.860  56.280  59.880  1.00  0.00           H
ATOM   1399  HZ2 LYS A 676      51.490  55.470  61.220  1.00  0.00           H
ATOM   1400  HZ3 LYS A 676      51.080  57.050  61.330  1.00  0.00           H
ATOM   1401  C   LYS A 676      43.700  56.500  60.970  1.00  0.00           C
ATOM   1402  O   LYS A 676      43.570  57.030  62.060  1.00  0.00           O
ATOM   1403  N   ILE A 677      43.100  57.050  59.840  1.00  0.00           N
ATOM   1404  HN  ILE A 677      43.250  56.550  59.000  1.00  0.00           H
ATOM   1405  CA  ILE A 677      42.220  58.160  59.870  1.00  0.00           C
ATOM   1406  HA  ILE A 677      42.690  59.010  60.360  1.00  0.00           H
ATOM   1407  CB  ILE A 677      41.870  58.720  58.460  1.00  0.00           C
ATOM   1408  HB  ILE A 677      41.480  57.820  57.940  1.00  0.00           H
ATOM   1409  CG2 ILE A 677      40.830  59.860  58.520  1.00  0.00           C
ATOM   1410 HG21 ILE A 677      41.160  60.710  59.160  1.00  0.00           H
ATOM   1411 HG22 ILE A 677      39.900  59.470  58.980  1.00  0.00           H
ATOM   1412 HG23 ILE A 677      40.590  60.160  57.480  1.00  0.00           H
ATOM   1413  CG1 ILE A 677      43.190  59.190  57.730  1.00  0.00           C
ATOM   1414 HG11 ILE A 677      43.960  58.410  57.950  1.00  0.00           H
ATOM   1415 HG12 ILE A 677      43.460  60.160  58.200  1.00  0.00           H
ATOM   1416  CD  ILE A 677      43.230  59.630  56.240  1.00  0.00           C
ATOM   1417  HD1 ILE A 677      42.300  60.210  56.040  1.00  0.00           H
ATOM   1418  HD2 ILE A 677      43.140  58.670  55.670  1.00  0.00           H
ATOM   1419  HD3 ILE A 677      44.190  60.140  56.000  1.00  0.00           H
ATOM   1420  C   ILE A 677      40.910  57.870  60.680  1.00  0.00           C
ATOM   1421  O   ILE A 677      40.460  58.630  61.490  1.00  0.00           O
ATOM   1422  N   LEU A 678      40.320  56.710  60.410  1.00  0.00           N
ATOM   1423  HN  LEU A 678      40.650  56.190  59.630  1.00  0.00           H
ATOM   1424  CA  LEU A 678      39.150  56.140  61.140  1.00  0.00           C
ATOM   1425  HA  LEU A 678      38.310  56.820  61.080  1.00  0.00           H
ATOM   1426  CB  LEU A 678      38.820  54.740  60.540  1.00  0.00           C
ATOM   1427  HB1 LEU A 678      39.740  54.130  60.570  1.00  0.00           H
ATOM   1428  HB2 LEU A 678      38.650  54.930  59.460  1.00  0.00           H
ATOM   1429  CG  LEU A 678      37.600  53.910  61.000  1.00  0.00           C
ATOM   1430  HG  LEU A 678      37.900  53.520  62.000  1.00  0.00           H
ATOM   1431  CD1 LEU A 678      36.430  54.840  61.350  1.00  0.00           C
ATOM   1432 HD11 LEU A 678      36.200  55.470  60.460  1.00  0.00           H
ATOM   1433 HD12 LEU A 678      36.640  55.520  62.190  1.00  0.00           H
ATOM   1434 HD13 LEU A 678      35.520  54.290  61.670  1.00  0.00           H
ATOM   1435  CD2 LEU A 678      37.160  52.800  60.040  1.00  0.00           C
ATOM   1436 HD21 LEU A 678      36.490  53.190  59.230  1.00  0.00           H
ATOM   1437 HD22 LEU A 678      36.530  52.050  60.560  1.00  0.00           H
ATOM   1438 HD23 LEU A 678      38.020  52.310  59.540  1.00  0.00           H
ATOM   1439  C   LEU A 678      39.430  55.990  62.610  1.00  0.00           C
ATOM   1440  O   LEU A 678      38.710  56.400  63.480  1.00  0.00           O
ATOM   1441  N   TYR A 679      40.550  55.380  63.020  1.00  0.00           N
ATOM   1442  HN  TYR A 679      41.250  54.970  62.440  1.00  0.00           H
ATOM   1443  CA  TYR A 679      40.860  55.150  64.410  1.00  0.00           C
ATOM   1444  HA  TYR A 679      39.910  54.750  64.740  1.00  0.00           H
ATOM   1445  CB  TYR A 679      41.970  54.060  64.510  1.00  0.00           C
ATOM   1446  HB1 TYR A 679      42.740  54.360  63.770  1.00  0.00           H
ATOM   1447  HB2 TYR A 679      41.630  53.080  64.120  1.00  0.00           H
ATOM   1448  CG  TYR A 679      42.600  54.020  65.970  1.00  0.00           C
ATOM   1449  CD1 TYR A 679      41.780  53.460  67.020  1.00  0.00           C
ATOM   1450  HD1 TYR A 679      40.750  53.210  66.790  1.00  0.00           H
ATOM   1451  CE1 TYR A 679      42.290  53.380  68.340  1.00  0.00           C
ATOM   1452  HE1 TYR A 679      41.820  52.980  69.230  1.00  0.00           H
ATOM   1453  CZ  TYR A 679      43.510  54.040  68.540  1.00  0.00           C
ATOM   1454  OH  TYR A 679      44.090  54.170  69.870  1.00  0.00           O
ATOM   1455  HH  TYR A 679      44.910  54.690  69.870  1.00  0.00           H
ATOM   1456  CD2 TYR A 679      43.910  54.440  66.200  1.00  0.00           C
ATOM   1457  HD2 TYR A 679      44.600  54.820  65.440  1.00  0.00           H
ATOM   1458  CE2 TYR A 679      44.290  54.590  67.540  1.00  0.00           C
ATOM   1459  HE2 TYR A 679      45.160  55.180  67.800  1.00  0.00           H
ATOM   1460  C   TYR A 679      41.020  56.480  65.200  1.00  0.00           C
ATOM   1461  O   TYR A 679      40.370  56.640  66.260  1.00  0.00           O
ATOM   1462  N   LYS A 680      41.780  57.470  64.590  1.00  0.00           N
ATOM   1463  HN  LYS A 680      41.990  57.270  63.640  1.00  0.00           H
ATOM   1464  CA  LYS A 680      41.960  58.830  65.000  1.00  0.00           C
ATOM   1465  HA  LYS A 680      42.350  58.890  66.000  1.00  0.00           H
ATOM   1466  CB  LYS A 680      43.060  59.490  64.150  1.00  0.00           C
ATOM   1467  HB1 LYS A 680      42.980  60.600  64.230  1.00  0.00           H
ATOM   1468  HB2 LYS A 680      42.840  59.290  63.080  1.00  0.00           H
ATOM   1469  CG  LYS A 680      44.460  58.920  64.330  1.00  0.00           C
ATOM   1470  HG1 LYS A 680      44.880  59.100  63.310  1.00  0.00           H
ATOM   1471  HG2 LYS A 680      44.310  57.810  64.360  1.00  0.00           H
ATOM   1472  CD  LYS A 680      45.280  59.350  65.540  1.00  0.00           C
ATOM   1473  HD1 LYS A 680      44.860  58.930  66.490  1.00  0.00           H
ATOM   1474  HD2 LYS A 680      45.160  60.440  65.650  1.00  0.00           H
ATOM   1475  CE  LYS A 680      46.790  58.890  65.470  1.00  0.00           C
ATOM   1476  HE1 LYS A 680      47.260  59.400  64.610  1.00  0.00           H
ATOM   1477  HE2 LYS A 680      46.950  57.810  65.260  1.00  0.00           H
ATOM   1478  NZ  LYS A 680      47.460  59.270  66.780  1.00  0.00           N
ATOM   1479  HZ1 LYS A 680      48.450  58.950  66.800  1.00  0.00           H
ATOM   1480  HZ2 LYS A 680      46.920  58.840  67.550  1.00  0.00           H
ATOM   1481  HZ3 LYS A 680      47.460  60.290  66.970  1.00  0.00           H
ATOM   1482  C   LYS A 680      40.650  59.630  65.100  1.00  0.00           C
ATOM   1483  O   LYS A 680      40.470  60.310  66.070  1.00  0.00           O
ATOM   1484  N   PHE A 681      39.680  59.420  64.160  1.00  0.00           N
ATOM   1485  HN  PHE A 681      39.890  58.860  63.360  1.00  0.00           H
ATOM   1486  CA  PHE A 681      38.340  59.890  64.170  1.00  0.00           C
ATOM   1487  HA  PHE A 681      38.480  60.940  64.310  1.00  0.00           H
ATOM   1488  CB  PHE A 681      37.670  59.640  62.790  1.00  0.00           C
ATOM   1489  HB1 PHE A 681      37.780  58.570  62.520  1.00  0.00           H
ATOM   1490  HB2 PHE A 681      38.180  60.200  61.980  1.00  0.00           H
ATOM   1491  CG  PHE A 681      36.260  60.090  62.680  1.00  0.00           C
ATOM   1492  CD1 PHE A 681      35.170  59.300  63.120  1.00  0.00           C
ATOM   1493  HD1 PHE A 681      35.350  58.350  63.610  1.00  0.00           H
ATOM   1494  CE1 PHE A 681      33.800  59.580  62.900  1.00  0.00           C
ATOM   1495  HE1 PHE A 681      32.990  58.960  63.230  1.00  0.00           H
ATOM   1496  CZ  PHE A 681      33.530  60.880  62.360  1.00  0.00           C
ATOM   1497  HZ  PHE A 681      32.510  61.190  62.250  1.00  0.00           H
ATOM   1498  CD2 PHE A 681      35.920  61.320  62.100  1.00  0.00           C
ATOM   1499  HD2 PHE A 681      36.730  62.020  61.930  1.00  0.00           H
ATOM   1500  CE2 PHE A 681      34.580  61.770  62.040  1.00  0.00           C
ATOM   1501  HE2 PHE A 681      34.350  62.750  61.670  1.00  0.00           H
ATOM   1502  C   PHE A 681      37.530  59.400  65.390  1.00  0.00           C
ATOM   1503  O   PHE A 681      36.700  60.100  65.970  1.00  0.00           O
ATOM   1504  N   CYS A 682      37.690  58.100  65.730  1.00  0.00           N
ATOM   1505  HN  CYS A 682      38.170  57.560  65.040  1.00  0.00           H
ATOM   1506  CA  CYS A 682      37.020  57.480  66.860  1.00  0.00           C
ATOM   1507  HA  CYS A 682      35.990  57.780  66.820  1.00  0.00           H
ATOM   1508  CB  CYS A 682      37.280  55.930  66.860  1.00  0.00           C
ATOM   1509  HB1 CYS A 682      37.000  55.520  67.840  1.00  0.00           H
ATOM   1510  HB2 CYS A 682      38.370  55.720  66.840  1.00  0.00           H
ATOM   1511  SG  CYS A 682      36.480  55.040  65.600  1.00  0.00           S
ATOM   1512  HG1 CYS A 682      37.220  55.560  64.640  1.00  0.00           H
ATOM   1513  C   CYS A 682      37.620  57.930  68.140  1.00  0.00           C
ATOM   1514  O   CYS A 682      36.900  58.260  69.060  1.00  0.00           O
ATOM   1515  N   ARG A 683      38.970  58.040  68.200  1.00  0.00           N
ATOM   1516  HN  ARG A 683      39.460  57.770  67.370  1.00  0.00           H
ATOM   1517  CA  ARG A 683      39.700  58.550  69.320  1.00  0.00           C
ATOM   1518  HA  ARG A 683      39.380  57.950  70.150  1.00  0.00           H
ATOM   1519  CB  ARG A 683      41.240  58.350  69.130  1.00  0.00           C
ATOM   1520  HB1 ARG A 683      41.800  59.200  69.610  1.00  0.00           H
ATOM   1521  HB2 ARG A 683      41.510  58.320  68.060  1.00  0.00           H
ATOM   1522  CG  ARG A 683      41.690  56.910  69.650  1.00  0.00           C
ATOM   1523  HG1 ARG A 683      42.780  56.930  69.410  1.00  0.00           H
ATOM   1524  HG2 ARG A 683      41.100  56.210  69.020  1.00  0.00           H
ATOM   1525  CD  ARG A 683      41.530  56.530  71.140  1.00  0.00           C
ATOM   1526  HD1 ARG A 683      42.120  55.610  71.320  1.00  0.00           H
ATOM   1527  HD2 ARG A 683      40.480  56.450  71.500  1.00  0.00           H
ATOM   1528  NE  ARG A 683      42.030  57.780  71.760  1.00  0.00           N
ATOM   1529  HE  ARG A 683      41.840  58.630  71.260  1.00  0.00           H
ATOM   1530  CZ  ARG A 683      42.620  57.800  72.970  1.00  0.00           C
ATOM   1531  NH1 ARG A 683      43.350  58.800  73.270  1.00  0.00           N
ATOM   1532 HH11 ARG A 683      44.080  58.590  73.920  1.00  0.00           H
ATOM   1533 HH12 ARG A 683      43.200  59.640  72.740  1.00  0.00           H
ATOM   1534  NH2 ARG A 683      42.730  56.710  73.720  1.00  0.00           N
ATOM   1535 HH21 ARG A 683      42.070  55.970  73.690  1.00  0.00           H
ATOM   1536 HH22 ARG A 683      43.360  56.680  74.480  1.00  0.00           H
ATOM   1537  C   ARG A 683      39.270  60.020  69.540  1.00  0.00           C
ATOM   1538  O   ARG A 683      38.990  60.380  70.700  1.00  0.00           O
ATOM   1539  N   ASP A 684      39.110  60.820  68.520  1.00  0.00           N
ATOM   1540  HN  ASP A 684      39.460  60.520  67.630  1.00  0.00           H
ATOM   1541  CA  ASP A 684      38.600  62.170  68.560  1.00  0.00           C
ATOM   1542  HA  ASP A 684      39.310  62.660  69.220  1.00  0.00           H
ATOM   1543  CB  ASP A 684      38.590  62.900  67.150  1.00  0.00           C
ATOM   1544  HB1 ASP A 684      37.770  63.650  67.120  1.00  0.00           H
ATOM   1545  HB2 ASP A 684      38.320  62.150  66.360  1.00  0.00           H
ATOM   1546  CG  ASP A 684      39.840  63.410  66.860  1.00  0.00           C
ATOM   1547  OD1 ASP A 684      39.930  64.040  65.770  1.00  0.00           O
ATOM   1548  OD2 ASP A 684      40.850  63.260  67.550  1.00  0.00           O
ATOM   1549  C   ASP A 684      37.140  62.260  69.080  1.00  0.00           C
ATOM   1550  O   ASP A 684      36.820  63.170  69.890  1.00  0.00           O
ATOM   1551  N   TYR A 685      36.180  61.400  68.690  1.00  0.00           N
ATOM   1552  HN  TYR A 685      36.490  60.790  67.960  1.00  0.00           H
ATOM   1553  CA  TYR A 685      34.720  61.560  69.000  1.00  0.00           C
ATOM   1554  HA  TYR A 685      34.560  62.510  69.500  1.00  0.00           H
ATOM   1555  CB  TYR A 685      33.850  61.550  67.710  1.00  0.00           C
ATOM   1556  HB1 TYR A 685      32.750  61.520  67.870  1.00  0.00           H
ATOM   1557  HB2 TYR A 685      34.130  60.630  67.150  1.00  0.00           H
ATOM   1558  CG  TYR A 685      34.020  62.800  66.870  1.00  0.00           C
ATOM   1559  CD1 TYR A 685      34.750  62.670  65.630  1.00  0.00           C
ATOM   1560  HD1 TYR A 685      35.000  61.740  65.140  1.00  0.00           H
ATOM   1561  CE1 TYR A 685      35.210  63.870  65.010  1.00  0.00           C
ATOM   1562  HE1 TYR A 685      35.830  63.800  64.140  1.00  0.00           H
ATOM   1563  CZ  TYR A 685      34.890  65.130  65.540  1.00  0.00           C
ATOM   1564  OH  TYR A 685      35.360  66.290  64.980  1.00  0.00           O
ATOM   1565  HH  TYR A 685      35.920  65.970  64.260  1.00  0.00           H
ATOM   1566  CD2 TYR A 685      33.750  64.080  67.410  1.00  0.00           C
ATOM   1567  HD2 TYR A 685      33.190  64.280  68.320  1.00  0.00           H
ATOM   1568  CE2 TYR A 685      34.200  65.220  66.730  1.00  0.00           C
ATOM   1569  HE2 TYR A 685      33.940  66.170  67.160  1.00  0.00           H
ATOM   1570  C   TYR A 685      34.310  60.590  70.130  1.00  0.00           C
ATOM   1571  O   TYR A 685      33.150  60.550  70.490  1.00  0.00           O
ATOM   1572  N   GLN A 686      35.320  59.880  70.750  1.00  0.00           N
ATOM   1573  HN  GLN A 686      36.230  59.790  70.330  1.00  0.00           H
ATOM   1574  CA  GLN A 686      35.080  58.970  71.900  1.00  0.00           C
ATOM   1575  HA  GLN A 686      35.980  58.360  71.980  1.00  0.00           H
ATOM   1576  CB  GLN A 686      34.650  59.630  73.220  1.00  0.00           C
ATOM   1577  HB1 GLN A 686      34.520  58.820  73.960  1.00  0.00           H
ATOM   1578  HB2 GLN A 686      33.740  60.250  73.090  1.00  0.00           H
ATOM   1579  CG  GLN A 686      35.820  60.520  73.840  1.00  0.00           C
ATOM   1580  HG1 GLN A 686      35.330  60.850  74.790  1.00  0.00           H
ATOM   1581  HG2 GLN A 686      36.080  61.350  73.140  1.00  0.00           H
ATOM   1582  CD  GLN A 686      37.090  59.700  74.090  1.00  0.00           C
ATOM   1583  OE1 GLN A 686      37.190  58.480  73.880  1.00  0.00           O
ATOM   1584  NE2 GLN A 686      38.050  60.430  74.640  1.00  0.00           N
ATOM   1585 HE21 GLN A 686      38.980  60.050  74.560  1.00  0.00           H
ATOM   1586 HE22 GLN A 686      37.920  61.410  74.740  1.00  0.00           H
ATOM   1587  C   GLN A 686      34.160  57.860  71.520  1.00  0.00           C
ATOM   1588  O   GLN A 686      33.200  57.490  72.170  1.00  0.00           O
ATOM   1589  N   LEU A 687      34.510  57.220  70.410  1.00  0.00           N
ATOM   1590  HN  LEU A 687      35.400  57.470  70.020  1.00  0.00           H
ATOM   1591  CA  LEU A 687      33.820  56.120  69.740  1.00  0.00           C
ATOM   1592  HA  LEU A 687      32.870  56.000  70.240  1.00  0.00           H
ATOM   1593  CB  LEU A 687      33.580  56.520  68.210  1.00  0.00           C
ATOM   1594  HB1 LEU A 687      32.940  55.700  67.790  1.00  0.00           H
ATOM   1595  HB2 LEU A 687      34.500  56.520  67.590  1.00  0.00           H
ATOM   1596  CG  LEU A 687      33.020  57.880  67.870  1.00  0.00           C
ATOM   1597  HG  LEU A 687      33.780  58.660  68.070  1.00  0.00           H
ATOM   1598  CD1 LEU A 687      32.650  58.120  66.370  1.00  0.00           C
ATOM   1599 HD11 LEU A 687      33.550  57.980  65.740  1.00  0.00           H
ATOM   1600 HD12 LEU A 687      32.270  59.160  66.230  1.00  0.00           H
ATOM   1601 HD13 LEU A 687      31.900  57.350  66.110  1.00  0.00           H
ATOM   1602  CD2 LEU A 687      31.810  58.270  68.770  1.00  0.00           C
ATOM   1603 HD21 LEU A 687      31.400  59.300  68.610  1.00  0.00           H
ATOM   1604 HD22 LEU A 687      32.000  58.140  69.850  1.00  0.00           H
ATOM   1605 HD23 LEU A 687      30.990  57.540  68.610  1.00  0.00           H
ATOM   1606  C   LEU A 687      34.660  54.830  69.820  1.00  0.00           C
ATOM   1607  O   LEU A 687      35.840  54.870  70.080  1.00  0.00           O
ATOM   1608  N   SER A 688      34.020  53.640  69.590  1.00  0.00           N
ATOM   1609  HN  SER A 688      33.020  53.620  69.470  1.00  0.00           H
ATOM   1610  CA  SER A 688      34.770  52.450  69.760  1.00  0.00           C
ATOM   1611  HA  SER A 688      35.670  52.700  70.310  1.00  0.00           H
ATOM   1612  CB  SER A 688      33.950  51.420  70.540  1.00  0.00           C
ATOM   1613  HB1 SER A 688      32.960  51.230  70.060  1.00  0.00           H
ATOM   1614  HB2 SER A 688      33.710  51.900  71.510  1.00  0.00           H
ATOM   1615  OG  SER A 688      34.780  50.280  70.810  1.00  0.00           O
ATOM   1616  HG1 SER A 688      35.550  50.570  71.320  1.00  0.00           H
ATOM   1617  C   SER A 688      35.040  51.970  68.350  1.00  0.00           C
ATOM   1618  O   SER A 688      34.090  51.730  67.570  1.00  0.00           O
ATOM   1619  N   TYR A 689      36.310  52.010  67.920  1.00  0.00           N
ATOM   1620  HN  TYR A 689      37.040  52.340  68.510  1.00  0.00           H
ATOM   1621  CA  TYR A 689      36.810  51.640  66.610  1.00  0.00           C
ATOM   1622  HA  TYR A 689      36.410  52.360  65.910  1.00  0.00           H
ATOM   1623  CB  TYR A 689      38.370  51.830  66.640  1.00  0.00           C
ATOM   1624  HB1 TYR A 689      38.610  51.300  67.590  1.00  0.00           H
ATOM   1625  HB2 TYR A 689      38.620  52.900  66.780  1.00  0.00           H
ATOM   1626  CG  TYR A 689      39.040  51.170  65.490  1.00  0.00           C
ATOM   1627  CD1 TYR A 689      40.080  50.250  65.790  1.00  0.00           C
ATOM   1628  HD1 TYR A 689      40.210  50.170  66.860  1.00  0.00           H
ATOM   1629  CE1 TYR A 689      40.870  49.730  64.800  1.00  0.00           C
ATOM   1630  HE1 TYR A 689      41.660  49.020  65.010  1.00  0.00           H
ATOM   1631  CZ  TYR A 689      40.610  50.160  63.470  1.00  0.00           C
ATOM   1632  OH  TYR A 689      41.340  49.560  62.430  1.00  0.00           O
ATOM   1633  HH  TYR A 689      40.950  49.910  61.630  1.00  0.00           H
ATOM   1634  CD2 TYR A 689      38.760  51.530  64.180  1.00  0.00           C
ATOM   1635  HD2 TYR A 689      37.960  52.190  63.900  1.00  0.00           H
ATOM   1636  CE2 TYR A 689      39.640  51.080  63.200  1.00  0.00           C
ATOM   1637  HE2 TYR A 689      39.400  51.470  62.220  1.00  0.00           H
ATOM   1638  C   TYR A 689      36.260  50.380  65.970  1.00  0.00           C
ATOM   1639  O   TYR A 689      35.620  50.440  64.910  1.00  0.00           O
ATOM   1640  N   LEU A 690      36.590  49.190  66.500  1.00  0.00           N
ATOM   1641  HN  LEU A 690      37.150  49.130  67.320  1.00  0.00           H
ATOM   1642  CA  LEU A 690      36.160  47.920  65.890  1.00  0.00           C
ATOM   1643  HA  LEU A 690      36.420  47.900  64.840  1.00  0.00           H
ATOM   1644  CB  LEU A 690      36.940  46.670  66.510  1.00  0.00           C
ATOM   1645  HB1 LEU A 690      36.550  45.750  66.030  1.00  0.00           H
ATOM   1646  HB2 LEU A 690      36.710  46.690  67.580  1.00  0.00           H
ATOM   1647  CG  LEU A 690      38.500  46.810  66.470  1.00  0.00           C
ATOM   1648  HG  LEU A 690      38.770  47.860  66.730  1.00  0.00           H
ATOM   1649  CD1 LEU A 690      39.100  45.950  67.580  1.00  0.00           C
ATOM   1650 HD11 LEU A 690      40.160  46.210  67.790  1.00  0.00           H
ATOM   1651 HD12 LEU A 690      38.970  44.900  67.240  1.00  0.00           H
ATOM   1652 HD13 LEU A 690      38.520  46.120  68.520  1.00  0.00           H
ATOM   1653  CD2 LEU A 690      39.120  46.400  65.110  1.00  0.00           C
ATOM   1654 HD21 LEU A 690      39.000  47.060  64.220  1.00  0.00           H
ATOM   1655 HD22 LEU A 690      38.790  45.370  64.840  1.00  0.00           H
ATOM   1656 HD23 LEU A 690      40.200  46.330  65.300  1.00  0.00           H
ATOM   1657  C   LEU A 690      34.640  47.560  65.920  1.00  0.00           C
ATOM   1658  O   LEU A 690      34.170  46.900  65.000  1.00  0.00           O
ATOM   1659  N   SER A 691      33.940  48.070  66.980  1.00  0.00           N
ATOM   1660  HN  SER A 691      34.340  48.350  67.850  1.00  0.00           H
ATOM   1661  CA  SER A 691      32.420  48.000  66.940  1.00  0.00           C
ATOM   1662  HA  SER A 691      32.210  46.960  66.760  1.00  0.00           H
ATOM   1663  CB  SER A 691      31.740  48.440  68.250  1.00  0.00           C
ATOM   1664  HB1 SER A 691      32.230  49.380  68.580  1.00  0.00           H
ATOM   1665  HB2 SER A 691      31.860  47.750  69.110  1.00  0.00           H
ATOM   1666  OG  SER A 691      30.330  48.690  68.160  1.00  0.00           O
ATOM   1667  HG1 SER A 691      29.820  47.950  68.520  1.00  0.00           H
ATOM   1668  C   SER A 691      31.810  48.800  65.740  1.00  0.00           C
ATOM   1669  O   SER A 691      31.090  48.170  64.950  1.00  0.00           O
ATOM   1670  N   LEU A 692      32.190  50.090  65.640  1.00  0.00           N
ATOM   1671  HN  LEU A 692      32.810  50.360  66.380  1.00  0.00           H
ATOM   1672  CA  LEU A 692      31.730  50.980  64.590  1.00  0.00           C
ATOM   1673  HA  LEU A 692      30.650  50.960  64.580  1.00  0.00           H
ATOM   1674  CB  LEU A 692      32.170  52.490  64.880  1.00  0.00           C
ATOM   1675  HB1 LEU A 692      33.280  52.530  64.960  1.00  0.00           H
ATOM   1676  HB2 LEU A 692      31.840  52.780  65.910  1.00  0.00           H
ATOM   1677  CG  LEU A 692      31.680  53.610  63.960  1.00  0.00           C
ATOM   1678  HG  LEU A 692      32.280  53.440  63.040  1.00  0.00           H
ATOM   1679  CD1 LEU A 692      30.170  53.600  63.620  1.00  0.00           C
ATOM   1680 HD11 LEU A 692      29.800  52.570  63.440  1.00  0.00           H
ATOM   1681 HD12 LEU A 692      29.810  54.290  62.830  1.00  0.00           H
ATOM   1682 HD13 LEU A 692      29.570  53.940  64.480  1.00  0.00           H
ATOM   1683  CD2 LEU A 692      32.130  55.030  64.350  1.00  0.00           C
ATOM   1684 HD21 LEU A 692      31.580  55.260  65.290  1.00  0.00           H
ATOM   1685 HD22 LEU A 692      31.960  55.740  63.520  1.00  0.00           H
ATOM   1686 HD23 LEU A 692      33.210  55.030  64.610  1.00  0.00           H
ATOM   1687  C   LEU A 692      32.270  50.530  63.200  1.00  0.00           C
ATOM   1688  O   LEU A 692      31.610  50.570  62.210  1.00  0.00           O
ATOM   1689  N   ARG A 693      33.580  49.990  63.040  1.00  0.00           N
ATOM   1690  HN  ARG A 693      34.180  50.060  63.830  1.00  0.00           H
ATOM   1691  CA  ARG A 693      34.170  49.520  61.830  1.00  0.00           C
ATOM   1692  HA  ARG A 693      34.120  50.370  61.180  1.00  0.00           H
ATOM   1693  CB  ARG A 693      35.660  49.030  62.150  1.00  0.00           C
ATOM   1694  HB1 ARG A 693      35.640  48.340  63.020  1.00  0.00           H
ATOM   1695  HB2 ARG A 693      36.290  49.910  62.410  1.00  0.00           H
ATOM   1696  CG  ARG A 693      36.380  48.270  61.040  1.00  0.00           C
ATOM   1697  HG1 ARG A 693      36.460  48.940  60.160  1.00  0.00           H
ATOM   1698  HG2 ARG A 693      35.800  47.430  60.620  1.00  0.00           H
ATOM   1699  CD  ARG A 693      37.800  47.830  61.560  1.00  0.00           C
ATOM   1700  HD1 ARG A 693      37.840  46.870  62.120  1.00  0.00           H
ATOM   1701  HD2 ARG A 693      38.230  48.700  62.090  1.00  0.00           H
ATOM   1702  NE  ARG A 693      38.540  47.550  60.310  1.00  0.00           N
ATOM   1703  HE  ARG A 693      39.200  48.260  60.050  1.00  0.00           H
ATOM   1704  CZ  ARG A 693      38.190  46.650  59.420  1.00  0.00           C
ATOM   1705  NH1 ARG A 693      37.540  45.550  59.660  1.00  0.00           N
ATOM   1706 HH11 ARG A 693      37.080  45.620  60.550  1.00  0.00           H
ATOM   1707 HH12 ARG A 693      37.680  44.750  59.080  1.00  0.00           H
ATOM   1708  NH2 ARG A 693      38.650  46.710  58.220  1.00  0.00           N
ATOM   1709 HH21 ARG A 693      38.010  46.440  57.500  1.00  0.00           H
ATOM   1710 HH22 ARG A 693      39.160  47.560  58.090  1.00  0.00           H
ATOM   1711  C   ARG A 693      33.420  48.390  61.220  1.00  0.00           C
ATOM   1712  O   ARG A 693      33.120  48.380  60.020  1.00  0.00           O
ATOM   1713  N   THR A 694      32.950  47.430  62.080  1.00  0.00           N
ATOM   1714  HN  THR A 694      33.240  47.440  63.030  1.00  0.00           H
ATOM   1715  CA  THR A 694      32.010  46.330  61.740  1.00  0.00           C
ATOM   1716  HA  THR A 694      32.350  45.860  60.840  1.00  0.00           H
ATOM   1717  CB  THR A 694      31.870  45.210  62.820  1.00  0.00           C
ATOM   1718  HB  THR A 694      31.760  45.740  63.780  1.00  0.00           H
ATOM   1719  OG1 THR A 694      33.120  44.510  62.830  1.00  0.00           O
ATOM   1720  HG1 THR A 694      32.980  43.650  62.420  1.00  0.00           H
ATOM   1721  CG2 THR A 694      30.820  44.050  62.560  1.00  0.00           C
ATOM   1722 HG21 THR A 694      29.780  44.450  62.670  1.00  0.00           H
ATOM   1723 HG22 THR A 694      31.150  43.170  63.130  1.00  0.00           H
ATOM   1724 HG23 THR A 694      30.810  43.730  61.490  1.00  0.00           H
ATOM   1725  C   THR A 694      30.660  46.810  61.250  1.00  0.00           C
ATOM   1726  O   THR A 694      30.130  46.430  60.210  1.00  0.00           O
ATOM   1727  N   SER A 695      30.080  47.830  61.940  1.00  0.00           N
ATOM   1728  HN  SER A 695      30.510  48.200  62.760  1.00  0.00           H
ATOM   1729  CA  SER A 695      28.810  48.460  61.430  1.00  0.00           C
ATOM   1730  HA  SER A 695      27.970  47.790  61.460  1.00  0.00           H
ATOM   1731  CB  SER A 695      28.370  49.560  62.490  1.00  0.00           C
ATOM   1732  HB1 SER A 695      27.330  49.900  62.280  1.00  0.00           H
ATOM   1733  HB2 SER A 695      29.060  50.430  62.480  1.00  0.00           H
ATOM   1734  OG  SER A 695      28.280  49.010  63.810  1.00  0.00           O
ATOM   1735  HG1 SER A 695      28.140  49.760  64.390  1.00  0.00           H
ATOM   1736  C   SER A 695      29.010  49.120  60.080  1.00  0.00           C
ATOM   1737  O   SER A 695      28.280  48.840  59.200  1.00  0.00           O
ATOM   1738  N   ILE A 696      30.110  49.840  59.900  1.00  0.00           N
ATOM   1739  HN  ILE A 696      30.660  50.080  60.700  1.00  0.00           H
ATOM   1740  CA  ILE A 696      30.560  50.380  58.620  1.00  0.00           C
ATOM   1741  HA  ILE A 696      29.850  51.090  58.260  1.00  0.00           H
ATOM   1742  CB  ILE A 696      31.690  51.360  58.800  1.00  0.00           C
ATOM   1743  HB  ILE A 696      32.550  50.830  59.260  1.00  0.00           H
ATOM   1744  CG2 ILE A 696      32.300  51.810  57.460  1.00  0.00           C
ATOM   1745 HG21 ILE A 696      31.470  52.180  56.810  1.00  0.00           H
ATOM   1746 HG22 ILE A 696      32.940  51.040  56.990  1.00  0.00           H
ATOM   1747 HG23 ILE A 696      32.940  52.700  57.670  1.00  0.00           H
ATOM   1748  CG1 ILE A 696      31.320  52.560  59.720  1.00  0.00           C
ATOM   1749 HG11 ILE A 696      30.650  52.300  60.570  1.00  0.00           H
ATOM   1750 HG12 ILE A 696      30.800  53.390  59.180  1.00  0.00           H
ATOM   1751  CD  ILE A 696      32.510  53.340  60.290  1.00  0.00           C
ATOM   1752  HD1 ILE A 696      33.220  52.720  60.870  1.00  0.00           H
ATOM   1753  HD2 ILE A 696      32.090  54.020  61.060  1.00  0.00           H
ATOM   1754  HD3 ILE A 696      33.070  54.000  59.590  1.00  0.00           H
ATOM   1755  C   ILE A 696      30.750  49.350  57.490  1.00  0.00           C
ATOM   1756  O   ILE A 696      30.210  49.390  56.370  1.00  0.00           O
ATOM   1757  N   GLY A 697      31.450  48.210  57.900  1.00  0.00           N
ATOM   1758  HN  GLY A 697      31.880  48.290  58.790  1.00  0.00           H
ATOM   1759  CA  GLY A 697      31.790  47.010  57.170  1.00  0.00           C
ATOM   1760  HA1 GLY A 697      32.290  46.230  57.740  1.00  0.00           H
ATOM   1761  HA2 GLY A 697      32.380  47.220  56.290  1.00  0.00           H
ATOM   1762  C   GLY A 697      30.580  46.270  56.660  1.00  0.00           C
ATOM   1763  O   GLY A 697      30.380  45.990  55.500  1.00  0.00           O
ATOM   1764  N   LEU A 698      29.570  46.160  57.550  1.00  0.00           N
ATOM   1765  HN  LEU A 698      29.750  46.460  58.480  1.00  0.00           H
ATOM   1766  CA  LEU A 698      28.270  45.670  57.170  1.00  0.00           C
ATOM   1767  HA  LEU A 698      28.350  44.680  56.760  1.00  0.00           H
ATOM   1768  CB  LEU A 698      27.340  45.440  58.400  1.00  0.00           C
ATOM   1769  HB1 LEU A 698      26.280  45.220  58.130  1.00  0.00           H
ATOM   1770  HB2 LEU A 698      27.320  46.310  59.100  1.00  0.00           H
ATOM   1771  CG  LEU A 698      27.980  44.330  59.250  1.00  0.00           C
ATOM   1772  HG  LEU A 698      29.070  44.510  59.290  1.00  0.00           H
ATOM   1773  CD1 LEU A 698      27.450  44.170  60.650  1.00  0.00           C
ATOM   1774 HD11 LEU A 698      28.050  43.420  61.230  1.00  0.00           H
ATOM   1775 HD12 LEU A 698      26.340  44.130  60.630  1.00  0.00           H
ATOM   1776 HD13 LEU A 698      27.580  44.960  61.420  1.00  0.00           H
ATOM   1777  CD2 LEU A 698      27.730  42.980  58.570  1.00  0.00           C
ATOM   1778 HD21 LEU A 698      28.180  42.750  57.570  1.00  0.00           H
ATOM   1779 HD22 LEU A 698      26.630  42.790  58.480  1.00  0.00           H
ATOM   1780 HD23 LEU A 698      28.090  42.110  59.170  1.00  0.00           H
ATOM   1781  C   LEU A 698      27.560  46.490  56.160  1.00  0.00           C
ATOM   1782  O   LEU A 698      26.990  46.030  55.180  1.00  0.00           O
ATOM   1783  N   TRP A 699      27.460  47.820  56.430  1.00  0.00           N
ATOM   1784  HN  TRP A 699      28.060  48.200  57.120  1.00  0.00           H
ATOM   1785  CA  TRP A 699      26.840  48.730  55.530  1.00  0.00           C
ATOM   1786  HA  TRP A 699      25.830  48.380  55.330  1.00  0.00           H
ATOM   1787  CB  TRP A 699      26.770  50.160  56.040  1.00  0.00           C
ATOM   1788  HB1 TRP A 699      26.940  50.880  55.210  1.00  0.00           H
ATOM   1789  HB2 TRP A 699      27.580  50.270  56.790  1.00  0.00           H
ATOM   1790  CG  TRP A 699      25.480  50.420  56.720  1.00  0.00           C
ATOM   1791  CD1 TRP A 699      25.290  50.440  58.080  1.00  0.00           C
ATOM   1792  HD1 TRP A 699      26.090  50.180  58.750  1.00  0.00           H
ATOM   1793  NE1 TRP A 699      23.980  50.810  58.380  1.00  0.00           N
ATOM   1794  HE1 TRP A 699      23.830  51.260  59.240  1.00  0.00           H
ATOM   1795  CE2 TRP A 699      23.340  51.040  57.210  1.00  0.00           C
ATOM   1796  CD2 TRP A 699      24.270  50.880  56.170  1.00  0.00           C
ATOM   1797  CE3 TRP A 699      23.850  51.030  54.840  1.00  0.00           C
ATOM   1798  HE3 TRP A 699      24.570  51.100  54.030  1.00  0.00           H
ATOM   1799  CZ3 TRP A 699      22.480  51.490  54.610  1.00  0.00           C
ATOM   1800  HZ3 TRP A 699      22.050  51.510  53.620  1.00  0.00           H
ATOM   1801  CZ2 TRP A 699      22.110  51.540  57.060  1.00  0.00           C
ATOM   1802  HZ2 TRP A 699      21.410  51.670  57.880  1.00  0.00           H
ATOM   1803  CH2 TRP A 699      21.720  51.670  55.770  1.00  0.00           C
ATOM   1804  HH2 TRP A 699      20.710  52.010  55.560  1.00  0.00           H
ATOM   1805  C   TRP A 699      27.500  48.730  54.200  1.00  0.00           C
ATOM   1806  O   TRP A 699      26.820  48.680  53.140  1.00  0.00           O
ATOM   1807  N   THR A 700      28.880  48.720  54.200  1.00  0.00           N
ATOM   1808  HN  THR A 700      29.390  48.830  55.050  1.00  0.00           H
ATOM   1809  CA  THR A 700      29.760  48.630  53.080  1.00  0.00           C
ATOM   1810  HA  THR A 700      29.590  49.440  52.390  1.00  0.00           H
ATOM   1811  CB  THR A 700      31.210  48.840  53.370  1.00  0.00           C
ATOM   1812  HB  THR A 700      31.480  48.010  54.060  1.00  0.00           H
ATOM   1813  OG1 THR A 700      31.440  50.030  54.120  1.00  0.00           O
ATOM   1814  HG1 THR A 700      30.920  49.930  54.930  1.00  0.00           H
ATOM   1815  CG2 THR A 700      32.110  48.780  52.140  1.00  0.00           C
ATOM   1816 HG21 THR A 700      31.830  49.570  51.410  1.00  0.00           H
ATOM   1817 HG22 THR A 700      32.000  47.800  51.620  1.00  0.00           H
ATOM   1818 HG23 THR A 700      33.180  48.870  52.380  1.00  0.00           H
ATOM   1819  C   THR A 700      29.420  47.380  52.180  1.00  0.00           C
ATOM   1820  O   THR A 700      29.320  47.460  50.990  1.00  0.00           O
ATOM   1821  N   SER A 701      29.170  46.250  52.800  1.00  0.00           N
ATOM   1822  HN  SER A 701      29.180  46.150  53.790  1.00  0.00           H
ATOM   1823  CA  SER A 701      28.740  44.940  52.200  1.00  0.00           C
ATOM   1824  HA  SER A 701      29.500  44.730  51.460  1.00  0.00           H
ATOM   1825  CB  SER A 701      28.650  43.790  53.290  1.00  0.00           C
ATOM   1826  HB1 SER A 701      27.940  44.160  54.060  1.00  0.00           H
ATOM   1827  HB2 SER A 701      29.630  43.670  53.830  1.00  0.00           H
ATOM   1828  OG  SER A 701      28.340  42.560  52.760  1.00  0.00           O
ATOM   1829  HG1 SER A 701      29.020  42.260  52.160  1.00  0.00           H
ATOM   1830  C   SER A 701      27.450  45.150  51.450  1.00  0.00           C
ATOM   1831  O   SER A 701      27.380  44.810  50.310  1.00  0.00           O
ATOM   1832  N   PHE A 702      26.460  45.840  52.130  1.00  0.00           N
ATOM   1833  HN  PHE A 702      26.590  46.260  53.020  1.00  0.00           H
ATOM   1834  CA  PHE A 702      25.160  46.100  51.490  1.00  0.00           C
ATOM   1835  HA  PHE A 702      24.830  45.150  51.110  1.00  0.00           H
ATOM   1836  CB  PHE A 702      24.140  46.450  52.610  1.00  0.00           C
ATOM   1837  HB1 PHE A 702      24.570  47.180  53.320  1.00  0.00           H
ATOM   1838  HB2 PHE A 702      23.910  45.620  53.300  1.00  0.00           H
ATOM   1839  CG  PHE A 702      22.790  47.030  52.250  1.00  0.00           C
ATOM   1840  CD1 PHE A 702      22.730  48.460  52.030  1.00  0.00           C
ATOM   1841  HD1 PHE A 702      23.640  49.040  52.080  1.00  0.00           H
ATOM   1842  CE1 PHE A 702      21.510  49.110  51.840  1.00  0.00           C
ATOM   1843  HE1 PHE A 702      21.550  50.180  51.700  1.00  0.00           H
ATOM   1844  CZ  PHE A 702      20.310  48.390  51.910  1.00  0.00           C
ATOM   1845  HZ  PHE A 702      19.450  49.000  51.670  1.00  0.00           H
ATOM   1846  CD2 PHE A 702      21.580  46.250  52.270  1.00  0.00           C
ATOM   1847  HD2 PHE A 702      21.550  45.230  52.620  1.00  0.00           H
ATOM   1848  CE2 PHE A 702      20.320  46.990  52.180  1.00  0.00           C
ATOM   1849  HE2 PHE A 702      19.420  46.410  52.130  1.00  0.00           H
ATOM   1850  C   PHE A 702      25.200  47.070  50.380  1.00  0.00           C
ATOM   1851  O   PHE A 702      24.490  46.990  49.370  1.00  0.00           O
ATOM   1852  N   LEU A 703      26.040  48.170  50.510  1.00  0.00           N
ATOM   1853  HN  LEU A 703      26.420  48.280  51.420  1.00  0.00           H
ATOM   1854  CA  LEU A 703      26.230  49.180  49.550  1.00  0.00           C
ATOM   1855  HA  LEU A 703      25.220  49.470  49.300  1.00  0.00           H
ATOM   1856  CB  LEU A 703      26.940  50.450  50.050  1.00  0.00           C
ATOM   1857  HB1 LEU A 703      27.140  51.120  49.200  1.00  0.00           H
ATOM   1858  HB2 LEU A 703      27.960  50.140  50.390  1.00  0.00           H
ATOM   1859  CG  LEU A 703      26.240  51.340  51.040  1.00  0.00           C
ATOM   1860  HG  LEU A 703      25.960  50.950  52.040  1.00  0.00           H
ATOM   1861  CD1 LEU A 703      27.140  52.540  51.390  1.00  0.00           C
ATOM   1862 HD11 LEU A 703      26.720  53.160  52.220  1.00  0.00           H
ATOM   1863 HD12 LEU A 703      27.340  53.150  50.490  1.00  0.00           H
ATOM   1864 HD13 LEU A 703      28.160  52.140  51.570  1.00  0.00           H
ATOM   1865  CD2 LEU A 703      24.950  51.880  50.340  1.00  0.00           C
ATOM   1866 HD21 LEU A 703      24.270  51.020  50.210  1.00  0.00           H
ATOM   1867 HD22 LEU A 703      25.160  52.460  49.420  1.00  0.00           H
ATOM   1868 HD23 LEU A 703      24.450  52.530  51.090  1.00  0.00           H
ATOM   1869  C   LEU A 703      26.910  48.700  48.300  1.00  0.00           C
ATOM   1870  O   LEU A 703      26.660  49.250  47.280  1.00  0.00           O
ATOM   1871  N   CYS A 704      27.820  47.760  48.490  1.00  0.00           N
ATOM   1872  HN  CYS A 704      28.030  47.460  49.420  1.00  0.00           H
ATOM   1873  CA  CYS A 704      28.450  47.060  47.370  1.00  0.00           C
ATOM   1874  HA  CYS A 704      28.920  47.660  46.600  1.00  0.00           H
ATOM   1875  CB  CYS A 704      29.590  46.150  47.850  1.00  0.00           C
ATOM   1876  HB1 CYS A 704      29.860  45.360  47.120  1.00  0.00           H
ATOM   1877  HB2 CYS A 704      29.190  45.560  48.690  1.00  0.00           H
ATOM   1878  SG  CYS A 704      31.140  47.120  48.190  1.00  0.00           S
ATOM   1879  HG1 CYS A 704      30.670  47.860  49.190  1.00  0.00           H
ATOM   1880  C   CYS A 704      27.490  46.270  46.550  1.00  0.00           C
ATOM   1881  O   CYS A 704      27.400  46.470  45.360  1.00  0.00           O
ATOM   1882  N   ILE A 705      26.720  45.440  47.190  1.00  0.00           N
ATOM   1883  HN  ILE A 705      26.780  45.300  48.170  1.00  0.00           H
ATOM   1884  CA  ILE A 705      25.570  44.790  46.530  1.00  0.00           C
ATOM   1885  HA  ILE A 705      25.850  44.030  45.820  1.00  0.00           H
ATOM   1886  CB  ILE A 705      24.770  44.010  47.560  1.00  0.00           C
ATOM   1887  HB  ILE A 705      24.720  44.740  48.410  1.00  0.00           H
ATOM   1888  CG2 ILE A 705      23.480  43.550  47.020  1.00  0.00           C
ATOM   1889 HG21 ILE A 705      23.560  43.240  45.960  1.00  0.00           H
ATOM   1890 HG22 ILE A 705      22.780  44.400  46.920  1.00  0.00           H
ATOM   1891 HG23 ILE A 705      22.980  42.890  47.760  1.00  0.00           H
ATOM   1892  CG1 ILE A 705      25.680  42.830  47.970  1.00  0.00           C
ATOM   1893 HG11 ILE A 705      26.760  43.070  48.100  1.00  0.00           H
ATOM   1894 HG12 ILE A 705      25.590  42.050  47.190  1.00  0.00           H
ATOM   1895  CD  ILE A 705      25.350  42.030  49.280  1.00  0.00           C
ATOM   1896  HD1 ILE A 705      25.490  42.730  50.130  1.00  0.00           H
ATOM   1897  HD2 ILE A 705      26.030  41.150  49.340  1.00  0.00           H
ATOM   1898  HD3 ILE A 705      24.300  41.670  49.350  1.00  0.00           H
ATOM   1899  C   ILE A 705      24.670  45.810  45.820  1.00  0.00           C
ATOM   1900  O   ILE A 705      24.290  45.690  44.650  1.00  0.00           O
ATOM   1901  N   VAL A 706      24.320  46.980  46.490  1.00  0.00           N
ATOM   1902  HN  VAL A 706      24.640  47.190  47.400  1.00  0.00           H
ATOM   1903  CA  VAL A 706      23.520  48.030  45.760  1.00  0.00           C
ATOM   1904  HA  VAL A 706      22.680  47.550  45.280  1.00  0.00           H
ATOM   1905  CB  VAL A 706      23.000  49.090  46.790  1.00  0.00           C
ATOM   1906  HB  VAL A 706      23.870  49.410  47.410  1.00  0.00           H
ATOM   1907  CG1 VAL A 706      22.370  50.300  46.100  1.00  0.00           C
ATOM   1908 HG11 VAL A 706      22.040  51.020  46.870  1.00  0.00           H
ATOM   1909 HG12 VAL A 706      21.470  50.050  45.500  1.00  0.00           H
ATOM   1910 HG13 VAL A 706      23.000  50.850  45.380  1.00  0.00           H
ATOM   1911  CG2 VAL A 706      21.960  48.410  47.670  1.00  0.00           C
ATOM   1912 HG21 VAL A 706      22.410  47.550  48.220  1.00  0.00           H
ATOM   1913 HG22 VAL A 706      21.110  47.910  47.160  1.00  0.00           H
ATOM   1914 HG23 VAL A 706      21.630  49.100  48.470  1.00  0.00           H
ATOM   1915  C   VAL A 706      24.230  48.660  44.540  1.00  0.00           C
ATOM   1916  O   VAL A 706      23.620  48.880  43.540  1.00  0.00           O
ATOM   1917  N   LEU A 707      25.580  49.020  44.570  1.00  0.00           N
ATOM   1918  HN  LEU A 707      26.140  48.860  45.370  1.00  0.00           H
ATOM   1919  CA  LEU A 707      26.310  49.540  43.480  1.00  0.00           C
ATOM   1920  HA  LEU A 707      25.740  50.330  43.010  1.00  0.00           H
ATOM   1921  CB  LEU A 707      27.760  50.000  43.920  1.00  0.00           C
ATOM   1922  HB1 LEU A 707      28.370  49.220  44.430  1.00  0.00           H
ATOM   1923  HB2 LEU A 707      27.660  50.800  44.690  1.00  0.00           H
ATOM   1924  CG  LEU A 707      28.720  50.630  42.860  1.00  0.00           C
ATOM   1925  HG  LEU A 707      29.010  49.810  42.170  1.00  0.00           H
ATOM   1926  CD1 LEU A 707      28.120  51.780  42.100  1.00  0.00           C
ATOM   1927 HD11 LEU A 707      27.800  52.520  42.870  1.00  0.00           H
ATOM   1928 HD12 LEU A 707      27.220  51.410  41.560  1.00  0.00           H
ATOM   1929 HD13 LEU A 707      28.870  52.270  41.450  1.00  0.00           H
ATOM   1930  CD2 LEU A 707      30.020  51.180  43.480  1.00  0.00           C
ATOM   1931 HD21 LEU A 707      30.860  51.420  42.780  1.00  0.00           H
ATOM   1932 HD22 LEU A 707      30.370  50.440  44.230  1.00  0.00           H
ATOM   1933 HD23 LEU A 707      29.840  52.080  44.090  1.00  0.00           H
ATOM   1934  C   LEU A 707      26.450  48.590  42.330  1.00  0.00           C
ATOM   1935  O   LEU A 707      26.300  48.990  41.170  1.00  0.00           O
ATOM   1936  N   VAL A 708      26.690  47.290  42.560  1.00  0.00           N
ATOM   1937  HN  VAL A 708      26.830  47.010  43.500  1.00  0.00           H
ATOM   1938  CA  VAL A 708      26.620  46.150  41.620  1.00  0.00           C
ATOM   1939  HA  VAL A 708      27.230  46.440  40.770  1.00  0.00           H
ATOM   1940  CB  VAL A 708      27.240  44.910  42.220  1.00  0.00           C
ATOM   1941  HB  VAL A 708      26.700  44.470  43.090  1.00  0.00           H
ATOM   1942  CG1 VAL A 708      27.100  43.940  41.100  1.00  0.00           C
ATOM   1943 HG11 VAL A 708      27.880  44.170  40.330  1.00  0.00           H
ATOM   1944 HG12 VAL A 708      26.160  43.720  40.560  1.00  0.00           H
ATOM   1945 HG13 VAL A 708      27.340  42.950  41.540  1.00  0.00           H
ATOM   1946  CG2 VAL A 708      28.760  45.030  42.490  1.00  0.00           C
ATOM   1947 HG21 VAL A 708      29.260  45.240  41.510  1.00  0.00           H
ATOM   1948 HG22 VAL A 708      29.180  44.080  42.860  1.00  0.00           H
ATOM   1949 HG23 VAL A 708      28.860  45.850  43.240  1.00  0.00           H
ATOM   1950  C   VAL A 708      25.150  45.990  41.070  1.00  0.00           C
ATOM   1951  O   VAL A 708      24.980  45.970  39.840  1.00  0.00           O
ATOM   1952  N   ALA A 709      24.120  45.970  41.910  1.00  0.00           N
ATOM   1953  HN  ALA A 709      24.250  45.870  42.890  1.00  0.00           H
ATOM   1954  CA  ALA A 709      22.760  45.810  41.320  1.00  0.00           C
ATOM   1955  HA  ALA A 709      22.680  44.900  40.730  1.00  0.00           H
ATOM   1956  CB  ALA A 709      21.800  45.680  42.470  1.00  0.00           C
ATOM   1957  HB1 ALA A 709      20.780  45.470  42.060  1.00  0.00           H
ATOM   1958  HB2 ALA A 709      21.820  46.540  43.180  1.00  0.00           H
ATOM   1959  HB3 ALA A 709      22.070  44.830  43.120  1.00  0.00           H
ATOM   1960  C   ALA A 709      22.290  46.990  40.460  1.00  0.00           C
ATOM   1961  O   ALA A 709      21.700  46.830  39.370  1.00  0.00           O
ATOM   1962  N   THR A 710      22.650  48.210  40.970  1.00  0.00           N
ATOM   1963  HN  THR A 710      23.240  48.330  41.770  1.00  0.00           H
ATOM   1964  CA  THR A 710      22.380  49.450  40.180  1.00  0.00           C
ATOM   1965  HA  THR A 710      21.320  49.660  40.160  1.00  0.00           H
ATOM   1966  CB  THR A 710      23.140  50.600  40.910  1.00  0.00           C
ATOM   1967  HB  THR A 710      24.190  50.290  41.120  1.00  0.00           H
ATOM   1968  OG1 THR A 710      22.550  50.840  42.150  1.00  0.00           O
ATOM   1969  HG1 THR A 710      22.800  50.100  42.690  1.00  0.00           H
ATOM   1970  CG2 THR A 710      23.030  52.000  40.220  1.00  0.00           C
ATOM   1971 HG21 THR A 710      21.950  52.190  40.040  1.00  0.00           H
ATOM   1972 HG22 THR A 710      23.670  52.010  39.310  1.00  0.00           H
ATOM   1973 HG23 THR A 710      23.390  52.840  40.860  1.00  0.00           H
ATOM   1974  C   THR A 710      22.830  49.550  38.740  1.00  0.00           C
ATOM   1975  O   THR A 710      21.990  49.680  37.850  1.00  0.00           O
ATOM   1976  N   ASP A 711      24.120  49.380  38.490  1.00  0.00           N
ATOM   1977  HN  ASP A 711      24.730  49.380  39.280  1.00  0.00           H
ATOM   1978  CA  ASP A 711      24.870  49.240  37.270  1.00  0.00           C
ATOM   1979  HA  ASP A 711      25.300  48.280  37.430  1.00  0.00           H
ATOM   1980  CB  ASP A 711      24.090  49.120  35.970  1.00  0.00           C
ATOM   1981  HB1 ASP A 711      23.520  50.050  35.760  1.00  0.00           H
ATOM   1982  HB2 ASP A 711      23.320  48.320  36.030  1.00  0.00           H
ATOM   1983  CG  ASP A 711      24.960  48.770  34.730  1.00  0.00           C
ATOM   1984  OD1 ASP A 711      24.350  48.140  33.800  1.00  0.00           O
ATOM   1985  OD2 ASP A 711      26.190  49.040  34.760  1.00  0.00           O
ATOM   1986  C   ASP A 711      26.000  50.190  37.280  1.00  0.00           C
ATOM   1987  O   ASP A 711      25.990  51.330  36.860  1.00  0.00           O
ATOM   1988  N   ALA A 712      27.190  49.770  37.770  1.00  0.00           N
ATOM   1989  HN  ALA A 712      27.400  48.820  37.990  1.00  0.00           H
ATOM   1990  CA  ALA A 712      28.330  50.700  37.880  1.00  0.00           C
ATOM   1991  HA  ALA A 712      28.060  51.720  38.030  1.00  0.00           H
ATOM   1992  CB  ALA A 712      29.240  50.250  39.040  1.00  0.00           C
ATOM   1993  HB1 ALA A 712      29.900  51.060  39.420  1.00  0.00           H
ATOM   1994  HB2 ALA A 712      29.810  49.320  38.830  1.00  0.00           H
ATOM   1995  HB3 ALA A 712      28.500  49.990  39.820  1.00  0.00           H
ATOM   1996  C   ALA A 712      29.190  50.820  36.650  1.00  0.00           C
ATOM   1997  O   ALA A 712      30.260  51.430  36.770  1.00  0.00           O
ATOM   1998  N   SER A 713      28.750  50.370  35.460  1.00  0.00           N
ATOM   1999  HN  SER A 713      27.820  50.070  35.310  1.00  0.00           H
ATOM   2000  CA  SER A 713      29.600  50.270  34.320  1.00  0.00           C
ATOM   2001  HA  SER A 713      30.500  49.750  34.610  1.00  0.00           H
ATOM   2002  CB  SER A 713      29.270  49.310  33.180  1.00  0.00           C
ATOM   2003  HB1 SER A 713      29.280  48.260  33.560  1.00  0.00           H
ATOM   2004  HB2 SER A 713      30.000  49.450  32.360  1.00  0.00           H
ATOM   2005  OG  SER A 713      27.960  49.560  32.730  1.00  0.00           O
ATOM   2006  HG1 SER A 713      27.360  49.290  33.410  1.00  0.00           H
ATOM   2007  C   SER A 713      29.960  51.600  33.700  1.00  0.00           C
ATOM   2008  O   SER A 713      31.060  51.730  33.240  1.00  0.00           O
ATOM   2009  N   SER A 714      29.060  52.550  33.690  1.00  0.00           N
ATOM   2010  HN  SER A 714      28.150  52.430  34.080  1.00  0.00           H
ATOM   2011  CA  SER A 714      29.340  53.900  33.260  1.00  0.00           C
ATOM   2012  HA  SER A 714      29.840  53.670  32.320  1.00  0.00           H
ATOM   2013  CB  SER A 714      27.970  54.700  32.910  1.00  0.00           C
ATOM   2014  HB1 SER A 714      27.390  54.070  32.220  1.00  0.00           H
ATOM   2015  HB2 SER A 714      28.200  55.610  32.320  1.00  0.00           H
ATOM   2016  OG  SER A 714      27.030  55.110  33.970  1.00  0.00           O
ATOM   2017  HG1 SER A 714      26.910  54.310  34.480  1.00  0.00           H
ATOM   2018  C   SER A 714      30.230  54.710  34.160  1.00  0.00           C
ATOM   2019  O   SER A 714      31.200  55.320  33.710  1.00  0.00           O
ATOM   2020  N   LEU A 715      30.070  54.530  35.460  1.00  0.00           N
ATOM   2021  HN  LEU A 715      29.350  53.860  35.620  1.00  0.00           H
ATOM   2022  CA  LEU A 715      30.800  55.160  36.580  1.00  0.00           C
ATOM   2023  HA  LEU A 715      30.690  56.230  36.480  1.00  0.00           H
ATOM   2024  CB  LEU A 715      30.150  54.680  37.960  1.00  0.00           C
ATOM   2025  HB1 LEU A 715      30.550  55.110  38.900  1.00  0.00           H
ATOM   2026  HB2 LEU A 715      30.390  53.620  38.130  1.00  0.00           H
ATOM   2027  CG  LEU A 715      28.650  54.670  37.900  1.00  0.00           C
ATOM   2028  HG  LEU A 715      28.230  53.830  37.300  1.00  0.00           H
ATOM   2029  CD1 LEU A 715      28.120  54.380  39.320  1.00  0.00           C
ATOM   2030 HD11 LEU A 715      27.030  54.170  39.390  1.00  0.00           H
ATOM   2031 HD12 LEU A 715      28.300  55.280  39.950  1.00  0.00           H
ATOM   2032 HD13 LEU A 715      28.590  53.510  39.810  1.00  0.00           H
ATOM   2033  CD2 LEU A 715      28.060  56.070  37.530  1.00  0.00           C
ATOM   2034 HD21 LEU A 715      28.400  56.310  36.500  1.00  0.00           H
ATOM   2035 HD22 LEU A 715      28.470  56.890  38.180  1.00  0.00           H
ATOM   2036 HD23 LEU A 715      26.960  56.020  37.570  1.00  0.00           H
ATOM   2037  C   LEU A 715      32.250  54.830  36.630  1.00  0.00           C
ATOM   2038  O   LEU A 715      33.080  55.570  37.220  1.00  0.00           O
ATOM   2039  N   VAL A 716      32.600  53.650  36.120  1.00  0.00           N
ATOM   2040  HN  VAL A 716      31.880  53.000  35.950  1.00  0.00           H
ATOM   2041  CA  VAL A 716      33.950  53.230  35.880  1.00  0.00           C
ATOM   2042  HA  VAL A 716      34.550  53.330  36.770  1.00  0.00           H
ATOM   2043  CB  VAL A 716      34.050  51.750  35.500  1.00  0.00           C
ATOM   2044  HB  VAL A 716      33.360  51.610  34.640  1.00  0.00           H
ATOM   2045  CG1 VAL A 716      35.460  51.380  35.070  1.00  0.00           C
ATOM   2046 HG11 VAL A 716      36.230  51.360  35.870  1.00  0.00           H
ATOM   2047 HG12 VAL A 716      35.860  51.940  34.200  1.00  0.00           H
ATOM   2048 HG13 VAL A 716      35.470  50.310  34.770  1.00  0.00           H
ATOM   2049  CG2 VAL A 716      33.640  50.820  36.700  1.00  0.00           C
ATOM   2050 HG21 VAL A 716      32.680  51.010  37.210  1.00  0.00           H
ATOM   2051 HG22 VAL A 716      34.330  50.840  37.580  1.00  0.00           H
ATOM   2052 HG23 VAL A 716      33.450  49.790  36.310  1.00  0.00           H
ATOM   2053  C   VAL A 716      34.610  54.040  34.820  1.00  0.00           C
ATOM   2054  O   VAL A 716      35.850  54.390  34.910  1.00  0.00           O
ATOM   2055  N   CYS A 717      33.870  54.470  33.760  1.00  0.00           N
ATOM   2056  HN  CYS A 717      32.870  54.410  33.800  1.00  0.00           H
ATOM   2057  CA  CYS A 717      34.440  55.190  32.560  1.00  0.00           C
ATOM   2058  HA  CYS A 717      35.330  54.660  32.220  1.00  0.00           H
ATOM   2059  CB  CYS A 717      33.400  55.200  31.380  1.00  0.00           C
ATOM   2060  HB1 CYS A 717      33.760  55.920  30.610  1.00  0.00           H
ATOM   2061  HB2 CYS A 717      32.420  55.600  31.710  1.00  0.00           H
ATOM   2062  SG  CYS A 717      33.180  53.570  30.570  1.00  0.00           S
ATOM   2063  HG1 CYS A 717      32.750  53.990  29.390  1.00  0.00           H
ATOM   2064  C   CYS A 717      34.910  56.670  32.870  1.00  0.00           C
ATOM   2065  O   CYS A 717      35.800  57.210  32.220  1.00  0.00           O
ATOM   2066  N   TYR A 718      34.550  57.230  34.030  1.00  0.00           N
ATOM   2067  HN  TYR A 718      33.960  56.630  34.570  1.00  0.00           H
ATOM   2068  CA  TYR A 718      34.980  58.440  34.650  1.00  0.00           C
ATOM   2069  HA  TYR A 718      35.200  59.110  33.840  1.00  0.00           H
ATOM   2070  CB  TYR A 718      33.900  59.120  35.490  1.00  0.00           C
ATOM   2071  HB1 TYR A 718      34.260  60.150  35.690  1.00  0.00           H
ATOM   2072  HB2 TYR A 718      33.710  58.570  36.430  1.00  0.00           H
ATOM   2073  CG  TYR A 718      32.530  59.150  34.800  1.00  0.00           C
ATOM   2074  CD1 TYR A 718      31.360  58.620  35.340  1.00  0.00           C
ATOM   2075  HD1 TYR A 718      31.380  58.100  36.300  1.00  0.00           H
ATOM   2076  CE1 TYR A 718      30.210  58.590  34.560  1.00  0.00           C
ATOM   2077  HE1 TYR A 718      29.390  58.000  34.960  1.00  0.00           H
ATOM   2078  CZ  TYR A 718      30.140  59.270  33.360  1.00  0.00           C
ATOM   2079  OH  TYR A 718      29.000  59.060  32.610  1.00  0.00           O
ATOM   2080  HH  TYR A 718      29.280  58.560  31.850  1.00  0.00           H
ATOM   2081  CD2 TYR A 718      32.510  59.770  33.560  1.00  0.00           C
ATOM   2082  HD2 TYR A 718      33.410  60.250  33.220  1.00  0.00           H
ATOM   2083  CE2 TYR A 718      31.310  59.810  32.820  1.00  0.00           C
ATOM   2084  HE2 TYR A 718      31.190  60.260  31.830  1.00  0.00           H
ATOM   2085  C   TYR A 718      36.300  58.390  35.460  1.00  0.00           C
ATOM   2086  O   TYR A 718      36.870  59.420  35.850  1.00  0.00           O
ATOM   2087  N   ILE A 719      36.770  57.180  35.760  1.00  0.00           N
ATOM   2088  HN  ILE A 719      36.110  56.460  35.580  1.00  0.00           H
ATOM   2089  CA  ILE A 719      38.110  56.960  36.380  1.00  0.00           C
ATOM   2090  HA  ILE A 719      38.190  57.770  37.090  1.00  0.00           H
ATOM   2091  CB  ILE A 719      38.270  55.550  37.150  1.00  0.00           C
ATOM   2092  HB  ILE A 719      38.320  54.780  36.340  1.00  0.00           H
ATOM   2093  CG2 ILE A 719      39.630  55.600  37.920  1.00  0.00           C
ATOM   2094 HG21 ILE A 719      40.440  55.740  37.160  1.00  0.00           H
ATOM   2095 HG22 ILE A 719      39.650  54.590  38.370  1.00  0.00           H
ATOM   2096 HG23 ILE A 719      39.710  56.470  38.600  1.00  0.00           H
ATOM   2097  CG1 ILE A 719      36.980  55.140  38.010  1.00  0.00           C
ATOM   2098 HG11 ILE A 719      37.150  54.130  38.410  1.00  0.00           H
ATOM   2099 HG12 ILE A 719      36.070  55.020  37.380  1.00  0.00           H
ATOM   2100  CD  ILE A 719      36.590  56.170  39.050  1.00  0.00           C
ATOM   2101  HD1 ILE A 719      37.460  56.400  39.710  1.00  0.00           H
ATOM   2102  HD2 ILE A 719      35.820  55.740  39.740  1.00  0.00           H
ATOM   2103  HD3 ILE A 719      36.180  57.090  38.600  1.00  0.00           H
ATOM   2104  C   ILE A 719      39.210  57.090  35.390  1.00  0.00           C
ATOM   2105  O   ILE A 719      39.670  56.150  34.760  1.00  0.00           O
ATOM   2106  N   THR A 720      39.700  58.330  35.350  1.00  0.00           N
ATOM   2107  HN  THR A 720      39.350  59.000  35.990  1.00  0.00           H
ATOM   2108  CA  THR A 720      40.690  58.670  34.400  1.00  0.00           C
ATOM   2109  HA  THR A 720      40.750  57.990  33.570  1.00  0.00           H
ATOM   2110  CB  THR A 720      40.460  59.910  33.660  1.00  0.00           C
ATOM   2111  HB  THR A 720      41.230  60.000  32.880  1.00  0.00           H
ATOM   2112  OG1 THR A 720      40.400  61.020  34.470  1.00  0.00           O
ATOM   2113  HG1 THR A 720      41.150  61.600  34.320  1.00  0.00           H
ATOM   2114  CG2 THR A 720      39.090  59.910  32.950  1.00  0.00           C
ATOM   2115 HG21 THR A 720      38.330  59.620  33.700  1.00  0.00           H
ATOM   2116 HG22 THR A 720      39.100  59.130  32.170  1.00  0.00           H
ATOM   2117 HG23 THR A 720      38.900  60.950  32.560  1.00  0.00           H
ATOM   2118  C   THR A 720      42.050  58.750  35.110  1.00  0.00           C
ATOM   2119  O   THR A 720      42.170  58.790  36.360  1.00  0.00           O
ATOM   2120  N   ARG A 721      43.110  58.780  34.260  1.00  0.00           N
ATOM   2121  HN  ARG A 721      42.910  58.840  33.290  1.00  0.00           H
ATOM   2122  CA  ARG A 721      44.420  58.920  34.770  1.00  0.00           C
ATOM   2123  HA  ARG A 721      44.620  58.050  35.370  1.00  0.00           H
ATOM   2124  CB  ARG A 721      45.400  58.990  33.580  1.00  0.00           C
ATOM   2125  HB1 ARG A 721      46.450  59.210  33.880  1.00  0.00           H
ATOM   2126  HB2 ARG A 721      44.990  59.790  32.920  1.00  0.00           H
ATOM   2127  CG  ARG A 721      45.390  57.670  32.710  1.00  0.00           C
ATOM   2128  HG1 ARG A 721      46.240  58.020  32.090  1.00  0.00           H
ATOM   2129  HG2 ARG A 721      44.450  57.530  32.140  1.00  0.00           H
ATOM   2130  CD  ARG A 721      45.720  56.340  33.440  1.00  0.00           C
ATOM   2131  HD1 ARG A 721      46.040  55.590  32.690  1.00  0.00           H
ATOM   2132  HD2 ARG A 721      44.790  55.950  33.900  1.00  0.00           H
ATOM   2133  NE  ARG A 721      46.820  56.570  34.380  1.00  0.00           N
ATOM   2134  HE  ARG A 721      47.560  57.220  34.170  1.00  0.00           H
ATOM   2135  CZ  ARG A 721      47.070  55.900  35.440  1.00  0.00           C
ATOM   2136  NH1 ARG A 721      46.330  55.050  36.080  1.00  0.00           N
ATOM   2137 HH11 ARG A 721      45.370  54.830  35.960  1.00  0.00           H
ATOM   2138 HH12 ARG A 721      46.680  54.850  36.990  1.00  0.00           H
ATOM   2139  NH2 ARG A 721      48.230  56.200  36.140  1.00  0.00           N
ATOM   2140 HH21 ARG A 721      48.880  56.830  35.720  1.00  0.00           H
ATOM   2141 HH22 ARG A 721      48.320  55.880  37.080  1.00  0.00           H
ATOM   2142  C   ARG A 721      44.750  60.150  35.600  1.00  0.00           C
ATOM   2143  O   ARG A 721      45.580  60.020  36.480  1.00  0.00           O
ATOM   2144  N   PHE A 722      44.180  61.310  35.310  1.00  0.00           N
ATOM   2145  HN  PHE A 722      43.720  61.460  34.450  1.00  0.00           H
ATOM   2146  CA  PHE A 722      44.340  62.500  36.190  1.00  0.00           C
ATOM   2147  HA  PHE A 722      45.370  62.820  36.240  1.00  0.00           H
ATOM   2148  CB  PHE A 722      43.660  63.730  35.560  1.00  0.00           C
ATOM   2149  HB1 PHE A 722      42.600  63.430  35.390  1.00  0.00           H
ATOM   2150  HB2 PHE A 722      44.240  64.000  34.660  1.00  0.00           H
ATOM   2151  CG  PHE A 722      43.590  64.960  36.410  1.00  0.00           C
ATOM   2152  CD1 PHE A 722      44.630  65.940  36.450  1.00  0.00           C
ATOM   2153  HD1 PHE A 722      45.470  65.810  35.770  1.00  0.00           H
ATOM   2154  CE1 PHE A 722      44.510  67.060  37.200  1.00  0.00           C
ATOM   2155  HE1 PHE A 722      45.220  67.870  37.140  1.00  0.00           H
ATOM   2156  CZ  PHE A 722      43.320  67.200  37.970  1.00  0.00           C
ATOM   2157  HZ  PHE A 722      43.150  68.150  38.450  1.00  0.00           H
ATOM   2158  CD2 PHE A 722      42.450  65.190  37.280  1.00  0.00           C
ATOM   2159  HD2 PHE A 722      41.660  64.460  37.340  1.00  0.00           H
ATOM   2160  CE2 PHE A 722      42.320  66.260  38.120  1.00  0.00           C
ATOM   2161  HE2 PHE A 722      41.450  66.400  38.750  1.00  0.00           H
ATOM   2162  C   PHE A 722      44.040  62.270  37.710  1.00  0.00           C
ATOM   2163  O   PHE A 722      44.920  62.500  38.520  1.00  0.00           O
ATOM   2164  N   THR A 723      42.890  61.590  38.010  1.00  0.00           N
ATOM   2165  HN  THR A 723      42.210  61.320  37.340  1.00  0.00           H
ATOM   2166  CA  THR A 723      42.520  61.190  39.340  1.00  0.00           C
ATOM   2167  HA  THR A 723      42.630  61.970  40.070  1.00  0.00           H
ATOM   2168  CB  THR A 723      41.010  60.770  39.410  1.00  0.00           C
ATOM   2169  HB  THR A 723      40.960  60.030  38.590  1.00  0.00           H
ATOM   2170  OG1 THR A 723      40.180  61.920  39.110  1.00  0.00           O
ATOM   2171  HG1 THR A 723      39.680  61.670  38.330  1.00  0.00           H
ATOM   2172  CG2 THR A 723      40.680  60.200  40.740  1.00  0.00           C
ATOM   2173 HG21 THR A 723      40.710  61.010  41.510  1.00  0.00           H
ATOM   2174 HG22 THR A 723      41.270  59.350  41.160  1.00  0.00           H
ATOM   2175 HG23 THR A 723      39.640  59.830  40.870  1.00  0.00           H
ATOM   2176  C   THR A 723      43.370  60.080  39.940  1.00  0.00           C
ATOM   2177  O   THR A 723      43.860  60.110  41.050  1.00  0.00           O
ATOM   2178  N   GLU A 724      43.690  59.010  39.130  1.00  0.00           N
ATOM   2179  HN  GLU A 724      43.250  58.940  38.250  1.00  0.00           H
ATOM   2180  CA  GLU A 724      44.570  57.950  39.580  1.00  0.00           C
ATOM   2181  HA  GLU A 724      44.250  57.690  40.580  1.00  0.00           H
ATOM   2182  CB  GLU A 724      44.540  56.710  38.650  1.00  0.00           C
ATOM   2183  HB1 GLU A 724      45.150  55.900  39.100  1.00  0.00           H
ATOM   2184  HB2 GLU A 724      44.950  56.890  37.630  1.00  0.00           H
ATOM   2185  CG  GLU A 724      43.120  56.140  38.540  1.00  0.00           C
ATOM   2186  HG1 GLU A 724      42.470  56.720  37.870  1.00  0.00           H
ATOM   2187  HG2 GLU A 724      42.590  56.010  39.520  1.00  0.00           H
ATOM   2188  CD  GLU A 724      43.280  54.800  37.810  1.00  0.00           C
ATOM   2189  OE1 GLU A 724      43.560  54.870  36.600  1.00  0.00           O
ATOM   2190  OE2 GLU A 724      43.210  53.680  38.410  1.00  0.00           O
ATOM   2191  C   GLU A 724      46.000  58.390  39.820  1.00  0.00           C
ATOM   2192  O   GLU A 724      46.430  58.070  40.880  1.00  0.00           O
ATOM   2193  N   GLU A 725      46.660  59.100  38.940  1.00  0.00           N
ATOM   2194  HN  GLU A 725      46.380  59.380  38.020  1.00  0.00           H
ATOM   2195  CA  GLU A 725      48.020  59.600  39.320  1.00  0.00           C
ATOM   2196  HA  GLU A 725      48.520  58.760  39.770  1.00  0.00           H
ATOM   2197  CB  GLU A 725      48.710  60.120  38.020  1.00  0.00           C
ATOM   2198  HB1 GLU A 725      49.710  60.550  38.230  1.00  0.00           H
ATOM   2199  HB2 GLU A 725      47.940  60.840  37.680  1.00  0.00           H
ATOM   2200  CG  GLU A 725      48.770  58.950  36.940  1.00  0.00           C
ATOM   2201  HG1 GLU A 725      47.810  58.670  36.470  1.00  0.00           H
ATOM   2202  HG2 GLU A 725      49.130  58.060  37.490  1.00  0.00           H
ATOM   2203  CD  GLU A 725      49.800  59.200  35.830  1.00  0.00           C
ATOM   2204  OE1 GLU A 725      50.450  58.250  35.390  1.00  0.00           O
ATOM   2205  OE2 GLU A 725      49.780  60.320  35.280  1.00  0.00           O
ATOM   2206  C   GLU A 725      48.120  60.640  40.430  1.00  0.00           C
ATOM   2207  O   GLU A 725      48.990  60.540  41.330  1.00  0.00           O
ATOM   2208  N   ALA A 726      47.180  61.580  40.460  1.00  0.00           N
ATOM   2209  HN  ALA A 726      46.540  61.770  39.720  1.00  0.00           H
ATOM   2210  CA  ALA A 726      47.090  62.500  41.590  1.00  0.00           C
ATOM   2211  HA  ALA A 726      48.100  62.890  41.690  1.00  0.00           H
ATOM   2212  CB  ALA A 726      46.110  63.650  41.210  1.00  0.00           C
ATOM   2213  HB1 ALA A 726      45.120  63.190  40.980  1.00  0.00           H
ATOM   2214  HB2 ALA A 726      46.430  64.160  40.280  1.00  0.00           H
ATOM   2215  HB3 ALA A 726      46.080  64.370  42.050  1.00  0.00           H
ATOM   2216  C   ALA A 726      46.880  61.790  42.940  1.00  0.00           C
ATOM   2217  O   ALA A 726      47.630  61.860  43.940  1.00  0.00           O
ATOM   2218  N   PHE A 727      45.850  60.870  42.940  1.00  0.00           N
ATOM   2219  HN  PHE A 727      45.230  60.630  42.200  1.00  0.00           H
ATOM   2220  CA  PHE A 727      45.610  60.030  44.090  1.00  0.00           C
ATOM   2221  HA  PHE A 727      45.570  60.710  44.920  1.00  0.00           H
ATOM   2222  CB  PHE A 727      44.140  59.290  44.030  1.00  0.00           C
ATOM   2223  HB1 PHE A 727      44.170  58.500  43.260  1.00  0.00           H
ATOM   2224  HB2 PHE A 727      43.430  60.110  43.770  1.00  0.00           H
ATOM   2225  CG  PHE A 727      43.680  58.770  45.340  1.00  0.00           C
ATOM   2226  CD1 PHE A 727      43.020  59.570  46.300  1.00  0.00           C
ATOM   2227  HD1 PHE A 727      42.960  60.640  46.160  1.00  0.00           H
ATOM   2228  CE1 PHE A 727      42.290  59.070  47.360  1.00  0.00           C
ATOM   2229  HE1 PHE A 727      41.730  59.800  47.920  1.00  0.00           H
ATOM   2230  CZ  PHE A 727      42.280  57.700  47.570  1.00  0.00           C
ATOM   2231  HZ  PHE A 727      41.700  57.230  48.340  1.00  0.00           H
ATOM   2232  CD2 PHE A 727      43.690  57.390  45.660  1.00  0.00           C
ATOM   2233  HD2 PHE A 727      44.230  56.730  45.000  1.00  0.00           H
ATOM   2234  CE2 PHE A 727      43.020  56.840  46.790  1.00  0.00           C
ATOM   2235  HE2 PHE A 727      42.960  55.780  46.900  1.00  0.00           H
ATOM   2236  C   PHE A 727      46.680  59.070  44.500  1.00  0.00           C
ATOM   2237  O   PHE A 727      47.020  58.990  45.680  1.00  0.00           O
ATOM   2238  N   ALA A 728      47.260  58.300  43.550  1.00  0.00           N
ATOM   2239  HN  ALA A 728      47.080  58.360  42.570  1.00  0.00           H
ATOM   2240  CA  ALA A 728      48.490  57.520  43.850  1.00  0.00           C
ATOM   2241  HA  ALA A 728      48.230  56.890  44.680  1.00  0.00           H
ATOM   2242  CB  ALA A 728      48.790  56.770  42.500  1.00  0.00           C
ATOM   2243  HB1 ALA A 728      49.180  57.360  41.660  1.00  0.00           H
ATOM   2244  HB2 ALA A 728      47.810  56.380  42.140  1.00  0.00           H
ATOM   2245  HB3 ALA A 728      49.350  55.840  42.740  1.00  0.00           H
ATOM   2246  C   ALA A 728      49.700  58.330  44.320  1.00  0.00           C
ATOM   2247  O   ALA A 728      50.360  58.060  45.270  1.00  0.00           O
ATOM   2248  N   ALA A 729      50.090  59.430  43.630  1.00  0.00           N
ATOM   2249  HN  ALA A 729      49.610  59.780  42.830  1.00  0.00           H
ATOM   2250  CA  ALA A 729      51.160  60.320  44.060  1.00  0.00           C
ATOM   2251  HA  ALA A 729      52.020  59.670  43.970  1.00  0.00           H
ATOM   2252  CB  ALA A 729      51.260  61.490  42.970  1.00  0.00           C
ATOM   2253  HB1 ALA A 729      51.960  62.310  43.230  1.00  0.00           H
ATOM   2254  HB2 ALA A 729      50.230  61.850  42.750  1.00  0.00           H
ATOM   2255  HB3 ALA A 729      51.530  60.950  42.040  1.00  0.00           H
ATOM   2256  C   ALA A 729      51.100  60.780  45.510  1.00  0.00           C
ATOM   2257  O   ALA A 729      52.110  60.840  46.210  1.00  0.00           O
ATOM   2258  N   LEU A 730      49.880  61.050  46.080  1.00  0.00           N
ATOM   2259  HN  LEU A 730      49.180  61.070  45.380  1.00  0.00           H
ATOM   2260  CA  LEU A 730      49.650  61.480  47.480  1.00  0.00           C
ATOM   2261  HA  LEU A 730      50.270  62.330  47.740  1.00  0.00           H
ATOM   2262  CB  LEU A 730      48.150  61.850  47.580  1.00  0.00           C
ATOM   2263  HB1 LEU A 730      47.560  60.910  47.500  1.00  0.00           H
ATOM   2264  HB2 LEU A 730      47.780  62.470  46.750  1.00  0.00           H
ATOM   2265  CG  LEU A 730      47.610  62.240  48.970  1.00  0.00           C
ATOM   2266  HG  LEU A 730      47.900  61.390  49.620  1.00  0.00           H
ATOM   2267  CD1 LEU A 730      47.920  63.530  49.680  1.00  0.00           C
ATOM   2268 HD11 LEU A 730      47.290  63.700  50.570  1.00  0.00           H
ATOM   2269 HD12 LEU A 730      47.770  64.400  49.010  1.00  0.00           H
ATOM   2270 HD13 LEU A 730      48.990  63.440  49.960  1.00  0.00           H
ATOM   2271  CD2 LEU A 730      46.070  62.140  48.890  1.00  0.00           C
ATOM   2272 HD21 LEU A 730      45.690  61.220  48.420  1.00  0.00           H
ATOM   2273 HD22 LEU A 730      45.760  62.990  48.230  1.00  0.00           H
ATOM   2274 HD23 LEU A 730      45.630  62.390  49.890  1.00  0.00           H
ATOM   2275  C   LEU A 730      50.050  60.410  48.460  1.00  0.00           C
ATOM   2276  O   LEU A 730      50.680  60.690  49.400  1.00  0.00           O
ATOM   2277  N   ILE A 731      49.490  59.200  48.230  1.00  0.00           N
ATOM   2278  HN  ILE A 731      48.780  59.140  47.540  1.00  0.00           H
ATOM   2279  CA  ILE A 731      49.670  58.050  49.120  1.00  0.00           C
ATOM   2280  HA  ILE A 731      49.610  58.400  50.150  1.00  0.00           H
ATOM   2281  CB  ILE A 731      48.570  56.910  49.080  1.00  0.00           C
ATOM   2282  HB  ILE A 731      48.970  56.100  49.730  1.00  0.00           H
ATOM   2283  CG2 ILE A 731      47.260  57.390  49.730  1.00  0.00           C
ATOM   2284 HG21 ILE A 731      47.020  58.420  49.360  1.00  0.00           H
ATOM   2285 HG22 ILE A 731      47.330  57.520  50.830  1.00  0.00           H
ATOM   2286 HG23 ILE A 731      46.460  56.710  49.380  1.00  0.00           H
ATOM   2287  CG1 ILE A 731      48.490  56.440  47.670  1.00  0.00           C
ATOM   2288 HG11 ILE A 731      49.560  56.280  47.430  1.00  0.00           H
ATOM   2289 HG12 ILE A 731      48.050  57.260  47.060  1.00  0.00           H
ATOM   2290  CD  ILE A 731      47.680  55.230  47.500  1.00  0.00           C
ATOM   2291  HD1 ILE A 731      47.900  54.730  46.530  1.00  0.00           H
ATOM   2292  HD2 ILE A 731      46.620  55.500  47.680  1.00  0.00           H
ATOM   2293  HD3 ILE A 731      47.920  54.570  48.370  1.00  0.00           H
ATOM   2294  C   ILE A 731      51.140  57.560  49.020  1.00  0.00           C
ATOM   2295  O   ILE A 731      51.580  57.260  50.110  1.00  0.00           O
ATOM   2296  N   CYS A 732      51.820  57.640  47.930  1.00  0.00           N
ATOM   2297  HN  CYS A 732      51.310  57.920  47.120  1.00  0.00           H
ATOM   2298  CA  CYS A 732      53.260  57.490  47.850  1.00  0.00           C
ATOM   2299  HA  CYS A 732      53.590  56.550  48.260  1.00  0.00           H
ATOM   2300  CB  CYS A 732      53.820  57.710  46.370  1.00  0.00           C
ATOM   2301  HB1 CYS A 732      54.900  57.900  46.230  1.00  0.00           H
ATOM   2302  HB2 CYS A 732      53.420  58.700  46.050  1.00  0.00           H
ATOM   2303  SG  CYS A 732      53.240  56.440  45.280  1.00  0.00           S
ATOM   2304  HG1 CYS A 732      52.070  57.030  45.130  1.00  0.00           H
ATOM   2305  C   CYS A 732      54.100  58.450  48.680  1.00  0.00           C
ATOM   2306  O   CYS A 732      55.170  58.000  49.220  1.00  0.00           O
ATOM   2307  N   ILE A 733      53.740  59.790  48.710  1.00  0.00           N
ATOM   2308  HN  ILE A 733      52.850  60.060  48.350  1.00  0.00           H
ATOM   2309  CA  ILE A 733      54.330  60.800  49.620  1.00  0.00           C
ATOM   2310  HA  ILE A 733      55.390  60.730  49.400  1.00  0.00           H
ATOM   2311  CB  ILE A 733      53.670  62.220  49.370  1.00  0.00           C
ATOM   2312  HB  ILE A 733      52.570  62.280  49.370  1.00  0.00           H
ATOM   2313  CG2 ILE A 733      54.180  63.180  50.460  1.00  0.00           C
ATOM   2314 HG21 ILE A 733      53.910  64.230  50.220  1.00  0.00           H
ATOM   2315 HG22 ILE A 733      55.280  63.100  50.550  1.00  0.00           H
ATOM   2316 HG23 ILE A 733      53.640  63.130  51.430  1.00  0.00           H
ATOM   2317  CG1 ILE A 733      54.270  62.820  48.040  1.00  0.00           C
ATOM   2318 HG11 ILE A 733      54.160  61.990  47.320  1.00  0.00           H
ATOM   2319 HG12 ILE A 733      55.350  63.100  48.130  1.00  0.00           H
ATOM   2320  CD  ILE A 733      53.340  63.910  47.380  1.00  0.00           C
ATOM   2321  HD1 ILE A 733      53.480  64.100  46.290  1.00  0.00           H
ATOM   2322  HD2 ILE A 733      53.470  64.820  48.020  1.00  0.00           H
ATOM   2323  HD3 ILE A 733      52.280  63.550  47.410  1.00  0.00           H
ATOM   2324  C   ILE A 733      54.030  60.410  51.110  1.00  0.00           C
ATOM   2325  O   ILE A 733      54.820  60.480  52.050  1.00  0.00           O
ATOM   2326  N   ILE A 734      52.760  60.010  51.340  1.00  0.00           N
ATOM   2327  HN  ILE A 734      52.050  59.990  50.640  1.00  0.00           H
ATOM   2328  CA  ILE A 734      52.440  59.430  52.680  1.00  0.00           C
ATOM   2329  HA  ILE A 734      52.670  60.140  53.470  1.00  0.00           H
ATOM   2330  CB  ILE A 734      50.950  59.110  52.840  1.00  0.00           C
ATOM   2331  HB  ILE A 734      50.620  58.370  52.080  1.00  0.00           H
ATOM   2332  CG2 ILE A 734      50.620  58.390  54.200  1.00  0.00           C
ATOM   2333 HG21 ILE A 734      51.020  59.030  55.010  1.00  0.00           H
ATOM   2334 HG22 ILE A 734      51.060  57.360  54.230  1.00  0.00           H
ATOM   2335 HG23 ILE A 734      49.510  58.270  54.280  1.00  0.00           H
ATOM   2336  CG1 ILE A 734      50.100  60.370  52.650  1.00  0.00           C
ATOM   2337 HG11 ILE A 734      50.340  60.890  51.700  1.00  0.00           H
ATOM   2338 HG12 ILE A 734      50.270  61.110  53.460  1.00  0.00           H
ATOM   2339  CD  ILE A 734      48.630  59.990  52.500  1.00  0.00           C
ATOM   2340  HD1 ILE A 734      47.930  60.770  52.170  1.00  0.00           H
ATOM   2341  HD2 ILE A 734      48.280  59.590  53.470  1.00  0.00           H
ATOM   2342  HD3 ILE A 734      48.570  59.040  51.920  1.00  0.00           H
ATOM   2343  C   ILE A 734      53.360  58.210  53.120  1.00  0.00           C
ATOM   2344  O   ILE A 734      54.060  58.370  54.110  1.00  0.00           O
ATOM   2345  N   PHE A 735      53.430  57.120  52.250  1.00  0.00           N
ATOM   2346  HN  PHE A 735      52.910  57.170  51.410  1.00  0.00           H
ATOM   2347  CA  PHE A 735      54.350  55.950  52.550  1.00  0.00           C
ATOM   2348  HA  PHE A 735      54.010  55.390  53.400  1.00  0.00           H
ATOM   2349  CB  PHE A 735      54.300  54.930  51.400  1.00  0.00           C
ATOM   2350  HB1 PHE A 735      54.900  54.030  51.640  1.00  0.00           H
ATOM   2351  HB2 PHE A 735      54.710  55.300  50.440  1.00  0.00           H
ATOM   2352  CG  PHE A 735      52.900  54.340  51.040  1.00  0.00           C
ATOM   2353  CD1 PHE A 735      51.710  54.630  51.790  1.00  0.00           C
ATOM   2354  HD1 PHE A 735      51.730  55.040  52.780  1.00  0.00           H
ATOM   2355  CE1 PHE A 735      50.450  54.280  51.210  1.00  0.00           C
ATOM   2356  HE1 PHE A 735      49.510  54.480  51.700  1.00  0.00           H
ATOM   2357  CZ  PHE A 735      50.400  53.740  49.930  1.00  0.00           C
ATOM   2358  HZ  PHE A 735      49.430  53.640  49.460  1.00  0.00           H
ATOM   2359  CD2 PHE A 735      52.750  53.710  49.800  1.00  0.00           C
ATOM   2360  HD2 PHE A 735      53.660  53.490  49.260  1.00  0.00           H
ATOM   2361  CE2 PHE A 735      51.540  53.370  49.230  1.00  0.00           C
ATOM   2362  HE2 PHE A 735      51.390  52.980  48.230  1.00  0.00           H
ATOM   2363  C   PHE A 735      55.780  56.330  52.910  1.00  0.00           C
ATOM   2364  O   PHE A 735      56.370  55.760  53.810  1.00  0.00           O
ATOM   2365  N   ILE A 736      56.400  57.250  52.180  1.00  0.00           N
ATOM   2366  HN  ILE A 736      55.840  57.620  51.430  1.00  0.00           H
ATOM   2367  CA  ILE A 736      57.720  57.830  52.410  1.00  0.00           C
ATOM   2368  HA  ILE A 736      58.430  57.060  52.650  1.00  0.00           H
ATOM   2369  CB  ILE A 736      58.100  58.740  51.220  1.00  0.00           C
ATOM   2370  HB  ILE A 736      57.300  59.500  51.090  1.00  0.00           H
ATOM   2371  CG2 ILE A 736      59.510  59.450  51.470  1.00  0.00           C
ATOM   2372 HG21 ILE A 736      59.500  60.190  52.300  1.00  0.00           H
ATOM   2373 HG22 ILE A 736      59.750  60.070  50.580  1.00  0.00           H
ATOM   2374 HG23 ILE A 736      60.240  58.660  51.750  1.00  0.00           H
ATOM   2375  CG1 ILE A 736      58.240  57.910  49.970  1.00  0.00           C
ATOM   2376 HG11 ILE A 736      57.380  57.230  49.850  1.00  0.00           H
ATOM   2377 HG12 ILE A 736      59.110  57.230  50.040  1.00  0.00           H
ATOM   2378  CD  ILE A 736      58.140  58.810  48.710  1.00  0.00           C
ATOM   2379  HD1 ILE A 736      58.850  59.660  48.780  1.00  0.00           H
ATOM   2380  HD2 ILE A 736      57.140  59.300  48.810  1.00  0.00           H
ATOM   2381  HD3 ILE A 736      58.280  58.120  47.860  1.00  0.00           H
ATOM   2382  C   ILE A 736      57.720  58.670  53.730  1.00  0.00           C
ATOM   2383  O   ILE A 736      58.530  58.350  54.640  1.00  0.00           O
ATOM   2384  N   TYR A 737      56.800  59.630  53.920  1.00  0.00           N
ATOM   2385  HN  TYR A 737      56.120  59.750  53.200  1.00  0.00           H
ATOM   2386  CA  TYR A 737      56.710  60.500  55.090  1.00  0.00           C
ATOM   2387  HA  TYR A 737      57.560  61.160  55.150  1.00  0.00           H
ATOM   2388  CB  TYR A 737      55.460  61.390  54.980  1.00  0.00           C
ATOM   2389  HB1 TYR A 737      54.560  60.770  54.760  1.00  0.00           H
ATOM   2390  HB2 TYR A 737      55.460  62.230  54.250  1.00  0.00           H
ATOM   2391  CG  TYR A 737      55.200  62.110  56.270  1.00  0.00           C
ATOM   2392  CD1 TYR A 737      54.110  61.630  57.010  1.00  0.00           C
ATOM   2393  HD1 TYR A 737      53.460  60.810  56.740  1.00  0.00           H
ATOM   2394  CE1 TYR A 737      53.920  62.120  58.320  1.00  0.00           C
ATOM   2395  HE1 TYR A 737      53.210  61.560  58.940  1.00  0.00           H
ATOM   2396  CZ  TYR A 737      54.670  63.170  58.760  1.00  0.00           C
ATOM   2397  OH  TYR A 737      54.540  63.710  60.020  1.00  0.00           O
ATOM   2398  HH  TYR A 737      54.020  63.120  60.570  1.00  0.00           H
ATOM   2399  CD2 TYR A 737      55.960  63.190  56.750  1.00  0.00           C
ATOM   2400  HD2 TYR A 737      56.680  63.670  56.090  1.00  0.00           H
ATOM   2401  CE2 TYR A 737      55.680  63.760  58.000  1.00  0.00           C
ATOM   2402  HE2 TYR A 737      56.180  64.680  58.290  1.00  0.00           H
ATOM   2403  C   TYR A 737      56.600  59.680  56.410  1.00  0.00           C
ATOM   2404  O   TYR A 737      57.340  59.950  57.340  1.00  0.00           O
ATOM   2405  N   GLU A 738      55.750  58.650  56.450  1.00  0.00           N
ATOM   2406  HN  GLU A 738      55.140  58.350  55.730  1.00  0.00           H
ATOM   2407  CA  GLU A 738      55.500  57.960  57.680  1.00  0.00           C
ATOM   2408  HA  GLU A 738      55.610  58.680  58.480  1.00  0.00           H
ATOM   2409  CB  GLU A 738      54.080  57.290  57.660  1.00  0.00           C
ATOM   2410  HB1 GLU A 738      54.140  56.710  58.600  1.00  0.00           H
ATOM   2411  HB2 GLU A 738      54.030  56.610  56.780  1.00  0.00           H
ATOM   2412  CG  GLU A 738      52.910  58.330  57.670  1.00  0.00           C
ATOM   2413  HG1 GLU A 738      52.710  58.880  56.710  1.00  0.00           H
ATOM   2414  HG2 GLU A 738      53.200  59.130  58.380  1.00  0.00           H
ATOM   2415  CD  GLU A 738      51.630  57.640  58.150  1.00  0.00           C
ATOM   2416  OE1 GLU A 738      50.600  58.390  58.230  1.00  0.00           O
ATOM   2417  OE2 GLU A 738      51.590  56.420  58.390  1.00  0.00           O
ATOM   2418  C   GLU A 738      56.610  56.910  57.870  1.00  0.00           C
ATOM   2419  O   GLU A 738      56.830  56.440  58.980  1.00  0.00           O
ATOM   2420  N   ALA A 739      57.370  56.530  56.820  1.00  0.00           N
ATOM   2421  HN  ALA A 739      57.270  56.760  55.860  1.00  0.00           H
ATOM   2422  CA  ALA A 739      58.630  55.770  56.980  1.00  0.00           C
ATOM   2423  HA  ALA A 739      58.410  54.950  57.640  1.00  0.00           H
ATOM   2424  CB  ALA A 739      59.090  55.220  55.600  1.00  0.00           C
ATOM   2425  HB1 ALA A 739      59.830  54.450  55.890  1.00  0.00           H
ATOM   2426  HB2 ALA A 739      59.540  55.990  54.930  1.00  0.00           H
ATOM   2427  HB3 ALA A 739      58.180  54.810  55.110  1.00  0.00           H
ATOM   2428  C   ALA A 739      59.830  56.650  57.570  1.00  0.00           C
ATOM   2429  O   ALA A 739      60.550  56.200  58.430  1.00  0.00           O
ATOM   2430  N   LEU A 740      59.940  57.950  57.150  1.00  0.00           N
ATOM   2431  HN  LEU A 740      59.480  58.350  56.360  1.00  0.00           H
ATOM   2432  CA  LEU A 740      60.900  58.860  57.880  1.00  0.00           C
ATOM   2433  HA  LEU A 740      61.800  58.290  58.040  1.00  0.00           H
ATOM   2434  CB  LEU A 740      61.460  59.940  56.920  1.00  0.00           C
ATOM   2435  HB1 LEU A 740      62.140  60.690  57.370  1.00  0.00           H
ATOM   2436  HB2 LEU A 740      60.590  60.480  56.470  1.00  0.00           H
ATOM   2437  CG  LEU A 740      62.340  59.340  55.770  1.00  0.00           C
ATOM   2438  HG  LEU A 740      61.870  58.450  55.300  1.00  0.00           H
ATOM   2439  CD1 LEU A 740      62.630  60.520  54.850  1.00  0.00           C
ATOM   2440 HD11 LEU A 740      63.270  60.230  53.980  1.00  0.00           H
ATOM   2441 HD12 LEU A 740      63.110  61.350  55.410  1.00  0.00           H
ATOM   2442 HD13 LEU A 740      61.680  60.970  54.460  1.00  0.00           H
ATOM   2443  CD2 LEU A 740      63.700  58.810  56.180  1.00  0.00           C
ATOM   2444 HD21 LEU A 740      64.110  59.660  56.770  1.00  0.00           H
ATOM   2445 HD22 LEU A 740      64.320  58.490  55.320  1.00  0.00           H
ATOM   2446 HD23 LEU A 740      63.610  57.980  56.910  1.00  0.00           H
ATOM   2447  C   LEU A 740      60.550  59.450  59.280  1.00  0.00           C
ATOM   2448  O   LEU A 740      61.350  59.670  60.190  1.00  0.00           O
ATOM   2449  N   GLU A 741      59.210  59.660  59.470  1.00  0.00           N
ATOM   2450  HN  GLU A 741      58.590  59.500  58.710  1.00  0.00           H
ATOM   2451  CA  GLU A 741      58.580  60.080  60.650  1.00  0.00           C
ATOM   2452  HA  GLU A 741      59.140  60.940  61.010  1.00  0.00           H
ATOM   2453  CB  GLU A 741      57.070  60.450  60.490  1.00  0.00           C
ATOM   2454  HB1 GLU A 741      56.550  59.490  60.260  1.00  0.00           H
ATOM   2455  HB2 GLU A 741      56.860  61.160  59.660  1.00  0.00           H
ATOM   2456  CG  GLU A 741      56.260  61.030  61.680  1.00  0.00           C
ATOM   2457  HG1 GLU A 741      56.510  62.120  61.660  1.00  0.00           H
ATOM   2458  HG2 GLU A 741      56.730  60.730  62.640  1.00  0.00           H
ATOM   2459  CD  GLU A 741      54.730  60.830  61.630  1.00  0.00           C
ATOM   2460  OE1 GLU A 741      54.430  59.640  61.310  1.00  0.00           O
ATOM   2461  OE2 GLU A 741      53.900  61.750  61.720  1.00  0.00           O
ATOM   2462  C   GLU A 741      58.630  59.030  61.730  1.00  0.00           C
ATOM   2463  O   GLU A 741      58.800  59.350  62.870  1.00  0.00           O
ATOM   2464  N   LYS A 742      58.600  57.700  61.410  1.00  0.00           N
ATOM   2465  HN  LYS A 742      58.580  57.460  60.450  1.00  0.00           H
ATOM   2466  CA  LYS A 742      58.770  56.620  62.290  1.00  0.00           C
ATOM   2467  HA  LYS A 742      58.060  56.750  63.090  1.00  0.00           H
ATOM   2468  CB  LYS A 742      58.510  55.250  61.620  1.00  0.00           C
ATOM   2469  HB1 LYS A 742      59.030  55.260  60.630  1.00  0.00           H
ATOM   2470  HB2 LYS A 742      57.420  55.230  61.390  1.00  0.00           H
ATOM   2471  CG  LYS A 742      58.840  54.030  62.440  1.00  0.00           C
ATOM   2472  HG1 LYS A 742      59.930  53.880  62.570  1.00  0.00           H
ATOM   2473  HG2 LYS A 742      58.470  53.210  61.790  1.00  0.00           H
ATOM   2474  CD  LYS A 742      58.200  53.970  63.810  1.00  0.00           C
ATOM   2475  HD1 LYS A 742      58.600  54.770  64.480  1.00  0.00           H
ATOM   2476  HD2 LYS A 742      58.270  52.960  64.240  1.00  0.00           H
ATOM   2477  CE  LYS A 742      56.680  54.300  63.720  1.00  0.00           C
ATOM   2478  HE1 LYS A 742      56.210  53.730  62.880  1.00  0.00           H
ATOM   2479  HE2 LYS A 742      56.500  55.370  63.480  1.00  0.00           H
ATOM   2480  NZ  LYS A 742      55.850  54.050  64.980  1.00  0.00           N
ATOM   2481  HZ1 LYS A 742      54.910  54.480  65.000  1.00  0.00           H
ATOM   2482  HZ2 LYS A 742      56.430  54.480  65.720  1.00  0.00           H
ATOM   2483  HZ3 LYS A 742      55.790  53.030  65.080  1.00  0.00           H
ATOM   2484  C   LYS A 742      60.170  56.700  62.920  1.00  0.00           C
ATOM   2485  O   LYS A 742      60.300  56.510  64.130  1.00  0.00           O
ATOM   2486  N   LEU A 743      61.240  57.130  62.170  1.00  0.00           N
ATOM   2487  HN  LEU A 743      61.180  57.360  61.200  1.00  0.00           H
ATOM   2488  CA  LEU A 743      62.560  57.370  62.810  1.00  0.00           C
ATOM   2489  HA  LEU A 743      62.830  56.440  63.290  1.00  0.00           H
ATOM   2490  CB  LEU A 743      63.680  57.800  61.800  1.00  0.00           C
ATOM   2491  HB1 LEU A 743      64.690  57.860  62.260  1.00  0.00           H
ATOM   2492  HB2 LEU A 743      63.460  58.790  61.340  1.00  0.00           H
ATOM   2493  CG  LEU A 743      63.820  56.940  60.540  1.00  0.00           C
ATOM   2494  HG  LEU A 743      62.990  57.080  59.830  1.00  0.00           H
ATOM   2495  CD1 LEU A 743      65.090  57.390  59.780  1.00  0.00           C
ATOM   2496 HD11 LEU A 743      64.710  58.190  59.110  1.00  0.00           H
ATOM   2497 HD12 LEU A 743      65.450  56.580  59.120  1.00  0.00           H
ATOM   2498 HD13 LEU A 743      65.850  57.820  60.460  1.00  0.00           H
ATOM   2499  CD2 LEU A 743      63.780  55.460  60.840  1.00  0.00           C
ATOM   2500 HD21 LEU A 743      62.810  55.070  61.210  1.00  0.00           H
ATOM   2501 HD22 LEU A 743      64.530  55.310  61.640  1.00  0.00           H
ATOM   2502 HD23 LEU A 743      64.130  54.720  60.100  1.00  0.00           H
ATOM   2503  C   LEU A 743      62.460  58.350  63.940  1.00  0.00           C
ATOM   2504  O   LEU A 743      63.220  58.080  64.900  1.00  0.00           O
ATOM   2505  N   PHE A 744      61.690  59.440  63.810  1.00  0.00           N
ATOM   2506  HN  PHE A 744      61.110  59.550  62.990  1.00  0.00           H
ATOM   2507  CA  PHE A 744      61.530  60.440  64.810  1.00  0.00           C
ATOM   2508  HA  PHE A 744      62.530  60.670  65.130  1.00  0.00           H
ATOM   2509  CB  PHE A 744      60.790  61.810  64.330  1.00  0.00           C
ATOM   2510  HB1 PHE A 744      60.380  62.480  65.110  1.00  0.00           H
ATOM   2511  HB2 PHE A 744      60.030  61.580  63.550  1.00  0.00           H
ATOM   2512  CG  PHE A 744      61.810  62.660  63.640  1.00  0.00           C
ATOM   2513  CD1 PHE A 744      62.190  62.370  62.300  1.00  0.00           C
ATOM   2514  HD1 PHE A 744      61.680  61.590  61.760  1.00  0.00           H
ATOM   2515  CE1 PHE A 744      63.140  63.200  61.660  1.00  0.00           C
ATOM   2516  HE1 PHE A 744      63.370  63.040  60.630  1.00  0.00           H
ATOM   2517  CZ  PHE A 744      63.770  64.220  62.360  1.00  0.00           C
ATOM   2518  HZ  PHE A 744      64.530  64.810  61.850  1.00  0.00           H
ATOM   2519  CD2 PHE A 744      62.480  63.740  64.300  1.00  0.00           C
ATOM   2520  HD2 PHE A 744      62.200  63.740  65.340  1.00  0.00           H
ATOM   2521  CE2 PHE A 744      63.430  64.520  63.680  1.00  0.00           C
ATOM   2522  HE2 PHE A 744      63.890  65.430  64.060  1.00  0.00           H
ATOM   2523  C   PHE A 744      60.930  59.940  66.080  1.00  0.00           C
ATOM   2524  O   PHE A 744      61.440  60.200  67.200  1.00  0.00           O
ATOM   2525  N   ASP A 745      59.830  59.130  65.930  1.00  0.00           N
ATOM   2526  HN  ASP A 745      59.520  59.140  64.980  1.00  0.00           H
ATOM   2527  CA  ASP A 745      59.070  58.320  66.900  1.00  0.00           C
ATOM   2528  HA  ASP A 745      58.870  59.080  67.640  1.00  0.00           H
ATOM   2529  CB  ASP A 745      57.850  57.750  66.060  1.00  0.00           C
ATOM   2530  HB1 ASP A 745      58.260  57.090  65.270  1.00  0.00           H
ATOM   2531  HB2 ASP A 745      57.490  58.610  65.430  1.00  0.00           H
ATOM   2532  CG  ASP A 745      56.800  57.200  67.080  1.00  0.00           C
ATOM   2533  OD1 ASP A 745      56.520  57.990  67.980  1.00  0.00           O
ATOM   2534  OD2 ASP A 745      56.190  56.140  66.880  1.00  0.00           O
ATOM   2535  C   ASP A 745      59.890  57.250  67.610  1.00  0.00           C
ATOM   2536  O   ASP A 745      59.710  57.000  68.830  1.00  0.00           O
ATOM   2537  N   LEU A 746      60.870  56.600  66.850  1.00  0.00           N
ATOM   2538  HN  LEU A 746      60.860  56.790  65.870  1.00  0.00           H
ATOM   2539  CA  LEU A 746      61.780  55.600  67.250  1.00  0.00           C
ATOM   2540  HA  LEU A 746      61.200  54.830  67.750  1.00  0.00           H
ATOM   2541  CB  LEU A 746      62.520  54.860  66.150  1.00  0.00           C
ATOM   2542  HB1 LEU A 746      63.360  54.280  66.600  1.00  0.00           H
ATOM   2543  HB2 LEU A 746      62.890  55.480  65.310  1.00  0.00           H
ATOM   2544  CG  LEU A 746      61.780  53.680  65.540  1.00  0.00           C
ATOM   2545  HG  LEU A 746      60.900  54.150  65.010  1.00  0.00           H
ATOM   2546  CD1 LEU A 746      62.690  52.990  64.450  1.00  0.00           C
ATOM   2547 HD11 LEU A 746      63.540  52.470  64.940  1.00  0.00           H
ATOM   2548 HD12 LEU A 746      63.100  53.750  63.750  1.00  0.00           H
ATOM   2549 HD13 LEU A 746      62.070  52.260  63.900  1.00  0.00           H
ATOM   2550  CD2 LEU A 746      61.270  52.600  66.520  1.00  0.00           C
ATOM   2551 HD21 LEU A 746      60.450  52.960  67.170  1.00  0.00           H
ATOM   2552 HD22 LEU A 746      62.070  52.210  67.200  1.00  0.00           H
ATOM   2553 HD23 LEU A 746      60.950  51.730  65.910  1.00  0.00           H
ATOM   2554  C   LEU A 746      62.700  56.060  68.380  1.00  0.00           C
ATOM   2555  O   LEU A 746      62.860  55.450  69.420  1.00  0.00           O
ATOM   2556  N   GLY A 747      63.160  57.370  68.210  1.00  0.00           N
ATOM   2557  HN  GLY A 747      62.790  57.910  67.460  1.00  0.00           H
ATOM   2558  CA  GLY A 747      64.170  58.070  68.960  1.00  0.00           C
ATOM   2559  HA1 GLY A 747      64.290  59.020  68.480  1.00  0.00           H
ATOM   2560  HA2 GLY A 747      65.130  57.580  68.900  1.00  0.00           H
ATOM   2561  C   GLY A 747      63.780  58.330  70.420  1.00  0.00           C
ATOM   2562  O   GLY A 747      64.600  58.430  71.320  1.00  0.00           O
ATOM   2563  N   GLU A 748      62.370  58.460  70.550  1.00  0.00           N
ATOM   2564  HN  GLU A 748      61.770  58.390  69.760  1.00  0.00           H
ATOM   2565  CA  GLU A 748      61.750  58.650  71.850  1.00  0.00           C
ATOM   2566  HA  GLU A 748      62.240  59.460  72.370  1.00  0.00           H
ATOM   2567  CB  GLU A 748      60.180  58.690  71.720  1.00  0.00           C
ATOM   2568  HB1 GLU A 748      59.840  58.620  72.780  1.00  0.00           H
ATOM   2569  HB2 GLU A 748      59.780  57.780  71.210  1.00  0.00           H
ATOM   2570  CG  GLU A 748      59.660  59.930  71.040  1.00  0.00           C
ATOM   2571  HG1 GLU A 748      58.660  59.790  70.580  1.00  0.00           H
ATOM   2572  HG2 GLU A 748      60.310  60.280  70.210  1.00  0.00           H
ATOM   2573  CD  GLU A 748      59.500  61.060  71.960  1.00  0.00           C
ATOM   2574  OE1 GLU A 748      60.450  61.770  72.340  1.00  0.00           O
ATOM   2575  OE2 GLU A 748      58.290  61.330  72.420  1.00  0.00           O
ATOM   2576  C   GLU A 748      61.920  57.440  72.780  1.00  0.00           C
ATOM   2577  O   GLU A 748      62.400  57.650  73.900  1.00  0.00           O
ATOM   2578  N   THR A 749      61.760  56.240  72.270  1.00  0.00           N
ATOM   2579  HN  THR A 749      61.450  56.140  71.340  1.00  0.00           H
ATOM   2580  CA  THR A 749      62.200  54.980  72.910  1.00  0.00           C
ATOM   2581  HA  THR A 749      61.890  55.200  73.910  1.00  0.00           H
ATOM   2582  CB  THR A 749      61.520  53.790  72.300  1.00  0.00           C
ATOM   2583  HB  THR A 749      61.940  52.850  72.710  1.00  0.00           H
ATOM   2584  OG1 THR A 749      61.380  53.810  70.850  1.00  0.00           O
ATOM   2585  HG1 THR A 749      62.150  54.200  70.440  1.00  0.00           H
ATOM   2586  CG2 THR A 749      60.110  53.770  72.870  1.00  0.00           C
ATOM   2587 HG21 THR A 749      60.140  53.590  73.970  1.00  0.00           H
ATOM   2588 HG22 THR A 749      59.600  52.920  72.380  1.00  0.00           H
ATOM   2589 HG23 THR A 749      59.540  54.690  72.570  1.00  0.00           H
ATOM   2590  C   THR A 749      63.700  54.630  72.960  1.00  0.00           C
ATOM   2591  O   THR A 749      64.250  54.140  73.950  1.00  0.00           O
ATOM   2592  N   TYR A 750      64.480  54.860  71.880  1.00  0.00           N
ATOM   2593  HN  TYR A 750      64.060  55.220  71.060  1.00  0.00           H
ATOM   2594  CA  TYR A 750      65.790  54.300  71.640  1.00  0.00           C
ATOM   2595  HA  TYR A 750      65.980  53.560  72.410  1.00  0.00           H
ATOM   2596  CB  TYR A 750      65.830  53.370  70.390  1.00  0.00           C
ATOM   2597  HB1 TYR A 750      66.850  52.950  70.360  1.00  0.00           H
ATOM   2598  HB2 TYR A 750      65.490  54.080  69.600  1.00  0.00           H
ATOM   2599  CG  TYR A 750      64.850  52.260  70.440  1.00  0.00           C
ATOM   2600  CD1 TYR A 750      63.650  52.250  69.690  1.00  0.00           C
ATOM   2601  HD1 TYR A 750      63.420  53.150  69.140  1.00  0.00           H
ATOM   2602  CE1 TYR A 750      62.810  51.140  69.730  1.00  0.00           C
ATOM   2603  HE1 TYR A 750      61.880  51.140  69.180  1.00  0.00           H
ATOM   2604  CZ  TYR A 750      63.140  50.080  70.620  1.00  0.00           C
ATOM   2605  OH  TYR A 750      62.280  48.940  70.680  1.00  0.00           O
ATOM   2606  HH  TYR A 750      62.700  48.170  71.040  1.00  0.00           H
ATOM   2607  CD2 TYR A 750      65.150  51.140  71.270  1.00  0.00           C
ATOM   2608  HD2 TYR A 750      66.060  51.100  71.860  1.00  0.00           H
ATOM   2609  CE2 TYR A 750      64.340  50.020  71.400  1.00  0.00           C
ATOM   2610  HE2 TYR A 750      64.450  49.180  72.060  1.00  0.00           H
ATOM   2611  C   TYR A 750      66.960  55.270  71.770  1.00  0.00           C
ATOM   2612  O   TYR A 750      68.070  54.920  71.360  1.00  0.00           O
ATOM   2613  N   ALA A 751      66.750  56.430  72.370  1.00  0.00           N
ATOM   2614  HN  ALA A 751      65.860  56.610  72.780  1.00  0.00           H
ATOM   2615  CA  ALA A 751      67.790  57.450  72.500  1.00  0.00           C
ATOM   2616  HA  ALA A 751      67.230  58.360  72.690  1.00  0.00           H
ATOM   2617  CB  ALA A 751      68.500  57.010  73.810  1.00  0.00           C
ATOM   2618  HB1 ALA A 751      69.260  57.680  74.270  1.00  0.00           H
ATOM   2619  HB2 ALA A 751      68.870  55.960  73.850  1.00  0.00           H
ATOM   2620  HB3 ALA A 751      67.750  56.990  74.630  1.00  0.00           H
ATOM   2621  C   ALA A 751      68.780  57.790  71.380  1.00  0.00           C
ATOM   2622  O   ALA A 751      68.540  57.650  70.160  1.00  0.00           O
ATOM   2623  N   PHE A 752      70.020  58.090  71.760  1.00  0.00           N
ATOM   2624  HN  PHE A 752      70.280  58.400  72.660  1.00  0.00           H
ATOM   2625  CA  PHE A 752      71.090  58.240  70.700  1.00  0.00           C
ATOM   2626  HA  PHE A 752      70.850  57.720  69.780  1.00  0.00           H
ATOM   2627  CB  PHE A 752      71.290  59.720  70.210  1.00  0.00           C
ATOM   2628  HB1 PHE A 752      71.730  60.280  71.050  1.00  0.00           H
ATOM   2629  HB2 PHE A 752      70.240  60.080  70.110  1.00  0.00           H
ATOM   2630  CG  PHE A 752      72.040  59.860  68.880  1.00  0.00           C
ATOM   2631  CD1 PHE A 752      71.360  59.780  67.620  1.00  0.00           C
ATOM   2632  HD1 PHE A 752      70.290  59.680  67.650  1.00  0.00           H
ATOM   2633  CE1 PHE A 752      72.130  60.050  66.390  1.00  0.00           C
ATOM   2634  HE1 PHE A 752      71.690  59.920  65.420  1.00  0.00           H
ATOM   2635  CZ  PHE A 752      73.490  60.230  66.500  1.00  0.00           C
ATOM   2636  HZ  PHE A 752      74.070  60.220  65.590  1.00  0.00           H
ATOM   2637  CD2 PHE A 752      73.340  60.280  68.890  1.00  0.00           C
ATOM   2638  HD2 PHE A 752      73.840  60.380  69.850  1.00  0.00           H
ATOM   2639  CE2 PHE A 752      74.060  60.460  67.710  1.00  0.00           C
ATOM   2640  HE2 PHE A 752      75.060  60.850  67.770  1.00  0.00           H
ATOM   2641  C   PHE A 752      72.470  57.760  71.180  1.00  0.00           C
ATOM   2642  O   PHE A 752      72.810  58.050  72.340  1.00  0.00           O
ATOM   2643  N   PRO A 822      73.370  57.160  70.430  1.00  0.00           N
ATOM   2644  CD  PRO A 822      74.760  57.020  70.920  1.00  0.00           C
ATOM   2645  HD1 PRO A 822      74.860  56.610  71.940  1.00  0.00           H
ATOM   2646  HD2 PRO A 822      75.280  58.000  70.900  1.00  0.00           H
ATOM   2647  CA  PRO A 822      73.170  56.490  69.130  1.00  0.00           C
ATOM   2648  HA  PRO A 822      72.670  57.140  68.430  1.00  0.00           H
ATOM   2649  CB  PRO A 822      74.600  56.270  68.600  1.00  0.00           C
ATOM   2650  HB1 PRO A 822      74.930  57.150  68.030  1.00  0.00           H
ATOM   2651  HB2 PRO A 822      74.790  55.460  67.870  1.00  0.00           H
ATOM   2652  CG  PRO A 822      75.510  56.150  69.850  1.00  0.00           C
ATOM   2653  HG1 PRO A 822      75.570  55.090  70.170  1.00  0.00           H
ATOM   2654  HG2 PRO A 822      76.530  56.370  69.460  1.00  0.00           H
ATOM   2655  C   PRO A 822      72.500  55.160  69.250  1.00  0.00           C
ATOM   2656  O   PRO A 822      71.730  54.820  68.390  1.00  0.00           O
ATOM   2657  N   ASP A 823      72.760  54.380  70.340  1.00  0.00           N
ATOM   2658  HN  ASP A 823      73.280  54.770  71.090  1.00  0.00           H
ATOM   2659  CA  ASP A 823      72.210  53.070  70.750  1.00  0.00           C
ATOM   2660  HA  ASP A 823      73.070  52.480  70.990  1.00  0.00           H
ATOM   2661  CB  ASP A 823      71.230  53.380  71.940  1.00  0.00           C
ATOM   2662  HB1 ASP A 823      70.830  52.470  72.410  1.00  0.00           H
ATOM   2663  HB2 ASP A 823      70.400  54.050  71.610  1.00  0.00           H
ATOM   2664  CG  ASP A 823      72.020  54.150  72.970  1.00  0.00           C
ATOM   2665  OD1 ASP A 823      71.410  54.710  73.840  1.00  0.00           O
ATOM   2666  OD2 ASP A 823      73.270  54.060  72.930  1.00  0.00           O
ATOM   2667  C   ASP A 823      71.610  52.180  69.630  1.00  0.00           C
ATOM   2668  O   ASP A 823      72.180  51.920  68.560  1.00  0.00           O
ATOM   2669  N   VAL A 824      70.380  51.710  69.960  1.00  0.00           N
ATOM   2670  HN  VAL A 824      69.890  52.060  70.750  1.00  0.00           H
ATOM   2671  CA  VAL A 824      69.660  50.840  69.100  1.00  0.00           C
ATOM   2672  HA  VAL A 824      70.230  49.970  68.840  1.00  0.00           H
ATOM   2673  CB  VAL A 824      68.450  50.210  69.760  1.00  0.00           C
ATOM   2674  HB  VAL A 824      67.700  50.960  70.100  1.00  0.00           H
ATOM   2675  CG1 VAL A 824      67.800  49.230  68.750  1.00  0.00           C
ATOM   2676 HG11 VAL A 824      66.880  48.720  69.110  1.00  0.00           H
ATOM   2677 HG12 VAL A 824      68.590  48.550  68.370  1.00  0.00           H
ATOM   2678 HG13 VAL A 824      67.390  49.850  67.930  1.00  0.00           H
ATOM   2679  CG2 VAL A 824      68.930  49.340  70.980  1.00  0.00           C
ATOM   2680 HG21 VAL A 824      69.570  48.470  70.730  1.00  0.00           H
ATOM   2681 HG22 VAL A 824      68.000  48.920  71.420  1.00  0.00           H
ATOM   2682 HG23 VAL A 824      69.550  50.030  71.600  1.00  0.00           H
ATOM   2683  C   VAL A 824      69.160  51.550  67.830  1.00  0.00           C
ATOM   2684  O   VAL A 824      69.070  50.980  66.810  1.00  0.00           O
ATOM   2685  N   LEU A 825      69.140  52.890  67.910  1.00  0.00           N
ATOM   2686  HN  LEU A 825      69.530  53.440  68.640  1.00  0.00           H
ATOM   2687  CA  LEU A 825      68.620  53.640  66.840  1.00  0.00           C
ATOM   2688  HA  LEU A 825      67.670  53.200  66.610  1.00  0.00           H
ATOM   2689  CB  LEU A 825      68.450  55.140  67.320  1.00  0.00           C
ATOM   2690  HB1 LEU A 825      69.440  55.650  67.340  1.00  0.00           H
ATOM   2691  HB2 LEU A 825      68.030  55.250  68.340  1.00  0.00           H
ATOM   2692  CG  LEU A 825      67.590  56.010  66.330  1.00  0.00           C
ATOM   2693  HG  LEU A 825      67.910  55.660  65.330  1.00  0.00           H
ATOM   2694  CD1 LEU A 825      66.120  55.610  66.560  1.00  0.00           C
ATOM   2695 HD11 LEU A 825      65.870  54.520  66.480  1.00  0.00           H
ATOM   2696 HD12 LEU A 825      65.490  56.230  65.880  1.00  0.00           H
ATOM   2697 HD13 LEU A 825      65.750  56.000  67.530  1.00  0.00           H
ATOM   2698  CD2 LEU A 825      67.930  57.500  66.520  1.00  0.00           C
ATOM   2699 HD21 LEU A 825      67.300  58.230  66.000  1.00  0.00           H
ATOM   2700 HD22 LEU A 825      68.960  57.750  66.180  1.00  0.00           H
ATOM   2701 HD23 LEU A 825      67.900  57.740  67.600  1.00  0.00           H
ATOM   2702  C   LEU A 825      69.600  53.700  65.680  1.00  0.00           C
ATOM   2703  O   LEU A 825      69.160  53.730  64.530  1.00  0.00           O
ATOM   2704  N   PHE A 826      70.920  53.630  65.860  1.00  0.00           N
ATOM   2705  HN  PHE A 826      71.130  53.670  66.830  1.00  0.00           H
ATOM   2706  CA  PHE A 826      71.970  53.580  64.870  1.00  0.00           C
ATOM   2707  HA  PHE A 826      71.860  54.460  64.260  1.00  0.00           H
ATOM   2708  CB  PHE A 826      73.310  53.670  65.580  1.00  0.00           C
ATOM   2709  HB1 PHE A 826      73.460  52.890  66.350  1.00  0.00           H
ATOM   2710  HB2 PHE A 826      73.460  54.660  66.040  1.00  0.00           H
ATOM   2711  CG  PHE A 826      74.460  53.520  64.610  1.00  0.00           C
ATOM   2712  CD1 PHE A 826      74.690  54.630  63.780  1.00  0.00           C
ATOM   2713  HD1 PHE A 826      74.140  55.560  63.760  1.00  0.00           H
ATOM   2714  CE1 PHE A 826      75.760  54.590  62.840  1.00  0.00           C
ATOM   2715  HE1 PHE A 826      76.140  55.460  62.310  1.00  0.00           H
ATOM   2716  CZ  PHE A 826      76.510  53.410  62.670  1.00  0.00           C
ATOM   2717  HZ  PHE A 826      77.270  53.200  61.930  1.00  0.00           H
ATOM   2718  CD2 PHE A 826      75.220  52.370  64.470  1.00  0.00           C
ATOM   2719  HD2 PHE A 826      74.900  51.570  65.120  1.00  0.00           H
ATOM   2720  CE2 PHE A 826      76.190  52.280  63.410  1.00  0.00           C
ATOM   2721  HE2 PHE A 826      76.810  51.420  63.230  1.00  0.00           H
ATOM   2722  C   PHE A 826      71.790  52.370  63.960  1.00  0.00           C
ATOM   2723  O   PHE A 826      71.740  52.540  62.760  1.00  0.00           O
ATOM   2724  N   TRP A 827      71.560  51.240  64.570  1.00  0.00           N
ATOM   2725  HN  TRP A 827      71.640  51.240  65.570  1.00  0.00           H
ATOM   2726  CA  TRP A 827      71.170  49.970  63.920  1.00  0.00           C
ATOM   2727  HA  TRP A 827      71.930  49.800  63.160  1.00  0.00           H
ATOM   2728  CB  TRP A 827      71.380  48.780  64.920  1.00  0.00           C
ATOM   2729  HB1 TRP A 827      71.040  47.870  64.370  1.00  0.00           H
ATOM   2730  HB2 TRP A 827      70.720  48.740  65.810  1.00  0.00           H
ATOM   2731  CG  TRP A 827      72.750  48.640  65.380  1.00  0.00           C
ATOM   2732  CD1 TRP A 827      73.270  48.820  66.680  1.00  0.00           C
ATOM   2733  HD1 TRP A 827      72.600  49.010  67.510  1.00  0.00           H
ATOM   2734  NE1 TRP A 827      74.610  49.050  66.530  1.00  0.00           N
ATOM   2735  HE1 TRP A 827      75.290  48.720  67.150  1.00  0.00           H
ATOM   2736  CE2 TRP A 827      75.040  48.900  65.290  1.00  0.00           C
ATOM   2737  CD2 TRP A 827      73.920  48.650  64.500  1.00  0.00           C
ATOM   2738  CE3 TRP A 827      74.060  48.530  63.140  1.00  0.00           C
ATOM   2739  HE3 TRP A 827      73.280  48.220  62.460  1.00  0.00           H
ATOM   2740  CZ3 TRP A 827      75.280  48.770  62.640  1.00  0.00           C
ATOM   2741  HZ3 TRP A 827      75.350  48.710  61.560  1.00  0.00           H
ATOM   2742  CZ2 TRP A 827      76.320  49.140  64.750  1.00  0.00           C
ATOM   2743  HZ2 TRP A 827      77.170  49.400  65.360  1.00  0.00           H
ATOM   2744  CH2 TRP A 827      76.480  49.090  63.350  1.00  0.00           C
ATOM   2745  HH2 TRP A 827      77.430  49.280  62.870  1.00  0.00           H
ATOM   2746  C   TRP A 827      69.960  49.960  63.220  1.00  0.00           C
ATOM   2747  O   TRP A 827      69.840  49.510  62.080  1.00  0.00           O
ATOM   2748  N   CYS A 828      68.960  50.650  63.840  1.00  0.00           N
ATOM   2749  HN  CYS A 828      69.130  51.030  64.740  1.00  0.00           H
ATOM   2750  CA  CYS A 828      67.650  50.780  63.230  1.00  0.00           C
ATOM   2751  HA  CYS A 828      67.420  49.740  63.070  1.00  0.00           H
ATOM   2752  CB  CYS A 828      66.670  51.520  64.170  1.00  0.00           C
ATOM   2753  HB1 CYS A 828      65.760  51.710  63.560  1.00  0.00           H
ATOM   2754  HB2 CYS A 828      67.000  52.540  64.490  1.00  0.00           H
ATOM   2755  SG  CYS A 828      65.990  50.520  65.520  1.00  0.00           S
ATOM   2756  HG1 CYS A 828      67.110  49.960  65.950  1.00  0.00           H
ATOM   2757  C   CYS A 828      67.700  51.500  61.950  1.00  0.00           C
ATOM   2758  O   CYS A 828      67.090  51.080  60.950  1.00  0.00           O
ATOM   2759  N   VAL A 829      68.390  52.690  61.940  1.00  0.00           N
ATOM   2760  HN  VAL A 829      68.810  52.860  62.820  1.00  0.00           H
ATOM   2761  CA  VAL A 829      68.630  53.670  60.900  1.00  0.00           C
ATOM   2762  HA  VAL A 829      67.640  53.860  60.480  1.00  0.00           H
ATOM   2763  CB  VAL A 829      69.340  54.840  61.380  1.00  0.00           C
ATOM   2764  HB  VAL A 829      70.250  54.570  61.960  1.00  0.00           H
ATOM   2765  CG1 VAL A 829      69.730  55.850  60.220  1.00  0.00           C
ATOM   2766 HG11 VAL A 829      68.850  56.000  59.580  1.00  0.00           H
ATOM   2767 HG12 VAL A 829      70.580  55.410  59.650  1.00  0.00           H
ATOM   2768 HG13 VAL A 829      70.100  56.800  60.650  1.00  0.00           H
ATOM   2769  CG2 VAL A 829      68.270  55.620  62.200  1.00  0.00           C
ATOM   2770 HG21 VAL A 829      67.830  54.860  62.890  1.00  0.00           H
ATOM   2771 HG22 VAL A 829      67.540  55.970  61.440  1.00  0.00           H
ATOM   2772 HG23 VAL A 829      68.740  56.450  62.760  1.00  0.00           H
ATOM   2773  C   VAL A 829      69.370  52.990  59.750  1.00  0.00           C
ATOM   2774  O   VAL A 829      69.100  53.040  58.540  1.00  0.00           O
ATOM   2775  N   ILE A 830      70.470  52.170  60.010  1.00  0.00           N
ATOM   2776  HN  ILE A 830      70.950  52.060  60.870  1.00  0.00           H
ATOM   2777  CA  ILE A 830      71.190  51.420  59.030  1.00  0.00           C
ATOM   2778  HA  ILE A 830      71.310  52.050  58.170  1.00  0.00           H
ATOM   2779  CB  ILE A 830      72.510  50.990  59.500  1.00  0.00           C
ATOM   2780  HB  ILE A 830      72.340  50.390  60.420  1.00  0.00           H
ATOM   2781  CG2 ILE A 830      73.150  49.940  58.530  1.00  0.00           C
ATOM   2782 HG21 ILE A 830      72.490  49.140  58.140  1.00  0.00           H
ATOM   2783 HG22 ILE A 830      74.110  49.610  58.980  1.00  0.00           H
ATOM   2784 HG23 ILE A 830      73.570  50.520  57.680  1.00  0.00           H
ATOM   2785  CG1 ILE A 830      73.430  52.070  60.000  1.00  0.00           C
ATOM   2786 HG11 ILE A 830      74.380  51.510  60.130  1.00  0.00           H
ATOM   2787 HG12 ILE A 830      73.200  52.560  60.960  1.00  0.00           H
ATOM   2788  CD  ILE A 830      73.680  53.230  59.040  1.00  0.00           C
ATOM   2789  HD1 ILE A 830      73.730  52.880  57.980  1.00  0.00           H
ATOM   2790  HD2 ILE A 830      74.690  53.610  59.310  1.00  0.00           H
ATOM   2791  HD3 ILE A 830      72.980  54.090  59.130  1.00  0.00           H
ATOM   2792  C   ILE A 830      70.360  50.270  58.350  1.00  0.00           C
ATOM   2793  O   ILE A 830      70.280  50.160  57.110  1.00  0.00           O
ATOM   2794  N   LEU A 831      69.560  49.500  59.150  1.00  0.00           N
ATOM   2795  HN  LEU A 831      69.580  49.660  60.130  1.00  0.00           H
ATOM   2796  CA  LEU A 831      68.560  48.410  58.750  1.00  0.00           C
ATOM   2797  HA  LEU A 831      69.130  47.700  58.180  1.00  0.00           H
ATOM   2798  CB  LEU A 831      68.080  47.680  60.070  1.00  0.00           C
ATOM   2799  HB1 LEU A 831      67.430  48.300  60.730  1.00  0.00           H
ATOM   2800  HB2 LEU A 831      69.050  47.450  60.550  1.00  0.00           H
ATOM   2801  CG  LEU A 831      67.450  46.250  59.800  1.00  0.00           C
ATOM   2802  HG  LEU A 831      66.540  46.500  59.200  1.00  0.00           H
ATOM   2803  CD1 LEU A 831      68.420  45.250  59.210  1.00  0.00           C
ATOM   2804 HD11 LEU A 831      68.240  44.170  59.320  1.00  0.00           H
ATOM   2805 HD12 LEU A 831      69.400  45.400  59.720  1.00  0.00           H
ATOM   2806 HD13 LEU A 831      68.540  45.430  58.130  1.00  0.00           H
ATOM   2807  CD2 LEU A 831      66.730  45.640  61.000  1.00  0.00           C
ATOM   2808 HD21 LEU A 831      65.790  46.100  61.330  1.00  0.00           H
ATOM   2809 HD22 LEU A 831      67.540  45.800  61.750  1.00  0.00           H
ATOM   2810 HD23 LEU A 831      66.620  44.520  61.030  1.00  0.00           H
ATOM   2811  C   LEU A 831      67.400  48.910  57.940  1.00  0.00           C
ATOM   2812  O   LEU A 831      67.050  48.180  57.020  1.00  0.00           O
ATOM   2813  N   PHE A 832      66.830  50.110  58.190  1.00  0.00           N
ATOM   2814  HN  PHE A 832      67.180  50.630  58.970  1.00  0.00           H
ATOM   2815  CA  PHE A 832      66.000  50.900  57.290  1.00  0.00           C
ATOM   2816  HA  PHE A 832      65.090  50.330  57.240  1.00  0.00           H
ATOM   2817  CB  PHE A 832      65.870  52.260  58.020  1.00  0.00           C
ATOM   2818  HB1 PHE A 832      66.790  52.770  58.350  1.00  0.00           H
ATOM   2819  HB2 PHE A 832      65.440  52.010  59.010  1.00  0.00           H
ATOM   2820  CG  PHE A 832      65.010  53.280  57.410  1.00  0.00           C
ATOM   2821  CD1 PHE A 832      63.680  52.870  57.100  1.00  0.00           C
ATOM   2822  HD1 PHE A 832      63.370  51.840  57.220  1.00  0.00           H
ATOM   2823  CE1 PHE A 832      62.880  53.850  56.450  1.00  0.00           C
ATOM   2824  HE1 PHE A 832      61.910  53.530  56.100  1.00  0.00           H
ATOM   2825  CZ  PHE A 832      63.340  55.170  56.220  1.00  0.00           C
ATOM   2826  HZ  PHE A 832      62.650  55.860  55.750  1.00  0.00           H
ATOM   2827  CD2 PHE A 832      65.430  54.580  57.230  1.00  0.00           C
ATOM   2828  HD2 PHE A 832      66.450  54.870  57.430  1.00  0.00           H
ATOM   2829  CE2 PHE A 832      64.670  55.510  56.460  1.00  0.00           C
ATOM   2830  HE2 PHE A 832      65.080  56.440  56.070  1.00  0.00           H
ATOM   2831  C   PHE A 832      66.630  51.150  55.910  1.00  0.00           C
ATOM   2832  O   PHE A 832      66.200  50.640  54.880  1.00  0.00           O
ATOM   2833  N   PHE A 833      67.730  51.930  55.900  1.00  0.00           N
ATOM   2834  HN  PHE A 833      68.130  52.390  56.680  1.00  0.00           H
ATOM   2835  CA  PHE A 833      68.410  52.200  54.590  1.00  0.00           C
ATOM   2836  HA  PHE A 833      67.640  52.490  53.880  1.00  0.00           H
ATOM   2837  CB  PHE A 833      69.540  53.330  54.800  1.00  0.00           C
ATOM   2838  HB1 PHE A 833      70.000  53.460  53.790  1.00  0.00           H
ATOM   2839  HB2 PHE A 833      70.300  53.110  55.570  1.00  0.00           H
ATOM   2840  CG  PHE A 833      68.880  54.650  55.080  1.00  0.00           C
ATOM   2841  CD1 PHE A 833      68.120  55.230  54.000  1.00  0.00           C
ATOM   2842  HD1 PHE A 833      68.050  54.660  53.080  1.00  0.00           H
ATOM   2843  CE1 PHE A 833      67.490  56.470  54.220  1.00  0.00           C
ATOM   2844  HE1 PHE A 833      66.940  57.000  53.440  1.00  0.00           H
ATOM   2845  CZ  PHE A 833      67.580  57.160  55.380  1.00  0.00           C
ATOM   2846  HZ  PHE A 833      67.180  58.140  55.620  1.00  0.00           H
ATOM   2847  CD2 PHE A 833      69.070  55.380  56.260  1.00  0.00           C
ATOM   2848  HD2 PHE A 833      69.540  54.990  57.150  1.00  0.00           H
ATOM   2849  CE2 PHE A 833      68.320  56.590  56.440  1.00  0.00           C
ATOM   2850  HE2 PHE A 833      68.250  57.080  57.390  1.00  0.00           H
ATOM   2851  C   PHE A 833      69.000  51.060  53.780  1.00  0.00           C
ATOM   2852  O   PHE A 833      68.870  51.000  52.550  1.00  0.00           O
ATOM   2853  N   THR A 834      69.700  50.090  54.470  1.00  0.00           N
ATOM   2854  HN  THR A 834      70.010  50.160  55.420  1.00  0.00           H
ATOM   2855  CA  THR A 834      70.250  48.860  53.800  1.00  0.00           C
ATOM   2856  HA  THR A 834      70.740  49.230  52.920  1.00  0.00           H
ATOM   2857  CB  THR A 834      71.100  47.890  54.590  1.00  0.00           C
ATOM   2858  HB  THR A 834      71.210  46.910  54.080  1.00  0.00           H
ATOM   2859  OG1 THR A 834      70.690  47.790  55.920  1.00  0.00           O
ATOM   2860  HG1 THR A 834      70.900  48.560  56.460  1.00  0.00           H
ATOM   2861  CG2 THR A 834      72.490  48.530  54.750  1.00  0.00           C
ATOM   2862 HG21 THR A 834      73.110  47.870  55.390  1.00  0.00           H
ATOM   2863 HG22 THR A 834      72.410  49.570  55.160  1.00  0.00           H
ATOM   2864 HG23 THR A 834      73.050  48.690  53.800  1.00  0.00           H
ATOM   2865  C   THR A 834      69.080  47.940  53.300  1.00  0.00           C
ATOM   2866  O   THR A 834      69.260  47.350  52.280  1.00  0.00           O
ATOM   2867  N   THR A 835      67.920  47.940  54.050  1.00  0.00           N
ATOM   2868  HN  THR A 835      67.850  48.460  54.900  1.00  0.00           H
ATOM   2869  CA  THR A 835      66.730  47.250  53.490  1.00  0.00           C
ATOM   2870  HA  THR A 835      67.000  46.220  53.250  1.00  0.00           H
ATOM   2871  CB  THR A 835      65.540  47.030  54.430  1.00  0.00           C
ATOM   2872  HB  THR A 835      65.190  48.010  54.820  1.00  0.00           H
ATOM   2873  OG1 THR A 835      65.920  46.300  55.510  1.00  0.00           O
ATOM   2874  HG1 THR A 835      66.430  46.850  56.110  1.00  0.00           H
ATOM   2875  CG2 THR A 835      64.320  46.370  53.730  1.00  0.00           C
ATOM   2876 HG21 THR A 835      63.580  46.210  54.540  1.00  0.00           H
ATOM   2877 HG22 THR A 835      64.550  45.470  53.130  1.00  0.00           H
ATOM   2878 HG23 THR A 835      63.910  47.060  52.970  1.00  0.00           H
ATOM   2879  C   THR A 835      66.210  47.860  52.240  1.00  0.00           C
ATOM   2880  O   THR A 835      65.980  47.160  51.260  1.00  0.00           O
ATOM   2881  N   PHE A 836      65.980  49.180  52.230  1.00  0.00           N
ATOM   2882  HN  PHE A 836      65.930  49.820  52.980  1.00  0.00           H
ATOM   2883  CA  PHE A 836      65.660  49.870  50.940  1.00  0.00           C
ATOM   2884  HA  PHE A 836      64.700  49.480  50.650  1.00  0.00           H
ATOM   2885  CB  PHE A 836      65.400  51.390  51.210  1.00  0.00           C
ATOM   2886  HB1 PHE A 836      66.090  51.930  51.880  1.00  0.00           H
ATOM   2887  HB2 PHE A 836      64.410  51.500  51.710  1.00  0.00           H
ATOM   2888  CG  PHE A 836      65.280  52.100  49.940  1.00  0.00           C
ATOM   2889  CD1 PHE A 836      66.300  52.930  49.430  1.00  0.00           C
ATOM   2890  HD1 PHE A 836      67.230  53.050  49.970  1.00  0.00           H
ATOM   2891  CE1 PHE A 836      66.230  53.430  48.150  1.00  0.00           C
ATOM   2892  HE1 PHE A 836      67.070  53.980  47.730  1.00  0.00           H
ATOM   2893  CZ  PHE A 836      65.000  53.400  47.450  1.00  0.00           C
ATOM   2894  HZ  PHE A 836      65.100  53.890  46.490  1.00  0.00           H
ATOM   2895  CD2 PHE A 836      64.040  52.070  49.240  1.00  0.00           C
ATOM   2896  HD2 PHE A 836      63.130  51.690  49.670  1.00  0.00           H
ATOM   2897  CE2 PHE A 836      63.900  52.700  47.950  1.00  0.00           C
ATOM   2898  HE2 PHE A 836      62.970  52.660  47.380  1.00  0.00           H
ATOM   2899  C   PHE A 836      66.710  49.610  49.820  1.00  0.00           C
ATOM   2900  O   PHE A 836      66.320  49.270  48.660  1.00  0.00           O
ATOM   2901  N   PHE A 837      68.030  49.700  50.140  1.00  0.00           N
ATOM   2902  HN  PHE A 837      68.180  49.940  51.090  1.00  0.00           H
ATOM   2903  CA  PHE A 837      69.110  49.530  49.220  1.00  0.00           C
ATOM   2904  HA  PHE A 837      68.870  50.140  48.380  1.00  0.00           H
ATOM   2905  CB  PHE A 837      70.590  50.010  49.710  1.00  0.00           C
ATOM   2906  HB1 PHE A 837      70.730  49.430  50.660  1.00  0.00           H
ATOM   2907  HB2 PHE A 837      70.510  51.080  49.990  1.00  0.00           H
ATOM   2908  CG  PHE A 837      71.840  49.700  48.850  1.00  0.00           C
ATOM   2909  CD1 PHE A 837      71.800  49.620  47.450  1.00  0.00           C
ATOM   2910  HD1 PHE A 837      70.870  49.660  46.900  1.00  0.00           H
ATOM   2911  CE1 PHE A 837      72.870  49.050  46.700  1.00  0.00           C
ATOM   2912  HE1 PHE A 837      72.750  48.910  45.640  1.00  0.00           H
ATOM   2913  CZ  PHE A 837      74.100  48.790  47.340  1.00  0.00           C
ATOM   2914  HZ  PHE A 837      74.970  48.510  46.760  1.00  0.00           H
ATOM   2915  CD2 PHE A 837      73.130  49.550  49.510  1.00  0.00           C
ATOM   2916  HD2 PHE A 837      73.290  49.620  50.570  1.00  0.00           H
ATOM   2917  CE2 PHE A 837      74.220  49.050  48.690  1.00  0.00           C
ATOM   2918  HE2 PHE A 837      75.200  48.970  49.140  1.00  0.00           H
ATOM   2919  C   PHE A 837      69.100  48.100  48.630  1.00  0.00           C
ATOM   2920  O   PHE A 837      69.150  47.880  47.410  1.00  0.00           O
ATOM   2921  N   LEU A 838      68.970  47.110  49.530  1.00  0.00           N
ATOM   2922  HN  LEU A 838      69.130  47.180  50.510  1.00  0.00           H
ATOM   2923  CA  LEU A 838      68.770  45.750  49.070  1.00  0.00           C
ATOM   2924  HA  LEU A 838      69.660  45.470  48.540  1.00  0.00           H
ATOM   2925  CB  LEU A 838      68.630  44.790  50.370  1.00  0.00           C
ATOM   2926  HB1 LEU A 838      67.840  45.200  51.040  1.00  0.00           H
ATOM   2927  HB2 LEU A 838      69.610  44.860  50.910  1.00  0.00           H
ATOM   2928  CG  LEU A 838      68.420  43.310  50.040  1.00  0.00           C
ATOM   2929  HG  LEU A 838      67.420  43.150  49.590  1.00  0.00           H
ATOM   2930  CD1 LEU A 838      69.500  42.660  49.140  1.00  0.00           C
ATOM   2931 HD11 LEU A 838      69.580  43.180  48.160  1.00  0.00           H
ATOM   2932 HD12 LEU A 838      69.210  41.600  49.000  1.00  0.00           H
ATOM   2933 HD13 LEU A 838      70.470  42.680  49.690  1.00  0.00           H
ATOM   2934  CD2 LEU A 838      68.440  42.600  51.390  1.00  0.00           C
ATOM   2935 HD21 LEU A 838      67.670  43.110  52.020  1.00  0.00           H
ATOM   2936 HD22 LEU A 838      69.370  42.630  52.000  1.00  0.00           H
ATOM   2937 HD23 LEU A 838      68.250  41.510  51.250  1.00  0.00           H
ATOM   2938  C   LEU A 838      67.540  45.460  48.150  1.00  0.00           C
ATOM   2939  O   LEU A 838      67.690  44.970  47.060  1.00  0.00           O
ATOM   2940  N   SER A 839      66.290  45.820  48.580  1.00  0.00           N
ATOM   2941  HN  SER A 839      66.230  46.210  49.490  1.00  0.00           H
ATOM   2942  CA  SER A 839      65.030  45.650  47.860  1.00  0.00           C
ATOM   2943  HA  SER A 839      64.990  44.600  47.600  1.00  0.00           H
ATOM   2944  CB  SER A 839      63.750  46.110  48.510  1.00  0.00           C
ATOM   2945  HB1 SER A 839      63.490  45.210  49.090  1.00  0.00           H
ATOM   2946  HB2 SER A 839      62.960  46.130  47.720  1.00  0.00           H
ATOM   2947  OG  SER A 839      63.790  47.330  49.220  1.00  0.00           O
ATOM   2948  HG1 SER A 839      64.440  47.300  49.930  1.00  0.00           H
ATOM   2949  C   SER A 839      65.110  46.320  46.550  1.00  0.00           C
ATOM   2950  O   SER A 839      64.680  45.680  45.570  1.00  0.00           O
ATOM   2951  N   SER A 840      65.610  47.570  46.440  1.00  0.00           N
ATOM   2952  HN  SER A 840      65.760  48.100  47.290  1.00  0.00           H
ATOM   2953  CA  SER A 840      65.830  48.170  45.070  1.00  0.00           C
ATOM   2954  HA  SER A 840      64.880  47.970  44.600  1.00  0.00           H
ATOM   2955  CB  SER A 840      66.050  49.750  44.990  1.00  0.00           C
ATOM   2956  HB1 SER A 840      65.110  50.170  45.430  1.00  0.00           H
ATOM   2957  HB2 SER A 840      66.110  50.180  43.970  1.00  0.00           H
ATOM   2958  OG  SER A 840      66.990  50.350  45.920  1.00  0.00           O
ATOM   2959  HG1 SER A 840      66.740  49.940  46.750  1.00  0.00           H
ATOM   2960  C   SER A 840      66.910  47.570  44.190  1.00  0.00           C
ATOM   2961  O   SER A 840      66.840  47.530  42.990  1.00  0.00           O
ATOM   2962  N   PHE A 841      68.100  47.180  44.710  1.00  0.00           N
ATOM   2963  HN  PHE A 841      68.430  47.440  45.630  1.00  0.00           H
ATOM   2964  CA  PHE A 841      69.100  46.460  43.930  1.00  0.00           C
ATOM   2965  HA  PHE A 841      69.200  47.140  43.100  1.00  0.00           H
ATOM   2966  CB  PHE A 841      70.420  46.300  44.770  1.00  0.00           C
ATOM   2967  HB1 PHE A 841      70.150  45.910  45.770  1.00  0.00           H
ATOM   2968  HB2 PHE A 841      71.080  47.190  44.820  1.00  0.00           H
ATOM   2969  CG  PHE A 841      71.350  45.260  44.110  1.00  0.00           C
ATOM   2970  CD1 PHE A 841      71.100  43.890  44.330  1.00  0.00           C
ATOM   2971  HD1 PHE A 841      70.310  43.500  44.950  1.00  0.00           H
ATOM   2972  CE1 PHE A 841      71.800  42.950  43.610  1.00  0.00           C
ATOM   2973  HE1 PHE A 841      71.650  41.880  43.730  1.00  0.00           H
ATOM   2974  CZ  PHE A 841      72.880  43.280  42.750  1.00  0.00           C
ATOM   2975  HZ  PHE A 841      73.360  42.480  42.220  1.00  0.00           H
ATOM   2976  CD2 PHE A 841      72.380  45.630  43.200  1.00  0.00           C
ATOM   2977  HD2 PHE A 841      72.490  46.670  42.890  1.00  0.00           H
ATOM   2978  CE2 PHE A 841      73.170  44.650  42.550  1.00  0.00           C
ATOM   2979  HE2 PHE A 841      73.860  44.960  41.780  1.00  0.00           H
ATOM   2980  C   PHE A 841      68.550  45.160  43.290  1.00  0.00           C
ATOM   2981  O   PHE A 841      68.850  44.760  42.200  1.00  0.00           O
ATOM   2982  N   LEU A 842      67.660  44.480  44.110  1.00  0.00           N
ATOM   2983  HN  LEU A 842      67.400  44.830  45.010  1.00  0.00           H
ATOM   2984  CA  LEU A 842      67.020  43.200  43.790  1.00  0.00           C
ATOM   2985  HA  LEU A 842      67.770  42.530  43.390  1.00  0.00           H
ATOM   2986  CB  LEU A 842      66.490  42.480  45.110  1.00  0.00           C
ATOM   2987  HB1 LEU A 842      65.610  41.860  44.810  1.00  0.00           H
ATOM   2988  HB2 LEU A 842      66.170  43.280  45.810  1.00  0.00           H
ATOM   2989  CG  LEU A 842      67.470  41.650  45.930  1.00  0.00           C
ATOM   2990  HG  LEU A 842      68.230  42.310  46.410  1.00  0.00           H
ATOM   2991  CD1 LEU A 842      66.750  41.040  47.090  1.00  0.00           C
ATOM   2992 HD11 LEU A 842      66.270  41.870  47.650  1.00  0.00           H
ATOM   2993 HD12 LEU A 842      67.500  40.600  47.790  1.00  0.00           H
ATOM   2994 HD13 LEU A 842      66.040  40.250  46.770  1.00  0.00           H
ATOM   2995  CD2 LEU A 842      68.070  40.560  45.000  1.00  0.00           C
ATOM   2996 HD21 LEU A 842      67.250  40.190  44.350  1.00  0.00           H
ATOM   2997 HD22 LEU A 842      68.630  39.760  45.520  1.00  0.00           H
ATOM   2998 HD23 LEU A 842      68.770  40.970  44.240  1.00  0.00           H
ATOM   2999  C   LEU A 842      65.910  43.320  42.710  1.00  0.00           C
ATOM   3000  O   LEU A 842      65.800  42.500  41.830  1.00  0.00           O
ATOM   3001  N   LYS A 843      65.160  44.390  42.790  1.00  0.00           N
ATOM   3002  HN  LYS A 843      65.240  44.940  43.620  1.00  0.00           H
ATOM   3003  CA  LYS A 843      64.320  44.760  41.630  1.00  0.00           C
ATOM   3004  HA  LYS A 843      63.750  43.880  41.380  1.00  0.00           H
ATOM   3005  CB  LYS A 843      63.290  45.850  42.020  1.00  0.00           C
ATOM   3006  HB1 LYS A 843      63.910  46.720  42.330  1.00  0.00           H
ATOM   3007  HB2 LYS A 843      62.680  45.500  42.870  1.00  0.00           H
ATOM   3008  CG  LYS A 843      62.440  46.370  40.900  1.00  0.00           C
ATOM   3009  HG1 LYS A 843      63.020  46.920  40.130  1.00  0.00           H
ATOM   3010  HG2 LYS A 843      61.710  47.080  41.350  1.00  0.00           H
ATOM   3011  CD  LYS A 843      61.580  45.310  40.190  1.00  0.00           C
ATOM   3012  HD1 LYS A 843      62.240  44.450  39.940  1.00  0.00           H
ATOM   3013  HD2 LYS A 843      61.230  45.570  39.170  1.00  0.00           H
ATOM   3014  CE  LYS A 843      60.560  44.780  41.180  1.00  0.00           C
ATOM   3015  HE1 LYS A 843      60.000  45.670  41.510  1.00  0.00           H
ATOM   3016  HE2 LYS A 843      60.910  44.290  42.110  1.00  0.00           H
ATOM   3017  NZ  LYS A 843      59.660  43.860  40.410  1.00  0.00           N
ATOM   3018  HZ1 LYS A 843      60.160  43.000  40.100  1.00  0.00           H
ATOM   3019  HZ2 LYS A 843      59.230  44.290  39.560  1.00  0.00           H
ATOM   3020  HZ3 LYS A 843      58.880  43.590  41.050  1.00  0.00           H
ATOM   3021  C   LYS A 843      65.080  45.220  40.340  1.00  0.00           C
ATOM   3022  O   LYS A 843      64.610  45.010  39.210  1.00  0.00           O
ATOM   3023  N   GLN A 844      66.260  45.870  40.480  1.00  0.00           N
ATOM   3024  HN  GLN A 844      66.520  45.980  41.440  1.00  0.00           H
ATOM   3025  CA  GLN A 844      66.980  46.420  39.330  1.00  0.00           C
ATOM   3026  HA  GLN A 844      66.290  46.730  38.570  1.00  0.00           H
ATOM   3027  CB  GLN A 844      67.720  47.750  39.680  1.00  0.00           C
ATOM   3028  HB1 GLN A 844      68.350  48.100  38.850  1.00  0.00           H
ATOM   3029  HB2 GLN A 844      68.290  47.420  40.590  1.00  0.00           H
ATOM   3030  CG  GLN A 844      66.880  48.910  40.200  1.00  0.00           C
ATOM   3031  HG1 GLN A 844      67.460  49.730  40.660  1.00  0.00           H
ATOM   3032  HG2 GLN A 844      66.160  48.520  40.960  1.00  0.00           H
ATOM   3033  CD  GLN A 844      65.980  49.370  38.980  1.00  0.00           C
ATOM   3034  OE1 GLN A 844      66.450  49.660  37.880  1.00  0.00           O
ATOM   3035  NE2 GLN A 844      64.680  49.500  39.240  1.00  0.00           N
ATOM   3036 HE21 GLN A 844      64.000  49.530  38.500  1.00  0.00           H
ATOM   3037 HE22 GLN A 844      64.260  49.340  40.130  1.00  0.00           H
ATOM   3038  C   GLN A 844      67.930  45.380  38.810  1.00  0.00           C
ATOM   3039  O   GLN A 844      68.830  45.640  38.070  1.00  0.00           O
ATOM   3040  N   PHE A 845      67.640  44.110  39.140  1.00  0.00           N
ATOM   3041  HN  PHE A 845      66.880  43.930  39.750  1.00  0.00           H
ATOM   3042  CA  PHE A 845      68.520  42.990  38.890  1.00  0.00           C
ATOM   3043  HA  PHE A 845      69.560  43.250  38.860  1.00  0.00           H
ATOM   3044  CB  PHE A 845      68.320  41.920  39.970  1.00  0.00           C
ATOM   3045  HB1 PHE A 845      67.320  41.430  39.990  1.00  0.00           H
ATOM   3046  HB2 PHE A 845      68.310  42.490  40.920  1.00  0.00           H
ATOM   3047  CG  PHE A 845      69.430  40.860  39.950  1.00  0.00           C
ATOM   3048  CD1 PHE A 845      70.490  40.970  40.830  1.00  0.00           C
ATOM   3049  HD1 PHE A 845      70.560  41.870  41.450  1.00  0.00           H
ATOM   3050  CE1 PHE A 845      71.400  39.960  40.920  1.00  0.00           C
ATOM   3051  HE1 PHE A 845      72.210  39.990  41.640  1.00  0.00           H
ATOM   3052  CZ  PHE A 845      71.270  38.760  40.180  1.00  0.00           C
ATOM   3053  HZ  PHE A 845      71.990  37.960  40.350  1.00  0.00           H
ATOM   3054  CD2 PHE A 845      69.210  39.590  39.270  1.00  0.00           C
ATOM   3055  HD2 PHE A 845      68.340  39.390  38.670  1.00  0.00           H
ATOM   3056  CE2 PHE A 845      70.160  38.570  39.380  1.00  0.00           C
ATOM   3057  HE2 PHE A 845      70.080  37.710  38.730  1.00  0.00           H
ATOM   3058  C   PHE A 845      68.080  42.470  37.520  1.00  0.00           C
ATOM   3059  O   PHE A 845      68.710  41.600  36.940  1.00  0.00           O
ATOM   3060  N   LYS A 846      66.950  43.070  37.000  1.00  0.00           N
ATOM   3061  HN  LYS A 846      66.460  43.600  37.670  1.00  0.00           H
ATOM   3062  CA  LYS A 846      66.350  42.670  35.700  1.00  0.00           C
ATOM   3063  HA  LYS A 846      66.400  41.590  35.730  1.00  0.00           H
ATOM   3064  CB  LYS A 846      64.880  42.860  35.490  1.00  0.00           C
ATOM   3065  HB1 LYS A 846      64.380  42.280  36.300  1.00  0.00           H
ATOM   3066  HB2 LYS A 846      64.530  42.440  34.530  1.00  0.00           H
ATOM   3067  CG  LYS A 846      64.440  44.240  35.700  1.00  0.00           C
ATOM   3068  HG1 LYS A 846      65.010  44.880  34.980  1.00  0.00           H
ATOM   3069  HG2 LYS A 846      64.780  44.530  36.720  1.00  0.00           H
ATOM   3070  CD  LYS A 846      62.910  44.370  35.600  1.00  0.00           C
ATOM   3071  HD1 LYS A 846      62.350  43.610  36.180  1.00  0.00           H
ATOM   3072  HD2 LYS A 846      62.580  44.130  34.570  1.00  0.00           H
ATOM   3073  CE  LYS A 846      62.390  45.810  36.020  1.00  0.00           C
ATOM   3074  HE1 LYS A 846      62.650  46.030  37.070  1.00  0.00           H
ATOM   3075  HE2 LYS A 846      61.280  45.820  35.870  1.00  0.00           H
ATOM   3076  NZ  LYS A 846      63.090  46.800  35.230  1.00  0.00           N
ATOM   3077  HZ1 LYS A 846      63.950  47.080  35.730  1.00  0.00           H
ATOM   3078  HZ2 LYS A 846      62.510  47.650  35.040  1.00  0.00           H
ATOM   3079  HZ3 LYS A 846      63.320  46.490  34.270  1.00  0.00           H
ATOM   3080  C   LYS A 846      67.140  43.050  34.480  1.00  0.00           C
ATOM   3081  O   LYS A 846      67.390  42.270  33.500  1.00  0.00           O
ATOM   3082  N   THR A 847      67.590  44.300  34.470  1.00  0.00           N
ATOM   3083  HN  THR A 847      67.230  44.990  35.080  1.00  0.00           H
ATOM   3084  CA  THR A 847      68.330  44.930  33.400  1.00  0.00           C
ATOM   3085  HA  THR A 847      67.840  44.590  32.500  1.00  0.00           H
ATOM   3086  CB  THR A 847      68.150  46.460  33.460  1.00  0.00           C
ATOM   3087  HB  THR A 847      68.890  47.020  32.840  1.00  0.00           H
ATOM   3088  OG1 THR A 847      68.220  47.010  34.790  1.00  0.00           O
ATOM   3089  HG1 THR A 847      68.140  47.960  34.820  1.00  0.00           H
ATOM   3090  CG2 THR A 847      66.760  46.910  32.900  1.00  0.00           C
ATOM   3091 HG21 THR A 847      66.670  46.590  31.830  1.00  0.00           H
ATOM   3092 HG22 THR A 847      66.740  48.010  32.820  1.00  0.00           H
ATOM   3093 HG23 THR A 847      65.880  46.510  33.440  1.00  0.00           H
ATOM   3094  C   THR A 847      69.860  44.620  33.490  1.00  0.00           C
ATOM   3095  O   THR A 847      70.640  45.030  32.600  1.00  0.00           O
ATOM   3096  N   LYS A 848      70.270  43.760  34.420  1.00  0.00           N
ATOM   3097  HN  LYS A 848      69.540  43.300  34.930  1.00  0.00           H
ATOM   3098  CA  LYS A 848      71.650  43.400  34.560  1.00  0.00           C
ATOM   3099  HA  LYS A 848      72.340  44.140  34.180  1.00  0.00           H
ATOM   3100  CB  LYS A 848      71.950  43.080  36.000  1.00  0.00           C
ATOM   3101  HB1 LYS A 848      73.010  42.790  36.160  1.00  0.00           H
ATOM   3102  HB2 LYS A 848      71.400  42.170  36.310  1.00  0.00           H
ATOM   3103  CG  LYS A 848      71.740  44.220  36.980  1.00  0.00           C
ATOM   3104  HG1 LYS A 848      71.880  43.910  38.030  1.00  0.00           H
ATOM   3105  HG2 LYS A 848      70.680  44.570  36.840  1.00  0.00           H
ATOM   3106  CD  LYS A 848      72.580  45.530  36.630  1.00  0.00           C
ATOM   3107  HD1 LYS A 848      72.180  45.840  35.640  1.00  0.00           H
ATOM   3108  HD2 LYS A 848      73.660  45.320  36.690  1.00  0.00           H
ATOM   3109  CE  LYS A 848      72.310  46.800  37.460  1.00  0.00           C
ATOM   3110  HE1 LYS A 848      71.230  47.070  37.510  1.00  0.00           H
ATOM   3111  HE2 LYS A 848      72.910  47.680  37.140  1.00  0.00           H
ATOM   3112  NZ  LYS A 848      72.750  46.510  38.780  1.00  0.00           N
ATOM   3113  HZ1 LYS A 848      72.180  45.750  39.200  1.00  0.00           H
ATOM   3114  HZ2 LYS A 848      72.700  47.370  39.380  1.00  0.00           H
ATOM   3115  HZ3 LYS A 848      73.730  46.180  38.820  1.00  0.00           H
ATOM   3116  C   LYS A 848      71.830  42.240  33.590  1.00  0.00           C
ATOM   3117  O   LYS A 848      70.920  41.820  32.890  1.00  0.00           O
ATOM   3118  N   ARG A 849      73.070  41.710  33.500  1.00  0.00           N
ATOM   3119  HN  ARG A 849      73.730  42.160  34.090  1.00  0.00           H
ATOM   3120  CA  ARG A 849      73.480  40.550  32.860  1.00  0.00           C
ATOM   3121  HA  ARG A 849      72.680  40.120  32.260  1.00  0.00           H
ATOM   3122  CB  ARG A 849      74.750  40.840  32.090  1.00  0.00           C
ATOM   3123  HB1 ARG A 849      75.030  39.910  31.540  1.00  0.00           H
ATOM   3124  HB2 ARG A 849      75.560  41.220  32.730  1.00  0.00           H
ATOM   3125  CG  ARG A 849      74.550  41.850  30.960  1.00  0.00           C
ATOM   3126  HG1 ARG A 849      74.060  42.790  31.300  1.00  0.00           H
ATOM   3127  HG2 ARG A 849      73.770  41.420  30.280  1.00  0.00           H
ATOM   3128  CD  ARG A 849      75.830  42.030  30.080  1.00  0.00           C
ATOM   3129  HD1 ARG A 849      76.030  41.040  29.630  1.00  0.00           H
ATOM   3130  HD2 ARG A 849      76.650  42.530  30.660  1.00  0.00           H
ATOM   3131  NE  ARG A 849      75.360  42.870  28.890  1.00  0.00           N
ATOM   3132  HE  ARG A 849      74.420  43.180  28.910  1.00  0.00           H
ATOM   3133  CZ  ARG A 849      76.020  42.950  27.770  1.00  0.00           C
ATOM   3134  NH1 ARG A 849      75.310  43.440  26.750  1.00  0.00           N
ATOM   3135 HH11 ARG A 849      74.360  43.680  26.960  1.00  0.00           H
ATOM   3136 HH12 ARG A 849      75.720  43.240  25.870  1.00  0.00           H
ATOM   3137  NH2 ARG A 849      77.320  42.700  27.650  1.00  0.00           N
ATOM   3138 HH21 ARG A 849      77.780  42.220  28.390  1.00  0.00           H
ATOM   3139 HH22 ARG A 849      77.880  42.930  26.860  1.00  0.00           H
ATOM   3140  C   ARG A 849      73.770  39.450  33.940  1.00  0.00           C
ATOM   3141  O   ARG A 849      74.090  38.320  33.580  1.00  0.00           O
ATOM   3142  N   TYR A 850      73.580  39.760  35.240  1.00  0.00           N
ATOM   3143  HN  TYR A 850      73.030  40.580  35.420  1.00  0.00           H
ATOM   3144  CA  TYR A 850      73.840  38.880  36.360  1.00  0.00           C
ATOM   3145  HA  TYR A 850      74.840  38.470  36.390  1.00  0.00           H
ATOM   3146  CB  TYR A 850      73.610  39.640  37.720  1.00  0.00           C
ATOM   3147  HB1 TYR A 850      73.530  39.060  38.660  1.00  0.00           H
ATOM   3148  HB2 TYR A 850      72.650  40.180  37.570  1.00  0.00           H
ATOM   3149  CG  TYR A 850      74.620  40.770  37.900  1.00  0.00           C
ATOM   3150  CD1 TYR A 850      75.910  40.840  37.330  1.00  0.00           C
ATOM   3151  HD1 TYR A 850      76.170  40.150  36.540  1.00  0.00           H
ATOM   3152  CE1 TYR A 850      76.920  41.720  37.870  1.00  0.00           C
ATOM   3153  HE1 TYR A 850      77.920  41.690  37.460  1.00  0.00           H
ATOM   3154  CZ  TYR A 850      76.560  42.580  38.850  1.00  0.00           C
ATOM   3155  OH  TYR A 850      77.620  43.400  39.340  1.00  0.00           O
ATOM   3156  HH  TYR A 850      78.420  43.380  38.800  1.00  0.00           H
ATOM   3157  CD2 TYR A 850      74.260  41.750  38.840  1.00  0.00           C
ATOM   3158  HD2 TYR A 850      73.250  41.730  39.230  1.00  0.00           H
ATOM   3159  CE2 TYR A 850      75.200  42.630  39.310  1.00  0.00           C
ATOM   3160  HE2 TYR A 850      74.970  43.390  40.050  1.00  0.00           H
ATOM   3161  C   TYR A 850      72.870  37.690  36.280  1.00  0.00           C
ATOM   3162  O   TYR A 850      71.670  38.010  36.100  1.00  0.00           O
ATOM   3163  N   PHE A 851      73.360  36.450  36.500  1.00  0.00           N
ATOM   3164  HN  PHE A 851      74.330  36.370  36.760  1.00  0.00           H
ATOM   3165  CA  PHE A 851      72.680  35.130  36.540  1.00  0.00           C
ATOM   3166  HA  PHE A 851      73.400  34.360  36.790  1.00  0.00           H
ATOM   3167  CB  PHE A 851      71.410  34.960  37.540  1.00  0.00           C
ATOM   3168  HB1 PHE A 851      70.900  33.980  37.570  1.00  0.00           H
ATOM   3169  HB2 PHE A 851      70.660  35.750  37.320  1.00  0.00           H
ATOM   3170  CG  PHE A 851      71.800  35.190  39.050  1.00  0.00           C
ATOM   3171  CD1 PHE A 851      73.120  35.070  39.470  1.00  0.00           C
ATOM   3172  HD1 PHE A 851      73.890  34.830  38.760  1.00  0.00           H
ATOM   3173  CE1 PHE A 851      73.540  35.400  40.750  1.00  0.00           C
ATOM   3174  HE1 PHE A 851      74.570  35.600  40.980  1.00  0.00           H
ATOM   3175  CZ  PHE A 851      72.540  35.500  41.710  1.00  0.00           C
ATOM   3176  HZ  PHE A 851      72.810  35.870  42.680  1.00  0.00           H
ATOM   3177  CD2 PHE A 851      70.760  35.290  40.050  1.00  0.00           C
ATOM   3178  HD2 PHE A 851      69.760  35.550  39.730  1.00  0.00           H
ATOM   3179  CE2 PHE A 851      71.190  35.450  41.380  1.00  0.00           C
ATOM   3180  HE2 PHE A 851      70.430  35.670  42.120  1.00  0.00           H
ATOM   3181  C   PHE A 851      72.120  34.730  35.140  1.00  0.00           C
ATOM   3182  O   PHE A 851      72.020  35.570  34.190  1.00  0.00           O
ATOM   3183  N   PRO A 852      71.830  33.480  34.810  1.00  0.00           N
ATOM   3184  CD  PRO A 852      72.320  32.300  35.560  1.00  0.00           C
ATOM   3185  HD1 PRO A 852      71.730  32.250  36.500  1.00  0.00           H
ATOM   3186  HD2 PRO A 852      73.410  32.360  35.730  1.00  0.00           H
ATOM   3187  CA  PRO A 852      70.990  33.080  33.640  1.00  0.00           C
ATOM   3188  HA  PRO A 852      71.600  33.280  32.780  1.00  0.00           H
ATOM   3189  CB  PRO A 852      70.740  31.620  33.850  1.00  0.00           C
ATOM   3190  HB1 PRO A 852      70.690  31.260  32.800  1.00  0.00           H
ATOM   3191  HB2 PRO A 852      69.840  31.350  34.450  1.00  0.00           H
ATOM   3192  CG  PRO A 852      71.950  31.060  34.690  1.00  0.00           C
ATOM   3193  HG1 PRO A 852      71.650  30.210  35.320  1.00  0.00           H
ATOM   3194  HG2 PRO A 852      72.810  30.710  34.060  1.00  0.00           H
ATOM   3195  C   PRO A 852      69.730  33.900  33.480  1.00  0.00           C
ATOM   3196  O   PRO A 852      69.030  34.180  34.420  1.00  0.00           O
ATOM   3197  N   THR A 853      69.420  34.390  32.260  1.00  0.00           N
ATOM   3198  HN  THR A 853      70.050  34.070  31.550  1.00  0.00           H
ATOM   3199  CA  THR A 853      68.190  35.160  31.850  1.00  0.00           C
ATOM   3200  HA  THR A 853      68.420  36.180  32.120  1.00  0.00           H
ATOM   3201  CB  THR A 853      68.160  35.280  30.360  1.00  0.00           C
ATOM   3202  HB  THR A 853      68.960  36.020  30.150  1.00  0.00           H
ATOM   3203  OG1 THR A 853      66.950  35.640  29.810  1.00  0.00           O
ATOM   3204  HG1 THR A 853      66.800  36.520  30.160  1.00  0.00           H
ATOM   3205  CG2 THR A 853      68.510  33.960  29.600  1.00  0.00           C
ATOM   3206 HG21 THR A 853      69.560  33.640  29.750  1.00  0.00           H
ATOM   3207 HG22 THR A 853      68.490  34.080  28.500  1.00  0.00           H
ATOM   3208 HG23 THR A 853      67.700  33.260  29.890  1.00  0.00           H
ATOM   3209  C   THR A 853      66.860  34.980  32.570  1.00  0.00           C
ATOM   3210  O   THR A 853      66.290  35.830  33.220  1.00  0.00           O
ATOM   3211  N   LYS A 854      66.330  33.700  32.570  1.00  0.00           N
ATOM   3212  HN  LYS A 854      67.000  32.970  32.450  1.00  0.00           H
ATOM   3213  CA  LYS A 854      65.090  33.360  33.190  1.00  0.00           C
ATOM   3214  HA  LYS A 854      64.360  34.110  32.900  1.00  0.00           H
ATOM   3215  CB  LYS A 854      64.490  31.860  32.920  1.00  0.00           C
ATOM   3216  HB1 LYS A 854      63.720  31.600  33.690  1.00  0.00           H
ATOM   3217  HB2 LYS A 854      65.260  31.090  33.110  1.00  0.00           H
ATOM   3218  CG  LYS A 854      63.810  31.730  31.590  1.00  0.00           C
ATOM   3219  HG1 LYS A 854      63.010  32.500  31.490  1.00  0.00           H
ATOM   3220  HG2 LYS A 854      63.300  30.750  31.480  1.00  0.00           H
ATOM   3221  CD  LYS A 854      64.620  32.080  30.360  1.00  0.00           C
ATOM   3222  HD1 LYS A 854      65.680  31.750  30.410  1.00  0.00           H
ATOM   3223  HD2 LYS A 854      64.810  33.170  30.430  1.00  0.00           H
ATOM   3224  CE  LYS A 854      63.980  31.720  29.030  1.00  0.00           C
ATOM   3225  HE1 LYS A 854      63.000  32.230  28.910  1.00  0.00           H
ATOM   3226  HE2 LYS A 854      63.740  30.640  28.950  1.00  0.00           H
ATOM   3227  NZ  LYS A 854      64.760  32.220  27.920  1.00  0.00           N
ATOM   3228  HZ1 LYS A 854      65.760  32.010  28.070  1.00  0.00           H
ATOM   3229  HZ2 LYS A 854      64.620  33.260  27.810  1.00  0.00           H
ATOM   3230  HZ3 LYS A 854      64.490  31.590  27.150  1.00  0.00           H
ATOM   3231  C   LYS A 854      65.150  33.520  34.680  1.00  0.00           C
ATOM   3232  O   LYS A 854      64.240  34.090  35.290  1.00  0.00           O
ATOM   3233  N   VAL A 855      66.290  33.080  35.310  1.00  0.00           N
ATOM   3234  HN  VAL A 855      66.950  32.560  34.760  1.00  0.00           H
ATOM   3235  CA  VAL A 855      66.600  33.120  36.730  1.00  0.00           C
ATOM   3236  HA  VAL A 855      65.780  32.600  37.210  1.00  0.00           H
ATOM   3237  CB  VAL A 855      67.900  32.340  37.090  1.00  0.00           C
ATOM   3238  HB  VAL A 855      68.800  32.780  36.610  1.00  0.00           H
ATOM   3239  CG1 VAL A 855      68.080  32.540  38.630  1.00  0.00           C
ATOM   3240 HG11 VAL A 855      68.130  33.590  38.960  1.00  0.00           H
ATOM   3241 HG12 VAL A 855      69.040  32.040  38.890  1.00  0.00           H
ATOM   3242 HG13 VAL A 855      67.310  31.950  39.170  1.00  0.00           H
ATOM   3243  CG2 VAL A 855      67.700  30.880  36.700  1.00  0.00           C
ATOM   3244 HG21 VAL A 855      68.630  30.270  36.730  1.00  0.00           H
ATOM   3245 HG22 VAL A 855      67.320  30.790  35.650  1.00  0.00           H
ATOM   3246 HG23 VAL A 855      66.880  30.440  37.300  1.00  0.00           H
ATOM   3247  C   VAL A 855      66.570  34.590  37.150  1.00  0.00           C
ATOM   3248  O   VAL A 855      65.930  35.020  38.100  1.00  0.00           O
ATOM   3249  N   ARG A 856      67.310  35.460  36.400  1.00  0.00           N
ATOM   3250  HN  ARG A 856      67.800  35.080  35.620  1.00  0.00           H
ATOM   3251  CA  ARG A 856      67.490  36.880  36.580  1.00  0.00           C
ATOM   3252  HA  ARG A 856      67.950  36.970  37.550  1.00  0.00           H
ATOM   3253  CB  ARG A 856      68.300  37.370  35.340  1.00  0.00           C
ATOM   3254  HB1 ARG A 856      67.640  37.230  34.460  1.00  0.00           H
ATOM   3255  HB2 ARG A 856      69.260  36.850  35.090  1.00  0.00           H
ATOM   3256  CG  ARG A 856      68.480  38.870  35.520  1.00  0.00           C
ATOM   3257  HG1 ARG A 856      69.200  38.920  36.350  1.00  0.00           H
ATOM   3258  HG2 ARG A 856      67.610  39.470  35.850  1.00  0.00           H
ATOM   3259  CD  ARG A 856      68.960  39.600  34.210  1.00  0.00           C
ATOM   3260  HD1 ARG A 856      69.340  40.640  34.320  1.00  0.00           H
ATOM   3261  HD2 ARG A 856      68.130  39.550  33.470  1.00  0.00           H
ATOM   3262  NE  ARG A 856      70.130  38.720  33.840  1.00  0.00           N
ATOM   3263  HE  ARG A 856      70.680  38.270  34.550  1.00  0.00           H
ATOM   3264  CZ  ARG A 856      70.270  38.300  32.600  1.00  0.00           C
ATOM   3265  NH1 ARG A 856      69.690  39.020  31.620  1.00  0.00           N
ATOM   3266 HH11 ARG A 856      69.350  39.910  31.900  1.00  0.00           H
ATOM   3267 HH12 ARG A 856      70.010  38.840  30.680  1.00  0.00           H
ATOM   3268  NH2 ARG A 856      70.990  37.260  32.180  1.00  0.00           N
ATOM   3269 HH21 ARG A 856      71.160  37.390  31.200  1.00  0.00           H
ATOM   3270 HH22 ARG A 856      71.590  36.760  32.810  1.00  0.00           H
ATOM   3271  C   ARG A 856      66.110  37.560  36.570  1.00  0.00           C
ATOM   3272  O   ARG A 856      65.780  38.390  37.410  1.00  0.00           O
ATOM   3273  N   SER A 857      65.220  37.160  35.650  1.00  0.00           N
ATOM   3274  HN  SER A 857      65.550  36.730  34.810  1.00  0.00           H
ATOM   3275  CA  SER A 857      63.930  37.720  35.650  1.00  0.00           C
ATOM   3276  HA  SER A 857      64.090  38.790  35.640  1.00  0.00           H
ATOM   3277  CB  SER A 857      63.150  37.480  34.340  1.00  0.00           C
ATOM   3278  HB1 SER A 857      62.160  37.970  34.350  1.00  0.00           H
ATOM   3279  HB2 SER A 857      63.000  36.380  34.330  1.00  0.00           H
ATOM   3280  OG  SER A 857      63.730  37.860  33.100  1.00  0.00           O
ATOM   3281  HG1 SER A 857      63.620  38.810  33.010  1.00  0.00           H
ATOM   3282  C   SER A 857      62.970  37.320  36.820  1.00  0.00           C
ATOM   3283  O   SER A 857      62.350  38.180  37.480  1.00  0.00           O
ATOM   3284  N   THR A 858      62.960  35.970  37.150  1.00  0.00           N
ATOM   3285  HN  THR A 858      63.400  35.360  36.510  1.00  0.00           H
ATOM   3286  CA  THR A 858      62.380  35.310  38.350  1.00  0.00           C
ATOM   3287  HA  THR A 858      61.300  35.430  38.250  1.00  0.00           H
ATOM   3288  CB  THR A 858      62.560  33.800  38.360  1.00  0.00           C
ATOM   3289  HB  THR A 858      63.610  33.460  38.250  1.00  0.00           H
ATOM   3290  OG1 THR A 858      61.690  33.190  37.430  1.00  0.00           O
ATOM   3291  HG1 THR A 858      60.840  33.620  37.500  1.00  0.00           H
ATOM   3292  CG2 THR A 858      62.010  33.210  39.700  1.00  0.00           C
ATOM   3293 HG21 THR A 858      62.630  33.440  40.590  1.00  0.00           H
ATOM   3294 HG22 THR A 858      62.140  32.110  39.760  1.00  0.00           H
ATOM   3295 HG23 THR A 858      60.970  33.580  39.830  1.00  0.00           H
ATOM   3296  C   THR A 858      62.790  35.880  39.660  1.00  0.00           C
ATOM   3297  O   THR A 858      62.010  36.320  40.500  1.00  0.00           O
ATOM   3298  N   ILE A 859      64.090  36.070  39.870  1.00  0.00           N
ATOM   3299  HN  ILE A 859      64.680  35.850  39.090  1.00  0.00           H
ATOM   3300  CA  ILE A 859      64.640  36.720  41.080  1.00  0.00           C
ATOM   3301  HA  ILE A 859      64.210  36.270  41.960  1.00  0.00           H
ATOM   3302  CB  ILE A 859      66.160  36.710  41.020  1.00  0.00           C
ATOM   3303  HB  ILE A 859      66.450  36.850  39.960  1.00  0.00           H
ATOM   3304  CG2 ILE A 859      66.850  37.910  41.770  1.00  0.00           C
ATOM   3305 HG21 ILE A 859      67.940  37.930  41.600  1.00  0.00           H
ATOM   3306 HG22 ILE A 859      66.670  37.800  42.860  1.00  0.00           H
ATOM   3307 HG23 ILE A 859      66.420  38.880  41.450  1.00  0.00           H
ATOM   3308  CG1 ILE A 859      66.750  35.360  41.370  1.00  0.00           C
ATOM   3309 HG11 ILE A 859      67.810  35.390  41.020  1.00  0.00           H
ATOM   3310 HG12 ILE A 859      66.340  34.480  40.840  1.00  0.00           H
ATOM   3311  CD  ILE A 859      66.640  35.060  42.880  1.00  0.00           C
ATOM   3312  HD1 ILE A 859      66.960  34.020  43.090  1.00  0.00           H
ATOM   3313  HD2 ILE A 859      65.580  35.100  43.210  1.00  0.00           H
ATOM   3314  HD3 ILE A 859      67.210  35.700  43.590  1.00  0.00           H
ATOM   3315  C   ILE A 859      64.110  38.130  41.230  1.00  0.00           C
ATOM   3316  O   ILE A 859      63.840  38.630  42.370  1.00  0.00           O
ATOM   3317  N   SER A 860      63.870  38.790  40.070  1.00  0.00           N
ATOM   3318  HN  SER A 860      63.970  38.280  39.220  1.00  0.00           H
ATOM   3319  CA  SER A 860      63.540  40.220  40.000  1.00  0.00           C
ATOM   3320  HA  SER A 860      64.120  40.710  40.760  1.00  0.00           H
ATOM   3321  CB  SER A 860      63.850  40.970  38.640  1.00  0.00           C
ATOM   3322  HB1 SER A 860      63.510  42.020  38.580  1.00  0.00           H
ATOM   3323  HB2 SER A 860      63.300  40.500  37.790  1.00  0.00           H
ATOM   3324  OG  SER A 860      65.260  40.830  38.400  1.00  0.00           O
ATOM   3325  HG1 SER A 860      65.330  39.910  38.120  1.00  0.00           H
ATOM   3326  C   SER A 860      62.110  40.430  40.190  1.00  0.00           C
ATOM   3327  O   SER A 860      61.680  41.530  40.600  1.00  0.00           O
ATOM   3328  N   ASP A 861      61.240  39.410  40.060  1.00  0.00           N
ATOM   3329  HN  ASP A 861      61.550  38.550  39.680  1.00  0.00           H
ATOM   3330  CA  ASP A 861      59.840  39.410  40.580  1.00  0.00           C
ATOM   3331  HA  ASP A 861      59.410  40.400  40.610  1.00  0.00           H
ATOM   3332  CB  ASP A 861      58.850  38.580  39.660  1.00  0.00           C
ATOM   3333  HB1 ASP A 861      57.920  38.460  40.260  1.00  0.00           H
ATOM   3334  HB2 ASP A 861      59.290  37.580  39.440  1.00  0.00           H
ATOM   3335  CG  ASP A 861      58.490  39.200  38.360  1.00  0.00           C
ATOM   3336  OD1 ASP A 861      58.860  40.380  38.110  1.00  0.00           O
ATOM   3337  OD2 ASP A 861      57.690  38.560  37.640  1.00  0.00           O
ATOM   3338  C   ASP A 861      59.700  39.040  42.080  1.00  0.00           C
ATOM   3339  O   ASP A 861      58.690  39.310  42.680  1.00  0.00           O
ATOM   3340  N   PHE A 862      60.740  38.410  42.630  1.00  0.00           N
ATOM   3341  HN  PHE A 862      61.510  38.100  42.090  1.00  0.00           H
ATOM   3342  CA  PHE A 862      60.740  37.730  43.930  1.00  0.00           C
ATOM   3343  HA  PHE A 862      59.770  37.550  44.390  1.00  0.00           H
ATOM   3344  CB  PHE A 862      61.370  36.340  43.630  1.00  0.00           C
ATOM   3345  HB1 PHE A 862      62.290  36.580  43.060  1.00  0.00           H
ATOM   3346  HB2 PHE A 862      60.640  35.780  43.010  1.00  0.00           H
ATOM   3347  CG  PHE A 862      61.670  35.500  44.870  1.00  0.00           C
ATOM   3348  CD1 PHE A 862      60.550  34.870  45.420  1.00  0.00           C
ATOM   3349  HD1 PHE A 862      59.540  35.110  45.130  1.00  0.00           H
ATOM   3350  CE1 PHE A 862      60.720  34.070  46.530  1.00  0.00           C
ATOM   3351  HE1 PHE A 862      59.880  33.640  47.050  1.00  0.00           H
ATOM   3352  CZ  PHE A 862      62.010  33.830  47.060  1.00  0.00           C
ATOM   3353  HZ  PHE A 862      62.130  33.320  48.010  1.00  0.00           H
ATOM   3354  CD2 PHE A 862      62.980  35.280  45.410  1.00  0.00           C
ATOM   3355  HD2 PHE A 862      63.790  35.860  44.960  1.00  0.00           H
ATOM   3356  CE2 PHE A 862      63.130  34.440  46.490  1.00  0.00           C
ATOM   3357  HE2 PHE A 862      64.080  34.290  46.970  1.00  0.00           H
ATOM   3358  C   PHE A 862      61.500  38.480  45.000  1.00  0.00           C
ATOM   3359  O   PHE A 862      61.580  38.060  46.140  1.00  0.00           O
ATOM   3360  N   ALA A 863      62.020  39.640  44.570  1.00  0.00           N
ATOM   3361  HN  ALA A 863      62.130  39.640  43.570  1.00  0.00           H
ATOM   3362  CA  ALA A 863      62.800  40.680  45.310  1.00  0.00           C
ATOM   3363  HA  ALA A 863      63.760  40.200  45.450  1.00  0.00           H
ATOM   3364  CB  ALA A 863      62.830  42.000  44.410  1.00  0.00           C
ATOM   3365  HB1 ALA A 863      63.210  41.820  43.370  1.00  0.00           H
ATOM   3366  HB2 ALA A 863      63.500  42.810  44.760  1.00  0.00           H
ATOM   3367  HB3 ALA A 863      61.800  42.380  44.320  1.00  0.00           H
ATOM   3368  C   ALA A 863      62.360  41.070  46.660  1.00  0.00           C
ATOM   3369  O   ALA A 863      63.100  40.970  47.580  1.00  0.00           O
ATOM   3370  N   VAL A 864      61.050  41.510  46.860  1.00  0.00           N
ATOM   3371  HN  VAL A 864      60.430  41.590  46.090  1.00  0.00           H
ATOM   3372  CA  VAL A 864      60.510  41.990  48.110  1.00  0.00           C
ATOM   3373  HA  VAL A 864      61.280  42.720  48.340  1.00  0.00           H
ATOM   3374  CB  VAL A 864      59.230  42.800  47.980  1.00  0.00           C
ATOM   3375  HB  VAL A 864      58.450  42.020  47.880  1.00  0.00           H
ATOM   3376  CG1 VAL A 864      59.040  43.520  49.310  1.00  0.00           C
ATOM   3377 HG11 VAL A 864      59.830  44.280  49.510  1.00  0.00           H
ATOM   3378 HG12 VAL A 864      58.850  42.810  50.140  1.00  0.00           H
ATOM   3379 HG13 VAL A 864      58.070  44.060  49.320  1.00  0.00           H
ATOM   3380  CG2 VAL A 864      59.280  43.660  46.700  1.00  0.00           C
ATOM   3381 HG21 VAL A 864      58.700  44.610  46.780  1.00  0.00           H
ATOM   3382 HG22 VAL A 864      58.910  43.130  45.790  1.00  0.00           H
ATOM   3383 HG23 VAL A 864      60.320  43.990  46.480  1.00  0.00           H
ATOM   3384  C   VAL A 864      60.530  40.980  49.270  1.00  0.00           C
ATOM   3385  O   VAL A 864      60.920  41.250  50.430  1.00  0.00           O
ATOM   3386  N   PHE A 865      60.100  39.750  48.920  1.00  0.00           N
ATOM   3387  HN  PHE A 865      59.550  39.670  48.090  1.00  0.00           H
ATOM   3388  CA  PHE A 865      60.240  38.580  49.730  1.00  0.00           C
ATOM   3389  HA  PHE A 865      59.730  38.700  50.690  1.00  0.00           H
ATOM   3390  CB  PHE A 865      59.410  37.360  49.250  1.00  0.00           C
ATOM   3391  HB1 PHE A 865      59.890  36.910  48.350  1.00  0.00           H
ATOM   3392  HB2 PHE A 865      58.390  37.690  48.990  1.00  0.00           H
ATOM   3393  CG  PHE A 865      59.430  36.270  50.310  1.00  0.00           C
ATOM   3394  CD1 PHE A 865      60.050  35.060  50.160  1.00  0.00           C
ATOM   3395  HD1 PHE A 865      60.820  35.010  49.410  1.00  0.00           H
ATOM   3396  CE1 PHE A 865      59.770  33.930  50.830  1.00  0.00           C
ATOM   3397  HE1 PHE A 865      60.440  33.080  50.810  1.00  0.00           H
ATOM   3398  CZ  PHE A 865      58.800  33.990  51.860  1.00  0.00           C
ATOM   3399  HZ  PHE A 865      58.710  33.090  52.430  1.00  0.00           H
ATOM   3400  CD2 PHE A 865      58.460  36.410  51.330  1.00  0.00           C
ATOM   3401  HD2 PHE A 865      57.880  37.320  51.380  1.00  0.00           H
ATOM   3402  CE2 PHE A 865      58.130  35.220  52.070  1.00  0.00           C
ATOM   3403  HE2 PHE A 865      57.210  35.290  52.620  1.00  0.00           H
ATOM   3404  C   PHE A 865      61.710  38.230  49.990  1.00  0.00           C
ATOM   3405  O   PHE A 865      62.060  38.120  51.170  1.00  0.00           O
ATOM   3406  N   LEU A 866      62.610  38.090  48.960  1.00  0.00           N
ATOM   3407  HN  LEU A 866      62.290  38.270  48.040  1.00  0.00           H
ATOM   3408  CA  LEU A 866      64.000  37.800  49.190  1.00  0.00           C
ATOM   3409  HA  LEU A 866      63.990  36.880  49.750  1.00  0.00           H
ATOM   3410  CB  LEU A 866      64.640  37.550  47.820  1.00  0.00           C
ATOM   3411  HB1 LEU A 866      64.600  38.560  47.340  1.00  0.00           H
ATOM   3412  HB2 LEU A 866      64.040  36.880  47.170  1.00  0.00           H
ATOM   3413  CG  LEU A 866      66.090  37.220  47.910  1.00  0.00           C
ATOM   3414  HG  LEU A 866      66.740  37.980  48.410  1.00  0.00           H
ATOM   3415  CD1 LEU A 866      66.420  35.940  48.590  1.00  0.00           C
ATOM   3416 HD11 LEU A 866      66.250  35.950  49.680  1.00  0.00           H
ATOM   3417 HD12 LEU A 866      67.430  35.580  48.320  1.00  0.00           H
ATOM   3418 HD13 LEU A 866      65.820  35.080  48.200  1.00  0.00           H
ATOM   3419  CD2 LEU A 866      66.710  37.170  46.500  1.00  0.00           C
ATOM   3420 HD21 LEU A 866      66.220  36.340  45.950  1.00  0.00           H
ATOM   3421 HD22 LEU A 866      67.800  36.950  46.570  1.00  0.00           H
ATOM   3422 HD23 LEU A 866      66.600  38.110  45.930  1.00  0.00           H
ATOM   3423  C   LEU A 866      64.700  38.750  50.090  1.00  0.00           C
ATOM   3424  O   LEU A 866      65.410  38.360  51.030  1.00  0.00           O
ATOM   3425  N   THR A 867      64.390  40.040  50.050  1.00  0.00           N
ATOM   3426  HN  THR A 867      63.660  40.250  49.410  1.00  0.00           H
ATOM   3427  CA  THR A 867      64.890  41.080  50.930  1.00  0.00           C
ATOM   3428  HA  THR A 867      65.950  41.270  50.900  1.00  0.00           H
ATOM   3429  CB  THR A 867      64.280  42.480  50.550  1.00  0.00           C
ATOM   3430  HB  THR A 867      63.190  42.440  50.750  1.00  0.00           H
ATOM   3431  OG1 THR A 867      64.450  42.870  49.210  1.00  0.00           O
ATOM   3432  HG1 THR A 867      64.000  42.220  48.670  1.00  0.00           H
ATOM   3433  CG2 THR A 867      64.800  43.630  51.390  1.00  0.00           C
ATOM   3434 HG21 THR A 867      65.900  43.520  51.490  1.00  0.00           H
ATOM   3435 HG22 THR A 867      64.280  43.590  52.370  1.00  0.00           H
ATOM   3436 HG23 THR A 867      64.600  44.620  50.920  1.00  0.00           H
ATOM   3437  C   THR A 867      64.570  40.970  52.490  1.00  0.00           C
ATOM   3438  O   THR A 867      65.460  41.090  53.320  1.00  0.00           O
ATOM   3439  N   ILE A 868      63.330  40.560  52.810  1.00  0.00           N
ATOM   3440  HN  ILE A 868      62.640  40.510  52.100  1.00  0.00           H
ATOM   3441  CA  ILE A 868      62.960  40.150  54.180  1.00  0.00           C
ATOM   3442  HA  ILE A 868      63.240  40.920  54.880  1.00  0.00           H
ATOM   3443  CB  ILE A 868      61.410  40.060  54.430  1.00  0.00           C
ATOM   3444  HB  ILE A 868      61.050  39.370  53.630  1.00  0.00           H
ATOM   3445  CG2 ILE A 868      61.150  39.510  55.760  1.00  0.00           C
ATOM   3446 HG21 ILE A 868      61.400  38.440  55.840  1.00  0.00           H
ATOM   3447 HG22 ILE A 868      60.060  39.520  56.010  1.00  0.00           H
ATOM   3448 HG23 ILE A 868      61.630  40.100  56.580  1.00  0.00           H
ATOM   3449  CG1 ILE A 868      60.690  41.440  54.160  1.00  0.00           C
ATOM   3450 HG11 ILE A 868      61.120  41.870  53.220  1.00  0.00           H
ATOM   3451 HG12 ILE A 868      60.730  42.230  54.930  1.00  0.00           H
ATOM   3452  CD  ILE A 868      59.220  41.230  53.810  1.00  0.00           C
ATOM   3453  HD1 ILE A 868      58.780  42.230  53.580  1.00  0.00           H
ATOM   3454  HD2 ILE A 868      58.660  40.890  54.700  1.00  0.00           H
ATOM   3455  HD3 ILE A 868      59.170  40.440  53.020  1.00  0.00           H
ATOM   3456  C   ILE A 868      63.700  38.930  54.610  1.00  0.00           C
ATOM   3457  O   ILE A 868      64.220  38.900  55.720  1.00  0.00           O
ATOM   3458  N   VAL A 869      63.670  37.880  53.730  1.00  0.00           N
ATOM   3459  HN  VAL A 869      63.150  38.120  52.910  1.00  0.00           H
ATOM   3460  CA  VAL A 869      64.340  36.630  54.030  1.00  0.00           C
ATOM   3461  HA  VAL A 869      64.040  36.190  54.970  1.00  0.00           H
ATOM   3462  CB  VAL A 869      64.110  35.560  52.980  1.00  0.00           C
ATOM   3463  HB  VAL A 869      64.380  35.970  51.980  1.00  0.00           H
ATOM   3464  CG1 VAL A 869      64.880  34.350  53.290  1.00  0.00           C
ATOM   3465 HG11 VAL A 869      65.990  34.340  53.230  1.00  0.00           H
ATOM   3466 HG12 VAL A 869      64.690  33.520  52.560  1.00  0.00           H
ATOM   3467 HG13 VAL A 869      64.480  33.890  54.230  1.00  0.00           H
ATOM   3468  CG2 VAL A 869      62.610  35.210  53.030  1.00  0.00           C
ATOM   3469 HG21 VAL A 869      62.350  34.430  52.300  1.00  0.00           H
ATOM   3470 HG22 VAL A 869      62.000  36.110  52.830  1.00  0.00           H
ATOM   3471 HG23 VAL A 869      62.310  34.730  53.980  1.00  0.00           H
ATOM   3472  C   VAL A 869      65.810  36.810  54.360  1.00  0.00           C
ATOM   3473  O   VAL A 869      66.320  36.290  55.360  1.00  0.00           O
ATOM   3474  N   ILE A 870      66.610  37.520  53.560  1.00  0.00           N
ATOM   3475  HN  ILE A 870      66.290  37.780  52.650  1.00  0.00           H
ATOM   3476  CA  ILE A 870      67.960  37.960  53.910  1.00  0.00           C
ATOM   3477  HA  ILE A 870      68.460  37.020  54.100  1.00  0.00           H
ATOM   3478  CB  ILE A 870      68.670  38.680  52.780  1.00  0.00           C
ATOM   3479  HB  ILE A 870      68.110  39.600  52.500  1.00  0.00           H
ATOM   3480  CG2 ILE A 870      70.060  39.070  53.230  1.00  0.00           C
ATOM   3481 HG21 ILE A 870      70.530  39.690  52.430  1.00  0.00           H
ATOM   3482 HG22 ILE A 870      70.720  38.180  53.370  1.00  0.00           H
ATOM   3483 HG23 ILE A 870      70.010  39.690  54.150  1.00  0.00           H
ATOM   3484  CG1 ILE A 870      68.840  37.760  51.600  1.00  0.00           C
ATOM   3485 HG11 ILE A 870      67.950  37.110  51.490  1.00  0.00           H
ATOM   3486 HG12 ILE A 870      69.660  37.040  51.780  1.00  0.00           H
ATOM   3487  CD  ILE A 870      68.890  38.460  50.250  1.00  0.00           C
ATOM   3488  HD1 ILE A 870      69.870  38.880  49.970  1.00  0.00           H
ATOM   3489  HD2 ILE A 870      68.110  39.250  50.210  1.00  0.00           H
ATOM   3490  HD3 ILE A 870      68.540  37.750  49.470  1.00  0.00           H
ATOM   3491  C   ILE A 870      67.970  38.620  55.330  1.00  0.00           C
ATOM   3492  O   ILE A 870      68.740  38.140  56.190  1.00  0.00           O
ATOM   3493  N   MET A 871      67.160  39.640  55.580  1.00  0.00           N
ATOM   3494  HN  MET A 871      66.550  40.000  54.870  1.00  0.00           H
ATOM   3495  CA  MET A 871      67.250  40.390  56.850  1.00  0.00           C
ATOM   3496  HA  MET A 871      68.300  40.620  56.810  1.00  0.00           H
ATOM   3497  CB  MET A 871      66.440  41.720  56.830  1.00  0.00           C
ATOM   3498  HB1 MET A 871      66.470  42.230  57.810  1.00  0.00           H
ATOM   3499  HB2 MET A 871      65.390  41.430  56.580  1.00  0.00           H
ATOM   3500  CG  MET A 871      67.020  42.830  55.900  1.00  0.00           C
ATOM   3501  HG1 MET A 871      66.310  43.690  55.860  1.00  0.00           H
ATOM   3502  HG2 MET A 871      67.050  42.370  54.890  1.00  0.00           H
ATOM   3503  SD  MET A 871      68.670  43.440  56.470  1.00  0.00           S
ATOM   3504  CE  MET A 871      68.730  44.590  55.050  1.00  0.00           C
ATOM   3505  HE1 MET A 871      69.810  44.770  54.840  1.00  0.00           H
ATOM   3506  HE2 MET A 871      68.220  45.460  55.520  1.00  0.00           H
ATOM   3507  HE3 MET A 871      68.180  44.280  54.140  1.00  0.00           H
ATOM   3508  C   MET A 871      66.920  39.570  58.110  1.00  0.00           C
ATOM   3509  O   MET A 871      67.690  39.580  59.110  1.00  0.00           O
ATOM   3510  N   VAL A 872      65.840  38.680  58.050  1.00  0.00           N
ATOM   3511  HN  VAL A 872      65.360  38.500  57.190  1.00  0.00           H
ATOM   3512  CA  VAL A 872      65.630  37.680  59.120  1.00  0.00           C
ATOM   3513  HA  VAL A 872      65.800  38.180  60.070  1.00  0.00           H
ATOM   3514  CB  VAL A 872      64.200  37.110  59.170  1.00  0.00           C
ATOM   3515  HB  VAL A 872      64.090  36.470  60.070  1.00  0.00           H
ATOM   3516  CG1 VAL A 872      63.240  38.290  59.440  1.00  0.00           C
ATOM   3517 HG11 VAL A 872      63.670  38.780  60.350  1.00  0.00           H
ATOM   3518 HG12 VAL A 872      62.190  37.970  59.610  1.00  0.00           H
ATOM   3519 HG13 VAL A 872      63.060  39.040  58.630  1.00  0.00           H
ATOM   3520  CG2 VAL A 872      63.780  36.310  57.910  1.00  0.00           C
ATOM   3521 HG21 VAL A 872      64.130  36.890  57.030  1.00  0.00           H
ATOM   3522 HG22 VAL A 872      62.670  36.180  57.870  1.00  0.00           H
ATOM   3523 HG23 VAL A 872      64.300  35.340  57.840  1.00  0.00           H
ATOM   3524  C   VAL A 872      66.690  36.590  59.280  1.00  0.00           C
ATOM   3525  O   VAL A 872      66.980  36.130  60.400  1.00  0.00           O
ATOM   3526  N   THR A 873      67.230  36.060  58.150  1.00  0.00           N
ATOM   3527  HN  THR A 873      66.960  36.470  57.280  1.00  0.00           H
ATOM   3528  CA  THR A 873      68.240  35.020  58.250  1.00  0.00           C
ATOM   3529  HA  THR A 873      67.880  34.160  58.800  1.00  0.00           H
ATOM   3530  CB  THR A 873      68.650  34.500  56.900  1.00  0.00           C
ATOM   3531  HB  THR A 873      69.080  35.350  56.310  1.00  0.00           H
ATOM   3532  OG1 THR A 873      67.500  33.900  56.310  1.00  0.00           O
ATOM   3533  HG1 THR A 873      66.920  34.570  55.940  1.00  0.00           H
ATOM   3534  CG2 THR A 873      69.700  33.430  57.000  1.00  0.00           C
ATOM   3535 HG21 THR A 873      69.690  32.900  57.970  1.00  0.00           H
ATOM   3536 HG22 THR A 873      70.690  33.910  56.920  1.00  0.00           H
ATOM   3537 HG23 THR A 873      69.780  32.730  56.140  1.00  0.00           H
ATOM   3538  C   THR A 873      69.490  35.550  58.960  1.00  0.00           C
ATOM   3539  O   THR A 873      70.130  34.820  59.710  1.00  0.00           O
ATOM   3540  N   ILE A 874      69.830  36.810  58.660  1.00  0.00           N
ATOM   3541  HN  ILE A 874      69.230  37.380  58.100  1.00  0.00           H
ATOM   3542  CA  ILE A 874      70.970  37.350  59.320  1.00  0.00           C
ATOM   3543  HA  ILE A 874      71.770  36.650  59.190  1.00  0.00           H
ATOM   3544  CB  ILE A 874      71.350  38.750  58.730  1.00  0.00           C
ATOM   3545  HB  ILE A 874      70.430  39.370  58.730  1.00  0.00           H
ATOM   3546  CG2 ILE A 874      72.470  39.540  59.570  1.00  0.00           C
ATOM   3547 HG21 ILE A 874      72.270  39.470  60.670  1.00  0.00           H
ATOM   3548 HG22 ILE A 874      72.460  40.640  59.370  1.00  0.00           H
ATOM   3549 HG23 ILE A 874      73.420  39.030  59.310  1.00  0.00           H
ATOM   3550  CG1 ILE A 874      71.840  38.630  57.210  1.00  0.00           C
ATOM   3551 HG11 ILE A 874      71.050  38.190  56.560  1.00  0.00           H
ATOM   3552 HG12 ILE A 874      72.840  38.150  57.180  1.00  0.00           H
ATOM   3553  CD  ILE A 874      72.130  40.000  56.620  1.00  0.00           C
ATOM   3554  HD1 ILE A 874      73.030  40.500  57.050  1.00  0.00           H
ATOM   3555  HD2 ILE A 874      71.220  40.630  56.660  1.00  0.00           H
ATOM   3556  HD3 ILE A 874      72.320  39.860  55.530  1.00  0.00           H
ATOM   3557  C   ILE A 874      70.850  37.450  60.840  1.00  0.00           C
ATOM   3558  O   ILE A 874      71.750  37.110  61.610  1.00  0.00           O
ATOM   3559  N   ASP A 875      69.690  37.890  61.360  1.00  0.00           N
ATOM   3560  HN  ASP A 875      68.970  38.260  60.790  1.00  0.00           H
ATOM   3561  CA  ASP A 875      69.320  37.900  62.750  1.00  0.00           C
ATOM   3562  HA  ASP A 875      70.080  38.260  63.420  1.00  0.00           H
ATOM   3563  CB  ASP A 875      67.970  38.730  62.780  1.00  0.00           C
ATOM   3564  HB1 ASP A 875      67.110  38.200  62.330  1.00  0.00           H
ATOM   3565  HB2 ASP A 875      68.220  39.570  62.110  1.00  0.00           H
ATOM   3566  CG  ASP A 875      67.600  39.200  64.120  1.00  0.00           C
ATOM   3567  OD1 ASP A 875      66.480  39.820  64.250  1.00  0.00           O
ATOM   3568  OD2 ASP A 875      68.410  39.100  65.090  1.00  0.00           O
ATOM   3569  C   ASP A 875      69.290  36.490  63.320  1.00  0.00           C
ATOM   3570  O   ASP A 875      69.750  36.210  64.400  1.00  0.00           O
ATOM   3571  N   TYR A 876      68.820  35.420  62.590  1.00  0.00           N
ATOM   3572  HN  TYR A 876      68.320  35.500  61.740  1.00  0.00           H
ATOM   3573  CA  TYR A 876      68.940  34.040  63.060  1.00  0.00           C
ATOM   3574  HA  TYR A 876      68.560  33.970  64.080  1.00  0.00           H
ATOM   3575  CB  TYR A 876      68.110  33.240  62.020  1.00  0.00           C
ATOM   3576  HB1 TYR A 876      68.550  33.230  61.000  1.00  0.00           H
ATOM   3577  HB2 TYR A 876      67.100  33.650  61.900  1.00  0.00           H
ATOM   3578  CG  TYR A 876      67.900  31.840  62.500  1.00  0.00           C
ATOM   3579  CD1 TYR A 876      68.790  30.780  62.220  1.00  0.00           C
ATOM   3580  HD1 TYR A 876      69.680  30.930  61.640  1.00  0.00           H
ATOM   3581  CE1 TYR A 876      68.490  29.470  62.740  1.00  0.00           C
ATOM   3582  HE1 TYR A 876      69.140  28.650  62.510  1.00  0.00           H
ATOM   3583  CZ  TYR A 876      67.320  29.180  63.560  1.00  0.00           C
ATOM   3584  OH  TYR A 876      67.080  27.870  63.960  1.00  0.00           O
ATOM   3585  HH  TYR A 876      67.880  27.360  63.920  1.00  0.00           H
ATOM   3586  CD2 TYR A 876      66.780  31.560  63.350  1.00  0.00           C
ATOM   3587  HD2 TYR A 876      66.140  32.370  63.650  1.00  0.00           H
ATOM   3588  CE2 TYR A 876      66.440  30.240  63.810  1.00  0.00           C
ATOM   3589  HE2 TYR A 876      65.540  30.020  64.360  1.00  0.00           H
ATOM   3590  C   TYR A 876      70.430  33.490  63.230  1.00  0.00           C
ATOM   3591  O   TYR A 876      70.820  32.940  64.260  1.00  0.00           O
ATOM   3592  N   LEU A 877      71.280  33.700  62.260  1.00  0.00           N
ATOM   3593  HN  LEU A 877      71.060  34.200  61.430  1.00  0.00           H
ATOM   3594  CA  LEU A 877      72.730  33.300  62.320  1.00  0.00           C
ATOM   3595  HA  LEU A 877      72.740  32.350  62.840  1.00  0.00           H
ATOM   3596  CB  LEU A 877      73.310  33.390  60.840  1.00  0.00           C
ATOM   3597  HB1 LEU A 877      74.420  33.410  60.780  1.00  0.00           H
ATOM   3598  HB2 LEU A 877      72.910  34.380  60.550  1.00  0.00           H
ATOM   3599  CG  LEU A 877      72.860  32.330  59.810  1.00  0.00           C
ATOM   3600  HG  LEU A 877      71.750  32.240  59.850  1.00  0.00           H
ATOM   3601  CD1 LEU A 877      73.210  32.680  58.360  1.00  0.00           C
ATOM   3602 HD11 LEU A 877      72.510  33.420  57.920  1.00  0.00           H
ATOM   3603 HD12 LEU A 877      73.140  31.720  57.790  1.00  0.00           H
ATOM   3604 HD13 LEU A 877      74.260  33.010  58.220  1.00  0.00           H
ATOM   3605  CD2 LEU A 877      73.400  31.010  60.210  1.00  0.00           C
ATOM   3606 HD21 LEU A 877      74.500  30.960  60.090  1.00  0.00           H
ATOM   3607 HD22 LEU A 877      73.080  30.120  59.620  1.00  0.00           H
ATOM   3608 HD23 LEU A 877      73.040  30.790  61.240  1.00  0.00           H
ATOM   3609  C   LEU A 877      73.550  34.200  63.250  1.00  0.00           C
ATOM   3610  O   LEU A 877      74.470  33.810  64.030  1.00  0.00           O
ATOM   3611  N   VAL A 878      73.290  35.500  63.300  1.00  0.00           N
ATOM   3612  HN  VAL A 878      72.590  35.940  62.740  1.00  0.00           H
ATOM   3613  CA  VAL A 878      74.140  36.390  64.140  1.00  0.00           C
ATOM   3614  HA  VAL A 878      74.870  35.920  64.790  1.00  0.00           H
ATOM   3615  CB  VAL A 878      74.980  37.330  63.140  1.00  0.00           C
ATOM   3616  HB  VAL A 878      74.280  37.910  62.500  1.00  0.00           H
ATOM   3617  CG1 VAL A 878      75.960  38.230  63.950  1.00  0.00           C
ATOM   3618 HG11 VAL A 878      76.420  37.700  64.810  1.00  0.00           H
ATOM   3619 HG12 VAL A 878      75.430  39.100  64.380  1.00  0.00           H
ATOM   3620 HG13 VAL A 878      76.740  38.630  63.270  1.00  0.00           H
ATOM   3621  CG2 VAL A 878      75.900  36.580  62.200  1.00  0.00           C
ATOM   3622 HG21 VAL A 878      75.200  35.910  61.660  1.00  0.00           H
ATOM   3623 HG22 VAL A 878      76.600  35.990  62.830  1.00  0.00           H
ATOM   3624 HG23 VAL A 878      76.510  37.240  61.540  1.00  0.00           H
ATOM   3625  C   VAL A 878      73.480  37.300  65.100  1.00  0.00           C
ATOM   3626  O   VAL A 878      74.060  37.650  66.100  1.00  0.00           O
ATOM   3627  N   GLY A 879      72.260  37.810  64.760  1.00  0.00           N
ATOM   3628  HN  GLY A 879      72.000  37.750  63.790  1.00  0.00           H
ATOM   3629  CA  GLY A 879      71.570  38.790  65.570  1.00  0.00           C
ATOM   3630  HA1 GLY A 879      71.930  38.670  66.580  1.00  0.00           H
ATOM   3631  HA2 GLY A 879      70.510  38.560  65.470  1.00  0.00           H
ATOM   3632  C   GLY A 879      71.760  40.190  65.240  1.00  0.00           C
ATOM   3633  O   GLY A 879      72.850  40.660  65.450  1.00  0.00           O
ATOM   3634  N   VAL A 880      70.670  40.830  64.840  1.00  0.00           N
ATOM   3635  HN  VAL A 880      69.740  40.490  64.830  1.00  0.00           H
ATOM   3636  CA  VAL A 880      70.680  42.260  64.470  1.00  0.00           C
ATOM   3637  HA  VAL A 880      71.690  42.630  64.420  1.00  0.00           H
ATOM   3638  CB  VAL A 880      70.080  42.340  63.030  1.00  0.00           C
ATOM   3639  HB  VAL A 880      69.140  41.750  62.980  1.00  0.00           H
ATOM   3640  CG1 VAL A 880      69.820  43.800  62.570  1.00  0.00           C
ATOM   3641 HG11 VAL A 880      69.460  43.690  61.520  1.00  0.00           H
ATOM   3642 HG12 VAL A 880      70.710  44.460  62.510  1.00  0.00           H
ATOM   3643 HG13 VAL A 880      69.130  44.350  63.260  1.00  0.00           H
ATOM   3644  CG2 VAL A 880      71.030  41.640  62.020  1.00  0.00           C
ATOM   3645 HG21 VAL A 880      72.020  42.130  62.130  1.00  0.00           H
ATOM   3646 HG22 VAL A 880      70.650  41.680  60.970  1.00  0.00           H
ATOM   3647 HG23 VAL A 880      71.000  40.550  62.240  1.00  0.00           H
ATOM   3648  C   VAL A 880      69.930  43.220  65.480  1.00  0.00           C
ATOM   3649  O   VAL A 880      68.710  43.020  65.630  1.00  0.00           O
ATOM   3650  N   PRO A 881      70.480  44.250  66.180  1.00  0.00           N
ATOM   3651  CD  PRO A 881      71.900  44.280  66.530  1.00  0.00           C
ATOM   3652  HD1 PRO A 881      72.350  44.790  65.660  1.00  0.00           H
ATOM   3653  HD2 PRO A 881      72.320  43.250  66.610  1.00  0.00           H
ATOM   3654  CA  PRO A 881      69.750  45.070  67.050  1.00  0.00           C
ATOM   3655  HA  PRO A 881      69.250  44.440  67.770  1.00  0.00           H
ATOM   3656  CB  PRO A 881      70.800  45.990  67.740  1.00  0.00           C
ATOM   3657  HB1 PRO A 881      70.550  46.090  68.820  1.00  0.00           H
ATOM   3658  HB2 PRO A 881      70.930  46.930  67.150  1.00  0.00           H
ATOM   3659  CG  PRO A 881      72.110  45.180  67.720  1.00  0.00           C
ATOM   3660  HG1 PRO A 881      72.990  45.830  67.490  1.00  0.00           H
ATOM   3661  HG2 PRO A 881      72.330  44.590  68.630  1.00  0.00           H
ATOM   3662  C   PRO A 881      68.510  45.760  66.540  1.00  0.00           C
ATOM   3663  O   PRO A 881      68.740  46.450  65.530  1.00  0.00           O
ATOM   3664  N   SER A 882      67.350  45.700  67.130  1.00  0.00           N
ATOM   3665  HN  SER A 882      67.300  45.260  68.040  1.00  0.00           H
ATOM   3666  CA  SER A 882      66.120  46.140  66.520  1.00  0.00           C
ATOM   3667  HA  SER A 882      66.220  47.220  66.450  1.00  0.00           H
ATOM   3668  CB  SER A 882      65.930  45.490  65.120  1.00  0.00           C
ATOM   3669  HB1 SER A 882      64.870  45.370  64.830  1.00  0.00           H
ATOM   3670  HB2 SER A 882      66.380  44.480  65.080  1.00  0.00           H
ATOM   3671  OG  SER A 882      66.470  46.310  64.080  1.00  0.00           O
ATOM   3672  HG1 SER A 882      67.410  46.450  64.200  1.00  0.00           H
ATOM   3673  C   SER A 882      64.940  45.780  67.310  1.00  0.00           C
ATOM   3674  O   SER A 882      64.980  44.610  67.780  1.00  0.00           O
ATOM   3675  N   PRO A 883      63.850  46.640  67.460  1.00  0.00           N
ATOM   3676  CD  PRO A 883      63.810  47.990  66.860  1.00  0.00           C
ATOM   3677  HD1 PRO A 883      64.360  48.150  65.910  1.00  0.00           H
ATOM   3678  HD2 PRO A 883      64.150  48.820  67.510  1.00  0.00           H
ATOM   3679  CA  PRO A 883      62.540  46.050  67.780  1.00  0.00           C
ATOM   3680  HA  PRO A 883      62.620  45.710  68.810  1.00  0.00           H
ATOM   3681  CB  PRO A 883      61.510  47.260  67.540  1.00  0.00           C
ATOM   3682  HB1 PRO A 883      61.290  47.730  68.520  1.00  0.00           H
ATOM   3683  HB2 PRO A 883      60.560  47.050  67.000  1.00  0.00           H
ATOM   3684  CG  PRO A 883      62.330  48.170  66.620  1.00  0.00           C
ATOM   3685  HG1 PRO A 883      62.010  47.940  65.570  1.00  0.00           H
ATOM   3686  HG2 PRO A 883      62.060  49.220  66.880  1.00  0.00           H
ATOM   3687  C   PRO A 883      62.000  44.790  66.980  1.00  0.00           C
ATOM   3688  O   PRO A 883      62.250  44.690  65.790  1.00  0.00           O
ATOM   3689  N   LYS A 884      61.440  43.770  67.630  1.00  0.00           N
ATOM   3690  HN  LYS A 884      61.220  43.960  68.580  1.00  0.00           H
ATOM   3691  CA  LYS A 884      60.790  42.630  67.020  1.00  0.00           C
ATOM   3692  HA  LYS A 884      61.120  42.530  66.000  1.00  0.00           H
ATOM   3693  CB  LYS A 884      60.990  41.330  67.870  1.00  0.00           C
ATOM   3694  HB1 LYS A 884      60.460  40.410  67.520  1.00  0.00           H
ATOM   3695  HB2 LYS A 884      60.690  41.510  68.930  1.00  0.00           H
ATOM   3696  CG  LYS A 884      62.480  40.960  68.030  1.00  0.00           C
ATOM   3697  HG1 LYS A 884      62.520  40.030  68.640  1.00  0.00           H
ATOM   3698  HG2 LYS A 884      63.050  41.780  68.520  1.00  0.00           H
ATOM   3699  CD  LYS A 884      63.150  40.580  66.610  1.00  0.00           C
ATOM   3700  HD1 LYS A 884      63.790  41.380  66.190  1.00  0.00           H
ATOM   3701  HD2 LYS A 884      62.320  40.440  65.880  1.00  0.00           H
ATOM   3702  CE  LYS A 884      63.970  39.230  66.770  1.00  0.00           C
ATOM   3703  HE1 LYS A 884      63.320  38.410  67.150  1.00  0.00           H
ATOM   3704  HE2 LYS A 884      64.790  39.480  67.490  1.00  0.00           H
ATOM   3705  NZ  LYS A 884      64.530  38.710  65.550  1.00  0.00           N
ATOM   3706  HZ1 LYS A 884      63.770  38.450  64.890  1.00  0.00           H
ATOM   3707  HZ2 LYS A 884      65.070  37.850  65.790  1.00  0.00           H
ATOM   3708  HZ3 LYS A 884      65.240  39.340  65.120  1.00  0.00           H
ATOM   3709  C   LYS A 884      59.250  42.900  67.120  1.00  0.00           C
ATOM   3710  O   LYS A 884      58.740  43.610  67.960  1.00  0.00           O
ATOM   3711  N   LEU A 885      58.540  42.460  66.070  1.00  0.00           N
ATOM   3712  HN  LEU A 885      59.040  42.170  65.260  1.00  0.00           H
ATOM   3713  CA  LEU A 885      57.100  42.570  66.070  1.00  0.00           C
ATOM   3714  HA  LEU A 885      56.860  43.620  66.180  1.00  0.00           H
ATOM   3715  CB  LEU A 885      56.730  42.180  64.630  1.00  0.00           C
ATOM   3716  HB1 LEU A 885      57.260  41.250  64.310  1.00  0.00           H
ATOM   3717  HB2 LEU A 885      57.110  42.990  63.980  1.00  0.00           H
ATOM   3718  CG  LEU A 885      55.190  41.910  64.450  1.00  0.00           C
ATOM   3719  HG  LEU A 885      54.870  41.090  65.100  1.00  0.00           H
ATOM   3720  CD1 LEU A 885      54.300  43.240  64.740  1.00  0.00           C
ATOM   3721 HD11 LEU A 885      54.820  43.700  65.600  1.00  0.00           H
ATOM   3722 HD12 LEU A 885      53.290  42.910  65.040  1.00  0.00           H
ATOM   3723 HD13 LEU A 885      54.270  43.910  63.850  1.00  0.00           H
ATOM   3724  CD2 LEU A 885      54.930  41.290  63.050  1.00  0.00           C
ATOM   3725 HD21 LEU A 885      55.430  41.790  62.200  1.00  0.00           H
ATOM   3726 HD22 LEU A 885      53.860  41.160  62.800  1.00  0.00           H
ATOM   3727 HD23 LEU A 885      55.380  40.270  63.050  1.00  0.00           H
ATOM   3728  C   LEU A 885      56.450  41.700  67.130  1.00  0.00           C
ATOM   3729  O   LEU A 885      56.920  40.660  67.530  1.00  0.00           O
ATOM   3730  N   HSD A 886      55.220  42.100  67.730  1.00  0.00           N
ATOM   3731  HN  HSD A 886      54.790  42.980  67.530  1.00  0.00           H
ATOM   3732  CA  HSD A 886      54.490  41.390  68.780  1.00  0.00           C
ATOM   3733  HA  HSD A 886      55.120  40.560  69.100  1.00  0.00           H
ATOM   3734  CB  HSD A 886      54.270  42.210  69.990  1.00  0.00           C
ATOM   3735  HB1 HSD A 886      53.740  41.680  70.810  1.00  0.00           H
ATOM   3736  HB2 HSD A 886      53.520  43.030  69.930  1.00  0.00           H
ATOM   3737  ND1 HSD A 886      56.030  44.050  70.330  1.00  0.00           N
ATOM   3738  HD1 HSD A 886      55.760  44.630  69.570  1.00  0.00           H
ATOM   3739  CG  HSD A 886      55.500  42.780  70.650  1.00  0.00           C
ATOM   3740  CE1 HSD A 886      56.870  44.380  71.290  1.00  0.00           C
ATOM   3741  HE1 HSD A 886      57.490  45.280  71.320  1.00  0.00           H
ATOM   3742  NE2 HSD A 886      56.960  43.420  72.270  1.00  0.00           N
ATOM   3743  CD2 HSD A 886      55.990  42.450  71.840  1.00  0.00           C
ATOM   3744  HD2 HSD A 886      55.720  41.610  72.460  1.00  0.00           H
ATOM   3745  C   HSD A 886      53.180  40.850  68.190  1.00  0.00           C
ATOM   3746  O   HSD A 886      52.300  41.630  67.730  1.00  0.00           O
ATOM   3747  N   VAL A 887      52.910  39.560  68.240  1.00  0.00           N
ATOM   3748  HN  VAL A 887      53.660  39.000  68.580  1.00  0.00           H
ATOM   3749  CA  VAL A 887      51.690  38.990  67.590  1.00  0.00           C
ATOM   3750  HA  VAL A 887      50.910  39.710  67.410  1.00  0.00           H
ATOM   3751  CB  VAL A 887      51.870  38.270  66.200  1.00  0.00           C
ATOM   3752  HB  VAL A 887      50.870  37.970  65.830  1.00  0.00           H
ATOM   3753  CG1 VAL A 887      52.560  39.300  65.350  1.00  0.00           C
ATOM   3754 HG11 VAL A 887      52.700  38.850  64.350  1.00  0.00           H
ATOM   3755 HG12 VAL A 887      53.600  39.510  65.680  1.00  0.00           H
ATOM   3756 HG13 VAL A 887      51.980  40.240  65.350  1.00  0.00           H
ATOM   3757  CG2 VAL A 887      52.700  36.980  66.300  1.00  0.00           C
ATOM   3758 HG21 VAL A 887      53.740  37.140  66.680  1.00  0.00           H
ATOM   3759 HG22 VAL A 887      52.860  36.530  65.300  1.00  0.00           H
ATOM   3760 HG23 VAL A 887      52.200  36.240  66.950  1.00  0.00           H
ATOM   3761  C   VAL A 887      50.960  38.040  68.580  1.00  0.00           C
ATOM   3762  O   VAL A 887      51.680  37.400  69.400  1.00  0.00           O
ATOM   3763  N   PRO A 888      49.630  38.010  68.700  1.00  0.00           N
ATOM   3764  CD  PRO A 888      48.730  38.670  67.790  1.00  0.00           C
ATOM   3765  HD1 PRO A 888      49.090  38.630  66.740  1.00  0.00           H
ATOM   3766  HD2 PRO A 888      48.670  39.740  68.090  1.00  0.00           H
ATOM   3767  CA  PRO A 888      48.950  37.060  69.590  1.00  0.00           C
ATOM   3768  HA  PRO A 888      49.270  37.240  70.610  1.00  0.00           H
ATOM   3769  CB  PRO A 888      47.490  37.480  69.410  1.00  0.00           C
ATOM   3770  HB1 PRO A 888      47.350  38.350  70.090  1.00  0.00           H
ATOM   3771  HB2 PRO A 888      46.850  36.670  69.830  1.00  0.00           H
ATOM   3772  CG  PRO A 888      47.430  37.870  67.900  1.00  0.00           C
ATOM   3773  HG1 PRO A 888      47.470  36.980  67.230  1.00  0.00           H
ATOM   3774  HG2 PRO A 888      46.640  38.540  67.550  1.00  0.00           H
ATOM   3775  C   PRO A 888      49.170  35.580  69.310  1.00  0.00           C
ATOM   3776  O   PRO A 888      49.070  35.200  68.150  1.00  0.00           O
ATOM   3777  N   GLU A 889      49.620  34.800  70.330  1.00  0.00           N
ATOM   3778  HN  GLU A 889      49.820  35.200  71.220  1.00  0.00           H
ATOM   3779  CA  GLU A 889      49.770  33.320  70.220  1.00  0.00           C
ATOM   3780  HA  GLU A 889      49.750  33.050  69.170  1.00  0.00           H
ATOM   3781  CB  GLU A 889      51.060  32.990  70.960  1.00  0.00           C
ATOM   3782  HB1 GLU A 889      51.320  31.920  70.930  1.00  0.00           H
ATOM   3783  HB2 GLU A 889      50.880  33.170  72.040  1.00  0.00           H
ATOM   3784  CG  GLU A 889      52.270  33.750  70.410  1.00  0.00           C
ATOM   3785  HG1 GLU A 889      52.260  34.830  70.690  1.00  0.00           H
ATOM   3786  HG2 GLU A 889      52.280  33.620  69.320  1.00  0.00           H
ATOM   3787  CD  GLU A 889      53.560  33.190  70.900  1.00  0.00           C
ATOM   3788  OE1 GLU A 889      54.240  33.930  71.700  1.00  0.00           O
ATOM   3789  OE2 GLU A 889      53.930  32.080  70.520  1.00  0.00           O
ATOM   3790  C   GLU A 889      48.670  32.580  70.740  1.00  0.00           C
ATOM   3791  O   GLU A 889      48.020  33.120  71.600  1.00  0.00           O
ATOM   3792  N   LYS A 890      48.430  31.310  70.240  1.00  0.00           N
ATOM   3793  HN  LYS A 890      49.160  30.960  69.660  1.00  0.00           H
ATOM   3794  CA  LYS A 890      47.410  30.350  70.640  1.00  0.00           C
ATOM   3795  HA  LYS A 890      47.770  29.510  70.060  1.00  0.00           H
ATOM   3796  CB  LYS A 890      47.270  29.940  72.200  1.00  0.00           C
ATOM   3797  HB1 LYS A 890      46.520  29.120  72.320  1.00  0.00           H
ATOM   3798  HB2 LYS A 890      46.930  30.740  72.890  1.00  0.00           H
ATOM   3799  CG  LYS A 890      48.680  29.570  72.760  1.00  0.00           C
ATOM   3800  HG1 LYS A 890      49.400  30.400  72.620  1.00  0.00           H
ATOM   3801  HG2 LYS A 890      49.020  28.710  72.140  1.00  0.00           H
ATOM   3802  CD  LYS A 890      48.660  29.120  74.210  1.00  0.00           C
ATOM   3803  HD1 LYS A 890      47.740  28.500  74.370  1.00  0.00           H
ATOM   3804  HD2 LYS A 890      48.330  30.020  74.790  1.00  0.00           H
ATOM   3805  CE  LYS A 890      49.900  28.410  74.660  1.00  0.00           C
ATOM   3806  HE1 LYS A 890      50.760  29.090  74.440  1.00  0.00           H
ATOM   3807  HE2 LYS A 890      49.940  27.470  74.070  1.00  0.00           H
ATOM   3808  NZ  LYS A 890      49.830  28.030  76.060  1.00  0.00           N
ATOM   3809  HZ1 LYS A 890      49.820  28.950  76.560  1.00  0.00           H
ATOM   3810  HZ2 LYS A 890      50.540  27.330  76.330  1.00  0.00           H
ATOM   3811  HZ3 LYS A 890      48.900  27.640  76.290  1.00  0.00           H
ATOM   3812  C   LYS A 890      46.040  30.630  69.960  1.00  0.00           C
ATOM   3813  O   LYS A 890      44.970  30.090  70.240  1.00  0.00           O
ATOM   3814  N   PHE A 891      46.080  31.360  68.840  1.00  0.00           N
ATOM   3815  HN  PHE A 891      46.990  31.610  68.510  1.00  0.00           H
ATOM   3816  CA  PHE A 891      44.900  31.670  67.940  1.00  0.00           C
ATOM   3817  HA  PHE A 891      45.370  32.200  67.130  1.00  0.00           H
ATOM   3818  CB  PHE A 891      44.320  30.350  67.290  1.00  0.00           C
ATOM   3819  HB1 PHE A 891      43.780  29.740  68.050  1.00  0.00           H
ATOM   3820  HB2 PHE A 891      45.020  29.630  66.830  1.00  0.00           H
ATOM   3821  CG  PHE A 891      43.320  30.750  66.280  1.00  0.00           C
ATOM   3822  CD1 PHE A 891      42.000  30.210  66.380  1.00  0.00           C
ATOM   3823  HD1 PHE A 891      41.690  29.690  67.280  1.00  0.00           H
ATOM   3824  CE1 PHE A 891      40.920  30.430  65.500  1.00  0.00           C
ATOM   3825  HE1 PHE A 891      39.890  30.140  65.660  1.00  0.00           H
ATOM   3826  CZ  PHE A 891      41.250  31.210  64.370  1.00  0.00           C
ATOM   3827  HZ  PHE A 891      40.460  31.450  63.670  1.00  0.00           H
ATOM   3828  CD2 PHE A 891      43.590  31.430  65.090  1.00  0.00           C
ATOM   3829  HD2 PHE A 891      44.600  31.780  64.900  1.00  0.00           H
ATOM   3830  CE2 PHE A 891      42.550  31.620  64.150  1.00  0.00           C
ATOM   3831  HE2 PHE A 891      42.750  32.290  63.320  1.00  0.00           H
ATOM   3832  C   PHE A 891      43.930  32.600  68.670  1.00  0.00           C
ATOM   3833  O   PHE A 891      42.770  32.290  68.740  1.00  0.00           O
ATOM   3834  N   GLU A 892      44.370  33.740  69.180  1.00  0.00           N
ATOM   3835  HN  GLU A 892      45.360  33.840  69.230  1.00  0.00           H
ATOM   3836  CA  GLU A 892      43.440  34.750  69.790  1.00  0.00           C
ATOM   3837  HA  GLU A 892      42.460  34.300  69.760  1.00  0.00           H
ATOM   3838  CB  GLU A 892      43.940  34.980  71.260  1.00  0.00           C
ATOM   3839  HB1 GLU A 892      43.440  35.850  71.730  1.00  0.00           H
ATOM   3840  HB2 GLU A 892      45.040  35.120  71.250  1.00  0.00           H
ATOM   3841  CG  GLU A 892      43.860  33.660  72.110  1.00  0.00           C
ATOM   3842  HG1 GLU A 892      44.650  32.950  71.810  1.00  0.00           H
ATOM   3843  HG2 GLU A 892      42.900  33.170  71.880  1.00  0.00           H
ATOM   3844  CD  GLU A 892      43.920  33.900  73.600  1.00  0.00           C
ATOM   3845  OE1 GLU A 892      43.090  34.600  74.160  1.00  0.00           O
ATOM   3846  OE2 GLU A 892      44.780  33.260  74.260  1.00  0.00           O
ATOM   3847  C   GLU A 892      43.710  36.020  68.950  1.00  0.00           C
ATOM   3848  O   GLU A 892      44.790  36.100  68.410  1.00  0.00           O
ATOM   3849  N   PRO A 893      42.710  36.860  68.860  1.00  0.00           N
ATOM   3850  CD  PRO A 893      41.390  36.650  69.310  1.00  0.00           C
ATOM   3851  HD1 PRO A 893      41.310  36.720  70.420  1.00  0.00           H
ATOM   3852  HD2 PRO A 893      41.090  35.610  69.070  1.00  0.00           H
ATOM   3853  CA  PRO A 893      42.930  38.190  68.410  1.00  0.00           C
ATOM   3854  HA  PRO A 893      43.220  38.060  67.370  1.00  0.00           H
ATOM   3855  CB  PRO A 893      41.580  38.880  68.600  1.00  0.00           C
ATOM   3856  HB1 PRO A 893      41.260  39.490  67.730  1.00  0.00           H
ATOM   3857  HB2 PRO A 893      41.450  39.520  69.500  1.00  0.00           H
ATOM   3858  CG  PRO A 893      40.560  37.790  68.670  1.00  0.00           C
ATOM   3859  HG1 PRO A 893      39.710  38.110  69.310  1.00  0.00           H
ATOM   3860  HG2 PRO A 893      40.390  37.370  67.660  1.00  0.00           H
ATOM   3861  C   PRO A 893      44.060  39.020  69.000  1.00  0.00           C
ATOM   3862  O   PRO A 893      44.540  38.710  70.070  1.00  0.00           O
ATOM   3863  N   THR A 894      44.540  40.030  68.320  1.00  0.00           N
ATOM   3864  HN  THR A 894      44.360  40.230  67.370  1.00  0.00           H
ATOM   3865  CA  THR A 894      45.440  40.960  68.980  1.00  0.00           C
ATOM   3866  HA  THR A 894      46.240  40.430  69.470  1.00  0.00           H
ATOM   3867  CB  THR A 894      46.160  41.930  67.990  1.00  0.00           C
ATOM   3868  HB  THR A 894      45.490  42.740  67.650  1.00  0.00           H
ATOM   3869  OG1 THR A 894      46.520  41.240  66.840  1.00  0.00           O
ATOM   3870  HG1 THR A 894      45.700  41.140  66.350  1.00  0.00           H
ATOM   3871  CG2 THR A 894      47.410  42.590  68.590  1.00  0.00           C
ATOM   3872 HG21 THR A 894      48.120  41.860  69.030  1.00  0.00           H
ATOM   3873 HG22 THR A 894      47.100  43.250  69.400  1.00  0.00           H
ATOM   3874 HG23 THR A 894      47.930  43.250  67.850  1.00  0.00           H
ATOM   3875  C   THR A 894      44.720  41.880  70.070  1.00  0.00           C
ATOM   3876  O   THR A 894      45.220  42.170  71.150  1.00  0.00           O
ATOM   3877  N   HSD A 895      43.480  42.250  69.830  1.00  0.00           N
ATOM   3878  HN  HSD A 895      42.970  41.850  69.080  1.00  0.00           H
ATOM   3879  CA  HSD A 895      42.640  42.970  70.760  1.00  0.00           C
ATOM   3880  HA  HSD A 895      43.140  43.820  71.180  1.00  0.00           H
ATOM   3881  CB  HSD A 895      41.270  43.450  70.140  1.00  0.00           C
ATOM   3882  HB1 HSD A 895      40.960  42.680  69.410  1.00  0.00           H
ATOM   3883  HB2 HSD A 895      41.580  44.410  69.660  1.00  0.00           H
ATOM   3884  ND1 HSD A 895      39.900  44.950  71.780  1.00  0.00           N
ATOM   3885  HD1 HSD A 895      40.600  45.620  72.010  1.00  0.00           H
ATOM   3886  CG  HSD A 895      40.140  43.760  71.050  1.00  0.00           C
ATOM   3887  CE1 HSD A 895      38.640  44.850  72.160  1.00  0.00           C
ATOM   3888  HE1 HSD A 895      38.130  45.510  72.850  1.00  0.00           H
ATOM   3889  NE2 HSD A 895      38.060  43.760  71.820  1.00  0.00           N
ATOM   3890  CD2 HSD A 895      38.970  43.080  71.050  1.00  0.00           C
ATOM   3891  HD2 HSD A 895      38.650  42.160  70.590  1.00  0.00           H
ATOM   3892  C   HSD A 895      42.220  41.980  71.890  1.00  0.00           C
ATOM   3893  O   HSD A 895      41.950  40.780  71.620  1.00  0.00           O
ATOM   3894  N   PRO A 896      42.050  42.310  73.150  1.00  0.00           N
ATOM   3895  CD  PRO A 896      42.440  43.620  73.730  1.00  0.00           C
ATOM   3896  HD1 PRO A 896      41.670  44.420  73.780  1.00  0.00           H
ATOM   3897  HD2 PRO A 896      43.350  44.010  73.220  1.00  0.00           H
ATOM   3898  CA  PRO A 896      42.080  41.260  74.180  1.00  0.00           C
ATOM   3899  HA  PRO A 896      42.340  40.310  73.750  1.00  0.00           H
ATOM   3900  CB  PRO A 896      43.060  41.820  75.240  1.00  0.00           C
ATOM   3901  HB1 PRO A 896      44.090  41.530  74.930  1.00  0.00           H
ATOM   3902  HB2 PRO A 896      42.870  41.360  76.230  1.00  0.00           H
ATOM   3903  CG  PRO A 896      42.820  43.360  75.180  1.00  0.00           C
ATOM   3904  HG1 PRO A 896      42.020  43.550  75.930  1.00  0.00           H
ATOM   3905  HG2 PRO A 896      43.760  43.840  75.530  1.00  0.00           H
ATOM   3906  C   PRO A 896      40.660  41.100  74.830  1.00  0.00           C
ATOM   3907  O   PRO A 896      40.460  40.150  75.570  1.00  0.00           O
ATOM   3908  N   GLU A 897      39.700  42.030  74.570  1.00  0.00           N
ATOM   3909  HN  GLU A 897      39.870  42.820  73.990  1.00  0.00           H
ATOM   3910  CA  GLU A 897      38.540  42.130  75.470  1.00  0.00           C
ATOM   3911  HA  GLU A 897      38.860  41.980  76.490  1.00  0.00           H
ATOM   3912  CB  GLU A 897      37.950  43.510  75.400  1.00  0.00           C
ATOM   3913  HB1 GLU A 897      37.080  43.410  76.090  1.00  0.00           H
ATOM   3914  HB2 GLU A 897      37.400  43.710  74.450  1.00  0.00           H
ATOM   3915  CG  GLU A 897      38.870  44.760  75.570  1.00  0.00           C
ATOM   3916  HG1 GLU A 897      39.730  44.700  74.870  1.00  0.00           H
ATOM   3917  HG2 GLU A 897      39.280  44.670  76.600  1.00  0.00           H
ATOM   3918  CD  GLU A 897      38.220  46.040  75.390  1.00  0.00           C
ATOM   3919  OE1 GLU A 897      37.220  46.360  76.090  1.00  0.00           O
ATOM   3920  OE2 GLU A 897      38.740  46.840  74.620  1.00  0.00           O
ATOM   3921  C   GLU A 897      37.530  41.040  75.110  1.00  0.00           C
ATOM   3922  O   GLU A 897      36.600  40.780  75.890  1.00  0.00           O
ATOM   3923  N   ARG A 898      37.770  40.290  73.970  1.00  0.00           N
ATOM   3924  HN  ARG A 898      38.580  40.310  73.390  1.00  0.00           H
ATOM   3925  CA  ARG A 898      36.840  39.270  73.520  1.00  0.00           C
ATOM   3926  HA  ARG A 898      36.510  38.770  74.420  1.00  0.00           H
ATOM   3927  CB  ARG A 898      35.730  39.910  72.690  1.00  0.00           C
ATOM   3928  HB1 ARG A 898      35.130  40.590  73.340  1.00  0.00           H
ATOM   3929  HB2 ARG A 898      34.970  39.180  72.330  1.00  0.00           H
ATOM   3930  CG  ARG A 898      36.210  40.810  71.470  1.00  0.00           C
ATOM   3931  HG1 ARG A 898      37.230  40.600  71.100  1.00  0.00           H
ATOM   3932  HG2 ARG A 898      36.310  41.890  71.730  1.00  0.00           H
ATOM   3933  CD  ARG A 898      35.290  40.710  70.210  1.00  0.00           C
ATOM   3934  HD1 ARG A 898      34.250  41.010  70.460  1.00  0.00           H
ATOM   3935  HD2 ARG A 898      35.170  39.660  69.850  1.00  0.00           H
ATOM   3936  NE  ARG A 898      35.780  41.680  69.130  1.00  0.00           N
ATOM   3937  HE  ARG A 898      35.630  42.660  69.280  1.00  0.00           H
ATOM   3938  CZ  ARG A 898      36.680  41.400  68.160  1.00  0.00           C
ATOM   3939  NH1 ARG A 898      37.040  40.200  67.830  1.00  0.00           N
ATOM   3940 HH11 ARG A 898      37.680  40.030  67.070  1.00  0.00           H
ATOM   3941 HH12 ARG A 898      36.990  39.490  68.530  1.00  0.00           H
ATOM   3942  NH2 ARG A 898      37.230  42.420  67.620  1.00  0.00           N
ATOM   3943 HH21 ARG A 898      38.040  42.300  67.050  1.00  0.00           H
ATOM   3944 HH22 ARG A 898      36.950  43.340  67.890  1.00  0.00           H
ATOM   3945  C   ARG A 898      37.550  38.330  72.550  1.00  0.00           C
ATOM   3946  O   ARG A 898      38.690  38.610  72.190  1.00  0.00           O
ATOM   3947  N   GLY A 899      36.940  37.240  72.150  1.00  0.00           N
ATOM   3948  HN  GLY A 899      36.010  37.090  72.500  1.00  0.00           H
ATOM   3949  CA  GLY A 899      37.320  36.220  71.180  1.00  0.00           C
ATOM   3950  HA1 GLY A 899      36.700  35.360  71.400  1.00  0.00           H
ATOM   3951  HA2 GLY A 899      38.390  36.100  71.270  1.00  0.00           H
ATOM   3952  C   GLY A 899      37.250  36.680  69.700  1.00  0.00           C
ATOM   3953  O   GLY A 899      37.270  37.880  69.440  1.00  0.00           O
ATOM   3954  N   TRP A 900      37.140  35.720  68.760  1.00  0.00           N
ATOM   3955  HN  TRP A 900      37.170  34.760  69.020  1.00  0.00           H
ATOM   3956  CA  TRP A 900      37.030  36.010  67.340  1.00  0.00           C
ATOM   3957  HA  TRP A 900      37.870  36.650  67.100  1.00  0.00           H
ATOM   3958  CB  TRP A 900      37.250  34.750  66.330  1.00  0.00           C
ATOM   3959  HB1 TRP A 900      37.050  35.030  65.270  1.00  0.00           H
ATOM   3960  HB2 TRP A 900      36.510  34.000  66.650  1.00  0.00           H
ATOM   3961  CG  TRP A 900      38.660  34.270  66.460  1.00  0.00           C
ATOM   3962  CD1 TRP A 900      39.280  33.250  67.110  1.00  0.00           C
ATOM   3963  HD1 TRP A 900      38.860  32.390  67.620  1.00  0.00           H
ATOM   3964  NE1 TRP A 900      40.640  33.430  66.990  1.00  0.00           N
ATOM   3965  HE1 TRP A 900      41.420  32.870  67.160  1.00  0.00           H
ATOM   3966  CE2 TRP A 900      40.910  34.530  66.250  1.00  0.00           C
ATOM   3967  CD2 TRP A 900      39.740  35.110  65.870  1.00  0.00           C
ATOM   3968  CE3 TRP A 900      39.810  36.250  65.080  1.00  0.00           C
ATOM   3969  HE3 TRP A 900      38.880  36.690  64.740  1.00  0.00           H
ATOM   3970  CZ3 TRP A 900      41.060  36.840  64.810  1.00  0.00           C
ATOM   3971  HZ3 TRP A 900      41.050  37.630  64.070  1.00  0.00           H
ATOM   3972  CZ2 TRP A 900      42.210  34.930  65.800  1.00  0.00           C
ATOM   3973  HZ2 TRP A 900      43.110  34.360  65.950  1.00  0.00           H
ATOM   3974  CH2 TRP A 900      42.200  36.130  65.100  1.00  0.00           C
ATOM   3975  HH2 TRP A 900      43.170  36.530  64.850  1.00  0.00           H
ATOM   3976  C   TRP A 900      35.930  36.810  66.900  1.00  0.00           C
ATOM   3977  O   TRP A 900      36.090  37.690  66.080  1.00  0.00           O
ATOM   3978  N   ILE A 901      34.790  36.560  67.540  1.00  0.00           N
ATOM   3979  HN  ILE A 901      34.830  35.900  68.290  1.00  0.00           H
ATOM   3980  CA  ILE A 901      33.530  36.950  66.950  1.00  0.00           C
ATOM   3981  HA  ILE A 901      33.780  37.200  65.930  1.00  0.00           H
ATOM   3982  CB  ILE A 901      32.410  35.950  67.040  1.00  0.00           C
ATOM   3983  HB  ILE A 901      32.220  35.810  68.130  1.00  0.00           H
ATOM   3984  CG2 ILE A 901      31.000  36.530  66.620  1.00  0.00           C
ATOM   3985 HG21 ILE A 901      30.260  35.720  66.420  1.00  0.00           H
ATOM   3986 HG22 ILE A 901      31.080  37.150  65.700  1.00  0.00           H
ATOM   3987 HG23 ILE A 901      30.590  37.160  67.430  1.00  0.00           H
ATOM   3988  CG1 ILE A 901      32.780  34.630  66.370  1.00  0.00           C
ATOM   3989 HG11 ILE A 901      31.890  33.980  66.540  1.00  0.00           H
ATOM   3990 HG12 ILE A 901      33.670  34.190  66.880  1.00  0.00           H
ATOM   3991  CD  ILE A 901      33.250  34.710  64.920  1.00  0.00           C
ATOM   3992  HD1 ILE A 901      34.210  35.290  64.880  1.00  0.00           H
ATOM   3993  HD2 ILE A 901      32.530  35.290  64.310  1.00  0.00           H
ATOM   3994  HD3 ILE A 901      33.380  33.690  64.500  1.00  0.00           H
ATOM   3995  C   ILE A 901      33.130  38.280  67.620  1.00  0.00           C
ATOM   3996  O   ILE A 901      33.130  38.440  68.830  1.00  0.00           O
ATOM   3997  N   ILE A 902      32.710  39.240  66.760  1.00  0.00           N
ATOM   3998  HN  ILE A 902      32.730  39.020  65.790  1.00  0.00           H
ATOM   3999  CA  ILE A 902      32.260  40.550  67.170  1.00  0.00           C
ATOM   4000  HA  ILE A 902      32.490  40.770  68.200  1.00  0.00           H
ATOM   4001  CB  ILE A 902      33.170  41.640  66.490  1.00  0.00           C
ATOM   4002  HB  ILE A 902      34.230  41.370  66.650  1.00  0.00           H
ATOM   4003  CG2 ILE A 902      33.050  41.650  64.930  1.00  0.00           C
ATOM   4004 HG21 ILE A 902      32.020  41.920  64.590  1.00  0.00           H
ATOM   4005 HG22 ILE A 902      33.420  40.670  64.590  1.00  0.00           H
ATOM   4006 HG23 ILE A 902      33.670  42.420  64.430  1.00  0.00           H
ATOM   4007  CG1 ILE A 902      32.980  43.030  67.120  1.00  0.00           C
ATOM   4008 HG11 ILE A 902      33.110  42.790  68.190  1.00  0.00           H
ATOM   4009 HG12 ILE A 902      32.000  43.550  67.230  1.00  0.00           H
ATOM   4010  CD  ILE A 902      34.090  43.990  66.720  1.00  0.00           C
ATOM   4011  HD1 ILE A 902      34.170  44.810  67.480  1.00  0.00           H
ATOM   4012  HD2 ILE A 902      33.710  44.570  65.850  1.00  0.00           H
ATOM   4013  HD3 ILE A 902      35.090  43.670  66.410  1.00  0.00           H
ATOM   4014  C   ILE A 902      30.810  40.640  66.800  1.00  0.00           C
ATOM   4015  O   ILE A 902      30.280  40.020  65.900  1.00  0.00           O
ATOM   4016  N   SER A 903      30.050  41.280  67.670  1.00  0.00           N
ATOM   4017  HN  SER A 903      30.450  41.880  68.350  1.00  0.00           H
ATOM   4018  CA  SER A 903      28.600  41.080  67.520  1.00  0.00           C
ATOM   4019  HA  SER A 903      28.280  40.060  67.370  1.00  0.00           H
ATOM   4020  CB  SER A 903      27.730  41.610  68.690  1.00  0.00           C
ATOM   4021  HB1 SER A 903      26.640  41.500  68.490  1.00  0.00           H
ATOM   4022  HB2 SER A 903      28.140  42.640  68.770  1.00  0.00           H
ATOM   4023  OG  SER A 903      27.970  40.950  69.940  1.00  0.00           O
ATOM   4024  HG1 SER A 903      27.820  40.070  69.570  1.00  0.00           H
ATOM   4025  C   SER A 903      28.040  41.920  66.310  1.00  0.00           C
ATOM   4026  O   SER A 903      28.140  43.140  66.450  1.00  0.00           O
ATOM   4027  N   PRO A 904      27.420  41.400  65.260  1.00  0.00           N
ATOM   4028  CD  PRO A 904      27.290  39.900  65.010  1.00  0.00           C
ATOM   4029  HD1 PRO A 904      26.850  39.440  65.910  1.00  0.00           H
ATOM   4030  HD2 PRO A 904      28.250  39.440  64.690  1.00  0.00           H
ATOM   4031  CA  PRO A 904      26.900  42.270  64.220  1.00  0.00           C
ATOM   4032  HA  PRO A 904      27.770  42.720  63.750  1.00  0.00           H
ATOM   4033  CB  PRO A 904      26.430  41.210  63.120  1.00  0.00           C
ATOM   4034  HB1 PRO A 904      27.230  41.040  62.380  1.00  0.00           H
ATOM   4035  HB2 PRO A 904      25.590  41.610  62.520  1.00  0.00           H
ATOM   4036  CG  PRO A 904      26.280  39.910  63.850  1.00  0.00           C
ATOM   4037  HG1 PRO A 904      25.320  39.850  64.400  1.00  0.00           H
ATOM   4038  HG2 PRO A 904      26.390  38.950  63.290  1.00  0.00           H
ATOM   4039  C   PRO A 904      25.890  43.300  64.560  1.00  0.00           C
ATOM   4040  O   PRO A 904      24.780  42.960  64.920  1.00  0.00           O
ATOM   4041  N   LEU A 905      26.230  44.600  64.520  1.00  0.00           N
ATOM   4042  HN  LEU A 905      27.190  44.850  64.440  1.00  0.00           H
ATOM   4043  CA  LEU A 905      25.400  45.810  64.690  1.00  0.00           C
ATOM   4044  HA  LEU A 905      25.980  46.640  64.310  1.00  0.00           H
ATOM   4045  CB  LEU A 905      24.090  45.790  63.870  1.00  0.00           C
ATOM   4046  HB1 LEU A 905      23.400  46.540  64.300  1.00  0.00           H
ATOM   4047  HB2 LEU A 905      23.590  44.830  64.100  1.00  0.00           H
ATOM   4048  CG  LEU A 905      24.210  45.840  62.310  1.00  0.00           C
ATOM   4049  HG  LEU A 905      25.000  45.070  62.150  1.00  0.00           H
ATOM   4050  CD1 LEU A 905      22.760  45.570  61.790  1.00  0.00           C
ATOM   4051 HD11 LEU A 905      22.760  45.560  60.680  1.00  0.00           H
ATOM   4052 HD12 LEU A 905      22.200  46.420  62.230  1.00  0.00           H
ATOM   4053 HD13 LEU A 905      22.320  44.630  62.150  1.00  0.00           H
ATOM   4054  CD2 LEU A 905      24.840  47.140  61.700  1.00  0.00           C
ATOM   4055 HD21 LEU A 905      24.050  47.920  61.850  1.00  0.00           H
ATOM   4056 HD22 LEU A 905      25.020  47.030  60.610  1.00  0.00           H
ATOM   4057 HD23 LEU A 905      25.780  47.310  62.250  1.00  0.00           H
ATOM   4058  C   LEU A 905      25.360  46.140  66.160  1.00  0.00           C
ATOM   4059  O   LEU A 905      25.110  47.310  66.530  1.00  0.00           O
ATOM   4060  N   GLY A 906      25.630  45.160  67.030  1.00  0.00           N
ATOM   4061  HN  GLY A 906      25.740  44.260  66.640  1.00  0.00           H
ATOM   4062  CA  GLY A 906      25.790  45.300  68.490  1.00  0.00           C
ATOM   4063  HA1 GLY A 906      26.580  46.020  68.570  1.00  0.00           H
ATOM   4064  HA2 GLY A 906      26.060  44.340  68.910  1.00  0.00           H
ATOM   4065  C   GLY A 906      24.740  46.070  69.250  1.00  0.00           C
ATOM   4066  O   GLY A 906      23.630  46.080  68.890  1.00  0.00           O
ATOM   4067  N   ASP A 907      25.060  46.580  70.400  1.00  0.00           N
ATOM   4068  HN  ASP A 907      25.950  46.380  70.790  1.00  0.00           H
ATOM   4069  CA  ASP A 907      24.200  47.260  71.360  1.00  0.00           C
ATOM   4070  HA  ASP A 907      23.150  47.030  71.280  1.00  0.00           H
ATOM   4071  CB  ASP A 907      24.590  47.000  72.810  1.00  0.00           C
ATOM   4072  HB1 ASP A 907      24.110  47.690  73.540  1.00  0.00           H
ATOM   4073  HB2 ASP A 907      25.680  47.110  72.990  1.00  0.00           H
ATOM   4074  CG  ASP A 907      24.330  45.590  73.270  1.00  0.00           C
ATOM   4075  OD1 ASP A 907      24.880  45.120  74.320  1.00  0.00           O
ATOM   4076  OD2 ASP A 907      23.590  44.860  72.610  1.00  0.00           O
ATOM   4077  C   ASP A 907      24.390  48.750  71.170  1.00  0.00           C
ATOM   4078  O   ASP A 907      24.230  49.590  72.050  1.00  0.00           O
ATOM   4079  N   ASN A 908      24.860  49.110  69.890  1.00  0.00           N
ATOM   4080  HN  ASN A 908      25.120  48.430  69.210  1.00  0.00           H
ATOM   4081  CA  ASN A 908      24.810  50.440  69.380  1.00  0.00           C
ATOM   4082  HA  ASN A 908      25.270  51.000  70.180  1.00  0.00           H
ATOM   4083  CB  ASN A 908      25.490  50.510  68.000  1.00  0.00           C
ATOM   4084  HB1 ASN A 908      25.340  51.540  67.600  1.00  0.00           H
ATOM   4085  HB2 ASN A 908      25.060  49.830  67.230  1.00  0.00           H
ATOM   4086  CG  ASN A 908      26.980  50.390  68.100  1.00  0.00           C
ATOM   4087  OD1 ASN A 908      27.640  51.020  68.930  1.00  0.00           O
ATOM   4088  ND2 ASN A 908      27.540  49.510  67.260  1.00  0.00           N
ATOM   4089 HD21 ASN A 908      28.500  49.300  67.450  1.00  0.00           H
ATOM   4090 HD22 ASN A 908      26.970  48.820  66.800  1.00  0.00           H
ATOM   4091  C   ASN A 908      23.400  50.910  69.260  1.00  0.00           C
ATOM   4092  O   ASN A 908      22.590  50.070  68.810  1.00  0.00           O
ATOM   4093  N   PRO A 909      22.930  52.080  69.650  1.00  0.00           N
ATOM   4094  CD  PRO A 909      23.670  53.020  70.450  1.00  0.00           C
ATOM   4095  HD1 PRO A 909      24.280  53.580  69.700  1.00  0.00           H
ATOM   4096  HD2 PRO A 909      24.310  52.490  71.190  1.00  0.00           H
ATOM   4097  CA  PRO A 909      21.600  52.560  69.340  1.00  0.00           C
ATOM   4098  HA  PRO A 909      20.880  51.970  69.880  1.00  0.00           H
ATOM   4099  CB  PRO A 909      21.530  53.990  69.940  1.00  0.00           C
ATOM   4100  HB1 PRO A 909      20.490  54.200  70.240  1.00  0.00           H
ATOM   4101  HB2 PRO A 909      21.830  54.720  69.160  1.00  0.00           H
ATOM   4102  CG  PRO A 909      22.590  53.940  71.050  1.00  0.00           C
ATOM   4103  HG1 PRO A 909      22.910  54.970  71.330  1.00  0.00           H
ATOM   4104  HG2 PRO A 909      22.230  53.360  71.920  1.00  0.00           H
ATOM   4105  C   PRO A 909      21.200  52.530  67.940  1.00  0.00           C
ATOM   4106  O   PRO A 909      22.080  52.740  67.100  1.00  0.00           O
ATOM   4107  N   TRP A 910      19.910  52.370  67.620  1.00  0.00           N
ATOM   4108  HN  TRP A 910      19.170  52.260  68.290  1.00  0.00           H
ATOM   4109  CA  TRP A 910      19.300  52.180  66.310  1.00  0.00           C
ATOM   4110  HA  TRP A 910      19.780  51.320  65.870  1.00  0.00           H
ATOM   4111  CB  TRP A 910      17.770  52.020  66.460  1.00  0.00           C
ATOM   4112  HB1 TRP A 910      17.190  52.950  66.280  1.00  0.00           H
ATOM   4113  HB2 TRP A 910      17.490  51.840  67.530  1.00  0.00           H
ATOM   4114  CG  TRP A 910      17.240  50.860  65.700  1.00  0.00           C
ATOM   4115  CD1 TRP A 910      16.950  49.630  66.190  1.00  0.00           C
ATOM   4116  HD1 TRP A 910      17.280  49.350  67.180  1.00  0.00           H
ATOM   4117  NE1 TRP A 910      16.240  48.870  65.260  1.00  0.00           N
ATOM   4118  HE1 TRP A 910      16.050  47.910  65.290  1.00  0.00           H
ATOM   4119  CE2 TRP A 910      16.060  49.680  64.150  1.00  0.00           C
ATOM   4120  CD2 TRP A 910      16.770  50.890  64.360  1.00  0.00           C
ATOM   4121  CE3 TRP A 910      16.630  51.970  63.450  1.00  0.00           C
ATOM   4122  HE3 TRP A 910      16.860  53.010  63.610  1.00  0.00           H
ATOM   4123  CZ3 TRP A 910      16.090  51.710  62.230  1.00  0.00           C
ATOM   4124  HZ3 TRP A 910      16.060  52.450  61.440  1.00  0.00           H
ATOM   4125  CZ2 TRP A 910      15.400  49.430  62.940  1.00  0.00           C
ATOM   4126  HZ2 TRP A 910      14.830  48.520  62.780  1.00  0.00           H
ATOM   4127  CH2 TRP A 910      15.400  50.470  62.020  1.00  0.00           C
ATOM   4128  HH2 TRP A 910      14.920  50.350  61.060  1.00  0.00           H
ATOM   4129  C   TRP A 910      19.620  53.420  65.450  1.00  0.00           C
ATOM   4130  O   TRP A 910      20.120  53.330  64.330  1.00  0.00           O
ATOM   4131  N   TRP A 911      19.520  54.680  66.000  1.00  0.00           N
ATOM   4132  HN  TRP A 911      19.070  54.660  66.880  1.00  0.00           H
ATOM   4133  CA  TRP A 911      19.760  55.990  65.290  1.00  0.00           C
ATOM   4134  HA  TRP A 911      19.030  55.850  64.510  1.00  0.00           H
ATOM   4135  CB  TRP A 911      19.350  57.250  66.130  1.00  0.00           C
ATOM   4136  HB1 TRP A 911      18.510  56.900  66.760  1.00  0.00           H
ATOM   4137  HB2 TRP A 911      18.980  58.030  65.440  1.00  0.00           H
ATOM   4138  CG  TRP A 911      20.450  57.740  67.050  1.00  0.00           C
ATOM   4139  CD1 TRP A 911      20.420  57.490  68.440  1.00  0.00           C
ATOM   4140  HD1 TRP A 911      19.520  57.190  68.960  1.00  0.00           H
ATOM   4141  NE1 TRP A 911      21.560  58.130  69.000  1.00  0.00           N
ATOM   4142  HE1 TRP A 911      21.700  58.220  69.960  1.00  0.00           H
ATOM   4143  CE2 TRP A 911      22.400  58.660  68.040  1.00  0.00           C
ATOM   4144  CD2 TRP A 911      21.680  58.440  66.800  1.00  0.00           C
ATOM   4145  CE3 TRP A 911      22.190  59.070  65.670  1.00  0.00           C
ATOM   4146  HE3 TRP A 911      21.610  59.140  64.770  1.00  0.00           H
ATOM   4147  CZ3 TRP A 911      23.460  59.760  65.730  1.00  0.00           C
ATOM   4148  HZ3 TRP A 911      23.810  60.340  64.890  1.00  0.00           H
ATOM   4149  CZ2 TRP A 911      23.530  59.420  68.140  1.00  0.00           C
ATOM   4150  HZ2 TRP A 911      23.980  59.620  69.100  1.00  0.00           H
ATOM   4151  CH2 TRP A 911      24.110  59.870  66.950  1.00  0.00           C
ATOM   4152  HH2 TRP A 911      25.020  60.460  66.900  1.00  0.00           H
ATOM   4153  C   TRP A 911      21.140  56.080  64.750  1.00  0.00           C
ATOM   4154  O   TRP A 911      21.400  56.560  63.610  1.00  0.00           O
ATOM   4155  N   THR A 912      22.160  55.620  65.510  1.00  0.00           N
ATOM   4156  HN  THR A 912      21.980  55.200  66.400  1.00  0.00           H
ATOM   4157  CA  THR A 912      23.580  55.620  65.220  1.00  0.00           C
ATOM   4158  HA  THR A 912      23.780  56.680  65.100  1.00  0.00           H
ATOM   4159  CB  THR A 912      24.470  55.090  66.240  1.00  0.00           C
ATOM   4160  HB  THR A 912      25.530  55.360  66.050  1.00  0.00           H
ATOM   4161  OG1 THR A 912      24.420  53.670  66.470  1.00  0.00           O
ATOM   4162  HG1 THR A 912      23.530  53.450  66.730  1.00  0.00           H
ATOM   4163  CG2 THR A 912      24.250  55.810  67.580  1.00  0.00           C
ATOM   4164 HG21 THR A 912      23.240  55.810  68.030  1.00  0.00           H
ATOM   4165 HG22 THR A 912      24.630  56.850  67.410  1.00  0.00           H
ATOM   4166 HG23 THR A 912      25.000  55.410  68.300  1.00  0.00           H
ATOM   4167  C   THR A 912      23.790  54.830  63.970  1.00  0.00           C
ATOM   4168  O   THR A 912      24.580  55.260  63.150  1.00  0.00           O
ATOM   4169  N   LEU A 913      23.130  53.670  63.750  1.00  0.00           N
ATOM   4170  HN  LEU A 913      22.380  53.400  64.350  1.00  0.00           H
ATOM   4171  CA  LEU A 913      23.330  52.810  62.550  1.00  0.00           C
ATOM   4172  HA  LEU A 913      24.390  52.680  62.390  1.00  0.00           H
ATOM   4173  CB  LEU A 913      22.630  51.450  62.940  1.00  0.00           C
ATOM   4174  HB1 LEU A 913      22.530  50.660  62.170  1.00  0.00           H
ATOM   4175  HB2 LEU A 913      21.620  51.720  63.310  1.00  0.00           H
ATOM   4176  CG  LEU A 913      23.340  50.720  64.120  1.00  0.00           C
ATOM   4177  HG  LEU A 913      23.480  51.380  65.010  1.00  0.00           H
ATOM   4178  CD1 LEU A 913      22.700  49.390  64.530  1.00  0.00           C
ATOM   4179 HD11 LEU A 913      23.300  48.670  65.120  1.00  0.00           H
ATOM   4180 HD12 LEU A 913      22.250  48.910  63.640  1.00  0.00           H
ATOM   4181 HD13 LEU A 913      21.960  49.730  65.270  1.00  0.00           H
ATOM   4182  CD2 LEU A 913      24.770  50.350  63.790  1.00  0.00           C
ATOM   4183 HD21 LEU A 913      25.490  51.200  63.820  1.00  0.00           H
ATOM   4184 HD22 LEU A 913      24.740  49.950  62.760  1.00  0.00           H
ATOM   4185 HD23 LEU A 913      25.120  49.580  64.520  1.00  0.00           H
ATOM   4186  C   LEU A 913      22.650  53.390  61.300  1.00  0.00           C
ATOM   4187  O   LEU A 913      22.960  52.980  60.200  1.00  0.00           O
ATOM   4188  N   LEU A 914      21.820  54.400  61.490  1.00  0.00           N
ATOM   4189  HN  LEU A 914      21.560  54.750  62.390  1.00  0.00           H
ATOM   4190  CA  LEU A 914      21.330  55.110  60.330  1.00  0.00           C
ATOM   4191  HA  LEU A 914      21.200  54.450  59.490  1.00  0.00           H
ATOM   4192  CB  LEU A 914      19.960  55.730  60.630  1.00  0.00           C
ATOM   4193  HB1 LEU A 914      19.280  56.130  59.850  1.00  0.00           H
ATOM   4194  HB2 LEU A 914      19.990  56.480  61.440  1.00  0.00           H
ATOM   4195  CG  LEU A 914      18.880  54.590  61.080  1.00  0.00           C
ATOM   4196  HG  LEU A 914      19.170  54.090  62.030  1.00  0.00           H
ATOM   4197  CD1 LEU A 914      17.520  55.190  61.280  1.00  0.00           C
ATOM   4198 HD11 LEU A 914      17.140  55.530  60.290  1.00  0.00           H
ATOM   4199 HD12 LEU A 914      17.850  56.040  61.910  1.00  0.00           H
ATOM   4200 HD13 LEU A 914      16.860  54.510  61.860  1.00  0.00           H
ATOM   4201  CD2 LEU A 914      18.830  53.460  60.040  1.00  0.00           C
ATOM   4202 HD21 LEU A 914      19.850  53.030  59.960  1.00  0.00           H
ATOM   4203 HD22 LEU A 914      18.480  53.800  59.030  1.00  0.00           H
ATOM   4204 HD23 LEU A 914      18.050  52.770  60.420  1.00  0.00           H
ATOM   4205  C   LEU A 914      22.340  56.150  59.780  1.00  0.00           C
ATOM   4206  O   LEU A 914      22.560  56.140  58.550  1.00  0.00           O
ATOM   4207  N   ILE A 915      23.060  56.850  60.620  1.00  0.00           N
ATOM   4208  HN  ILE A 915      23.000  56.810  61.610  1.00  0.00           H
ATOM   4209  CA  ILE A 915      24.020  57.800  60.100  1.00  0.00           C
ATOM   4210  HA  ILE A 915      23.840  58.120  59.080  1.00  0.00           H
ATOM   4211  CB  ILE A 915      24.250  58.980  61.080  1.00  0.00           C
ATOM   4212  HB  ILE A 915      23.200  59.320  61.200  1.00  0.00           H
ATOM   4213  CG2 ILE A 915      24.600  58.380  62.480  1.00  0.00           C
ATOM   4214 HG21 ILE A 915      23.750  57.850  62.970  1.00  0.00           H
ATOM   4215 HG22 ILE A 915      24.850  59.240  63.140  1.00  0.00           H
ATOM   4216 HG23 ILE A 915      25.540  57.810  62.360  1.00  0.00           H
ATOM   4217  CG1 ILE A 915      25.020  60.240  60.500  1.00  0.00           C
ATOM   4218 HG11 ILE A 915      24.780  60.480  59.450  1.00  0.00           H
ATOM   4219 HG12 ILE A 915      26.080  59.950  60.630  1.00  0.00           H
ATOM   4220  CD  ILE A 915      24.820  61.540  61.230  1.00  0.00           C
ATOM   4221  HD1 ILE A 915      25.680  62.230  61.060  1.00  0.00           H
ATOM   4222  HD2 ILE A 915      24.590  61.300  62.300  1.00  0.00           H
ATOM   4223  HD3 ILE A 915      23.820  61.970  61.040  1.00  0.00           H
ATOM   4224  C   ILE A 915      25.410  57.060  59.910  1.00  0.00           C
ATOM   4225  O   ILE A 915      26.350  57.560  59.310  1.00  0.00           O
ATOM   4226  N   ALA A 916      25.640  55.760  60.460  1.00  0.00           N
ATOM   4227  HN  ALA A 916      25.080  55.370  61.180  1.00  0.00           H
ATOM   4228  CA  ALA A 916      26.820  54.980  60.120  1.00  0.00           C
ATOM   4229  HA  ALA A 916      27.660  55.610  60.300  1.00  0.00           H
ATOM   4230  CB  ALA A 916      26.920  53.830  61.180  1.00  0.00           C
ATOM   4231  HB1 ALA A 916      26.130  53.070  61.020  1.00  0.00           H
ATOM   4232  HB2 ALA A 916      26.860  54.330  62.170  1.00  0.00           H
ATOM   4233  HB3 ALA A 916      27.890  53.280  61.120  1.00  0.00           H
ATOM   4234  C   ALA A 916      27.000  54.530  58.730  1.00  0.00           C
ATOM   4235  O   ALA A 916      28.100  54.150  58.290  1.00  0.00           O
ATOM   4236  N   ALA A 917      25.920  54.520  57.910  1.00  0.00           N
ATOM   4237  HN  ALA A 917      25.060  54.750  58.370  1.00  0.00           H
ATOM   4238  CA  ALA A 917      25.920  54.510  56.420  1.00  0.00           C
ATOM   4239  HA  ALA A 917      26.460  53.580  56.290  1.00  0.00           H
ATOM   4240  CB  ALA A 917      24.510  54.460  55.920  1.00  0.00           C
ATOM   4241  HB1 ALA A 917      24.010  53.520  56.250  1.00  0.00           H
ATOM   4242  HB2 ALA A 917      24.450  54.270  54.830  1.00  0.00           H
ATOM   4243  HB3 ALA A 917      24.030  55.440  56.110  1.00  0.00           H
ATOM   4244  C   ALA A 917      26.780  55.640  55.760  1.00  0.00           C
ATOM   4245  O   ALA A 917      27.320  55.440  54.680  1.00  0.00           O
ATOM   4246  N   ILE A 918      26.860  56.840  56.320  1.00  0.00           N
ATOM   4247  HN  ILE A 918      26.390  57.040  57.180  1.00  0.00           H
ATOM   4248  CA  ILE A 918      27.670  57.960  55.750  1.00  0.00           C
ATOM   4249  HA  ILE A 918      27.360  57.940  54.710  1.00  0.00           H
ATOM   4250  CB  ILE A 918      27.280  59.260  56.190  1.00  0.00           C
ATOM   4251  HB  ILE A 918      27.180  59.260  57.300  1.00  0.00           H
ATOM   4252  CG2 ILE A 918      28.260  60.330  55.550  1.00  0.00           C
ATOM   4253 HG21 ILE A 918      29.300  60.360  55.940  1.00  0.00           H
ATOM   4254 HG22 ILE A 918      27.800  61.320  55.760  1.00  0.00           H
ATOM   4255 HG23 ILE A 918      28.350  60.230  54.450  1.00  0.00           H
ATOM   4256  CG1 ILE A 918      25.830  59.590  55.790  1.00  0.00           C
ATOM   4257 HG11 ILE A 918      25.590  60.620  56.130  1.00  0.00           H
ATOM   4258 HG12 ILE A 918      25.130  58.860  56.260  1.00  0.00           H
ATOM   4259  CD  ILE A 918      25.440  59.660  54.340  1.00  0.00           C
ATOM   4260  HD1 ILE A 918      26.060  60.400  53.770  1.00  0.00           H
ATOM   4261  HD2 ILE A 918      24.350  59.740  54.230  1.00  0.00           H
ATOM   4262  HD3 ILE A 918      25.770  58.770  53.750  1.00  0.00           H
ATOM   4263  C   ILE A 918      29.140  57.670  55.690  1.00  0.00           C
ATOM   4264  O   ILE A 918      29.700  57.790  54.570  1.00  0.00           O
ATOM   4265  N   PRO A 919      29.830  57.160  56.680  1.00  0.00           N
ATOM   4266  CD  PRO A 919      29.550  57.530  58.110  1.00  0.00           C
ATOM   4267  HD1 PRO A 919      28.830  56.850  58.600  1.00  0.00           H
ATOM   4268  HD2 PRO A 919      29.070  58.530  58.220  1.00  0.00           H
ATOM   4269  CA  PRO A 919      31.210  56.730  56.460  1.00  0.00           C
ATOM   4270  HA  PRO A 919      31.740  57.620  56.110  1.00  0.00           H
ATOM   4271  CB  PRO A 919      31.750  56.480  57.910  1.00  0.00           C
ATOM   4272  HB1 PRO A 919      32.800  56.820  57.980  1.00  0.00           H
ATOM   4273  HB2 PRO A 919      31.620  55.420  58.250  1.00  0.00           H
ATOM   4274  CG  PRO A 919      30.860  57.370  58.830  1.00  0.00           C
ATOM   4275  HG1 PRO A 919      30.700  57.020  59.880  1.00  0.00           H
ATOM   4276  HG2 PRO A 919      31.340  58.380  58.870  1.00  0.00           H
ATOM   4277  C   PRO A 919      31.330  55.480  55.510  1.00  0.00           C
ATOM   4278  O   PRO A 919      32.220  55.380  54.730  1.00  0.00           O
ATOM   4279  N   ALA A 920      30.460  54.500  55.640  1.00  0.00           N
ATOM   4280  HN  ALA A 920      29.690  54.720  56.240  1.00  0.00           H
ATOM   4281  CA  ALA A 920      30.350  53.330  54.780  1.00  0.00           C
ATOM   4282  HA  ALA A 920      31.280  52.850  55.040  1.00  0.00           H
ATOM   4283  CB  ALA A 920      29.130  52.480  55.020  1.00  0.00           C
ATOM   4284  HB1 ALA A 920      29.270  51.500  54.520  1.00  0.00           H
ATOM   4285  HB2 ALA A 920      28.180  52.940  54.680  1.00  0.00           H
ATOM   4286  HB3 ALA A 920      29.210  52.240  56.110  1.00  0.00           H
ATOM   4287  C   ALA A 920      30.290  53.610  53.250  1.00  0.00           C
ATOM   4288  O   ALA A 920      30.950  53.050  52.360  1.00  0.00           O
ATOM   4289  N   LEU A 921      29.500  54.700  52.850  1.00  0.00           N
ATOM   4290  HN  LEU A 921      28.970  55.110  53.580  1.00  0.00           H
ATOM   4291  CA  LEU A 921      29.280  55.380  51.570  1.00  0.00           C
ATOM   4292  HA  LEU A 921      28.870  54.690  50.850  1.00  0.00           H
ATOM   4293  CB  LEU A 921      28.260  56.540  51.740  1.00  0.00           C
ATOM   4294  HB1 LEU A 921      28.650  57.370  52.380  1.00  0.00           H
ATOM   4295  HB2 LEU A 921      27.310  56.160  52.170  1.00  0.00           H
ATOM   4296  CG  LEU A 921      27.950  57.420  50.530  1.00  0.00           C
ATOM   4297  HG  LEU A 921      28.880  57.930  50.200  1.00  0.00           H
ATOM   4298  CD1 LEU A 921      27.400  56.570  49.300  1.00  0.00           C
ATOM   4299 HD11 LEU A 921      26.370  56.160  49.390  1.00  0.00           H
ATOM   4300 HD12 LEU A 921      28.010  55.670  49.120  1.00  0.00           H
ATOM   4301 HD13 LEU A 921      27.420  57.270  48.420  1.00  0.00           H
ATOM   4302  CD2 LEU A 921      26.950  58.510  50.980  1.00  0.00           C
ATOM   4303 HD21 LEU A 921      27.300  58.950  51.930  1.00  0.00           H
ATOM   4304 HD22 LEU A 921      25.960  58.020  51.090  1.00  0.00           H
ATOM   4305 HD23 LEU A 921      26.810  59.300  50.210  1.00  0.00           H
ATOM   4306  C   LEU A 921      30.640  55.870  51.050  1.00  0.00           C
ATOM   4307  O   LEU A 921      30.910  55.720  49.860  1.00  0.00           O
ATOM   4308  N   LEU A 922      31.430  56.530  51.900  1.00  0.00           N
ATOM   4309  HN  LEU A 922      31.120  56.820  52.790  1.00  0.00           H
ATOM   4310  CA  LEU A 922      32.800  56.910  51.530  1.00  0.00           C
ATOM   4311  HA  LEU A 922      32.730  57.560  50.670  1.00  0.00           H
ATOM   4312  CB  LEU A 922      33.390  57.850  52.570  1.00  0.00           C
ATOM   4313  HB1 LEU A 922      34.380  58.270  52.300  1.00  0.00           H
ATOM   4314  HB2 LEU A 922      33.590  57.370  53.550  1.00  0.00           H
ATOM   4315  CG  LEU A 922      32.480  59.060  52.910  1.00  0.00           C
ATOM   4316  HG  LEU A 922      31.590  58.720  53.490  1.00  0.00           H
ATOM   4317  CD1 LEU A 922      33.210  60.010  53.910  1.00  0.00           C
ATOM   4318 HD11 LEU A 922      33.640  59.510  54.790  1.00  0.00           H
ATOM   4319 HD12 LEU A 922      32.410  60.750  54.130  1.00  0.00           H
ATOM   4320 HD13 LEU A 922      34.020  60.530  53.360  1.00  0.00           H
ATOM   4321  CD2 LEU A 922      31.940  59.830  51.740  1.00  0.00           C
ATOM   4322 HD21 LEU A 922      32.730  60.200  51.060  1.00  0.00           H
ATOM   4323 HD22 LEU A 922      31.290  60.590  52.220  1.00  0.00           H
ATOM   4324 HD23 LEU A 922      31.260  59.250  51.090  1.00  0.00           H
ATOM   4325  C   LEU A 922      33.800  55.770  51.160  1.00  0.00           C
ATOM   4326  O   LEU A 922      34.600  55.860  50.210  1.00  0.00           O
ATOM   4327  N   CYS A 923      33.800  54.730  52.010  1.00  0.00           N
ATOM   4328  HN  CYS A 923      33.090  54.830  52.710  1.00  0.00           H
ATOM   4329  CA  CYS A 923      34.510  53.470  51.930  1.00  0.00           C
ATOM   4330  HA  CYS A 923      35.530  53.800  51.800  1.00  0.00           H
ATOM   4331  CB  CYS A 923      34.370  52.620  53.280  1.00  0.00           C
ATOM   4332  HB1 CYS A 923      33.350  52.180  53.240  1.00  0.00           H
ATOM   4333  HB2 CYS A 923      34.320  53.350  54.120  1.00  0.00           H
ATOM   4334  SG  CYS A 923      35.640  51.180  53.300  1.00  0.00           S
ATOM   4335  HG1 CYS A 923      35.270  50.710  54.480  1.00  0.00           H
ATOM   4336  C   CYS A 923      34.120  52.710  50.610  1.00  0.00           C
ATOM   4337  O   CYS A 923      34.990  52.070  49.990  1.00  0.00           O
ATOM   4338  N   THR A 924      32.820  52.740  50.220  1.00  0.00           N
ATOM   4339  HN  THR A 924      32.150  53.270  50.730  1.00  0.00           H
ATOM   4340  CA  THR A 924      32.330  52.040  49.000  1.00  0.00           C
ATOM   4341  HA  THR A 924      32.450  50.980  49.080  1.00  0.00           H
ATOM   4342  CB  THR A 924      30.820  52.210  48.870  1.00  0.00           C
ATOM   4343  HB  THR A 924      30.390  53.230  48.900  1.00  0.00           H
ATOM   4344  OG1 THR A 924      30.200  51.450  49.940  1.00  0.00           O
ATOM   4345  HG1 THR A 924      30.520  51.810  50.780  1.00  0.00           H
ATOM   4346  CG2 THR A 924      30.190  51.590  47.560  1.00  0.00           C
ATOM   4347 HG21 THR A 924      29.110  51.770  47.430  1.00  0.00           H
ATOM   4348 HG22 THR A 924      30.490  50.520  47.510  1.00  0.00           H
ATOM   4349 HG23 THR A 924      30.670  52.100  46.700  1.00  0.00           H
ATOM   4350  C   THR A 924      33.040  52.200  47.680  1.00  0.00           C
ATOM   4351  O   THR A 924      33.170  51.280  46.850  1.00  0.00           O
ATOM   4352  N   ILE A 925      33.390  53.470  47.390  1.00  0.00           N
ATOM   4353  HN  ILE A 925      33.230  54.220  48.010  1.00  0.00           H
ATOM   4354  CA  ILE A 925      34.290  53.900  46.370  1.00  0.00           C
ATOM   4355  HA  ILE A 925      33.890  53.640  45.400  1.00  0.00           H
ATOM   4356  CB  ILE A 925      34.420  55.450  46.440  1.00  0.00           C
ATOM   4357  HB  ILE A 925      34.950  55.730  47.380  1.00  0.00           H
ATOM   4358  CG2 ILE A 925      35.330  55.920  45.220  1.00  0.00           C
ATOM   4359 HG21 ILE A 925      36.410  55.720  45.380  1.00  0.00           H
ATOM   4360 HG22 ILE A 925      35.130  57.000  45.060  1.00  0.00           H
ATOM   4361 HG23 ILE A 925      35.020  55.300  44.350  1.00  0.00           H
ATOM   4362  CG1 ILE A 925      33.080  56.180  46.350  1.00  0.00           C
ATOM   4363 HG11 ILE A 925      32.250  55.480  46.600  1.00  0.00           H
ATOM   4364 HG12 ILE A 925      32.930  56.330  45.260  1.00  0.00           H
ATOM   4365  CD  ILE A 925      32.950  57.430  47.170  1.00  0.00           C
ATOM   4366  HD1 ILE A 925      33.910  57.970  47.300  1.00  0.00           H
ATOM   4367  HD2 ILE A 925      32.590  57.170  48.190  1.00  0.00           H
ATOM   4368  HD3 ILE A 925      32.180  58.050  46.670  1.00  0.00           H
ATOM   4369  C   ILE A 925      35.710  53.330  46.380  1.00  0.00           C
ATOM   4370  O   ILE A 925      36.200  52.820  45.370  1.00  0.00           O
ATOM   4371  N   LEU A 926      36.260  53.230  47.590  1.00  0.00           N
ATOM   4372  HN  LEU A 926      35.880  53.720  48.370  1.00  0.00           H
ATOM   4373  CA  LEU A 926      37.550  52.620  47.750  1.00  0.00           C
ATOM   4374  HA  LEU A 926      38.200  53.050  46.990  1.00  0.00           H
ATOM   4375  CB  LEU A 926      38.190  52.940  49.180  1.00  0.00           C
ATOM   4376  HB1 LEU A 926      38.950  52.170  49.430  1.00  0.00           H
ATOM   4377  HB2 LEU A 926      37.320  52.920  49.860  1.00  0.00           H
ATOM   4378  CG  LEU A 926      38.780  54.360  49.460  1.00  0.00           C
ATOM   4379  HG  LEU A 926      39.630  54.530  48.770  1.00  0.00           H
ATOM   4380  CD1 LEU A 926      37.890  55.530  49.120  1.00  0.00           C
ATOM   4381 HD11 LEU A 926      38.370  56.510  49.260  1.00  0.00           H
ATOM   4382 HD12 LEU A 926      37.090  55.430  49.880  1.00  0.00           H
ATOM   4383 HD13 LEU A 926      37.410  55.520  48.120  1.00  0.00           H
ATOM   4384  CD2 LEU A 926      39.320  54.490  50.910  1.00  0.00           C
ATOM   4385 HD21 LEU A 926      40.140  55.250  50.860  1.00  0.00           H
ATOM   4386 HD22 LEU A 926      39.730  53.550  51.320  1.00  0.00           H
ATOM   4387 HD23 LEU A 926      38.540  54.880  51.600  1.00  0.00           H
ATOM   4388  C   LEU A 926      37.620  51.130  47.450  1.00  0.00           C
ATOM   4389  O   LEU A 926      38.560  50.610  46.900  1.00  0.00           O
ATOM   4390  N   ILE A 927      36.580  50.380  47.840  1.00  0.00           N
ATOM   4391  HN  ILE A 927      35.910  50.790  48.450  1.00  0.00           H
ATOM   4392  CA  ILE A 927      36.330  48.940  47.490  1.00  0.00           C
ATOM   4393  HA  ILE A 927      37.260  48.500  47.840  1.00  0.00           H
ATOM   4394  CB  ILE A 927      35.300  48.280  48.460  1.00  0.00           C
ATOM   4395  HB  ILE A 927      34.330  48.780  48.260  1.00  0.00           H
ATOM   4396  CG2 ILE A 927      35.070  46.810  48.160  1.00  0.00           C
ATOM   4397 HG21 ILE A 927      34.770  46.740  47.080  1.00  0.00           H
ATOM   4398 HG22 ILE A 927      34.190  46.460  48.750  1.00  0.00           H
ATOM   4399 HG23 ILE A 927      35.900  46.110  48.400  1.00  0.00           H
ATOM   4400  CG1 ILE A 927      35.570  48.590  49.970  1.00  0.00           C
ATOM   4401 HG11 ILE A 927      34.840  48.050  50.590  1.00  0.00           H
ATOM   4402 HG12 ILE A 927      35.580  49.670  50.170  1.00  0.00           H
ATOM   4403  CD  ILE A 927      36.920  48.010  50.490  1.00  0.00           C
ATOM   4404  HD1 ILE A 927      36.960  48.170  51.590  1.00  0.00           H
ATOM   4405  HD2 ILE A 927      37.740  48.530  49.950  1.00  0.00           H
ATOM   4406  HD3 ILE A 927      37.040  46.930  50.240  1.00  0.00           H
ATOM   4407  C   ILE A 927      36.010  48.700  45.990  1.00  0.00           C
ATOM   4408  O   ILE A 927      36.410  47.850  45.220  1.00  0.00           O
ATOM   4409  N   PHE A 928      35.190  49.710  45.420  1.00  0.00           N
ATOM   4410  HN  PHE A 928      34.760  50.350  46.050  1.00  0.00           H
ATOM   4411  CA  PHE A 928      34.840  49.810  44.040  1.00  0.00           C
ATOM   4412  HA  PHE A 928      34.470  48.830  43.780  1.00  0.00           H
ATOM   4413  CB  PHE A 928      33.700  50.910  43.900  1.00  0.00           C
ATOM   4414  HB1 PHE A 928      33.960  51.810  44.500  1.00  0.00           H
ATOM   4415  HB2 PHE A 928      32.710  50.530  44.240  1.00  0.00           H
ATOM   4416  CG  PHE A 928      33.550  51.380  42.440  1.00  0.00           C
ATOM   4417  CD1 PHE A 928      32.940  50.560  41.550  1.00  0.00           C
ATOM   4418  HD1 PHE A 928      32.650  49.570  41.860  1.00  0.00           H
ATOM   4419  CE1 PHE A 928      32.680  50.990  40.250  1.00  0.00           C
ATOM   4420  HE1 PHE A 928      32.230  50.350  39.510  1.00  0.00           H
ATOM   4421  CZ  PHE A 928      33.090  52.220  39.780  1.00  0.00           C
ATOM   4422  HZ  PHE A 928      32.970  52.480  38.740  1.00  0.00           H
ATOM   4423  CD2 PHE A 928      33.910  52.640  42.010  1.00  0.00           C
ATOM   4424  HD2 PHE A 928      34.440  53.310  42.680  1.00  0.00           H
ATOM   4425  CE2 PHE A 928      33.790  53.090  40.710  1.00  0.00           C
ATOM   4426  HE2 PHE A 928      34.220  54.010  40.350  1.00  0.00           H
ATOM   4427  C   PHE A 928      36.010  49.880  43.090  1.00  0.00           C
ATOM   4428  O   PHE A 928      36.160  49.090  42.150  1.00  0.00           O
ATOM   4429  N   MET A 929      36.780  51.010  43.240  1.00  0.00           N
ATOM   4430  HN  MET A 929      36.700  51.480  44.120  1.00  0.00           H
ATOM   4431  CA  MET A 929      37.890  51.310  42.350  1.00  0.00           C
ATOM   4432  HA  MET A 929      37.430  51.470  41.380  1.00  0.00           H
ATOM   4433  CB  MET A 929      38.540  52.630  42.720  1.00  0.00           C
ATOM   4434  HB1 MET A 929      39.400  52.790  42.040  1.00  0.00           H
ATOM   4435  HB2 MET A 929      39.110  52.610  43.670  1.00  0.00           H
ATOM   4436  CG  MET A 929      37.710  53.870  42.540  1.00  0.00           C
ATOM   4437  HG1 MET A 929      37.080  54.020  43.440  1.00  0.00           H
ATOM   4438  HG2 MET A 929      37.080  53.720  41.640  1.00  0.00           H
ATOM   4439  SD  MET A 929      38.570  55.380  42.320  1.00  0.00           S
ATOM   4440  CE  MET A 929      39.380  55.380  43.980  1.00  0.00           C
ATOM   4441  HE1 MET A 929      39.690  56.450  44.090  1.00  0.00           H
ATOM   4442  HE2 MET A 929      40.220  54.670  44.100  1.00  0.00           H
ATOM   4443  HE3 MET A 929      38.750  55.140  44.860  1.00  0.00           H
ATOM   4444  C   MET A 929      38.930  50.240  42.130  1.00  0.00           C
ATOM   4445  O   MET A 929      39.200  49.860  41.020  1.00  0.00           O
ATOM   4446  N   ASP A 930      39.530  49.660  43.180  1.00  0.00           N
ATOM   4447  HN  ASP A 930      39.450  50.090  44.070  1.00  0.00           H
ATOM   4448  CA  ASP A 930      40.340  48.420  43.150  1.00  0.00           C
ATOM   4449  HA  ASP A 930      41.140  48.490  42.430  1.00  0.00           H
ATOM   4450  CB  ASP A 930      41.040  48.130  44.540  1.00  0.00           C
ATOM   4451  HB1 ASP A 930      41.500  47.120  44.500  1.00  0.00           H
ATOM   4452  HB2 ASP A 930      40.240  48.090  45.330  1.00  0.00           H
ATOM   4453  CG  ASP A 930      42.050  49.140  44.860  1.00  0.00           C
ATOM   4454  OD1 ASP A 930      42.560  49.000  45.990  1.00  0.00           O
ATOM   4455  OD2 ASP A 930      42.500  49.950  44.030  1.00  0.00           O
ATOM   4456  C   ASP A 930      39.620  47.140  42.510  1.00  0.00           C
ATOM   4457  O   ASP A 930      40.270  46.570  41.600  1.00  0.00           O
ATOM   4458  N   GLN A 931      38.380  46.820  42.840  1.00  0.00           N
ATOM   4459  HN  GLN A 931      37.810  47.320  43.480  1.00  0.00           H
ATOM   4460  CA  GLN A 931      37.700  45.750  42.100  1.00  0.00           C
ATOM   4461  HA  GLN A 931      38.250  44.840  42.280  1.00  0.00           H
ATOM   4462  CB  GLN A 931      36.330  45.440  42.750  1.00  0.00           C
ATOM   4463  HB1 GLN A 931      35.660  44.820  42.100  1.00  0.00           H
ATOM   4464  HB2 GLN A 931      35.790  46.370  43.020  1.00  0.00           H
ATOM   4465  CG  GLN A 931      36.360  44.740  44.080  1.00  0.00           C
ATOM   4466  HG1 GLN A 931      35.370  44.430  44.480  1.00  0.00           H
ATOM   4467  HG2 GLN A 931      36.770  45.430  44.840  1.00  0.00           H
ATOM   4468  CD  GLN A 931      37.290  43.550  44.090  1.00  0.00           C
ATOM   4469  OE1 GLN A 931      38.160  43.470  44.940  1.00  0.00           O
ATOM   4470  NE2 GLN A 931      37.110  42.540  43.200  1.00  0.00           N
ATOM   4471 HE21 GLN A 931      37.670  41.710  43.250  1.00  0.00           H
ATOM   4472 HE22 GLN A 931      36.620  42.730  42.340  1.00  0.00           H
ATOM   4473  C   GLN A 931      37.470  45.890  40.650  1.00  0.00           C
ATOM   4474  O   GLN A 931      37.680  44.970  39.910  1.00  0.00           O
ATOM   4475  N   GLN A 932      36.850  46.980  40.220  1.00  0.00           N
ATOM   4476  HN  GLN A 932      36.620  47.680  40.910  1.00  0.00           H
ATOM   4477  CA  GLN A 932      36.560  47.250  38.790  1.00  0.00           C
ATOM   4478  HA  GLN A 932      36.410  46.310  38.280  1.00  0.00           H
ATOM   4479  CB  GLN A 932      35.350  48.150  38.510  1.00  0.00           C
ATOM   4480  HB1 GLN A 932      35.210  48.240  37.410  1.00  0.00           H
ATOM   4481  HB2 GLN A 932      35.500  49.150  38.970  1.00  0.00           H
ATOM   4482  CG  GLN A 932      34.120  47.540  39.180  1.00  0.00           C
ATOM   4483  HG1 GLN A 932      33.200  48.090  38.880  1.00  0.00           H
ATOM   4484  HG2 GLN A 932      34.230  47.700  40.270  1.00  0.00           H
ATOM   4485  CD  GLN A 932      33.830  46.080  38.910  1.00  0.00           C
ATOM   4486  OE1 GLN A 932      33.890  45.220  39.790  1.00  0.00           O
ATOM   4487  NE2 GLN A 932      33.620  45.730  37.620  1.00  0.00           N
ATOM   4488 HE21 GLN A 932      33.500  46.450  36.940  1.00  0.00           H
ATOM   4489 HE22 GLN A 932      33.950  44.840  37.290  1.00  0.00           H
ATOM   4490  C   GLN A 932      37.720  47.760  37.980  1.00  0.00           C
ATOM   4491  O   GLN A 932      37.900  47.490  36.770  1.00  0.00           O
ATOM   4492  N   ILE A 933      38.720  48.490  38.480  1.00  0.00           N
ATOM   4493  HN  ILE A 933      38.650  48.960  39.360  1.00  0.00           H
ATOM   4494  CA  ILE A 933      39.970  48.760  37.750  1.00  0.00           C
ATOM   4495  HA  ILE A 933      39.680  49.050  36.750  1.00  0.00           H
ATOM   4496  CB  ILE A 933      40.910  49.820  38.390  1.00  0.00           C
ATOM   4497  HB  ILE A 933      41.200  49.440  39.390  1.00  0.00           H
ATOM   4498  CG2 ILE A 933      42.210  49.890  37.620  1.00  0.00           C
ATOM   4499 HG21 ILE A 933      42.870  50.650  38.070  1.00  0.00           H
ATOM   4500 HG22 ILE A 933      41.990  50.300  36.610  1.00  0.00           H
ATOM   4501 HG23 ILE A 933      42.690  48.890  37.600  1.00  0.00           H
ATOM   4502  CG1 ILE A 933      40.270  51.250  38.420  1.00  0.00           C
ATOM   4503 HG11 ILE A 933      41.160  51.850  38.730  1.00  0.00           H
ATOM   4504 HG12 ILE A 933      39.590  51.310  39.300  1.00  0.00           H
ATOM   4505  CD  ILE A 933      39.640  51.820  37.170  1.00  0.00           C
ATOM   4506  HD1 ILE A 933      38.960  51.220  36.530  1.00  0.00           H
ATOM   4507  HD2 ILE A 933      40.510  52.140  36.560  1.00  0.00           H
ATOM   4508  HD3 ILE A 933      39.120  52.760  37.450  1.00  0.00           H
ATOM   4509  C   ILE A 933      40.660  47.400  37.520  1.00  0.00           C
ATOM   4510  O   ILE A 933      41.210  47.190  36.440  1.00  0.00           O
ATOM   4511  N   THR A 934      40.540  46.340  38.440  1.00  0.00           N
ATOM   4512  HN  THR A 934      40.070  46.530  39.310  1.00  0.00           H
ATOM   4513  CA  THR A 934      41.030  45.050  38.170  1.00  0.00           C
ATOM   4514  HA  THR A 934      42.100  45.090  37.960  1.00  0.00           H
ATOM   4515  CB  THR A 934      41.050  44.220  39.430  1.00  0.00           C
ATOM   4516  HB  THR A 934      40.000  44.240  39.780  1.00  0.00           H
ATOM   4517  OG1 THR A 934      42.000  44.840  40.330  1.00  0.00           O
ATOM   4518  HG1 THR A 934      41.460  45.510  40.740  1.00  0.00           H
ATOM   4519  CG2 THR A 934      41.630  42.800  39.130  1.00  0.00           C
ATOM   4520 HG21 THR A 934      42.710  42.840  38.880  1.00  0.00           H
ATOM   4521 HG22 THR A 934      41.090  42.270  38.320  1.00  0.00           H
ATOM   4522 HG23 THR A 934      41.550  42.130  40.020  1.00  0.00           H
ATOM   4523  C   THR A 934      40.360  44.330  36.980  1.00  0.00           C
ATOM   4524  O   THR A 934      41.140  43.750  36.270  1.00  0.00           O
ATOM   4525  N   ALA A 935      39.050  44.480  36.750  1.00  0.00           N
ATOM   4526  HN  ALA A 935      38.600  44.960  37.510  1.00  0.00           H
ATOM   4527  CA  ALA A 935      38.270  43.920  35.680  1.00  0.00           C
ATOM   4528  HA  ALA A 935      38.400  42.850  35.660  1.00  0.00           H
ATOM   4529  CB  ALA A 935      36.770  44.240  36.030  1.00  0.00           C
ATOM   4530  HB1 ALA A 935      36.070  43.620  35.440  1.00  0.00           H
ATOM   4531  HB2 ALA A 935      36.560  45.300  35.780  1.00  0.00           H
ATOM   4532  HB3 ALA A 935      36.490  44.140  37.100  1.00  0.00           H
ATOM   4533  C   ALA A 935      38.710  44.400  34.330  1.00  0.00           C
ATOM   4534  O   ALA A 935      38.860  43.710  33.340  1.00  0.00           O
ATOM   4535  N   VAL A 936      38.950  45.700  34.170  1.00  0.00           N
ATOM   4536  HN  VAL A 936      38.800  46.270  34.970  1.00  0.00           H
ATOM   4537  CA  VAL A 936      39.900  46.210  33.190  1.00  0.00           C
ATOM   4538  HA  VAL A 936      39.330  46.270  32.270  1.00  0.00           H
ATOM   4539  CB  VAL A 936      40.130  47.730  33.330  1.00  0.00           C
ATOM   4540  HB  VAL A 936      40.910  47.830  34.130  1.00  0.00           H
ATOM   4541  CG1 VAL A 936      40.680  48.340  31.920  1.00  0.00           C
ATOM   4542 HG11 VAL A 936      41.510  47.710  31.530  1.00  0.00           H
ATOM   4543 HG12 VAL A 936      41.150  49.330  32.080  1.00  0.00           H
ATOM   4544 HG13 VAL A 936      39.840  48.400  31.200  1.00  0.00           H
ATOM   4545  CG2 VAL A 936      38.880  48.570  33.700  1.00  0.00           C
ATOM   4546 HG21 VAL A 936      39.120  49.650  33.820  1.00  0.00           H
ATOM   4547 HG22 VAL A 936      38.570  48.180  34.700  1.00  0.00           H
ATOM   4548 HG23 VAL A 936      38.150  48.510  32.870  1.00  0.00           H
ATOM   4549  C   VAL A 936      41.180  45.500  32.860  1.00  0.00           C
ATOM   4550  O   VAL A 936      41.430  45.090  31.720  1.00  0.00           O
ATOM   4551  N   ILE A 937      42.080  45.470  33.880  1.00  0.00           N
ATOM   4552  HN  ILE A 937      41.860  45.990  34.710  1.00  0.00           H
ATOM   4553  CA  ILE A 937      43.430  44.970  33.860  1.00  0.00           C
ATOM   4554  HA  ILE A 937      44.030  45.520  33.150  1.00  0.00           H
ATOM   4555  CB  ILE A 937      44.050  45.240  35.250  1.00  0.00           C
ATOM   4556  HB  ILE A 937      43.310  44.920  36.010  1.00  0.00           H
ATOM   4557  CG2 ILE A 937      45.280  44.430  35.510  1.00  0.00           C
ATOM   4558 HG21 ILE A 937      45.130  43.340  35.600  1.00  0.00           H
ATOM   4559 HG22 ILE A 937      45.640  44.750  36.520  1.00  0.00           H
ATOM   4560 HG23 ILE A 937      46.090  44.650  34.780  1.00  0.00           H
ATOM   4561  CG1 ILE A 937      44.360  46.780  35.410  1.00  0.00           C
ATOM   4562 HG11 ILE A 937      44.860  46.960  36.380  1.00  0.00           H
ATOM   4563 HG12 ILE A 937      43.420  47.360  35.460  1.00  0.00           H
ATOM   4564  CD  ILE A 937      45.360  47.400  34.380  1.00  0.00           C
ATOM   4565  HD1 ILE A 937      46.310  46.830  34.370  1.00  0.00           H
ATOM   4566  HD2 ILE A 937      45.650  48.450  34.620  1.00  0.00           H
ATOM   4567  HD3 ILE A 937      44.970  47.510  33.350  1.00  0.00           H
ATOM   4568  C   ILE A 937      43.540  43.500  33.440  1.00  0.00           C
ATOM   4569  O   ILE A 937      44.470  43.000  32.760  1.00  0.00           O
ATOM   4570  N   ILE A 938      42.580  42.620  33.880  1.00  0.00           N
ATOM   4571  HN  ILE A 938      41.920  42.970  34.540  1.00  0.00           H
ATOM   4572  CA  ILE A 938      42.610  41.180  33.620  1.00  0.00           C
ATOM   4573  HA  ILE A 938      43.640  40.890  33.600  1.00  0.00           H
ATOM   4574  CB  ILE A 938      41.730  40.460  34.590  1.00  0.00           C
ATOM   4575  HB  ILE A 938      41.920  40.820  35.630  1.00  0.00           H
ATOM   4576  CG2 ILE A 938      40.210  40.650  34.290  1.00  0.00           C
ATOM   4577 HG21 ILE A 938      40.120  41.750  34.490  1.00  0.00           H
ATOM   4578 HG22 ILE A 938      39.490  40.140  34.960  1.00  0.00           H
ATOM   4579 HG23 ILE A 938      39.920  40.550  33.220  1.00  0.00           H
ATOM   4580  CG1 ILE A 938      42.050  38.870  34.630  1.00  0.00           C
ATOM   4581 HG11 ILE A 938      41.770  38.460  33.630  1.00  0.00           H
ATOM   4582 HG12 ILE A 938      41.290  38.540  35.380  1.00  0.00           H
ATOM   4583  CD  ILE A 938      43.480  38.650  35.100  1.00  0.00           C
ATOM   4584  HD1 ILE A 938      44.280  39.130  34.500  1.00  0.00           H
ATOM   4585  HD2 ILE A 938      43.790  37.580  35.120  1.00  0.00           H
ATOM   4586  HD3 ILE A 938      43.570  39.000  36.150  1.00  0.00           H
ATOM   4587  C   ILE A 938      42.330  40.880  32.130  1.00  0.00           C
ATOM   4588  O   ILE A 938      42.710  39.810  31.640  1.00  0.00           O
ATOM   4589  N   ASN A 939      41.590  41.780  31.420  1.00  0.00           N
ATOM   4590  HN  ASN A 939      41.160  42.600  31.810  1.00  0.00           H
ATOM   4591  CA  ASN A 939      41.370  41.620  30.070  1.00  0.00           C
ATOM   4592  HA  ASN A 939      41.290  40.560  29.900  1.00  0.00           H
ATOM   4593  CB  ASN A 939      40.020  42.430  29.780  1.00  0.00           C
ATOM   4594  HB1 ASN A 939      40.030  43.390  30.340  1.00  0.00           H
ATOM   4595  HB2 ASN A 939      39.200  41.930  30.340  1.00  0.00           H
ATOM   4596  CG  ASN A 939      39.760  42.770  28.300  1.00  0.00           C
ATOM   4597  OD1 ASN A 939      40.410  43.650  27.700  1.00  0.00           O
ATOM   4598  ND2 ASN A 939      38.770  42.140  27.680  1.00  0.00           N
ATOM   4599 HD21 ASN A 939      38.460  41.230  27.950  1.00  0.00           H
ATOM   4600 HD22 ASN A 939      38.550  42.440  26.750  1.00  0.00           H
ATOM   4601  C   ASN A 939      42.590  42.100  29.200  1.00  0.00           C
ATOM   4602  O   ASN A 939      42.960  43.260  29.020  1.00  0.00           O
ATOM   4603  N   ARG A 940      43.400  41.160  28.660  1.00  0.00           N
ATOM   4604  HN  ARG A 940      43.200  40.190  28.840  1.00  0.00           H
ATOM   4605  CA  ARG A 940      44.560  41.490  27.860  1.00  0.00           C
ATOM   4606  HA  ARG A 940      44.530  42.510  27.500  1.00  0.00           H
ATOM   4607  CB  ARG A 940      45.810  41.140  28.670  1.00  0.00           C
ATOM   4608  HB1 ARG A 940      46.710  41.320  28.040  1.00  0.00           H
ATOM   4609  HB2 ARG A 940      45.760  40.090  28.990  1.00  0.00           H
ATOM   4610  CG  ARG A 940      45.980  41.910  30.010  1.00  0.00           C
ATOM   4611  HG1 ARG A 940      46.820  41.370  30.500  1.00  0.00           H
ATOM   4612  HG2 ARG A 940      45.170  41.840  30.760  1.00  0.00           H
ATOM   4613  CD  ARG A 940      46.460  43.420  29.990  1.00  0.00           C
ATOM   4614  HD1 ARG A 940      47.190  43.630  29.170  1.00  0.00           H
ATOM   4615  HD2 ARG A 940      46.950  43.690  30.940  1.00  0.00           H
ATOM   4616  NE  ARG A 940      45.340  44.360  29.730  1.00  0.00           N
ATOM   4617  HE  ARG A 940      44.480  43.990  29.390  1.00  0.00           H
ATOM   4618  CZ  ARG A 940      45.300  45.650  29.990  1.00  0.00           C
ATOM   4619  NH1 ARG A 940      44.300  46.410  29.530  1.00  0.00           N
ATOM   4620 HH11 ARG A 940      43.560  45.980  29.020  1.00  0.00           H
ATOM   4621 HH12 ARG A 940      44.340  47.400  29.640  1.00  0.00           H
ATOM   4622  NH2 ARG A 940      46.190  46.310  30.690  1.00  0.00           N
ATOM   4623 HH21 ARG A 940      47.010  45.900  31.090  1.00  0.00           H
ATOM   4624 HH22 ARG A 940      45.950  47.250  30.920  1.00  0.00           H
ATOM   4625  C   ARG A 940      44.500  40.420  26.680  1.00  0.00           C
ATOM   4626  O   ARG A 940      43.990  39.360  26.820  1.00  0.00           O
ATOM   4627  N   LYS A 941      44.880  40.920  25.470  1.00  0.00           N
ATOM   4628  HN  LYS A 941      45.400  41.770  25.360  1.00  0.00           H
ATOM   4629  CA  LYS A 941      44.550  40.440  24.130  1.00  0.00           C
ATOM   4630  HA  LYS A 941      43.490  40.480  23.950  1.00  0.00           H
ATOM   4631  CB  LYS A 941      45.060  41.350  23.060  1.00  0.00           C
ATOM   4632  HB1 LYS A 941      44.630  41.040  22.080  1.00  0.00           H
ATOM   4633  HB2 LYS A 941      46.160  41.390  22.950  1.00  0.00           H
ATOM   4634  CG  LYS A 941      44.560  42.740  23.270  1.00  0.00           C
ATOM   4635  HG1 LYS A 941      44.900  43.220  24.210  1.00  0.00           H
ATOM   4636  HG2 LYS A 941      43.440  42.830  23.270  1.00  0.00           H
ATOM   4637  CD  LYS A 941      45.140  43.710  22.150  1.00  0.00           C
ATOM   4638  HD1 LYS A 941      46.240  43.610  22.120  1.00  0.00           H
ATOM   4639  HD2 LYS A 941      44.850  44.760  22.360  1.00  0.00           H
ATOM   4640  CE  LYS A 941      44.810  43.250  20.760  1.00  0.00           C
ATOM   4641  HE1 LYS A 941      43.800  42.820  20.560  1.00  0.00           H
ATOM   4642  HE2 LYS A 941      45.590  42.540  20.420  1.00  0.00           H
ATOM   4643  NZ  LYS A 941      44.920  44.370  19.770  1.00  0.00           N
ATOM   4644  HZ1 LYS A 941      44.240  45.150  19.780  1.00  0.00           H
ATOM   4645  HZ2 LYS A 941      44.840  44.010  18.800  1.00  0.00           H
ATOM   4646  HZ3 LYS A 941      45.860  44.780  19.920  1.00  0.00           H
ATOM   4647  C   LYS A 941      45.030  39.010  23.790  1.00  0.00           C
ATOM   4648  O   LYS A 941      44.130  38.260  23.350  1.00  0.00           O
ATOM   4649  N   GLU A 942      46.360  38.680  23.850  1.00  0.00           N
ATOM   4650  HN  GLU A 942      46.990  39.420  24.060  1.00  0.00           H
ATOM   4651  CA  GLU A 942      46.960  37.370  23.600  1.00  0.00           C
ATOM   4652  HA  GLU A 942      46.470  36.770  22.850  1.00  0.00           H
ATOM   4653  CB  GLU A 942      48.470  37.630  23.170  1.00  0.00           C
ATOM   4654  HB1 GLU A 942      48.900  36.620  22.970  1.00  0.00           H
ATOM   4655  HB2 GLU A 942      48.990  38.060  24.050  1.00  0.00           H
ATOM   4656  CG  GLU A 942      48.730  38.580  21.970  1.00  0.00           C
ATOM   4657  HG1 GLU A 942      48.050  39.450  22.040  1.00  0.00           H
ATOM   4658  HG2 GLU A 942      48.610  38.030  21.010  1.00  0.00           H
ATOM   4659  CD  GLU A 942      50.050  39.280  22.000  1.00  0.00           C
ATOM   4660  OE1 GLU A 942      50.860  38.980  21.090  1.00  0.00           O
ATOM   4661  OE2 GLU A 942      50.350  40.160  22.870  1.00  0.00           O
ATOM   4662  C   GLU A 942      46.820  36.490  24.840  1.00  0.00           C
ATOM   4663  O   GLU A 942      46.820  35.230  24.690  1.00  0.00           O
ATOM   4664  N   HSD A 943      46.620  36.990  26.040  1.00  0.00           N
ATOM   4665  HN  HSD A 943      46.840  37.940  26.250  1.00  0.00           H
ATOM   4666  CA  HSD A 943      46.150  36.220  27.180  1.00  0.00           C
ATOM   4667  HA  HSD A 943      46.820  35.400  27.390  1.00  0.00           H
ATOM   4668  CB  HSD A 943      46.200  37.170  28.380  1.00  0.00           C
ATOM   4669  HB1 HSD A 943      45.630  36.740  29.230  1.00  0.00           H
ATOM   4670  HB2 HSD A 943      45.740  38.160  28.180  1.00  0.00           H
ATOM   4671  ND1 HSD A 943      48.030  38.450  29.600  1.00  0.00           N
ATOM   4672  HD1 HSD A 943      47.530  38.800  30.380  1.00  0.00           H
ATOM   4673  CG  HSD A 943      47.670  37.490  28.640  1.00  0.00           C
ATOM   4674  CE1 HSD A 943      49.380  38.470  29.570  1.00  0.00           C
ATOM   4675  HE1 HSD A 943      49.860  39.120  30.300  1.00  0.00           H
ATOM   4676  NE2 HSD A 943      49.950  37.550  28.750  1.00  0.00           N
ATOM   4677  CD2 HSD A 943      48.820  36.940  28.230  1.00  0.00           C
ATOM   4678  HD2 HSD A 943      49.090  36.070  27.640  1.00  0.00           H
ATOM   4679  C   HSD A 943      44.730  35.600  26.990  1.00  0.00           C
ATOM   4680  O   HSD A 943      44.540  34.370  27.090  1.00  0.00           O
ATOM   4681  N   LYS A 944      43.650  36.410  26.970  1.00  0.00           N
ATOM   4682  HN  LYS A 944      43.820  37.400  26.980  1.00  0.00           H
ATOM   4683  CA  LYS A 944      42.250  35.930  26.840  1.00  0.00           C
ATOM   4684  HA  LYS A 944      41.570  36.750  26.690  1.00  0.00           H
ATOM   4685  CB  LYS A 944      41.970  35.080  25.640  1.00  0.00           C
ATOM   4686  HB1 LYS A 944      40.870  34.940  25.650  1.00  0.00           H
ATOM   4687  HB2 LYS A 944      42.390  34.050  25.620  1.00  0.00           H
ATOM   4688  CG  LYS A 944      42.280  35.870  24.360  1.00  0.00           C
ATOM   4689  HG1 LYS A 944      43.330  35.740  24.010  1.00  0.00           H
ATOM   4690  HG2 LYS A 944      42.150  36.950  24.570  1.00  0.00           H
ATOM   4691  CD  LYS A 944      41.310  35.560  23.170  1.00  0.00           C
ATOM   4692  HD1 LYS A 944      41.360  36.270  22.320  1.00  0.00           H
ATOM   4693  HD2 LYS A 944      40.280  35.590  23.610  1.00  0.00           H
ATOM   4694  CE  LYS A 944      41.540  34.210  22.500  1.00  0.00           C
ATOM   4695  HE1 LYS A 944      40.920  34.140  21.580  1.00  0.00           H
ATOM   4696  HE2 LYS A 944      41.340  33.460  23.290  1.00  0.00           H
ATOM   4697  NZ  LYS A 944      42.840  34.050  21.950  1.00  0.00           N
ATOM   4698  HZ1 LYS A 944      43.170  34.930  21.480  1.00  0.00           H
ATOM   4699  HZ2 LYS A 944      42.840  33.380  21.160  1.00  0.00           H
ATOM   4700  HZ3 LYS A 944      43.540  33.780  22.680  1.00  0.00           H
ATOM   4701  C   LYS A 944      41.610  35.280  28.060  1.00  0.00           C
ATOM   4702  O   LYS A 944      42.280  34.520  28.810  1.00  0.00           O
ATOM   4703  N   LEU A 945      40.260  35.550  28.270  1.00  0.00           N
ATOM   4704  HN  LEU A 945      39.900  36.390  27.870  1.00  0.00           H
ATOM   4705  CA  LEU A 945      39.410  34.830  29.190  1.00  0.00           C
ATOM   4706  HA  LEU A 945      40.120  34.270  29.800  1.00  0.00           H
ATOM   4707  CB  LEU A 945      38.760  35.890  30.150  1.00  0.00           C
ATOM   4708  HB1 LEU A 945      37.990  35.400  30.780  1.00  0.00           H
ATOM   4709  HB2 LEU A 945      38.150  36.620  29.580  1.00  0.00           H
ATOM   4710  CG  LEU A 945      39.690  36.630  31.150  1.00  0.00           C
ATOM   4711  HG  LEU A 945      40.560  37.080  30.640  1.00  0.00           H
ATOM   4712  CD1 LEU A 945      38.970  37.690  31.880  1.00  0.00           C
ATOM   4713 HD11 LEU A 945      39.670  38.260  32.550  1.00  0.00           H
ATOM   4714 HD12 LEU A 945      38.200  37.280  32.570  1.00  0.00           H
ATOM   4715 HD13 LEU A 945      38.480  38.480  31.270  1.00  0.00           H
ATOM   4716  CD2 LEU A 945      40.120  35.560  32.160  1.00  0.00           C
ATOM   4717 HD21 LEU A 945      39.180  35.000  32.380  1.00  0.00           H
ATOM   4718 HD22 LEU A 945      40.450  36.030  33.120  1.00  0.00           H
ATOM   4719 HD23 LEU A 945      40.910  34.940  31.710  1.00  0.00           H
ATOM   4720  C   LEU A 945      38.410  34.020  28.520  1.00  0.00           C
ATOM   4721  O   LEU A 945      37.490  34.540  27.870  1.00  0.00           O
ATOM   4722  N   LYS A 946      38.520  32.730  28.670  1.00  0.00           N
ATOM   4723  HN  LYS A 946      39.110  32.350  29.390  1.00  0.00           H
ATOM   4724  CA  LYS A 946      37.450  31.820  28.320  1.00  0.00           C
ATOM   4725  HA  LYS A 946      36.870  32.240  27.510  1.00  0.00           H
ATOM   4726  CB  LYS A 946      37.960  30.440  27.730  1.00  0.00           C
ATOM   4727  HB1 LYS A 946      37.060  29.820  27.560  1.00  0.00           H
ATOM   4728  HB2 LYS A 946      38.660  30.020  28.480  1.00  0.00           H
ATOM   4729  CG  LYS A 946      38.560  30.690  26.320  1.00  0.00           C
ATOM   4730  HG1 LYS A 946      39.420  31.400  26.420  1.00  0.00           H
ATOM   4731  HG2 LYS A 946      37.780  31.180  25.700  1.00  0.00           H
ATOM   4732  CD  LYS A 946      39.000  29.450  25.680  1.00  0.00           C
ATOM   4733  HD1 LYS A 946      39.410  29.660  24.660  1.00  0.00           H
ATOM   4734  HD2 LYS A 946      38.210  28.690  25.510  1.00  0.00           H
ATOM   4735  CE  LYS A 946      40.090  28.790  26.550  1.00  0.00           C
ATOM   4736  HE1 LYS A 946      40.530  28.010  25.910  1.00  0.00           H
ATOM   4737  HE2 LYS A 946      39.540  28.330  27.400  1.00  0.00           H
ATOM   4738  NZ  LYS A 946      41.200  29.570  27.050  1.00  0.00           N
ATOM   4739  HZ1 LYS A 946      41.900  28.960  27.540  1.00  0.00           H
ATOM   4740  HZ2 LYS A 946      41.010  30.270  27.790  1.00  0.00           H
ATOM   4741  HZ3 LYS A 946      41.730  30.100  26.320  1.00  0.00           H
ATOM   4742  C   LYS A 946      36.450  31.510  29.440  1.00  0.00           C
ATOM   4743  O   LYS A 946      35.230  31.630  29.320  1.00  0.00           O
ATOM   4744  N   LYS A 947      36.990  31.170  30.650  1.00  0.00           N
ATOM   4745  HN  LYS A 947      37.970  31.150  30.770  1.00  0.00           H
ATOM   4746  CA  LYS A 947      36.250  30.880  31.810  1.00  0.00           C
ATOM   4747  HA  LYS A 947      35.260  30.540  31.570  1.00  0.00           H
ATOM   4748  CB  LYS A 947      36.880  29.900  32.750  1.00  0.00           C
ATOM   4749  HB1 LYS A 947      36.220  29.560  33.570  1.00  0.00           H
ATOM   4750  HB2 LYS A 947      37.810  30.260  33.210  1.00  0.00           H
ATOM   4751  CG  LYS A 947      37.140  28.540  32.150  1.00  0.00           C
ATOM   4752  HG1 LYS A 947      37.990  28.670  31.440  1.00  0.00           H
ATOM   4753  HG2 LYS A 947      36.310  28.220  31.490  1.00  0.00           H
ATOM   4754  CD  LYS A 947      37.590  27.510  33.260  1.00  0.00           C
ATOM   4755  HD1 LYS A 947      36.770  27.470  34.020  1.00  0.00           H
ATOM   4756  HD2 LYS A 947      38.530  27.880  33.720  1.00  0.00           H
ATOM   4757  CE  LYS A 947      37.900  26.120  32.730  1.00  0.00           C
ATOM   4758  HE1 LYS A 947      38.270  26.190  31.690  1.00  0.00           H
ATOM   4759  HE2 LYS A 947      36.940  25.570  32.740  1.00  0.00           H
ATOM   4760  NZ  LYS A 947      38.880  25.370  33.630  1.00  0.00           N
ATOM   4761  HZ1 LYS A 947      39.770  25.890  33.660  1.00  0.00           H
ATOM   4762  HZ2 LYS A 947      39.160  24.410  33.350  1.00  0.00           H
ATOM   4763  HZ3 LYS A 947      38.620  25.390  34.640  1.00  0.00           H
ATOM   4764  C   LYS A 947      35.980  32.090  32.600  1.00  0.00           C
ATOM   4765  O   LYS A 947      35.650  32.100  33.790  1.00  0.00           O
ATOM   4766  N   GLY A 948      36.130  33.340  32.070  1.00  0.00           N
ATOM   4767  HN  GLY A 948      36.310  33.340  31.090  1.00  0.00           H
ATOM   4768  CA  GLY A 948      36.010  34.640  32.660  1.00  0.00           C
ATOM   4769  HA1 GLY A 948      36.190  35.500  32.030  1.00  0.00           H
ATOM   4770  HA2 GLY A 948      36.680  34.560  33.490  1.00  0.00           H
ATOM   4771  C   GLY A 948      34.700  34.890  33.330  1.00  0.00           C
ATOM   4772  O   GLY A 948      33.710  34.900  32.610  1.00  0.00           O
ATOM   4773  N   ALA A 949      34.690  35.290  34.640  1.00  0.00           N
ATOM   4774  HN  ALA A 949      35.580  35.570  34.980  1.00  0.00           H
ATOM   4775  CA  ALA A 949      33.560  35.670  35.350  1.00  0.00           C
ATOM   4776  HA  ALA A 949      32.820  34.890  35.170  1.00  0.00           H
ATOM   4777  CB  ALA A 949      33.800  35.710  36.850  1.00  0.00           C
ATOM   4778  HB1 ALA A 949      32.850  35.810  37.410  1.00  0.00           H
ATOM   4779  HB2 ALA A 949      34.500  36.550  37.050  1.00  0.00           H
ATOM   4780  HB3 ALA A 949      34.220  34.730  37.150  1.00  0.00           H
ATOM   4781  C   ALA A 949      32.890  36.980  34.830  1.00  0.00           C
ATOM   4782  O   ALA A 949      33.460  37.780  34.120  1.00  0.00           O
ATOM   4783  N   GLY A 950      31.560  37.150  35.110  1.00  0.00           N
ATOM   4784  HN  GLY A 950      31.160  36.370  35.600  1.00  0.00           H
ATOM   4785  CA  GLY A 950      30.780  38.430  34.820  1.00  0.00           C
ATOM   4786  HA1 GLY A 950      29.820  38.270  35.280  1.00  0.00           H
ATOM   4787  HA2 GLY A 950      30.640  38.580  33.750  1.00  0.00           H
ATOM   4788  C   GLY A 950      31.420  39.650  35.360  1.00  0.00           C
ATOM   4789  O   GLY A 950      32.250  39.630  36.280  1.00  0.00           O
ATOM   4790  N   TYR A 951      31.110  40.880  34.750  1.00  0.00           N
ATOM   4791  HN  TYR A 951      30.410  40.970  34.060  1.00  0.00           H
ATOM   4792  CA  TYR A 951      32.020  42.030  34.750  1.00  0.00           C
ATOM   4793  HA  TYR A 951      32.960  41.580  34.430  1.00  0.00           H
ATOM   4794  CB  TYR A 951      31.630  43.110  33.720  1.00  0.00           C
ATOM   4795  HB1 TYR A 951      30.520  43.170  33.720  1.00  0.00           H
ATOM   4796  HB2 TYR A 951      31.900  42.790  32.690  1.00  0.00           H
ATOM   4797  CG  TYR A 951      32.430  44.410  33.840  1.00  0.00           C
ATOM   4798  CD1 TYR A 951      33.880  44.400  33.780  1.00  0.00           C
ATOM   4799  HD1 TYR A 951      34.290  43.410  33.770  1.00  0.00           H
ATOM   4800  CE1 TYR A 951      34.560  45.650  33.770  1.00  0.00           C
ATOM   4801  HE1 TYR A 951      35.630  45.610  33.790  1.00  0.00           H
ATOM   4802  CZ  TYR A 951      33.790  46.870  33.830  1.00  0.00           C
ATOM   4803  OH  TYR A 951      34.490  48.100  33.770  1.00  0.00           O
ATOM   4804  HH  TYR A 951      33.880  48.800  33.540  1.00  0.00           H
ATOM   4805  CD2 TYR A 951      31.730  45.630  33.920  1.00  0.00           C
ATOM   4806  HD2 TYR A 951      30.660  45.600  33.790  1.00  0.00           H
ATOM   4807  CE2 TYR A 951      32.430  46.800  33.960  1.00  0.00           C
ATOM   4808  HE2 TYR A 951      31.890  47.730  34.030  1.00  0.00           H
ATOM   4809  C   TYR A 951      32.110  42.630  36.150  1.00  0.00           C
ATOM   4810  O   TYR A 951      33.160  43.020  36.610  1.00  0.00           O
ATOM   4811  N   HSD A 952      30.970  42.690  36.910  1.00  0.00           N
ATOM   4812  HN  HSD A 952      30.250  42.150  36.500  1.00  0.00           H
ATOM   4813  CA  HSD A 952      30.790  43.450  38.210  1.00  0.00           C
ATOM   4814  HA  HSD A 952      31.640  44.080  38.400  1.00  0.00           H
ATOM   4815  CB  HSD A 952      29.500  44.330  38.270  1.00  0.00           C
ATOM   4816  HB1 HSD A 952      29.570  45.060  37.440  1.00  0.00           H
ATOM   4817  HB2 HSD A 952      29.450  44.910  39.220  1.00  0.00           H
ATOM   4818  ND1 HSD A 952      27.040  44.110  37.540  1.00  0.00           N
ATOM   4819  HD1 HSD A 952      26.900  45.020  37.150  1.00  0.00           H
ATOM   4820  CG  HSD A 952      28.220  43.550  37.980  1.00  0.00           C
ATOM   4821  CE1 HSD A 952      26.110  43.110  37.450  1.00  0.00           C
ATOM   4822  HE1 HSD A 952      25.090  43.300  37.110  1.00  0.00           H
ATOM   4823  NE2 HSD A 952      26.570  41.930  37.900  1.00  0.00           N
ATOM   4824  CD2 HSD A 952      27.910  42.210  38.200  1.00  0.00           C
ATOM   4825  HD2 HSD A 952      28.550  41.410  38.550  1.00  0.00           H
ATOM   4826  C   HSD A 952      30.810  42.450  39.300  1.00  0.00           C
ATOM   4827  O   HSD A 952      30.620  42.780  40.470  1.00  0.00           O
ATOM   4828  N   LEU A 953      30.940  41.120  38.990  1.00  0.00           N
ATOM   4829  HN  LEU A 953      31.260  40.860  38.080  1.00  0.00           H
ATOM   4830  CA  LEU A 953      30.500  40.040  39.820  1.00  0.00           C
ATOM   4831  HA  LEU A 953      29.560  40.310  40.280  1.00  0.00           H
ATOM   4832  CB  LEU A 953      30.210  38.780  38.910  1.00  0.00           C
ATOM   4833  HB1 LEU A 953      31.020  38.410  38.260  1.00  0.00           H
ATOM   4834  HB2 LEU A 953      29.290  38.860  38.280  1.00  0.00           H
ATOM   4835  CG  LEU A 953      29.970  37.460  39.690  1.00  0.00           C
ATOM   4836  HG  LEU A 953      30.860  37.360  40.350  1.00  0.00           H
ATOM   4837  CD1 LEU A 953      28.700  37.540  40.600  1.00  0.00           C
ATOM   4838 HD11 LEU A 953      28.930  38.150  41.510  1.00  0.00           H
ATOM   4839 HD12 LEU A 953      28.470  36.510  40.940  1.00  0.00           H
ATOM   4840 HD13 LEU A 953      27.800  37.930  40.080  1.00  0.00           H
ATOM   4841  CD2 LEU A 953      29.870  36.230  38.800  1.00  0.00           C
ATOM   4842 HD21 LEU A 953      28.960  36.190  38.180  1.00  0.00           H
ATOM   4843 HD22 LEU A 953      29.870  35.280  39.400  1.00  0.00           H
ATOM   4844 HD23 LEU A 953      30.820  36.140  38.230  1.00  0.00           H
ATOM   4845  C   LEU A 953      31.600  39.700  40.850  1.00  0.00           C
ATOM   4846  O   LEU A 953      31.360  39.240  41.970  1.00  0.00           O
ATOM   4847  N   ASP A 954      32.840  40.020  40.480  1.00  0.00           N
ATOM   4848  HN  ASP A 954      33.020  40.330  39.560  1.00  0.00           H
ATOM   4849  CA  ASP A 954      33.950  40.130  41.410  1.00  0.00           C
ATOM   4850  HA  ASP A 954      34.150  39.130  41.780  1.00  0.00           H
ATOM   4851  CB  ASP A 954      35.260  40.510  40.670  1.00  0.00           C
ATOM   4852  HB1 ASP A 954      35.390  39.610  40.040  1.00  0.00           H
ATOM   4853  HB2 ASP A 954      36.180  40.650  41.280  1.00  0.00           H
ATOM   4854  CG  ASP A 954      35.160  41.750  39.820  1.00  0.00           C
ATOM   4855  OD1 ASP A 954      34.520  41.740  38.780  1.00  0.00           O
ATOM   4856  OD2 ASP A 954      35.500  42.870  40.400  1.00  0.00           O
ATOM   4857  HD2 ASP A 954      35.230  43.640  39.880  1.00  0.00           H
ATOM   4858  C   ASP A 954      33.760  41.080  42.540  1.00  0.00           C
ATOM   4859  O   ASP A 954      34.180  40.750  43.650  1.00  0.00           O
ATOM   4860  N   LEU A 955      33.130  42.270  42.360  1.00  0.00           N
ATOM   4861  HN  LEU A 955      32.800  42.540  41.450  1.00  0.00           H
ATOM   4862  CA  LEU A 955      32.730  43.100  43.390  1.00  0.00           C
ATOM   4863  HA  LEU A 955      33.580  43.320  44.020  1.00  0.00           H
ATOM   4864  CB  LEU A 955      32.380  44.560  42.870  1.00  0.00           C
ATOM   4865  HB1 LEU A 955      31.510  44.480  42.190  1.00  0.00           H
ATOM   4866  HB2 LEU A 955      33.100  44.980  42.140  1.00  0.00           H
ATOM   4867  CG  LEU A 955      32.070  45.630  43.890  1.00  0.00           C
ATOM   4868  HG  LEU A 955      31.050  45.580  44.310  1.00  0.00           H
ATOM   4869  CD1 LEU A 955      33.010  45.550  45.070  1.00  0.00           C
ATOM   4870 HD11 LEU A 955      34.040  45.900  44.850  1.00  0.00           H
ATOM   4871 HD12 LEU A 955      33.130  44.520  45.480  1.00  0.00           H
ATOM   4872 HD13 LEU A 955      32.640  46.180  45.900  1.00  0.00           H
ATOM   4873  CD2 LEU A 955      32.170  47.070  43.260  1.00  0.00           C
ATOM   4874 HD21 LEU A 955      33.080  47.080  42.620  1.00  0.00           H
ATOM   4875 HD22 LEU A 955      32.200  47.890  44.000  1.00  0.00           H
ATOM   4876 HD23 LEU A 955      31.400  47.280  42.480  1.00  0.00           H
ATOM   4877  C   LEU A 955      31.600  42.530  44.230  1.00  0.00           C
ATOM   4878  O   LEU A 955      31.590  42.530  45.450  1.00  0.00           O
ATOM   4879  N   LEU A 956      30.670  41.820  43.580  1.00  0.00           N
ATOM   4880  HN  LEU A 956      30.660  41.520  42.620  1.00  0.00           H
ATOM   4881  CA  LEU A 956      29.700  41.070  44.370  1.00  0.00           C
ATOM   4882  HA  LEU A 956      29.260  41.790  45.040  1.00  0.00           H
ATOM   4883  CB  LEU A 956      28.600  40.390  43.470  1.00  0.00           C
ATOM   4884  HB1 LEU A 956      29.090  39.850  42.630  1.00  0.00           H
ATOM   4885  HB2 LEU A 956      27.980  41.190  43.010  1.00  0.00           H
ATOM   4886  CG  LEU A 956      27.460  39.620  44.180  1.00  0.00           C
ATOM   4887  HG  LEU A 956      27.900  38.790  44.770  1.00  0.00           H
ATOM   4888  CD1 LEU A 956      26.660  40.500  45.080  1.00  0.00           C
ATOM   4889 HD11 LEU A 956      26.160  39.870  45.850  1.00  0.00           H
ATOM   4890 HD12 LEU A 956      26.020  41.100  44.410  1.00  0.00           H
ATOM   4891 HD13 LEU A 956      27.190  41.310  45.630  1.00  0.00           H
ATOM   4892  CD2 LEU A 956      26.500  39.080  43.090  1.00  0.00           C
ATOM   4893 HD21 LEU A 956      26.020  39.910  42.540  1.00  0.00           H
ATOM   4894 HD22 LEU A 956      25.790  38.320  43.470  1.00  0.00           H
ATOM   4895 HD23 LEU A 956      26.960  38.510  42.240  1.00  0.00           H
ATOM   4896  C   LEU A 956      30.300  39.960  45.300  1.00  0.00           C
ATOM   4897  O   LEU A 956      29.950  39.920  46.500  1.00  0.00           O
ATOM   4898  N   MET A 957      31.240  39.080  44.830  1.00  0.00           N
ATOM   4899  HN  MET A 957      31.530  38.990  43.890  1.00  0.00           H
ATOM   4900  CA  MET A 957      31.860  38.080  45.680  1.00  0.00           C
ATOM   4901  HA  MET A 957      31.120  37.430  46.110  1.00  0.00           H
ATOM   4902  CB  MET A 957      32.930  37.260  44.930  1.00  0.00           C
ATOM   4903  HB1 MET A 957      33.350  36.530  45.660  1.00  0.00           H
ATOM   4904  HB2 MET A 957      33.680  37.940  44.460  1.00  0.00           H
ATOM   4905  CG  MET A 957      32.220  36.340  43.940  1.00  0.00           C
ATOM   4906  HG1 MET A 957      33.010  35.780  43.400  1.00  0.00           H
ATOM   4907  HG2 MET A 957      31.660  37.000  43.250  1.00  0.00           H
ATOM   4908  SD  MET A 957      31.170  35.120  44.820  1.00  0.00           S
ATOM   4909  CE  MET A 957      30.040  35.100  43.320  1.00  0.00           C
ATOM   4910  HE1 MET A 957      29.460  36.040  43.180  1.00  0.00           H
ATOM   4911  HE2 MET A 957      29.300  34.300  43.580  1.00  0.00           H
ATOM   4912  HE3 MET A 957      30.580  34.750  42.420  1.00  0.00           H
ATOM   4913  C   MET A 957      32.600  38.660  46.890  1.00  0.00           C
ATOM   4914  O   MET A 957      32.500  38.170  48.010  1.00  0.00           O
ATOM   4915  N   VAL A 958      33.370  39.740  46.630  1.00  0.00           N
ATOM   4916  HN  VAL A 958      33.530  40.010  45.680  1.00  0.00           H
ATOM   4917  CA  VAL A 958      34.040  40.570  47.580  1.00  0.00           C
ATOM   4918  HA  VAL A 958      34.570  39.940  48.280  1.00  0.00           H
ATOM   4919  CB  VAL A 958      35.180  41.540  47.090  1.00  0.00           C
ATOM   4920  HB  VAL A 958      34.750  42.270  46.370  1.00  0.00           H
ATOM   4921  CG1 VAL A 958      35.880  42.310  48.200  1.00  0.00           C
ATOM   4922 HG11 VAL A 958      36.080  41.690  49.100  1.00  0.00           H
ATOM   4923 HG12 VAL A 958      35.240  43.160  48.560  1.00  0.00           H
ATOM   4924 HG13 VAL A 958      36.850  42.640  47.790  1.00  0.00           H
ATOM   4925  CG2 VAL A 958      36.230  40.740  46.310  1.00  0.00           C
ATOM   4926 HG21 VAL A 958      36.740  40.060  47.020  1.00  0.00           H
ATOM   4927 HG22 VAL A 958      36.940  41.380  45.740  1.00  0.00           H
ATOM   4928 HG23 VAL A 958      35.760  40.060  45.560  1.00  0.00           H
ATOM   4929  C   VAL A 958      33.170  41.350  48.520  1.00  0.00           C
ATOM   4930  O   VAL A 958      33.270  41.400  49.740  1.00  0.00           O
ATOM   4931  N   GLY A 959      32.100  41.960  48.040  1.00  0.00           N
ATOM   4932  HN  GLY A 959      31.940  41.780  47.070  1.00  0.00           H
ATOM   4933  CA  GLY A 959      31.090  42.720  48.800  1.00  0.00           C
ATOM   4934  HA1 GLY A 959      30.390  43.250  48.190  1.00  0.00           H
ATOM   4935  HA2 GLY A 959      31.560  43.470  49.430  1.00  0.00           H
ATOM   4936  C   GLY A 959      30.350  41.850  49.840  1.00  0.00           C
ATOM   4937  O   GLY A 959      30.150  42.290  50.980  1.00  0.00           O
ATOM   4938  N   VAL A 960      29.940  40.660  49.440  1.00  0.00           N
ATOM   4939  HN  VAL A 960      30.060  40.220  48.560  1.00  0.00           H
ATOM   4940  CA  VAL A 960      29.360  39.680  50.340  1.00  0.00           C
ATOM   4941  HA  VAL A 960      28.540  40.100  50.900  1.00  0.00           H
ATOM   4942  CB  VAL A 960      28.740  38.470  49.650  1.00  0.00           C
ATOM   4943  HB  VAL A 960      29.500  38.040  48.960  1.00  0.00           H
ATOM   4944  CG1 VAL A 960      28.290  37.350  50.670  1.00  0.00           C
ATOM   4945 HG11 VAL A 960      27.700  36.560  50.150  1.00  0.00           H
ATOM   4946 HG12 VAL A 960      27.630  37.810  51.430  1.00  0.00           H
ATOM   4947 HG13 VAL A 960      29.220  36.920  51.100  1.00  0.00           H
ATOM   4948  CG2 VAL A 960      27.500  38.960  48.910  1.00  0.00           C
ATOM   4949 HG21 VAL A 960      26.790  39.220  49.720  1.00  0.00           H
ATOM   4950 HG22 VAL A 960      27.020  38.230  48.210  1.00  0.00           H
ATOM   4951 HG23 VAL A 960      27.700  39.890  48.320  1.00  0.00           H
ATOM   4952  C   VAL A 960      30.440  39.180  51.410  1.00  0.00           C
ATOM   4953  O   VAL A 960      30.160  39.150  52.580  1.00  0.00           O
ATOM   4954  N   MET A 961      31.690  38.870  50.960  1.00  0.00           N
ATOM   4955  HN  MET A 961      31.760  38.790  49.970  1.00  0.00           H
ATOM   4956  CA  MET A 961      32.750  38.410  51.790  1.00  0.00           C
ATOM   4957  HA  MET A 961      32.230  37.600  52.280  1.00  0.00           H
ATOM   4958  CB  MET A 961      33.880  37.770  50.990  1.00  0.00           C
ATOM   4959  HB1 MET A 961      34.820  37.710  51.570  1.00  0.00           H
ATOM   4960  HB2 MET A 961      34.060  38.510  50.190  1.00  0.00           H
ATOM   4961  CG  MET A 961      33.620  36.290  50.600  1.00  0.00           C
ATOM   4962  HG1 MET A 961      34.430  35.770  50.050  1.00  0.00           H
ATOM   4963  HG2 MET A 961      32.940  36.350  49.720  1.00  0.00           H
ATOM   4964  SD  MET A 961      32.870  35.150  51.870  1.00  0.00           S
ATOM   4965  CE  MET A 961      34.280  35.130  53.050  1.00  0.00           C
ATOM   4966  HE1 MET A 961      34.690  36.160  53.170  1.00  0.00           H
ATOM   4967  HE2 MET A 961      35.080  34.410  52.790  1.00  0.00           H
ATOM   4968  HE3 MET A 961      33.990  34.780  54.060  1.00  0.00           H
ATOM   4969  C   MET A 961      33.180  39.420  52.890  1.00  0.00           C
ATOM   4970  O   MET A 961      33.530  39.010  54.010  1.00  0.00           O
ATOM   4971  N   LEU A 962      33.230  40.690  52.530  1.00  0.00           N
ATOM   4972  HN  LEU A 962      32.920  40.930  51.630  1.00  0.00           H
ATOM   4973  CA  LEU A 962      33.690  41.770  53.390  1.00  0.00           C
ATOM   4974  HA  LEU A 962      34.700  41.570  53.700  1.00  0.00           H
ATOM   4975  CB  LEU A 962      33.520  43.100  52.560  1.00  0.00           C
ATOM   4976  HB1 LEU A 962      32.450  43.200  52.250  1.00  0.00           H
ATOM   4977  HB2 LEU A 962      34.070  42.940  51.600  1.00  0.00           H
ATOM   4978  CG  LEU A 962      33.990  44.350  53.220  1.00  0.00           C
ATOM   4979  HG  LEU A 962      34.700  44.010  54.000  1.00  0.00           H
ATOM   4980  CD1 LEU A 962      34.790  45.190  52.220  1.00  0.00           C
ATOM   4981 HD11 LEU A 962      35.560  44.570  51.720  1.00  0.00           H
ATOM   4982 HD12 LEU A 962      35.270  46.120  52.590  1.00  0.00           H
ATOM   4983 HD13 LEU A 962      34.090  45.450  51.400  1.00  0.00           H
ATOM   4984  CD2 LEU A 962      32.800  45.250  53.640  1.00  0.00           C
ATOM   4985 HD21 LEU A 962      32.160  45.440  52.750  1.00  0.00           H
ATOM   4986 HD22 LEU A 962      33.090  46.200  54.120  1.00  0.00           H
ATOM   4987 HD23 LEU A 962      32.100  44.670  54.290  1.00  0.00           H
ATOM   4988  C   LEU A 962      32.880  41.820  54.650  1.00  0.00           C
ATOM   4989  O   LEU A 962      33.440  41.920  55.750  1.00  0.00           O
ATOM   4990  N   GLY A 963      31.490  41.710  54.530  1.00  0.00           N
ATOM   4991  HN  GLY A 963      30.980  41.510  53.700  1.00  0.00           H
ATOM   4992  CA  GLY A 963      30.630  41.720  55.740  1.00  0.00           C
ATOM   4993  HA1 GLY A 963      29.650  41.930  55.370  1.00  0.00           H
ATOM   4994  HA2 GLY A 963      30.800  42.560  56.390  1.00  0.00           H
ATOM   4995  C   GLY A 963      30.670  40.480  56.620  1.00  0.00           C
ATOM   4996  O   GLY A 963      30.380  40.590  57.850  1.00  0.00           O
ATOM   4997  N   VAL A 964      31.130  39.360  56.000  1.00  0.00           N
ATOM   4998  HN  VAL A 964      31.160  39.310  55.010  1.00  0.00           H
ATOM   4999  CA  VAL A 964      31.450  38.140  56.760  1.00  0.00           C
ATOM   5000  HA  VAL A 964      30.640  37.990  57.460  1.00  0.00           H
ATOM   5001  CB  VAL A 964      31.560  36.930  55.870  1.00  0.00           C
ATOM   5002  HB  VAL A 964      32.220  37.110  55.000  1.00  0.00           H
ATOM   5003  CG1 VAL A 964      32.120  35.720  56.640  1.00  0.00           C
ATOM   5004 HG11 VAL A 964      32.120  34.840  55.950  1.00  0.00           H
ATOM   5005 HG12 VAL A 964      31.530  35.510  57.560  1.00  0.00           H
ATOM   5006 HG13 VAL A 964      33.170  35.890  56.960  1.00  0.00           H
ATOM   5007  CG2 VAL A 964      30.170  36.530  55.300  1.00  0.00           C
ATOM   5008 HG21 VAL A 964      29.930  37.380  54.610  1.00  0.00           H
ATOM   5009 HG22 VAL A 964      29.440  36.350  56.090  1.00  0.00           H
ATOM   5010 HG23 VAL A 964      30.200  35.590  54.710  1.00  0.00           H
ATOM   5011  C   VAL A 964      32.770  38.280  57.470  1.00  0.00           C
ATOM   5012  O   VAL A 964      32.840  38.120  58.720  1.00  0.00           O
ATOM   5013  N   CYS A 965      33.900  38.690  56.810  1.00  0.00           N
ATOM   5014  HN  CYS A 965      33.840  38.830  55.820  1.00  0.00           H
ATOM   5015  CA  CYS A 965      35.110  39.030  57.560  1.00  0.00           C
ATOM   5016  HA  CYS A 965      35.530  38.130  57.990  1.00  0.00           H
ATOM   5017  CB  CYS A 965      36.180  39.520  56.520  1.00  0.00           C
ATOM   5018  HB1 CYS A 965      37.070  39.830  57.120  1.00  0.00           H
ATOM   5019  HB2 CYS A 965      35.900  40.420  55.940  1.00  0.00           H
ATOM   5020  SG  CYS A 965      36.630  38.200  55.260  1.00  0.00           S
ATOM   5021  HG1 CYS A 965      36.300  38.730  54.090  1.00  0.00           H
ATOM   5022  C   CYS A 965      34.890  40.080  58.670  1.00  0.00           C
ATOM   5023  O   CYS A 965      35.520  40.080  59.780  1.00  0.00           O
ATOM   5024  N   SER A 966      33.990  41.070  58.480  1.00  0.00           N
ATOM   5025  HN  SER A 966      33.700  41.120  57.530  1.00  0.00           H
ATOM   5026  CA  SER A 966      33.570  42.020  59.460  1.00  0.00           C
ATOM   5027  HA  SER A 966      34.410  42.650  59.700  1.00  0.00           H
ATOM   5028  CB  SER A 966      32.510  43.010  58.980  1.00  0.00           C
ATOM   5029  HB1 SER A 966      32.370  43.850  59.690  1.00  0.00           H
ATOM   5030  HB2 SER A 966      31.530  42.560  58.730  1.00  0.00           H
ATOM   5031  OG  SER A 966      33.020  43.670  57.810  1.00  0.00           O
ATOM   5032  HG1 SER A 966      33.020  42.990  57.120  1.00  0.00           H
ATOM   5033  C   SER A 966      33.050  41.390  60.790  1.00  0.00           C
ATOM   5034  O   SER A 966      33.320  41.920  61.880  1.00  0.00           O
ATOM   5035  N   VAL A 967      32.360  40.230  60.780  1.00  0.00           N
ATOM   5036  HN  VAL A 967      32.210  39.850  59.870  1.00  0.00           H
ATOM   5037  CA  VAL A 967      31.780  39.460  61.930  1.00  0.00           C
ATOM   5038  HA  VAL A 967      31.450  40.160  62.670  1.00  0.00           H
ATOM   5039  CB  VAL A 967      30.590  38.570  61.470  1.00  0.00           C
ATOM   5040  HB  VAL A 967      30.870  37.860  60.670  1.00  0.00           H
ATOM   5041  CG1 VAL A 967      30.050  37.630  62.600  1.00  0.00           C
ATOM   5042 HG11 VAL A 967      30.750  36.780  62.750  1.00  0.00           H
ATOM   5043 HG12 VAL A 967      29.010  37.300  62.420  1.00  0.00           H
ATOM   5044 HG13 VAL A 967      29.960  38.170  63.580  1.00  0.00           H
ATOM   5045  CG2 VAL A 967      29.480  39.500  60.920  1.00  0.00           C
ATOM   5046 HG21 VAL A 967      29.810  40.080  60.030  1.00  0.00           H
ATOM   5047 HG22 VAL A 967      29.170  40.190  61.730  1.00  0.00           H
ATOM   5048 HG23 VAL A 967      28.620  38.880  60.590  1.00  0.00           H
ATOM   5049  C   VAL A 967      32.950  38.680  62.660  1.00  0.00           C
ATOM   5050  O   VAL A 967      32.700  38.380  63.790  1.00  0.00           O
ATOM   5051  N   MET A 968      34.120  38.340  62.080  1.00  0.00           N
ATOM   5052  HN  MET A 968      34.270  38.590  61.130  1.00  0.00           H
ATOM   5053  CA  MET A 968      35.280  37.860  62.810  1.00  0.00           C
ATOM   5054  HA  MET A 968      34.910  37.450  63.750  1.00  0.00           H
ATOM   5055  CB  MET A 968      36.100  36.720  62.120  1.00  0.00           C
ATOM   5056  HB1 MET A 968      37.070  36.480  62.590  1.00  0.00           H
ATOM   5057  HB2 MET A 968      36.380  36.890  61.050  1.00  0.00           H
ATOM   5058  CG  MET A 968      35.550  35.320  62.210  1.00  0.00           C
ATOM   5059  HG1 MET A 968      35.710  35.010  63.270  1.00  0.00           H
ATOM   5060  HG2 MET A 968      36.200  34.570  61.720  1.00  0.00           H
[truncated: 6,873,249 more chars]
