# Supplementary material for: CryoEM and computational modeling structural insights into the pH regulator NBCn1
Source: Nat Commun. 2025 Nov 11;16:9932. doi: 10.1038/s41467-025-64868-z (PMC12606367; doi:10.1038/s41467-025-64868-z)
Supplement: Supplementary file 7 — Supplementary Data 5 [file 41467_2025_64868_MOESM7_ESM.zip › 100ns_z_restr_MD_NBCn1_2NaCO3/hNBCn1_IF/z-restr_hNBCn1_IF_2NaCO3_last_step_62.pdb]

REMARK    GENERATED BY TRJCONV
TITLE     Title t= 101000.00000 step= 50500000
REMARK    THIS IS A SIMULATION BOX
CRYST1   93.008   93.008  103.413  90.00  90.00  90.00 P 1           1
MODEL        1
ATOM      1  N   LEU A 585      24.200  38.560  37.250  1.00  0.00           N
ATOM      2  HT1 LEU A 585      23.940  39.560  37.040  1.00  0.00           H
ATOM      3  HT2 LEU A 585      23.400  37.980  36.950  1.00  0.00           H
ATOM      4  HT3 LEU A 585      24.980  38.410  36.580  1.00  0.00           H
ATOM      5  CA  LEU A 585      24.510  38.400  38.700  1.00  0.00           C
ATOM      6  HA  LEU A 585      25.490  38.810  38.930  1.00  0.00           H
ATOM      7  CB  LEU A 585      23.400  39.070  39.580  1.00  0.00           C
ATOM      8  HB1 LEU A 585      22.430  38.650  39.250  1.00  0.00           H
ATOM      9  HB2 LEU A 585      23.270  40.140  39.320  1.00  0.00           H
ATOM     10  CG  LEU A 585      23.650  38.940  41.050  1.00  0.00           C
ATOM     11  HG  LEU A 585      24.100  38.000  41.450  1.00  0.00           H
ATOM     12  CD1 LEU A 585      24.530  40.160  41.370  1.00  0.00           C
ATOM     13 HD11 LEU A 585      24.760  40.030  42.460  1.00  0.00           H
ATOM     14 HD12 LEU A 585      23.890  41.050  41.290  1.00  0.00           H
ATOM     15 HD13 LEU A 585      25.450  40.210  40.760  1.00  0.00           H
ATOM     16  CD2 LEU A 585      22.340  39.240  41.810  1.00  0.00           C
ATOM     17 HD21 LEU A 585      22.600  39.400  42.880  1.00  0.00           H
ATOM     18 HD22 LEU A 585      21.600  38.430  41.620  1.00  0.00           H
ATOM     19 HD23 LEU A 585      21.930  40.230  41.520  1.00  0.00           H
ATOM     20  C   LEU A 585      24.560  36.900  38.990  1.00  0.00           C
ATOM     21  O   LEU A 585      25.610  36.320  38.960  1.00  0.00           O
ATOM     22  N   ILE A 586      23.400  36.160  39.380  1.00  0.00           N
ATOM     23  HN  ILE A 586      22.450  36.460  39.370  1.00  0.00           H
ATOM     24  CA  ILE A 586      23.540  34.720  39.560  1.00  0.00           C
ATOM     25  HA  ILE A 586      24.250  34.560  40.370  1.00  0.00           H
ATOM     26  CB  ILE A 586      22.200  34.170  40.130  1.00  0.00           C
ATOM     27  HB  ILE A 586      21.480  34.720  39.480  1.00  0.00           H
ATOM     28  CG2 ILE A 586      22.020  32.650  39.790  1.00  0.00           C
ATOM     29 HG21 ILE A 586      22.930  32.000  39.870  1.00  0.00           H
ATOM     30 HG22 ILE A 586      21.740  32.630  38.720  1.00  0.00           H
ATOM     31 HG23 ILE A 586      21.110  32.220  40.280  1.00  0.00           H
ATOM     32  CG1 ILE A 586      21.860  34.440  41.630  1.00  0.00           C
ATOM     33 HG11 ILE A 586      20.830  34.020  41.730  1.00  0.00           H
ATOM     34 HG12 ILE A 586      21.750  35.540  41.800  1.00  0.00           H
ATOM     35  CD  ILE A 586      22.780  33.930  42.620  1.00  0.00           C
ATOM     36  HD1 ILE A 586      23.830  34.230  42.430  1.00  0.00           H
ATOM     37  HD2 ILE A 586      22.860  32.830  42.700  1.00  0.00           H
ATOM     38  HD3 ILE A 586      22.540  34.280  43.650  1.00  0.00           H
ATOM     39  C   ILE A 586      23.970  34.020  38.230  1.00  0.00           C
ATOM     40  O   ILE A 586      24.810  33.140  38.210  1.00  0.00           O
ATOM     41  N   LEU A 587      23.560  34.490  37.020  1.00  0.00           N
ATOM     42  HN  LEU A 587      23.020  35.320  37.040  1.00  0.00           H
ATOM     43  CA  LEU A 587      24.050  34.040  35.770  1.00  0.00           C
ATOM     44  HA  LEU A 587      23.920  32.980  35.650  1.00  0.00           H
ATOM     45  CB  LEU A 587      23.340  34.760  34.600  1.00  0.00           C
ATOM     46  HB1 LEU A 587      23.570  35.850  34.510  1.00  0.00           H
ATOM     47  HB2 LEU A 587      22.250  34.740  34.790  1.00  0.00           H
ATOM     48  CG  LEU A 587      23.680  34.300  33.160  1.00  0.00           C
ATOM     49  HG  LEU A 587      24.780  34.440  33.120  1.00  0.00           H
ATOM     50  CD1 LEU A 587      23.170  32.800  32.890  1.00  0.00           C
ATOM     51 HD11 LEU A 587      22.100  32.680  33.140  1.00  0.00           H
ATOM     52 HD12 LEU A 587      23.890  32.210  33.500  1.00  0.00           H
ATOM     53 HD13 LEU A 587      23.190  32.540  31.810  1.00  0.00           H
ATOM     54  CD2 LEU A 587      22.860  35.160  32.180  1.00  0.00           C
ATOM     55 HD21 LEU A 587      23.330  35.070  31.180  1.00  0.00           H
ATOM     56 HD22 LEU A 587      23.030  36.240  32.360  1.00  0.00           H
ATOM     57 HD23 LEU A 587      21.760  35.060  32.180  1.00  0.00           H
ATOM     58  C   LEU A 587      25.580  34.190  35.650  1.00  0.00           C
ATOM     59  O   LEU A 587      26.300  33.320  35.180  1.00  0.00           O
ATOM     60  N   ASP A 588      26.200  35.340  36.150  1.00  0.00           N
ATOM     61  HN  ASP A 588      25.650  36.050  36.580  1.00  0.00           H
ATOM     62  CA  ASP A 588      27.680  35.480  36.200  1.00  0.00           C
ATOM     63  HA  ASP A 588      28.160  35.350  35.230  1.00  0.00           H
ATOM     64  CB  ASP A 588      28.150  36.960  36.650  1.00  0.00           C
ATOM     65  HB1 ASP A 588      29.250  36.950  36.520  1.00  0.00           H
ATOM     66  HB2 ASP A 588      27.840  37.220  37.690  1.00  0.00           H
ATOM     67  CG  ASP A 588      27.580  37.980  35.620  1.00  0.00           C
ATOM     68  OD1 ASP A 588      28.300  38.160  34.630  1.00  0.00           O
ATOM     69  OD2 ASP A 588      26.490  38.550  35.870  1.00  0.00           O
ATOM     70  C   ASP A 588      28.380  34.480  37.030  1.00  0.00           C
ATOM     71  O   ASP A 588      29.350  33.920  36.600  1.00  0.00           O
ATOM     72  N   ILE A 589      27.910  34.260  38.280  1.00  0.00           N
ATOM     73  HN  ILE A 589      27.200  34.810  38.720  1.00  0.00           H
ATOM     74  CA  ILE A 589      28.270  33.040  39.020  1.00  0.00           C
ATOM     75  HA  ILE A 589      29.350  32.960  39.090  1.00  0.00           H
ATOM     76  CB  ILE A 589      27.690  33.090  40.400  1.00  0.00           C
ATOM     77  HB  ILE A 589      26.590  32.950  40.380  1.00  0.00           H
ATOM     78  CG2 ILE A 589      28.210  31.930  41.250  1.00  0.00           C
ATOM     79 HG21 ILE A 589      27.710  30.980  40.950  1.00  0.00           H
ATOM     80 HG22 ILE A 589      28.060  32.040  42.350  1.00  0.00           H
ATOM     81 HG23 ILE A 589      29.310  31.850  41.080  1.00  0.00           H
ATOM     82  CG1 ILE A 589      28.080  34.500  41.010  1.00  0.00           C
ATOM     83 HG11 ILE A 589      28.190  35.400  40.380  1.00  0.00           H
ATOM     84 HG12 ILE A 589      29.060  34.280  41.470  1.00  0.00           H
ATOM     85  CD  ILE A 589      27.170  34.910  42.210  1.00  0.00           C
ATOM     86  HD1 ILE A 589      26.630  34.070  42.700  1.00  0.00           H
ATOM     87  HD2 ILE A 589      26.360  35.530  41.760  1.00  0.00           H
ATOM     88  HD3 ILE A 589      27.780  35.410  42.990  1.00  0.00           H
ATOM     89  C   ILE A 589      28.020  31.740  38.260  1.00  0.00           C
ATOM     90  O   ILE A 589      28.810  30.880  38.350  1.00  0.00           O
ATOM     91  N   LYS A 590      26.880  31.500  37.540  1.00  0.00           N
ATOM     92  HN  LYS A 590      26.230  32.260  37.540  1.00  0.00           H
ATOM     93  CA  LYS A 590      26.570  30.320  36.700  1.00  0.00           C
ATOM     94  HA  LYS A 590      26.700  29.460  37.350  1.00  0.00           H
ATOM     95  CB  LYS A 590      25.100  30.240  36.340  1.00  0.00           C
ATOM     96  HB1 LYS A 590      24.890  29.560  35.480  1.00  0.00           H
ATOM     97  HB2 LYS A 590      24.800  31.220  35.930  1.00  0.00           H
ATOM     98  CG  LYS A 590      24.190  29.870  37.540  1.00  0.00           C
ATOM     99  HG1 LYS A 590      24.510  30.550  38.350  1.00  0.00           H
ATOM    100  HG2 LYS A 590      24.240  28.840  37.950  1.00  0.00           H
ATOM    101  CD  LYS A 590      22.770  30.040  36.980  1.00  0.00           C
ATOM    102  HD1 LYS A 590      22.700  31.070  36.550  1.00  0.00           H
ATOM    103  HD2 LYS A 590      22.070  30.090  37.840  1.00  0.00           H
ATOM    104  CE  LYS A 590      22.180  28.990  36.020  1.00  0.00           C
ATOM    105  HE1 LYS A 590      22.200  28.020  36.550  1.00  0.00           H
ATOM    106  HE2 LYS A 590      22.850  28.800  35.160  1.00  0.00           H
ATOM    107  NZ  LYS A 590      20.790  29.330  35.520  1.00  0.00           N
ATOM    108  HZ1 LYS A 590      20.750  30.340  35.300  1.00  0.00           H
ATOM    109  HZ2 LYS A 590      20.120  29.210  36.300  1.00  0.00           H
ATOM    110  HZ3 LYS A 590      20.520  28.720  34.720  1.00  0.00           H
ATOM    111  C   LYS A 590      27.550  30.110  35.560  1.00  0.00           C
ATOM    112  O   LYS A 590      28.080  29.060  35.230  1.00  0.00           O
ATOM    113  N   ARG A 591      27.840  31.220  34.870  1.00  0.00           N
ATOM    114  HN  ARG A 591      27.360  32.060  35.070  1.00  0.00           H
ATOM    115  CA  ARG A 591      28.770  31.370  33.670  1.00  0.00           C
ATOM    116  HA  ARG A 591      28.200  30.760  32.980  1.00  0.00           H
ATOM    117  CB  ARG A 591      28.680  32.820  33.170  1.00  0.00           C
ATOM    118  HB1 ARG A 591      29.650  33.070  32.690  1.00  0.00           H
ATOM    119  HB2 ARG A 591      28.600  33.500  34.040  1.00  0.00           H
ATOM    120  CG  ARG A 591      27.580  33.180  32.120  1.00  0.00           C
ATOM    121  HG1 ARG A 591      26.580  33.120  32.620  1.00  0.00           H
ATOM    122  HG2 ARG A 591      27.780  32.330  31.450  1.00  0.00           H
ATOM    123  CD  ARG A 591      27.650  34.500  31.460  1.00  0.00           C
ATOM    124  HD1 ARG A 591      28.660  34.600  30.980  1.00  0.00           H
ATOM    125  HD2 ARG A 591      27.570  35.310  32.220  1.00  0.00           H
ATOM    126  NE  ARG A 591      26.550  34.570  30.500  1.00  0.00           N
ATOM    127  HE  ARG A 591      26.500  33.790  29.870  1.00  0.00           H
ATOM    128  CZ  ARG A 591      25.810  35.590  30.080  1.00  0.00           C
ATOM    129  NH1 ARG A 591      25.760  36.700  30.700  1.00  0.00           N
ATOM    130 HH11 ARG A 591      26.100  36.740  31.650  1.00  0.00           H
ATOM    131 HH12 ARG A 591      25.100  37.350  30.310  1.00  0.00           H
ATOM    132  NH2 ARG A 591      25.320  35.650  28.880  1.00  0.00           N
ATOM    133 HH21 ARG A 591      25.140  36.590  28.590  1.00  0.00           H
ATOM    134 HH22 ARG A 591      25.560  35.030  28.140  1.00  0.00           H
ATOM    135  C   ARG A 591      30.140  30.790  33.930  1.00  0.00           C
ATOM    136  O   ARG A 591      30.780  30.220  33.040  1.00  0.00           O
ATOM    137  N   LYS A 592      30.680  30.890  35.140  1.00  0.00           N
ATOM    138  HN  LYS A 592      30.160  31.460  35.770  1.00  0.00           H
ATOM    139  CA  LYS A 592      32.000  30.410  35.600  1.00  0.00           C
ATOM    140  HA  LYS A 592      32.590  30.170  34.720  1.00  0.00           H
ATOM    141  CB  LYS A 592      32.780  31.540  36.330  1.00  0.00           C
ATOM    142  HB1 LYS A 592      33.780  31.210  36.670  1.00  0.00           H
ATOM    143  HB2 LYS A 592      32.240  31.850  37.250  1.00  0.00           H
ATOM    144  CG  LYS A 592      32.890  32.880  35.590  1.00  0.00           C
ATOM    145  HG1 LYS A 592      33.450  33.590  36.240  1.00  0.00           H
ATOM    146  HG2 LYS A 592      31.830  33.180  35.490  1.00  0.00           H
ATOM    147  CD  LYS A 592      33.570  32.870  34.180  1.00  0.00           C
ATOM    148  HD1 LYS A 592      33.260  31.950  33.660  1.00  0.00           H
ATOM    149  HD2 LYS A 592      34.670  32.860  34.370  1.00  0.00           H
ATOM    150  CE  LYS A 592      33.190  33.950  33.210  1.00  0.00           C
ATOM    151  HE1 LYS A 592      33.370  34.920  33.710  1.00  0.00           H
ATOM    152  HE2 LYS A 592      32.100  33.940  33.010  1.00  0.00           H
ATOM    153  NZ  LYS A 592      34.070  33.750  31.990  1.00  0.00           N
ATOM    154  HZ1 LYS A 592      34.990  33.320  32.220  1.00  0.00           H
ATOM    155  HZ2 LYS A 592      34.210  34.710  31.620  1.00  0.00           H
ATOM    156  HZ3 LYS A 592      33.470  33.250  31.310  1.00  0.00           H
ATOM    157  C   LYS A 592      31.930  29.210  36.510  1.00  0.00           C
ATOM    158  O   LYS A 592      32.950  28.670  36.940  1.00  0.00           O
ATOM    159  N   ALA A 593      30.760  28.630  36.820  1.00  0.00           N
ATOM    160  HN  ALA A 593      29.960  29.170  36.570  1.00  0.00           H
ATOM    161  CA  ALA A 593      30.610  27.430  37.510  1.00  0.00           C
ATOM    162  HA  ALA A 593      31.100  27.450  38.480  1.00  0.00           H
ATOM    163  CB  ALA A 593      29.090  27.150  37.550  1.00  0.00           C
ATOM    164  HB1 ALA A 593      28.600  27.960  38.120  1.00  0.00           H
ATOM    165  HB2 ALA A 593      28.980  26.240  38.180  1.00  0.00           H
ATOM    166  HB3 ALA A 593      28.630  27.080  36.540  1.00  0.00           H
ATOM    167  C   ALA A 593      31.340  26.200  36.820  1.00  0.00           C
ATOM    168  O   ALA A 593      31.900  25.430  37.630  1.00  0.00           O
ATOM    169  N   PRO A 594      31.400  25.960  35.520  1.00  0.00           N
ATOM    170  CD  PRO A 594      30.750  26.750  34.520  1.00  0.00           C
ATOM    171  HD1 PRO A 594      31.540  27.460  34.190  1.00  0.00           H
ATOM    172  HD2 PRO A 594      29.750  27.070  34.890  1.00  0.00           H
ATOM    173  CA  PRO A 594      32.120  24.790  34.920  1.00  0.00           C
ATOM    174  HA  PRO A 594      31.830  23.820  35.270  1.00  0.00           H
ATOM    175  CB  PRO A 594      31.770  24.930  33.440  1.00  0.00           C
ATOM    176  HB1 PRO A 594      31.760  23.970  32.890  1.00  0.00           H
ATOM    177  HB2 PRO A 594      32.500  25.560  32.880  1.00  0.00           H
ATOM    178  CG  PRO A 594      30.550  25.740  33.410  1.00  0.00           C
ATOM    179  HG1 PRO A 594      30.470  26.260  32.420  1.00  0.00           H
ATOM    180  HG2 PRO A 594      29.540  25.310  33.570  1.00  0.00           H
ATOM    181  C   PRO A 594      33.670  24.900  34.950  1.00  0.00           C
ATOM    182  O   PRO A 594      34.330  24.110  34.220  1.00  0.00           O
ATOM    183  N   PHE A 595      34.290  25.900  35.640  1.00  0.00           N
ATOM    184  HN  PHE A 595      33.720  26.620  36.010  1.00  0.00           H
ATOM    185  CA  PHE A 595      35.700  25.980  35.790  1.00  0.00           C
ATOM    186  HA  PHE A 595      36.180  25.270  35.110  1.00  0.00           H
ATOM    187  CB  PHE A 595      36.350  27.350  35.480  1.00  0.00           C
ATOM    188  HB1 PHE A 595      37.440  27.330  35.730  1.00  0.00           H
ATOM    189  HB2 PHE A 595      35.870  28.020  36.220  1.00  0.00           H
ATOM    190  CG  PHE A 595      36.270  27.830  34.090  1.00  0.00           C
ATOM    191  CD1 PHE A 595      36.010  29.180  33.710  1.00  0.00           C
ATOM    192  HD1 PHE A 595      35.760  29.860  34.500  1.00  0.00           H
ATOM    193  CE1 PHE A 595      35.990  29.590  32.330  1.00  0.00           C
ATOM    194  HE1 PHE A 595      35.750  30.610  32.080  1.00  0.00           H
ATOM    195  CZ  PHE A 595      36.250  28.630  31.310  1.00  0.00           C
ATOM    196  HZ  PHE A 595      36.130  28.920  30.280  1.00  0.00           H
ATOM    197  CD2 PHE A 595      36.560  26.910  33.060  1.00  0.00           C
ATOM    198  HD2 PHE A 595      36.830  25.920  33.380  1.00  0.00           H
ATOM    199  CE2 PHE A 595      36.510  27.290  31.700  1.00  0.00           C
ATOM    200  HE2 PHE A 595      36.730  26.590  30.900  1.00  0.00           H
ATOM    201  C   PHE A 595      36.030  25.540  37.190  1.00  0.00           C
ATOM    202  O   PHE A 595      37.250  25.450  37.480  1.00  0.00           O
ATOM    203  N   PHE A 596      35.050  25.300  38.070  1.00  0.00           N
ATOM    204  HN  PHE A 596      34.100  25.310  37.750  1.00  0.00           H
ATOM    205  CA  PHE A 596      35.270  25.080  39.460  1.00  0.00           C
ATOM    206  HA  PHE A 596      35.850  25.960  39.690  1.00  0.00           H
ATOM    207  CB  PHE A 596      33.840  25.250  40.190  1.00  0.00           C
ATOM    208  HB1 PHE A 596      33.180  24.570  39.610  1.00  0.00           H
ATOM    209  HB2 PHE A 596      33.510  26.290  40.060  1.00  0.00           H
ATOM    210  CG  PHE A 596      33.740  24.880  41.610  1.00  0.00           C
ATOM    211  CD1 PHE A 596      34.830  25.070  42.530  1.00  0.00           C
ATOM    212  HD1 PHE A 596      35.790  25.440  42.170  1.00  0.00           H
ATOM    213  CE1 PHE A 596      34.600  24.880  43.890  1.00  0.00           C
ATOM    214  HE1 PHE A 596      35.470  25.090  44.510  1.00  0.00           H
ATOM    215  CZ  PHE A 596      33.410  24.440  44.430  1.00  0.00           C
ATOM    216  HZ  PHE A 596      33.390  24.310  45.510  1.00  0.00           H
ATOM    217  CD2 PHE A 596      32.520  24.420  42.160  1.00  0.00           C
ATOM    218  HD2 PHE A 596      31.700  24.070  41.560  1.00  0.00           H
ATOM    219  CE2 PHE A 596      32.400  24.250  43.530  1.00  0.00           C
ATOM    220  HE2 PHE A 596      31.490  23.820  43.930  1.00  0.00           H
ATOM    221  C   PHE A 596      36.070  23.850  39.840  1.00  0.00           C
ATOM    222  O   PHE A 596      37.030  23.930  40.600  1.00  0.00           O
ATOM    223  N   LEU A 597      35.740  22.690  39.260  1.00  0.00           N
ATOM    224  HN  LEU A 597      34.900  22.530  38.750  1.00  0.00           H
ATOM    225  CA  LEU A 597      36.540  21.450  39.460  1.00  0.00           C
ATOM    226  HA  LEU A 597      37.100  21.600  40.370  1.00  0.00           H
ATOM    227  CB  LEU A 597      35.700  20.200  39.420  1.00  0.00           C
ATOM    228  HB1 LEU A 597      36.410  19.340  39.500  1.00  0.00           H
ATOM    229  HB2 LEU A 597      35.240  20.080  38.410  1.00  0.00           H
ATOM    230  CG  LEU A 597      34.630  19.970  40.480  1.00  0.00           C
ATOM    231  HG  LEU A 597      35.180  20.050  41.440  1.00  0.00           H
ATOM    232  CD1 LEU A 597      33.590  21.090  40.740  1.00  0.00           C
ATOM    233 HD11 LEU A 597      33.970  22.010  41.240  1.00  0.00           H
ATOM    234 HD12 LEU A 597      32.710  20.700  41.300  1.00  0.00           H
ATOM    235 HD13 LEU A 597      33.090  21.310  39.770  1.00  0.00           H
ATOM    236  CD2 LEU A 597      33.890  18.620  40.180  1.00  0.00           C
ATOM    237 HD21 LEU A 597      33.270  18.280  41.040  1.00  0.00           H
ATOM    238 HD22 LEU A 597      34.650  17.820  40.020  1.00  0.00           H
ATOM    239 HD23 LEU A 597      33.270  18.680  39.260  1.00  0.00           H
ATOM    240  C   LEU A 597      37.720  21.350  38.450  1.00  0.00           C
ATOM    241  O   LEU A 597      38.820  20.840  38.690  1.00  0.00           O
ATOM    242  N   SER A 598      37.510  21.950  37.220  1.00  0.00           N
ATOM    243  HN  SER A 598      36.630  22.420  37.120  1.00  0.00           H
ATOM    244  CA  SER A 598      38.400  21.940  36.060  1.00  0.00           C
ATOM    245  HA  SER A 598      38.550  20.890  35.850  1.00  0.00           H
ATOM    246  CB  SER A 598      37.630  22.550  34.790  1.00  0.00           C
ATOM    247  HB1 SER A 598      37.320  23.600  34.990  1.00  0.00           H
ATOM    248  HB2 SER A 598      36.630  22.060  34.720  1.00  0.00           H
ATOM    249  OG  SER A 598      38.390  22.520  33.610  1.00  0.00           O
ATOM    250  HG1 SER A 598      38.210  21.740  33.070  1.00  0.00           H
ATOM    251  C   SER A 598      39.690  22.640  36.310  1.00  0.00           C
ATOM    252  O   SER A 598      40.770  22.180  35.890  1.00  0.00           O
ATOM    253  N   ASP A 599      39.600  23.760  37.130  1.00  0.00           N
ATOM    254  HN  ASP A 599      38.740  24.220  37.320  1.00  0.00           H
ATOM    255  CA  ASP A 599      40.910  24.360  37.610  1.00  0.00           C
ATOM    256  HA  ASP A 599      41.320  24.870  36.760  1.00  0.00           H
ATOM    257  CB  ASP A 599      40.550  25.460  38.720  1.00  0.00           C
ATOM    258  HB1 ASP A 599      41.430  25.700  39.370  1.00  0.00           H
ATOM    259  HB2 ASP A 599      39.670  25.150  39.330  1.00  0.00           H
ATOM    260  CG  ASP A 599      40.300  26.800  38.040  1.00  0.00           C
ATOM    261  OD1 ASP A 599      40.000  27.790  38.740  1.00  0.00           O
ATOM    262  OD2 ASP A 599      40.300  26.850  36.830  1.00  0.00           O
ATOM    263  C   ASP A 599      41.890  23.400  38.270  1.00  0.00           C
ATOM    264  O   ASP A 599      43.090  23.520  38.110  1.00  0.00           O
ATOM    265  N   PHE A 600      41.460  22.420  39.040  1.00  0.00           N
ATOM    266  HN  PHE A 600      40.470  22.300  39.020  1.00  0.00           H
ATOM    267  CA  PHE A 600      42.410  21.490  39.730  1.00  0.00           C
ATOM    268  HA  PHE A 600      43.140  21.850  40.440  1.00  0.00           H
ATOM    269  CB  PHE A 600      41.600  20.660  40.840  1.00  0.00           C
ATOM    270  HB1 PHE A 600      42.100  19.750  41.230  1.00  0.00           H
ATOM    271  HB2 PHE A 600      40.610  20.360  40.440  1.00  0.00           H
ATOM    272  CG  PHE A 600      41.240  21.560  42.010  1.00  0.00           C
ATOM    273  CD1 PHE A 600      42.140  21.860  43.040  1.00  0.00           C
ATOM    274  HD1 PHE A 600      43.140  21.460  42.990  1.00  0.00           H
ATOM    275  CE1 PHE A 600      41.840  22.780  44.040  1.00  0.00           C
ATOM    276  HE1 PHE A 600      42.620  23.040  44.740  1.00  0.00           H
ATOM    277  CZ  PHE A 600      40.530  23.310  44.050  1.00  0.00           C
ATOM    278  HZ  PHE A 600      40.320  24.070  44.800  1.00  0.00           H
ATOM    279  CD2 PHE A 600      39.950  22.140  42.060  1.00  0.00           C
ATOM    280  HD2 PHE A 600      39.210  21.860  41.320  1.00  0.00           H
ATOM    281  CE2 PHE A 600      39.580  23.060  43.030  1.00  0.00           C
ATOM    282  HE2 PHE A 600      38.580  23.470  43.060  1.00  0.00           H
ATOM    283  C   PHE A 600      43.180  20.650  38.850  1.00  0.00           C
ATOM    284  O   PHE A 600      44.320  20.210  39.180  1.00  0.00           O
ATOM    285  N   LYS A 601      42.760  20.420  37.630  1.00  0.00           N
ATOM    286  HN  LYS A 601      41.910  20.860  37.350  1.00  0.00           H
ATOM    287  CA  LYS A 601      43.570  19.710  36.660  1.00  0.00           C
ATOM    288  HA  LYS A 601      44.440  19.210  37.080  1.00  0.00           H
ATOM    289  CB  LYS A 601      42.720  18.500  36.080  1.00  0.00           C
ATOM    290  HB1 LYS A 601      42.240  18.110  37.010  1.00  0.00           H
ATOM    291  HB2 LYS A 601      43.310  17.770  35.480  1.00  0.00           H
ATOM    292  CG  LYS A 601      41.470  18.800  35.290  1.00  0.00           C
ATOM    293  HG1 LYS A 601      41.820  19.410  34.420  1.00  0.00           H
ATOM    294  HG2 LYS A 601      40.890  19.430  35.990  1.00  0.00           H
ATOM    295  CD  LYS A 601      40.540  17.630  34.840  1.00  0.00           C
ATOM    296  HD1 LYS A 601      39.610  18.040  34.390  1.00  0.00           H
ATOM    297  HD2 LYS A 601      40.220  17.120  35.770  1.00  0.00           H
ATOM    298  CE  LYS A 601      41.220  16.750  33.820  1.00  0.00           C
ATOM    299  HE1 LYS A 601      40.650  15.810  33.690  1.00  0.00           H
ATOM    300  HE2 LYS A 601      42.220  16.440  34.190  1.00  0.00           H
ATOM    301  NZ  LYS A 601      41.340  17.420  32.510  1.00  0.00           N
ATOM    302  HZ1 LYS A 601      40.460  17.860  32.210  1.00  0.00           H
ATOM    303  HZ2 LYS A 601      41.520  16.670  31.810  1.00  0.00           H
ATOM    304  HZ3 LYS A 601      42.180  18.030  32.480  1.00  0.00           H
ATOM    305  C   LYS A 601      44.020  20.670  35.540  1.00  0.00           C
ATOM    306  O   LYS A 601      44.720  20.310  34.600  1.00  0.00           O
ATOM    307  N   ASP A 602      43.750  22.020  35.660  1.00  0.00           N
ATOM    308  HN  ASP A 602      43.040  22.310  36.280  1.00  0.00           H
ATOM    309  CA  ASP A 602      44.350  23.060  34.850  1.00  0.00           C
ATOM    310  HA  ASP A 602      44.630  22.670  33.870  1.00  0.00           H
ATOM    311  CB  ASP A 602      43.370  24.250  34.640  1.00  0.00           C
ATOM    312  HB1 ASP A 602      43.290  24.890  35.540  1.00  0.00           H
ATOM    313  HB2 ASP A 602      42.400  23.850  34.300  1.00  0.00           H
ATOM    314  CG  ASP A 602      43.630  25.210  33.520  1.00  0.00           C
ATOM    315  OD1 ASP A 602      44.290  24.870  32.560  1.00  0.00           O
ATOM    316  OD2 ASP A 602      43.090  26.380  33.540  1.00  0.00           O
ATOM    317  C   ASP A 602      45.560  23.630  35.560  1.00  0.00           C
ATOM    318  O   ASP A 602      46.280  24.440  35.000  1.00  0.00           O
ATOM    319  N   ALA A 603      45.870  23.180  36.740  1.00  0.00           N
ATOM    320  HN  ALA A 603      45.200  22.550  37.100  1.00  0.00           H
ATOM    321  CA  ALA A 603      46.930  23.630  37.620  1.00  0.00           C
ATOM    322  HA  ALA A 603      47.200  24.650  37.430  1.00  0.00           H
ATOM    323  CB  ALA A 603      46.440  23.660  39.110  1.00  0.00           C
ATOM    324  HB1 ALA A 603      45.730  24.520  39.190  1.00  0.00           H
ATOM    325  HB2 ALA A 603      47.300  23.940  39.760  1.00  0.00           H
ATOM    326  HB3 ALA A 603      45.910  22.740  39.400  1.00  0.00           H
ATOM    327  C   ALA A 603      48.160  22.760  37.540  1.00  0.00           C
ATOM    328  O   ALA A 603      49.030  22.910  38.410  1.00  0.00           O
ATOM    329  N   LEU A 604      48.300  21.880  36.530  1.00  0.00           N
ATOM    330  HN  LEU A 604      47.740  21.830  35.710  1.00  0.00           H
ATOM    331  CA  LEU A 604      49.360  20.840  36.420  1.00  0.00           C
ATOM    332  HA  LEU A 604      49.740  20.550  37.390  1.00  0.00           H
ATOM    333  CB  LEU A 604      48.770  19.530  35.850  1.00  0.00           C
ATOM    334  HB1 LEU A 604      49.550  18.770  35.700  1.00  0.00           H
ATOM    335  HB2 LEU A 604      48.310  19.660  34.850  1.00  0.00           H
ATOM    336  CG  LEU A 604      47.570  19.040  36.800  1.00  0.00           C
ATOM    337  HG  LEU A 604      46.830  19.850  36.920  1.00  0.00           H
ATOM    338  CD1 LEU A 604      46.670  17.940  36.220  1.00  0.00           C
ATOM    339 HD11 LEU A 604      46.100  18.280  35.330  1.00  0.00           H
ATOM    340 HD12 LEU A 604      45.890  17.510  36.880  1.00  0.00           H
ATOM    341 HD13 LEU A 604      47.290  17.070  35.890  1.00  0.00           H
ATOM    342  CD2 LEU A 604      48.130  18.600  38.210  1.00  0.00           C
ATOM    343 HD21 LEU A 604      48.930  17.820  38.190  1.00  0.00           H
ATOM    344 HD22 LEU A 604      47.280  18.310  38.850  1.00  0.00           H
ATOM    345 HD23 LEU A 604      48.530  19.490  38.750  1.00  0.00           H
ATOM    346  C   LEU A 604      50.540  21.350  35.580  1.00  0.00           C
ATOM    347  O   LEU A 604      50.730  21.000  34.430  1.00  0.00           O
ATOM    348  N   SER A 605      51.280  22.270  36.250  1.00  0.00           N
ATOM    349  HN  SER A 605      51.060  22.620  37.150  1.00  0.00           H
ATOM    350  CA  SER A 605      52.480  22.760  35.630  1.00  0.00           C
ATOM    351  HA  SER A 605      53.020  21.920  35.220  1.00  0.00           H
ATOM    352  CB  SER A 605      52.190  24.010  34.690  1.00  0.00           C
ATOM    353  HB1 SER A 605      51.730  24.800  35.330  1.00  0.00           H
ATOM    354  HB2 SER A 605      51.500  23.680  33.870  1.00  0.00           H
ATOM    355  OG  SER A 605      53.360  24.520  34.160  1.00  0.00           O
ATOM    356  HG1 SER A 605      53.690  23.780  33.630  1.00  0.00           H
ATOM    357  C   SER A 605      53.350  23.130  36.810  1.00  0.00           C
ATOM    358  O   SER A 605      52.790  23.330  37.910  1.00  0.00           O
ATOM    359  N   LEU A 606      54.650  23.310  36.600  1.00  0.00           N
ATOM    360  HN  LEU A 606      54.950  23.000  35.700  1.00  0.00           H
ATOM    361  CA  LEU A 606      55.740  23.770  37.470  1.00  0.00           C
ATOM    362  HA  LEU A 606      55.550  23.270  38.410  1.00  0.00           H
ATOM    363  CB  LEU A 606      57.020  23.440  36.810  1.00  0.00           C
ATOM    364  HB1 LEU A 606      57.030  23.750  35.740  1.00  0.00           H
ATOM    365  HB2 LEU A 606      57.200  22.340  36.810  1.00  0.00           H
ATOM    366  CG  LEU A 606      58.360  24.080  37.460  1.00  0.00           C
ATOM    367  HG  LEU A 606      58.380  25.180  37.320  1.00  0.00           H
ATOM    368  CD1 LEU A 606      58.520  24.000  39.020  1.00  0.00           C
ATOM    369 HD11 LEU A 606      57.800  24.650  39.540  1.00  0.00           H
ATOM    370 HD12 LEU A 606      59.550  24.240  39.360  1.00  0.00           H
ATOM    371 HD13 LEU A 606      58.480  22.920  39.290  1.00  0.00           H
ATOM    372  CD2 LEU A 606      59.540  23.470  36.770  1.00  0.00           C
ATOM    373 HD21 LEU A 606      60.530  23.720  37.200  1.00  0.00           H
ATOM    374 HD22 LEU A 606      59.530  23.900  35.750  1.00  0.00           H
ATOM    375 HD23 LEU A 606      59.640  22.360  36.800  1.00  0.00           H
ATOM    376  C   LEU A 606      55.580  25.280  37.640  1.00  0.00           C
ATOM    377  O   LEU A 606      55.820  25.900  38.770  1.00  0.00           O
ATOM    378  N   GLN A 607      55.080  26.040  36.620  1.00  0.00           N
ATOM    379  HN  GLN A 607      55.060  25.670  35.690  1.00  0.00           H
ATOM    380  CA  GLN A 607      54.800  27.430  36.820  1.00  0.00           C
ATOM    381  HA  GLN A 607      55.630  27.960  37.260  1.00  0.00           H
ATOM    382  CB  GLN A 607      54.480  28.120  35.460  1.00  0.00           C
ATOM    383  HB1 GLN A 607      54.220  29.200  35.570  1.00  0.00           H
ATOM    384  HB2 GLN A 607      53.570  27.730  34.940  1.00  0.00           H
ATOM    385  CG  GLN A 607      55.600  28.150  34.410  1.00  0.00           C
ATOM    386  HG1 GLN A 607      55.570  29.100  33.840  1.00  0.00           H
ATOM    387  HG2 GLN A 607      55.600  27.270  33.730  1.00  0.00           H
ATOM    388  CD  GLN A 607      57.050  28.070  35.040  1.00  0.00           C
ATOM    389  OE1 GLN A 607      57.670  27.010  35.150  1.00  0.00           O
ATOM    390  NE2 GLN A 607      57.490  29.310  35.510  1.00  0.00           N
ATOM    391 HE21 GLN A 607      58.290  29.300  36.110  1.00  0.00           H
ATOM    392 HE22 GLN A 607      56.950  30.130  35.310  1.00  0.00           H
ATOM    393  C   GLN A 607      53.590  27.630  37.790  1.00  0.00           C
ATOM    394  O   GLN A 607      53.620  28.600  38.530  1.00  0.00           O
ATOM    395  N   CYS A 608      52.590  26.700  37.810  1.00  0.00           N
ATOM    396  HN  CYS A 608      52.630  25.890  37.230  1.00  0.00           H
ATOM    397  CA  CYS A 608      51.580  26.770  38.820  1.00  0.00           C
ATOM    398  HA  CYS A 608      51.290  27.810  38.840  1.00  0.00           H
ATOM    399  CB  CYS A 608      50.410  25.840  38.510  1.00  0.00           C
ATOM    400  HB1 CYS A 608      49.690  25.750  39.350  1.00  0.00           H
ATOM    401  HB2 CYS A 608      50.780  24.820  38.290  1.00  0.00           H
ATOM    402  SG  CYS A 608      49.500  26.350  37.050  1.00  0.00           S
ATOM    403  HG1 CYS A 608      48.880  27.320  37.710  1.00  0.00           H
ATOM    404  C   CYS A 608      52.270  26.500  40.220  1.00  0.00           C
ATOM    405  O   CYS A 608      52.090  27.290  41.170  1.00  0.00           O
ATOM    406  N   LEU A 609      52.990  25.400  40.440  1.00  0.00           N
ATOM    407  HN  LEU A 609      53.070  24.700  39.730  1.00  0.00           H
ATOM    408  CA  LEU A 609      53.600  25.050  41.670  1.00  0.00           C
ATOM    409  HA  LEU A 609      52.820  24.960  42.430  1.00  0.00           H
ATOM    410  CB  LEU A 609      54.500  23.730  41.520  1.00  0.00           C
ATOM    411  HB1 LEU A 609      55.300  24.050  40.820  1.00  0.00           H
ATOM    412  HB2 LEU A 609      53.920  23.010  40.900  1.00  0.00           H
ATOM    413  CG  LEU A 609      55.130  23.200  42.810  1.00  0.00           C
ATOM    414  HG  LEU A 609      55.660  23.950  43.440  1.00  0.00           H
ATOM    415  CD1 LEU A 609      53.890  22.660  43.650  1.00  0.00           C
ATOM    416 HD11 LEU A 609      53.380  21.850  43.090  1.00  0.00           H
ATOM    417 HD12 LEU A 609      53.170  23.490  43.840  1.00  0.00           H
ATOM    418 HD13 LEU A 609      54.140  22.090  44.570  1.00  0.00           H
ATOM    419  CD2 LEU A 609      56.110  22.160  42.450  1.00  0.00           C
ATOM    420 HD21 LEU A 609      57.030  22.510  41.920  1.00  0.00           H
ATOM    421 HD22 LEU A 609      55.620  21.430  41.770  1.00  0.00           H
ATOM    422 HD23 LEU A 609      56.370  21.580  43.350  1.00  0.00           H
ATOM    423  C   LEU A 609      54.460  26.120  42.310  1.00  0.00           C
ATOM    424  O   LEU A 609      54.310  26.490  43.460  1.00  0.00           O
ATOM    425  N   ALA A 610      55.280  26.720  41.450  1.00  0.00           N
ATOM    426  HN  ALA A 610      55.230  26.310  40.530  1.00  0.00           H
ATOM    427  CA  ALA A 610      56.290  27.730  41.800  1.00  0.00           C
ATOM    428  HA  ALA A 610      56.930  27.350  42.580  1.00  0.00           H
ATOM    429  CB  ALA A 610      57.230  27.950  40.630  1.00  0.00           C
ATOM    430  HB1 ALA A 610      57.630  26.980  40.280  1.00  0.00           H
ATOM    431  HB2 ALA A 610      58.190  28.430  40.900  1.00  0.00           H
ATOM    432  HB3 ALA A 610      56.670  28.510  39.850  1.00  0.00           H
ATOM    433  C   ALA A 610      55.670  29.010  42.310  1.00  0.00           C
ATOM    434  O   ALA A 610      56.070  29.600  43.280  1.00  0.00           O
ATOM    435  N   SER A 611      54.480  29.360  41.690  1.00  0.00           N
ATOM    436  HN  SER A 611      54.090  28.900  40.900  1.00  0.00           H
ATOM    437  CA  SER A 611      53.810  30.660  41.940  1.00  0.00           C
ATOM    438  HA  SER A 611      54.590  31.400  41.840  1.00  0.00           H
ATOM    439  CB  SER A 611      52.580  30.940  40.970  1.00  0.00           C
ATOM    440  HB1 SER A 611      52.080  31.860  41.320  1.00  0.00           H
ATOM    441  HB2 SER A 611      51.810  30.130  41.060  1.00  0.00           H
ATOM    442  OG  SER A 611      53.050  31.070  39.630  1.00  0.00           O
ATOM    443  HG1 SER A 611      53.360  30.250  39.250  1.00  0.00           H
ATOM    444  C   SER A 611      53.400  30.740  43.350  1.00  0.00           C
ATOM    445  O   SER A 611      53.460  31.840  43.900  1.00  0.00           O
ATOM    446  N   ILE A 612      52.930  29.570  43.910  1.00  0.00           N
ATOM    447  HN  ILE A 612      52.940  28.710  43.420  1.00  0.00           H
ATOM    448  CA  ILE A 612      52.550  29.480  45.300  1.00  0.00           C
ATOM    449  HA  ILE A 612      51.700  30.110  45.530  1.00  0.00           H
ATOM    450  CB  ILE A 612      52.080  28.020  45.510  1.00  0.00           C
ATOM    451  HB  ILE A 612      52.850  27.270  45.210  1.00  0.00           H
ATOM    452  CG2 ILE A 612      51.730  27.800  46.960  1.00  0.00           C
ATOM    453 HG21 ILE A 612      52.630  28.000  47.580  1.00  0.00           H
ATOM    454 HG22 ILE A 612      51.210  26.850  47.190  1.00  0.00           H
ATOM    455 HG23 ILE A 612      51.060  28.580  47.380  1.00  0.00           H
ATOM    456  CG1 ILE A 612      50.870  27.650  44.540  1.00  0.00           C
ATOM    457 HG11 ILE A 612      51.310  27.780  43.540  1.00  0.00           H
ATOM    458 HG12 ILE A 612      50.000  28.280  44.790  1.00  0.00           H
ATOM    459  CD  ILE A 612      50.330  26.230  44.580  1.00  0.00           C
ATOM    460  HD1 ILE A 612      49.930  26.000  45.600  1.00  0.00           H
ATOM    461  HD2 ILE A 612      51.120  25.520  44.270  1.00  0.00           H
ATOM    462  HD3 ILE A 612      49.480  26.050  43.890  1.00  0.00           H
ATOM    463  C   ILE A 612      53.650  29.940  46.240  1.00  0.00           C
ATOM    464  O   ILE A 612      53.380  30.680  47.170  1.00  0.00           O
ATOM    465  N   LEU A 613      54.930  29.440  46.030  1.00  0.00           N
ATOM    466  HN  LEU A 613      55.150  28.980  45.180  1.00  0.00           H
ATOM    467  CA  LEU A 613      56.130  29.820  46.760  1.00  0.00           C
ATOM    468  HA  LEU A 613      55.890  29.650  47.790  1.00  0.00           H
ATOM    469  CB  LEU A 613      57.260  28.890  46.280  1.00  0.00           C
ATOM    470  HB1 LEU A 613      58.140  29.070  46.940  1.00  0.00           H
ATOM    471  HB2 LEU A 613      57.500  29.070  45.210  1.00  0.00           H
ATOM    472  CG  LEU A 613      56.940  27.340  46.400  1.00  0.00           C
ATOM    473  HG  LEU A 613      56.260  27.000  45.580  1.00  0.00           H
ATOM    474  CD1 LEU A 613      58.250  26.580  46.170  1.00  0.00           C
ATOM    475 HD11 LEU A 613      58.040  25.510  46.390  1.00  0.00           H
ATOM    476 HD12 LEU A 613      59.020  26.910  46.890  1.00  0.00           H
ATOM    477 HD13 LEU A 613      58.540  26.910  45.140  1.00  0.00           H
ATOM    478  CD2 LEU A 613      56.410  26.980  47.720  1.00  0.00           C
ATOM    479 HD21 LEU A 613      56.440  25.900  47.980  1.00  0.00           H
ATOM    480 HD22 LEU A 613      55.390  27.400  47.850  1.00  0.00           H
ATOM    481 HD23 LEU A 613      57.000  27.520  48.480  1.00  0.00           H
ATOM    482  C   LEU A 613      56.520  31.310  46.660  1.00  0.00           C
ATOM    483  O   LEU A 613      56.990  31.970  47.550  1.00  0.00           O
ATOM    484  N   PHE A 614      56.400  31.910  45.440  1.00  0.00           N
ATOM    485  HN  PHE A 614      55.840  31.420  44.760  1.00  0.00           H
ATOM    486  CA  PHE A 614      56.780  33.350  45.110  1.00  0.00           C
ATOM    487  HA  PHE A 614      57.820  33.450  45.380  1.00  0.00           H
ATOM    488  CB  PHE A 614      56.450  33.590  43.620  1.00  0.00           C
ATOM    489  HB1 PHE A 614      56.580  34.670  43.430  1.00  0.00           H
ATOM    490  HB2 PHE A 614      55.390  33.320  43.440  1.00  0.00           H
ATOM    491  CG  PHE A 614      57.320  32.810  42.640  1.00  0.00           C
ATOM    492  CD1 PHE A 614      56.880  32.760  41.310  1.00  0.00           C
ATOM    493  HD1 PHE A 614      55.990  33.330  41.060  1.00  0.00           H
ATOM    494  CE1 PHE A 614      57.680  32.250  40.280  1.00  0.00           C
ATOM    495  HE1 PHE A 614      57.320  32.230  39.270  1.00  0.00           H
ATOM    496  CZ  PHE A 614      58.950  31.650  40.680  1.00  0.00           C
ATOM    497  HZ  PHE A 614      59.600  31.220  39.930  1.00  0.00           H
ATOM    498  CD2 PHE A 614      58.600  32.320  43.000  1.00  0.00           C
ATOM    499  HD2 PHE A 614      58.910  32.270  44.030  1.00  0.00           H
ATOM    500  CE2 PHE A 614      59.360  31.680  42.020  1.00  0.00           C
ATOM    501  HE2 PHE A 614      60.300  31.270  42.340  1.00  0.00           H
ATOM    502  C   PHE A 614      55.960  34.350  45.830  1.00  0.00           C
ATOM    503  O   PHE A 614      56.520  35.290  46.370  1.00  0.00           O
ATOM    504  N   LEU A 615      54.560  34.240  45.840  1.00  0.00           N
ATOM    505  HN  LEU A 615      54.040  33.450  45.540  1.00  0.00           H
ATOM    506  CA  LEU A 615      53.710  35.410  46.340  1.00  0.00           C
ATOM    507  HA  LEU A 615      54.150  36.390  46.260  1.00  0.00           H
ATOM    508  CB  LEU A 615      52.410  35.460  45.530  1.00  0.00           C
ATOM    509  HB1 LEU A 615      51.700  36.170  46.000  1.00  0.00           H
ATOM    510  HB2 LEU A 615      52.030  34.420  45.600  1.00  0.00           H
ATOM    511  CG  LEU A 615      52.710  35.820  44.030  1.00  0.00           C
ATOM    512  HG  LEU A 615      53.590  35.280  43.630  1.00  0.00           H
ATOM    513  CD1 LEU A 615      51.520  35.390  43.120  1.00  0.00           C
ATOM    514 HD11 LEU A 615      51.580  35.970  42.170  1.00  0.00           H
ATOM    515 HD12 LEU A 615      50.600  35.720  43.640  1.00  0.00           H
ATOM    516 HD13 LEU A 615      51.510  34.280  43.050  1.00  0.00           H
ATOM    517  CD2 LEU A 615      52.880  37.310  43.820  1.00  0.00           C
ATOM    518 HD21 LEU A 615      51.930  37.830  44.050  1.00  0.00           H
ATOM    519 HD22 LEU A 615      53.080  37.590  42.760  1.00  0.00           H
ATOM    520 HD23 LEU A 615      53.750  37.670  44.390  1.00  0.00           H
ATOM    521  C   LEU A 615      53.380  35.280  47.770  1.00  0.00           C
ATOM    522  O   LEU A 615      52.840  36.210  48.410  1.00  0.00           O
ATOM    523  N   TYR A 616      53.530  34.070  48.360  1.00  0.00           N
ATOM    524  HN  TYR A 616      53.970  33.370  47.790  1.00  0.00           H
ATOM    525  CA  TYR A 616      53.250  33.690  49.770  1.00  0.00           C
ATOM    526  HA  TYR A 616      52.190  33.740  50.000  1.00  0.00           H
ATOM    527  CB  TYR A 616      53.510  32.140  50.070  1.00  0.00           C
ATOM    528  HB1 TYR A 616      54.510  31.990  49.600  1.00  0.00           H
ATOM    529  HB2 TYR A 616      52.760  31.480  49.590  1.00  0.00           H
ATOM    530  CG  TYR A 616      53.650  31.690  51.560  1.00  0.00           C
ATOM    531  CD1 TYR A 616      54.900  31.610  52.170  1.00  0.00           C
ATOM    532  HD1 TYR A 616      55.780  31.890  51.620  1.00  0.00           H
ATOM    533  CE1 TYR A 616      55.040  31.420  53.510  1.00  0.00           C
ATOM    534  HE1 TYR A 616      55.980  31.440  54.020  1.00  0.00           H
ATOM    535  CZ  TYR A 616      53.940  31.070  54.240  1.00  0.00           C
ATOM    536  OH  TYR A 616      54.140  30.700  55.620  1.00  0.00           O
ATOM    537  HH  TYR A 616      53.290  30.680  56.050  1.00  0.00           H
ATOM    538  CD2 TYR A 616      52.540  31.390  52.350  1.00  0.00           C
ATOM    539  HD2 TYR A 616      51.530  31.580  52.030  1.00  0.00           H
ATOM    540  CE2 TYR A 616      52.680  31.140  53.670  1.00  0.00           C
ATOM    541  HE2 TYR A 616      51.830  31.010  54.330  1.00  0.00           H
ATOM    542  C   TYR A 616      53.770  34.540  50.830  1.00  0.00           C
ATOM    543  O   TYR A 616      52.990  35.000  51.650  1.00  0.00           O
ATOM    544  N   CYS A 617      55.100  34.830  50.860  1.00  0.00           N
ATOM    545  HN  CYS A 617      55.690  34.270  50.280  1.00  0.00           H
ATOM    546  CA  CYS A 617      55.560  35.800  51.820  1.00  0.00           C
ATOM    547  HA  CYS A 617      55.090  35.450  52.730  1.00  0.00           H
ATOM    548  CB  CYS A 617      57.020  35.730  52.210  1.00  0.00           C
ATOM    549  HB1 CYS A 617      57.460  36.690  52.520  1.00  0.00           H
ATOM    550  HB2 CYS A 617      57.550  35.610  51.250  1.00  0.00           H
ATOM    551  SG  CYS A 617      57.280  34.370  53.380  1.00  0.00           S
ATOM    552  HG1 CYS A 617      57.080  33.300  52.620  1.00  0.00           H
ATOM    553  C   CYS A 617      55.220  37.230  51.500  1.00  0.00           C
ATOM    554  O   CYS A 617      55.220  38.110  52.390  1.00  0.00           O
ATOM    555  N   ALA A 618      54.980  37.520  50.260  1.00  0.00           N
ATOM    556  HN  ALA A 618      54.820  36.790  49.590  1.00  0.00           H
ATOM    557  CA  ALA A 618      54.640  38.850  49.790  1.00  0.00           C
ATOM    558  HA  ALA A 618      55.210  39.630  50.280  1.00  0.00           H
ATOM    559  CB  ALA A 618      54.800  38.830  48.320  1.00  0.00           C
ATOM    560  HB1 ALA A 618      54.560  39.830  47.900  1.00  0.00           H
ATOM    561  HB2 ALA A 618      54.210  37.990  47.890  1.00  0.00           H
ATOM    562  HB3 ALA A 618      55.870  38.640  48.100  1.00  0.00           H
ATOM    563  C   ALA A 618      53.200  39.200  50.120  1.00  0.00           C
ATOM    564  O   ALA A 618      52.810  40.330  50.350  1.00  0.00           O
ATOM    565  N   CYS A 619      52.330  38.180  50.290  1.00  0.00           N
ATOM    566  HN  CYS A 619      52.600  37.280  49.960  1.00  0.00           H
ATOM    567  CA  CYS A 619      51.070  38.370  50.920  1.00  0.00           C
ATOM    568  HA  CYS A 619      50.590  39.310  50.720  1.00  0.00           H
ATOM    569  CB  CYS A 619      50.210  37.180  50.430  1.00  0.00           C
ATOM    570  HB1 CYS A 619      50.480  36.210  50.900  1.00  0.00           H
ATOM    571  HB2 CYS A 619      50.300  37.150  49.330  1.00  0.00           H
ATOM    572  SG  CYS A 619      48.480  37.550  50.930  1.00  0.00           S
ATOM    573  HG1 CYS A 619      48.210  38.390  49.940  1.00  0.00           H
ATOM    574  C   CYS A 619      51.210  38.380  52.480  1.00  0.00           C
ATOM    575  O   CYS A 619      50.880  39.380  53.080  1.00  0.00           O
ATOM    576  N   MET A 620      51.930  37.360  53.040  1.00  0.00           N
ATOM    577  HN  MET A 620      52.300  36.610  52.490  1.00  0.00           H
ATOM    578  CA  MET A 620      51.830  37.250  54.490  1.00  0.00           C
ATOM    579  HA  MET A 620      50.780  37.360  54.720  1.00  0.00           H
ATOM    580  CB  MET A 620      52.360  35.890  55.020  1.00  0.00           C
ATOM    581  HB1 MET A 620      53.420  35.780  54.680  1.00  0.00           H
ATOM    582  HB2 MET A 620      51.930  35.050  54.460  1.00  0.00           H
ATOM    583  CG  MET A 620      52.230  35.660  56.580  1.00  0.00           C
ATOM    584  HG1 MET A 620      51.230  36.120  56.710  1.00  0.00           H
ATOM    585  HG2 MET A 620      52.920  36.350  57.100  1.00  0.00           H
ATOM    586  SD  MET A 620      52.370  33.970  57.190  1.00  0.00           S
ATOM    587  CE  MET A 620      54.190  33.920  57.030  1.00  0.00           C
ATOM    588  HE1 MET A 620      54.570  34.950  57.180  1.00  0.00           H
ATOM    589  HE2 MET A 620      54.430  33.560  55.990  1.00  0.00           H
ATOM    590  HE3 MET A 620      54.630  33.300  57.830  1.00  0.00           H
ATOM    591  C   MET A 620      52.390  38.440  55.340  1.00  0.00           C
ATOM    592  O   MET A 620      51.700  38.860  56.260  1.00  0.00           O
ATOM    593  N   SER A 621      53.590  39.010  54.930  1.00  0.00           N
ATOM    594  HN  SER A 621      54.050  38.550  54.180  1.00  0.00           H
ATOM    595  CA  SER A 621      54.280  40.100  55.540  1.00  0.00           C
ATOM    596  HA  SER A 621      54.470  39.640  56.500  1.00  0.00           H
ATOM    597  CB  SER A 621      55.810  40.320  55.000  1.00  0.00           C
ATOM    598  HB1 SER A 621      55.840  40.400  53.890  1.00  0.00           H
ATOM    599  HB2 SER A 621      56.410  39.450  55.330  1.00  0.00           H
ATOM    600  OG  SER A 621      56.460  41.510  55.520  1.00  0.00           O
ATOM    601  HG1 SER A 621      55.990  42.280  55.230  1.00  0.00           H
ATOM    602  C   SER A 621      53.480  41.350  55.620  1.00  0.00           C
ATOM    603  O   SER A 621      53.400  41.880  56.730  1.00  0.00           O
ATOM    604  N   PRO A 622      52.850  41.890  54.550  1.00  0.00           N
ATOM    605  CD  PRO A 622      53.270  41.700  53.200  1.00  0.00           C
ATOM    606  HD1 PRO A 622      52.730  40.840  52.750  1.00  0.00           H
ATOM    607  HD2 PRO A 622      54.360  41.560  53.050  1.00  0.00           H
ATOM    608  CA  PRO A 622      51.940  43.030  54.700  1.00  0.00           C
ATOM    609  HA  PRO A 622      52.540  43.700  55.310  1.00  0.00           H
ATOM    610  CB  PRO A 622      51.660  43.390  53.240  1.00  0.00           C
ATOM    611  HB1 PRO A 622      51.340  44.450  53.060  1.00  0.00           H
ATOM    612  HB2 PRO A 622      50.840  42.780  52.830  1.00  0.00           H
ATOM    613  CG  PRO A 622      52.980  43.020  52.490  1.00  0.00           C
ATOM    614  HG1 PRO A 622      52.790  42.810  51.420  1.00  0.00           H
ATOM    615  HG2 PRO A 622      53.730  43.830  52.640  1.00  0.00           H
ATOM    616  C   PRO A 622      50.770  42.700  55.540  1.00  0.00           C
ATOM    617  O   PRO A 622      50.260  43.540  56.300  1.00  0.00           O
ATOM    618  N   VAL A 623      50.270  41.430  55.540  1.00  0.00           N
ATOM    619  HN  VAL A 623      50.750  40.790  54.960  1.00  0.00           H
ATOM    620  CA  VAL A 623      49.090  41.050  56.280  1.00  0.00           C
ATOM    621  HA  VAL A 623      48.250  41.710  56.090  1.00  0.00           H
ATOM    622  CB  VAL A 623      48.580  39.690  55.710  1.00  0.00           C
ATOM    623  HB  VAL A 623      49.450  39.010  55.600  1.00  0.00           H
ATOM    624  CG1 VAL A 623      47.550  38.970  56.610  1.00  0.00           C
ATOM    625 HG11 VAL A 623      47.940  38.640  57.600  1.00  0.00           H
ATOM    626 HG12 VAL A 623      47.460  37.960  56.170  1.00  0.00           H
ATOM    627 HG13 VAL A 623      46.550  39.460  56.560  1.00  0.00           H
ATOM    628  CG2 VAL A 623      47.930  39.910  54.370  1.00  0.00           C
ATOM    629 HG21 VAL A 623      48.720  40.260  53.690  1.00  0.00           H
ATOM    630 HG22 VAL A 623      47.050  40.590  54.480  1.00  0.00           H
ATOM    631 HG23 VAL A 623      47.470  39.030  53.860  1.00  0.00           H
ATOM    632  C   VAL A 623      49.270  41.040  57.790  1.00  0.00           C
ATOM    633  O   VAL A 623      48.400  41.430  58.570  1.00  0.00           O
ATOM    634  N   ILE A 624      50.420  40.530  58.200  1.00  0.00           N
ATOM    635  HN  ILE A 624      50.830  39.890  57.550  1.00  0.00           H
ATOM    636  CA  ILE A 624      50.990  40.600  59.520  1.00  0.00           C
ATOM    637  HA  ILE A 624      50.300  40.330  60.300  1.00  0.00           H
ATOM    638  CB  ILE A 624      52.350  39.830  59.650  1.00  0.00           C
ATOM    639  HB  ILE A 624      53.000  40.170  58.820  1.00  0.00           H
ATOM    640  CG2 ILE A 624      53.060  40.170  60.990  1.00  0.00           C
ATOM    641 HG21 ILE A 624      52.660  39.800  61.970  1.00  0.00           H
ATOM    642 HG22 ILE A 624      53.040  41.240  61.250  1.00  0.00           H
ATOM    643 HG23 ILE A 624      54.130  39.880  60.950  1.00  0.00           H
ATOM    644  CG1 ILE A 624      52.000  38.330  59.500  1.00  0.00           C
ATOM    645 HG11 ILE A 624      52.980  37.830  59.550  1.00  0.00           H
ATOM    646 HG12 ILE A 624      51.610  38.090  58.490  1.00  0.00           H
ATOM    647  CD  ILE A 624      51.110  37.740  60.560  1.00  0.00           C
ATOM    648  HD1 ILE A 624      51.540  37.700  61.580  1.00  0.00           H
ATOM    649  HD2 ILE A 624      50.860  36.680  60.340  1.00  0.00           H
ATOM    650  HD3 ILE A 624      50.090  38.180  60.560  1.00  0.00           H
ATOM    651  C   ILE A 624      51.210  42.030  59.970  1.00  0.00           C
ATOM    652  O   ILE A 624      50.870  42.390  61.080  1.00  0.00           O
ATOM    653  N   THR A 625      51.800  42.820  59.020  1.00  0.00           N
ATOM    654  HN  THR A 625      52.010  42.440  58.120  1.00  0.00           H
ATOM    655  CA  THR A 625      52.000  44.310  59.310  1.00  0.00           C
ATOM    656  HA  THR A 625      52.560  44.450  60.220  1.00  0.00           H
ATOM    657  CB  THR A 625      52.950  45.040  58.240  1.00  0.00           C
ATOM    658  HB  THR A 625      52.340  45.070  57.310  1.00  0.00           H
ATOM    659  OG1 THR A 625      54.110  44.310  58.010  1.00  0.00           O
ATOM    660  HG1 THR A 625      53.920  43.410  57.710  1.00  0.00           H
ATOM    661  CG2 THR A 625      53.410  46.410  58.750  1.00  0.00           C
ATOM    662 HG21 THR A 625      53.950  46.200  59.700  1.00  0.00           H
ATOM    663 HG22 THR A 625      52.550  47.030  59.130  1.00  0.00           H
ATOM    664 HG23 THR A 625      54.060  46.930  58.010  1.00  0.00           H
ATOM    665  C   THR A 625      50.740  45.040  59.560  1.00  0.00           C
ATOM    666  O   THR A 625      50.730  45.980  60.410  1.00  0.00           O
ATOM    667  N   PHE A 626      49.680  44.800  58.740  1.00  0.00           N
ATOM    668  HN  PHE A 626      49.820  44.260  57.920  1.00  0.00           H
ATOM    669  CA  PHE A 626      48.340  45.410  58.630  1.00  0.00           C
ATOM    670  HA  PHE A 626      48.430  46.460  58.430  1.00  0.00           H
ATOM    671  CB  PHE A 626      47.640  44.810  57.310  1.00  0.00           C
ATOM    672  HB1 PHE A 626      47.670  43.700  57.410  1.00  0.00           H
ATOM    673  HB2 PHE A 626      48.350  45.140  56.520  1.00  0.00           H
ATOM    674  CG  PHE A 626      46.300  45.290  57.110  1.00  0.00           C
ATOM    675  CD1 PHE A 626      45.240  44.360  57.020  1.00  0.00           C
ATOM    676  HD1 PHE A 626      45.340  43.380  57.440  1.00  0.00           H
ATOM    677  CE1 PHE A 626      43.990  44.720  56.800  1.00  0.00           C
ATOM    678  HE1 PHE A 626      43.210  44.000  56.990  1.00  0.00           H
ATOM    679  CZ  PHE A 626      43.720  46.040  56.480  1.00  0.00           C
ATOM    680  HZ  PHE A 626      42.690  46.320  56.330  1.00  0.00           H
ATOM    681  CD2 PHE A 626      46.030  46.620  56.750  1.00  0.00           C
ATOM    682  HD2 PHE A 626      46.860  47.300  56.610  1.00  0.00           H
ATOM    683  CE2 PHE A 626      44.760  47.020  56.440  1.00  0.00           C
ATOM    684  HE2 PHE A 626      44.510  48.010  56.080  1.00  0.00           H
ATOM    685  C   PHE A 626      47.580  45.290  59.960  1.00  0.00           C
ATOM    686  O   PHE A 626      47.060  46.280  60.380  1.00  0.00           O
ATOM    687  N   GLY A 627      47.580  44.100  60.580  1.00  0.00           N
ATOM    688  HN  GLY A 627      47.920  43.360  60.020  1.00  0.00           H
ATOM    689  CA  GLY A 627      47.140  43.840  61.980  1.00  0.00           C
ATOM    690  HA1 GLY A 627      47.310  42.800  62.230  1.00  0.00           H
ATOM    691  HA2 GLY A 627      46.110  44.120  62.120  1.00  0.00           H
ATOM    692  C   GLY A 627      47.820  44.700  62.960  1.00  0.00           C
ATOM    693  O   GLY A 627      47.270  45.080  64.020  1.00  0.00           O
ATOM    694  N   GLY A 628      49.130  44.910  62.760  1.00  0.00           N
ATOM    695  HN  GLY A 628      49.630  44.570  61.980  1.00  0.00           H
ATOM    696  CA  GLY A 628      49.920  45.820  63.590  1.00  0.00           C
ATOM    697  HA1 GLY A 628      50.980  45.620  63.420  1.00  0.00           H
ATOM    698  HA2 GLY A 628      49.750  45.780  64.660  1.00  0.00           H
ATOM    699  C   GLY A 628      49.590  47.290  63.320  1.00  0.00           C
ATOM    700  O   GLY A 628      49.550  48.100  64.300  1.00  0.00           O
ATOM    701  N   LEU A 629      49.300  47.650  62.030  1.00  0.00           N
ATOM    702  HN  LEU A 629      49.370  46.930  61.340  1.00  0.00           H
ATOM    703  CA  LEU A 629      48.930  49.030  61.710  1.00  0.00           C
ATOM    704  HA  LEU A 629      49.650  49.650  62.220  1.00  0.00           H
ATOM    705  CB  LEU A 629      48.900  49.360  60.220  1.00  0.00           C
ATOM    706  HB1 LEU A 629      48.350  50.240  59.840  1.00  0.00           H
ATOM    707  HB2 LEU A 629      48.460  48.440  59.780  1.00  0.00           H
ATOM    708  CG  LEU A 629      50.360  49.420  59.690  1.00  0.00           C
ATOM    709  HG  LEU A 629      50.830  48.540  60.170  1.00  0.00           H
ATOM    710  CD1 LEU A 629      50.480  49.040  58.170  1.00  0.00           C
ATOM    711 HD11 LEU A 629      49.780  49.600  57.530  1.00  0.00           H
ATOM    712 HD12 LEU A 629      50.240  47.960  58.240  1.00  0.00           H
ATOM    713 HD13 LEU A 629      51.530  49.180  57.810  1.00  0.00           H
ATOM    714  CD2 LEU A 629      51.090  50.760  60.000  1.00  0.00           C
ATOM    715 HD21 LEU A 629      50.370  51.520  59.640  1.00  0.00           H
ATOM    716 HD22 LEU A 629      52.090  50.890  59.530  1.00  0.00           H
ATOM    717 HD23 LEU A 629      51.300  50.960  61.070  1.00  0.00           H
ATOM    718  C   LEU A 629      47.590  49.420  62.350  1.00  0.00           C
ATOM    719  O   LEU A 629      47.390  50.490  62.940  1.00  0.00           O
ATOM    720  N   LEU A 630      46.600  48.480  62.170  1.00  0.00           N
ATOM    721  HN  LEU A 630      46.710  47.840  61.410  1.00  0.00           H
ATOM    722  CA  LEU A 630      45.320  48.730  62.730  1.00  0.00           C
ATOM    723  HA  LEU A 630      45.020  49.750  62.610  1.00  0.00           H
ATOM    724  CB  LEU A 630      44.260  47.810  62.220  1.00  0.00           C
ATOM    725  HB1 LEU A 630      43.260  47.800  62.700  1.00  0.00           H
ATOM    726  HB2 LEU A 630      44.620  46.760  62.260  1.00  0.00           H
ATOM    727  CG  LEU A 630      44.030  48.050  60.760  1.00  0.00           C
ATOM    728  HG  LEU A 630      44.970  47.980  60.160  1.00  0.00           H
ATOM    729  CD1 LEU A 630      43.240  46.830  60.170  1.00  0.00           C
ATOM    730 HD11 LEU A 630      42.910  47.010  59.130  1.00  0.00           H
ATOM    731 HD12 LEU A 630      42.360  46.690  60.840  1.00  0.00           H
ATOM    732 HD13 LEU A 630      43.920  45.950  60.200  1.00  0.00           H
ATOM    733  CD2 LEU A 630      43.360  49.330  60.270  1.00  0.00           C
ATOM    734 HD21 LEU A 630      43.960  50.220  60.580  1.00  0.00           H
ATOM    735 HD22 LEU A 630      42.350  49.450  60.720  1.00  0.00           H
ATOM    736 HD23 LEU A 630      43.280  49.340  59.160  1.00  0.00           H
ATOM    737  C   LEU A 630      45.240  48.480  64.200  1.00  0.00           C
ATOM    738  O   LEU A 630      44.560  49.220  64.900  1.00  0.00           O
ATOM    739  N   GLY A 631      46.070  47.520  64.710  1.00  0.00           N
ATOM    740  HN  GLY A 631      46.640  46.850  64.230  1.00  0.00           H
ATOM    741  CA  GLY A 631      46.400  47.290  66.140  1.00  0.00           C
ATOM    742  HA1 GLY A 631      47.070  46.440  66.170  1.00  0.00           H
ATOM    743  HA2 GLY A 631      45.520  47.020  66.700  1.00  0.00           H
ATOM    744  C   GLY A 631      47.030  48.550  66.740  1.00  0.00           C
ATOM    745  O   GLY A 631      46.410  49.090  67.690  1.00  0.00           O
ATOM    746  N   GLU A 632      48.030  49.210  66.200  1.00  0.00           N
ATOM    747  HN  GLU A 632      48.520  48.760  65.440  1.00  0.00           H
ATOM    748  CA  GLU A 632      48.530  50.510  66.690  1.00  0.00           C
ATOM    749  HA  GLU A 632      48.730  50.360  67.750  1.00  0.00           H
ATOM    750  CB  GLU A 632      49.950  50.900  66.140  1.00  0.00           C
ATOM    751  HB1 GLU A 632      50.160  51.940  66.450  1.00  0.00           H
ATOM    752  HB2 GLU A 632      49.850  50.770  65.040  1.00  0.00           H
ATOM    753  CG  GLU A 632      51.060  49.850  66.790  1.00  0.00           C
ATOM    754  HG1 GLU A 632      51.050  48.820  66.380  1.00  0.00           H
ATOM    755  HG2 GLU A 632      50.670  49.820  67.830  1.00  0.00           H
ATOM    756  CD  GLU A 632      52.350  50.480  66.780  1.00  0.00           C
ATOM    757  OE1 GLU A 632      53.020  50.630  65.700  1.00  0.00           O
ATOM    758  OE2 GLU A 632      52.770  50.990  67.860  1.00  0.00           O
ATOM    759  C   GLU A 632      47.570  51.660  66.580  1.00  0.00           C
ATOM    760  O   GLU A 632      47.390  52.460  67.430  1.00  0.00           O
ATOM    761  N   ALA A 633      46.800  51.760  65.490  1.00  0.00           N
ATOM    762  HN  ALA A 633      47.040  51.210  64.690  1.00  0.00           H
ATOM    763  CA  ALA A 633      45.710  52.720  65.330  1.00  0.00           C
ATOM    764  HA  ALA A 633      46.060  53.730  65.500  1.00  0.00           H
ATOM    765  CB  ALA A 633      45.150  52.780  63.880  1.00  0.00           C
ATOM    766  HB1 ALA A 633      45.970  52.920  63.140  1.00  0.00           H
ATOM    767  HB2 ALA A 633      44.390  53.570  63.670  1.00  0.00           H
ATOM    768  HB3 ALA A 633      44.660  51.870  63.460  1.00  0.00           H
ATOM    769  C   ALA A 633      44.600  52.480  66.320  1.00  0.00           C
ATOM    770  O   ALA A 633      44.050  53.520  66.730  1.00  0.00           O
ATOM    771  N   THR A 634      44.230  51.200  66.670  1.00  0.00           N
ATOM    772  HN  THR A 634      44.760  50.470  66.240  1.00  0.00           H
ATOM    773  CA  THR A 634      43.120  50.930  67.530  1.00  0.00           C
ATOM    774  HA  THR A 634      42.460  51.770  67.430  1.00  0.00           H
ATOM    775  CB  THR A 634      42.180  49.740  67.130  1.00  0.00           C
ATOM    776  HB  THR A 634      41.300  49.630  67.810  1.00  0.00           H
ATOM    777  OG1 THR A 634      43.060  48.610  67.170  1.00  0.00           O
ATOM    778  HG1 THR A 634      43.800  48.680  66.580  1.00  0.00           H
ATOM    779  CG2 THR A 634      41.690  49.960  65.710  1.00  0.00           C
ATOM    780 HG21 THR A 634      41.030  49.110  65.430  1.00  0.00           H
ATOM    781 HG22 THR A 634      42.360  50.180  64.850  1.00  0.00           H
ATOM    782 HG23 THR A 634      41.060  50.870  65.690  1.00  0.00           H
ATOM    783  C   THR A 634      43.420  50.740  69.020  1.00  0.00           C
ATOM    784  O   THR A 634      42.610  50.270  69.830  1.00  0.00           O
ATOM    785  N   GLU A 635      44.680  50.950  69.330  1.00  0.00           N
ATOM    786  HN  GLU A 635      45.300  51.180  68.570  1.00  0.00           H
ATOM    787  CA  GLU A 635      45.210  51.030  70.640  1.00  0.00           C
ATOM    788  HA  GLU A 635      46.200  51.410  70.420  1.00  0.00           H
ATOM    789  CB  GLU A 635      44.480  52.110  71.460  1.00  0.00           C
ATOM    790  HB1 GLU A 635      44.870  52.190  72.490  1.00  0.00           H
ATOM    791  HB2 GLU A 635      43.370  51.940  71.490  1.00  0.00           H
ATOM    792  CG  GLU A 635      44.630  53.550  70.860  1.00  0.00           C
ATOM    793  HG1 GLU A 635      43.960  53.570  69.970  1.00  0.00           H
ATOM    794  HG2 GLU A 635      45.670  53.710  70.500  1.00  0.00           H
ATOM    795  CD  GLU A 635      44.200  54.710  71.670  1.00  0.00           C
ATOM    796  OE1 GLU A 635      43.070  54.680  72.140  1.00  0.00           O
ATOM    797  OE2 GLU A 635      45.090  55.540  71.960  1.00  0.00           O
ATOM    798  C   GLU A 635      45.270  49.640  71.320  1.00  0.00           C
ATOM    799  O   GLU A 635      45.230  49.540  72.440  1.00  0.00           O
ATOM    800  N   GLY A 636      45.260  48.570  70.490  1.00  0.00           N
ATOM    801  HN  GLY A 636      45.230  48.840  69.530  1.00  0.00           H
ATOM    802  CA  GLY A 636      45.650  47.220  70.940  1.00  0.00           C
ATOM    803  HA1 GLY A 636      46.000  47.280  71.970  1.00  0.00           H
ATOM    804  HA2 GLY A 636      46.360  46.760  70.270  1.00  0.00           H
ATOM    805  C   GLY A 636      44.380  46.380  70.910  1.00  0.00           C
ATOM    806  O   GLY A 636      44.250  45.430  71.670  1.00  0.00           O
ATOM    807  N   ARG A 637      43.320  46.750  70.100  1.00  0.00           N
ATOM    808  HN  ARG A 637      43.330  47.520  69.460  1.00  0.00           H
ATOM    809  CA  ARG A 637      42.130  45.990  69.940  1.00  0.00           C
ATOM    810  HA  ARG A 637      41.980  45.250  70.720  1.00  0.00           H
ATOM    811  CB  ARG A 637      40.940  46.840  69.720  1.00  0.00           C
ATOM    812  HB1 ARG A 637      40.010  46.250  69.600  1.00  0.00           H
ATOM    813  HB2 ARG A 637      41.140  47.480  68.830  1.00  0.00           H
ATOM    814  CG  ARG A 637      40.660  47.730  70.960  1.00  0.00           C
ATOM    815  HG1 ARG A 637      39.760  48.340  70.740  1.00  0.00           H
ATOM    816  HG2 ARG A 637      41.390  48.500  71.270  1.00  0.00           H
ATOM    817  CD  ARG A 637      40.290  46.880  72.210  1.00  0.00           C
ATOM    818  HD1 ARG A 637      41.230  46.310  72.430  1.00  0.00           H
ATOM    819  HD2 ARG A 637      39.390  46.280  71.970  1.00  0.00           H
ATOM    820  NE  ARG A 637      39.940  47.770  73.340  1.00  0.00           N
ATOM    821  HE  ARG A 637      39.790  48.750  73.210  1.00  0.00           H
ATOM    822  CZ  ARG A 637      39.490  47.310  74.560  1.00  0.00           C
ATOM    823  NH1 ARG A 637      38.990  48.160  75.370  1.00  0.00           N
ATOM    824 HH11 ARG A 637      39.350  49.090  75.240  1.00  0.00           H
ATOM    825 HH12 ARG A 637      38.720  47.900  76.300  1.00  0.00           H
ATOM    826  NH2 ARG A 637      39.280  46.050  74.760  1.00  0.00           N
ATOM    827 HH21 ARG A 637      39.630  45.390  74.080  1.00  0.00           H
ATOM    828 HH22 ARG A 637      38.560  45.800  75.420  1.00  0.00           H
ATOM    829  C   ARG A 637      42.130  44.980  68.730  1.00  0.00           C
ATOM    830  O   ARG A 637      41.530  43.930  68.760  1.00  0.00           O
ATOM    831  N   ILE A 638      42.880  45.320  67.650  1.00  0.00           N
ATOM    832  HN  ILE A 638      43.260  46.240  67.580  1.00  0.00           H
ATOM    833  CA  ILE A 638      43.070  44.480  66.500  1.00  0.00           C
ATOM    834  HA  ILE A 638      42.350  43.660  66.450  1.00  0.00           H
ATOM    835  CB  ILE A 638      42.970  45.320  65.200  1.00  0.00           C
ATOM    836  HB  ILE A 638      43.700  46.150  65.250  1.00  0.00           H
ATOM    837  CG2 ILE A 638      43.510  44.450  64.070  1.00  0.00           C
ATOM    838 HG21 ILE A 638      44.620  44.360  64.090  1.00  0.00           H
ATOM    839 HG22 ILE A 638      43.300  44.800  63.040  1.00  0.00           H
ATOM    840 HG23 ILE A 638      43.020  43.470  64.240  1.00  0.00           H
ATOM    841  CG1 ILE A 638      41.550  45.870  64.910  1.00  0.00           C
ATOM    842 HG11 ILE A 638      41.590  46.450  63.980  1.00  0.00           H
ATOM    843 HG12 ILE A 638      41.300  46.670  65.640  1.00  0.00           H
ATOM    844  CD  ILE A 638      40.410  44.750  64.890  1.00  0.00           C
ATOM    845  HD1 ILE A 638      39.430  45.230  64.690  1.00  0.00           H
ATOM    846  HD2 ILE A 638      40.240  44.260  65.880  1.00  0.00           H
ATOM    847  HD3 ILE A 638      40.620  43.930  64.170  1.00  0.00           H
ATOM    848  C   ILE A 638      44.330  43.740  66.710  1.00  0.00           C
ATOM    849  O   ILE A 638      45.250  44.350  67.180  1.00  0.00           O
ATOM    850  N   SER A 639      44.420  42.480  66.390  1.00  0.00           N
ATOM    851  HN  SER A 639      43.630  41.990  66.020  1.00  0.00           H
ATOM    852  CA  SER A 639      45.690  41.820  66.400  1.00  0.00           C
ATOM    853  HA  SER A 639      46.490  42.490  66.680  1.00  0.00           H
ATOM    854  CB  SER A 639      45.810  40.730  67.480  1.00  0.00           C
ATOM    855  HB1 SER A 639      45.490  41.170  68.440  1.00  0.00           H
ATOM    856  HB2 SER A 639      46.860  40.370  67.550  1.00  0.00           H
ATOM    857  OG  SER A 639      44.900  39.690  67.170  1.00  0.00           O
ATOM    858  HG1 SER A 639      43.980  39.850  67.450  1.00  0.00           H
ATOM    859  C   SER A 639      46.170  41.280  65.080  1.00  0.00           C
ATOM    860  O   SER A 639      45.340  41.000  64.220  1.00  0.00           O
ATOM    861  N   ALA A 640      47.510  41.120  64.970  1.00  0.00           N
ATOM    862  HN  ALA A 640      48.040  41.440  65.750  1.00  0.00           H
ATOM    863  CA  ALA A 640      48.190  40.490  63.830  1.00  0.00           C
ATOM    864  HA  ALA A 640      47.830  40.930  62.910  1.00  0.00           H
ATOM    865  CB  ALA A 640      49.690  40.680  63.920  1.00  0.00           C
ATOM    866  HB1 ALA A 640      50.220  40.270  64.810  1.00  0.00           H
ATOM    867  HB2 ALA A 640      49.890  41.770  63.850  1.00  0.00           H
ATOM    868  HB3 ALA A 640      50.250  40.250  63.060  1.00  0.00           H
ATOM    869  C   ALA A 640      47.900  39.050  63.680  1.00  0.00           C
ATOM    870  O   ALA A 640      47.960  38.530  62.570  1.00  0.00           O
ATOM    871  N   ILE A 641      47.620  38.240  64.750  1.00  0.00           N
ATOM    872  HN  ILE A 641      47.620  38.570  65.690  1.00  0.00           H
ATOM    873  CA  ILE A 641      47.290  36.840  64.600  1.00  0.00           C
ATOM    874  HA  ILE A 641      47.860  36.500  63.750  1.00  0.00           H
ATOM    875  CB  ILE A 641      47.540  35.910  65.810  1.00  0.00           C
ATOM    876  HB  ILE A 641      48.610  36.020  66.100  1.00  0.00           H
ATOM    877  CG2 ILE A 641      46.650  36.410  66.950  1.00  0.00           C
ATOM    878 HG21 ILE A 641      46.500  37.500  66.900  1.00  0.00           H
ATOM    879 HG22 ILE A 641      47.170  36.240  67.910  1.00  0.00           H
ATOM    880 HG23 ILE A 641      45.690  35.830  66.970  1.00  0.00           H
ATOM    881  CG1 ILE A 641      47.390  34.440  65.540  1.00  0.00           C
ATOM    882 HG11 ILE A 641      46.390  34.300  65.100  1.00  0.00           H
ATOM    883 HG12 ILE A 641      47.600  33.830  66.450  1.00  0.00           H
ATOM    884  CD  ILE A 641      48.380  33.930  64.530  1.00  0.00           C
ATOM    885  HD1 ILE A 641      48.130  34.320  63.520  1.00  0.00           H
ATOM    886  HD2 ILE A 641      48.330  32.820  64.520  1.00  0.00           H
ATOM    887  HD3 ILE A 641      49.430  34.240  64.720  1.00  0.00           H
ATOM    888  C   ILE A 641      45.810  36.710  64.090  1.00  0.00           C
ATOM    889  O   ILE A 641      45.540  35.860  63.290  1.00  0.00           O
ATOM    890  N   GLU A 642      44.940  37.590  64.530  1.00  0.00           N
ATOM    891  HN  GLU A 642      45.090  38.250  65.270  1.00  0.00           H
ATOM    892  CA  GLU A 642      43.600  37.760  63.940  1.00  0.00           C
ATOM    893  HA  GLU A 642      43.220  36.740  63.930  1.00  0.00           H
ATOM    894  CB  GLU A 642      42.740  38.630  64.810  1.00  0.00           C
ATOM    895  HB1 GLU A 642      41.810  38.940  64.280  1.00  0.00           H
ATOM    896  HB2 GLU A 642      43.330  39.570  64.920  1.00  0.00           H
ATOM    897  CG  GLU A 642      42.400  37.870  66.130  1.00  0.00           C
ATOM    898  HG1 GLU A 642      43.220  37.330  66.650  1.00  0.00           H
ATOM    899  HG2 GLU A 642      41.710  37.100  65.720  1.00  0.00           H
ATOM    900  CD  GLU A 642      41.710  38.690  67.200  1.00  0.00           C
ATOM    901  OE1 GLU A 642      40.560  38.390  67.500  1.00  0.00           O
ATOM    902  OE2 GLU A 642      42.300  39.740  67.550  1.00  0.00           O
ATOM    903  C   GLU A 642      43.700  38.310  62.540  1.00  0.00           C
ATOM    904  O   GLU A 642      42.810  38.000  61.760  1.00  0.00           O
ATOM    905  N   SER A 643      44.730  39.150  62.200  1.00  0.00           N
ATOM    906  HN  SER A 643      45.310  39.440  62.950  1.00  0.00           H
ATOM    907  CA  SER A 643      44.980  39.690  60.840  1.00  0.00           C
ATOM    908  HA  SER A 643      44.080  40.210  60.570  1.00  0.00           H
ATOM    909  CB  SER A 643      46.020  40.790  60.820  1.00  0.00           C
ATOM    910  HB1 SER A 643      47.090  40.530  60.930  1.00  0.00           H
ATOM    911  HB2 SER A 643      45.760  41.420  61.710  1.00  0.00           H
ATOM    912  OG  SER A 643      45.910  41.700  59.710  1.00  0.00           O
ATOM    913  HG1 SER A 643      46.750  41.720  59.250  1.00  0.00           H
ATOM    914  C   SER A 643      45.340  38.610  59.880  1.00  0.00           C
ATOM    915  O   SER A 643      44.770  38.600  58.770  1.00  0.00           O
ATOM    916  N   LEU A 644      46.240  37.670  60.310  1.00  0.00           N
ATOM    917  HN  LEU A 644      46.630  37.760  61.230  1.00  0.00           H
ATOM    918  CA  LEU A 644      46.560  36.530  59.550  1.00  0.00           C
ATOM    919  HA  LEU A 644      47.000  36.930  58.650  1.00  0.00           H
ATOM    920  CB  LEU A 644      47.610  35.670  60.300  1.00  0.00           C
ATOM    921  HB1 LEU A 644      47.130  35.410  61.260  1.00  0.00           H
ATOM    922  HB2 LEU A 644      48.550  36.240  60.460  1.00  0.00           H
ATOM    923  CG  LEU A 644      48.060  34.340  59.660  1.00  0.00           C
ATOM    924  HG  LEU A 644      47.180  33.660  59.650  1.00  0.00           H
ATOM    925  CD1 LEU A 644      48.550  34.500  58.170  1.00  0.00           C
ATOM    926 HD11 LEU A 644      49.570  34.940  58.060  1.00  0.00           H
ATOM    927 HD12 LEU A 644      47.780  34.980  57.530  1.00  0.00           H
ATOM    928 HD13 LEU A 644      48.580  33.460  57.780  1.00  0.00           H
ATOM    929  CD2 LEU A 644      49.220  33.670  60.360  1.00  0.00           C
ATOM    930 HD21 LEU A 644      49.370  32.690  59.850  1.00  0.00           H
ATOM    931 HD22 LEU A 644      48.960  33.450  61.420  1.00  0.00           H
ATOM    932 HD23 LEU A 644      50.090  34.360  60.270  1.00  0.00           H
ATOM    933  C   LEU A 644      45.320  35.690  59.250  1.00  0.00           C
ATOM    934  O   LEU A 644      45.140  35.170  58.160  1.00  0.00           O
ATOM    935  N   PHE A 645      44.540  35.380  60.360  1.00  0.00           N
ATOM    936  HN  PHE A 645      44.870  35.600  61.270  1.00  0.00           H
ATOM    937  CA  PHE A 645      43.500  34.410  60.200  1.00  0.00           C
ATOM    938  HA  PHE A 645      43.760  33.460  59.770  1.00  0.00           H
ATOM    939  CB  PHE A 645      42.880  34.110  61.610  1.00  0.00           C
ATOM    940  HB1 PHE A 645      42.680  35.070  62.140  1.00  0.00           H
ATOM    941  HB2 PHE A 645      43.610  33.540  62.220  1.00  0.00           H
ATOM    942  CG  PHE A 645      41.560  33.390  61.610  1.00  0.00           C
ATOM    943  CD1 PHE A 645      41.360  32.150  60.970  1.00  0.00           C
ATOM    944  HD1 PHE A 645      42.110  31.810  60.280  1.00  0.00           H
ATOM    945  CE1 PHE A 645      40.080  31.540  60.890  1.00  0.00           C
ATOM    946  HE1 PHE A 645      39.900  30.670  60.280  1.00  0.00           H
ATOM    947  CZ  PHE A 645      38.970  32.170  61.470  1.00  0.00           C
ATOM    948  HZ  PHE A 645      38.040  31.620  61.420  1.00  0.00           H
ATOM    949  CD2 PHE A 645      40.480  33.940  62.240  1.00  0.00           C
ATOM    950  HD2 PHE A 645      40.670  34.880  62.740  1.00  0.00           H
ATOM    951  CE2 PHE A 645      39.180  33.430  62.080  1.00  0.00           C
ATOM    952  HE2 PHE A 645      38.340  33.810  62.650  1.00  0.00           H
ATOM    953  C   PHE A 645      42.500  34.980  59.220  1.00  0.00           C
ATOM    954  O   PHE A 645      42.010  34.250  58.330  1.00  0.00           O
ATOM    955  N   GLY A 646      42.190  36.270  59.430  1.00  0.00           N
ATOM    956  HN  GLY A 646      42.640  36.780  60.150  1.00  0.00           H
ATOM    957  CA  GLY A 646      41.380  36.980  58.450  1.00  0.00           C
ATOM    958  HA1 GLY A 646      41.470  38.030  58.720  1.00  0.00           H
ATOM    959  HA2 GLY A 646      40.400  36.540  58.510  1.00  0.00           H
ATOM    960  C   GLY A 646      41.720  36.900  56.960  1.00  0.00           C
ATOM    961  O   GLY A 646      40.830  36.590  56.170  1.00  0.00           O
ATOM    962  N   ALA A 647      42.990  37.170  56.510  1.00  0.00           N
ATOM    963  HN  ALA A 647      43.670  37.660  57.040  1.00  0.00           H
ATOM    964  CA  ALA A 647      43.270  36.990  55.140  1.00  0.00           C
ATOM    965  HA  ALA A 647      42.520  37.580  54.630  1.00  0.00           H
ATOM    966  CB  ALA A 647      44.650  37.580  54.830  1.00  0.00           C
ATOM    967  HB1 ALA A 647      44.710  37.670  53.720  1.00  0.00           H
ATOM    968  HB2 ALA A 647      45.460  36.890  55.160  1.00  0.00           H
ATOM    969  HB3 ALA A 647      44.710  38.600  55.270  1.00  0.00           H
ATOM    970  C   ALA A 647      43.180  35.530  54.620  1.00  0.00           C
ATOM    971  O   ALA A 647      42.830  35.320  53.450  1.00  0.00           O
ATOM    972  N   SER A 648      43.620  34.560  55.410  1.00  0.00           N
ATOM    973  HN  SER A 648      44.090  34.720  56.270  1.00  0.00           H
ATOM    974  CA  SER A 648      43.480  33.160  54.970  1.00  0.00           C
ATOM    975  HA  SER A 648      43.860  33.140  53.960  1.00  0.00           H
ATOM    976  CB  SER A 648      44.360  32.270  55.910  1.00  0.00           C
ATOM    977  HB1 SER A 648      45.440  32.480  55.760  1.00  0.00           H
ATOM    978  HB2 SER A 648      44.180  31.230  55.590  1.00  0.00           H
ATOM    979  OG  SER A 648      44.000  32.430  57.320  1.00  0.00           O
ATOM    980  HG1 SER A 648      44.220  33.250  57.780  1.00  0.00           H
ATOM    981  C   SER A 648      42.030  32.660  54.740  1.00  0.00           C
ATOM    982  O   SER A 648      41.690  32.160  53.700  1.00  0.00           O
ATOM    983  N   LEU A 649      41.160  33.010  55.710  1.00  0.00           N
ATOM    984  HN  LEU A 649      41.540  33.320  56.570  1.00  0.00           H
ATOM    985  CA  LEU A 649      39.710  32.750  55.740  1.00  0.00           C
ATOM    986  HA  LEU A 649      39.430  31.710  55.720  1.00  0.00           H
ATOM    987  CB  LEU A 649      39.130  33.240  57.170  1.00  0.00           C
ATOM    988  HB1 LEU A 649      39.440  34.310  57.280  1.00  0.00           H
ATOM    989  HB2 LEU A 649      39.690  32.720  57.980  1.00  0.00           H
ATOM    990  CG  LEU A 649      37.580  33.060  57.300  1.00  0.00           C
ATOM    991  HG  LEU A 649      37.020  33.460  56.440  1.00  0.00           H
ATOM    992  CD1 LEU A 649      37.350  31.560  57.560  1.00  0.00           C
ATOM    993 HD11 LEU A 649      37.980  31.280  58.430  1.00  0.00           H
ATOM    994 HD12 LEU A 649      37.540  30.980  56.640  1.00  0.00           H
ATOM    995 HD13 LEU A 649      36.270  31.410  57.770  1.00  0.00           H
ATOM    996  CD2 LEU A 649      37.130  33.790  58.510  1.00  0.00           C
ATOM    997 HD21 LEU A 649      37.810  33.390  59.290  1.00  0.00           H
ATOM    998 HD22 LEU A 649      36.080  33.550  58.830  1.00  0.00           H
ATOM    999 HD23 LEU A 649      37.260  34.880  58.350  1.00  0.00           H
ATOM   1000  C   LEU A 649      38.850  33.460  54.600  1.00  0.00           C
ATOM   1001  O   LEU A 649      38.100  32.850  53.810  1.00  0.00           O
ATOM   1002  N   THR A 650      39.140  34.780  54.430  1.00  0.00           N
ATOM   1003  HN  THR A 650      39.680  35.270  55.120  1.00  0.00           H
ATOM   1004  CA  THR A 650      38.610  35.540  53.250  1.00  0.00           C
ATOM   1005  HA  THR A 650      37.530  35.640  53.260  1.00  0.00           H
ATOM   1006  CB  THR A 650      39.070  37.050  53.160  1.00  0.00           C
ATOM   1007  HB  THR A 650      40.130  37.240  52.900  1.00  0.00           H
ATOM   1008  OG1 THR A 650      38.960  37.700  54.390  1.00  0.00           O
ATOM   1009  HG1 THR A 650      39.480  37.230  55.040  1.00  0.00           H
ATOM   1010  CG2 THR A 650      38.150  37.830  52.140  1.00  0.00           C
ATOM   1011 HG21 THR A 650      38.540  38.850  51.930  1.00  0.00           H
ATOM   1012 HG22 THR A 650      37.160  37.820  52.650  1.00  0.00           H
ATOM   1013 HG23 THR A 650      38.130  37.290  51.180  1.00  0.00           H
ATOM   1014  C   THR A 650      39.170  34.950  51.960  1.00  0.00           C
ATOM   1015  O   THR A 650      38.480  34.810  50.920  1.00  0.00           O
ATOM   1016  N   GLY A 651      40.470  34.590  51.890  1.00  0.00           N
ATOM   1017  HN  GLY A 651      41.100  34.730  52.650  1.00  0.00           H
ATOM   1018  CA  GLY A 651      41.220  34.110  50.760  1.00  0.00           C
ATOM   1019  HA1 GLY A 651      42.210  33.950  51.170  1.00  0.00           H
ATOM   1020  HA2 GLY A 651      41.050  34.880  50.030  1.00  0.00           H
ATOM   1021  C   GLY A 651      40.670  32.820  50.280  1.00  0.00           C
ATOM   1022  O   GLY A 651      40.340  32.850  49.130  1.00  0.00           O
ATOM   1023  N   ILE A 652      40.460  31.800  51.120  1.00  0.00           N
ATOM   1024  HN  ILE A 652      40.840  31.810  52.040  1.00  0.00           H
ATOM   1025  CA  ILE A 652      39.900  30.550  50.700  1.00  0.00           C
ATOM   1026  HA  ILE A 652      40.480  30.250  49.850  1.00  0.00           H
ATOM   1027  CB  ILE A 652      40.030  29.370  51.740  1.00  0.00           C
ATOM   1028  HB  ILE A 652      39.440  28.490  51.390  1.00  0.00           H
ATOM   1029  CG2 ILE A 652      41.490  29.040  51.900  1.00  0.00           C
ATOM   1030 HG21 ILE A 652      42.080  29.150  50.980  1.00  0.00           H
ATOM   1031 HG22 ILE A 652      41.620  28.020  52.330  1.00  0.00           H
ATOM   1032 HG23 ILE A 652      41.890  29.740  52.650  1.00  0.00           H
ATOM   1033  CG1 ILE A 652      39.310  29.810  53.080  1.00  0.00           C
ATOM   1034 HG11 ILE A 652      38.310  30.230  52.860  1.00  0.00           H
ATOM   1035 HG12 ILE A 652      39.820  30.690  53.520  1.00  0.00           H
ATOM   1036  CD  ILE A 652      39.290  28.620  54.030  1.00  0.00           C
ATOM   1037  HD1 ILE A 652      38.700  28.830  54.960  1.00  0.00           H
ATOM   1038  HD2 ILE A 652      40.320  28.450  54.410  1.00  0.00           H
ATOM   1039  HD3 ILE A 652      38.830  27.710  53.590  1.00  0.00           H
ATOM   1040  C   ILE A 652      38.430  30.750  50.180  1.00  0.00           C
ATOM   1041  O   ILE A 652      38.090  30.130  49.150  1.00  0.00           O
ATOM   1042  N   ALA A 653      37.580  31.580  50.840  1.00  0.00           N
ATOM   1043  HN  ALA A 653      37.830  32.000  51.710  1.00  0.00           H
ATOM   1044  CA  ALA A 653      36.200  31.820  50.370  1.00  0.00           C
ATOM   1045  HA  ALA A 653      35.810  30.840  50.140  1.00  0.00           H
ATOM   1046  CB  ALA A 653      35.410  32.500  51.480  1.00  0.00           C
ATOM   1047  HB1 ALA A 653      34.350  32.700  51.190  1.00  0.00           H
ATOM   1048  HB2 ALA A 653      35.970  33.430  51.700  1.00  0.00           H
ATOM   1049  HB3 ALA A 653      35.390  31.860  52.380  1.00  0.00           H
ATOM   1050  C   ALA A 653      36.040  32.660  49.070  1.00  0.00           C
ATOM   1051  O   ALA A 653      35.240  32.420  48.140  1.00  0.00           O
ATOM   1052  N   TYR A 654      36.890  33.680  48.910  1.00  0.00           N
ATOM   1053  HN  TYR A 654      37.320  33.990  49.750  1.00  0.00           H
ATOM   1054  CA  TYR A 654      37.070  34.440  47.730  1.00  0.00           C
ATOM   1055  HA  TYR A 654      36.130  34.770  47.330  1.00  0.00           H
ATOM   1056  CB  TYR A 654      37.840  35.730  48.140  1.00  0.00           C
ATOM   1057  HB1 TYR A 654      38.750  35.370  48.660  1.00  0.00           H
ATOM   1058  HB2 TYR A 654      37.290  36.310  48.910  1.00  0.00           H
ATOM   1059  CG  TYR A 654      38.210  36.620  47.010  1.00  0.00           C
ATOM   1060  CD1 TYR A 654      37.240  37.480  46.520  1.00  0.00           C
ATOM   1061  HD1 TYR A 654      36.220  37.430  46.900  1.00  0.00           H
ATOM   1062  CE1 TYR A 654      37.530  38.440  45.540  1.00  0.00           C
ATOM   1063  HE1 TYR A 654      36.710  39.040  45.180  1.00  0.00           H
ATOM   1064  CZ  TYR A 654      38.900  38.630  45.120  1.00  0.00           C
ATOM   1065  OH  TYR A 654      39.240  39.510  44.110  1.00  0.00           O
ATOM   1066  HH  TYR A 654      40.090  39.250  43.760  1.00  0.00           H
ATOM   1067  CD2 TYR A 654      39.500  36.780  46.650  1.00  0.00           C
ATOM   1068  HD2 TYR A 654      40.320  36.300  47.160  1.00  0.00           H
ATOM   1069  CE2 TYR A 654      39.890  37.760  45.670  1.00  0.00           C
ATOM   1070  HE2 TYR A 654      40.890  37.820  45.290  1.00  0.00           H
ATOM   1071  C   TYR A 654      37.690  33.770  46.500  1.00  0.00           C
ATOM   1072  O   TYR A 654      37.210  33.880  45.380  1.00  0.00           O
ATOM   1073  N   SER A 655      38.710  32.860  46.710  1.00  0.00           N
ATOM   1074  HN  SER A 655      39.080  32.840  47.630  1.00  0.00           H
ATOM   1075  CA  SER A 655      39.320  32.030  45.620  1.00  0.00           C
ATOM   1076  HA  SER A 655      39.130  32.560  44.700  1.00  0.00           H
ATOM   1077  CB  SER A 655      40.840  32.020  45.890  1.00  0.00           C
ATOM   1078  HB1 SER A 655      41.160  33.070  46.050  1.00  0.00           H
ATOM   1079  HB2 SER A 655      41.440  31.670  45.020  1.00  0.00           H
ATOM   1080  OG  SER A 655      41.210  31.330  47.010  1.00  0.00           O
ATOM   1081  HG1 SER A 655      41.090  31.930  47.750  1.00  0.00           H
ATOM   1082  C   SER A 655      38.760  30.620  45.390  1.00  0.00           C
ATOM   1083  O   SER A 655      38.810  30.120  44.250  1.00  0.00           O
ATOM   1084  N   LEU A 656      38.060  29.950  46.310  1.00  0.00           N
ATOM   1085  HN  LEU A 656      38.150  30.150  47.290  1.00  0.00           H
ATOM   1086  CA  LEU A 656      37.400  28.650  46.030  1.00  0.00           C
ATOM   1087  HA  LEU A 656      38.030  28.010  45.430  1.00  0.00           H
ATOM   1088  CB  LEU A 656      36.810  28.000  47.300  1.00  0.00           C
ATOM   1089  HB1 LEU A 656      35.980  28.610  47.710  1.00  0.00           H
ATOM   1090  HB2 LEU A 656      37.580  28.080  48.100  1.00  0.00           H
ATOM   1091  CG  LEU A 656      36.320  26.530  47.230  1.00  0.00           C
ATOM   1092  HG  LEU A 656      35.470  26.490  46.510  1.00  0.00           H
ATOM   1093  CD1 LEU A 656      37.470  25.650  46.730  1.00  0.00           C
ATOM   1094 HD11 LEU A 656      38.290  25.650  47.490  1.00  0.00           H
ATOM   1095 HD12 LEU A 656      37.780  25.980  45.710  1.00  0.00           H
ATOM   1096 HD13 LEU A 656      37.070  24.630  46.570  1.00  0.00           H
ATOM   1097  CD2 LEU A 656      35.970  26.080  48.630  1.00  0.00           C
ATOM   1098 HD21 LEU A 656      35.850  25.000  48.860  1.00  0.00           H
ATOM   1099 HD22 LEU A 656      35.030  26.620  48.910  1.00  0.00           H
ATOM   1100 HD23 LEU A 656      36.730  26.560  49.300  1.00  0.00           H
ATOM   1101  C   LEU A 656      36.280  28.840  45.020  1.00  0.00           C
ATOM   1102  O   LEU A 656      36.110  28.070  44.110  1.00  0.00           O
ATOM   1103  N   PHE A 657      35.460  29.890  45.160  1.00  0.00           N
ATOM   1104  HN  PHE A 657      35.360  30.360  46.040  1.00  0.00           H
ATOM   1105  CA  PHE A 657      34.400  30.200  44.180  1.00  0.00           C
ATOM   1106  HA  PHE A 657      34.130  29.350  43.590  1.00  0.00           H
ATOM   1107  CB  PHE A 657      33.040  30.650  44.840  1.00  0.00           C
ATOM   1108  HB1 PHE A 657      32.160  30.900  44.200  1.00  0.00           H
ATOM   1109  HB2 PHE A 657      33.250  31.640  45.300  1.00  0.00           H
ATOM   1110  CG  PHE A 657      32.620  29.650  45.910  1.00  0.00           C
ATOM   1111  CD1 PHE A 657      32.710  30.030  47.260  1.00  0.00           C
ATOM   1112  HD1 PHE A 657      33.120  31.020  47.450  1.00  0.00           H
ATOM   1113  CE1 PHE A 657      32.230  29.230  48.320  1.00  0.00           C
ATOM   1114  HE1 PHE A 657      32.220  29.640  49.320  1.00  0.00           H
ATOM   1115  CZ  PHE A 657      31.780  27.910  48.040  1.00  0.00           C
ATOM   1116  HZ  PHE A 657      31.490  27.240  48.840  1.00  0.00           H
ATOM   1117  CD2 PHE A 657      32.160  28.340  45.650  1.00  0.00           C
ATOM   1118  HD2 PHE A 657      32.100  28.020  44.620  1.00  0.00           H
ATOM   1119  CE2 PHE A 657      31.750  27.480  46.710  1.00  0.00           C
ATOM   1120  HE2 PHE A 657      31.450  26.480  46.460  1.00  0.00           H
ATOM   1121  C   PHE A 657      34.840  31.270  43.080  1.00  0.00           C
ATOM   1122  O   PHE A 657      34.220  31.610  42.110  1.00  0.00           O
ATOM   1123  N   ALA A 658      36.150  31.620  43.200  1.00  0.00           N
ATOM   1124  HN  ALA A 658      36.610  31.230  44.000  1.00  0.00           H
ATOM   1125  CA  ALA A 658      36.870  32.420  42.250  1.00  0.00           C
ATOM   1126  HA  ALA A 658      37.750  32.790  42.740  1.00  0.00           H
ATOM   1127  CB  ALA A 658      37.260  31.600  41.050  1.00  0.00           C
ATOM   1128  HB1 ALA A 658      36.400  31.340  40.390  1.00  0.00           H
ATOM   1129  HB2 ALA A 658      37.900  30.730  41.300  1.00  0.00           H
ATOM   1130  HB3 ALA A 658      38.020  32.190  40.490  1.00  0.00           H
ATOM   1131  C   ALA A 658      36.220  33.640  41.800  1.00  0.00           C
ATOM   1132  O   ALA A 658      35.820  33.870  40.640  1.00  0.00           O
ATOM   1133  N   GLY A 659      36.130  34.630  42.710  1.00  0.00           N
ATOM   1134  HN  GLY A 659      36.310  34.250  43.620  1.00  0.00           H
ATOM   1135  CA  GLY A 659      35.590  35.930  42.410  1.00  0.00           C
ATOM   1136  HA1 GLY A 659      35.490  36.500  43.320  1.00  0.00           H
ATOM   1137  HA2 GLY A 659      34.610  35.670  42.070  1.00  0.00           H
ATOM   1138  C   GLY A 659      36.350  36.690  41.280  1.00  0.00           C
ATOM   1139  O   GLY A 659      35.680  37.380  40.420  1.00  0.00           O
ATOM   1140  N   GLN A 660      37.620  36.480  41.120  1.00  0.00           N
ATOM   1141  HN  GLN A 660      38.120  35.830  41.700  1.00  0.00           H
ATOM   1142  CA  GLN A 660      38.270  36.980  40.010  1.00  0.00           C
ATOM   1143  HA  GLN A 660      37.850  36.670  39.070  1.00  0.00           H
ATOM   1144  CB  GLN A 660      38.380  38.500  40.140  1.00  0.00           C
ATOM   1145  HB1 GLN A 660      38.800  38.770  41.130  1.00  0.00           H
ATOM   1146  HB2 GLN A 660      37.330  38.870  40.230  1.00  0.00           H
ATOM   1147  CG  GLN A 660      39.190  39.140  39.020  1.00  0.00           C
ATOM   1148  HG1 GLN A 660      40.150  38.590  39.040  1.00  0.00           H
ATOM   1149  HG2 GLN A 660      39.300  40.240  39.090  1.00  0.00           H
ATOM   1150  CD  GLN A 660      38.560  38.740  37.700  1.00  0.00           C
ATOM   1151  OE1 GLN A 660      38.810  37.750  37.070  1.00  0.00           O
ATOM   1152  NE2 GLN A 660      37.710  39.630  37.160  1.00  0.00           N
ATOM   1153 HE21 GLN A 660      37.110  39.310  36.430  1.00  0.00           H
ATOM   1154 HE22 GLN A 660      37.420  40.460  37.660  1.00  0.00           H
ATOM   1155  C   GLN A 660      39.690  36.250  40.100  1.00  0.00           C
ATOM   1156  O   GLN A 660      40.540  36.740  40.840  1.00  0.00           O
ATOM   1157  N   PRO A 661      40.040  35.150  39.400  1.00  0.00           N
ATOM   1158  CD  PRO A 661      39.080  34.470  38.580  1.00  0.00           C
ATOM   1159  HD1 PRO A 661      38.620  35.080  37.760  1.00  0.00           H
ATOM   1160  HD2 PRO A 661      38.280  34.100  39.250  1.00  0.00           H
ATOM   1161  CA  PRO A 661      41.060  34.230  39.850  1.00  0.00           C
ATOM   1162  HA  PRO A 661      40.700  33.960  40.840  1.00  0.00           H
ATOM   1163  CB  PRO A 661      40.990  33.030  38.810  1.00  0.00           C
ATOM   1164  HB1 PRO A 661      40.860  32.100  39.400  1.00  0.00           H
ATOM   1165  HB2 PRO A 661      41.950  32.990  38.250  1.00  0.00           H
ATOM   1166  CG  PRO A 661      39.860  33.310  37.860  1.00  0.00           C
ATOM   1167  HG1 PRO A 661      40.200  33.680  36.870  1.00  0.00           H
ATOM   1168  HG2 PRO A 661      39.240  32.400  37.730  1.00  0.00           H
ATOM   1169  C   PRO A 661      42.520  34.720  40.020  1.00  0.00           C
ATOM   1170  O   PRO A 661      43.250  34.120  40.810  1.00  0.00           O
ATOM   1171  N   LEU A 662      42.930  35.730  39.270  1.00  0.00           N
ATOM   1172  HN  LEU A 662      42.350  36.200  38.600  1.00  0.00           H
ATOM   1173  CA  LEU A 662      44.300  36.260  39.280  1.00  0.00           C
ATOM   1174  HA  LEU A 662      44.940  35.420  39.500  1.00  0.00           H
ATOM   1175  CB  LEU A 662      44.690  36.870  37.930  1.00  0.00           C
ATOM   1176  HB1 LEU A 662      45.720  37.290  37.960  1.00  0.00           H
ATOM   1177  HB2 LEU A 662      44.060  37.740  37.650  1.00  0.00           H
ATOM   1178  CG  LEU A 662      44.770  35.810  36.830  1.00  0.00           C
ATOM   1179  HG  LEU A 662      43.830  35.200  36.790  1.00  0.00           H
ATOM   1180  CD1 LEU A 662      44.840  36.460  35.430  1.00  0.00           C
ATOM   1181 HD11 LEU A 662      44.210  37.370  35.460  1.00  0.00           H
ATOM   1182 HD12 LEU A 662      44.450  35.910  34.560  1.00  0.00           H
ATOM   1183 HD13 LEU A 662      45.870  36.810  35.190  1.00  0.00           H
ATOM   1184  CD2 LEU A 662      45.930  34.780  36.970  1.00  0.00           C
ATOM   1185 HD21 LEU A 662      45.870  34.150  37.880  1.00  0.00           H
ATOM   1186 HD22 LEU A 662      46.880  35.360  37.030  1.00  0.00           H
ATOM   1187 HD23 LEU A 662      46.100  34.110  36.110  1.00  0.00           H
ATOM   1188  C   LEU A 662      44.510  37.230  40.450  1.00  0.00           C
ATOM   1189  O   LEU A 662      45.630  37.490  40.910  1.00  0.00           O
ATOM   1190  N   THR A 663      43.380  37.750  41.070  1.00  0.00           N
ATOM   1191  HN  THR A 663      42.480  37.480  40.730  1.00  0.00           H
ATOM   1192  CA  THR A 663      43.530  38.650  42.240  1.00  0.00           C
ATOM   1193  HA  THR A 663      44.160  39.470  41.930  1.00  0.00           H
ATOM   1194  CB  THR A 663      42.280  39.360  42.720  1.00  0.00           C
ATOM   1195  HB  THR A 663      42.370  39.890  43.690  1.00  0.00           H
ATOM   1196  OG1 THR A 663      41.300  38.310  42.980  1.00  0.00           O
ATOM   1197  HG1 THR A 663      41.170  37.830  42.150  1.00  0.00           H
ATOM   1198  CG2 THR A 663      41.720  40.340  41.670  1.00  0.00           C
ATOM   1199 HG21 THR A 663      42.490  41.140  41.660  1.00  0.00           H
ATOM   1200 HG22 THR A 663      40.780  40.800  42.040  1.00  0.00           H
ATOM   1201 HG23 THR A 663      41.590  39.890  40.680  1.00  0.00           H
ATOM   1202  C   THR A 663      44.240  38.010  43.510  1.00  0.00           C
ATOM   1203  O   THR A 663      43.800  37.010  44.090  1.00  0.00           O
ATOM   1204  N   ILE A 664      45.340  38.690  43.970  1.00  0.00           N
ATOM   1205  HN  ILE A 664      45.750  39.390  43.390  1.00  0.00           H
ATOM   1206  CA  ILE A 664      45.970  38.370  45.250  1.00  0.00           C
ATOM   1207  HA  ILE A 664      45.510  37.450  45.600  1.00  0.00           H
ATOM   1208  CB  ILE A 664      47.410  38.190  45.090  1.00  0.00           C
ATOM   1209  HB  ILE A 664      47.820  39.100  44.620  1.00  0.00           H
ATOM   1210  CG2 ILE A 664      48.100  38.070  46.440  1.00  0.00           C
ATOM   1211 HG21 ILE A 664      49.160  37.790  46.250  1.00  0.00           H
ATOM   1212 HG22 ILE A 664      47.630  37.370  47.150  1.00  0.00           H
ATOM   1213 HG23 ILE A 664      48.040  39.040  46.960  1.00  0.00           H
ATOM   1214  CG1 ILE A 664      47.750  36.990  44.160  1.00  0.00           C
ATOM   1215 HG11 ILE A 664      48.840  37.160  44.060  1.00  0.00           H
ATOM   1216 HG12 ILE A 664      47.330  37.070  43.140  1.00  0.00           H
ATOM   1217  CD  ILE A 664      47.430  35.610  44.800  1.00  0.00           C
ATOM   1218  HD1 ILE A 664      47.860  35.500  45.810  1.00  0.00           H
ATOM   1219  HD2 ILE A 664      47.820  34.810  44.130  1.00  0.00           H
ATOM   1220  HD3 ILE A 664      46.310  35.560  44.820  1.00  0.00           H
ATOM   1221  C   ILE A 664      45.620  39.420  46.300  1.00  0.00           C
ATOM   1222  O   ILE A 664      46.060  40.580  46.180  1.00  0.00           O
ATOM   1223  N   LEU A 665      44.920  38.960  47.370  1.00  0.00           N
ATOM   1224  HN  LEU A 665      44.520  38.070  47.510  1.00  0.00           H
ATOM   1225  CA  LEU A 665      44.810  39.820  48.510  1.00  0.00           C
ATOM   1226  HA  LEU A 665      44.260  40.690  48.150  1.00  0.00           H
ATOM   1227  CB  LEU A 665      43.910  39.200  49.640  1.00  0.00           C
ATOM   1228  HB1 LEU A 665      43.550  40.040  50.280  1.00  0.00           H
ATOM   1229  HB2 LEU A 665      44.480  38.500  50.280  1.00  0.00           H
ATOM   1230  CG  LEU A 665      42.600  38.480  49.150  1.00  0.00           C
ATOM   1231  HG  LEU A 665      42.830  37.570  48.560  1.00  0.00           H
ATOM   1232  CD1 LEU A 665      41.700  37.910  50.320  1.00  0.00           C
ATOM   1233 HD11 LEU A 665      42.340  37.310  51.000  1.00  0.00           H
ATOM   1234 HD12 LEU A 665      40.940  37.270  49.830  1.00  0.00           H
ATOM   1235 HD13 LEU A 665      41.160  38.690  50.900  1.00  0.00           H
ATOM   1236  CD2 LEU A 665      41.760  39.420  48.190  1.00  0.00           C
ATOM   1237 HD21 LEU A 665      42.490  39.980  47.590  1.00  0.00           H
ATOM   1238 HD22 LEU A 665      41.170  40.200  48.710  1.00  0.00           H
ATOM   1239 HD23 LEU A 665      41.180  38.800  47.460  1.00  0.00           H
ATOM   1240  C   LEU A 665      46.070  40.280  49.180  1.00  0.00           C
ATOM   1241  O   LEU A 665      46.970  39.500  49.320  1.00  0.00           O
ATOM   1242  N   GLY A 666      46.040  41.440  49.750  1.00  0.00           N
ATOM   1243  HN  GLY A 666      45.330  42.120  49.560  1.00  0.00           H
ATOM   1244  CA  GLY A 666      47.120  41.850  50.680  1.00  0.00           C
ATOM   1245  HA1 GLY A 666      47.890  42.260  50.040  1.00  0.00           H
ATOM   1246  HA2 GLY A 666      47.390  41.030  51.330  1.00  0.00           H
ATOM   1247  C   GLY A 666      46.740  42.980  51.610  1.00  0.00           C
ATOM   1248  O   GLY A 666      45.740  42.970  52.280  1.00  0.00           O
ATOM   1249  N   SER A 667      47.590  44.020  51.810  1.00  0.00           N
ATOM   1250  HN  SER A 667      48.320  44.110  51.160  1.00  0.00           H
ATOM   1251  CA  SER A 667      47.280  45.120  52.720  1.00  0.00           C
ATOM   1252  HA  SER A 667      46.740  44.690  53.550  1.00  0.00           H
ATOM   1253  CB  SER A 667      48.630  45.680  53.180  1.00  0.00           C
ATOM   1254  HB1 SER A 667      49.090  46.240  52.330  1.00  0.00           H
ATOM   1255  HB2 SER A 667      49.320  44.890  53.510  1.00  0.00           H
ATOM   1256  OG  SER A 667      48.570  46.570  54.320  1.00  0.00           O
ATOM   1257  HG1 SER A 667      48.020  47.300  54.030  1.00  0.00           H
ATOM   1258  C   SER A 667      46.500  46.230  52.110  1.00  0.00           C
ATOM   1259  O   SER A 667      47.110  47.130  51.500  1.00  0.00           O
ATOM   1260  N   THR A 668      45.200  46.260  52.170  1.00  0.00           N
ATOM   1261  HN  THR A 668      44.740  45.460  52.560  1.00  0.00           H
ATOM   1262  CA  THR A 668      44.380  47.220  51.380  1.00  0.00           C
ATOM   1263  HA  THR A 668      44.830  47.280  50.400  1.00  0.00           H
ATOM   1264  CB  THR A 668      42.870  46.700  51.160  1.00  0.00           C
ATOM   1265  HB  THR A 668      42.870  45.690  50.700  1.00  0.00           H
ATOM   1266  OG1 THR A 668      42.190  47.490  50.380  1.00  0.00           O
ATOM   1267  HG1 THR A 668      42.520  47.340  49.490  1.00  0.00           H
ATOM   1268  CG2 THR A 668      42.080  46.470  52.510  1.00  0.00           C
ATOM   1269 HG21 THR A 668      42.620  45.760  53.170  1.00  0.00           H
ATOM   1270 HG22 THR A 668      41.020  46.210  52.280  1.00  0.00           H
ATOM   1271 HG23 THR A 668      42.070  47.450  53.030  1.00  0.00           H
ATOM   1272  C   THR A 668      44.550  48.730  51.810  1.00  0.00           C
ATOM   1273  O   THR A 668      44.250  49.160  52.970  1.00  0.00           O
ATOM   1274  N   GLY A 669      44.970  49.530  50.830  1.00  0.00           N
ATOM   1275  HN  GLY A 669      45.220  49.140  49.940  1.00  0.00           H
ATOM   1276  CA  GLY A 669      44.990  50.990  50.830  1.00  0.00           C
ATOM   1277  HA1 GLY A 669      45.170  51.400  49.840  1.00  0.00           H
ATOM   1278  HA2 GLY A 669      45.790  51.280  51.510  1.00  0.00           H
ATOM   1279  C   GLY A 669      43.750  51.760  51.410  1.00  0.00           C
ATOM   1280  O   GLY A 669      43.820  52.550  52.380  1.00  0.00           O
ATOM   1281  N   PRO A 670      42.620  51.580  50.760  1.00  0.00           N
ATOM   1282  CD  PRO A 670      42.380  50.890  49.490  1.00  0.00           C
ATOM   1283  HD1 PRO A 670      42.700  49.830  49.400  1.00  0.00           H
ATOM   1284  HD2 PRO A 670      42.970  51.410  48.720  1.00  0.00           H
ATOM   1285  CA  PRO A 670      41.530  52.450  51.130  1.00  0.00           C
ATOM   1286  HA  PRO A 670      41.900  53.470  51.100  1.00  0.00           H
ATOM   1287  CB  PRO A 670      40.540  52.390  49.900  1.00  0.00           C
ATOM   1288  HB1 PRO A 670      40.750  53.180  49.160  1.00  0.00           H
ATOM   1289  HB2 PRO A 670      39.460  52.410  50.120  1.00  0.00           H
ATOM   1290  CG  PRO A 670      40.810  50.970  49.310  1.00  0.00           C
ATOM   1291  HG1 PRO A 670      40.260  50.130  49.790  1.00  0.00           H
ATOM   1292  HG2 PRO A 670      40.590  50.920  48.230  1.00  0.00           H
ATOM   1293  C   PRO A 670      40.860  52.170  52.470  1.00  0.00           C
ATOM   1294  O   PRO A 670      40.360  53.150  53.060  1.00  0.00           O
ATOM   1295  N   VAL A 671      40.850  50.910  52.960  1.00  0.00           N
ATOM   1296  HN  VAL A 671      41.120  50.180  52.330  1.00  0.00           H
ATOM   1297  CA  VAL A 671      40.540  50.530  54.340  1.00  0.00           C
ATOM   1298  HA  VAL A 671      39.560  50.930  54.530  1.00  0.00           H
ATOM   1299  CB  VAL A 671      40.420  49.030  54.530  1.00  0.00           C
ATOM   1300  HB  VAL A 671      41.450  48.630  54.570  1.00  0.00           H
ATOM   1301  CG1 VAL A 671      39.890  48.730  56.030  1.00  0.00           C
ATOM   1302 HG11 VAL A 671      40.670  48.990  56.780  1.00  0.00           H
ATOM   1303 HG12 VAL A 671      39.820  47.630  56.240  1.00  0.00           H
ATOM   1304 HG13 VAL A 671      38.960  49.300  56.140  1.00  0.00           H
ATOM   1305  CG2 VAL A 671      39.370  48.340  53.580  1.00  0.00           C
ATOM   1306 HG21 VAL A 671      38.410  48.890  53.500  1.00  0.00           H
ATOM   1307 HG22 VAL A 671      39.210  47.370  54.090  1.00  0.00           H
ATOM   1308 HG23 VAL A 671      39.840  48.280  52.580  1.00  0.00           H
ATOM   1309  C   VAL A 671      41.510  51.100  55.320  1.00  0.00           C
ATOM   1310  O   VAL A 671      41.030  51.560  56.320  1.00  0.00           O
ATOM   1311  N   LEU A 672      42.860  51.020  55.080  1.00  0.00           N
ATOM   1312  HN  LEU A 672      43.190  50.600  54.230  1.00  0.00           H
ATOM   1313  CA  LEU A 672      43.900  51.430  56.040  1.00  0.00           C
ATOM   1314  HA  LEU A 672      43.790  50.910  56.980  1.00  0.00           H
ATOM   1315  CB  LEU A 672      45.250  51.040  55.280  1.00  0.00           C
ATOM   1316  HB1 LEU A 672      45.140  51.570  54.310  1.00  0.00           H
ATOM   1317  HB2 LEU A 672      45.300  49.960  55.010  1.00  0.00           H
ATOM   1318  CG  LEU A 672      46.460  51.230  56.150  1.00  0.00           C
ATOM   1319  HG  LEU A 672      46.540  52.280  56.470  1.00  0.00           H
ATOM   1320  CD1 LEU A 672      46.380  50.380  57.420  1.00  0.00           C
ATOM   1321 HD11 LEU A 672      45.590  50.600  58.170  1.00  0.00           H
ATOM   1322 HD12 LEU A 672      47.290  50.500  58.040  1.00  0.00           H
ATOM   1323 HD13 LEU A 672      46.380  49.310  57.160  1.00  0.00           H
ATOM   1324  CD2 LEU A 672      47.790  50.960  55.370  1.00  0.00           C
ATOM   1325 HD21 LEU A 672      47.880  50.040  54.740  1.00  0.00           H
ATOM   1326 HD22 LEU A 672      48.600  50.830  56.110  1.00  0.00           H
ATOM   1327 HD23 LEU A 672      47.890  51.840  54.710  1.00  0.00           H
ATOM   1328  C   LEU A 672      43.840  52.900  56.370  1.00  0.00           C
ATOM   1329  O   LEU A 672      43.790  53.240  57.560  1.00  0.00           O
ATOM   1330  N   VAL A 673      43.690  53.830  55.390  1.00  0.00           N
ATOM   1331  HN  VAL A 673      43.530  53.530  54.450  1.00  0.00           H
ATOM   1332  CA  VAL A 673      43.550  55.230  55.660  1.00  0.00           C
ATOM   1333  HA  VAL A 673      44.330  55.430  56.390  1.00  0.00           H
ATOM   1334  CB  VAL A 673      43.680  56.120  54.400  1.00  0.00           C
ATOM   1335  HB  VAL A 673      43.550  57.170  54.720  1.00  0.00           H
ATOM   1336  CG1 VAL A 673      45.090  55.900  53.860  1.00  0.00           C
ATOM   1337 HG11 VAL A 673      45.780  56.270  54.660  1.00  0.00           H
ATOM   1338 HG12 VAL A 673      45.310  56.520  52.960  1.00  0.00           H
ATOM   1339 HG13 VAL A 673      45.380  54.830  53.750  1.00  0.00           H
ATOM   1340  CG2 VAL A 673      42.630  55.700  53.280  1.00  0.00           C
ATOM   1341 HG21 VAL A 673      42.730  56.490  52.500  1.00  0.00           H
ATOM   1342 HG22 VAL A 673      41.640  55.700  53.800  1.00  0.00           H
ATOM   1343 HG23 VAL A 673      42.820  54.700  52.850  1.00  0.00           H
ATOM   1344  C   VAL A 673      42.230  55.550  56.460  1.00  0.00           C
ATOM   1345  O   VAL A 673      42.110  56.460  57.280  1.00  0.00           O
ATOM   1346  N   PHE A 674      41.120  54.810  55.970  1.00  0.00           N
ATOM   1347  HN  PHE A 674      41.230  54.260  55.140  1.00  0.00           H
ATOM   1348  CA  PHE A 674      39.670  55.010  56.400  1.00  0.00           C
ATOM   1349  HA  PHE A 674      39.390  56.030  56.250  1.00  0.00           H
ATOM   1350  CB  PHE A 674      38.690  54.240  55.450  1.00  0.00           C
ATOM   1351  HB1 PHE A 674      38.890  53.160  55.340  1.00  0.00           H
ATOM   1352  HB2 PHE A 674      38.630  54.790  54.480  1.00  0.00           H
ATOM   1353  CG  PHE A 674      37.260  54.230  56.020  1.00  0.00           C
ATOM   1354  CD1 PHE A 674      36.390  55.320  56.130  1.00  0.00           C
ATOM   1355  HD1 PHE A 674      36.700  56.190  55.570  1.00  0.00           H
ATOM   1356  CE1 PHE A 674      35.200  55.310  56.840  1.00  0.00           C
ATOM   1357  HE1 PHE A 674      34.500  56.140  56.770  1.00  0.00           H
ATOM   1358  CZ  PHE A 674      34.830  54.120  57.490  1.00  0.00           C
ATOM   1359  HZ  PHE A 674      33.870  53.980  57.940  1.00  0.00           H
ATOM   1360  CD2 PHE A 674      36.890  53.060  56.730  1.00  0.00           C
ATOM   1361  HD2 PHE A 674      37.570  52.230  56.820  1.00  0.00           H
ATOM   1362  CE2 PHE A 674      35.760  53.030  57.540  1.00  0.00           C
ATOM   1363  HE2 PHE A 674      35.520  52.170  58.150  1.00  0.00           H
ATOM   1364  C   PHE A 674      39.510  54.690  57.900  1.00  0.00           C
ATOM   1365  O   PHE A 674      38.960  55.470  58.660  1.00  0.00           O
ATOM   1366  N   GLU A 675      40.000  53.560  58.420  1.00  0.00           N
ATOM   1367  HN  GLU A 675      40.420  52.990  57.710  1.00  0.00           H
ATOM   1368  CA  GLU A 675      39.960  53.200  59.810  1.00  0.00           C
ATOM   1369  HA  GLU A 675      38.950  53.290  60.180  1.00  0.00           H
ATOM   1370  CB  GLU A 675      40.420  51.640  60.060  1.00  0.00           C
ATOM   1371  HB1 GLU A 675      40.420  51.590  61.170  1.00  0.00           H
ATOM   1372  HB2 GLU A 675      41.490  51.440  59.840  1.00  0.00           H
ATOM   1373  CG  GLU A 675      39.440  50.630  59.380  1.00  0.00           C
ATOM   1374  HG1 GLU A 675      39.860  50.390  58.370  1.00  0.00           H
ATOM   1375  HG2 GLU A 675      38.410  51.010  59.340  1.00  0.00           H
ATOM   1376  CD  GLU A 675      39.210  49.360  60.170  1.00  0.00           C
ATOM   1377  OE1 GLU A 675      38.550  49.480  61.240  1.00  0.00           O
ATOM   1378  OE2 GLU A 675      39.440  48.210  59.700  1.00  0.00           O
ATOM   1379  C   GLU A 675      40.670  54.060  60.780  1.00  0.00           C
ATOM   1380  O   GLU A 675      40.240  54.210  61.870  1.00  0.00           O
ATOM   1381  N   LYS A 676      41.890  54.590  60.340  1.00  0.00           N
ATOM   1382  HN  LYS A 676      42.200  54.390  59.420  1.00  0.00           H
ATOM   1383  CA  LYS A 676      42.550  55.560  61.130  1.00  0.00           C
ATOM   1384  HA  LYS A 676      42.680  55.080  62.100  1.00  0.00           H
ATOM   1385  CB  LYS A 676      43.910  55.860  60.430  1.00  0.00           C
ATOM   1386  HB1 LYS A 676      44.340  56.800  60.810  1.00  0.00           H
ATOM   1387  HB2 LYS A 676      43.840  55.900  59.330  1.00  0.00           H
ATOM   1388  CG  LYS A 676      44.870  54.750  60.750  1.00  0.00           C
ATOM   1389  HG1 LYS A 676      44.550  53.750  60.400  1.00  0.00           H
ATOM   1390  HG2 LYS A 676      45.010  54.670  61.840  1.00  0.00           H
ATOM   1391  CD  LYS A 676      46.320  54.970  60.190  1.00  0.00           C
ATOM   1392  HD1 LYS A 676      46.600  55.990  60.550  1.00  0.00           H
ATOM   1393  HD2 LYS A 676      46.470  54.940  59.100  1.00  0.00           H
ATOM   1394  CE  LYS A 676      47.290  53.950  60.800  1.00  0.00           C
ATOM   1395  HE1 LYS A 676      47.140  52.960  60.320  1.00  0.00           H
ATOM   1396  HE2 LYS A 676      47.090  53.790  61.880  1.00  0.00           H
ATOM   1397  NZ  LYS A 676      48.630  54.460  60.590  1.00  0.00           N
ATOM   1398  HZ1 LYS A 676      49.360  53.880  61.060  1.00  0.00           H
ATOM   1399  HZ2 LYS A 676      48.810  55.470  60.770  1.00  0.00           H
ATOM   1400  HZ3 LYS A 676      48.930  54.360  59.610  1.00  0.00           H
ATOM   1401  C   LYS A 676      41.850  56.910  61.320  1.00  0.00           C
ATOM   1402  O   LYS A 676      42.020  57.490  62.370  1.00  0.00           O
ATOM   1403  N   ILE A 677      41.040  57.380  60.310  1.00  0.00           N
ATOM   1404  HN  ILE A 677      40.980  56.880  59.440  1.00  0.00           H
ATOM   1405  CA  ILE A 677      40.220  58.590  60.560  1.00  0.00           C
ATOM   1406  HA  ILE A 677      40.740  59.230  61.250  1.00  0.00           H
ATOM   1407  CB  ILE A 677      40.050  59.440  59.230  1.00  0.00           C
ATOM   1408  HB  ILE A 677      41.060  59.620  58.810  1.00  0.00           H
ATOM   1409  CG2 ILE A 677      39.320  58.600  58.190  1.00  0.00           C
ATOM   1410 HG21 ILE A 677      39.140  59.150  57.240  1.00  0.00           H
ATOM   1411 HG22 ILE A 677      38.260  58.400  58.460  1.00  0.00           H
ATOM   1412 HG23 ILE A 677      39.850  57.640  57.980  1.00  0.00           H
ATOM   1413  CG1 ILE A 677      39.370  60.840  59.420  1.00  0.00           C
ATOM   1414 HG11 ILE A 677      38.300  60.740  59.660  1.00  0.00           H
ATOM   1415 HG12 ILE A 677      39.300  61.480  58.510  1.00  0.00           H
ATOM   1416  CD  ILE A 677      40.160  61.670  60.330  1.00  0.00           C
ATOM   1417  HD1 ILE A 677      39.650  62.650  60.380  1.00  0.00           H
ATOM   1418  HD2 ILE A 677      41.150  61.930  59.900  1.00  0.00           H
ATOM   1419  HD3 ILE A 677      40.240  61.310  61.380  1.00  0.00           H
ATOM   1420  C   ILE A 677      38.850  58.210  61.230  1.00  0.00           C
ATOM   1421  O   ILE A 677      38.350  58.900  62.090  1.00  0.00           O
ATOM   1422  N   LEU A 678      38.350  57.000  60.920  1.00  0.00           N
ATOM   1423  HN  LEU A 678      38.670  56.440  60.160  1.00  0.00           H
ATOM   1424  CA  LEU A 678      37.250  56.440  61.690  1.00  0.00           C
ATOM   1425  HA  LEU A 678      36.390  57.090  61.600  1.00  0.00           H
ATOM   1426  CB  LEU A 678      36.700  55.070  61.110  1.00  0.00           C
ATOM   1427  HB1 LEU A 678      37.440  54.250  61.210  1.00  0.00           H
ATOM   1428  HB2 LEU A 678      36.480  55.070  60.020  1.00  0.00           H
ATOM   1429  CG  LEU A 678      35.480  54.350  61.890  1.00  0.00           C
ATOM   1430  HG  LEU A 678      35.870  54.350  62.930  1.00  0.00           H
ATOM   1431  CD1 LEU A 678      34.170  55.120  61.800  1.00  0.00           C
ATOM   1432 HD11 LEU A 678      33.320  54.730  62.390  1.00  0.00           H
ATOM   1433 HD12 LEU A 678      33.850  55.100  60.730  1.00  0.00           H
ATOM   1434 HD13 LEU A 678      34.290  56.210  61.980  1.00  0.00           H
ATOM   1435  CD2 LEU A 678      35.280  52.930  61.470  1.00  0.00           C
ATOM   1436 HD21 LEU A 678      35.070  52.770  60.390  1.00  0.00           H
ATOM   1437 HD22 LEU A 678      34.490  52.380  62.040  1.00  0.00           H
ATOM   1438 HD23 LEU A 678      36.160  52.350  61.790  1.00  0.00           H
ATOM   1439  C   LEU A 678      37.410  56.360  63.240  1.00  0.00           C
ATOM   1440  O   LEU A 678      36.550  56.720  64.010  1.00  0.00           O
ATOM   1441  N   TYR A 679      38.610  55.950  63.680  1.00  0.00           N
ATOM   1442  HN  TYR A 679      39.400  55.650  63.150  1.00  0.00           H
ATOM   1443  CA  TYR A 679      38.970  55.900  65.090  1.00  0.00           C
ATOM   1444  HA  TYR A 679      38.140  55.380  65.530  1.00  0.00           H
ATOM   1445  CB  TYR A 679      40.270  55.070  65.290  1.00  0.00           C
ATOM   1446  HB1 TYR A 679      41.140  55.620  64.890  1.00  0.00           H
ATOM   1447  HB2 TYR A 679      40.220  54.190  64.610  1.00  0.00           H
ATOM   1448  CG  TYR A 679      40.380  54.670  66.770  1.00  0.00           C
ATOM   1449  CD1 TYR A 679      39.800  53.430  67.250  1.00  0.00           C
ATOM   1450  HD1 TYR A 679      39.100  52.900  66.610  1.00  0.00           H
ATOM   1451  CE1 TYR A 679      40.220  52.950  68.520  1.00  0.00           C
ATOM   1452  HE1 TYR A 679      39.720  52.080  68.910  1.00  0.00           H
ATOM   1453  CZ  TYR A 679      41.210  53.660  69.330  1.00  0.00           C
ATOM   1454  OH  TYR A 679      41.320  53.240  70.700  1.00  0.00           O
ATOM   1455  HH  TYR A 679      42.030  53.810  71.020  1.00  0.00           H
ATOM   1456  CD2 TYR A 679      41.320  55.350  67.600  1.00  0.00           C
ATOM   1457  HD2 TYR A 679      41.700  56.310  67.270  1.00  0.00           H
ATOM   1458  CE2 TYR A 679      41.790  54.820  68.820  1.00  0.00           C
ATOM   1459  HE2 TYR A 679      42.520  55.450  69.310  1.00  0.00           H
ATOM   1460  C   TYR A 679      39.030  57.330  65.750  1.00  0.00           C
ATOM   1461  O   TYR A 679      38.500  57.540  66.890  1.00  0.00           O
ATOM   1462  N   LYS A 680      39.590  58.310  65.020  1.00  0.00           N
ATOM   1463  HN  LYS A 680      40.110  57.950  64.240  1.00  0.00           H
ATOM   1464  CA  LYS A 680      39.610  59.760  65.380  1.00  0.00           C
ATOM   1465  HA  LYS A 680      40.020  60.000  66.350  1.00  0.00           H
ATOM   1466  CB  LYS A 680      40.420  60.600  64.340  1.00  0.00           C
ATOM   1467  HB1 LYS A 680      39.980  60.390  63.350  1.00  0.00           H
ATOM   1468  HB2 LYS A 680      41.450  60.210  64.260  1.00  0.00           H
ATOM   1469  CG  LYS A 680      40.500  62.120  64.610  1.00  0.00           C
ATOM   1470  HG1 LYS A 680      39.470  62.510  64.420  1.00  0.00           H
ATOM   1471  HG2 LYS A 680      41.240  62.560  63.920  1.00  0.00           H
ATOM   1472  CD  LYS A 680      40.810  62.630  66.100  1.00  0.00           C
ATOM   1473  HD1 LYS A 680      41.640  62.010  66.490  1.00  0.00           H
ATOM   1474  HD2 LYS A 680      39.920  62.330  66.690  1.00  0.00           H
ATOM   1475  CE  LYS A 680      41.170  64.050  66.340  1.00  0.00           C
ATOM   1476  HE1 LYS A 680      42.200  64.230  66.000  1.00  0.00           H
ATOM   1477  HE2 LYS A 680      41.080  64.290  67.430  1.00  0.00           H
ATOM   1478  NZ  LYS A 680      40.190  64.910  65.770  1.00  0.00           N
ATOM   1479  HZ1 LYS A 680      40.410  65.830  66.170  1.00  0.00           H
ATOM   1480  HZ2 LYS A 680      39.190  64.660  65.840  1.00  0.00           H
ATOM   1481  HZ3 LYS A 680      40.370  64.890  64.740  1.00  0.00           H
ATOM   1482  C   LYS A 680      38.140  60.400  65.470  1.00  0.00           C
ATOM   1483  O   LYS A 680      37.860  61.050  66.440  1.00  0.00           O
ATOM   1484  N   PHE A 681      37.220  60.130  64.490  1.00  0.00           N
ATOM   1485  HN  PHE A 681      37.540  59.450  63.840  1.00  0.00           H
ATOM   1486  CA  PHE A 681      35.810  60.380  64.440  1.00  0.00           C
ATOM   1487  HA  PHE A 681      35.410  61.380  64.430  1.00  0.00           H
ATOM   1488  CB  PHE A 681      35.280  59.810  63.160  1.00  0.00           C
ATOM   1489  HB1 PHE A 681      35.680  58.780  63.020  1.00  0.00           H
ATOM   1490  HB2 PHE A 681      35.780  60.380  62.350  1.00  0.00           H
ATOM   1491  CG  PHE A 681      33.820  59.870  62.940  1.00  0.00           C
ATOM   1492  CD1 PHE A 681      32.980  58.760  63.180  1.00  0.00           C
ATOM   1493  HD1 PHE A 681      33.530  57.850  63.360  1.00  0.00           H
ATOM   1494  CE1 PHE A 681      31.600  58.810  62.900  1.00  0.00           C
ATOM   1495  HE1 PHE A 681      31.060  57.910  63.110  1.00  0.00           H
ATOM   1496  CZ  PHE A 681      31.030  60.060  62.570  1.00  0.00           C
ATOM   1497  HZ  PHE A 681      29.990  60.090  62.270  1.00  0.00           H
ATOM   1498  CD2 PHE A 681      33.200  61.080  62.480  1.00  0.00           C
ATOM   1499  HD2 PHE A 681      33.800  61.940  62.240  1.00  0.00           H
ATOM   1500  CE2 PHE A 681      31.830  61.190  62.290  1.00  0.00           C
ATOM   1501  HE2 PHE A 681      31.400  62.030  61.770  1.00  0.00           H
ATOM   1502  C   PHE A 681      35.120  59.850  65.750  1.00  0.00           C
ATOM   1503  O   PHE A 681      34.430  60.580  66.530  1.00  0.00           O
ATOM   1504  N   CYS A 682      35.400  58.580  66.140  1.00  0.00           N
ATOM   1505  HN  CYS A 682      35.870  58.030  65.460  1.00  0.00           H
ATOM   1506  CA  CYS A 682      34.840  57.930  67.360  1.00  0.00           C
ATOM   1507  HA  CYS A 682      33.790  58.210  67.370  1.00  0.00           H
ATOM   1508  CB  CYS A 682      35.090  56.370  67.270  1.00  0.00           C
ATOM   1509  HB1 CYS A 682      34.810  55.920  68.250  1.00  0.00           H
ATOM   1510  HB2 CYS A 682      36.160  56.160  67.090  1.00  0.00           H
ATOM   1511  SG  CYS A 682      34.120  55.560  65.910  1.00  0.00           S
ATOM   1512  HG1 CYS A 682      34.930  56.030  64.970  1.00  0.00           H
ATOM   1513  C   CYS A 682      35.320  58.570  68.660  1.00  0.00           C
ATOM   1514  O   CYS A 682      34.570  58.750  69.650  1.00  0.00           O
ATOM   1515  N   ARG A 683      36.600  58.920  68.790  1.00  0.00           N
ATOM   1516  HN  ARG A 683      37.240  58.630  68.080  1.00  0.00           H
ATOM   1517  CA  ARG A 683      37.130  59.800  69.810  1.00  0.00           C
ATOM   1518  HA  ARG A 683      36.880  59.320  70.760  1.00  0.00           H
ATOM   1519  CB  ARG A 683      38.630  59.870  69.690  1.00  0.00           C
ATOM   1520  HB1 ARG A 683      38.970  60.780  70.250  1.00  0.00           H
ATOM   1521  HB2 ARG A 683      38.740  60.020  68.600  1.00  0.00           H
ATOM   1522  CG  ARG A 683      39.390  58.670  70.200  1.00  0.00           C
ATOM   1523  HG1 ARG A 683      39.050  57.800  69.590  1.00  0.00           H
ATOM   1524  HG2 ARG A 683      39.050  58.330  71.200  1.00  0.00           H
ATOM   1525  CD  ARG A 683      40.890  58.680  69.950  1.00  0.00           C
ATOM   1526  HD1 ARG A 683      41.160  58.780  68.890  1.00  0.00           H
ATOM   1527  HD2 ARG A 683      41.250  57.690  70.320  1.00  0.00           H
ATOM   1528  NE  ARG A 683      41.460  59.800  70.760  1.00  0.00           N
ATOM   1529  HE  ARG A 683      40.910  60.110  71.530  1.00  0.00           H
ATOM   1530  CZ  ARG A 683      42.470  60.700  70.340  1.00  0.00           C
ATOM   1531  NH1 ARG A 683      42.710  61.700  71.180  1.00  0.00           N
ATOM   1532 HH11 ARG A 683      43.460  62.320  70.950  1.00  0.00           H
ATOM   1533 HH12 ARG A 683      42.220  61.770  72.050  1.00  0.00           H
ATOM   1534  NH2 ARG A 683      43.240  60.570  69.280  1.00  0.00           N
ATOM   1535 HH21 ARG A 683      43.010  59.860  68.620  1.00  0.00           H
ATOM   1536 HH22 ARG A 683      44.010  61.140  69.010  1.00  0.00           H
ATOM   1537  C   ARG A 683      36.450  61.180  69.920  1.00  0.00           C
ATOM   1538  O   ARG A 683      35.900  61.510  70.960  1.00  0.00           O
ATOM   1539  N   ASP A 684      36.300  61.980  68.780  1.00  0.00           N
ATOM   1540  HN  ASP A 684      36.710  61.630  67.950  1.00  0.00           H
ATOM   1541  CA  ASP A 684      35.650  63.280  68.730  1.00  0.00           C
ATOM   1542  HA  ASP A 684      36.130  63.820  69.530  1.00  0.00           H
ATOM   1543  CB  ASP A 684      35.760  63.890  67.340  1.00  0.00           C
ATOM   1544  HB1 ASP A 684      35.040  64.740  67.350  1.00  0.00           H
ATOM   1545  HB2 ASP A 684      35.540  63.150  66.540  1.00  0.00           H
ATOM   1546  CG  ASP A 684      37.140  64.360  66.910  1.00  0.00           C
ATOM   1547  OD1 ASP A 684      38.020  64.610  67.750  1.00  0.00           O
ATOM   1548  OD2 ASP A 684      37.390  64.600  65.680  1.00  0.00           O
ATOM   1549  C   ASP A 684      34.170  63.200  69.110  1.00  0.00           C
ATOM   1550  O   ASP A 684      33.610  64.100  69.770  1.00  0.00           O
ATOM   1551  N   TYR A 685      33.400  62.190  68.610  1.00  0.00           N
ATOM   1552  HN  TYR A 685      33.850  61.580  67.940  1.00  0.00           H
ATOM   1553  CA  TYR A 685      31.990  62.180  68.740  1.00  0.00           C
ATOM   1554  HA  TYR A 685      31.540  63.140  68.960  1.00  0.00           H
ATOM   1555  CB  TYR A 685      31.300  61.770  67.370  1.00  0.00           C
ATOM   1556  HB1 TYR A 685      30.250  61.410  67.430  1.00  0.00           H
ATOM   1557  HB2 TYR A 685      31.920  60.960  66.920  1.00  0.00           H
ATOM   1558  CG  TYR A 685      31.230  62.820  66.350  1.00  0.00           C
ATOM   1559  CD1 TYR A 685      30.440  63.890  66.630  1.00  0.00           C
ATOM   1560  HD1 TYR A 685      29.860  63.870  67.550  1.00  0.00           H
ATOM   1561  CE1 TYR A 685      30.400  65.010  65.820  1.00  0.00           C
ATOM   1562  HE1 TYR A 685      29.830  65.860  66.140  1.00  0.00           H
ATOM   1563  CZ  TYR A 685      31.290  65.140  64.790  1.00  0.00           C
ATOM   1564  OH  TYR A 685      31.340  66.370  64.070  1.00  0.00           O
ATOM   1565  HH  TYR A 685      31.060  67.100  64.630  1.00  0.00           H
ATOM   1566  CD2 TYR A 685      32.100  62.840  65.250  1.00  0.00           C
ATOM   1567  HD2 TYR A 685      32.680  62.000  64.930  1.00  0.00           H
ATOM   1568  CE2 TYR A 685      32.100  64.040  64.440  1.00  0.00           C
ATOM   1569  HE2 TYR A 685      32.800  64.020  63.620  1.00  0.00           H
ATOM   1570  C   TYR A 685      31.470  61.320  69.900  1.00  0.00           C
ATOM   1571  O   TYR A 685      30.250  61.110  70.100  1.00  0.00           O
ATOM   1572  N   GLN A 686      32.380  60.630  70.670  1.00  0.00           N
ATOM   1573  HN  GLN A 686      33.380  60.680  70.530  1.00  0.00           H
ATOM   1574  CA  GLN A 686      32.090  59.810  71.830  1.00  0.00           C
ATOM   1575  HA  GLN A 686      33.080  59.530  72.170  1.00  0.00           H
ATOM   1576  CB  GLN A 686      31.380  60.470  73.060  1.00  0.00           C
ATOM   1577  HB1 GLN A 686      31.400  59.720  73.870  1.00  0.00           H
ATOM   1578  HB2 GLN A 686      30.310  60.710  72.860  1.00  0.00           H
ATOM   1579  CG  GLN A 686      31.990  61.860  73.520  1.00  0.00           C
ATOM   1580  HG1 GLN A 686      31.570  62.200  74.490  1.00  0.00           H
ATOM   1581  HG2 GLN A 686      31.750  62.570  72.700  1.00  0.00           H
ATOM   1582  CD  GLN A 686      33.550  61.740  73.740  1.00  0.00           C
ATOM   1583  OE1 GLN A 686      33.900  60.740  74.340  1.00  0.00           O
ATOM   1584  NE2 GLN A 686      34.340  62.680  73.290  1.00  0.00           N
ATOM   1585 HE21 GLN A 686      35.330  62.560  73.150  1.00  0.00           H
ATOM   1586 HE22 GLN A 686      33.910  63.560  73.110  1.00  0.00           H
ATOM   1587  C   GLN A 686      31.420  58.480  71.500  1.00  0.00           C
ATOM   1588  O   GLN A 686      30.770  57.850  72.300  1.00  0.00           O
ATOM   1589  N   LEU A 687      31.570  57.980  70.240  1.00  0.00           N
ATOM   1590  HN  LEU A 687      32.050  58.580  69.590  1.00  0.00           H
ATOM   1591  CA  LEU A 687      31.040  56.690  69.850  1.00  0.00           C
ATOM   1592  HA  LEU A 687      30.160  56.540  70.440  1.00  0.00           H
ATOM   1593  CB  LEU A 687      30.800  56.700  68.410  1.00  0.00           C
ATOM   1594  HB1 LEU A 687      30.220  55.790  68.120  1.00  0.00           H
ATOM   1595  HB2 LEU A 687      31.770  56.700  67.880  1.00  0.00           H
ATOM   1596  CG  LEU A 687      29.920  57.870  67.920  1.00  0.00           C
ATOM   1597  HG  LEU A 687      30.150  58.810  68.470  1.00  0.00           H
ATOM   1598  CD1 LEU A 687      30.150  58.190  66.400  1.00  0.00           C
ATOM   1599 HD11 LEU A 687      29.670  59.180  66.320  1.00  0.00           H
ATOM   1600 HD12 LEU A 687      29.880  57.420  65.640  1.00  0.00           H
ATOM   1601 HD13 LEU A 687      31.220  58.410  66.190  1.00  0.00           H
ATOM   1602  CD2 LEU A 687      28.440  57.690  68.410  1.00  0.00           C
ATOM   1603 HD21 LEU A 687      27.910  58.530  67.920  1.00  0.00           H
ATOM   1604 HD22 LEU A 687      28.400  57.860  69.510  1.00  0.00           H
ATOM   1605 HD23 LEU A 687      28.020  56.690  68.190  1.00  0.00           H
ATOM   1606  C   LEU A 687      31.940  55.450  70.070  1.00  0.00           C
ATOM   1607  O   LEU A 687      33.150  55.590  69.950  1.00  0.00           O
ATOM   1608  N   SER A 688      31.400  54.290  70.460  1.00  0.00           N
ATOM   1609  HN  SER A 688      30.410  54.240  70.600  1.00  0.00           H
ATOM   1610  CA  SER A 688      32.080  52.990  70.690  1.00  0.00           C
ATOM   1611  HA  SER A 688      33.020  53.290  71.160  1.00  0.00           H
ATOM   1612  CB  SER A 688      31.370  51.980  71.620  1.00  0.00           C
ATOM   1613  HB1 SER A 688      30.530  51.480  71.080  1.00  0.00           H
ATOM   1614  HB2 SER A 688      30.870  52.610  72.400  1.00  0.00           H
ATOM   1615  OG  SER A 688      32.250  51.050  72.310  1.00  0.00           O
ATOM   1616  HG1 SER A 688      32.390  51.380  73.200  1.00  0.00           H
ATOM   1617  C   SER A 688      32.510  52.290  69.340  1.00  0.00           C
ATOM   1618  O   SER A 688      31.690  51.890  68.530  1.00  0.00           O
ATOM   1619  N   TYR A 689      33.850  52.350  69.150  1.00  0.00           N
ATOM   1620  HN  TYR A 689      34.480  52.730  69.830  1.00  0.00           H
ATOM   1621  CA  TYR A 689      34.400  52.030  67.800  1.00  0.00           C
ATOM   1622  HA  TYR A 689      33.910  52.730  67.130  1.00  0.00           H
ATOM   1623  CB  TYR A 689      35.900  52.390  67.730  1.00  0.00           C
ATOM   1624  HB1 TYR A 689      36.410  52.190  68.700  1.00  0.00           H
ATOM   1625  HB2 TYR A 689      35.970  53.480  67.560  1.00  0.00           H
ATOM   1626  CG  TYR A 689      36.770  51.730  66.710  1.00  0.00           C
ATOM   1627  CD1 TYR A 689      37.640  50.740  67.140  1.00  0.00           C
ATOM   1628  HD1 TYR A 689      37.560  50.380  68.160  1.00  0.00           H
ATOM   1629  CE1 TYR A 689      38.460  50.020  66.230  1.00  0.00           C
ATOM   1630  HE1 TYR A 689      39.040  49.150  66.510  1.00  0.00           H
ATOM   1631  CZ  TYR A 689      38.330  50.320  64.880  1.00  0.00           C
ATOM   1632  OH  TYR A 689      39.130  49.750  63.930  1.00  0.00           O
ATOM   1633  HH  TYR A 689      38.820  49.960  63.040  1.00  0.00           H
ATOM   1634  CD2 TYR A 689      36.690  52.040  65.380  1.00  0.00           C
ATOM   1635  HD2 TYR A 689      36.060  52.840  65.050  1.00  0.00           H
ATOM   1636  CE2 TYR A 689      37.530  51.420  64.440  1.00  0.00           C
ATOM   1637  HE2 TYR A 689      37.490  51.720  63.400  1.00  0.00           H
ATOM   1638  C   TYR A 689      34.160  50.600  67.190  1.00  0.00           C
ATOM   1639  O   TYR A 689      33.690  50.440  66.100  1.00  0.00           O
ATOM   1640  N   LEU A 690      34.370  49.500  67.900  1.00  0.00           N
ATOM   1641  HN  LEU A 690      34.630  49.500  68.860  1.00  0.00           H
ATOM   1642  CA  LEU A 690      34.260  48.130  67.390  1.00  0.00           C
ATOM   1643  HA  LEU A 690      34.900  48.180  66.520  1.00  0.00           H
ATOM   1644  CB  LEU A 690      34.870  47.120  68.400  1.00  0.00           C
ATOM   1645  HB1 LEU A 690      34.620  46.120  68.000  1.00  0.00           H
ATOM   1646  HB2 LEU A 690      34.260  47.270  69.300  1.00  0.00           H
ATOM   1647  CG  LEU A 690      36.330  47.180  68.660  1.00  0.00           C
ATOM   1648  HG  LEU A 690      36.860  47.490  67.720  1.00  0.00           H
ATOM   1649  CD1 LEU A 690      36.680  48.150  69.810  1.00  0.00           C
ATOM   1650 HD11 LEU A 690      36.630  49.190  69.440  1.00  0.00           H
ATOM   1651 HD12 LEU A 690      37.760  47.980  70.030  1.00  0.00           H
ATOM   1652 HD13 LEU A 690      35.970  47.950  70.630  1.00  0.00           H
ATOM   1653  CD2 LEU A 690      36.810  45.840  69.050  1.00  0.00           C
ATOM   1654 HD21 LEU A 690      36.460  45.490  70.050  1.00  0.00           H
ATOM   1655 HD22 LEU A 690      37.890  45.840  69.310  1.00  0.00           H
ATOM   1656 HD23 LEU A 690      36.630  45.040  68.300  1.00  0.00           H
ATOM   1657  C   LEU A 690      32.950  47.720  66.970  1.00  0.00           C
ATOM   1658  O   LEU A 690      32.750  47.030  65.930  1.00  0.00           O
ATOM   1659  N   SER A 691      31.930  48.140  67.780  1.00  0.00           N
ATOM   1660  HN  SER A 691      32.250  48.570  68.620  1.00  0.00           H
ATOM   1661  CA  SER A 691      30.510  48.010  67.490  1.00  0.00           C
ATOM   1662  HA  SER A 691      30.370  46.990  67.190  1.00  0.00           H
ATOM   1663  CB  SER A 691      29.690  48.340  68.790  1.00  0.00           C
ATOM   1664  HB1 SER A 691      30.080  49.330  69.090  1.00  0.00           H
ATOM   1665  HB2 SER A 691      29.880  47.670  69.650  1.00  0.00           H
ATOM   1666  OG  SER A 691      28.250  48.430  68.580  1.00  0.00           O
ATOM   1667  HG1 SER A 691      28.010  47.490  68.530  1.00  0.00           H
ATOM   1668  C   SER A 691      29.990  48.860  66.320  1.00  0.00           C
ATOM   1669  O   SER A 691      29.260  48.320  65.450  1.00  0.00           O
ATOM   1670  N   LEU A 692      30.500  50.110  66.240  1.00  0.00           N
ATOM   1671  HN  LEU A 692      31.120  50.500  66.910  1.00  0.00           H
ATOM   1672  CA  LEU A 692      30.270  50.950  65.070  1.00  0.00           C
ATOM   1673  HA  LEU A 692      29.200  50.950  65.010  1.00  0.00           H
ATOM   1674  CB  LEU A 692      30.830  52.360  65.310  1.00  0.00           C
ATOM   1675  HB1 LEU A 692      31.950  52.350  65.320  1.00  0.00           H
ATOM   1676  HB2 LEU A 692      30.410  52.730  66.260  1.00  0.00           H
ATOM   1677  CG  LEU A 692      30.250  53.330  64.290  1.00  0.00           C
ATOM   1678  HG  LEU A 692      30.600  52.950  63.310  1.00  0.00           H
ATOM   1679  CD1 LEU A 692      28.700  53.580  64.330  1.00  0.00           C
ATOM   1680 HD11 LEU A 692      28.410  53.910  65.350  1.00  0.00           H
ATOM   1681 HD12 LEU A 692      28.160  52.640  64.060  1.00  0.00           H
ATOM   1682 HD13 LEU A 692      28.430  54.360  63.580  1.00  0.00           H
ATOM   1683  CD2 LEU A 692      30.920  54.720  64.460  1.00  0.00           C
ATOM   1684 HD21 LEU A 692      30.540  55.190  65.390  1.00  0.00           H
ATOM   1685 HD22 LEU A 692      30.710  55.430  63.620  1.00  0.00           H
ATOM   1686 HD23 LEU A 692      31.990  54.460  64.520  1.00  0.00           H
ATOM   1687  C   LEU A 692      30.960  50.410  63.830  1.00  0.00           C
ATOM   1688  O   LEU A 692      30.370  50.380  62.730  1.00  0.00           O
ATOM   1689  N   ARG A 693      32.160  49.870  63.970  1.00  0.00           N
ATOM   1690  HN  ARG A 693      32.590  49.930  64.860  1.00  0.00           H
ATOM   1691  CA  ARG A 693      32.980  49.360  62.920  1.00  0.00           C
ATOM   1692  HA  ARG A 693      33.000  50.190  62.230  1.00  0.00           H
ATOM   1693  CB  ARG A 693      34.410  49.170  63.460  1.00  0.00           C
ATOM   1694  HB1 ARG A 693      34.440  48.490  64.350  1.00  0.00           H
ATOM   1695  HB2 ARG A 693      34.580  50.240  63.700  1.00  0.00           H
ATOM   1696  CG  ARG A 693      35.460  48.740  62.450  1.00  0.00           C
ATOM   1697  HG1 ARG A 693      36.500  49.060  62.650  1.00  0.00           H
ATOM   1698  HG2 ARG A 693      35.100  49.310  61.560  1.00  0.00           H
ATOM   1699  CD  ARG A 693      35.480  47.260  62.010  1.00  0.00           C
ATOM   1700  HD1 ARG A 693      34.590  46.870  61.450  1.00  0.00           H
ATOM   1701  HD2 ARG A 693      35.610  46.580  62.880  1.00  0.00           H
ATOM   1702  NE  ARG A 693      36.790  47.150  61.140  1.00  0.00           N
ATOM   1703  HE  ARG A 693      37.450  47.870  60.920  1.00  0.00           H
ATOM   1704  CZ  ARG A 693      37.180  46.000  60.600  1.00  0.00           C
ATOM   1705  NH1 ARG A 693      36.580  44.880  60.810  1.00  0.00           N
ATOM   1706 HH11 ARG A 693      35.870  44.910  61.520  1.00  0.00           H
ATOM   1707 HH12 ARG A 693      36.950  43.960  60.660  1.00  0.00           H
ATOM   1708  NH2 ARG A 693      38.130  45.970  59.740  1.00  0.00           N
ATOM   1709 HH21 ARG A 693      38.550  46.860  59.580  1.00  0.00           H
ATOM   1710 HH22 ARG A 693      37.960  45.290  59.030  1.00  0.00           H
ATOM   1711  C   ARG A 693      32.340  48.160  62.290  1.00  0.00           C
ATOM   1712  O   ARG A 693      32.270  48.020  61.080  1.00  0.00           O
ATOM   1713  N   THR A 694      31.800  47.300  63.100  1.00  0.00           N
ATOM   1714  HN  THR A 694      31.940  47.440  64.080  1.00  0.00           H
ATOM   1715  CA  THR A 694      30.980  46.220  62.720  1.00  0.00           C
ATOM   1716  HA  THR A 694      31.430  45.560  61.990  1.00  0.00           H
ATOM   1717  CB  THR A 694      30.690  45.280  63.830  1.00  0.00           C
ATOM   1718  HB  THR A 694      30.140  45.740  64.680  1.00  0.00           H
ATOM   1719  OG1 THR A 694      31.970  44.900  64.330  1.00  0.00           O
ATOM   1720  HG1 THR A 694      32.220  45.600  64.930  1.00  0.00           H
ATOM   1721  CG2 THR A 694      29.940  44.000  63.480  1.00  0.00           C
ATOM   1722 HG21 THR A 694      28.860  44.040  63.260  1.00  0.00           H
ATOM   1723 HG22 THR A 694      30.150  43.180  64.200  1.00  0.00           H
ATOM   1724 HG23 THR A 694      30.480  43.600  62.580  1.00  0.00           H
ATOM   1725  C   THR A 694      29.620  46.610  62.140  1.00  0.00           C
ATOM   1726  O   THR A 694      29.230  46.030  61.110  1.00  0.00           O
ATOM   1727  N   SER A 695      28.900  47.610  62.660  1.00  0.00           N
ATOM   1728  HN  SER A 695      29.250  48.070  63.470  1.00  0.00           H
ATOM   1729  CA  SER A 695      27.720  48.160  62.030  1.00  0.00           C
ATOM   1730  HA  SER A 695      27.020  47.360  61.830  1.00  0.00           H
ATOM   1731  CB  SER A 695      26.900  49.180  62.860  1.00  0.00           C
ATOM   1732  HB1 SER A 695      25.920  49.320  62.360  1.00  0.00           H
ATOM   1733  HB2 SER A 695      27.330  50.200  62.860  1.00  0.00           H
ATOM   1734  OG  SER A 695      26.640  48.810  64.220  1.00  0.00           O
ATOM   1735  HG1 SER A 695      27.370  49.120  64.750  1.00  0.00           H
ATOM   1736  C   SER A 695      28.050  48.740  60.650  1.00  0.00           C
ATOM   1737  O   SER A 695      27.300  48.570  59.720  1.00  0.00           O
ATOM   1738  N   ILE A 696      29.140  49.600  60.460  1.00  0.00           N
ATOM   1739  HN  ILE A 696      29.690  49.950  61.220  1.00  0.00           H
ATOM   1740  CA  ILE A 696      29.440  50.220  59.120  1.00  0.00           C
ATOM   1741  HA  ILE A 696      28.620  50.800  58.750  1.00  0.00           H
ATOM   1742  CB  ILE A 696      30.550  51.250  59.360  1.00  0.00           C
ATOM   1743  HB  ILE A 696      31.390  50.770  59.910  1.00  0.00           H
ATOM   1744  CG2 ILE A 696      31.180  51.680  58.020  1.00  0.00           C
ATOM   1745 HG21 ILE A 696      31.400  50.870  57.290  1.00  0.00           H
ATOM   1746 HG22 ILE A 696      32.100  52.300  58.100  1.00  0.00           H
ATOM   1747 HG23 ILE A 696      30.460  52.370  57.530  1.00  0.00           H
ATOM   1748  CG1 ILE A 696      30.230  52.540  60.260  1.00  0.00           C
ATOM   1749 HG11 ILE A 696      29.800  52.150  61.210  1.00  0.00           H
ATOM   1750 HG12 ILE A 696      29.500  53.220  59.790  1.00  0.00           H
ATOM   1751  CD  ILE A 696      31.410  53.500  60.550  1.00  0.00           C
ATOM   1752  HD1 ILE A 696      31.170  54.340  61.240  1.00  0.00           H
ATOM   1753  HD2 ILE A 696      31.830  53.970  59.630  1.00  0.00           H
ATOM   1754  HD3 ILE A 696      32.160  52.900  61.100  1.00  0.00           H
ATOM   1755  C   ILE A 696      29.940  49.140  58.190  1.00  0.00           C
ATOM   1756  O   ILE A 696      29.700  49.170  56.980  1.00  0.00           O
ATOM   1757  N   GLY A 697      30.630  48.130  58.780  1.00  0.00           N
ATOM   1758  HN  GLY A 697      30.850  48.220  59.750  1.00  0.00           H
ATOM   1759  CA  GLY A 697      30.990  46.800  58.270  1.00  0.00           C
ATOM   1760  HA1 GLY A 697      31.220  46.130  59.100  1.00  0.00           H
ATOM   1761  HA2 GLY A 697      31.850  46.880  57.630  1.00  0.00           H
ATOM   1762  C   GLY A 697      29.840  46.070  57.590  1.00  0.00           C
ATOM   1763  O   GLY A 697      29.950  45.730  56.460  1.00  0.00           O
ATOM   1764  N   LEU A 698      28.700  45.810  58.300  1.00  0.00           N
ATOM   1765  HN  LEU A 698      28.600  46.090  59.260  1.00  0.00           H
ATOM   1766  CA  LEU A 698      27.470  45.230  57.700  1.00  0.00           C
ATOM   1767  HA  LEU A 698      27.870  44.330  57.250  1.00  0.00           H
ATOM   1768  CB  LEU A 698      26.350  44.870  58.680  1.00  0.00           C
ATOM   1769  HB1 LEU A 698      25.550  44.380  58.080  1.00  0.00           H
ATOM   1770  HB2 LEU A 698      25.840  45.680  59.250  1.00  0.00           H
ATOM   1771  CG  LEU A 698      26.740  43.810  59.760  1.00  0.00           C
ATOM   1772  HG  LEU A 698      27.760  43.950  60.170  1.00  0.00           H
ATOM   1773  CD1 LEU A 698      25.800  43.820  60.940  1.00  0.00           C
ATOM   1774 HD11 LEU A 698      24.800  43.420  60.650  1.00  0.00           H
ATOM   1775 HD12 LEU A 698      25.530  44.870  61.200  1.00  0.00           H
ATOM   1776 HD13 LEU A 698      26.080  43.220  61.820  1.00  0.00           H
ATOM   1777  CD2 LEU A 698      26.800  42.400  59.150  1.00  0.00           C
ATOM   1778 HD21 LEU A 698      26.960  41.690  59.990  1.00  0.00           H
ATOM   1779 HD22 LEU A 698      27.650  42.200  58.460  1.00  0.00           H
ATOM   1780 HD23 LEU A 698      25.850  42.150  58.620  1.00  0.00           H
ATOM   1781  C   LEU A 698      26.950  46.150  56.580  1.00  0.00           C
ATOM   1782  O   LEU A 698      26.680  45.640  55.510  1.00  0.00           O
ATOM   1783  N   TRP A 699      26.890  47.510  56.870  1.00  0.00           N
ATOM   1784  HN  TRP A 699      27.200  47.770  57.780  1.00  0.00           H
ATOM   1785  CA  TRP A 699      26.400  48.520  55.940  1.00  0.00           C
ATOM   1786  HA  TRP A 699      25.370  48.240  55.730  1.00  0.00           H
ATOM   1787  CB  TRP A 699      26.440  50.030  56.480  1.00  0.00           C
ATOM   1788  HB1 TRP A 699      26.750  50.710  55.650  1.00  0.00           H
ATOM   1789  HB2 TRP A 699      27.300  49.960  57.190  1.00  0.00           H
ATOM   1790  CG  TRP A 699      25.200  50.570  57.060  1.00  0.00           C
ATOM   1791  CD1 TRP A 699      25.090  50.780  58.430  1.00  0.00           C
ATOM   1792  HD1 TRP A 699      25.940  50.660  59.070  1.00  0.00           H
ATOM   1793  NE1 TRP A 699      23.780  51.130  58.690  1.00  0.00           N
ATOM   1794  HE1 TRP A 699      23.440  51.320  59.580  1.00  0.00           H
ATOM   1795  CE2 TRP A 699      23.040  51.150  57.500  1.00  0.00           C
ATOM   1796  CD2 TRP A 699      23.910  50.730  56.450  1.00  0.00           C
ATOM   1797  CE3 TRP A 699      23.340  50.660  55.120  1.00  0.00           C
ATOM   1798  HE3 TRP A 699      23.990  50.450  54.290  1.00  0.00           H
ATOM   1799  CZ3 TRP A 699      21.940  50.990  54.930  1.00  0.00           C
ATOM   1800  HZ3 TRP A 699      21.450  51.010  53.960  1.00  0.00           H
ATOM   1801  CZ2 TRP A 699      21.690  51.470  57.290  1.00  0.00           C
ATOM   1802  HZ2 TRP A 699      21.180  51.900  58.140  1.00  0.00           H
ATOM   1803  CH2 TRP A 699      21.180  51.470  55.960  1.00  0.00           C
ATOM   1804  HH2 TRP A 699      20.180  51.820  55.740  1.00  0.00           H
ATOM   1805  C   TRP A 699      27.010  48.420  54.610  1.00  0.00           C
ATOM   1806  O   TRP A 699      26.400  48.330  53.590  1.00  0.00           O
ATOM   1807  N   THR A 700      28.390  48.310  54.580  1.00  0.00           N
ATOM   1808  HN  THR A 700      28.750  48.240  55.500  1.00  0.00           H
ATOM   1809  CA  THR A 700      29.330  48.030  53.500  1.00  0.00           C
ATOM   1810  HA  THR A 700      29.010  48.760  52.770  1.00  0.00           H
ATOM   1811  CB  THR A 700      30.840  48.040  53.840  1.00  0.00           C
ATOM   1812  HB  THR A 700      30.890  47.230  54.600  1.00  0.00           H
ATOM   1813  OG1 THR A 700      31.310  49.210  54.480  1.00  0.00           O
ATOM   1814  HG1 THR A 700      30.840  49.170  55.320  1.00  0.00           H
ATOM   1815  CG2 THR A 700      31.740  47.790  52.640  1.00  0.00           C
ATOM   1816 HG21 THR A 700      31.650  48.540  51.830  1.00  0.00           H
ATOM   1817 HG22 THR A 700      31.480  46.810  52.180  1.00  0.00           H
ATOM   1818 HG23 THR A 700      32.820  47.790  52.910  1.00  0.00           H
ATOM   1819  C   THR A 700      29.040  46.700  52.840  1.00  0.00           C
ATOM   1820  O   THR A 700      28.760  46.590  51.670  1.00  0.00           O
ATOM   1821  N   SER A 701      28.810  45.620  53.630  1.00  0.00           N
ATOM   1822  HN  SER A 701      29.140  45.640  54.570  1.00  0.00           H
ATOM   1823  CA  SER A 701      28.540  44.310  53.130  1.00  0.00           C
ATOM   1824  HA  SER A 701      29.410  44.070  52.550  1.00  0.00           H
ATOM   1825  CB  SER A 701      28.470  43.260  54.200  1.00  0.00           C
ATOM   1826  HB1 SER A 701      27.670  43.220  54.980  1.00  0.00           H
ATOM   1827  HB2 SER A 701      29.360  43.410  54.870  1.00  0.00           H
ATOM   1828  OG  SER A 701      28.520  41.950  53.640  1.00  0.00           O
ATOM   1829  HG1 SER A 701      29.400  41.830  53.270  1.00  0.00           H
ATOM   1830  C   SER A 701      27.280  44.350  52.250  1.00  0.00           C
ATOM   1831  O   SER A 701      27.230  43.750  51.200  1.00  0.00           O
ATOM   1832  N   PHE A 702      26.210  45.050  52.750  1.00  0.00           N
ATOM   1833  HN  PHE A 702      26.250  45.480  53.650  1.00  0.00           H
ATOM   1834  CA  PHE A 702      24.980  45.360  52.050  1.00  0.00           C
ATOM   1835  HA  PHE A 702      24.630  44.390  51.700  1.00  0.00           H
ATOM   1836  CB  PHE A 702      24.040  45.940  53.150  1.00  0.00           C
ATOM   1837  HB1 PHE A 702      24.610  46.660  53.770  1.00  0.00           H
ATOM   1838  HB2 PHE A 702      23.800  45.030  53.750  1.00  0.00           H
ATOM   1839  CG  PHE A 702      22.850  46.700  52.610  1.00  0.00           C
ATOM   1840  CD1 PHE A 702      22.870  48.110  52.530  1.00  0.00           C
ATOM   1841  HD1 PHE A 702      23.790  48.550  52.840  1.00  0.00           H
ATOM   1842  CE1 PHE A 702      21.740  48.760  51.980  1.00  0.00           C
ATOM   1843  HE1 PHE A 702      21.690  49.800  52.210  1.00  0.00           H
ATOM   1844  CZ  PHE A 702      20.600  48.080  51.590  1.00  0.00           C
ATOM   1845  HZ  PHE A 702      19.740  48.640  51.270  1.00  0.00           H
ATOM   1846  CD2 PHE A 702      21.720  46.030  52.090  1.00  0.00           C
ATOM   1847  HD2 PHE A 702      21.730  44.940  52.150  1.00  0.00           H
ATOM   1848  CE2 PHE A 702      20.570  46.680  51.670  1.00  0.00           C
ATOM   1849  HE2 PHE A 702      19.640  46.200  51.390  1.00  0.00           H
ATOM   1850  C   PHE A 702      25.150  46.250  50.770  1.00  0.00           C
ATOM   1851  O   PHE A 702      24.710  45.850  49.680  1.00  0.00           O
ATOM   1852  N   LEU A 703      25.980  47.390  50.850  1.00  0.00           N
ATOM   1853  HN  LEU A 703      26.420  47.690  51.700  1.00  0.00           H
ATOM   1854  CA  LEU A 703      26.230  48.170  49.670  1.00  0.00           C
ATOM   1855  HA  LEU A 703      25.240  48.340  49.260  1.00  0.00           H
ATOM   1856  CB  LEU A 703      26.950  49.440  50.210  1.00  0.00           C
ATOM   1857  HB1 LEU A 703      27.230  50.090  49.350  1.00  0.00           H
ATOM   1858  HB2 LEU A 703      27.850  49.100  50.760  1.00  0.00           H
ATOM   1859  CG  LEU A 703      26.080  50.330  51.050  1.00  0.00           C
ATOM   1860  HG  LEU A 703      25.600  49.860  51.940  1.00  0.00           H
ATOM   1861  CD1 LEU A 703      27.010  51.410  51.440  1.00  0.00           C
ATOM   1862 HD11 LEU A 703      27.640  51.080  52.290  1.00  0.00           H
ATOM   1863 HD12 LEU A 703      26.490  52.260  51.940  1.00  0.00           H
ATOM   1864 HD13 LEU A 703      27.620  51.780  50.580  1.00  0.00           H
ATOM   1865  CD2 LEU A 703      25.020  50.850  50.100  1.00  0.00           C
ATOM   1866 HD21 LEU A 703      25.360  51.120  49.090  1.00  0.00           H
ATOM   1867 HD22 LEU A 703      24.580  51.790  50.500  1.00  0.00           H
ATOM   1868 HD23 LEU A 703      24.200  50.100  50.040  1.00  0.00           H
ATOM   1869  C   LEU A 703      27.040  47.490  48.580  1.00  0.00           C
ATOM   1870  O   LEU A 703      26.760  47.750  47.380  1.00  0.00           O
ATOM   1871  N   CYS A 704      27.880  46.560  48.910  1.00  0.00           N
ATOM   1872  HN  CYS A 704      28.050  46.450  49.880  1.00  0.00           H
ATOM   1873  CA  CYS A 704      28.520  45.590  47.940  1.00  0.00           C
ATOM   1874  HA  CYS A 704      29.100  46.210  47.250  1.00  0.00           H
ATOM   1875  CB  CYS A 704      29.490  44.510  48.580  1.00  0.00           C
ATOM   1876  HB1 CYS A 704      30.000  43.920  47.790  1.00  0.00           H
ATOM   1877  HB2 CYS A 704      28.800  43.830  49.130  1.00  0.00           H
ATOM   1878  SG  CYS A 704      30.670  45.220  49.740  1.00  0.00           S
ATOM   1879  HG1 CYS A 704      29.690  45.870  50.340  1.00  0.00           H
ATOM   1880  C   CYS A 704      27.530  44.730  47.150  1.00  0.00           C
ATOM   1881  O   CYS A 704      27.710  44.510  45.980  1.00  0.00           O
ATOM   1882  N   ILE A 705      26.460  44.320  47.830  1.00  0.00           N
ATOM   1883  HN  ILE A 705      26.360  44.720  48.740  1.00  0.00           H
ATOM   1884  CA  ILE A 705      25.420  43.500  47.260  1.00  0.00           C
ATOM   1885  HA  ILE A 705      25.920  42.850  46.560  1.00  0.00           H
ATOM   1886  CB  ILE A 705      24.610  42.620  48.250  1.00  0.00           C
ATOM   1887  HB  ILE A 705      23.940  43.260  48.880  1.00  0.00           H
ATOM   1888  CG2 ILE A 705      23.580  41.610  47.480  1.00  0.00           C
ATOM   1889 HG21 ILE A 705      24.020  40.940  46.700  1.00  0.00           H
ATOM   1890 HG22 ILE A 705      22.830  42.250  46.960  1.00  0.00           H
ATOM   1891 HG23 ILE A 705      23.020  41.030  48.230  1.00  0.00           H
ATOM   1892  CG1 ILE A 705      25.490  41.670  49.060  1.00  0.00           C
ATOM   1893 HG11 ILE A 705      26.460  42.180  49.200  1.00  0.00           H
ATOM   1894 HG12 ILE A 705      25.880  40.790  48.520  1.00  0.00           H
ATOM   1895  CD  ILE A 705      24.920  41.370  50.420  1.00  0.00           C
ATOM   1896  HD1 ILE A 705      25.570  40.700  51.030  1.00  0.00           H
ATOM   1897  HD2 ILE A 705      23.860  41.050  50.430  1.00  0.00           H
ATOM   1898  HD3 ILE A 705      24.900  42.310  51.010  1.00  0.00           H
ATOM   1899  C   ILE A 705      24.480  44.370  46.440  1.00  0.00           C
ATOM   1900  O   ILE A 705      24.220  44.160  45.260  1.00  0.00           O
ATOM   1901  N   VAL A 706      24.040  45.520  47.020  1.00  0.00           N
ATOM   1902  HN  VAL A 706      24.400  45.740  47.930  1.00  0.00           H
ATOM   1903  CA  VAL A 706      23.160  46.460  46.270  1.00  0.00           C
ATOM   1904  HA  VAL A 706      22.270  45.960  45.910  1.00  0.00           H
ATOM   1905  CB  VAL A 706      22.690  47.600  47.160  1.00  0.00           C
ATOM   1906  HB  VAL A 706      23.600  48.030  47.650  1.00  0.00           H
ATOM   1907  CG1 VAL A 706      21.970  48.700  46.310  1.00  0.00           C
ATOM   1908 HG11 VAL A 706      21.340  49.350  46.970  1.00  0.00           H
ATOM   1909 HG12 VAL A 706      21.290  48.310  45.510  1.00  0.00           H
ATOM   1910 HG13 VAL A 706      22.680  49.370  45.780  1.00  0.00           H
ATOM   1911  CG2 VAL A 706      21.730  46.950  48.150  1.00  0.00           C
ATOM   1912 HG21 VAL A 706      22.240  46.230  48.820  1.00  0.00           H
ATOM   1913 HG22 VAL A 706      20.920  46.390  47.620  1.00  0.00           H
ATOM   1914 HG23 VAL A 706      21.200  47.720  48.730  1.00  0.00           H
ATOM   1915  C   VAL A 706      23.830  47.020  45.010  1.00  0.00           C
ATOM   1916  O   VAL A 706      23.230  47.020  43.980  1.00  0.00           O
ATOM   1917  N   LEU A 707      25.030  47.480  45.030  1.00  0.00           N
ATOM   1918  HN  LEU A 707      25.590  47.450  45.850  1.00  0.00           H
ATOM   1919  CA  LEU A 707      25.800  48.080  43.880  1.00  0.00           C
ATOM   1920  HA  LEU A 707      25.200  48.850  43.410  1.00  0.00           H
ATOM   1921  CB  LEU A 707      27.140  48.800  44.480  1.00  0.00           C
ATOM   1922  HB1 LEU A 707      27.590  47.990  45.100  1.00  0.00           H
ATOM   1923  HB2 LEU A 707      26.770  49.480  45.270  1.00  0.00           H
ATOM   1924  CG  LEU A 707      28.030  49.530  43.450  1.00  0.00           C
ATOM   1925  HG  LEU A 707      28.310  48.820  42.630  1.00  0.00           H
ATOM   1926  CD1 LEU A 707      27.280  50.660  42.790  1.00  0.00           C
ATOM   1927 HD11 LEU A 707      27.120  51.450  43.530  1.00  0.00           H
ATOM   1928 HD12 LEU A 707      26.300  50.340  42.370  1.00  0.00           H
ATOM   1929 HD13 LEU A 707      27.920  51.190  42.040  1.00  0.00           H
ATOM   1930  CD2 LEU A 707      29.350  50.020  44.060  1.00  0.00           C
ATOM   1931 HD21 LEU A 707      29.910  50.710  43.390  1.00  0.00           H
ATOM   1932 HD22 LEU A 707      30.000  49.250  44.530  1.00  0.00           H
ATOM   1933 HD23 LEU A 707      28.940  50.610  44.920  1.00  0.00           H
ATOM   1934  C   LEU A 707      26.220  47.020  42.820  1.00  0.00           C
ATOM   1935  O   LEU A 707      26.410  47.380  41.650  1.00  0.00           O
ATOM   1936  N   VAL A 708      26.490  45.730  43.190  1.00  0.00           N
ATOM   1937  HN  VAL A 708      26.350  45.460  44.130  1.00  0.00           H
ATOM   1938  CA  VAL A 708      26.700  44.720  42.160  1.00  0.00           C
ATOM   1939  HA  VAL A 708      27.310  45.240  41.430  1.00  0.00           H
ATOM   1940  CB  VAL A 708      27.690  43.670  42.670  1.00  0.00           C
ATOM   1941  HB  VAL A 708      27.220  43.250  43.590  1.00  0.00           H
ATOM   1942  CG1 VAL A 708      27.930  42.600  41.600  1.00  0.00           C
ATOM   1943 HG11 VAL A 708      26.930  42.110  41.710  1.00  0.00           H
ATOM   1944 HG12 VAL A 708      28.710  41.910  41.960  1.00  0.00           H
ATOM   1945 HG13 VAL A 708      28.130  42.990  40.580  1.00  0.00           H
ATOM   1946  CG2 VAL A 708      29.010  44.380  43.030  1.00  0.00           C
ATOM   1947 HG21 VAL A 708      29.830  43.660  43.250  1.00  0.00           H
ATOM   1948 HG22 VAL A 708      28.770  44.950  43.950  1.00  0.00           H
ATOM   1949 HG23 VAL A 708      29.360  45.160  42.310  1.00  0.00           H
ATOM   1950  C   VAL A 708      25.440  44.230  41.500  1.00  0.00           C
ATOM   1951  O   VAL A 708      25.320  43.910  40.320  1.00  0.00           O
ATOM   1952  N   ALA A 709      24.320  44.150  42.220  1.00  0.00           N
ATOM   1953  HN  ALA A 709      24.360  44.420  43.180  1.00  0.00           H
ATOM   1954  CA  ALA A 709      23.010  43.840  41.720  1.00  0.00           C
ATOM   1955  HA  ALA A 709      23.090  43.000  41.030  1.00  0.00           H
ATOM   1956  CB  ALA A 709      22.040  43.490  42.890  1.00  0.00           C
ATOM   1957  HB1 ALA A 709      21.050  43.140  42.550  1.00  0.00           H
ATOM   1958  HB2 ALA A 709      21.900  44.340  43.600  1.00  0.00           H
ATOM   1959  HB3 ALA A 709      22.530  42.700  43.510  1.00  0.00           H
ATOM   1960  C   ALA A 709      22.410  44.900  40.840  1.00  0.00           C
ATOM   1961  O   ALA A 709      21.820  44.530  39.860  1.00  0.00           O
ATOM   1962  N   THR A 710      22.600  46.180  41.200  1.00  0.00           N
ATOM   1963  HN  THR A 710      23.210  46.360  41.960  1.00  0.00           H
ATOM   1964  CA  THR A 710      22.250  47.380  40.430  1.00  0.00           C
ATOM   1965  HA  THR A 710      21.410  47.050  39.830  1.00  0.00           H
ATOM   1966  CB  THR A 710      22.010  48.610  41.360  1.00  0.00           C
ATOM   1967  HB  THR A 710      21.740  48.220  42.350  1.00  0.00           H
ATOM   1968  OG1 THR A 710      20.820  49.330  40.970  1.00  0.00           O
ATOM   1969  HG1 THR A 710      20.130  48.810  41.380  1.00  0.00           H
ATOM   1970  CG2 THR A 710      23.200  49.560  41.560  1.00  0.00           C
ATOM   1971 HG21 THR A 710      24.040  48.850  41.430  1.00  0.00           H
ATOM   1972 HG22 THR A 710      23.200  50.160  42.480  1.00  0.00           H
ATOM   1973 HG23 THR A 710      23.220  50.230  40.670  1.00  0.00           H
ATOM   1974  C   THR A 710      23.320  47.620  39.400  1.00  0.00           C
ATOM   1975  O   THR A 710      24.340  46.910  39.480  1.00  0.00           O
ATOM   1976  N   ASP A 711      23.120  48.410  38.340  1.00  0.00           N
ATOM   1977  HN  ASP A 711      22.170  48.700  38.250  1.00  0.00           H
ATOM   1978  CA  ASP A 711      24.190  48.650  37.410  1.00  0.00           C
ATOM   1979  HA  ASP A 711      24.760  47.770  37.180  1.00  0.00           H
ATOM   1980  CB  ASP A 711      23.320  48.990  36.080  1.00  0.00           C
ATOM   1981  HB1 ASP A 711      22.410  49.610  36.280  1.00  0.00           H
ATOM   1982  HB2 ASP A 711      22.960  47.990  35.760  1.00  0.00           H
ATOM   1983  CG  ASP A 711      24.050  49.640  35.030  1.00  0.00           C
ATOM   1984  OD1 ASP A 711      25.230  49.360  34.770  1.00  0.00           O
ATOM   1985  OD2 ASP A 711      23.530  50.520  34.300  1.00  0.00           O
ATOM   1986  C   ASP A 711      25.050  49.820  37.880  1.00  0.00           C
ATOM   1987  O   ASP A 711      24.530  50.840  38.300  1.00  0.00           O
ATOM   1988  N   ALA A 712      26.380  49.600  37.760  1.00  0.00           N
ATOM   1989  HN  ALA A 712      26.710  48.740  37.390  1.00  0.00           H
ATOM   1990  CA  ALA A 712      27.330  50.630  38.180  1.00  0.00           C
ATOM   1991  HA  ALA A 712      26.870  51.490  38.660  1.00  0.00           H
ATOM   1992  CB  ALA A 712      28.350  50.110  39.250  1.00  0.00           C
ATOM   1993  HB1 ALA A 712      27.920  49.550  40.110  1.00  0.00           H
ATOM   1994  HB2 ALA A 712      29.050  50.880  39.620  1.00  0.00           H
ATOM   1995  HB3 ALA A 712      28.900  49.270  38.770  1.00  0.00           H
ATOM   1996  C   ALA A 712      27.990  51.390  36.960  1.00  0.00           C
ATOM   1997  O   ALA A 712      28.970  52.140  37.150  1.00  0.00           O
ATOM   1998  N   SER A 713      27.420  51.250  35.750  1.00  0.00           N
ATOM   1999  HN  SER A 713      26.640  50.670  35.580  1.00  0.00           H
ATOM   2000  CA  SER A 713      28.080  51.850  34.620  1.00  0.00           C
ATOM   2001  HA  SER A 713      29.060  51.470  34.850  1.00  0.00           H
ATOM   2002  CB  SER A 713      27.480  51.350  33.280  1.00  0.00           C
ATOM   2003  HB1 SER A 713      27.720  50.290  33.070  1.00  0.00           H
ATOM   2004  HB2 SER A 713      27.920  51.930  32.450  1.00  0.00           H
ATOM   2005  OG  SER A 713      26.090  51.570  33.270  1.00  0.00           O
ATOM   2006  HG1 SER A 713      25.690  50.840  33.760  1.00  0.00           H
ATOM   2007  C   SER A 713      28.150  53.320  34.470  1.00  0.00           C
ATOM   2008  O   SER A 713      29.150  53.900  34.110  1.00  0.00           O
ATOM   2009  N   SER A 714      27.000  54.030  34.780  1.00  0.00           N
ATOM   2010  HN  SER A 714      26.220  53.440  34.900  1.00  0.00           H
ATOM   2011  CA  SER A 714      26.950  55.500  34.940  1.00  0.00           C
ATOM   2012  HA  SER A 714      27.230  55.950  34.010  1.00  0.00           H
ATOM   2013  CB  SER A 714      25.560  56.020  35.380  1.00  0.00           C
ATOM   2014  HB1 SER A 714      24.800  55.880  34.580  1.00  0.00           H
ATOM   2015  HB2 SER A 714      25.630  57.120  35.450  1.00  0.00           H
ATOM   2016  OG  SER A 714      25.040  55.300  36.490  1.00  0.00           O
ATOM   2017  HG1 SER A 714      24.630  54.480  36.180  1.00  0.00           H
ATOM   2018  C   SER A 714      27.900  56.000  36.030  1.00  0.00           C
ATOM   2019  O   SER A 714      28.620  56.980  35.820  1.00  0.00           O
ATOM   2020  N   LEU A 715      27.970  55.290  37.190  1.00  0.00           N
ATOM   2021  HN  LEU A 715      27.450  54.460  37.320  1.00  0.00           H
ATOM   2022  CA  LEU A 715      28.880  55.580  38.190  1.00  0.00           C
ATOM   2023  HA  LEU A 715      28.780  56.630  38.440  1.00  0.00           H
ATOM   2024  CB  LEU A 715      28.630  54.670  39.400  1.00  0.00           C
ATOM   2025  HB1 LEU A 715      28.940  53.650  39.070  1.00  0.00           H
ATOM   2026  HB2 LEU A 715      27.550  54.750  39.660  1.00  0.00           H
ATOM   2027  CG  LEU A 715      29.480  55.010  40.710  1.00  0.00           C
ATOM   2028  HG  LEU A 715      30.550  54.960  40.410  1.00  0.00           H
ATOM   2029  CD1 LEU A 715      29.190  56.440  41.180  1.00  0.00           C
ATOM   2030 HD11 LEU A 715      29.790  56.580  42.100  1.00  0.00           H
ATOM   2031 HD12 LEU A 715      28.170  56.580  41.600  1.00  0.00           H
ATOM   2032 HD13 LEU A 715      29.480  57.160  40.380  1.00  0.00           H
ATOM   2033  CD2 LEU A 715      29.240  53.920  41.780  1.00  0.00           C
ATOM   2034 HD21 LEU A 715      28.190  53.720  42.130  1.00  0.00           H
ATOM   2035 HD22 LEU A 715      29.830  54.180  42.690  1.00  0.00           H
ATOM   2036 HD23 LEU A 715      29.740  53.030  41.340  1.00  0.00           H
ATOM   2037  C   LEU A 715      30.340  55.500  37.770  1.00  0.00           C
ATOM   2038  O   LEU A 715      31.110  56.410  38.120  1.00  0.00           O
ATOM   2039  N   VAL A 716      30.750  54.510  36.910  1.00  0.00           N
ATOM   2040  HN  VAL A 716      30.030  53.880  36.630  1.00  0.00           H
ATOM   2041  CA  VAL A 716      32.040  54.400  36.270  1.00  0.00           C
ATOM   2042  HA  VAL A 716      32.740  54.300  37.100  1.00  0.00           H
ATOM   2043  CB  VAL A 716      32.260  53.090  35.430  1.00  0.00           C
ATOM   2044  HB  VAL A 716      31.470  53.000  34.630  1.00  0.00           H
ATOM   2045  CG1 VAL A 716      33.480  53.130  34.450  1.00  0.00           C
ATOM   2046 HG11 VAL A 716      33.490  52.140  33.950  1.00  0.00           H
ATOM   2047 HG12 VAL A 716      34.450  53.200  34.990  1.00  0.00           H
ATOM   2048 HG13 VAL A 716      33.340  53.910  33.680  1.00  0.00           H
ATOM   2049  CG2 VAL A 716      32.260  51.890  36.360  1.00  0.00           C
ATOM   2050 HG21 VAL A 716      31.260  51.850  36.840  1.00  0.00           H
ATOM   2051 HG22 VAL A 716      32.950  51.910  37.220  1.00  0.00           H
ATOM   2052 HG23 VAL A 716      32.380  50.910  35.850  1.00  0.00           H
ATOM   2053  C   VAL A 716      32.450  55.680  35.580  1.00  0.00           C
ATOM   2054  O   VAL A 716      33.520  56.210  35.750  1.00  0.00           O
ATOM   2055  N   CYS A 717      31.450  56.260  34.900  1.00  0.00           N
ATOM   2056  HN  CYS A 717      30.590  55.760  34.880  1.00  0.00           H
ATOM   2057  CA  CYS A 717      31.570  57.430  33.990  1.00  0.00           C
ATOM   2058  HA  CYS A 717      32.450  57.310  33.380  1.00  0.00           H
ATOM   2059  CB  CYS A 717      30.350  57.500  33.110  1.00  0.00           C
ATOM   2060  HB1 CYS A 717      30.390  58.450  32.550  1.00  0.00           H
ATOM   2061  HB2 CYS A 717      29.410  57.450  33.700  1.00  0.00           H
ATOM   2062  SG  CYS A 717      30.330  56.140  31.990  1.00  0.00           S
ATOM   2063  HG1 CYS A 717      29.590  55.250  32.640  1.00  0.00           H
ATOM   2064  C   CYS A 717      31.580  58.700  34.740  1.00  0.00           C
ATOM   2065  O   CYS A 717      32.090  59.680  34.320  1.00  0.00           O
ATOM   2066  N   TYR A 718      30.940  58.800  35.950  1.00  0.00           N
ATOM   2067  HN  TYR A 718      30.300  58.130  36.320  1.00  0.00           H
ATOM   2068  CA  TYR A 718      31.080  60.030  36.820  1.00  0.00           C
ATOM   2069  HA  TYR A 718      30.880  60.760  36.050  1.00  0.00           H
ATOM   2070  CB  TYR A 718      30.100  60.090  38.010  1.00  0.00           C
ATOM   2071  HB1 TYR A 718      30.140  61.130  38.390  1.00  0.00           H
ATOM   2072  HB2 TYR A 718      30.290  59.380  38.850  1.00  0.00           H
ATOM   2073  CG  TYR A 718      28.690  59.990  37.590  1.00  0.00           C
ATOM   2074  CD1 TYR A 718      27.830  59.450  38.560  1.00  0.00           C
ATOM   2075  HD1 TYR A 718      28.220  59.120  39.520  1.00  0.00           H
ATOM   2076  CE1 TYR A 718      26.460  59.340  38.350  1.00  0.00           C
ATOM   2077  HE1 TYR A 718      25.770  58.990  39.120  1.00  0.00           H
ATOM   2078  CZ  TYR A 718      25.900  59.720  37.060  1.00  0.00           C
ATOM   2079  OH  TYR A 718      24.540  59.650  36.770  1.00  0.00           O
ATOM   2080  HH  TYR A 718      24.400  60.290  36.070  1.00  0.00           H
ATOM   2081  CD2 TYR A 718      28.190  60.260  36.310  1.00  0.00           C
ATOM   2082  HD2 TYR A 718      28.850  60.380  35.470  1.00  0.00           H
ATOM   2083  CE2 TYR A 718      26.780  60.170  36.090  1.00  0.00           C
ATOM   2084  HE2 TYR A 718      26.410  60.410  35.100  1.00  0.00           H
ATOM   2085  C   TYR A 718      32.500  60.240  37.320  1.00  0.00           C
ATOM   2086  O   TYR A 718      32.850  61.390  37.560  1.00  0.00           O
ATOM   2087  N   ILE A 719      33.300  59.200  37.510  1.00  0.00           N
ATOM   2088  HN  ILE A 719      32.900  58.320  37.230  1.00  0.00           H
ATOM   2089  CA  ILE A 719      34.680  59.290  38.070  1.00  0.00           C
ATOM   2090  HA  ILE A 719      34.670  60.110  38.780  1.00  0.00           H
ATOM   2091  CB  ILE A 719      35.080  58.030  38.890  1.00  0.00           C
ATOM   2092  HB  ILE A 719      35.010  57.200  38.170  1.00  0.00           H
ATOM   2093  CG2 ILE A 719      36.480  58.050  39.570  1.00  0.00           C
ATOM   2094 HG21 ILE A 719      36.610  58.820  40.360  1.00  0.00           H
ATOM   2095 HG22 ILE A 719      37.200  58.180  38.740  1.00  0.00           H
ATOM   2096 HG23 ILE A 719      36.610  57.100  40.150  1.00  0.00           H
ATOM   2097  CG1 ILE A 719      34.060  57.620  39.990  1.00  0.00           C
ATOM   2098 HG11 ILE A 719      34.290  56.650  40.490  1.00  0.00           H
ATOM   2099 HG12 ILE A 719      33.070  57.570  39.490  1.00  0.00           H
ATOM   2100  CD  ILE A 719      33.830  58.620  41.180  1.00  0.00           C
ATOM   2101  HD1 ILE A 719      33.520  59.620  40.820  1.00  0.00           H
ATOM   2102  HD2 ILE A 719      34.700  58.700  41.860  1.00  0.00           H
ATOM   2103  HD3 ILE A 719      33.020  58.200  41.810  1.00  0.00           H
ATOM   2104  C   ILE A 719      35.770  59.610  37.040  1.00  0.00           C
ATOM   2105  O   ILE A 719      36.090  58.740  36.220  1.00  0.00           O
ATOM   2106  N   THR A 720      36.430  60.710  36.980  1.00  0.00           N
ATOM   2107  HN  THR A 720      36.230  61.370  37.700  1.00  0.00           H
ATOM   2108  CA  THR A 720      37.480  61.150  36.060  1.00  0.00           C
ATOM   2109  HA  THR A 720      37.170  60.900  35.050  1.00  0.00           H
ATOM   2110  CB  THR A 720      37.780  62.630  36.180  1.00  0.00           C
ATOM   2111  HB  THR A 720      38.560  62.870  35.420  1.00  0.00           H
ATOM   2112  OG1 THR A 720      38.160  63.080  37.490  1.00  0.00           O
ATOM   2113  HG1 THR A 720      38.350  63.990  37.310  1.00  0.00           H
ATOM   2114  CG2 THR A 720      36.470  63.430  35.860  1.00  0.00           C
ATOM   2115 HG21 THR A 720      36.710  64.480  35.590  1.00  0.00           H
ATOM   2116 HG22 THR A 720      35.820  63.440  36.760  1.00  0.00           H
ATOM   2117 HG23 THR A 720      35.850  63.010  35.040  1.00  0.00           H
ATOM   2118  C   THR A 720      38.720  60.260  36.230  1.00  0.00           C
ATOM   2119  O   THR A 720      39.110  59.800  37.320  1.00  0.00           O
ATOM   2120  N   ARG A 721      39.480  60.150  35.140  1.00  0.00           N
ATOM   2121  HN  ARG A 721      39.170  60.480  34.250  1.00  0.00           H
ATOM   2122  CA  ARG A 721      40.850  59.700  35.170  1.00  0.00           C
ATOM   2123  HA  ARG A 721      40.860  58.650  35.430  1.00  0.00           H
ATOM   2124  CB  ARG A 721      41.510  59.820  33.760  1.00  0.00           C
ATOM   2125  HB1 ARG A 721      42.610  59.660  33.890  1.00  0.00           H
ATOM   2126  HB2 ARG A 721      41.430  60.850  33.340  1.00  0.00           H
ATOM   2127  CG  ARG A 721      41.020  58.870  32.650  1.00  0.00           C
ATOM   2128  HG1 ARG A 721      41.490  59.220  31.700  1.00  0.00           H
ATOM   2129  HG2 ARG A 721      39.930  59.100  32.560  1.00  0.00           H
ATOM   2130  CD  ARG A 721      41.230  57.370  32.980  1.00  0.00           C
ATOM   2131  HD1 ARG A 721      40.830  56.620  32.270  1.00  0.00           H
ATOM   2132  HD2 ARG A 721      40.710  57.230  33.950  1.00  0.00           H
ATOM   2133  NE  ARG A 721      42.690  57.110  33.130  1.00  0.00           N
ATOM   2134  HE  ARG A 721      43.280  57.640  32.510  1.00  0.00           H
ATOM   2135  CZ  ARG A 721      43.390  56.490  34.120  1.00  0.00           C
ATOM   2136  NH1 ARG A 721      42.840  56.120  35.180  1.00  0.00           N
ATOM   2137 HH11 ARG A 721      41.920  56.440  35.400  1.00  0.00           H
ATOM   2138 HH12 ARG A 721      43.350  55.740  35.970  1.00  0.00           H
ATOM   2139  NH2 ARG A 721      44.670  56.430  33.930  1.00  0.00           N
ATOM   2140 HH21 ARG A 721      45.100  56.890  33.150  1.00  0.00           H
ATOM   2141 HH22 ARG A 721      45.280  56.260  34.690  1.00  0.00           H
ATOM   2142  C   ARG A 721      41.790  60.360  36.230  1.00  0.00           C
ATOM   2143  O   ARG A 721      42.410  59.630  37.000  1.00  0.00           O
ATOM   2144  N   PHE A 722      41.700  61.720  36.300  1.00  0.00           N
ATOM   2145  HN  PHE A 722      41.050  62.110  35.670  1.00  0.00           H
ATOM   2146  CA  PHE A 722      42.380  62.520  37.300  1.00  0.00           C
ATOM   2147  HA  PHE A 722      43.440  62.430  37.190  1.00  0.00           H
ATOM   2148  CB  PHE A 722      41.950  63.980  37.010  1.00  0.00           C
ATOM   2149  HB1 PHE A 722      40.850  64.090  36.870  1.00  0.00           H
ATOM   2150  HB2 PHE A 722      42.330  64.200  35.980  1.00  0.00           H
ATOM   2151  CG  PHE A 722      42.280  65.160  37.930  1.00  0.00           C
ATOM   2152  CD1 PHE A 722      43.350  65.970  37.570  1.00  0.00           C
ATOM   2153  HD1 PHE A 722      43.780  65.780  36.590  1.00  0.00           H
ATOM   2154  CE1 PHE A 722      43.710  67.110  38.390  1.00  0.00           C
ATOM   2155  HE1 PHE A 722      44.500  67.720  37.950  1.00  0.00           H
ATOM   2156  CZ  PHE A 722      43.090  67.310  39.640  1.00  0.00           C
ATOM   2157  HZ  PHE A 722      43.210  68.190  40.250  1.00  0.00           H
ATOM   2158  CD2 PHE A 722      41.650  65.350  39.180  1.00  0.00           C
ATOM   2159  HD2 PHE A 722      40.850  64.670  39.440  1.00  0.00           H
ATOM   2160  CE2 PHE A 722      42.110  66.420  40.010  1.00  0.00           C
ATOM   2161  HE2 PHE A 722      41.620  66.690  40.930  1.00  0.00           H
ATOM   2162  C   PHE A 722      42.120  62.190  38.700  1.00  0.00           C
ATOM   2163  O   PHE A 722      43.060  62.160  39.520  1.00  0.00           O
ATOM   2164  N   THR A 723      40.870  61.910  39.030  1.00  0.00           N
ATOM   2165  HN  THR A 723      40.110  62.160  38.440  1.00  0.00           H
ATOM   2166  CA  THR A 723      40.550  61.370  40.320  1.00  0.00           C
ATOM   2167  HA  THR A 723      40.940  62.030  41.070  1.00  0.00           H
ATOM   2168  CB  THR A 723      39.000  61.410  40.640  1.00  0.00           C
ATOM   2169  HB  THR A 723      38.470  60.800  39.870  1.00  0.00           H
ATOM   2170  OG1 THR A 723      38.550  62.700  40.350  1.00  0.00           O
ATOM   2171  HG1 THR A 723      38.320  62.760  39.420  1.00  0.00           H
ATOM   2172  CG2 THR A 723      38.720  61.040  42.140  1.00  0.00           C
ATOM   2173 HG21 THR A 723      39.210  60.130  42.550  1.00  0.00           H
ATOM   2174 HG22 THR A 723      37.640  61.110  42.390  1.00  0.00           H
ATOM   2175 HG23 THR A 723      39.120  61.850  42.790  1.00  0.00           H
ATOM   2176  C   THR A 723      41.080  60.020  40.680  1.00  0.00           C
ATOM   2177  O   THR A 723      41.650  59.830  41.710  1.00  0.00           O
ATOM   2178  N   GLU A 724      40.960  59.090  39.690  1.00  0.00           N
ATOM   2179  HN  GLU A 724      40.760  59.400  38.750  1.00  0.00           H
ATOM   2180  CA  GLU A 724      41.460  57.690  39.870  1.00  0.00           C
ATOM   2181  HA  GLU A 724      40.960  57.330  40.760  1.00  0.00           H
ATOM   2182  CB  GLU A 724      41.230  56.880  38.590  1.00  0.00           C
ATOM   2183  HB1 GLU A 724      41.760  55.910  38.570  1.00  0.00           H
ATOM   2184  HB2 GLU A 724      41.680  57.510  37.790  1.00  0.00           H
ATOM   2185  CG  GLU A 724      39.690  56.620  38.280  1.00  0.00           C
ATOM   2186  HG1 GLU A 724      39.140  57.530  38.000  1.00  0.00           H
ATOM   2187  HG2 GLU A 724      39.220  56.090  39.130  1.00  0.00           H
ATOM   2188  CD  GLU A 724      39.540  55.770  37.010  1.00  0.00           C
ATOM   2189  OE1 GLU A 724      39.010  54.630  37.160  1.00  0.00           O
ATOM   2190  OE2 GLU A 724      39.980  56.180  35.910  1.00  0.00           O
ATOM   2191  C   GLU A 724      42.980  57.710  40.130  1.00  0.00           C
ATOM   2192  O   GLU A 724      43.520  57.160  41.090  1.00  0.00           O
ATOM   2193  N   GLU A 725      43.730  58.530  39.400  1.00  0.00           N
ATOM   2194  HN  GLU A 725      43.170  58.910  38.660  1.00  0.00           H
ATOM   2195  CA  GLU A 725      45.190  58.890  39.490  1.00  0.00           C
ATOM   2196  HA  GLU A 725      45.840  58.030  39.560  1.00  0.00           H
ATOM   2197  CB  GLU A 725      45.550  59.780  38.320  1.00  0.00           C
ATOM   2198  HB1 GLU A 725      46.500  60.320  38.560  1.00  0.00           H
ATOM   2199  HB2 GLU A 725      44.840  60.610  38.130  1.00  0.00           H
ATOM   2200  CG  GLU A 725      45.610  59.000  36.950  1.00  0.00           C
ATOM   2201  HG1 GLU A 725      46.030  59.640  36.140  1.00  0.00           H
ATOM   2202  HG2 GLU A 725      44.600  58.630  36.670  1.00  0.00           H
ATOM   2203  CD  GLU A 725      46.530  57.740  36.850  1.00  0.00           C
ATOM   2204  OE1 GLU A 725      47.700  57.780  37.250  1.00  0.00           O
ATOM   2205  OE2 GLU A 725      46.080  56.750  36.240  1.00  0.00           O
ATOM   2206  C   GLU A 725      45.580  59.580  40.810  1.00  0.00           C
ATOM   2207  O   GLU A 725      46.600  59.280  41.430  1.00  0.00           O
ATOM   2208  N   ALA A 726      44.830  60.620  41.280  1.00  0.00           N
ATOM   2209  HN  ALA A 726      43.920  60.880  40.960  1.00  0.00           H
ATOM   2210  CA  ALA A 726      45.190  61.400  42.470  1.00  0.00           C
ATOM   2211  HA  ALA A 726      46.260  61.540  42.360  1.00  0.00           H
ATOM   2212  CB  ALA A 726      44.240  62.650  42.470  1.00  0.00           C
ATOM   2213  HB1 ALA A 726      44.270  63.140  41.470  1.00  0.00           H
ATOM   2214  HB2 ALA A 726      44.640  63.440  43.140  1.00  0.00           H
ATOM   2215  HB3 ALA A 726      43.180  62.520  42.740  1.00  0.00           H
ATOM   2216  C   ALA A 726      45.000  60.460  43.720  1.00  0.00           C
ATOM   2217  O   ALA A 726      45.780  60.380  44.660  1.00  0.00           O
ATOM   2218  N   PHE A 727      43.890  59.650  43.730  1.00  0.00           N
ATOM   2219  HN  PHE A 727      43.150  59.780  43.070  1.00  0.00           H
ATOM   2220  CA  PHE A 727      43.730  58.540  44.630  1.00  0.00           C
ATOM   2221  HA  PHE A 727      43.550  58.870  45.640  1.00  0.00           H
ATOM   2222  CB  PHE A 727      42.340  57.860  44.360  1.00  0.00           C
ATOM   2223  HB1 PHE A 727      42.350  57.730  43.260  1.00  0.00           H
ATOM   2224  HB2 PHE A 727      41.570  58.630  44.570  1.00  0.00           H
ATOM   2225  CG  PHE A 727      42.060  56.590  45.030  1.00  0.00           C
ATOM   2226  CD1 PHE A 727      41.880  56.590  46.420  1.00  0.00           C
ATOM   2227  HD1 PHE A 727      42.080  57.500  46.960  1.00  0.00           H
ATOM   2228  CE1 PHE A 727      41.630  55.360  47.130  1.00  0.00           C
ATOM   2229  HE1 PHE A 727      41.680  55.460  48.190  1.00  0.00           H
ATOM   2230  CZ  PHE A 727      41.410  54.140  46.400  1.00  0.00           C
ATOM   2231  HZ  PHE A 727      41.230  53.230  46.940  1.00  0.00           H
ATOM   2232  CD2 PHE A 727      41.940  55.340  44.330  1.00  0.00           C
ATOM   2233  HD2 PHE A 727      42.050  55.270  43.260  1.00  0.00           H
ATOM   2234  CE2 PHE A 727      41.540  54.160  44.990  1.00  0.00           C
ATOM   2235  HE2 PHE A 727      41.480  53.260  44.390  1.00  0.00           H
ATOM   2236  C   PHE A 727      44.920  57.520  44.730  1.00  0.00           C
ATOM   2237  O   PHE A 727      45.590  57.430  45.770  1.00  0.00           O
ATOM   2238  N   ALA A 728      45.200  56.860  43.560  1.00  0.00           N
ATOM   2239  HN  ALA A 728      44.660  56.990  42.750  1.00  0.00           H
ATOM   2240  CA  ALA A 728      46.340  55.970  43.530  1.00  0.00           C
ATOM   2241  HA  ALA A 728      46.080  55.130  44.160  1.00  0.00           H
ATOM   2242  CB  ALA A 728      46.610  55.350  42.160  1.00  0.00           C
ATOM   2243  HB1 ALA A 728      47.320  54.500  42.270  1.00  0.00           H
ATOM   2244  HB2 ALA A 728      46.990  56.040  41.370  1.00  0.00           H
ATOM   2245  HB3 ALA A 728      45.680  54.950  41.700  1.00  0.00           H
ATOM   2246  C   ALA A 728      47.660  56.520  43.970  1.00  0.00           C
ATOM   2247  O   ALA A 728      48.420  55.810  44.660  1.00  0.00           O
ATOM   2248  N   ALA A 729      47.990  57.790  43.670  1.00  0.00           N
ATOM   2249  HN  ALA A 729      47.350  58.280  43.080  1.00  0.00           H
ATOM   2250  CA  ALA A 729      49.160  58.490  44.020  1.00  0.00           C
ATOM   2251  HA  ALA A 729      50.020  57.860  43.900  1.00  0.00           H
ATOM   2252  CB  ALA A 729      49.130  59.940  43.280  1.00  0.00           C
ATOM   2253  HB1 ALA A 729      49.240  59.690  42.200  1.00  0.00           H
ATOM   2254  HB2 ALA A 729      49.960  60.610  43.580  1.00  0.00           H
ATOM   2255  HB3 ALA A 729      48.130  60.400  43.450  1.00  0.00           H
ATOM   2256  C   ALA A 729      49.320  58.730  45.500  1.00  0.00           C
ATOM   2257  O   ALA A 729      50.390  58.550  46.070  1.00  0.00           O
ATOM   2258  N   LEU A 730      48.240  59.170  46.230  1.00  0.00           N
ATOM   2259  HN  LEU A 730      47.360  59.380  45.820  1.00  0.00           H
ATOM   2260  CA  LEU A 730      48.290  59.380  47.670  1.00  0.00           C
ATOM   2261  HA  LEU A 730      48.980  60.180  47.930  1.00  0.00           H
ATOM   2262  CB  LEU A 730      46.850  59.960  48.050  1.00  0.00           C
ATOM   2263  HB1 LEU A 730      45.990  59.280  47.920  1.00  0.00           H
ATOM   2264  HB2 LEU A 730      46.750  60.800  47.330  1.00  0.00           H
ATOM   2265  CG  LEU A 730      46.950  60.530  49.480  1.00  0.00           C
ATOM   2266  HG  LEU A 730      47.440  59.720  50.060  1.00  0.00           H
ATOM   2267  CD1 LEU A 730      47.520  61.970  49.560  1.00  0.00           C
ATOM   2268 HD11 LEU A 730      48.640  61.990  49.560  1.00  0.00           H
ATOM   2269 HD12 LEU A 730      47.050  62.330  50.500  1.00  0.00           H
ATOM   2270 HD13 LEU A 730      47.210  62.660  48.760  1.00  0.00           H
ATOM   2271  CD2 LEU A 730      45.490  60.710  50.090  1.00  0.00           C
ATOM   2272 HD21 LEU A 730      44.940  59.750  50.160  1.00  0.00           H
ATOM   2273 HD22 LEU A 730      44.860  61.440  49.540  1.00  0.00           H
ATOM   2274 HD23 LEU A 730      45.650  61.180  51.090  1.00  0.00           H
ATOM   2275  C   LEU A 730      48.550  58.020  48.320  1.00  0.00           C
ATOM   2276  O   LEU A 730      49.410  57.780  49.140  1.00  0.00           O
ATOM   2277  N   ILE A 731      47.790  57.070  47.840  1.00  0.00           N
ATOM   2278  HN  ILE A 731      47.200  57.280  47.060  1.00  0.00           H
ATOM   2279  CA  ILE A 731      47.780  55.670  48.370  1.00  0.00           C
ATOM   2280  HA  ILE A 731      47.450  55.740  49.390  1.00  0.00           H
ATOM   2281  CB  ILE A 731      46.730  54.700  47.720  1.00  0.00           C
ATOM   2282  HB  ILE A 731      46.640  55.060  46.670  1.00  0.00           H
ATOM   2283  CG2 ILE A 731      47.080  53.170  47.760  1.00  0.00           C
ATOM   2284 HG21 ILE A 731      46.310  52.730  47.090  1.00  0.00           H
ATOM   2285 HG22 ILE A 731      47.130  52.790  48.800  1.00  0.00           H
ATOM   2286 HG23 ILE A 731      48.090  53.100  47.290  1.00  0.00           H
ATOM   2287  CG1 ILE A 731      45.330  55.080  48.250  1.00  0.00           C
ATOM   2288 HG11 ILE A 731      44.570  55.030  47.440  1.00  0.00           H
ATOM   2289 HG12 ILE A 731      45.370  56.100  48.670  1.00  0.00           H
ATOM   2290  CD  ILE A 731      44.690  54.130  49.390  1.00  0.00           C
ATOM   2291  HD1 ILE A 731      45.460  53.800  50.110  1.00  0.00           H
ATOM   2292  HD2 ILE A 731      44.270  53.300  48.800  1.00  0.00           H
ATOM   2293  HD3 ILE A 731      43.960  54.680  50.040  1.00  0.00           H
ATOM   2294  C   ILE A 731      49.220  55.100  48.410  1.00  0.00           C
ATOM   2295  O   ILE A 731      49.650  54.440  49.360  1.00  0.00           O
ATOM   2296  N   CYS A 732      50.040  55.280  47.340  1.00  0.00           N
ATOM   2297  HN  CYS A 732      49.680  55.640  46.490  1.00  0.00           H
ATOM   2298  CA  CYS A 732      51.390  54.740  47.320  1.00  0.00           C
ATOM   2299  HA  CYS A 732      51.310  53.760  47.770  1.00  0.00           H
ATOM   2300  CB  CYS A 732      51.870  54.600  45.830  1.00  0.00           C
ATOM   2301  HB1 CYS A 732      52.880  54.120  45.890  1.00  0.00           H
ATOM   2302  HB2 CYS A 732      52.090  55.580  45.390  1.00  0.00           H
ATOM   2303  SG  CYS A 732      50.690  53.560  44.840  1.00  0.00           S
ATOM   2304  HG1 CYS A 732      49.810  54.540  44.690  1.00  0.00           H
ATOM   2305  C   CYS A 732      52.330  55.460  48.190  1.00  0.00           C
ATOM   2306  O   CYS A 732      53.220  54.910  48.900  1.00  0.00           O
ATOM   2307  N   ILE A 733      52.080  56.760  48.350  1.00  0.00           N
ATOM   2308  HN  ILE A 733      51.310  57.150  47.860  1.00  0.00           H
ATOM   2309  CA  ILE A 733      52.770  57.630  49.270  1.00  0.00           C
ATOM   2310  HA  ILE A 733      53.830  57.450  49.200  1.00  0.00           H
ATOM   2311  CB  ILE A 733      52.720  59.160  49.080  1.00  0.00           C
ATOM   2312  HB  ILE A 733      51.670  59.480  48.910  1.00  0.00           H
ATOM   2313  CG2 ILE A 733      53.400  59.910  50.240  1.00  0.00           C
ATOM   2314 HG21 ILE A 733      52.910  59.930  51.230  1.00  0.00           H
ATOM   2315 HG22 ILE A 733      53.540  60.990  50.020  1.00  0.00           H
ATOM   2316 HG23 ILE A 733      54.430  59.530  50.430  1.00  0.00           H
ATOM   2317  CG1 ILE A 733      53.390  59.540  47.660  1.00  0.00           C
ATOM   2318 HG11 ILE A 733      53.370  60.640  47.470  1.00  0.00           H
ATOM   2319 HG12 ILE A 733      52.680  59.070  46.950  1.00  0.00           H
ATOM   2320  CD  ILE A 733      54.870  59.090  47.460  1.00  0.00           C
ATOM   2321  HD1 ILE A 733      55.170  59.320  46.410  1.00  0.00           H
ATOM   2322  HD2 ILE A 733      55.110  58.030  47.690  1.00  0.00           H
ATOM   2323  HD3 ILE A 733      55.630  59.750  47.940  1.00  0.00           H
ATOM   2324  C   ILE A 733      52.410  57.240  50.780  1.00  0.00           C
ATOM   2325  O   ILE A 733      53.330  57.360  51.630  1.00  0.00           O
ATOM   2326  N   ILE A 734      51.160  56.860  51.060  1.00  0.00           N
ATOM   2327  HN  ILE A 734      50.520  56.800  50.290  1.00  0.00           H
ATOM   2328  CA  ILE A 734      50.710  56.330  52.340  1.00  0.00           C
ATOM   2329  HA  ILE A 734      51.030  57.010  53.110  1.00  0.00           H
ATOM   2330  CB  ILE A 734      49.240  56.080  52.480  1.00  0.00           C
ATOM   2331  HB  ILE A 734      48.910  55.360  51.700  1.00  0.00           H
ATOM   2332  CG2 ILE A 734      48.990  55.390  53.820  1.00  0.00           C
ATOM   2333 HG21 ILE A 734      49.340  54.330  53.740  1.00  0.00           H
ATOM   2334 HG22 ILE A 734      47.900  55.200  53.900  1.00  0.00           H
ATOM   2335 HG23 ILE A 734      49.390  55.860  54.750  1.00  0.00           H
ATOM   2336  CG1 ILE A 734      48.380  57.390  52.250  1.00  0.00           C
ATOM   2337 HG11 ILE A 734      47.320  57.250  51.940  1.00  0.00           H
ATOM   2338 HG12 ILE A 734      48.840  57.880  51.370  1.00  0.00           H
ATOM   2339  CD  ILE A 734      48.320  58.480  53.350  1.00  0.00           C
ATOM   2340  HD1 ILE A 734      47.800  59.390  53.010  1.00  0.00           H
ATOM   2341  HD2 ILE A 734      49.300  58.760  53.810  1.00  0.00           H
ATOM   2342  HD3 ILE A 734      47.710  58.010  54.170  1.00  0.00           H
ATOM   2343  C   ILE A 734      51.610  55.240  52.850  1.00  0.00           C
ATOM   2344  O   ILE A 734      52.030  55.340  54.000  1.00  0.00           O
ATOM   2345  N   PHE A 735      52.000  54.270  52.000  1.00  0.00           N
ATOM   2346  HN  PHE A 735      51.530  54.190  51.130  1.00  0.00           H
ATOM   2347  CA  PHE A 735      52.720  53.030  52.250  1.00  0.00           C
ATOM   2348  HA  PHE A 735      52.350  52.510  53.120  1.00  0.00           H
ATOM   2349  CB  PHE A 735      52.580  52.120  50.970  1.00  0.00           C
ATOM   2350  HB1 PHE A 735      53.190  51.190  51.110  1.00  0.00           H
ATOM   2351  HB2 PHE A 735      52.920  52.760  50.120  1.00  0.00           H
ATOM   2352  CG  PHE A 735      51.150  51.680  50.600  1.00  0.00           C
ATOM   2353  CD1 PHE A 735      50.870  51.420  49.250  1.00  0.00           C
ATOM   2354  HD1 PHE A 735      51.600  51.500  48.460  1.00  0.00           H
ATOM   2355  CE1 PHE A 735      49.620  50.950  48.870  1.00  0.00           C
ATOM   2356  HE1 PHE A 735      49.440  50.530  47.890  1.00  0.00           H
ATOM   2357  CZ  PHE A 735      48.650  50.600  49.810  1.00  0.00           C
ATOM   2358  HZ  PHE A 735      47.700  50.180  49.500  1.00  0.00           H
ATOM   2359  CD2 PHE A 735      50.150  51.510  51.580  1.00  0.00           C
ATOM   2360  HD2 PHE A 735      50.360  51.710  52.620  1.00  0.00           H
ATOM   2361  CE2 PHE A 735      48.940  50.950  51.170  1.00  0.00           C
ATOM   2362  HE2 PHE A 735      48.240  50.730  51.970  1.00  0.00           H
ATOM   2363  C   PHE A 735      54.180  53.230  52.600  1.00  0.00           C
ATOM   2364  O   PHE A 735      54.670  52.680  53.590  1.00  0.00           O
ATOM   2365  N   ILE A 736      54.880  54.160  51.890  1.00  0.00           N
ATOM   2366  HN  ILE A 736      54.410  54.650  51.150  1.00  0.00           H
ATOM   2367  CA  ILE A 736      56.200  54.650  52.170  1.00  0.00           C
ATOM   2368  HA  ILE A 736      56.870  53.810  52.290  1.00  0.00           H
ATOM   2369  CB  ILE A 736      56.690  55.570  50.990  1.00  0.00           C
ATOM   2370  HB  ILE A 736      55.890  56.340  50.910  1.00  0.00           H
ATOM   2371  CG2 ILE A 736      58.120  56.270  51.250  1.00  0.00           C
ATOM   2372 HG21 ILE A 736      58.480  56.540  50.240  1.00  0.00           H
ATOM   2373 HG22 ILE A 736      58.860  55.490  51.570  1.00  0.00           H
ATOM   2374 HG23 ILE A 736      58.120  57.120  51.960  1.00  0.00           H
ATOM   2375  CG1 ILE A 736      56.660  54.730  49.650  1.00  0.00           C
ATOM   2376 HG11 ILE A 736      55.640  54.340  49.460  1.00  0.00           H
ATOM   2377 HG12 ILE A 736      57.360  53.890  49.890  1.00  0.00           H
ATOM   2378  CD  ILE A 736      56.990  55.390  48.340  1.00  0.00           C
ATOM   2379  HD1 ILE A 736      56.290  56.250  48.130  1.00  0.00           H
ATOM   2380  HD2 ILE A 736      56.780  54.760  47.450  1.00  0.00           H
ATOM   2381  HD3 ILE A 736      58.010  55.830  48.300  1.00  0.00           H
ATOM   2382  C   ILE A 736      56.160  55.390  53.580  1.00  0.00           C
ATOM   2383  O   ILE A 736      57.000  55.210  54.480  1.00  0.00           O
ATOM   2384  N   TYR A 737      55.110  56.200  53.880  1.00  0.00           N
ATOM   2385  HN  TYR A 737      54.260  56.180  53.340  1.00  0.00           H
ATOM   2386  CA  TYR A 737      55.070  57.000  55.080  1.00  0.00           C
ATOM   2387  HA  TYR A 737      56.090  57.330  55.170  1.00  0.00           H
ATOM   2388  CB  TYR A 737      54.080  58.180  54.830  1.00  0.00           C
ATOM   2389  HB1 TYR A 737      53.030  57.840  54.920  1.00  0.00           H
ATOM   2390  HB2 TYR A 737      54.260  58.680  53.860  1.00  0.00           H
ATOM   2391  CG  TYR A 737      54.300  59.220  55.930  1.00  0.00           C
ATOM   2392  CD1 TYR A 737      53.250  59.690  56.680  1.00  0.00           C
ATOM   2393  HD1 TYR A 737      52.310  59.150  56.640  1.00  0.00           H
ATOM   2394  CE1 TYR A 737      53.420  60.770  57.560  1.00  0.00           C
ATOM   2395  HE1 TYR A 737      52.700  61.130  58.280  1.00  0.00           H
ATOM   2396  CZ  TYR A 737      54.740  61.260  57.790  1.00  0.00           C
ATOM   2397  OH  TYR A 737      55.050  62.400  58.620  1.00  0.00           O
ATOM   2398  HH  TYR A 737      54.490  62.240  59.390  1.00  0.00           H
ATOM   2399  CD2 TYR A 737      55.550  59.930  56.010  1.00  0.00           C
ATOM   2400  HD2 TYR A 737      56.400  59.530  55.470  1.00  0.00           H
ATOM   2401  CE2 TYR A 737      55.760  60.920  56.930  1.00  0.00           C
ATOM   2402  HE2 TYR A 737      56.650  61.510  57.100  1.00  0.00           H
ATOM   2403  C   TYR A 737      54.730  56.210  56.380  1.00  0.00           C
ATOM   2404  O   TYR A 737      55.320  56.420  57.440  1.00  0.00           O
ATOM   2405  N   GLU A 738      53.890  55.160  56.360  1.00  0.00           N
ATOM   2406  HN  GLU A 738      53.390  54.970  55.510  1.00  0.00           H
ATOM   2407  CA  GLU A 738      53.580  54.380  57.610  1.00  0.00           C
ATOM   2408  HA  GLU A 738      53.150  55.050  58.340  1.00  0.00           H
ATOM   2409  CB  GLU A 738      52.680  53.170  57.240  1.00  0.00           C
ATOM   2410  HB1 GLU A 738      52.620  52.460  58.090  1.00  0.00           H
ATOM   2411  HB2 GLU A 738      53.180  52.550  56.460  1.00  0.00           H
ATOM   2412  CG  GLU A 738      51.200  53.500  56.700  1.00  0.00           C
ATOM   2413  HG1 GLU A 738      50.770  52.540  56.320  1.00  0.00           H
ATOM   2414  HG2 GLU A 738      51.090  54.060  55.750  1.00  0.00           H
ATOM   2415  CD  GLU A 738      50.290  54.060  57.770  1.00  0.00           C
ATOM   2416  OE1 GLU A 738      49.040  54.200  57.590  1.00  0.00           O
ATOM   2417  OE2 GLU A 738      50.850  54.370  58.860  1.00  0.00           O
ATOM   2418  C   GLU A 738      54.750  53.720  58.310  1.00  0.00           C
ATOM   2419  O   GLU A 738      54.740  53.690  59.500  1.00  0.00           O
ATOM   2420  N   ALA A 739      55.760  53.310  57.480  1.00  0.00           N
ATOM   2421  HN  ALA A 739      55.690  53.520  56.500  1.00  0.00           H
ATOM   2422  CA  ALA A 739      57.120  52.900  57.900  1.00  0.00           C
ATOM   2423  HA  ALA A 739      57.030  52.230  58.740  1.00  0.00           H
ATOM   2424  CB  ALA A 739      57.760  52.050  56.710  1.00  0.00           C
ATOM   2425  HB1 ALA A 739      58.810  51.780  56.900  1.00  0.00           H
ATOM   2426  HB2 ALA A 739      57.660  52.570  55.730  1.00  0.00           H
ATOM   2427  HB3 ALA A 739      57.250  51.080  56.560  1.00  0.00           H
ATOM   2428  C   ALA A 739      58.090  54.020  58.290  1.00  0.00           C
ATOM   2429  O   ALA A 739      58.890  53.880  59.240  1.00  0.00           O
ATOM   2430  N   LEU A 740      57.950  55.220  57.680  1.00  0.00           N
ATOM   2431  HN  LEU A 740      57.280  55.260  56.940  1.00  0.00           H
ATOM   2432  CA  LEU A 740      58.690  56.420  58.110  1.00  0.00           C
ATOM   2433  HA  LEU A 740      59.680  56.090  58.410  1.00  0.00           H
ATOM   2434  CB  LEU A 740      58.840  57.540  57.010  1.00  0.00           C
ATOM   2435  HB1 LEU A 740      59.580  58.310  57.360  1.00  0.00           H
ATOM   2436  HB2 LEU A 740      57.840  57.990  56.800  1.00  0.00           H
ATOM   2437  CG  LEU A 740      59.560  57.260  55.670  1.00  0.00           C
ATOM   2438  HG  LEU A 740      58.910  56.570  55.080  1.00  0.00           H
ATOM   2439  CD1 LEU A 740      59.760  58.550  54.930  1.00  0.00           C
ATOM   2440 HD11 LEU A 740      60.460  59.200  55.530  1.00  0.00           H
ATOM   2441 HD12 LEU A 740      58.830  59.140  54.910  1.00  0.00           H
ATOM   2442 HD13 LEU A 740      60.240  58.420  53.930  1.00  0.00           H
ATOM   2443  CD2 LEU A 740      60.970  56.610  55.860  1.00  0.00           C
ATOM   2444 HD21 LEU A 740      61.410  56.330  54.870  1.00  0.00           H
ATOM   2445 HD22 LEU A 740      60.860  55.750  56.560  1.00  0.00           H
ATOM   2446 HD23 LEU A 740      61.750  57.240  56.350  1.00  0.00           H
ATOM   2447  C   LEU A 740      58.180  57.060  59.400  1.00  0.00           C
ATOM   2448  O   LEU A 740      58.930  57.660  60.200  1.00  0.00           O
ATOM   2449  N   GLU A 741      56.860  56.980  59.720  1.00  0.00           N
ATOM   2450  HN  GLU A 741      56.260  56.570  59.030  1.00  0.00           H
ATOM   2451  CA  GLU A 741      56.450  57.280  61.090  1.00  0.00           C
ATOM   2452  HA  GLU A 741      56.740  58.310  61.240  1.00  0.00           H
ATOM   2453  CB  GLU A 741      54.880  57.110  61.250  1.00  0.00           C
ATOM   2454  HB1 GLU A 741      54.590  57.300  62.310  1.00  0.00           H
ATOM   2455  HB2 GLU A 741      54.580  56.130  60.820  1.00  0.00           H
ATOM   2456  CG  GLU A 741      54.120  58.170  60.530  1.00  0.00           C
ATOM   2457  HG1 GLU A 741      53.890  57.870  59.480  1.00  0.00           H
ATOM   2458  HG2 GLU A 741      54.770  59.060  60.590  1.00  0.00           H
ATOM   2459  CD  GLU A 741      52.770  58.560  61.180  1.00  0.00           C
ATOM   2460  OE1 GLU A 741      51.930  57.640  61.360  1.00  0.00           O
ATOM   2461  OE2 GLU A 741      52.540  59.750  61.360  1.00  0.00           O
ATOM   2462  C   GLU A 741      57.150  56.440  62.220  1.00  0.00           C
ATOM   2463  O   GLU A 741      57.410  56.960  63.330  1.00  0.00           O
ATOM   2464  N   LYS A 742      57.380  55.150  62.020  1.00  0.00           N
ATOM   2465  HN  LYS A 742      57.120  54.740  61.140  1.00  0.00           H
ATOM   2466  CA  LYS A 742      57.880  54.240  63.000  1.00  0.00           C
ATOM   2467  HA  LYS A 742      57.300  54.400  63.900  1.00  0.00           H
ATOM   2468  CB  LYS A 742      57.750  52.810  62.450  1.00  0.00           C
ATOM   2469  HB1 LYS A 742      58.320  52.830  61.490  1.00  0.00           H
ATOM   2470  HB2 LYS A 742      56.690  52.600  62.190  1.00  0.00           H
ATOM   2471  CG  LYS A 742      58.320  51.680  63.340  1.00  0.00           C
ATOM   2472  HG1 LYS A 742      59.380  51.890  63.580  1.00  0.00           H
ATOM   2473  HG2 LYS A 742      58.210  50.630  62.990  1.00  0.00           H
ATOM   2474  CD  LYS A 742      57.650  51.650  64.740  1.00  0.00           C
ATOM   2475  HD1 LYS A 742      57.960  52.550  65.320  1.00  0.00           H
ATOM   2476  HD2 LYS A 742      58.060  50.750  65.230  1.00  0.00           H
ATOM   2477  CE  LYS A 742      56.160  51.620  64.670  1.00  0.00           C
ATOM   2478  HE1 LYS A 742      55.650  51.030  63.870  1.00  0.00           H
ATOM   2479  HE2 LYS A 742      55.760  52.650  64.540  1.00  0.00           H
ATOM   2480  NZ  LYS A 742      55.540  51.310  65.950  1.00  0.00           N
ATOM   2481  HZ1 LYS A 742      55.930  50.400  66.270  1.00  0.00           H
ATOM   2482  HZ2 LYS A 742      54.510  51.190  65.900  1.00  0.00           H
ATOM   2483  HZ3 LYS A 742      55.740  51.980  66.710  1.00  0.00           H
ATOM   2484  C   LYS A 742      59.270  54.650  63.350  1.00  0.00           C
ATOM   2485  O   LYS A 742      59.700  54.470  64.500  1.00  0.00           O
ATOM   2486  N   LEU A 743      60.090  55.280  62.450  1.00  0.00           N
ATOM   2487  HN  LEU A 743      59.740  55.390  61.510  1.00  0.00           H
ATOM   2488  CA  LEU A 743      61.400  55.720  62.710  1.00  0.00           C
ATOM   2489  HA  LEU A 743      62.010  54.890  63.040  1.00  0.00           H
ATOM   2490  CB  LEU A 743      61.990  56.330  61.400  1.00  0.00           C
ATOM   2491  HB1 LEU A 743      61.320  57.180  61.170  1.00  0.00           H
ATOM   2492  HB2 LEU A 743      61.870  55.500  60.670  1.00  0.00           H
ATOM   2493  CG  LEU A 743      63.400  56.910  61.350  1.00  0.00           C
ATOM   2494  HG  LEU A 743      63.460  57.530  62.270  1.00  0.00           H
ATOM   2495  CD1 LEU A 743      64.470  55.840  61.480  1.00  0.00           C
ATOM   2496 HD11 LEU A 743      64.340  55.170  62.350  1.00  0.00           H
ATOM   2497 HD12 LEU A 743      65.450  56.370  61.510  1.00  0.00           H
ATOM   2498 HD13 LEU A 743      64.470  55.120  60.640  1.00  0.00           H
ATOM   2499  CD2 LEU A 743      63.550  57.820  60.100  1.00  0.00           C
ATOM   2500 HD21 LEU A 743      62.840  57.530  59.300  1.00  0.00           H
ATOM   2501 HD22 LEU A 743      64.600  57.760  59.740  1.00  0.00           H
ATOM   2502 HD23 LEU A 743      63.380  58.890  60.320  1.00  0.00           H
ATOM   2503  C   LEU A 743      61.450  56.720  63.890  1.00  0.00           C
ATOM   2504  O   LEU A 743      62.300  56.610  64.850  1.00  0.00           O
ATOM   2505  N   PHE A 744      60.440  57.660  63.850  1.00  0.00           N
ATOM   2506  HN  PHE A 744      59.790  57.670  63.100  1.00  0.00           H
ATOM   2507  CA  PHE A 744      60.370  58.550  64.970  1.00  0.00           C
ATOM   2508  HA  PHE A 744      61.350  58.960  65.120  1.00  0.00           H
ATOM   2509  CB  PHE A 744      59.370  59.700  64.650  1.00  0.00           C
ATOM   2510  HB1 PHE A 744      59.290  60.350  65.560  1.00  0.00           H
ATOM   2511  HB2 PHE A 744      58.360  59.290  64.420  1.00  0.00           H
ATOM   2512  CG  PHE A 744      59.780  60.600  63.540  1.00  0.00           C
ATOM   2513  CD1 PHE A 744      60.850  61.470  63.740  1.00  0.00           C
ATOM   2514  HD1 PHE A 744      61.350  61.410  64.690  1.00  0.00           H
ATOM   2515  CE1 PHE A 744      61.320  62.270  62.650  1.00  0.00           C
ATOM   2516  HE1 PHE A 744      62.170  62.900  62.840  1.00  0.00           H
ATOM   2517  CZ  PHE A 744      60.570  62.240  61.470  1.00  0.00           C
ATOM   2518  HZ  PHE A 744      60.960  62.800  60.620  1.00  0.00           H
ATOM   2519  CD2 PHE A 744      58.980  60.600  62.380  1.00  0.00           C
ATOM   2520  HD2 PHE A 744      58.150  59.900  62.410  1.00  0.00           H
ATOM   2521  CE2 PHE A 744      59.440  61.380  61.300  1.00  0.00           C
ATOM   2522  HE2 PHE A 744      58.880  61.420  60.390  1.00  0.00           H
ATOM   2523  C   PHE A 744      59.990  57.890  66.320  1.00  0.00           C
ATOM   2524  O   PHE A 744      60.660  58.220  67.260  1.00  0.00           O
ATOM   2525  N   ASP A 745      59.050  57.030  66.360  1.00  0.00           N
ATOM   2526  HN  ASP A 745      58.570  56.830  65.500  1.00  0.00           H
ATOM   2527  CA  ASP A 745      58.620  56.240  67.500  1.00  0.00           C
ATOM   2528  HA  ASP A 745      58.380  56.930  68.290  1.00  0.00           H
ATOM   2529  CB  ASP A 745      57.360  55.510  67.020  1.00  0.00           C
ATOM   2530  HB1 ASP A 745      57.520  55.090  66.010  1.00  0.00           H
ATOM   2531  HB2 ASP A 745      56.640  56.360  66.980  1.00  0.00           H
ATOM   2532  CG  ASP A 745      56.780  54.460  67.930  1.00  0.00           C
ATOM   2533  OD1 ASP A 745      56.740  54.730  69.160  1.00  0.00           O
ATOM   2534  OD2 ASP A 745      56.130  53.420  67.510  1.00  0.00           O
ATOM   2535  C   ASP A 745      59.700  55.260  68.080  1.00  0.00           C
ATOM   2536  O   ASP A 745      59.910  55.110  69.270  1.00  0.00           O
ATOM   2537  N   LEU A 746      60.490  54.620  67.160  1.00  0.00           N
ATOM   2538  HN  LEU A 746      60.290  54.550  66.190  1.00  0.00           H
ATOM   2539  CA  LEU A 746      61.740  53.960  67.450  1.00  0.00           C
ATOM   2540  HA  LEU A 746      61.640  53.150  68.140  1.00  0.00           H
ATOM   2541  CB  LEU A 746      62.330  53.310  66.110  1.00  0.00           C
ATOM   2542  HB1 LEU A 746      63.420  53.210  66.300  1.00  0.00           H
ATOM   2543  HB2 LEU A 746      62.040  53.950  65.260  1.00  0.00           H
ATOM   2544  CG  LEU A 746      61.840  51.830  65.790  1.00  0.00           C
ATOM   2545  HG  LEU A 746      60.730  51.850  65.790  1.00  0.00           H
ATOM   2546  CD1 LEU A 746      62.320  51.480  64.350  1.00  0.00           C
ATOM   2547 HD11 LEU A 746      63.430  51.550  64.360  1.00  0.00           H
ATOM   2548 HD12 LEU A 746      61.950  52.300  63.700  1.00  0.00           H
ATOM   2549 HD13 LEU A 746      62.070  50.430  64.080  1.00  0.00           H
ATOM   2550  CD2 LEU A 746      62.360  50.770  66.840  1.00  0.00           C
ATOM   2551 HD21 LEU A 746      61.840  50.960  67.810  1.00  0.00           H
ATOM   2552 HD22 LEU A 746      63.430  50.850  67.120  1.00  0.00           H
ATOM   2553 HD23 LEU A 746      62.360  49.740  66.430  1.00  0.00           H
ATOM   2554  C   LEU A 746      62.800  54.830  68.110  1.00  0.00           C
ATOM   2555  O   LEU A 746      63.370  54.390  69.100  1.00  0.00           O
ATOM   2556  N   GLY A 747      62.890  56.090  67.740  1.00  0.00           N
ATOM   2557  HN  GLY A 747      62.360  56.440  66.970  1.00  0.00           H
ATOM   2558  CA  GLY A 747      63.800  57.000  68.350  1.00  0.00           C
ATOM   2559  HA1 GLY A 747      63.830  57.790  67.610  1.00  0.00           H
ATOM   2560  HA2 GLY A 747      64.770  56.560  68.510  1.00  0.00           H
ATOM   2561  C   GLY A 747      63.280  57.600  69.600  1.00  0.00           C
ATOM   2562  O   GLY A 747      64.070  58.070  70.440  1.00  0.00           O
ATOM   2563  N   GLU A 748      61.950  57.670  69.830  1.00  0.00           N
ATOM   2564  HN  GLU A 748      61.360  57.420  69.060  1.00  0.00           H
ATOM   2565  CA  GLU A 748      61.370  57.990  71.150  1.00  0.00           C
ATOM   2566  HA  GLU A 748      61.780  58.940  71.480  1.00  0.00           H
ATOM   2567  CB  GLU A 748      59.830  58.090  71.150  1.00  0.00           C
ATOM   2568  HB1 GLU A 748      59.340  58.240  72.140  1.00  0.00           H
ATOM   2569  HB2 GLU A 748      59.300  57.250  70.650  1.00  0.00           H
ATOM   2570  CG  GLU A 748      59.250  59.360  70.470  1.00  0.00           C
ATOM   2571  HG1 GLU A 748      59.610  59.390  69.420  1.00  0.00           H
ATOM   2572  HG2 GLU A 748      59.600  60.210  71.090  1.00  0.00           H
ATOM   2573  CD  GLU A 748      57.760  59.230  70.310  1.00  0.00           C
ATOM   2574  OE1 GLU A 748      57.130  58.220  70.510  1.00  0.00           O
ATOM   2575  OE2 GLU A 748      57.130  60.270  69.950  1.00  0.00           O
ATOM   2576  C   GLU A 748      61.740  56.960  72.150  1.00  0.00           C
ATOM   2577  O   GLU A 748      61.980  57.220  73.330  1.00  0.00           O
ATOM   2578  N   THR A 749      61.880  55.650  71.700  1.00  0.00           N
ATOM   2579  HN  THR A 749      61.700  55.420  70.750  1.00  0.00           H
ATOM   2580  CA  THR A 749      62.110  54.530  72.580  1.00  0.00           C
ATOM   2581  HA  THR A 749      61.580  54.670  73.520  1.00  0.00           H
ATOM   2582  CB  THR A 749      61.520  53.180  72.100  1.00  0.00           C
ATOM   2583  HB  THR A 749      62.190  52.820  71.280  1.00  0.00           H
ATOM   2584  OG1 THR A 749      60.220  53.410  71.590  1.00  0.00           O
ATOM   2585  HG1 THR A 749      60.310  53.840  70.740  1.00  0.00           H
ATOM   2586  CG2 THR A 749      61.470  52.090  73.200  1.00  0.00           C
ATOM   2587 HG21 THR A 749      60.900  52.530  74.030  1.00  0.00           H
ATOM   2588 HG22 THR A 749      62.430  51.640  73.530  1.00  0.00           H
ATOM   2589 HG23 THR A 749      60.820  51.290  72.780  1.00  0.00           H
ATOM   2590  C   THR A 749      63.560  54.260  72.870  1.00  0.00           C
ATOM   2591  O   THR A 749      63.930  54.100  74.050  1.00  0.00           O
ATOM   2592  N   TYR A 750      64.350  54.180  71.800  1.00  0.00           N
ATOM   2593  HN  TYR A 750      63.960  54.300  70.880  1.00  0.00           H
ATOM   2594  CA  TYR A 750      65.750  53.850  71.890  1.00  0.00           C
ATOM   2595  HA  TYR A 750      65.920  53.380  72.840  1.00  0.00           H
ATOM   2596  CB  TYR A 750      66.120  52.700  70.860  1.00  0.00           C
ATOM   2597  HB1 TYR A 750      67.200  52.480  70.860  1.00  0.00           H
ATOM   2598  HB2 TYR A 750      65.830  53.130  69.870  1.00  0.00           H
ATOM   2599  CG  TYR A 750      65.290  51.440  70.990  1.00  0.00           C
ATOM   2600  CD1 TYR A 750      64.300  51.170  70.070  1.00  0.00           C
ATOM   2601  HD1 TYR A 750      64.140  51.770  69.190  1.00  0.00           H
ATOM   2602  CE1 TYR A 750      63.410  50.060  70.310  1.00  0.00           C
ATOM   2603  HE1 TYR A 750      62.750  49.690  69.550  1.00  0.00           H
ATOM   2604  CZ  TYR A 750      63.530  49.220  71.420  1.00  0.00           C
ATOM   2605  OH  TYR A 750      62.560  48.220  71.600  1.00  0.00           O
ATOM   2606  HH  TYR A 750      62.640  47.760  72.430  1.00  0.00           H
ATOM   2607  CD2 TYR A 750      65.400  50.630  72.130  1.00  0.00           C
ATOM   2608  HD2 TYR A 750      66.160  50.770  72.880  1.00  0.00           H
ATOM   2609  CE2 TYR A 750      64.550  49.460  72.330  1.00  0.00           C
ATOM   2610  HE2 TYR A 750      64.750  48.790  73.160  1.00  0.00           H
ATOM   2611  C   TYR A 750      66.750  54.930  71.880  1.00  0.00           C
ATOM   2612  O   TYR A 750      66.570  56.000  71.250  1.00  0.00           O
ATOM   2613  N   ALA A 751      67.960  54.610  72.500  1.00  0.00           N
ATOM   2614  HN  ALA A 751      68.080  53.670  72.810  1.00  0.00           H
ATOM   2615  CA  ALA A 751      69.080  55.490  72.710  1.00  0.00           C
ATOM   2616  HA  ALA A 751      68.810  56.530  72.860  1.00  0.00           H
ATOM   2617  CB  ALA A 751      69.900  55.010  73.990  1.00  0.00           C
ATOM   2618  HB1 ALA A 751      70.800  55.650  74.150  1.00  0.00           H
ATOM   2619  HB2 ALA A 751      70.220  53.960  73.820  1.00  0.00           H
ATOM   2620  HB3 ALA A 751      69.230  55.070  74.890  1.00  0.00           H
ATOM   2621  C   ALA A 751      70.020  55.490  71.470  1.00  0.00           C
ATOM   2622  O   ALA A 751      70.130  54.470  70.780  1.00  0.00           O
ATOM   2623  N   PHE A 752      70.680  56.660  71.200  1.00  0.00           N
ATOM   2624  HN  PHE A 752      70.580  57.480  71.770  1.00  0.00           H
ATOM   2625  CA  PHE A 752      71.410  56.850  69.980  1.00  0.00           C
ATOM   2626  HA  PHE A 752      71.360  56.000  69.320  1.00  0.00           H
ATOM   2627  CB  PHE A 752      70.780  57.930  69.130  1.00  0.00           C
ATOM   2628  HB1 PHE A 752      70.910  58.900  69.660  1.00  0.00           H
ATOM   2629  HB2 PHE A 752      69.700  57.700  69.140  1.00  0.00           H
ATOM   2630  CG  PHE A 752      71.510  58.040  67.740  1.00  0.00           C
ATOM   2631  CD1 PHE A 752      71.190  57.220  66.640  1.00  0.00           C
ATOM   2632  HD1 PHE A 752      70.430  56.470  66.820  1.00  0.00           H
ATOM   2633  CE1 PHE A 752      72.010  57.110  65.510  1.00  0.00           C
ATOM   2634  HE1 PHE A 752      71.800  56.350  64.770  1.00  0.00           H
ATOM   2635  CZ  PHE A 752      73.190  57.890  65.410  1.00  0.00           C
ATOM   2636  HZ  PHE A 752      73.840  57.860  64.540  1.00  0.00           H
ATOM   2637  CD2 PHE A 752      72.670  58.840  67.620  1.00  0.00           C
ATOM   2638  HD2 PHE A 752      73.070  59.370  68.460  1.00  0.00           H
ATOM   2639  CE2 PHE A 752      73.490  58.800  66.470  1.00  0.00           C
ATOM   2640  HE2 PHE A 752      74.450  59.280  66.540  1.00  0.00           H
ATOM   2641  C   PHE A 752      72.920  57.080  70.270  1.00  0.00           C
ATOM   2642  O   PHE A 752      73.250  58.120  70.810  1.00  0.00           O
ATOM   2643  N   PRO A 822      73.940  56.270  69.790  1.00  0.00           N
ATOM   2644  CD  PRO A 822      75.300  56.710  69.990  1.00  0.00           C
ATOM   2645  HD1 PRO A 822      75.850  56.170  70.780  1.00  0.00           H
ATOM   2646  HD2 PRO A 822      75.400  57.800  70.250  1.00  0.00           H
ATOM   2647  CA  PRO A 822      73.840  55.280  68.670  1.00  0.00           C
ATOM   2648  HA  PRO A 822      73.190  55.760  67.950  1.00  0.00           H
ATOM   2649  CB  PRO A 822      75.250  55.150  68.100  1.00  0.00           C
ATOM   2650  HB1 PRO A 822      75.330  55.110  67.000  1.00  0.00           H
ATOM   2651  HB2 PRO A 822      75.740  54.220  68.460  1.00  0.00           H
ATOM   2652  CG  PRO A 822      75.980  56.420  68.620  1.00  0.00           C
ATOM   2653  HG1 PRO A 822      77.050  56.330  68.890  1.00  0.00           H
ATOM   2654  HG2 PRO A 822      75.760  57.240  67.920  1.00  0.00           H
ATOM   2655  C   PRO A 822      73.150  53.980  69.140  1.00  0.00           C
ATOM   2656  O   PRO A 822      72.090  53.720  68.540  1.00  0.00           O
ATOM   2657  N   ASP A 823      73.660  53.320  70.190  1.00  0.00           N
ATOM   2658  HN  ASP A 823      74.570  53.530  70.540  1.00  0.00           H
ATOM   2659  CA  ASP A 823      73.020  52.150  70.820  1.00  0.00           C
ATOM   2660  HA  ASP A 823      73.940  51.650  71.110  1.00  0.00           H
ATOM   2661  CB  ASP A 823      72.410  52.500  72.250  1.00  0.00           C
ATOM   2662  HB1 ASP A 823      71.330  52.680  72.060  1.00  0.00           H
ATOM   2663  HB2 ASP A 823      72.780  53.520  72.530  1.00  0.00           H
ATOM   2664  CG  ASP A 823      72.540  51.490  73.320  1.00  0.00           C
ATOM   2665  OD1 ASP A 823      72.980  50.320  73.030  1.00  0.00           O
ATOM   2666  OD2 ASP A 823      72.190  51.770  74.460  1.00  0.00           O
ATOM   2667  C   ASP A 823      72.290  51.210  69.970  1.00  0.00           C
ATOM   2668  O   ASP A 823      72.590  50.900  68.790  1.00  0.00           O
ATOM   2669  N   VAL A 824      71.270  50.580  70.570  1.00  0.00           N
ATOM   2670  HN  VAL A 824      71.240  50.450  71.560  1.00  0.00           H
ATOM   2671  CA  VAL A 824      70.260  49.790  69.840  1.00  0.00           C
ATOM   2672  HA  VAL A 824      70.590  48.840  69.450  1.00  0.00           H
ATOM   2673  CB  VAL A 824      69.100  49.480  70.850  1.00  0.00           C
ATOM   2674  HB  VAL A 824      68.390  50.330  70.900  1.00  0.00           H
ATOM   2675  CG1 VAL A 824      68.290  48.300  70.250  1.00  0.00           C
ATOM   2676 HG11 VAL A 824      68.730  47.290  70.240  1.00  0.00           H
ATOM   2677 HG12 VAL A 824      68.010  48.540  69.200  1.00  0.00           H
ATOM   2678 HG13 VAL A 824      67.410  48.120  70.910  1.00  0.00           H
ATOM   2679  CG2 VAL A 824      69.550  49.080  72.250  1.00  0.00           C
ATOM   2680 HG21 VAL A 824      70.270  48.230  72.290  1.00  0.00           H
ATOM   2681 HG22 VAL A 824      68.710  48.800  72.910  1.00  0.00           H
ATOM   2682 HG23 VAL A 824      69.990  49.950  72.780  1.00  0.00           H
ATOM   2683  C   VAL A 824      69.630  50.490  68.620  1.00  0.00           C
ATOM   2684  O   VAL A 824      69.400  49.900  67.580  1.00  0.00           O
ATOM   2685  N   LEU A 825      69.320  51.800  68.730  1.00  0.00           N
ATOM   2686  HN  LEU A 825      69.620  52.230  69.570  1.00  0.00           H
ATOM   2687  CA  LEU A 825      68.650  52.540  67.670  1.00  0.00           C
ATOM   2688  HA  LEU A 825      67.660  52.150  67.450  1.00  0.00           H
ATOM   2689  CB  LEU A 825      68.380  53.990  68.100  1.00  0.00           C
ATOM   2690  HB1 LEU A 825      69.310  54.510  68.440  1.00  0.00           H
ATOM   2691  HB2 LEU A 825      67.690  53.850  68.950  1.00  0.00           H
ATOM   2692  CG  LEU A 825      67.500  54.940  67.180  1.00  0.00           C
ATOM   2693  HG  LEU A 825      68.050  55.000  66.210  1.00  0.00           H
ATOM   2694  CD1 LEU A 825      66.170  54.370  66.820  1.00  0.00           C
ATOM   2695 HD11 LEU A 825      65.470  55.140  66.420  1.00  0.00           H
ATOM   2696 HD12 LEU A 825      65.680  54.000  67.750  1.00  0.00           H
ATOM   2697 HD13 LEU A 825      66.350  53.610  66.030  1.00  0.00           H
ATOM   2698  CD2 LEU A 825      67.420  56.370  67.810  1.00  0.00           C
ATOM   2699 HD21 LEU A 825      68.440  56.750  68.040  1.00  0.00           H
ATOM   2700 HD22 LEU A 825      66.780  56.470  68.720  1.00  0.00           H
ATOM   2701 HD23 LEU A 825      67.090  57.120  67.060  1.00  0.00           H
ATOM   2702  C   LEU A 825      69.360  52.570  66.300  1.00  0.00           C
ATOM   2703  O   LEU A 825      68.760  52.490  65.200  1.00  0.00           O
ATOM   2704  N   PHE A 826      70.710  52.750  66.230  1.00  0.00           N
ATOM   2705  HN  PHE A 826      71.220  52.810  67.090  1.00  0.00           H
ATOM   2706  CA  PHE A 826      71.500  52.770  65.010  1.00  0.00           C
ATOM   2707  HA  PHE A 826      71.220  53.640  64.430  1.00  0.00           H
ATOM   2708  CB  PHE A 826      73.020  52.950  65.360  1.00  0.00           C
ATOM   2709  HB1 PHE A 826      73.390  52.010  65.810  1.00  0.00           H
ATOM   2710  HB2 PHE A 826      73.090  53.710  66.170  1.00  0.00           H
ATOM   2711  CG  PHE A 826      73.870  53.310  64.190  1.00  0.00           C
ATOM   2712  CD1 PHE A 826      74.420  54.620  64.010  1.00  0.00           C
ATOM   2713  HD1 PHE A 826      74.140  55.420  64.670  1.00  0.00           H
ATOM   2714  CE1 PHE A 826      75.340  54.890  62.970  1.00  0.00           C
ATOM   2715  HE1 PHE A 826      75.720  55.840  62.640  1.00  0.00           H
ATOM   2716  CZ  PHE A 826      75.800  53.820  62.210  1.00  0.00           C
ATOM   2717  HZ  PHE A 826      76.490  53.840  61.380  1.00  0.00           H
ATOM   2718  CD2 PHE A 826      74.380  52.280  63.390  1.00  0.00           C
ATOM   2719  HD2 PHE A 826      74.040  51.300  63.660  1.00  0.00           H
ATOM   2720  CE2 PHE A 826      75.340  52.530  62.480  1.00  0.00           C
ATOM   2721  HE2 PHE A 826      75.690  51.780  61.800  1.00  0.00           H
ATOM   2722  C   PHE A 826      71.260  51.580  64.140  1.00  0.00           C
ATOM   2723  O   PHE A 826      71.060  51.740  62.950  1.00  0.00           O
ATOM   2724  N   TRP A 827      71.140  50.430  64.800  1.00  0.00           N
ATOM   2725  HN  TRP A 827      71.230  50.380  65.800  1.00  0.00           H
ATOM   2726  CA  TRP A 827      70.930  49.130  64.150  1.00  0.00           C
ATOM   2727  HA  TRP A 827      71.530  49.080  63.260  1.00  0.00           H
ATOM   2728  CB  TRP A 827      71.350  48.000  65.140  1.00  0.00           C
ATOM   2729  HB1 TRP A 827      70.850  47.060  64.840  1.00  0.00           H
ATOM   2730  HB2 TRP A 827      71.050  48.330  66.160  1.00  0.00           H
ATOM   2731  CG  TRP A 827      72.780  47.650  65.220  1.00  0.00           C
ATOM   2732  CD1 TRP A 827      73.690  47.710  66.270  1.00  0.00           C
ATOM   2733  HD1 TRP A 827      73.470  47.850  67.320  1.00  0.00           H
ATOM   2734  NE1 TRP A 827      74.970  47.460  65.850  1.00  0.00           N
ATOM   2735  HE1 TRP A 827      75.750  47.590  66.410  1.00  0.00           H
ATOM   2736  CE2 TRP A 827      74.930  47.140  64.550  1.00  0.00           C
ATOM   2737  CD2 TRP A 827      73.580  47.330  64.080  1.00  0.00           C
ATOM   2738  CE3 TRP A 827      73.380  47.100  62.750  1.00  0.00           C
ATOM   2739  HE3 TRP A 827      72.410  47.300  62.340  1.00  0.00           H
ATOM   2740  CZ3 TRP A 827      74.410  46.660  61.920  1.00  0.00           C
ATOM   2741  HZ3 TRP A 827      74.180  46.410  60.890  1.00  0.00           H
ATOM   2742  CZ2 TRP A 827      75.890  46.670  63.740  1.00  0.00           C
ATOM   2743  HZ2 TRP A 827      76.930  46.430  63.920  1.00  0.00           H
ATOM   2744  CH2 TRP A 827      75.650  46.360  62.400  1.00  0.00           C
ATOM   2745  HH2 TRP A 827      76.440  46.020  61.760  1.00  0.00           H
ATOM   2746  C   TRP A 827      69.610  48.880  63.520  1.00  0.00           C
ATOM   2747  O   TRP A 827      69.380  48.610  62.350  1.00  0.00           O
ATOM   2748  N   CYS A 828      68.500  49.180  64.290  1.00  0.00           N
ATOM   2749  HN  CYS A 828      68.670  49.400  65.250  1.00  0.00           H
ATOM   2750  CA  CYS A 828      67.140  49.240  63.830  1.00  0.00           C
ATOM   2751  HA  CYS A 828      66.830  48.240  63.580  1.00  0.00           H
ATOM   2752  CB  CYS A 828      66.200  49.930  64.930  1.00  0.00           C
ATOM   2753  HB1 CYS A 828      65.220  50.050  64.420  1.00  0.00           H
ATOM   2754  HB2 CYS A 828      66.510  50.970  65.140  1.00  0.00           H
ATOM   2755  SG  CYS A 828      66.130  48.860  66.460  1.00  0.00           S
ATOM   2756  HG1 CYS A 828      67.350  49.180  66.850  1.00  0.00           H
ATOM   2757  C   CYS A 828      66.970  50.070  62.640  1.00  0.00           C
ATOM   2758  O   CYS A 828      66.410  49.590  61.670  1.00  0.00           O
ATOM   2759  N   VAL A 829      67.570  51.260  62.540  1.00  0.00           N
ATOM   2760  HN  VAL A 829      68.180  51.520  63.280  1.00  0.00           H
ATOM   2761  CA  VAL A 829      67.600  52.210  61.360  1.00  0.00           C
ATOM   2762  HA  VAL A 829      66.600  52.330  60.970  1.00  0.00           H
ATOM   2763  CB  VAL A 829      68.170  53.580  61.860  1.00  0.00           C
ATOM   2764  HB  VAL A 829      69.160  53.330  62.310  1.00  0.00           H
ATOM   2765  CG1 VAL A 829      68.270  54.610  60.760  1.00  0.00           C
ATOM   2766 HG11 VAL A 829      68.760  55.500  61.220  1.00  0.00           H
ATOM   2767 HG12 VAL A 829      67.220  54.830  60.480  1.00  0.00           H
ATOM   2768 HG13 VAL A 829      68.850  54.200  59.910  1.00  0.00           H
ATOM   2769  CG2 VAL A 829      67.190  54.150  63.000  1.00  0.00           C
ATOM   2770 HG21 VAL A 829      66.130  54.130  62.660  1.00  0.00           H
ATOM   2771 HG22 VAL A 829      67.650  55.140  63.170  1.00  0.00           H
ATOM   2772 HG23 VAL A 829      67.320  53.530  63.920  1.00  0.00           H
ATOM   2773  C   VAL A 829      68.400  51.670  60.190  1.00  0.00           C
ATOM   2774  O   VAL A 829      67.860  51.670  59.080  1.00  0.00           O
ATOM   2775  N   ILE A 830      69.720  51.070  60.420  1.00  0.00           N
ATOM   2776  HN  ILE A 830      70.220  51.110  61.290  1.00  0.00           H
ATOM   2777  CA  ILE A 830      70.450  50.350  59.330  1.00  0.00           C
ATOM   2778  HA  ILE A 830      70.480  51.130  58.580  1.00  0.00           H
ATOM   2779  CB  ILE A 830      71.860  49.870  59.780  1.00  0.00           C
ATOM   2780  HB  ILE A 830      71.620  49.380  60.740  1.00  0.00           H
ATOM   2781  CG2 ILE A 830      72.500  48.920  58.780  1.00  0.00           C
ATOM   2782 HG21 ILE A 830      72.690  49.520  57.870  1.00  0.00           H
ATOM   2783 HG22 ILE A 830      71.820  48.080  58.530  1.00  0.00           H
ATOM   2784 HG23 ILE A 830      73.460  48.470  59.140  1.00  0.00           H
ATOM   2785  CG1 ILE A 830      72.710  51.100  60.080  1.00  0.00           C
ATOM   2786 HG11 ILE A 830      73.560  50.740  60.710  1.00  0.00           H
ATOM   2787 HG12 ILE A 830      72.050  51.800  60.630  1.00  0.00           H
ATOM   2788  CD  ILE A 830      73.340  51.850  58.940  1.00  0.00           C
ATOM   2789  HD1 ILE A 830      73.840  52.720  59.420  1.00  0.00           H
ATOM   2790  HD2 ILE A 830      72.470  52.130  58.300  1.00  0.00           H
ATOM   2791  HD3 ILE A 830      74.160  51.370  58.350  1.00  0.00           H
ATOM   2792  C   ILE A 830      69.590  49.160  58.830  1.00  0.00           C
ATOM   2793  O   ILE A 830      69.510  48.920  57.660  1.00  0.00           O
ATOM   2794  N   LEU A 831      68.910  48.460  59.710  1.00  0.00           N
ATOM   2795  HN  LEU A 831      69.040  48.630  60.690  1.00  0.00           H
ATOM   2796  CA  LEU A 831      68.230  47.190  59.340  1.00  0.00           C
ATOM   2797  HA  LEU A 831      68.960  46.620  58.790  1.00  0.00           H
ATOM   2798  CB  LEU A 831      67.790  46.500  60.640  1.00  0.00           C
ATOM   2799  HB1 LEU A 831      67.080  47.090  61.240  1.00  0.00           H
ATOM   2800  HB2 LEU A 831      68.700  46.360  61.250  1.00  0.00           H
ATOM   2801  CG  LEU A 831      67.150  45.120  60.290  1.00  0.00           C
ATOM   2802  HG  LEU A 831      66.220  45.220  59.690  1.00  0.00           H
ATOM   2803  CD1 LEU A 831      68.080  44.260  59.480  1.00  0.00           C
ATOM   2804 HD11 LEU A 831      67.620  43.350  59.020  1.00  0.00           H
ATOM   2805 HD12 LEU A 831      68.880  43.820  60.110  1.00  0.00           H
ATOM   2806 HD13 LEU A 831      68.640  44.810  58.690  1.00  0.00           H
ATOM   2807  CD2 LEU A 831      66.770  44.480  61.590  1.00  0.00           C
ATOM   2808 HD21 LEU A 831      66.230  43.520  61.360  1.00  0.00           H
ATOM   2809 HD22 LEU A 831      66.030  45.140  62.080  1.00  0.00           H
ATOM   2810 HD23 LEU A 831      67.650  44.430  62.250  1.00  0.00           H
ATOM   2811  C   LEU A 831      67.010  47.380  58.390  1.00  0.00           C
ATOM   2812  O   LEU A 831      66.850  46.720  57.380  1.00  0.00           O
ATOM   2813  N   PHE A 832      66.160  48.440  58.710  1.00  0.00           N
ATOM   2814  HN  PHE A 832      66.310  48.840  59.620  1.00  0.00           H
ATOM   2815  CA  PHE A 832      65.070  48.990  57.980  1.00  0.00           C
ATOM   2816  HA  PHE A 832      64.310  48.250  57.800  1.00  0.00           H
ATOM   2817  CB  PHE A 832      64.410  50.050  58.830  1.00  0.00           C
ATOM   2818  HB1 PHE A 832      65.120  50.760  59.300  1.00  0.00           H
ATOM   2819  HB2 PHE A 832      63.780  49.640  59.650  1.00  0.00           H
ATOM   2820  CG  PHE A 832      63.440  50.800  57.970  1.00  0.00           C
ATOM   2821  CD1 PHE A 832      62.210  50.170  57.520  1.00  0.00           C
ATOM   2822  HD1 PHE A 832      62.090  49.100  57.690  1.00  0.00           H
ATOM   2823  CE1 PHE A 832      61.240  50.870  56.820  1.00  0.00           C
ATOM   2824  HE1 PHE A 832      60.450  50.330  56.340  1.00  0.00           H
ATOM   2825  CZ  PHE A 832      61.420  52.330  56.640  1.00  0.00           C
ATOM   2826  HZ  PHE A 832      60.650  52.910  56.170  1.00  0.00           H
ATOM   2827  CD2 PHE A 832      63.520  52.180  57.880  1.00  0.00           C
ATOM   2828  HD2 PHE A 832      64.390  52.680  58.270  1.00  0.00           H
ATOM   2829  CE2 PHE A 832      62.540  52.960  57.210  1.00  0.00           C
ATOM   2830  HE2 PHE A 832      62.710  54.030  57.180  1.00  0.00           H
ATOM   2831  C   PHE A 832      65.500  49.450  56.600  1.00  0.00           C
ATOM   2832  O   PHE A 832      65.070  48.870  55.580  1.00  0.00           O
ATOM   2833  N   PHE A 833      66.450  50.370  56.600  1.00  0.00           N
ATOM   2834  HN  PHE A 833      66.850  50.700  57.450  1.00  0.00           H
ATOM   2835  CA  PHE A 833      67.010  50.850  55.320  1.00  0.00           C
ATOM   2836  HA  PHE A 833      66.160  51.160  54.710  1.00  0.00           H
ATOM   2837  CB  PHE A 833      67.870  52.110  55.650  1.00  0.00           C
ATOM   2838  HB1 PHE A 833      68.620  52.280  54.850  1.00  0.00           H
ATOM   2839  HB2 PHE A 833      68.350  51.950  56.630  1.00  0.00           H
ATOM   2840  CG  PHE A 833      67.030  53.340  55.700  1.00  0.00           C
ATOM   2841  CD1 PHE A 833      66.390  53.710  54.460  1.00  0.00           C
ATOM   2842  HD1 PHE A 833      66.530  53.100  53.580  1.00  0.00           H
ATOM   2843  CE1 PHE A 833      65.360  54.670  54.530  1.00  0.00           C
ATOM   2844  HE1 PHE A 833      64.710  54.680  53.670  1.00  0.00           H
ATOM   2845  CZ  PHE A 833      65.070  55.460  55.650  1.00  0.00           C
ATOM   2846  HZ  PHE A 833      64.210  56.100  55.540  1.00  0.00           H
ATOM   2847  CD2 PHE A 833      66.770  54.130  56.840  1.00  0.00           C
ATOM   2848  HD2 PHE A 833      67.090  53.700  57.780  1.00  0.00           H
ATOM   2849  CE2 PHE A 833      65.780  55.160  56.880  1.00  0.00           C
ATOM   2850  HE2 PHE A 833      65.580  55.700  57.790  1.00  0.00           H
ATOM   2851  C   PHE A 833      67.630  49.720  54.480  1.00  0.00           C
ATOM   2852  O   PHE A 833      67.300  49.540  53.320  1.00  0.00           O
ATOM   2853  N   THR A 834      68.420  48.850  55.100  1.00  0.00           N
ATOM   2854  HN  THR A 834      68.630  48.930  56.060  1.00  0.00           H
ATOM   2855  CA  THR A 834      69.240  47.900  54.380  1.00  0.00           C
ATOM   2856  HA  THR A 834      69.660  48.510  53.610  1.00  0.00           H
ATOM   2857  CB  THR A 834      70.510  47.450  55.070  1.00  0.00           C
ATOM   2858  HB  THR A 834      70.210  46.970  56.030  1.00  0.00           H
ATOM   2859  OG1 THR A 834      71.200  48.680  55.340  1.00  0.00           O
ATOM   2860  HG1 THR A 834      70.840  49.090  56.120  1.00  0.00           H
ATOM   2861  CG2 THR A 834      71.440  46.610  54.250  1.00  0.00           C
ATOM   2862 HG21 THR A 834      71.060  45.690  53.770  1.00  0.00           H
ATOM   2863 HG22 THR A 834      72.380  46.460  54.820  1.00  0.00           H
ATOM   2864 HG23 THR A 834      71.660  47.210  53.340  1.00  0.00           H
ATOM   2865  C   THR A 834      68.410  46.770  53.930  1.00  0.00           C
ATOM   2866  O   THR A 834      68.670  46.240  52.830  1.00  0.00           O
ATOM   2867  N   THR A 835      67.240  46.450  54.530  1.00  0.00           N
ATOM   2868  HN  THR A 835      67.120  46.910  55.410  1.00  0.00           H
ATOM   2869  CA  THR A 835      66.160  45.510  54.090  1.00  0.00           C
ATOM   2870  HA  THR A 835      66.660  44.560  54.020  1.00  0.00           H
ATOM   2871  CB  THR A 835      65.000  45.460  55.170  1.00  0.00           C
ATOM   2872  HB  THR A 835      64.790  46.500  55.510  1.00  0.00           H
ATOM   2873  OG1 THR A 835      65.400  44.680  56.290  1.00  0.00           O
ATOM   2874  HG1 THR A 835      66.060  45.230  56.700  1.00  0.00           H
ATOM   2875  CG2 THR A 835      63.750  44.680  54.610  1.00  0.00           C
ATOM   2876 HG21 THR A 835      63.300  45.370  53.850  1.00  0.00           H
ATOM   2877 HG22 THR A 835      62.860  44.620  55.260  1.00  0.00           H
ATOM   2878 HG23 THR A 835      64.010  43.690  54.190  1.00  0.00           H
ATOM   2879  C   THR A 835      65.540  45.950  52.770  1.00  0.00           C
ATOM   2880  O   THR A 835      65.500  45.110  51.840  1.00  0.00           O
ATOM   2881  N   PHE A 836      65.230  47.240  52.630  1.00  0.00           N
ATOM   2882  HN  PHE A 836      65.350  47.840  53.410  1.00  0.00           H
ATOM   2883  CA  PHE A 836      64.760  47.860  51.410  1.00  0.00           C
ATOM   2884  HA  PHE A 836      63.950  47.330  50.920  1.00  0.00           H
ATOM   2885  CB  PHE A 836      64.270  49.330  51.780  1.00  0.00           C
ATOM   2886  HB1 PHE A 836      64.950  49.650  52.600  1.00  0.00           H
ATOM   2887  HB2 PHE A 836      63.250  49.310  52.220  1.00  0.00           H
ATOM   2888  CG  PHE A 836      64.390  50.370  50.640  1.00  0.00           C
ATOM   2889  CD1 PHE A 836      63.840  50.180  49.360  1.00  0.00           C
ATOM   2890  HD1 PHE A 836      63.350  49.270  49.080  1.00  0.00           H
ATOM   2891  CE1 PHE A 836      63.810  51.220  48.410  1.00  0.00           C
ATOM   2892  HE1 PHE A 836      63.260  51.030  47.500  1.00  0.00           H
ATOM   2893  CZ  PHE A 836      64.450  52.440  48.660  1.00  0.00           C
ATOM   2894  HZ  PHE A 836      64.270  53.330  48.080  1.00  0.00           H
ATOM   2895  CD2 PHE A 836      64.930  51.590  50.960  1.00  0.00           C
ATOM   2896  HD2 PHE A 836      65.310  51.810  51.940  1.00  0.00           H
ATOM   2897  CE2 PHE A 836      65.050  52.600  49.910  1.00  0.00           C
ATOM   2898  HE2 PHE A 836      65.460  53.550  50.200  1.00  0.00           H
ATOM   2899  C   PHE A 836      65.820  47.920  50.290  1.00  0.00           C
ATOM   2900  O   PHE A 836      65.530  47.610  49.130  1.00  0.00           O
ATOM   2901  N   PHE A 837      67.030  48.290  50.690  1.00  0.00           N
ATOM   2902  HN  PHE A 837      67.410  48.540  51.590  1.00  0.00           H
ATOM   2903  CA  PHE A 837      68.190  48.250  49.780  1.00  0.00           C
ATOM   2904  HA  PHE A 837      68.050  48.880  48.920  1.00  0.00           H
ATOM   2905  CB  PHE A 837      69.400  48.900  50.520  1.00  0.00           C
ATOM   2906  HB1 PHE A 837      70.370  48.430  50.260  1.00  0.00           H
ATOM   2907  HB2 PHE A 837      69.340  48.740  51.620  1.00  0.00           H
ATOM   2908  CG  PHE A 837      69.420  50.400  50.220  1.00  0.00           C
ATOM   2909  CD1 PHE A 837      69.250  51.260  51.250  1.00  0.00           C
ATOM   2910  HD1 PHE A 837      69.030  50.870  52.240  1.00  0.00           H
ATOM   2911  CE1 PHE A 837      69.210  52.650  51.040  1.00  0.00           C
ATOM   2912  HE1 PHE A 837      69.070  53.320  51.880  1.00  0.00           H
ATOM   2913  CZ  PHE A 837      69.410  53.140  49.720  1.00  0.00           C
ATOM   2914  HZ  PHE A 837      69.220  54.170  49.440  1.00  0.00           H
ATOM   2915  CD2 PHE A 837      69.760  50.870  48.950  1.00  0.00           C
ATOM   2916  HD2 PHE A 837      70.000  50.140  48.190  1.00  0.00           H
ATOM   2917  CE2 PHE A 837      69.730  52.230  48.680  1.00  0.00           C
ATOM   2918  HE2 PHE A 837      69.630  52.540  47.640  1.00  0.00           H
ATOM   2919  C   PHE A 837      68.560  46.850  49.280  1.00  0.00           C
ATOM   2920  O   PHE A 837      68.790  46.690  48.040  1.00  0.00           O
ATOM   2921  N   LEU A 838      68.570  45.830  50.060  1.00  0.00           N
ATOM   2922  HN  LEU A 838      68.490  45.970  51.040  1.00  0.00           H
ATOM   2923  CA  LEU A 838      68.630  44.470  49.710  1.00  0.00           C
ATOM   2924  HA  LEU A 838      69.530  44.440  49.120  1.00  0.00           H
ATOM   2925  CB  LEU A 838      68.740  43.570  51.010  1.00  0.00           C
ATOM   2926  HB1 LEU A 838      67.840  43.850  51.610  1.00  0.00           H
ATOM   2927  HB2 LEU A 838      69.660  43.900  51.540  1.00  0.00           H
ATOM   2928  CG  LEU A 838      68.800  42.050  50.970  1.00  0.00           C
ATOM   2929  HG  LEU A 838      67.960  41.650  50.360  1.00  0.00           H
ATOM   2930  CD1 LEU A 838      70.040  41.390  50.430  1.00  0.00           C
ATOM   2931 HD11 LEU A 838      70.400  41.780  49.460  1.00  0.00           H
ATOM   2932 HD12 LEU A 838      69.830  40.310  50.290  1.00  0.00           H
ATOM   2933 HD13 LEU A 838      70.990  41.340  51.020  1.00  0.00           H
ATOM   2934  CD2 LEU A 838      68.580  41.570  52.410  1.00  0.00           C
ATOM   2935 HD21 LEU A 838      69.470  41.840  53.020  1.00  0.00           H
ATOM   2936 HD22 LEU A 838      68.300  40.500  52.410  1.00  0.00           H
ATOM   2937 HD23 LEU A 838      67.740  42.060  52.930  1.00  0.00           H
ATOM   2938  C   LEU A 838      67.490  43.960  48.820  1.00  0.00           C
ATOM   2939  O   LEU A 838      67.690  43.370  47.770  1.00  0.00           O
ATOM   2940  N   SER A 839      66.250  44.140  49.280  1.00  0.00           N
ATOM   2941  HN  SER A 839      66.070  44.710  50.080  1.00  0.00           H
ATOM   2942  CA  SER A 839      65.030  43.790  48.570  1.00  0.00           C
ATOM   2943  HA  SER A 839      65.210  42.740  48.420  1.00  0.00           H
ATOM   2944  CB  SER A 839      63.720  43.960  49.430  1.00  0.00           C
ATOM   2945  HB1 SER A 839      63.700  43.200  50.240  1.00  0.00           H
ATOM   2946  HB2 SER A 839      62.800  43.760  48.850  1.00  0.00           H
ATOM   2947  OG  SER A 839      63.570  45.160  50.160  1.00  0.00           O
ATOM   2948  HG1 SER A 839      64.230  45.050  50.850  1.00  0.00           H
ATOM   2949  C   SER A 839      64.780  44.460  47.220  1.00  0.00           C
ATOM   2950  O   SER A 839      64.280  43.840  46.280  1.00  0.00           O
ATOM   2951  N   SER A 840      65.150  45.780  47.050  1.00  0.00           N
ATOM   2952  HN  SER A 840      65.460  46.270  47.860  1.00  0.00           H
ATOM   2953  CA  SER A 840      65.380  46.240  45.700  1.00  0.00           C
ATOM   2954  HA  SER A 840      64.450  46.070  45.190  1.00  0.00           H
ATOM   2955  CB  SER A 840      65.530  47.780  45.670  1.00  0.00           C
ATOM   2956  HB1 SER A 840      64.550  48.180  45.970  1.00  0.00           H
ATOM   2957  HB2 SER A 840      65.650  48.190  44.640  1.00  0.00           H
ATOM   2958  OG  SER A 840      66.550  48.180  46.610  1.00  0.00           O
ATOM   2959  HG1 SER A 840      66.320  47.870  47.490  1.00  0.00           H
ATOM   2960  C   SER A 840      66.470  45.550  44.830  1.00  0.00           C
ATOM   2961  O   SER A 840      66.250  45.250  43.610  1.00  0.00           O
ATOM   2962  N   PHE A 841      67.640  45.190  45.360  1.00  0.00           N
ATOM   2963  HN  PHE A 841      67.810  45.480  46.300  1.00  0.00           H
ATOM   2964  CA  PHE A 841      68.700  44.460  44.740  1.00  0.00           C
ATOM   2965  HA  PHE A 841      68.980  44.920  43.800  1.00  0.00           H
ATOM   2966  CB  PHE A 841      69.950  44.490  45.590  1.00  0.00           C
ATOM   2967  HB1 PHE A 841      69.880  43.810  46.470  1.00  0.00           H
ATOM   2968  HB2 PHE A 841      69.980  45.510  46.040  1.00  0.00           H
ATOM   2969  CG  PHE A 841      71.200  44.270  44.770  1.00  0.00           C
ATOM   2970  CD1 PHE A 841      71.970  43.080  44.910  1.00  0.00           C
ATOM   2971  HD1 PHE A 841      71.660  42.310  45.600  1.00  0.00           H
ATOM   2972  CE1 PHE A 841      73.200  43.000  44.190  1.00  0.00           C
ATOM   2973  HE1 PHE A 841      73.700  42.030  44.180  1.00  0.00           H
ATOM   2974  CZ  PHE A 841      73.650  44.050  43.360  1.00  0.00           C
ATOM   2975  HZ  PHE A 841      74.490  44.060  42.680  1.00  0.00           H
ATOM   2976  CD2 PHE A 841      71.660  45.350  44.020  1.00  0.00           C
ATOM   2977  HD2 PHE A 841      71.150  46.300  44.000  1.00  0.00           H
ATOM   2978  CE2 PHE A 841      72.860  45.180  43.270  1.00  0.00           C
ATOM   2979  HE2 PHE A 841      73.310  46.040  42.800  1.00  0.00           H
ATOM   2980  C   PHE A 841      68.170  43.070  44.340  1.00  0.00           C
ATOM   2981  O   PHE A 841      68.510  42.530  43.320  1.00  0.00           O
ATOM   2982  N   LEU A 842      67.310  42.420  45.200  1.00  0.00           N
ATOM   2983  HN  LEU A 842      67.180  42.890  46.070  1.00  0.00           H
ATOM   2984  CA  LEU A 842      66.600  41.280  44.780  1.00  0.00           C
ATOM   2985  HA  LEU A 842      67.320  40.650  44.290  1.00  0.00           H
ATOM   2986  CB  LEU A 842      65.940  40.460  46.000  1.00  0.00           C
ATOM   2987  HB1 LEU A 842      65.330  39.620  45.600  1.00  0.00           H
ATOM   2988  HB2 LEU A 842      65.260  41.140  46.560  1.00  0.00           H
ATOM   2989  CG  LEU A 842      66.940  39.950  47.020  1.00  0.00           C
ATOM   2990  HG  LEU A 842      67.480  40.840  47.430  1.00  0.00           H
ATOM   2991  CD1 LEU A 842      66.330  39.210  48.230  1.00  0.00           C
ATOM   2992 HD11 LEU A 842      65.740  38.340  47.860  1.00  0.00           H
ATOM   2993 HD12 LEU A 842      65.610  39.890  48.730  1.00  0.00           H
ATOM   2994 HD13 LEU A 842      67.110  38.940  48.970  1.00  0.00           H
ATOM   2995  CD2 LEU A 842      67.950  39.030  46.430  1.00  0.00           C
ATOM   2996 HD21 LEU A 842      67.650  38.090  45.920  1.00  0.00           H
ATOM   2997 HD22 LEU A 842      68.730  38.680  47.140  1.00  0.00           H
ATOM   2998 HD23 LEU A 842      68.440  39.620  45.630  1.00  0.00           H
ATOM   2999  C   LEU A 842      65.590  41.540  43.630  1.00  0.00           C
ATOM   3000  O   LEU A 842      65.530  40.880  42.630  1.00  0.00           O
ATOM   3001  N   LYS A 843      64.750  42.660  43.770  1.00  0.00           N
ATOM   3002  HN  LYS A 843      64.550  43.050  44.670  1.00  0.00           H
ATOM   3003  CA  LYS A 843      63.750  43.030  42.820  1.00  0.00           C
ATOM   3004  HA  LYS A 843      63.040  42.230  42.710  1.00  0.00           H
ATOM   3005  CB  LYS A 843      62.830  44.280  43.220  1.00  0.00           C
ATOM   3006  HB1 LYS A 843      63.500  45.160  43.370  1.00  0.00           H
ATOM   3007  HB2 LYS A 843      62.550  43.950  44.240  1.00  0.00           H
ATOM   3008  CG  LYS A 843      61.570  44.600  42.400  1.00  0.00           C
ATOM   3009  HG1 LYS A 843      61.190  43.600  42.120  1.00  0.00           H
ATOM   3010  HG2 LYS A 843      61.890  45.080  41.440  1.00  0.00           H
ATOM   3011  CD  LYS A 843      60.520  45.490  43.060  1.00  0.00           C
ATOM   3012  HD1 LYS A 843      61.090  46.300  43.550  1.00  0.00           H
ATOM   3013  HD2 LYS A 843      59.900  45.000  43.840  1.00  0.00           H
ATOM   3014  CE  LYS A 843      59.580  46.100  42.000  1.00  0.00           C
ATOM   3015  HE1 LYS A 843      60.150  46.550  41.160  1.00  0.00           H
ATOM   3016  HE2 LYS A 843      58.950  46.900  42.460  1.00  0.00           H
ATOM   3017  NZ  LYS A 843      58.770  45.160  41.360  1.00  0.00           N
ATOM   3018  HZ1 LYS A 843      59.400  44.610  40.740  1.00  0.00           H
ATOM   3019  HZ2 LYS A 843      58.060  45.600  40.750  1.00  0.00           H
ATOM   3020  HZ3 LYS A 843      58.280  44.480  41.970  1.00  0.00           H
ATOM   3021  C   LYS A 843      64.240  43.170  41.440  1.00  0.00           C
ATOM   3022  O   LYS A 843      63.610  42.580  40.550  1.00  0.00           O
ATOM   3023  N   GLN A 844      65.350  43.860  41.180  1.00  0.00           N
ATOM   3024  HN  GLN A 844      65.780  44.310  41.960  1.00  0.00           H
ATOM   3025  CA  GLN A 844      65.920  44.000  39.870  1.00  0.00           C
ATOM   3026  HA  GLN A 844      65.130  43.650  39.220  1.00  0.00           H
ATOM   3027  CB  GLN A 844      66.420  45.460  39.620  1.00  0.00           C
ATOM   3028  HB1 GLN A 844      66.770  45.500  38.570  1.00  0.00           H
ATOM   3029  HB2 GLN A 844      67.330  45.560  40.240  1.00  0.00           H
ATOM   3030  CG  GLN A 844      65.400  46.590  39.940  1.00  0.00           C
ATOM   3031  HG1 GLN A 844      65.780  47.520  39.440  1.00  0.00           H
ATOM   3032  HG2 GLN A 844      65.410  46.760  41.040  1.00  0.00           H
ATOM   3033  CD  GLN A 844      64.040  46.410  39.330  1.00  0.00           C
ATOM   3034  OE1 GLN A 844      63.980  45.780  38.270  1.00  0.00           O
ATOM   3035  NE2 GLN A 844      63.000  47.020  39.970  1.00  0.00           N
ATOM   3036 HE21 GLN A 844      62.080  47.080  39.580  1.00  0.00           H
ATOM   3037 HE22 GLN A 844      63.240  47.500  40.820  1.00  0.00           H
ATOM   3038  C   GLN A 844      66.920  42.970  39.420  1.00  0.00           C
ATOM   3039  O   GLN A 844      67.550  43.060  38.390  1.00  0.00           O
ATOM   3040  N   PHE A 845      67.120  41.880  40.250  1.00  0.00           N
ATOM   3041  HN  PHE A 845      66.550  41.920  41.070  1.00  0.00           H
ATOM   3042  CA  PHE A 845      68.000  40.630  40.090  1.00  0.00           C
ATOM   3043  HA  PHE A 845      69.010  40.990  40.030  1.00  0.00           H
ATOM   3044  CB  PHE A 845      68.030  39.680  41.380  1.00  0.00           C
ATOM   3045  HB1 PHE A 845      67.020  39.210  41.380  1.00  0.00           H
ATOM   3046  HB2 PHE A 845      68.180  40.180  42.360  1.00  0.00           H
ATOM   3047  CG  PHE A 845      68.950  38.560  41.240  1.00  0.00           C
ATOM   3048  CD1 PHE A 845      68.550  37.300  40.700  1.00  0.00           C
ATOM   3049  HD1 PHE A 845      67.550  37.180  40.300  1.00  0.00           H
ATOM   3050  CE1 PHE A 845      69.400  36.140  40.770  1.00  0.00           C
ATOM   3051  HE1 PHE A 845      69.020  35.210  40.390  1.00  0.00           H
ATOM   3052  CZ  PHE A 845      70.660  36.280  41.340  1.00  0.00           C
ATOM   3053  HZ  PHE A 845      71.350  35.460  41.230  1.00  0.00           H
ATOM   3054  CD2 PHE A 845      70.230  38.650  41.740  1.00  0.00           C
ATOM   3055  HD2 PHE A 845      70.590  39.600  42.120  1.00  0.00           H
ATOM   3056  CE2 PHE A 845      71.100  37.560  41.760  1.00  0.00           C
ATOM   3057  HE2 PHE A 845      72.140  37.690  42.030  1.00  0.00           H
ATOM   3058  C   PHE A 845      67.620  39.990  38.790  1.00  0.00           C
ATOM   3059  O   PHE A 845      68.490  39.580  37.940  1.00  0.00           O
ATOM   3060  N   LYS A 846      66.300  39.930  38.550  1.00  0.00           N
ATOM   3061  HN  LYS A 846      65.640  39.900  39.300  1.00  0.00           H
ATOM   3062  CA  LYS A 846      65.650  39.600  37.370  1.00  0.00           C
ATOM   3063  HA  LYS A 846      65.650  38.510  37.330  1.00  0.00           H
ATOM   3064  CB  LYS A 846      64.210  39.880  37.370  1.00  0.00           C
ATOM   3065  HB1 LYS A 846      64.070  40.990  37.370  1.00  0.00           H
ATOM   3066  HB2 LYS A 846      63.760  39.420  38.260  1.00  0.00           H
ATOM   3067  CG  LYS A 846      63.430  39.500  36.040  1.00  0.00           C
ATOM   3068  HG1 LYS A 846      63.830  38.560  35.590  1.00  0.00           H
ATOM   3069  HG2 LYS A 846      63.530  40.390  35.380  1.00  0.00           H
ATOM   3070  CD  LYS A 846      61.930  39.390  36.280  1.00  0.00           C
ATOM   3071  HD1 LYS A 846      61.510  39.280  35.250  1.00  0.00           H
ATOM   3072  HD2 LYS A 846      61.630  40.410  36.580  1.00  0.00           H
ATOM   3073  CE  LYS A 846      61.480  38.320  37.270  1.00  0.00           C
ATOM   3074  HE1 LYS A 846      61.820  38.560  38.300  1.00  0.00           H
ATOM   3075  HE2 LYS A 846      61.830  37.290  37.040  1.00  0.00           H
ATOM   3076  NZ  LYS A 846      60.040  38.110  37.270  1.00  0.00           N
ATOM   3077  HZ1 LYS A 846      59.730  37.470  36.510  1.00  0.00           H
ATOM   3078  HZ2 LYS A 846      59.500  39.000  37.220  1.00  0.00           H
ATOM   3079  HZ3 LYS A 846      59.860  37.720  38.220  1.00  0.00           H
ATOM   3080  C   LYS A 846      66.380  40.010  36.040  1.00  0.00           C
ATOM   3081  O   LYS A 846      66.310  39.400  34.990  1.00  0.00           O
ATOM   3082  N   THR A 847      67.130  41.170  36.090  1.00  0.00           N
ATOM   3083  HN  THR A 847      67.230  41.710  36.920  1.00  0.00           H
ATOM   3084  CA  THR A 847      67.550  41.860  34.840  1.00  0.00           C
ATOM   3085  HA  THR A 847      67.170  41.350  33.970  1.00  0.00           H
ATOM   3086  CB  THR A 847      67.010  43.280  34.800  1.00  0.00           C
ATOM   3087  HB  THR A 847      67.140  43.780  33.820  1.00  0.00           H
ATOM   3088  OG1 THR A 847      67.640  44.040  35.910  1.00  0.00           O
ATOM   3089  HG1 THR A 847      67.420  43.560  36.710  1.00  0.00           H
ATOM   3090  CG2 THR A 847      65.460  43.290  35.120  1.00  0.00           C
ATOM   3091 HG21 THR A 847      65.260  43.210  36.200  1.00  0.00           H
ATOM   3092 HG22 THR A 847      64.910  42.470  34.620  1.00  0.00           H
ATOM   3093 HG23 THR A 847      65.050  44.270  34.780  1.00  0.00           H
ATOM   3094  C   THR A 847      69.040  41.850  34.760  1.00  0.00           C
ATOM   3095  O   THR A 847      69.680  42.380  33.820  1.00  0.00           O
ATOM   3096  N   LYS A 848      69.760  41.250  35.760  1.00  0.00           N
ATOM   3097  HN  LYS A 848      69.240  40.830  36.490  1.00  0.00           H
ATOM   3098  CA  LYS A 848      71.140  41.130  35.870  1.00  0.00           C
ATOM   3099  HA  LYS A 848      71.630  42.040  35.540  1.00  0.00           H
ATOM   3100  CB  LYS A 848      71.560  40.940  37.330  1.00  0.00           C
ATOM   3101  HB1 LYS A 848      72.660  40.870  37.470  1.00  0.00           H
ATOM   3102  HB2 LYS A 848      71.080  39.980  37.640  1.00  0.00           H
ATOM   3103  CG  LYS A 848      71.140  42.110  38.260  1.00  0.00           C
ATOM   3104  HG1 LYS A 848      71.730  41.940  39.180  1.00  0.00           H
ATOM   3105  HG2 LYS A 848      70.080  42.060  38.570  1.00  0.00           H
ATOM   3106  CD  LYS A 848      71.460  43.550  37.660  1.00  0.00           C
ATOM   3107  HD1 LYS A 848      71.030  43.670  36.650  1.00  0.00           H
ATOM   3108  HD2 LYS A 848      72.550  43.650  37.470  1.00  0.00           H
ATOM   3109  CE  LYS A 848      71.060  44.810  38.570  1.00  0.00           C
ATOM   3110  HE1 LYS A 848      69.990  44.660  38.810  1.00  0.00           H
ATOM   3111  HE2 LYS A 848      71.030  45.830  38.120  1.00  0.00           H
ATOM   3112  NZ  LYS A 848      71.640  44.920  39.870  1.00  0.00           N
ATOM   3113  HZ1 LYS A 848      72.660  45.110  39.740  1.00  0.00           H
ATOM   3114  HZ2 LYS A 848      71.520  44.080  40.460  1.00  0.00           H
ATOM   3115  HZ3 LYS A 848      71.190  45.730  40.340  1.00  0.00           H
ATOM   3116  C   LYS A 848      71.690  40.040  34.990  1.00  0.00           C
ATOM   3117  O   LYS A 848      71.070  39.720  34.020  1.00  0.00           O
ATOM   3118  N   ARG A 849      72.940  39.580  35.170  1.00  0.00           N
ATOM   3119  HN  ARG A 849      73.600  40.040  35.740  1.00  0.00           H
ATOM   3120  CA  ARG A 849      73.470  38.520  34.360  1.00  0.00           C
ATOM   3121  HA  ARG A 849      72.840  38.110  33.600  1.00  0.00           H
ATOM   3122  CB  ARG A 849      74.770  39.010  33.690  1.00  0.00           C
ATOM   3123  HB1 ARG A 849      75.340  38.190  33.210  1.00  0.00           H
ATOM   3124  HB2 ARG A 849      75.450  39.460  34.440  1.00  0.00           H
ATOM   3125  CG  ARG A 849      74.650  40.130  32.670  1.00  0.00           C
ATOM   3126  HG1 ARG A 849      75.700  40.250  32.320  1.00  0.00           H
ATOM   3127  HG2 ARG A 849      74.280  41.060  33.130  1.00  0.00           H
ATOM   3128  CD  ARG A 849      73.770  39.810  31.470  1.00  0.00           C
ATOM   3129  HD1 ARG A 849      73.890  40.460  30.580  1.00  0.00           H
ATOM   3130  HD2 ARG A 849      72.710  39.800  31.810  1.00  0.00           H
ATOM   3131  NE  ARG A 849      74.000  38.410  31.090  1.00  0.00           N
ATOM   3132  HE  ARG A 849      74.890  38.060  31.370  1.00  0.00           H
ATOM   3133  CZ  ARG A 849      73.220  37.500  30.540  1.00  0.00           C
ATOM   3134  NH1 ARG A 849      73.550  36.260  30.550  1.00  0.00           N
ATOM   3135 HH11 ARG A 849      74.420  35.820  30.780  1.00  0.00           H
ATOM   3136 HH12 ARG A 849      72.810  35.680  30.220  1.00  0.00           H
ATOM   3137  NH2 ARG A 849      72.020  37.800  30.130  1.00  0.00           N
ATOM   3138 HH21 ARG A 849      71.970  38.800  30.030  1.00  0.00           H
ATOM   3139 HH22 ARG A 849      71.290  37.200  29.790  1.00  0.00           H
ATOM   3140  C   ARG A 849      73.620  37.140  35.000  1.00  0.00           C
ATOM   3141  O   ARG A 849      73.970  36.330  34.120  1.00  0.00           O
ATOM   3142  N   TYR A 850      73.270  36.990  36.270  1.00  0.00           N
ATOM   3143  HN  TYR A 850      73.010  37.740  36.860  1.00  0.00           H
ATOM   3144  CA  TYR A 850      73.350  35.730  36.930  1.00  0.00           C
ATOM   3145  HA  TYR A 850      74.310  35.260  36.790  1.00  0.00           H
ATOM   3146  CB  TYR A 850      73.100  35.960  38.470  1.00  0.00           C
ATOM   3147  HB1 TYR A 850      73.420  35.020  38.970  1.00  0.00           H
ATOM   3148  HB2 TYR A 850      72.010  36.190  38.540  1.00  0.00           H
ATOM   3149  CG  TYR A 850      73.940  37.080  38.970  1.00  0.00           C
ATOM   3150  CD1 TYR A 850      73.370  38.400  39.140  1.00  0.00           C
ATOM   3151  HD1 TYR A 850      72.300  38.450  38.980  1.00  0.00           H
ATOM   3152  CE1 TYR A 850      74.190  39.490  39.420  1.00  0.00           C
ATOM   3153  HE1 TYR A 850      73.850  40.520  39.440  1.00  0.00           H
ATOM   3154  CZ  TYR A 850      75.580  39.340  39.600  1.00  0.00           C
ATOM   3155  OH  TYR A 850      76.320  40.540  39.730  1.00  0.00           O
ATOM   3156  HH  TYR A 850      75.660  41.220  39.590  1.00  0.00           H
ATOM   3157  CD2 TYR A 850      75.350  36.970  39.130  1.00  0.00           C
ATOM   3158  HD2 TYR A 850      75.780  35.990  38.970  1.00  0.00           H
ATOM   3159  CE2 TYR A 850      76.140  38.060  39.520  1.00  0.00           C
ATOM   3160  HE2 TYR A 850      77.210  37.920  39.640  1.00  0.00           H
ATOM   3161  C   TYR A 850      72.390  34.610  36.380  1.00  0.00           C
ATOM   3162  O   TYR A 850      71.200  34.840  36.030  1.00  0.00           O
ATOM   3163  N   PHE A 851      72.960  33.350  36.270  1.00  0.00           N
ATOM   3164  HN  PHE A 851      73.940  33.190  36.400  1.00  0.00           H
ATOM   3165  CA  PHE A 851      72.170  32.130  35.980  1.00  0.00           C
ATOM   3166  HA  PHE A 851      72.770  31.240  35.950  1.00  0.00           H
ATOM   3167  CB  PHE A 851      71.260  31.940  37.200  1.00  0.00           C
ATOM   3168  HB1 PHE A 851      70.500  31.120  37.080  1.00  0.00           H
ATOM   3169  HB2 PHE A 851      70.620  32.830  37.380  1.00  0.00           H
ATOM   3170  CG  PHE A 851      71.810  31.790  38.600  1.00  0.00           C
ATOM   3171  CD1 PHE A 851      71.480  32.610  39.660  1.00  0.00           C
ATOM   3172  HD1 PHE A 851      70.750  33.400  39.530  1.00  0.00           H
ATOM   3173  CE1 PHE A 851      71.970  32.370  40.910  1.00  0.00           C
ATOM   3174  HE1 PHE A 851      71.800  33.050  41.720  1.00  0.00           H
ATOM   3175  CZ  PHE A 851      72.860  31.310  41.180  1.00  0.00           C
ATOM   3176  HZ  PHE A 851      73.240  31.180  42.180  1.00  0.00           H
ATOM   3177  CD2 PHE A 851      72.550  30.630  38.900  1.00  0.00           C
ATOM   3178  HD2 PHE A 851      72.630  29.890  38.120  1.00  0.00           H
ATOM   3179  CE2 PHE A 851      73.150  30.430  40.180  1.00  0.00           C
ATOM   3180  HE2 PHE A 851      73.710  29.500  40.230  1.00  0.00           H
ATOM   3181  C   PHE A 851      71.360  32.040  34.690  1.00  0.00           C
ATOM   3182  O   PHE A 851      71.250  32.970  33.890  1.00  0.00           O
ATOM   3183  N   PRO A 852      70.810  30.900  34.340  1.00  0.00           N
ATOM   3184  CD  PRO A 852      71.310  29.580  34.640  1.00  0.00           C
ATOM   3185  HD1 PRO A 852      70.800  29.380  35.620  1.00  0.00           H
ATOM   3186  HD2 PRO A 852      72.420  29.630  34.720  1.00  0.00           H
ATOM   3187  CA  PRO A 852      69.740  30.850  33.350  1.00  0.00           C
ATOM   3188  HA  PRO A 852      70.250  31.220  32.470  1.00  0.00           H
ATOM   3189  CB  PRO A 852      69.360  29.320  33.340  1.00  0.00           C
ATOM   3190  HB1 PRO A 852      69.050  29.040  32.310  1.00  0.00           H
ATOM   3191  HB2 PRO A 852      68.590  29.140  34.120  1.00  0.00           H
ATOM   3192  CG  PRO A 852      70.680  28.640  33.720  1.00  0.00           C
ATOM   3193  HG1 PRO A 852      70.490  27.740  34.330  1.00  0.00           H
ATOM   3194  HG2 PRO A 852      71.240  28.490  32.770  1.00  0.00           H
ATOM   3195  C   PRO A 852      68.540  31.790  33.640  1.00  0.00           C
ATOM   3196  O   PRO A 852      68.270  32.040  34.830  1.00  0.00           O
ATOM   3197  N   THR A 853      67.770  32.140  32.640  1.00  0.00           N
ATOM   3198  HN  THR A 853      68.010  31.910  31.700  1.00  0.00           H
ATOM   3199  CA  THR A 853      66.720  33.150  32.750  1.00  0.00           C
ATOM   3200  HA  THR A 853      67.210  34.020  33.130  1.00  0.00           H
ATOM   3201  CB  THR A 853      66.040  33.540  31.420  1.00  0.00           C
ATOM   3202  HB  THR A 853      65.620  32.610  30.980  1.00  0.00           H
ATOM   3203  OG1 THR A 853      67.010  34.010  30.550  1.00  0.00           O
ATOM   3204  HG1 THR A 853      67.630  33.290  30.470  1.00  0.00           H
ATOM   3205  CG2 THR A 853      64.970  34.630  31.510  1.00  0.00           C
ATOM   3206 HG21 THR A 853      65.310  35.570  32.010  1.00  0.00           H
ATOM   3207 HG22 THR A 853      64.100  34.250  32.080  1.00  0.00           H
ATOM   3208 HG23 THR A 853      64.540  35.050  30.570  1.00  0.00           H
ATOM   3209  C   THR A 853      65.640  32.830  33.730  1.00  0.00           C
ATOM   3210  O   THR A 853      65.420  33.690  34.560  1.00  0.00           O
ATOM   3211  N   LYS A 854      65.130  31.590  33.780  1.00  0.00           N
ATOM   3212  HN  LYS A 854      65.360  30.930  33.080  1.00  0.00           H
ATOM   3213  CA  LYS A 854      64.160  31.210  34.730  1.00  0.00           C
ATOM   3214  HA  LYS A 854      63.350  31.910  34.640  1.00  0.00           H
ATOM   3215  CB  LYS A 854      63.620  29.820  34.460  1.00  0.00           C
ATOM   3216  HB1 LYS A 854      63.190  29.340  35.370  1.00  0.00           H
ATOM   3217  HB2 LYS A 854      64.440  29.130  34.160  1.00  0.00           H
ATOM   3218  CG  LYS A 854      62.530  29.760  33.360  1.00  0.00           C
ATOM   3219  HG1 LYS A 854      62.310  28.710  33.110  1.00  0.00           H
ATOM   3220  HG2 LYS A 854      63.110  30.060  32.450  1.00  0.00           H
ATOM   3221  CD  LYS A 854      61.200  30.510  33.690  1.00  0.00           C
ATOM   3222  HD1 LYS A 854      61.410  31.600  33.620  1.00  0.00           H
ATOM   3223  HD2 LYS A 854      60.820  30.210  34.690  1.00  0.00           H
ATOM   3224  CE  LYS A 854      60.120  30.270  32.670  1.00  0.00           C
ATOM   3225  HE1 LYS A 854      59.190  30.860  32.870  1.00  0.00           H
ATOM   3226  HE2 LYS A 854      59.790  29.220  32.770  1.00  0.00           H
ATOM   3227  NZ  LYS A 854      60.570  30.400  31.310  1.00  0.00           N
ATOM   3228  HZ1 LYS A 854      59.830  30.630  30.630  1.00  0.00           H
ATOM   3229  HZ2 LYS A 854      61.150  29.630  30.910  1.00  0.00           H
ATOM   3230  HZ3 LYS A 854      61.210  31.220  31.260  1.00  0.00           H
ATOM   3231  C   LYS A 854      64.730  31.230  36.140  1.00  0.00           C
ATOM   3232  O   LYS A 854      64.070  31.730  37.060  1.00  0.00           O
ATOM   3233  N   VAL A 855      65.940  30.750  36.320  1.00  0.00           N
ATOM   3234  HN  VAL A 855      66.480  30.370  35.570  1.00  0.00           H
ATOM   3235  CA  VAL A 855      66.570  30.830  37.640  1.00  0.00           C
ATOM   3236  HA  VAL A 855      65.950  30.330  38.360  1.00  0.00           H
ATOM   3237  CB  VAL A 855      67.850  29.990  37.690  1.00  0.00           C
ATOM   3238  HB  VAL A 855      68.580  30.400  36.960  1.00  0.00           H
ATOM   3239  CG1 VAL A 855      68.530  30.110  39.090  1.00  0.00           C
ATOM   3240 HG11 VAL A 855      68.940  31.150  39.130  1.00  0.00           H
ATOM   3241 HG12 VAL A 855      69.390  29.410  39.170  1.00  0.00           H
ATOM   3242 HG13 VAL A 855      67.850  29.850  39.920  1.00  0.00           H
ATOM   3243  CG2 VAL A 855      67.520  28.470  37.460  1.00  0.00           C
ATOM   3244 HG21 VAL A 855      67.110  28.230  36.450  1.00  0.00           H
ATOM   3245 HG22 VAL A 855      66.760  28.190  38.230  1.00  0.00           H
ATOM   3246 HG23 VAL A 855      68.440  27.860  37.510  1.00  0.00           H
ATOM   3247  C   VAL A 855      66.800  32.270  38.110  1.00  0.00           C
ATOM   3248  O   VAL A 855      66.550  32.630  39.300  1.00  0.00           O
ATOM   3249  N   ARG A 856      67.270  33.190  37.240  1.00  0.00           N
ATOM   3250  HN  ARG A 856      67.550  32.920  36.320  1.00  0.00           H
ATOM   3251  CA  ARG A 856      67.430  34.630  37.430  1.00  0.00           C
ATOM   3252  HA  ARG A 856      68.160  34.810  38.200  1.00  0.00           H
ATOM   3253  CB  ARG A 856      67.770  35.280  36.050  1.00  0.00           C
ATOM   3254  HB1 ARG A 856      66.830  35.390  35.480  1.00  0.00           H
ATOM   3255  HB2 ARG A 856      68.490  34.640  35.480  1.00  0.00           H
ATOM   3256  CG  ARG A 856      68.530  36.630  36.110  1.00  0.00           C
ATOM   3257  HG1 ARG A 856      69.540  36.530  36.550  1.00  0.00           H
ATOM   3258  HG2 ARG A 856      68.000  37.410  36.700  1.00  0.00           H
ATOM   3259  CD  ARG A 856      68.860  37.210  34.730  1.00  0.00           C
ATOM   3260  HD1 ARG A 856      69.390  38.150  35.010  1.00  0.00           H
ATOM   3261  HD2 ARG A 856      67.880  37.400  34.260  1.00  0.00           H
ATOM   3262  NE  ARG A 856      69.790  36.230  34.090  1.00  0.00           N
ATOM   3263  HE  ARG A 856      70.400  35.730  34.720  1.00  0.00           H
ATOM   3264  CZ  ARG A 856      69.880  35.990  32.730  1.00  0.00           C
ATOM   3265  NH1 ARG A 856      69.350  36.860  31.930  1.00  0.00           N
ATOM   3266 HH11 ARG A 856      69.180  37.770  32.330  1.00  0.00           H
ATOM   3267 HH12 ARG A 856      69.510  36.730  30.960  1.00  0.00           H
ATOM   3268  NH2 ARG A 856      70.400  34.940  32.230  1.00  0.00           N
ATOM   3269 HH21 ARG A 856      70.850  35.090  31.350  1.00  0.00           H
ATOM   3270 HH22 ARG A 856      70.750  34.360  32.960  1.00  0.00           H
ATOM   3271  C   ARG A 856      66.050  35.140  37.930  1.00  0.00           C
ATOM   3272  O   ARG A 856      65.870  35.830  38.930  1.00  0.00           O
ATOM   3273  N   SER A 857      64.920  34.770  37.260  1.00  0.00           N
ATOM   3274  HN  SER A 857      64.970  34.120  36.510  1.00  0.00           H
ATOM   3275  CA  SER A 857      63.570  35.180  37.620  1.00  0.00           C
ATOM   3276  HA  SER A 857      63.500  36.260  37.600  1.00  0.00           H
ATOM   3277  CB  SER A 857      62.550  34.760  36.550  1.00  0.00           C
ATOM   3278  HB1 SER A 857      61.530  35.090  36.870  1.00  0.00           H
ATOM   3279  HB2 SER A 857      62.520  33.650  36.450  1.00  0.00           H
ATOM   3280  OG  SER A 857      62.930  35.470  35.320  1.00  0.00           O
ATOM   3281  HG1 SER A 857      63.560  34.890  34.910  1.00  0.00           H
ATOM   3282  C   SER A 857      63.150  34.580  38.970  1.00  0.00           C
ATOM   3283  O   SER A 857      62.540  35.270  39.760  1.00  0.00           O
ATOM   3284  N   THR A 858      63.430  33.240  39.180  1.00  0.00           N
ATOM   3285  HN  THR A 858      64.040  32.870  38.490  1.00  0.00           H
ATOM   3286  CA  THR A 858      62.960  32.500  40.390  1.00  0.00           C
ATOM   3287  HA  THR A 858      61.880  32.460  40.430  1.00  0.00           H
ATOM   3288  CB  THR A 858      63.450  31.110  40.420  1.00  0.00           C
ATOM   3289  HB  THR A 858      64.550  31.070  40.230  1.00  0.00           H
ATOM   3290  OG1 THR A 858      62.970  30.470  39.220  1.00  0.00           O
ATOM   3291  HG1 THR A 858      63.650  30.660  38.580  1.00  0.00           H
ATOM   3292  CG2 THR A 858      63.180  30.150  41.580  1.00  0.00           C
ATOM   3293 HG21 THR A 858      62.130  29.920  41.820  1.00  0.00           H
ATOM   3294 HG22 THR A 858      63.690  30.450  42.530  1.00  0.00           H
ATOM   3295 HG23 THR A 858      63.580  29.160  41.280  1.00  0.00           H
ATOM   3296  C   THR A 858      63.500  32.990  41.690  1.00  0.00           C
ATOM   3297  O   THR A 858      62.700  33.090  42.630  1.00  0.00           O
ATOM   3298  N   ILE A 859      64.810  33.370  41.780  1.00  0.00           N
ATOM   3299  HN  ILE A 859      65.310  33.340  40.910  1.00  0.00           H
ATOM   3300  CA  ILE A 859      65.390  34.050  42.870  1.00  0.00           C
ATOM   3301  HA  ILE A 859      65.130  33.530  43.790  1.00  0.00           H
ATOM   3302  CB  ILE A 859      66.920  33.880  42.780  1.00  0.00           C
ATOM   3303  HB  ILE A 859      67.240  34.260  41.780  1.00  0.00           H
ATOM   3304  CG2 ILE A 859      67.640  34.740  43.890  1.00  0.00           C
ATOM   3305 HG21 ILE A 859      67.230  34.690  44.930  1.00  0.00           H
ATOM   3306 HG22 ILE A 859      67.460  35.790  43.580  1.00  0.00           H
ATOM   3307 HG23 ILE A 859      68.710  34.460  43.950  1.00  0.00           H
ATOM   3308  CG1 ILE A 859      67.270  32.410  43.060  1.00  0.00           C
ATOM   3309 HG11 ILE A 859      66.470  31.650  42.890  1.00  0.00           H
ATOM   3310 HG12 ILE A 859      67.640  32.440  44.100  1.00  0.00           H
ATOM   3311  CD  ILE A 859      68.480  32.070  42.260  1.00  0.00           C
ATOM   3312  HD1 ILE A 859      68.310  32.220  41.180  1.00  0.00           H
ATOM   3313  HD2 ILE A 859      68.800  31.010  42.400  1.00  0.00           H
ATOM   3314  HD3 ILE A 859      69.360  32.680  42.570  1.00  0.00           H
ATOM   3315  C   ILE A 859      64.850  35.470  43.060  1.00  0.00           C
ATOM   3316  O   ILE A 859      64.860  36.030  44.160  1.00  0.00           O
ATOM   3317  N   SER A 860      64.470  36.180  41.970  1.00  0.00           N
ATOM   3318  HN  SER A 860      64.570  35.800  41.060  1.00  0.00           H
ATOM   3319  CA  SER A 860      64.100  37.550  42.060  1.00  0.00           C
ATOM   3320  HA  SER A 860      64.640  38.190  42.740  1.00  0.00           H
ATOM   3321  CB  SER A 860      64.460  38.140  40.700  1.00  0.00           C
ATOM   3322  HB1 SER A 860      63.870  37.580  39.960  1.00  0.00           H
ATOM   3323  HB2 SER A 860      65.550  37.900  40.590  1.00  0.00           H
ATOM   3324  OG  SER A 860      64.240  39.590  40.610  1.00  0.00           O
ATOM   3325  HG1 SER A 860      64.470  40.020  41.440  1.00  0.00           H
ATOM   3326  C   SER A 860      62.590  37.710  42.320  1.00  0.00           C
ATOM   3327  O   SER A 860      62.160  38.800  42.700  1.00  0.00           O
ATOM   3328  N   ASP A 861      61.740  36.680  42.170  1.00  0.00           N
ATOM   3329  HN  ASP A 861      62.110  35.880  41.710  1.00  0.00           H
ATOM   3330  CA  ASP A 861      60.300  36.700  42.470  1.00  0.00           C
ATOM   3331  HA  ASP A 861      59.950  37.720  42.600  1.00  0.00           H
ATOM   3332  CB  ASP A 861      59.410  36.100  41.390  1.00  0.00           C
ATOM   3333  HB1 ASP A 861      58.370  36.240  41.750  1.00  0.00           H
ATOM   3334  HB2 ASP A 861      59.650  35.010  41.290  1.00  0.00           H
ATOM   3335  CG  ASP A 861      59.390  36.780  40.020  1.00  0.00           C
ATOM   3336  OD1 ASP A 861      59.180  38.020  39.910  1.00  0.00           O
ATOM   3337  OD2 ASP A 861      59.580  36.030  38.990  1.00  0.00           O
ATOM   3338  C   ASP A 861      59.940  36.110  43.800  1.00  0.00           C
ATOM   3339  O   ASP A 861      58.850  36.210  44.310  1.00  0.00           O
ATOM   3340  N   PHE A 862      60.950  35.540  44.490  1.00  0.00           N
ATOM   3341  HN  PHE A 862      61.830  35.630  44.020  1.00  0.00           H
ATOM   3342  CA  PHE A 862      60.990  34.870  45.750  1.00  0.00           C
ATOM   3343  HA  PHE A 862      60.010  34.690  46.170  1.00  0.00           H
ATOM   3344  CB  PHE A 862      61.930  33.630  45.540  1.00  0.00           C
ATOM   3345  HB1 PHE A 862      63.010  33.860  45.510  1.00  0.00           H
ATOM   3346  HB2 PHE A 862      61.690  33.030  44.630  1.00  0.00           H
ATOM   3347  CG  PHE A 862      61.780  32.600  46.640  1.00  0.00           C
ATOM   3348  CD1 PHE A 862      60.490  32.230  47.170  1.00  0.00           C
ATOM   3349  HD1 PHE A 862      59.650  32.750  46.740  1.00  0.00           H
ATOM   3350  CE1 PHE A 862      60.350  31.110  47.980  1.00  0.00           C
ATOM   3351  HE1 PHE A 862      59.330  30.860  48.230  1.00  0.00           H
ATOM   3352  CZ  PHE A 862      61.470  30.450  48.450  1.00  0.00           C
ATOM   3353  HZ  PHE A 862      61.350  29.550  49.040  1.00  0.00           H
ATOM   3354  CD2 PHE A 862      62.890  31.850  47.000  1.00  0.00           C
ATOM   3355  HD2 PHE A 862      63.870  31.990  46.540  1.00  0.00           H
ATOM   3356  CE2 PHE A 862      62.750  30.750  47.900  1.00  0.00           C
ATOM   3357  HE2 PHE A 862      63.670  30.250  48.160  1.00  0.00           H
ATOM   3358  C   PHE A 862      61.590  35.830  46.730  1.00  0.00           C
ATOM   3359  O   PHE A 862      61.970  35.470  47.830  1.00  0.00           O
ATOM   3360  N   ALA A 863      61.750  37.100  46.280  1.00  0.00           N
ATOM   3361  HN  ALA A 863      61.340  37.390  45.430  1.00  0.00           H
ATOM   3362  CA  ALA A 863      62.470  38.220  46.880  1.00  0.00           C
ATOM   3363  HA  ALA A 863      63.490  37.940  47.070  1.00  0.00           H
ATOM   3364  CB  ALA A 863      62.410  39.420  45.970  1.00  0.00           C
ATOM   3365  HB1 ALA A 863      63.060  39.160  45.120  1.00  0.00           H
ATOM   3366  HB2 ALA A 863      62.770  40.390  46.400  1.00  0.00           H
ATOM   3367  HB3 ALA A 863      61.400  39.740  45.630  1.00  0.00           H
ATOM   3368  C   ALA A 863      61.950  38.620  48.250  1.00  0.00           C
ATOM   3369  O   ALA A 863      62.690  38.790  49.180  1.00  0.00           O
ATOM   3370  N   VAL A 864      60.620  38.690  48.430  1.00  0.00           N
ATOM   3371  HN  VAL A 864      59.970  38.610  47.670  1.00  0.00           H
ATOM   3372  CA  VAL A 864      60.110  39.010  49.820  1.00  0.00           C
ATOM   3373  HA  VAL A 864      60.620  39.860  50.250  1.00  0.00           H
ATOM   3374  CB  VAL A 864      58.590  39.300  49.870  1.00  0.00           C
ATOM   3375  HB  VAL A 864      58.010  38.420  49.520  1.00  0.00           H
ATOM   3376  CG1 VAL A 864      58.140  39.610  51.360  1.00  0.00           C
ATOM   3377 HG11 VAL A 864      57.210  40.200  51.380  1.00  0.00           H
ATOM   3378 HG12 VAL A 864      59.000  40.090  51.870  1.00  0.00           H
ATOM   3379 HG13 VAL A 864      58.030  38.720  52.020  1.00  0.00           H
ATOM   3380  CG2 VAL A 864      58.390  40.530  48.940  1.00  0.00           C
ATOM   3381 HG21 VAL A 864      58.450  40.350  47.840  1.00  0.00           H
ATOM   3382 HG22 VAL A 864      59.130  41.330  49.170  1.00  0.00           H
ATOM   3383 HG23 VAL A 864      57.410  41.020  49.100  1.00  0.00           H
ATOM   3384  C   VAL A 864      60.430  37.970  50.860  1.00  0.00           C
ATOM   3385  O   VAL A 864      61.010  38.280  51.890  1.00  0.00           O
ATOM   3386  N   PHE A 865      60.230  36.680  50.580  1.00  0.00           N
ATOM   3387  HN  PHE A 865      59.750  36.440  49.740  1.00  0.00           H
ATOM   3388  CA  PHE A 865      60.760  35.530  51.300  1.00  0.00           C
ATOM   3389  HA  PHE A 865      60.380  35.520  52.310  1.00  0.00           H
ATOM   3390  CB  PHE A 865      60.360  34.170  50.590  1.00  0.00           C
ATOM   3391  HB1 PHE A 865      60.640  34.220  49.520  1.00  0.00           H
ATOM   3392  HB2 PHE A 865      59.260  34.030  50.690  1.00  0.00           H
ATOM   3393  CG  PHE A 865      60.920  32.950  51.300  1.00  0.00           C
ATOM   3394  CD1 PHE A 865      60.130  32.180  52.180  1.00  0.00           C
ATOM   3395  HD1 PHE A 865      59.150  32.540  52.430  1.00  0.00           H
ATOM   3396  CE1 PHE A 865      60.680  30.990  52.660  1.00  0.00           C
ATOM   3397  HE1 PHE A 865      60.000  30.400  53.270  1.00  0.00           H
ATOM   3398  CZ  PHE A 865      61.910  30.530  52.330  1.00  0.00           C
ATOM   3399  HZ  PHE A 865      62.340  29.620  52.710  1.00  0.00           H
ATOM   3400  CD2 PHE A 865      62.140  32.430  50.850  1.00  0.00           C
ATOM   3401  HD2 PHE A 865      62.560  32.820  49.940  1.00  0.00           H
ATOM   3402  CE2 PHE A 865      62.640  31.250  51.390  1.00  0.00           C
ATOM   3403  HE2 PHE A 865      63.630  30.890  51.140  1.00  0.00           H
ATOM   3404  C   PHE A 865      62.200  35.600  51.650  1.00  0.00           C
ATOM   3405  O   PHE A 865      62.600  35.500  52.800  1.00  0.00           O
ATOM   3406  N   LEU A 866      63.150  35.720  50.690  1.00  0.00           N
ATOM   3407  HN  LEU A 866      62.870  35.920  49.750  1.00  0.00           H
ATOM   3408  CA  LEU A 866      64.540  35.590  50.770  1.00  0.00           C
ATOM   3409  HA  LEU A 866      64.780  34.680  51.300  1.00  0.00           H
ATOM   3410  CB  LEU A 866      65.240  35.500  49.320  1.00  0.00           C
ATOM   3411  HB1 LEU A 866      66.350  35.650  49.420  1.00  0.00           H
ATOM   3412  HB2 LEU A 866      64.980  36.350  48.660  1.00  0.00           H
ATOM   3413  CG  LEU A 866      65.230  34.220  48.480  1.00  0.00           C
ATOM   3414  HG  LEU A 866      64.180  33.900  48.270  1.00  0.00           H
ATOM   3415  CD1 LEU A 866      65.870  34.440  47.110  1.00  0.00           C
ATOM   3416 HD11 LEU A 866      65.100  35.030  46.570  1.00  0.00           H
ATOM   3417 HD12 LEU A 866      66.030  33.450  46.640  1.00  0.00           H
ATOM   3418 HD13 LEU A 866      66.780  35.070  47.170  1.00  0.00           H
ATOM   3419  CD2 LEU A 866      65.940  33.150  49.280  1.00  0.00           C
ATOM   3420 HD21 LEU A 866      65.880  32.190  48.730  1.00  0.00           H
ATOM   3421 HD22 LEU A 866      65.400  33.030  50.260  1.00  0.00           H
ATOM   3422 HD23 LEU A 866      67.010  33.420  49.400  1.00  0.00           H
ATOM   3423  C   LEU A 866      65.130  36.700  51.560  1.00  0.00           C
ATOM   3424  O   LEU A 866      66.100  36.500  52.250  1.00  0.00           O
ATOM   3425  N   THR A 867      64.630  37.950  51.350  1.00  0.00           N
ATOM   3426  HN  THR A 867      63.810  37.980  50.800  1.00  0.00           H
ATOM   3427  CA  THR A 867      65.030  39.160  52.160  1.00  0.00           C
ATOM   3428  HA  THR A 867      66.090  39.270  51.980  1.00  0.00           H
ATOM   3429  CB  THR A 867      64.130  40.350  51.860  1.00  0.00           C
ATOM   3430  HB  THR A 867      63.090  39.970  51.860  1.00  0.00           H
ATOM   3431  OG1 THR A 867      64.380  40.810  50.560  1.00  0.00           O
ATOM   3432  HG1 THR A 867      64.050  40.080  50.030  1.00  0.00           H
ATOM   3433  CG2 THR A 867      64.370  41.610  52.860  1.00  0.00           C
ATOM   3434 HG21 THR A 867      64.390  41.390  53.950  1.00  0.00           H
ATOM   3435 HG22 THR A 867      63.540  42.350  52.780  1.00  0.00           H
ATOM   3436 HG23 THR A 867      65.340  42.100  52.630  1.00  0.00           H
ATOM   3437  C   THR A 867      64.980  38.910  53.630  1.00  0.00           C
ATOM   3438  O   THR A 867      65.880  39.190  54.420  1.00  0.00           O
ATOM   3439  N   ILE A 868      63.790  38.420  54.050  1.00  0.00           N
ATOM   3440  HN  ILE A 868      63.120  38.030  53.420  1.00  0.00           H
ATOM   3441  CA  ILE A 868      63.540  38.050  55.420  1.00  0.00           C
ATOM   3442  HA  ILE A 868      63.710  38.880  56.090  1.00  0.00           H
ATOM   3443  CB  ILE A 868      62.030  37.800  55.610  1.00  0.00           C
ATOM   3444  HB  ILE A 868      61.720  36.950  54.980  1.00  0.00           H
ATOM   3445  CG2 ILE A 868      61.590  37.390  57.030  1.00  0.00           C
ATOM   3446 HG21 ILE A 868      61.440  38.150  57.820  1.00  0.00           H
ATOM   3447 HG22 ILE A 868      62.300  36.610  57.390  1.00  0.00           H
ATOM   3448 HG23 ILE A 868      60.600  36.890  57.010  1.00  0.00           H
ATOM   3449  CG1 ILE A 868      61.230  39.070  55.190  1.00  0.00           C
ATOM   3450 HG11 ILE A 868      61.390  39.310  54.110  1.00  0.00           H
ATOM   3451 HG12 ILE A 868      61.450  39.990  55.790  1.00  0.00           H
ATOM   3452  CD  ILE A 868      59.700  38.700  55.080  1.00  0.00           C
ATOM   3453  HD1 ILE A 868      59.320  38.340  56.060  1.00  0.00           H
ATOM   3454  HD2 ILE A 868      59.480  37.940  54.300  1.00  0.00           H
ATOM   3455  HD3 ILE A 868      59.080  39.580  54.780  1.00  0.00           H
ATOM   3456  C   ILE A 868      64.450  36.990  55.900  1.00  0.00           C
ATOM   3457  O   ILE A 868      65.080  37.160  56.990  1.00  0.00           O
ATOM   3458  N   VAL A 869      64.590  36.000  55.140  1.00  0.00           N
ATOM   3459  HN  VAL A 869      64.150  36.060  54.250  1.00  0.00           H
ATOM   3460  CA  VAL A 869      65.470  34.870  55.430  1.00  0.00           C
ATOM   3461  HA  VAL A 869      65.230  34.430  56.390  1.00  0.00           H
ATOM   3462  CB  VAL A 869      65.290  33.880  54.310  1.00  0.00           C
ATOM   3463  HB  VAL A 869      65.280  34.360  53.310  1.00  0.00           H
ATOM   3464  CG1 VAL A 869      66.340  32.840  54.030  1.00  0.00           C
ATOM   3465 HG11 VAL A 869      67.330  33.260  53.730  1.00  0.00           H
ATOM   3466 HG12 VAL A 869      66.020  32.060  53.320  1.00  0.00           H
ATOM   3467 HG13 VAL A 869      66.480  32.330  55.010  1.00  0.00           H
ATOM   3468  CG2 VAL A 869      63.910  33.240  54.620  1.00  0.00           C
ATOM   3469 HG21 VAL A 869      63.090  33.970  54.780  1.00  0.00           H
ATOM   3470 HG22 VAL A 869      64.040  32.670  55.560  1.00  0.00           H
ATOM   3471 HG23 VAL A 869      63.630  32.520  53.830  1.00  0.00           H
ATOM   3472  C   VAL A 869      66.930  35.330  55.580  1.00  0.00           C
ATOM   3473  O   VAL A 869      67.580  34.910  56.510  1.00  0.00           O
ATOM   3474  N   ILE A 870      67.510  36.200  54.690  1.00  0.00           N
ATOM   3475  HN  ILE A 870      67.020  36.560  53.900  1.00  0.00           H
ATOM   3476  CA  ILE A 870      68.890  36.690  54.800  1.00  0.00           C
ATOM   3477  HA  ILE A 870      69.540  35.820  54.810  1.00  0.00           H
ATOM   3478  CB  ILE A 870      69.360  37.530  53.650  1.00  0.00           C
ATOM   3479  HB  ILE A 870      68.640  38.360  53.510  1.00  0.00           H
ATOM   3480  CG2 ILE A 870      70.720  38.090  53.950  1.00  0.00           C
ATOM   3481 HG21 ILE A 870      70.770  38.820  54.790  1.00  0.00           H
ATOM   3482 HG22 ILE A 870      71.200  38.570  53.060  1.00  0.00           H
ATOM   3483 HG23 ILE A 870      71.470  37.300  54.110  1.00  0.00           H
ATOM   3484  CG1 ILE A 870      69.480  36.630  52.430  1.00  0.00           C
ATOM   3485 HG11 ILE A 870      68.670  35.880  52.330  1.00  0.00           H
ATOM   3486 HG12 ILE A 870      70.400  36.020  52.530  1.00  0.00           H
ATOM   3487  CD  ILE A 870      69.360  37.510  51.140  1.00  0.00           C
ATOM   3488  HD1 ILE A 870      68.400  38.050  51.210  1.00  0.00           H
ATOM   3489  HD2 ILE A 870      69.600  37.030  50.170  1.00  0.00           H
ATOM   3490  HD3 ILE A 870      70.050  38.380  51.200  1.00  0.00           H
ATOM   3491  C   ILE A 870      69.110  37.400  56.170  1.00  0.00           C
ATOM   3492  O   ILE A 870      70.130  37.250  56.800  1.00  0.00           O
ATOM   3493  N   MET A 871      68.220  38.330  56.550  1.00  0.00           N
ATOM   3494  HN  MET A 871      67.520  38.490  55.850  1.00  0.00           H
ATOM   3495  CA  MET A 871      68.290  39.110  57.780  1.00  0.00           C
ATOM   3496  HA  MET A 871      69.230  39.630  57.940  1.00  0.00           H
ATOM   3497  CB  MET A 871      67.340  40.330  57.680  1.00  0.00           C
ATOM   3498  HB1 MET A 871      67.360  40.840  58.670  1.00  0.00           H
ATOM   3499  HB2 MET A 871      66.330  39.880  57.560  1.00  0.00           H
ATOM   3500  CG  MET A 871      67.580  41.360  56.540  1.00  0.00           C
ATOM   3501  HG1 MET A 871      66.780  42.110  56.690  1.00  0.00           H
ATOM   3502  HG2 MET A 871      67.430  40.960  55.520  1.00  0.00           H
ATOM   3503  SD  MET A 871      69.220  42.180  56.710  1.00  0.00           S
ATOM   3504  CE  MET A 871      68.790  43.650  55.670  1.00  0.00           C
ATOM   3505  HE1 MET A 871      68.120  44.330  56.240  1.00  0.00           H
ATOM   3506  HE2 MET A 871      68.370  43.310  54.700  1.00  0.00           H
ATOM   3507  HE3 MET A 871      69.660  44.290  55.420  1.00  0.00           H
ATOM   3508  C   MET A 871      68.130  38.260  59.090  1.00  0.00           C
ATOM   3509  O   MET A 871      68.810  38.470  60.090  1.00  0.00           O
ATOM   3510  N   VAL A 872      67.180  37.290  59.090  1.00  0.00           N
ATOM   3511  HN  VAL A 872      66.560  37.180  58.310  1.00  0.00           H
ATOM   3512  CA  VAL A 872      66.920  36.310  60.150  1.00  0.00           C
ATOM   3513  HA  VAL A 872      66.890  36.800  61.120  1.00  0.00           H
ATOM   3514  CB  VAL A 872      65.610  35.520  60.080  1.00  0.00           C
ATOM   3515  HB  VAL A 872      65.540  34.880  59.170  1.00  0.00           H
ATOM   3516  CG1 VAL A 872      65.350  34.520  61.280  1.00  0.00           C
ATOM   3517 HG11 VAL A 872      64.990  35.030  62.200  1.00  0.00           H
ATOM   3518 HG12 VAL A 872      66.250  33.920  61.520  1.00  0.00           H
ATOM   3519 HG13 VAL A 872      64.560  33.790  60.980  1.00  0.00           H
ATOM   3520  CG2 VAL A 872      64.560  36.600  60.050  1.00  0.00           C
ATOM   3521 HG21 VAL A 872      64.810  37.500  59.450  1.00  0.00           H
ATOM   3522 HG22 VAL A 872      64.460  36.890  61.120  1.00  0.00           H
ATOM   3523 HG23 VAL A 872      63.610  36.150  59.670  1.00  0.00           H
ATOM   3524  C   VAL A 872      68.110  35.420  60.380  1.00  0.00           C
ATOM   3525  O   VAL A 872      68.520  35.160  61.510  1.00  0.00           O
ATOM   3526  N   THR A 873      68.740  35.000  59.330  1.00  0.00           N
ATOM   3527  HN  THR A 873      68.400  35.200  58.410  1.00  0.00           H
ATOM   3528  CA  THR A 873      69.940  34.150  59.360  1.00  0.00           C
ATOM   3529  HA  THR A 873      69.660  33.250  59.880  1.00  0.00           H
ATOM   3530  CB  THR A 873      70.330  33.740  57.940  1.00  0.00           C
ATOM   3531  HB  THR A 873      70.500  34.660  57.340  1.00  0.00           H
ATOM   3532  OG1 THR A 873      69.320  32.960  57.320  1.00  0.00           O
ATOM   3533  HG1 THR A 873      68.720  33.650  57.020  1.00  0.00           H
ATOM   3534  CG2 THR A 873      71.690  32.860  57.930  1.00  0.00           C
ATOM   3535 HG21 THR A 873      72.470  33.430  58.470  1.00  0.00           H
ATOM   3536 HG22 THR A 873      72.020  32.710  56.880  1.00  0.00           H
ATOM   3537 HG23 THR A 873      71.470  31.930  58.490  1.00  0.00           H
ATOM   3538  C   THR A 873      71.110  34.750  60.150  1.00  0.00           C
ATOM   3539  O   THR A 873      71.740  34.160  61.040  1.00  0.00           O
ATOM   3540  N   ILE A 874      71.390  36.040  59.810  1.00  0.00           N
ATOM   3541  HN  ILE A 874      70.750  36.550  59.230  1.00  0.00           H
ATOM   3542  CA  ILE A 874      72.440  36.850  60.540  1.00  0.00           C
ATOM   3543  HA  ILE A 874      73.300  36.210  60.540  1.00  0.00           H
ATOM   3544  CB  ILE A 874      72.860  38.140  59.710  1.00  0.00           C
ATOM   3545  HB  ILE A 874      73.730  38.510  60.280  1.00  0.00           H
ATOM   3546  CG2 ILE A 874      73.440  37.650  58.330  1.00  0.00           C
ATOM   3547 HG21 ILE A 874      73.900  38.530  57.830  1.00  0.00           H
ATOM   3548 HG22 ILE A 874      72.570  37.300  57.740  1.00  0.00           H
ATOM   3549 HG23 ILE A 874      74.150  36.800  58.410  1.00  0.00           H
ATOM   3550  CG1 ILE A 874      71.690  39.200  59.630  1.00  0.00           C
ATOM   3551 HG11 ILE A 874      71.400  39.530  60.660  1.00  0.00           H
ATOM   3552 HG12 ILE A 874      70.780  38.750  59.160  1.00  0.00           H
ATOM   3553  CD  ILE A 874      72.070  40.410  58.730  1.00  0.00           C
ATOM   3554  HD1 ILE A 874      72.950  40.880  59.210  1.00  0.00           H
ATOM   3555  HD2 ILE A 874      71.210  41.110  58.760  1.00  0.00           H
ATOM   3556  HD3 ILE A 874      72.400  40.140  57.700  1.00  0.00           H
ATOM   3557  C   ILE A 874      72.030  37.150  61.970  1.00  0.00           C
ATOM   3558  O   ILE A 874      72.770  36.780  62.860  1.00  0.00           O
ATOM   3559  N   ASP A 875      70.790  37.520  62.220  1.00  0.00           N
ATOM   3560  HN  ASP A 875      70.200  37.780  61.470  1.00  0.00           H
ATOM   3561  CA  ASP A 875      70.300  37.650  63.580  1.00  0.00           C
ATOM   3562  HA  ASP A 875      70.970  38.420  63.930  1.00  0.00           H
ATOM   3563  CB  ASP A 875      68.840  38.170  63.530  1.00  0.00           C
ATOM   3564  HB1 ASP A 875      68.170  37.400  63.090  1.00  0.00           H
ATOM   3565  HB2 ASP A 875      68.690  39.130  62.990  1.00  0.00           H
ATOM   3566  CG  ASP A 875      68.250  38.370  64.920  1.00  0.00           C
ATOM   3567  OD1 ASP A 875      68.870  39.070  65.760  1.00  0.00           O
ATOM   3568  OD2 ASP A 875      67.150  37.750  65.200  1.00  0.00           O
ATOM   3569  C   ASP A 875      70.330  36.360  64.390  1.00  0.00           C
ATOM   3570  O   ASP A 875      70.660  36.330  65.600  1.00  0.00           O
ATOM   3571  N   TYR A 876      69.930  35.240  63.860  1.00  0.00           N
ATOM   3572  HN  TYR A 876      69.420  35.250  62.990  1.00  0.00           H
ATOM   3573  CA  TYR A 876      70.130  33.950  64.470  1.00  0.00           C
ATOM   3574  HA  TYR A 876      69.660  33.950  65.440  1.00  0.00           H
ATOM   3575  CB  TYR A 876      69.420  32.830  63.640  1.00  0.00           C
ATOM   3576  HB1 TYR A 876      69.840  32.800  62.620  1.00  0.00           H
ATOM   3577  HB2 TYR A 876      68.330  33.020  63.520  1.00  0.00           H
ATOM   3578  CG  TYR A 876      69.560  31.460  64.240  1.00  0.00           C
ATOM   3579  CD1 TYR A 876      68.900  31.140  65.420  1.00  0.00           C
ATOM   3580  HD1 TYR A 876      68.260  31.870  65.910  1.00  0.00           H
ATOM   3581  CE1 TYR A 876      68.970  29.870  65.900  1.00  0.00           C
ATOM   3582  HE1 TYR A 876      68.460  29.610  66.810  1.00  0.00           H
ATOM   3583  CZ  TYR A 876      69.700  28.890  65.220  1.00  0.00           C
ATOM   3584  OH  TYR A 876      69.840  27.560  65.750  1.00  0.00           O
ATOM   3585  HH  TYR A 876      69.040  27.290  66.210  1.00  0.00           H
ATOM   3586  CD2 TYR A 876      70.320  30.540  63.540  1.00  0.00           C
ATOM   3587  HD2 TYR A 876      70.860  30.810  62.630  1.00  0.00           H
ATOM   3588  CE2 TYR A 876      70.310  29.220  63.990  1.00  0.00           C
ATOM   3589  HE2 TYR A 876      70.850  28.540  63.370  1.00  0.00           H
ATOM   3590  C   TYR A 876      71.570  33.570  64.720  1.00  0.00           C
ATOM   3591  O   TYR A 876      71.940  33.280  65.830  1.00  0.00           O
ATOM   3592  N   LEU A 877      72.490  33.690  63.730  1.00  0.00           N
ATOM   3593  HN  LEU A 877      72.290  33.980  62.800  1.00  0.00           H
ATOM   3594  CA  LEU A 877      73.930  33.430  63.930  1.00  0.00           C
ATOM   3595  HA  LEU A 877      73.980  32.490  64.450  1.00  0.00           H
ATOM   3596  CB  LEU A 877      74.650  33.290  62.560  1.00  0.00           C
ATOM   3597  HB1 LEU A 877      75.730  33.070  62.720  1.00  0.00           H
ATOM   3598  HB2 LEU A 877      74.470  34.190  61.940  1.00  0.00           H
ATOM   3599  CG  LEU A 877      74.080  32.080  61.740  1.00  0.00           C
ATOM   3600  HG  LEU A 877      73.040  32.280  61.410  1.00  0.00           H
ATOM   3601  CD1 LEU A 877      74.780  32.000  60.400  1.00  0.00           C
ATOM   3602 HD11 LEU A 877      75.880  32.100  60.540  1.00  0.00           H
ATOM   3603 HD12 LEU A 877      74.460  32.860  59.780  1.00  0.00           H
ATOM   3604 HD13 LEU A 877      74.480  31.060  59.890  1.00  0.00           H
ATOM   3605  CD2 LEU A 877      74.130  30.720  62.510  1.00  0.00           C
ATOM   3606 HD21 LEU A 877      74.790  30.840  63.390  1.00  0.00           H
ATOM   3607 HD22 LEU A 877      74.420  29.870  61.850  1.00  0.00           H
ATOM   3608 HD23 LEU A 877      73.140  30.510  62.960  1.00  0.00           H
ATOM   3609  C   LEU A 877      74.640  34.440  64.820  1.00  0.00           C
ATOM   3610  O   LEU A 877      75.420  34.050  65.630  1.00  0.00           O
ATOM   3611  N   VAL A 878      74.500  35.750  64.610  1.00  0.00           N
ATOM   3612  HN  VAL A 878      73.780  36.000  63.970  1.00  0.00           H
ATOM   3613  CA  VAL A 878      75.300  36.810  65.250  1.00  0.00           C
ATOM   3614  HA  VAL A 878      76.090  36.440  65.880  1.00  0.00           H
ATOM   3615  CB  VAL A 878      75.920  37.770  64.240  1.00  0.00           C
ATOM   3616  HB  VAL A 878      75.120  38.120  63.540  1.00  0.00           H
ATOM   3617  CG1 VAL A 878      76.450  39.080  64.920  1.00  0.00           C
ATOM   3618 HG11 VAL A 878      75.740  39.660  65.540  1.00  0.00           H
ATOM   3619 HG12 VAL A 878      76.900  39.800  64.200  1.00  0.00           H
ATOM   3620 HG13 VAL A 878      77.160  38.670  65.670  1.00  0.00           H
ATOM   3621  CG2 VAL A 878      76.910  37.000  63.410  1.00  0.00           C
ATOM   3622 HG21 VAL A 878      77.730  36.620  64.030  1.00  0.00           H
ATOM   3623 HG22 VAL A 878      77.140  37.710  62.570  1.00  0.00           H
ATOM   3624 HG23 VAL A 878      76.410  36.100  63.000  1.00  0.00           H
ATOM   3625  C   VAL A 878      74.460  37.580  66.280  1.00  0.00           C
ATOM   3626  O   VAL A 878      75.010  38.020  67.330  1.00  0.00           O
ATOM   3627  N   GLY A 879      73.060  37.660  66.080  1.00  0.00           N
ATOM   3628  HN  GLY A 879      72.610  37.180  65.340  1.00  0.00           H
ATOM   3629  CA  GLY A 879      72.230  38.510  66.840  1.00  0.00           C
ATOM   3630  HA1 GLY A 879      72.630  38.430  67.840  1.00  0.00           H
ATOM   3631  HA2 GLY A 879      71.160  38.340  66.760  1.00  0.00           H
ATOM   3632  C   GLY A 879      72.350  39.900  66.210  1.00  0.00           C
ATOM   3633  O   GLY A 879      73.360  40.610  66.300  1.00  0.00           O
ATOM   3634  N   VAL A 880      71.240  40.410  65.720  1.00  0.00           N
ATOM   3635  HN  VAL A 880      70.410  39.880  65.810  1.00  0.00           H
ATOM   3636  CA  VAL A 880      71.100  41.810  65.280  1.00  0.00           C
ATOM   3637  HA  VAL A 880      72.080  42.240  65.170  1.00  0.00           H
ATOM   3638  CB  VAL A 880      70.570  41.890  63.910  1.00  0.00           C
ATOM   3639  HB  VAL A 880      69.590  41.360  63.760  1.00  0.00           H
ATOM   3640  CG1 VAL A 880      70.380  43.290  63.410  1.00  0.00           C
ATOM   3641 HG11 VAL A 880      71.280  43.880  63.710  1.00  0.00           H
ATOM   3642 HG12 VAL A 880      69.530  43.790  63.900  1.00  0.00           H
ATOM   3643 HG13 VAL A 880      70.200  43.300  62.310  1.00  0.00           H
ATOM   3644  CG2 VAL A 880      71.590  41.290  62.880  1.00  0.00           C
ATOM   3645 HG21 VAL A 880      71.770  40.220  63.100  1.00  0.00           H
ATOM   3646 HG22 VAL A 880      72.550  41.850  62.940  1.00  0.00           H
ATOM   3647 HG23 VAL A 880      71.180  41.360  61.850  1.00  0.00           H
ATOM   3648  C   VAL A 880      70.170  42.720  66.290  1.00  0.00           C
ATOM   3649  O   VAL A 880      68.970  42.470  66.370  1.00  0.00           O
ATOM   3650  N   PRO A 881      70.640  43.720  66.920  1.00  0.00           N
ATOM   3651  CD  PRO A 881      72.030  44.090  66.950  1.00  0.00           C
ATOM   3652  HD1 PRO A 881      72.190  44.770  66.080  1.00  0.00           H
ATOM   3653  HD2 PRO A 881      72.760  43.250  66.940  1.00  0.00           H
ATOM   3654  CA  PRO A 881      69.820  44.690  67.690  1.00  0.00           C
ATOM   3655  HA  PRO A 881      69.400  44.180  68.540  1.00  0.00           H
ATOM   3656  CB  PRO A 881      70.850  45.710  68.240  1.00  0.00           C
ATOM   3657  HB1 PRO A 881      70.680  46.120  69.260  1.00  0.00           H
ATOM   3658  HB2 PRO A 881      70.900  46.520  67.490  1.00  0.00           H
ATOM   3659  CG  PRO A 881      72.200  44.970  68.140  1.00  0.00           C
ATOM   3660  HG1 PRO A 881      73.050  45.670  67.960  1.00  0.00           H
ATOM   3661  HG2 PRO A 881      72.330  44.370  69.070  1.00  0.00           H
ATOM   3662  C   PRO A 881      68.640  45.280  66.860  1.00  0.00           C
ATOM   3663  O   PRO A 881      68.860  45.740  65.760  1.00  0.00           O
ATOM   3664  N   SER A 882      67.420  45.230  67.430  1.00  0.00           N
ATOM   3665  HN  SER A 882      67.350  44.950  68.390  1.00  0.00           H
ATOM   3666  CA  SER A 882      66.130  45.390  66.710  1.00  0.00           C
ATOM   3667  HA  SER A 882      65.840  46.430  66.760  1.00  0.00           H
ATOM   3668  CB  SER A 882      66.170  44.940  65.230  1.00  0.00           C
ATOM   3669  HB1 SER A 882      65.160  44.770  64.820  1.00  0.00           H
ATOM   3670  HB2 SER A 882      66.750  44.000  65.170  1.00  0.00           H
ATOM   3671  OG  SER A 882      66.520  46.070  64.490  1.00  0.00           O
ATOM   3672  HG1 SER A 882      67.460  46.140  64.700  1.00  0.00           H
ATOM   3673  C   SER A 882      65.100  44.500  67.440  1.00  0.00           C
ATOM   3674  O   SER A 882      65.390  43.420  67.920  1.00  0.00           O
ATOM   3675  N   PRO A 883      63.860  44.980  67.610  1.00  0.00           N
ATOM   3676  CD  PRO A 883      63.480  46.410  67.460  1.00  0.00           C
ATOM   3677  HD1 PRO A 883      63.670  46.750  66.430  1.00  0.00           H
ATOM   3678  HD2 PRO A 883      64.090  47.060  68.120  1.00  0.00           H
ATOM   3679  CA  PRO A 883      62.920  44.310  68.440  1.00  0.00           C
ATOM   3680  HA  PRO A 883      63.440  43.780  69.240  1.00  0.00           H
ATOM   3681  CB  PRO A 883      62.000  45.390  68.980  1.00  0.00           C
ATOM   3682  HB1 PRO A 883      62.240  45.800  69.980  1.00  0.00           H
ATOM   3683  HB2 PRO A 883      60.980  44.970  69.170  1.00  0.00           H
ATOM   3684  CG  PRO A 883      62.050  46.490  67.960  1.00  0.00           C
ATOM   3685  HG1 PRO A 883      61.440  46.260  67.070  1.00  0.00           H
ATOM   3686  HG2 PRO A 883      61.800  47.510  68.330  1.00  0.00           H
ATOM   3687  C   PRO A 883      62.170  43.310  67.600  1.00  0.00           C
ATOM   3688  O   PRO A 883      62.070  43.460  66.380  1.00  0.00           O
ATOM   3689  N   LYS A 884      61.700  42.150  68.200  1.00  0.00           N
ATOM   3690  HN  LYS A 884      61.890  41.990  69.180  1.00  0.00           H
ATOM   3691  CA  LYS A 884      61.150  41.020  67.480  1.00  0.00           C
ATOM   3692  HA  LYS A 884      61.550  40.960  66.480  1.00  0.00           H
ATOM   3693  CB  LYS A 884      61.380  39.750  68.300  1.00  0.00           C
ATOM   3694  HB1 LYS A 884      60.660  38.970  67.920  1.00  0.00           H
ATOM   3695  HB2 LYS A 884      61.030  39.910  69.340  1.00  0.00           H
ATOM   3696  CG  LYS A 884      62.850  39.220  68.150  1.00  0.00           C
ATOM   3697  HG1 LYS A 884      62.740  38.150  68.430  1.00  0.00           H
ATOM   3698  HG2 LYS A 884      63.500  39.790  68.840  1.00  0.00           H
ATOM   3699  CD  LYS A 884      63.390  39.290  66.760  1.00  0.00           C
ATOM   3700  HD1 LYS A 884      63.660  40.330  66.480  1.00  0.00           H
ATOM   3701  HD2 LYS A 884      62.520  39.050  66.100  1.00  0.00           H
ATOM   3702  CE  LYS A 884      64.570  38.400  66.540  1.00  0.00           C
ATOM   3703  HE1 LYS A 884      64.790  38.420  65.450  1.00  0.00           H
ATOM   3704  HE2 LYS A 884      64.320  37.380  66.890  1.00  0.00           H
ATOM   3705  NZ  LYS A 884      65.770  38.930  67.090  1.00  0.00           N
ATOM   3706  HZ1 LYS A 884      65.840  38.680  68.100  1.00  0.00           H
ATOM   3707  HZ2 LYS A 884      65.840  39.970  67.150  1.00  0.00           H
ATOM   3708  HZ3 LYS A 884      66.550  38.400  66.640  1.00  0.00           H
ATOM   3709  C   LYS A 884      59.670  41.200  67.350  1.00  0.00           C
ATOM   3710  O   LYS A 884      59.160  42.020  68.090  1.00  0.00           O
ATOM   3711  N   LEU A 885      59.020  40.460  66.500  1.00  0.00           N
ATOM   3712  HN  LEU A 885      59.490  39.850  65.880  1.00  0.00           H
ATOM   3713  CA  LEU A 885      57.610  40.330  66.490  1.00  0.00           C
ATOM   3714  HA  LEU A 885      57.180  41.320  66.540  1.00  0.00           H
ATOM   3715  CB  LEU A 885      57.250  39.620  65.190  1.00  0.00           C
ATOM   3716  HB1 LEU A 885      57.920  38.750  65.090  1.00  0.00           H
ATOM   3717  HB2 LEU A 885      57.670  40.290  64.410  1.00  0.00           H
ATOM   3718  CG  LEU A 885      55.780  39.240  64.990  1.00  0.00           C
ATOM   3719  HG  LEU A 885      55.510  38.540  65.810  1.00  0.00           H
ATOM   3720  CD1 LEU A 885      54.890  40.470  65.040  1.00  0.00           C
ATOM   3721 HD11 LEU A 885      53.880  40.340  64.610  1.00  0.00           H
ATOM   3722 HD12 LEU A 885      55.310  41.360  64.510  1.00  0.00           H
ATOM   3723 HD13 LEU A 885      54.900  40.850  66.090  1.00  0.00           H
ATOM   3724  CD2 LEU A 885      55.580  38.570  63.660  1.00  0.00           C
ATOM   3725 HD21 LEU A 885      54.510  38.570  63.370  1.00  0.00           H
ATOM   3726 HD22 LEU A 885      55.880  37.520  63.540  1.00  0.00           H
ATOM   3727 HD23 LEU A 885      56.020  39.250  62.900  1.00  0.00           H
ATOM   3728  C   LEU A 885      57.120  39.510  67.730  1.00  0.00           C
ATOM   3729  O   LEU A 885      57.780  38.550  68.120  1.00  0.00           O
ATOM   3730  N   HSD A 886      56.010  39.910  68.340  1.00  0.00           N
ATOM   3731  HN  HSD A 886      55.610  40.810  68.190  1.00  0.00           H
ATOM   3732  CA  HSD A 886      55.240  39.190  69.380  1.00  0.00           C
ATOM   3733  HA  HSD A 886      55.690  38.200  69.420  1.00  0.00           H
ATOM   3734  CB  HSD A 886      55.470  39.790  70.770  1.00  0.00           C
ATOM   3735  HB1 HSD A 886      54.980  39.100  71.490  1.00  0.00           H
ATOM   3736  HB2 HSD A 886      55.050  40.830  70.740  1.00  0.00           H
ATOM   3737  ND1 HSD A 886      57.750  40.810  70.900  1.00  0.00           N
ATOM   3738  HD1 HSD A 886      57.550  41.620  70.360  1.00  0.00           H
ATOM   3739  CG  HSD A 886      56.870  39.730  71.110  1.00  0.00           C
ATOM   3740  CE1 HSD A 886      58.860  40.550  71.620  1.00  0.00           C
ATOM   3741  HE1 HSD A 886      59.760  41.170  71.610  1.00  0.00           H
ATOM   3742  NE2 HSD A 886      58.830  39.420  72.250  1.00  0.00           N
ATOM   3743  CD2 HSD A 886      57.580  38.860  71.870  1.00  0.00           C
ATOM   3744  HD2 HSD A 886      57.220  37.900  72.240  1.00  0.00           H
ATOM   3745  C   HSD A 886      53.780  38.890  69.060  1.00  0.00           C
ATOM   3746  O   HSD A 886      53.020  39.780  68.620  1.00  0.00           O
ATOM   3747  N   VAL A 887      53.290  37.660  69.220  1.00  0.00           N
ATOM   3748  HN  VAL A 887      53.890  36.950  69.600  1.00  0.00           H
ATOM   3749  CA  VAL A 887      52.050  37.130  68.840  1.00  0.00           C
ATOM   3750  HA  VAL A 887      51.330  37.930  68.930  1.00  0.00           H
ATOM   3751  CB  VAL A 887      52.090  36.580  67.470  1.00  0.00           C
ATOM   3752  HB  VAL A 887      51.250  35.860  67.400  1.00  0.00           H
ATOM   3753  CG1 VAL A 887      52.010  37.680  66.340  1.00  0.00           C
ATOM   3754 HG11 VAL A 887      51.870  37.060  65.430  1.00  0.00           H
ATOM   3755 HG12 VAL A 887      52.950  38.290  66.380  1.00  0.00           H
ATOM   3756 HG13 VAL A 887      51.160  38.370  66.520  1.00  0.00           H
ATOM   3757  CG2 VAL A 887      53.460  35.760  67.210  1.00  0.00           C
ATOM   3758 HG21 VAL A 887      54.290  36.500  67.230  1.00  0.00           H
ATOM   3759 HG22 VAL A 887      53.400  35.380  66.160  1.00  0.00           H
ATOM   3760 HG23 VAL A 887      53.550  34.870  67.870  1.00  0.00           H
ATOM   3761  C   VAL A 887      51.600  36.030  69.820  1.00  0.00           C
ATOM   3762  O   VAL A 887      52.450  35.530  70.560  1.00  0.00           O
ATOM   3763  N   PRO A 888      50.360  35.650  70.040  1.00  0.00           N
ATOM   3764  CD  PRO A 888      49.130  36.410  69.640  1.00  0.00           C
ATOM   3765  HD1 PRO A 888      48.780  36.070  68.640  1.00  0.00           H
ATOM   3766  HD2 PRO A 888      49.320  37.500  69.700  1.00  0.00           H
ATOM   3767  CA  PRO A 888      50.060  34.490  70.850  1.00  0.00           C
ATOM   3768  HA  PRO A 888      50.680  34.450  71.730  1.00  0.00           H
ATOM   3769  CB  PRO A 888      48.620  34.830  71.390  1.00  0.00           C
ATOM   3770  HB1 PRO A 888      48.650  34.820  72.500  1.00  0.00           H
ATOM   3771  HB2 PRO A 888      47.960  34.040  70.970  1.00  0.00           H
ATOM   3772  CG  PRO A 888      48.220  36.150  70.890  1.00  0.00           C
ATOM   3773  HG1 PRO A 888      47.150  36.160  70.590  1.00  0.00           H
ATOM   3774  HG2 PRO A 888      48.330  36.970  71.630  1.00  0.00           H
ATOM   3775  C   PRO A 888      50.190  33.180  70.030  1.00  0.00           C
ATOM   3776  O   PRO A 888      49.640  33.140  68.950  1.00  0.00           O
ATOM   3777  N   GLU A 889      50.810  32.170  70.620  1.00  0.00           N
ATOM   3778  HN  GLU A 889      51.260  32.310  71.510  1.00  0.00           H
ATOM   3779  CA  GLU A 889      51.060  30.890  69.960  1.00  0.00           C
ATOM   3780  HA  GLU A 889      51.580  31.240  69.080  1.00  0.00           H
ATOM   3781  CB  GLU A 889      52.000  30.010  70.820  1.00  0.00           C
ATOM   3782  HB1 GLU A 889      51.830  28.930  70.630  1.00  0.00           H
ATOM   3783  HB2 GLU A 889      51.850  30.200  71.920  1.00  0.00           H
ATOM   3784  CG  GLU A 889      53.450  30.350  70.380  1.00  0.00           C
ATOM   3785  HG1 GLU A 889      53.700  31.420  70.520  1.00  0.00           H
ATOM   3786  HG2 GLU A 889      53.570  30.160  69.300  1.00  0.00           H
ATOM   3787  CD  GLU A 889      54.560  29.710  71.170  1.00  0.00           C
ATOM   3788  OE1 GLU A 889      55.410  29.010  70.590  1.00  0.00           O
ATOM   3789  OE2 GLU A 889      54.600  29.960  72.400  1.00  0.00           O
ATOM   3790  C   GLU A 889      49.900  30.070  69.430  1.00  0.00           C
ATOM   3791  O   GLU A 889      48.920  29.930  70.120  1.00  0.00           O
ATOM   3792  N   LYS A 890      49.960  29.590  68.210  1.00  0.00           N
ATOM   3793  HN  LYS A 890      50.840  29.850  67.800  1.00  0.00           H
ATOM   3794  CA  LYS A 890      49.030  28.890  67.410  1.00  0.00           C
ATOM   3795  HA  LYS A 890      49.330  29.060  66.390  1.00  0.00           H
ATOM   3796  CB  LYS A 890      48.950  27.340  67.650  1.00  0.00           C
ATOM   3797  HB1 LYS A 890      48.220  26.860  66.960  1.00  0.00           H
ATOM   3798  HB2 LYS A 890      48.550  27.200  68.670  1.00  0.00           H
ATOM   3799  CG  LYS A 890      50.330  26.760  67.520  1.00  0.00           C
ATOM   3800  HG1 LYS A 890      51.020  27.260  68.220  1.00  0.00           H
ATOM   3801  HG2 LYS A 890      50.670  26.930  66.480  1.00  0.00           H
ATOM   3802  CD  LYS A 890      50.270  25.200  67.800  1.00  0.00           C
ATOM   3803  HD1 LYS A 890      49.550  24.760  67.090  1.00  0.00           H
ATOM   3804  HD2 LYS A 890      49.870  25.070  68.830  1.00  0.00           H
ATOM   3805  CE  LYS A 890      51.630  24.510  67.610  1.00  0.00           C
ATOM   3806  HE1 LYS A 890      52.420  25.010  68.220  1.00  0.00           H
ATOM   3807  HE2 LYS A 890      52.020  24.490  66.570  1.00  0.00           H
ATOM   3808  NZ  LYS A 890      51.500  23.090  68.020  1.00  0.00           N
ATOM   3809  HZ1 LYS A 890      50.960  23.020  68.910  1.00  0.00           H
ATOM   3810  HZ2 LYS A 890      52.500  22.780  68.030  1.00  0.00           H
ATOM   3811  HZ3 LYS A 890      51.030  22.500  67.310  1.00  0.00           H
ATOM   3812  C   LYS A 890      47.650  29.500  67.500  1.00  0.00           C
ATOM   3813  O   LYS A 890      46.660  28.780  67.720  1.00  0.00           O
ATOM   3814  N   PHE A 891      47.500  30.830  67.460  1.00  0.00           N
ATOM   3815  HN  PHE A 891      48.250  31.490  67.360  1.00  0.00           H
ATOM   3816  CA  PHE A 891      46.310  31.510  67.860  1.00  0.00           C
ATOM   3817  HA  PHE A 891      46.650  32.460  68.240  1.00  0.00           H
ATOM   3818  CB  PHE A 891      45.490  31.800  66.530  1.00  0.00           C
ATOM   3819  HB1 PHE A 891      45.100  30.860  66.090  1.00  0.00           H
ATOM   3820  HB2 PHE A 891      46.220  32.210  65.800  1.00  0.00           H
ATOM   3821  CG  PHE A 891      44.380  32.780  66.630  1.00  0.00           C
ATOM   3822  CD1 PHE A 891      44.180  33.560  67.710  1.00  0.00           C
ATOM   3823  HD1 PHE A 891      44.810  33.430  68.590  1.00  0.00           H
ATOM   3824  CE1 PHE A 891      42.980  34.330  67.860  1.00  0.00           C
ATOM   3825  HE1 PHE A 891      43.030  34.870  68.790  1.00  0.00           H
ATOM   3826  CZ  PHE A 891      42.090  34.500  66.740  1.00  0.00           C
ATOM   3827  HZ  PHE A 891      41.200  35.100  66.820  1.00  0.00           H
ATOM   3828  CD2 PHE A 891      43.580  33.060  65.440  1.00  0.00           C
ATOM   3829  HD2 PHE A 891      43.650  32.650  64.440  1.00  0.00           H
ATOM   3830  CE2 PHE A 891      42.480  33.970  65.620  1.00  0.00           C
ATOM   3831  HE2 PHE A 891      41.890  34.100  64.720  1.00  0.00           H
ATOM   3832  C   PHE A 891      45.450  31.050  69.090  1.00  0.00           C
ATOM   3833  O   PHE A 891      44.210  30.920  69.110  1.00  0.00           O
ATOM   3834  N   GLU A 892      46.090  30.930  70.230  1.00  0.00           N
ATOM   3835  HN  GLU A 892      47.090  30.940  70.220  1.00  0.00           H
ATOM   3836  CA  GLU A 892      45.450  30.970  71.460  1.00  0.00           C
ATOM   3837  HA  GLU A 892      44.820  30.100  71.370  1.00  0.00           H
ATOM   3838  CB  GLU A 892      46.350  30.670  72.620  1.00  0.00           C
ATOM   3839  HB1 GLU A 892      46.740  29.650  72.480  1.00  0.00           H
ATOM   3840  HB2 GLU A 892      45.620  30.780  73.470  1.00  0.00           H
ATOM   3841  CG  GLU A 892      47.460  31.750  72.700  1.00  0.00           C
ATOM   3842  HG1 GLU A 892      47.110  32.800  72.770  1.00  0.00           H
ATOM   3843  HG2 GLU A 892      48.060  31.690  71.760  1.00  0.00           H
ATOM   3844  CD  GLU A 892      48.310  31.570  73.960  1.00  0.00           C
ATOM   3845  OE1 GLU A 892      49.420  31.060  73.830  1.00  0.00           O
ATOM   3846  OE2 GLU A 892      47.910  32.060  75.050  1.00  0.00           O
ATOM   3847  C   GLU A 892      44.680  32.250  71.720  1.00  0.00           C
ATOM   3848  O   GLU A 892      44.980  33.290  71.130  1.00  0.00           O
ATOM   3849  N   PRO A 893      43.600  32.260  72.450  1.00  0.00           N
ATOM   3850  CD  PRO A 893      43.010  31.040  73.050  1.00  0.00           C
ATOM   3851  HD1 PRO A 893      43.740  30.580  73.740  1.00  0.00           H
ATOM   3852  HD2 PRO A 893      42.680  30.230  72.360  1.00  0.00           H
ATOM   3853  CA  PRO A 893      42.870  33.460  72.850  1.00  0.00           C
ATOM   3854  HA  PRO A 893      42.220  33.720  72.020  1.00  0.00           H
ATOM   3855  CB  PRO A 893      42.050  33.080  74.080  1.00  0.00           C
ATOM   3856  HB1 PRO A 893      41.060  33.590  74.090  1.00  0.00           H
ATOM   3857  HB2 PRO A 893      42.600  33.260  75.030  1.00  0.00           H
ATOM   3858  CG  PRO A 893      41.780  31.580  73.830  1.00  0.00           C
ATOM   3859  HG1 PRO A 893      41.780  31.040  74.800  1.00  0.00           H
ATOM   3860  HG2 PRO A 893      40.840  31.390  73.270  1.00  0.00           H
ATOM   3861  C   PRO A 893      43.590  34.870  73.010  1.00  0.00           C
ATOM   3862  O   PRO A 893      44.440  34.970  73.840  1.00  0.00           O
ATOM   3863  N   THR A 894      43.150  35.890  72.330  1.00  0.00           N
ATOM   3864  HN  THR A 894      42.490  35.820  71.580  1.00  0.00           H
ATOM   3865  CA  THR A 894      43.810  37.180  72.460  1.00  0.00           C
ATOM   3866  HA  THR A 894      44.860  36.920  72.530  1.00  0.00           H
ATOM   3867  CB  THR A 894      43.520  38.060  71.330  1.00  0.00           C
ATOM   3868  HB  THR A 894      43.830  39.130  71.450  1.00  0.00           H
ATOM   3869  OG1 THR A 894      42.160  38.090  70.900  1.00  0.00           O
ATOM   3870  HG1 THR A 894      42.130  38.660  70.140  1.00  0.00           H
ATOM   3871  CG2 THR A 894      44.340  37.710  70.100  1.00  0.00           C
ATOM   3872 HG21 THR A 894      44.520  36.610  70.050  1.00  0.00           H
ATOM   3873 HG22 THR A 894      45.360  38.170  70.050  1.00  0.00           H
ATOM   3874 HG23 THR A 894      43.840  37.990  69.150  1.00  0.00           H
ATOM   3875  C   THR A 894      43.660  37.980  73.730  1.00  0.00           C
ATOM   3876  O   THR A 894      44.590  38.760  73.990  1.00  0.00           O
ATOM   3877  N   HSD A 895      42.520  37.830  74.450  1.00  0.00           N
ATOM   3878  HN  HSD A 895      41.780  37.220  74.210  1.00  0.00           H
ATOM   3879  CA  HSD A 895      42.260  38.520  75.700  1.00  0.00           C
ATOM   3880  HA  HSD A 895      43.180  38.630  76.250  1.00  0.00           H
ATOM   3881  CB  HSD A 895      41.560  39.930  75.430  1.00  0.00           C
ATOM   3882  HB1 HSD A 895      41.760  40.600  76.280  1.00  0.00           H
ATOM   3883  HB2 HSD A 895      40.460  39.830  75.300  1.00  0.00           H
ATOM   3884  ND1 HSD A 895      41.550  40.530  72.860  1.00  0.00           N
ATOM   3885  HD1 HSD A 895      40.870  39.850  72.560  1.00  0.00           H
ATOM   3886  CG  HSD A 895      42.000  40.680  74.140  1.00  0.00           C
ATOM   3887  CE1 HSD A 895      42.240  41.400  72.100  1.00  0.00           C
ATOM   3888  HE1 HSD A 895      42.140  41.550  71.030  1.00  0.00           H
ATOM   3889  NE2 HSD A 895      43.130  42.050  72.760  1.00  0.00           N
ATOM   3890  CD2 HSD A 895      43.030  41.600  74.090  1.00  0.00           C
ATOM   3891  HD2 HSD A 895      43.770  41.910  74.810  1.00  0.00           H
ATOM   3892  C   HSD A 895      41.280  37.570  76.410  1.00  0.00           C
ATOM   3893  O   HSD A 895      40.590  36.860  75.710  1.00  0.00           O
ATOM   3894  N   PRO A 896      41.200  37.490  77.800  1.00  0.00           N
ATOM   3895  CD  PRO A 896      41.760  38.540  78.620  1.00  0.00           C
ATOM   3896  HD1 PRO A 896      41.460  39.560  78.300  1.00  0.00           H
ATOM   3897  HD2 PRO A 896      42.870  38.470  78.570  1.00  0.00           H
ATOM   3898  CA  PRO A 896      40.740  36.280  78.500  1.00  0.00           C
ATOM   3899  HA  PRO A 896      41.300  35.460  78.060  1.00  0.00           H
ATOM   3900  CB  PRO A 896      40.960  36.640  80.010  1.00  0.00           C
ATOM   3901  HB1 PRO A 896      41.830  36.030  80.350  1.00  0.00           H
ATOM   3902  HB2 PRO A 896      40.030  36.420  80.600  1.00  0.00           H
ATOM   3903  CG  PRO A 896      41.280  38.190  80.040  1.00  0.00           C
ATOM   3904  HG1 PRO A 896      40.410  38.760  80.410  1.00  0.00           H
ATOM   3905  HG2 PRO A 896      42.070  38.420  80.790  1.00  0.00           H
ATOM   3906  C   PRO A 896      39.270  36.000  78.180  1.00  0.00           C
ATOM   3907  O   PRO A 896      39.040  34.820  78.300  1.00  0.00           O
ATOM   3908  N   GLU A 897      38.320  36.920  77.870  1.00  0.00           N
ATOM   3909  HN  GLU A 897      38.510  37.880  77.720  1.00  0.00           H
ATOM   3910  CA  GLU A 897      36.980  36.610  77.670  1.00  0.00           C
ATOM   3911  HA  GLU A 897      36.850  35.540  77.740  1.00  0.00           H
ATOM   3912  CB  GLU A 897      36.050  37.290  78.760  1.00  0.00           C
ATOM   3913  HB1 GLU A 897      35.040  36.990  78.440  1.00  0.00           H
ATOM   3914  HB2 GLU A 897      36.070  38.400  78.640  1.00  0.00           H
ATOM   3915  CG  GLU A 897      36.320  36.710  80.180  1.00  0.00           C
ATOM   3916  HG1 GLU A 897      37.180  37.230  80.640  1.00  0.00           H
ATOM   3917  HG2 GLU A 897      36.630  35.670  79.930  1.00  0.00           H
ATOM   3918  CD  GLU A 897      35.130  36.590  81.010  1.00  0.00           C
ATOM   3919  OE1 GLU A 897      35.050  37.320  82.070  1.00  0.00           O
ATOM   3920  OE2 GLU A 897      34.180  35.820  80.690  1.00  0.00           O
ATOM   3921  C   GLU A 897      36.590  36.960  76.280  1.00  0.00           C
ATOM   3922  O   GLU A 897      35.430  36.870  76.010  1.00  0.00           O
ATOM   3923  N   ARG A 898      37.540  37.290  75.350  1.00  0.00           N
ATOM   3924  HN  ARG A 898      38.520  37.260  75.530  1.00  0.00           H
ATOM   3925  CA  ARG A 898      37.250  37.630  73.920  1.00  0.00           C
ATOM   3926  HA  ARG A 898      36.550  38.450  73.950  1.00  0.00           H
ATOM   3927  CB  ARG A 898      38.480  38.280  73.290  1.00  0.00           C
ATOM   3928  HB1 ARG A 898      39.330  37.620  73.560  1.00  0.00           H
ATOM   3929  HB2 ARG A 898      38.700  39.190  73.890  1.00  0.00           H
ATOM   3930  CG  ARG A 898      38.520  38.540  71.760  1.00  0.00           C
ATOM   3931  HG1 ARG A 898      38.500  37.520  71.310  1.00  0.00           H
ATOM   3932  HG2 ARG A 898      39.420  39.160  71.570  1.00  0.00           H
ATOM   3933  CD  ARG A 898      37.420  39.280  71.070  1.00  0.00           C
ATOM   3934  HD1 ARG A 898      37.100  40.220  71.570  1.00  0.00           H
ATOM   3935  HD2 ARG A 898      36.570  38.570  71.000  1.00  0.00           H
ATOM   3936  NE  ARG A 898      37.860  39.470  69.630  1.00  0.00           N
ATOM   3937  HE  ARG A 898      38.820  39.520  69.350  1.00  0.00           H
ATOM   3938  CZ  ARG A 898      37.080  39.300  68.560  1.00  0.00           C
ATOM   3939  NH1 ARG A 898      35.800  39.330  68.550  1.00  0.00           N
ATOM   3940 HH11 ARG A 898      35.350  38.910  67.750  1.00  0.00           H
ATOM   3941 HH12 ARG A 898      35.330  39.440  69.420  1.00  0.00           H
ATOM   3942  NH2 ARG A 898      37.710  39.170  67.400  1.00  0.00           N
ATOM   3943 HH21 ARG A 898      37.210  38.970  66.560  1.00  0.00           H
ATOM   3944 HH22 ARG A 898      38.710  39.210  67.440  1.00  0.00           H
ATOM   3945  C   ARG A 898      36.530  36.460  73.150  1.00  0.00           C
ATOM   3946  O   ARG A 898      37.020  35.320  73.180  1.00  0.00           O
ATOM   3947  N   GLY A 899      35.400  36.790  72.440  1.00  0.00           N
ATOM   3948  HN  GLY A 899      35.070  37.720  72.460  1.00  0.00           H
ATOM   3949  CA  GLY A 899      34.690  35.820  71.650  1.00  0.00           C
ATOM   3950  HA1 GLY A 899      33.640  36.040  71.830  1.00  0.00           H
ATOM   3951  HA2 GLY A 899      34.930  34.810  71.960  1.00  0.00           H
ATOM   3952  C   GLY A 899      34.900  36.060  70.180  1.00  0.00           C
ATOM   3953  O   GLY A 899      35.980  36.540  69.750  1.00  0.00           O
ATOM   3954  N   TRP A 900      33.850  35.810  69.410  1.00  0.00           N
ATOM   3955  HN  TRP A 900      33.060  35.420  69.870  1.00  0.00           H
ATOM   3956  CA  TRP A 900      33.800  36.040  68.000  1.00  0.00           C
ATOM   3957  HA  TRP A 900      34.740  36.450  67.640  1.00  0.00           H
ATOM   3958  CB  TRP A 900      33.350  34.790  67.140  1.00  0.00           C
ATOM   3959  HB1 TRP A 900      33.120  35.160  66.110  1.00  0.00           H
ATOM   3960  HB2 TRP A 900      32.460  34.300  67.590  1.00  0.00           H
ATOM   3961  CG  TRP A 900      34.440  33.810  67.080  1.00  0.00           C
ATOM   3962  CD1 TRP A 900      34.480  32.560  67.640  1.00  0.00           C
ATOM   3963  HD1 TRP A 900      33.630  32.110  68.120  1.00  0.00           H
ATOM   3964  NE1 TRP A 900      35.660  31.970  67.350  1.00  0.00           N
ATOM   3965  HE1 TRP A 900      36.000  31.170  67.780  1.00  0.00           H
ATOM   3966  CE2 TRP A 900      36.460  32.840  66.680  1.00  0.00           C
ATOM   3967  CD2 TRP A 900      35.750  34.080  66.530  1.00  0.00           C
ATOM   3968  CE3 TRP A 900      36.380  35.160  65.910  1.00  0.00           C
ATOM   3969  HE3 TRP A 900      35.950  36.140  65.780  1.00  0.00           H
ATOM   3970  CZ3 TRP A 900      37.660  35.000  65.390  1.00  0.00           C
ATOM   3971  HZ3 TRP A 900      38.120  35.830  64.880  1.00  0.00           H
ATOM   3972  CZ2 TRP A 900      37.670  32.620  66.010  1.00  0.00           C
ATOM   3973  HZ2 TRP A 900      38.190  31.680  65.960  1.00  0.00           H
ATOM   3974  CH2 TRP A 900      38.330  33.770  65.540  1.00  0.00           C
ATOM   3975  HH2 TRP A 900      39.270  33.550  65.050  1.00  0.00           H
ATOM   3976  C   TRP A 900      32.850  37.200  67.720  1.00  0.00           C
ATOM   3977  O   TRP A 900      33.270  38.200  67.170  1.00  0.00           O
ATOM   3978  N   ILE A 901      31.550  36.980  67.960  1.00  0.00           N
ATOM   3979  HN  ILE A 901      31.240  36.170  68.470  1.00  0.00           H
ATOM   3980  CA  ILE A 901      30.480  37.930  67.720  1.00  0.00           C
ATOM   3981  HA  ILE A 901      30.490  38.050  66.650  1.00  0.00           H
ATOM   3982  CB  ILE A 901      29.130  37.290  68.110  1.00  0.00           C
ATOM   3983  HB  ILE A 901      29.070  37.210  69.220  1.00  0.00           H
ATOM   3984  CG2 ILE A 901      27.940  38.200  67.650  1.00  0.00           C
ATOM   3985 HG21 ILE A 901      27.980  39.200  68.150  1.00  0.00           H
ATOM   3986 HG22 ILE A 901      26.990  37.710  67.960  1.00  0.00           H
ATOM   3987 HG23 ILE A 901      27.920  38.260  66.540  1.00  0.00           H
ATOM   3988  CG1 ILE A 901      29.020  35.840  67.480  1.00  0.00           C
ATOM   3989 HG11 ILE A 901      28.000  35.450  67.670  1.00  0.00           H
ATOM   3990 HG12 ILE A 901      29.750  35.180  67.990  1.00  0.00           H
ATOM   3991  CD  ILE A 901      29.300  35.730  65.960  1.00  0.00           C
ATOM   3992  HD1 ILE A 901      28.560  36.210  65.280  1.00  0.00           H
ATOM   3993  HD2 ILE A 901      29.360  34.730  65.490  1.00  0.00           H
ATOM   3994  HD3 ILE A 901      30.330  36.060  65.670  1.00  0.00           H
ATOM   3995  C   ILE A 901      30.710  39.330  68.380  1.00  0.00           C
ATOM   3996  O   ILE A 901      30.480  39.480  69.540  1.00  0.00           O
ATOM   3997  N   ILE A 902      31.040  40.290  67.610  1.00  0.00           N
ATOM   3998  HN  ILE A 902      31.300  40.190  66.660  1.00  0.00           H
ATOM   3999  CA  ILE A 902      30.960  41.720  67.910  1.00  0.00           C
ATOM   4000  HA  ILE A 902      31.170  41.840  68.960  1.00  0.00           H
ATOM   4001  CB  ILE A 902      32.070  42.460  67.000  1.00  0.00           C
ATOM   4002  HB  ILE A 902      31.910  42.170  65.940  1.00  0.00           H
ATOM   4003  CG2 ILE A 902      31.910  43.930  67.320  1.00  0.00           C
ATOM   4004 HG21 ILE A 902      30.990  44.300  66.820  1.00  0.00           H
ATOM   4005 HG22 ILE A 902      32.790  44.490  66.920  1.00  0.00           H
ATOM   4006 HG23 ILE A 902      31.780  44.060  68.410  1.00  0.00           H
ATOM   4007  CG1 ILE A 902      33.440  41.870  67.320  1.00  0.00           C
ATOM   4008 HG11 ILE A 902      34.230  42.500  66.840  1.00  0.00           H
ATOM   4009 HG12 ILE A 902      33.610  40.860  66.870  1.00  0.00           H
ATOM   4010  CD  ILE A 902      33.790  41.770  68.820  1.00  0.00           C
ATOM   4011  HD1 ILE A 902      33.330  40.890  69.340  1.00  0.00           H
ATOM   4012  HD2 ILE A 902      33.620  42.660  69.450  1.00  0.00           H
ATOM   4013  HD3 ILE A 902      34.860  41.570  68.990  1.00  0.00           H
ATOM   4014  C   ILE A 902      29.540  42.270  67.670  1.00  0.00           C
ATOM   4015  O   ILE A 902      28.890  42.080  66.580  1.00  0.00           O
ATOM   4016  N   SER A 903      29.020  42.970  68.580  1.00  0.00           N
ATOM   4017  HN  SER A 903      29.490  43.130  69.440  1.00  0.00           H
ATOM   4018  CA  SER A 903      27.590  43.310  68.460  1.00  0.00           C
ATOM   4019  HA  SER A 903      26.970  42.530  68.020  1.00  0.00           H
ATOM   4020  CB  SER A 903      26.870  43.520  69.860  1.00  0.00           C
ATOM   4021  HB1 SER A 903      27.470  44.280  70.410  1.00  0.00           H
ATOM   4022  HB2 SER A 903      26.780  42.540  70.370  1.00  0.00           H
ATOM   4023  OG  SER A 903      25.500  43.990  69.830  1.00  0.00           O
ATOM   4024  HG1 SER A 903      25.550  44.880  69.500  1.00  0.00           H
ATOM   4025  C   SER A 903      27.320  44.640  67.650  1.00  0.00           C
ATOM   4026  O   SER A 903      27.780  45.690  68.110  1.00  0.00           O
ATOM   4027  N   PRO A 904      26.720  44.740  66.510  1.00  0.00           N
ATOM   4028  CD  PRO A 904      26.400  43.600  65.610  1.00  0.00           C
ATOM   4029  HD1 PRO A 904      26.040  42.680  66.100  1.00  0.00           H
ATOM   4030  HD2 PRO A 904      27.290  43.370  64.980  1.00  0.00           H
ATOM   4031  CA  PRO A 904      26.240  46.050  65.940  1.00  0.00           C
ATOM   4032  HA  PRO A 904      27.140  46.640  65.880  1.00  0.00           H
ATOM   4033  CB  PRO A 904      25.750  45.630  64.520  1.00  0.00           C
ATOM   4034  HB1 PRO A 904      26.670  45.510  63.900  1.00  0.00           H
ATOM   4035  HB2 PRO A 904      24.980  46.280  64.030  1.00  0.00           H
ATOM   4036  CG  PRO A 904      25.270  44.140  64.710  1.00  0.00           C
ATOM   4037  HG1 PRO A 904      24.310  44.170  65.260  1.00  0.00           H
ATOM   4038  HG2 PRO A 904      25.230  43.510  63.800  1.00  0.00           H
ATOM   4039  C   PRO A 904      25.170  46.770  66.800  1.00  0.00           C
ATOM   4040  O   PRO A 904      24.490  46.090  67.630  1.00  0.00           O
ATOM   4041  N   LEU A 905      24.920  48.050  66.540  1.00  0.00           N
ATOM   4042  HN  LEU A 905      25.350  48.530  65.780  1.00  0.00           H
ATOM   4043  CA  LEU A 905      24.160  48.930  67.430  1.00  0.00           C
ATOM   4044  HA  LEU A 905      24.280  49.890  66.950  1.00  0.00           H
ATOM   4045  CB  LEU A 905      22.600  48.540  67.360  1.00  0.00           C
ATOM   4046  HB1 LEU A 905      22.600  47.490  67.720  1.00  0.00           H
ATOM   4047  HB2 LEU A 905      22.390  48.350  66.280  1.00  0.00           H
ATOM   4048  CG  LEU A 905      21.650  49.400  68.190  1.00  0.00           C
ATOM   4049  HG  LEU A 905      21.840  49.230  69.270  1.00  0.00           H
ATOM   4050  CD1 LEU A 905      21.900  50.850  67.890  1.00  0.00           C
ATOM   4051 HD11 LEU A 905      22.920  51.220  68.170  1.00  0.00           H
ATOM   4052 HD12 LEU A 905      21.100  51.410  68.420  1.00  0.00           H
ATOM   4053 HD13 LEU A 905      21.850  50.950  66.780  1.00  0.00           H
ATOM   4054  CD2 LEU A 905      20.220  49.030  67.920  1.00  0.00           C
ATOM   4055 HD21 LEU A 905      19.980  49.120  66.830  1.00  0.00           H
ATOM   4056 HD22 LEU A 905      19.540  49.650  68.550  1.00  0.00           H
ATOM   4057 HD23 LEU A 905      20.100  47.960  68.170  1.00  0.00           H
ATOM   4058  C   LEU A 905      24.690  49.030  68.820  1.00  0.00           C
ATOM   4059  O   LEU A 905      25.360  50.050  69.160  1.00  0.00           O
ATOM   4060  N   GLY A 906      24.310  48.070  69.680  1.00  0.00           N
ATOM   4061  HN  GLY A 906      23.810  47.300  69.260  1.00  0.00           H
ATOM   4062  CA  GLY A 906      24.730  47.980  71.060  1.00  0.00           C
ATOM   4063  HA1 GLY A 906      25.770  47.690  71.070  1.00  0.00           H
ATOM   4064  HA2 GLY A 906      24.080  47.190  71.430  1.00  0.00           H
ATOM   4065  C   GLY A 906      24.370  49.190  71.930  1.00  0.00           C
ATOM   4066  O   GLY A 906      23.200  49.560  72.130  1.00  0.00           O
ATOM   4067  N   ASP A 907      25.470  49.830  72.330  1.00  0.00           N
ATOM   4068  HN  ASP A 907      26.410  49.630  72.080  1.00  0.00           H
ATOM   4069  CA  ASP A 907      25.520  50.850  73.400  1.00  0.00           C
ATOM   4070  HA  ASP A 907      24.590  50.830  73.960  1.00  0.00           H
ATOM   4071  CB  ASP A 907      26.660  50.710  74.340  1.00  0.00           C
ATOM   4072  HB1 ASP A 907      26.660  51.540  75.080  1.00  0.00           H
ATOM   4073  HB2 ASP A 907      27.600  50.720  73.750  1.00  0.00           H
ATOM   4074  CG  ASP A 907      26.790  49.460  75.200  1.00  0.00           C
ATOM   4075  OD1 ASP A 907      25.780  48.710  75.180  1.00  0.00           O
ATOM   4076  OD2 ASP A 907      27.890  49.220  75.770  1.00  0.00           O
ATOM   4077  C   ASP A 907      25.520  52.250  72.740  1.00  0.00           C
ATOM   4078  O   ASP A 907      25.580  53.300  73.440  1.00  0.00           O
ATOM   4079  N   ASN A 908      25.420  52.240  71.450  1.00  0.00           N
ATOM   4080  HN  ASN A 908      25.240  51.380  71.020  1.00  0.00           H
ATOM   4081  CA  ASN A 908      25.550  53.430  70.610  1.00  0.00           C
ATOM   4082  HA  ASN A 908      25.990  54.140  71.300  1.00  0.00           H
ATOM   4083  CB  ASN A 908      26.430  53.200  69.360  1.00  0.00           C
ATOM   4084  HB1 ASN A 908      26.340  54.120  68.750  1.00  0.00           H
ATOM   4085  HB2 ASN A 908      25.940  52.360  68.820  1.00  0.00           H
ATOM   4086  CG  ASN A 908      27.970  52.900  69.590  1.00  0.00           C
ATOM   4087  OD1 ASN A 908      28.620  53.350  70.540  1.00  0.00           O
ATOM   4088  ND2 ASN A 908      28.640  52.250  68.570  1.00  0.00           N
ATOM   4089 HD21 ASN A 908      29.630  52.190  68.680  1.00  0.00           H
ATOM   4090 HD22 ASN A 908      28.090  51.810  67.860  1.00  0.00           H
ATOM   4091  C   ASN A 908      24.110  53.780  70.230  1.00  0.00           C
ATOM   4092  O   ASN A 908      23.390  52.840  69.880  1.00  0.00           O
ATOM   4093  N   PRO A 909      23.590  55.030  70.340  1.00  0.00           N
ATOM   4094  CD  PRO A 909      24.190  56.130  71.050  1.00  0.00           C
ATOM   4095  HD1 PRO A 909      24.980  56.660  70.470  1.00  0.00           H
ATOM   4096  HD2 PRO A 909      24.690  55.890  72.020  1.00  0.00           H
ATOM   4097  CA  PRO A 909      22.260  55.390  69.840  1.00  0.00           C
ATOM   4098  HA  PRO A 909      21.560  54.810  70.410  1.00  0.00           H
ATOM   4099  CB  PRO A 909      22.140  56.900  70.070  1.00  0.00           C
ATOM   4100  HB1 PRO A 909      21.050  57.070  70.210  1.00  0.00           H
ATOM   4101  HB2 PRO A 909      22.460  57.570  69.240  1.00  0.00           H
ATOM   4102  CG  PRO A 909      23.080  57.160  71.200  1.00  0.00           C
ATOM   4103  HG1 PRO A 909      23.450  58.210  71.270  1.00  0.00           H
ATOM   4104  HG2 PRO A 909      22.600  56.990  72.200  1.00  0.00           H
ATOM   4105  C   PRO A 909      21.940  55.000  68.420  1.00  0.00           C
ATOM   4106  O   PRO A 909      22.790  55.030  67.650  1.00  0.00           O
ATOM   4107  N   TRP A 910      20.720  54.580  68.120  1.00  0.00           N
ATOM   4108  HN  TRP A 910      20.080  54.600  68.880  1.00  0.00           H
ATOM   4109  CA  TRP A 910      20.090  54.340  66.840  1.00  0.00           C
ATOM   4110  HA  TRP A 910      20.470  53.400  66.490  1.00  0.00           H
ATOM   4111  CB  TRP A 910      18.550  54.220  67.000  1.00  0.00           C
ATOM   4112  HB1 TRP A 910      18.140  55.200  67.300  1.00  0.00           H
ATOM   4113  HB2 TRP A 910      18.260  53.450  67.750  1.00  0.00           H
ATOM   4114  CG  TRP A 910      17.770  53.890  65.810  1.00  0.00           C
ATOM   4115  CD1 TRP A 910      17.730  52.640  65.200  1.00  0.00           C
ATOM   4116  HD1 TRP A 910      18.200  51.790  65.670  1.00  0.00           H
ATOM   4117  NE1 TRP A 910      17.070  52.750  64.040  1.00  0.00           N
ATOM   4118  HE1 TRP A 910      16.860  52.040  63.400  1.00  0.00           H
ATOM   4119  CE2 TRP A 910      16.740  54.010  63.790  1.00  0.00           C
ATOM   4120  CD2 TRP A 910      17.160  54.810  64.890  1.00  0.00           C
ATOM   4121  CE3 TRP A 910      17.010  56.170  64.890  1.00  0.00           C
ATOM   4122  HE3 TRP A 910      17.420  56.790  65.660  1.00  0.00           H
ATOM   4123  CZ3 TRP A 910      16.320  56.730  63.870  1.00  0.00           C
ATOM   4124  HZ3 TRP A 910      16.140  57.780  64.060  1.00  0.00           H
ATOM   4125  CZ2 TRP A 910      16.060  54.620  62.760  1.00  0.00           C
ATOM   4126  HZ2 TRP A 910      15.650  53.960  62.010  1.00  0.00           H
ATOM   4127  CH2 TRP A 910      15.820  55.990  62.780  1.00  0.00           C
ATOM   4128  HH2 TRP A 910      15.320  56.420  61.910  1.00  0.00           H
ATOM   4129  C   TRP A 910      20.440  55.400  65.870  1.00  0.00           C
ATOM   4130  O   TRP A 910      20.650  55.100  64.670  1.00  0.00           O
ATOM   4131  N   TRP A 911      20.540  56.720  66.180  1.00  0.00           N
ATOM   4132  HN  TRP A 911      20.440  57.060  67.100  1.00  0.00           H
ATOM   4133  CA  TRP A 911      20.780  57.680  65.150  1.00  0.00           C
ATOM   4134  HA  TRP A 911      20.050  57.500  64.370  1.00  0.00           H
ATOM   4135  CB  TRP A 911      20.660  59.120  65.580  1.00  0.00           C
ATOM   4136  HB1 TRP A 911      19.640  59.310  66.010  1.00  0.00           H
ATOM   4137  HB2 TRP A 911      20.700  59.820  64.710  1.00  0.00           H
ATOM   4138  CG  TRP A 911      21.620  59.580  66.670  1.00  0.00           C
ATOM   4139  CD1 TRP A 911      21.280  59.780  68.010  1.00  0.00           C
ATOM   4140  HD1 TRP A 911      20.340  59.390  68.380  1.00  0.00           H
ATOM   4141  NE1 TRP A 911      22.300  60.440  68.570  1.00  0.00           N
ATOM   4142  HE1 TRP A 911      22.160  60.940  69.400  1.00  0.00           H
ATOM   4143  CE2 TRP A 911      23.320  60.670  67.740  1.00  0.00           C
ATOM   4144  CD2 TRP A 911      22.910  60.150  66.510  1.00  0.00           C
ATOM   4145  CE3 TRP A 911      23.790  60.250  65.460  1.00  0.00           C
ATOM   4146  HE3 TRP A 911      23.590  59.810  64.490  1.00  0.00           H
ATOM   4147  CZ3 TRP A 911      25.060  60.850  65.590  1.00  0.00           C
ATOM   4148  HZ3 TRP A 911      25.790  60.760  64.790  1.00  0.00           H
ATOM   4149  CZ2 TRP A 911      24.590  61.170  67.980  1.00  0.00           C
ATOM   4150  HZ2 TRP A 911      24.910  61.550  68.950  1.00  0.00           H
ATOM   4151  CH2 TRP A 911      25.490  61.220  66.840  1.00  0.00           C
ATOM   4152  HH2 TRP A 911      26.470  61.670  66.870  1.00  0.00           H
ATOM   4153  C   TRP A 911      22.210  57.440  64.440  1.00  0.00           C
ATOM   4154  O   TRP A 911      22.270  57.590  63.220  1.00  0.00           O
ATOM   4155  N   THR A 912      23.150  57.020  65.290  1.00  0.00           N
ATOM   4156  HN  THR A 912      22.950  56.900  66.250  1.00  0.00           H
ATOM   4157  CA  THR A 912      24.420  56.530  64.820  1.00  0.00           C
ATOM   4158  HA  THR A 912      24.910  57.340  64.270  1.00  0.00           H
ATOM   4159  CB  THR A 912      25.340  56.210  65.980  1.00  0.00           C
ATOM   4160  HB  THR A 912      26.360  56.220  65.560  1.00  0.00           H
ATOM   4161  OG1 THR A 912      25.260  54.890  66.570  1.00  0.00           O
ATOM   4162  HG1 THR A 912      24.430  54.780  67.050  1.00  0.00           H
ATOM   4163  CG2 THR A 912      25.240  57.230  67.110  1.00  0.00           C
ATOM   4164 HG21 THR A 912      25.930  56.860  67.910  1.00  0.00           H
ATOM   4165 HG22 THR A 912      24.250  57.430  67.580  1.00  0.00           H
ATOM   4166 HG23 THR A 912      25.580  58.230  66.780  1.00  0.00           H
ATOM   4167  C   THR A 912      24.320  55.390  63.830  1.00  0.00           C
ATOM   4168  O   THR A 912      25.080  55.380  62.860  1.00  0.00           O
ATOM   4169  N   LEU A 913      23.380  54.370  64.060  1.00  0.00           N
ATOM   4170  HN  LEU A 913      22.780  54.420  64.860  1.00  0.00           H
ATOM   4171  CA  LEU A 913      23.150  53.320  63.150  1.00  0.00           C
ATOM   4172  HA  LEU A 913      24.120  52.970  62.880  1.00  0.00           H
ATOM   4173  CB  LEU A 913      22.350  52.210  63.830  1.00  0.00           C
ATOM   4174  HB1 LEU A 913      21.370  52.600  64.150  1.00  0.00           H
ATOM   4175  HB2 LEU A 913      22.830  51.950  64.790  1.00  0.00           H
ATOM   4176  CG  LEU A 913      22.180  50.840  63.140  1.00  0.00           C
ATOM   4177  HG  LEU A 913      22.330  50.920  62.040  1.00  0.00           H
ATOM   4178  CD1 LEU A 913      23.210  49.860  63.570  1.00  0.00           C
ATOM   4179 HD11 LEU A 913      23.410  49.830  64.660  1.00  0.00           H
ATOM   4180 HD12 LEU A 913      24.210  50.090  63.150  1.00  0.00           H
ATOM   4181 HD13 LEU A 913      22.950  48.880  63.120  1.00  0.00           H
ATOM   4182  CD2 LEU A 913      20.740  50.340  63.450  1.00  0.00           C
ATOM   4183 HD21 LEU A 913      20.390  50.510  64.480  1.00  0.00           H
ATOM   4184 HD22 LEU A 913      20.620  49.290  63.130  1.00  0.00           H
ATOM   4185 HD23 LEU A 913      20.100  50.950  62.780  1.00  0.00           H
ATOM   4186  C   LEU A 913      22.550  53.820  61.830  1.00  0.00           C
ATOM   4187  O   LEU A 913      22.970  53.270  60.850  1.00  0.00           O
ATOM   4188  N   LEU A 914      21.610  54.830  61.800  1.00  0.00           N
ATOM   4189  HN  LEU A 914      21.250  55.120  62.690  1.00  0.00           H
ATOM   4190  CA  LEU A 914      21.150  55.480  60.590  1.00  0.00           C
ATOM   4191  HA  LEU A 914      20.670  54.740  59.990  1.00  0.00           H
ATOM   4192  CB  LEU A 914      19.910  56.360  60.910  1.00  0.00           C
ATOM   4193  HB1 LEU A 914      20.290  57.060  61.680  1.00  0.00           H
ATOM   4194  HB2 LEU A 914      19.100  55.770  61.370  1.00  0.00           H
ATOM   4195  CG  LEU A 914      19.370  57.330  59.840  1.00  0.00           C
ATOM   4196  HG  LEU A 914      20.240  57.920  59.480  1.00  0.00           H
ATOM   4197  CD1 LEU A 914      18.800  56.660  58.690  1.00  0.00           C
ATOM   4198 HD11 LEU A 914      18.350  57.380  57.970  1.00  0.00           H
ATOM   4199 HD12 LEU A 914      18.070  55.880  58.970  1.00  0.00           H
ATOM   4200 HD13 LEU A 914      19.640  56.220  58.100  1.00  0.00           H
ATOM   4201  CD2 LEU A 914      18.370  58.270  60.490  1.00  0.00           C
ATOM   4202 HD21 LEU A 914      18.930  58.920  61.200  1.00  0.00           H
ATOM   4203 HD22 LEU A 914      17.700  57.570  61.030  1.00  0.00           H
ATOM   4204 HD23 LEU A 914      17.790  58.890  59.770  1.00  0.00           H
ATOM   4205  C   LEU A 914      22.220  56.110  59.720  1.00  0.00           C
ATOM   4206  O   LEU A 914      22.250  55.890  58.520  1.00  0.00           O
ATOM   4207  N   ILE A 915      23.090  56.860  60.340  1.00  0.00           N
ATOM   4208  HN  ILE A 915      22.800  57.200  61.230  1.00  0.00           H
ATOM   4209  CA  ILE A 915      24.130  57.730  59.720  1.00  0.00           C
ATOM   4210  HA  ILE A 915      23.750  57.980  58.750  1.00  0.00           H
ATOM   4211  CB  ILE A 915      24.360  59.020  60.410  1.00  0.00           C
ATOM   4212  HB  ILE A 915      25.000  59.640  59.750  1.00  0.00           H
ATOM   4213  CG2 ILE A 915      22.990  59.780  60.570  1.00  0.00           C
ATOM   4214 HG21 ILE A 915      22.420  59.250  61.370  1.00  0.00           H
ATOM   4215 HG22 ILE A 915      22.340  59.840  59.680  1.00  0.00           H
ATOM   4216 HG23 ILE A 915      23.140  60.850  60.860  1.00  0.00           H
ATOM   4217  CG1 ILE A 915      25.110  58.930  61.740  1.00  0.00           C
ATOM   4218 HG11 ILE A 915      24.840  57.930  62.120  1.00  0.00           H
ATOM   4219 HG12 ILE A 915      24.680  59.690  62.440  1.00  0.00           H
ATOM   4220  CD  ILE A 915      26.610  59.130  61.710  1.00  0.00           C
ATOM   4221  HD1 ILE A 915      26.900  59.350  62.770  1.00  0.00           H
ATOM   4222  HD2 ILE A 915      26.880  59.990  61.070  1.00  0.00           H
ATOM   4223  HD3 ILE A 915      27.090  58.240  61.240  1.00  0.00           H
ATOM   4224  C   ILE A 915      25.360  56.870  59.410  1.00  0.00           C
ATOM   4225  O   ILE A 915      26.190  57.190  58.570  1.00  0.00           O
ATOM   4226  N   ALA A 916      25.530  55.650  59.980  1.00  0.00           N
ATOM   4227  HN  ALA A 916      24.940  55.410  60.760  1.00  0.00           H
ATOM   4228  CA  ALA A 916      26.560  54.610  59.690  1.00  0.00           C
ATOM   4229  HA  ALA A 916      27.520  55.070  59.800  1.00  0.00           H
ATOM   4230  CB  ALA A 916      26.620  53.440  60.720  1.00  0.00           C
ATOM   4231  HB1 ALA A 916      27.540  52.820  60.680  1.00  0.00           H
ATOM   4232  HB2 ALA A 916      25.660  52.890  60.780  1.00  0.00           H
ATOM   4233  HB3 ALA A 916      26.710  53.920  61.720  1.00  0.00           H
ATOM   4234  C   ALA A 916      26.540  54.110  58.220  1.00  0.00           C
ATOM   4235  O   ALA A 916      27.560  53.530  57.780  1.00  0.00           O
ATOM   4236  N   ALA A 917      25.430  54.270  57.510  1.00  0.00           N
ATOM   4237  HN  ALA A 917      24.620  54.620  57.960  1.00  0.00           H
ATOM   4238  CA  ALA A 917      25.360  54.060  56.100  1.00  0.00           C
ATOM   4239  HA  ALA A 917      25.550  53.010  55.890  1.00  0.00           H
ATOM   4240  CB  ALA A 917      23.980  54.390  55.670  1.00  0.00           C
ATOM   4241  HB1 ALA A 917      23.230  54.060  56.430  1.00  0.00           H
ATOM   4242  HB2 ALA A 917      23.680  53.920  54.710  1.00  0.00           H
ATOM   4243  HB3 ALA A 917      23.840  55.490  55.650  1.00  0.00           H
ATOM   4244  C   ALA A 917      26.330  54.930  55.260  1.00  0.00           C
ATOM   4245  O   ALA A 917      26.980  54.530  54.310  1.00  0.00           O
ATOM   4246  N   ILE A 918      26.390  56.250  55.560  1.00  0.00           N
ATOM   4247  HN  ILE A 918      25.750  56.510  56.270  1.00  0.00           H
ATOM   4248  CA  ILE A 918      27.310  57.280  54.910  1.00  0.00           C
ATOM   4249  HA  ILE A 918      26.930  57.400  53.910  1.00  0.00           H
ATOM   4250  CB  ILE A 918      27.020  58.740  55.440  1.00  0.00           C
ATOM   4251  HB  ILE A 918      27.100  58.720  56.540  1.00  0.00           H
ATOM   4252  CG2 ILE A 918      28.030  59.770  54.880  1.00  0.00           C
ATOM   4253 HG21 ILE A 918      29.080  59.530  55.150  1.00  0.00           H
ATOM   4254 HG22 ILE A 918      27.880  60.770  55.330  1.00  0.00           H
ATOM   4255 HG23 ILE A 918      27.910  59.860  53.780  1.00  0.00           H
ATOM   4256  CG1 ILE A 918      25.560  59.080  55.090  1.00  0.00           C
ATOM   4257 HG11 ILE A 918      25.000  58.120  55.010  1.00  0.00           H
ATOM   4258 HG12 ILE A 918      25.450  59.520  54.070  1.00  0.00           H
ATOM   4259  CD  ILE A 918      24.930  59.910  56.180  1.00  0.00           C
ATOM   4260  HD1 ILE A 918      23.830  60.080  56.050  1.00  0.00           H
ATOM   4261  HD2 ILE A 918      25.270  60.960  56.050  1.00  0.00           H
ATOM   4262  HD3 ILE A 918      25.170  59.720  57.240  1.00  0.00           H
ATOM   4263  C   ILE A 918      28.850  57.040  54.810  1.00  0.00           C
ATOM   4264  O   ILE A 918      29.450  57.120  53.730  1.00  0.00           O
ATOM   4265  N   PRO A 919      29.590  56.680  55.900  1.00  0.00           N
ATOM   4266  CD  PRO A 919      29.160  56.870  57.290  1.00  0.00           C
ATOM   4267  HD1 PRO A 919      28.170  56.390  57.430  1.00  0.00           H
ATOM   4268  HD2 PRO A 919      29.000  57.960  57.400  1.00  0.00           H
ATOM   4269  CA  PRO A 919      30.980  56.360  55.860  1.00  0.00           C
ATOM   4270  HA  PRO A 919      31.440  57.150  55.290  1.00  0.00           H
ATOM   4271  CB  PRO A 919      31.510  56.430  57.280  1.00  0.00           C
ATOM   4272  HB1 PRO A 919      31.970  57.420  57.510  1.00  0.00           H
ATOM   4273  HB2 PRO A 919      32.140  55.570  57.560  1.00  0.00           H
ATOM   4274  CG  PRO A 919      30.240  56.220  58.140  1.00  0.00           C
ATOM   4275  HG1 PRO A 919      30.130  55.120  58.240  1.00  0.00           H
ATOM   4276  HG2 PRO A 919      30.420  56.600  59.170  1.00  0.00           H
ATOM   4277  C   PRO A 919      31.220  54.980  55.310  1.00  0.00           C
ATOM   4278  O   PRO A 919      32.240  54.790  54.700  1.00  0.00           O
ATOM   4279  N   ALA A 920      30.290  54.010  55.430  1.00  0.00           N
ATOM   4280  HN  ALA A 920      29.450  54.180  55.930  1.00  0.00           H
ATOM   4281  CA  ALA A 920      30.390  52.690  54.710  1.00  0.00           C
ATOM   4282  HA  ALA A 920      31.350  52.250  54.960  1.00  0.00           H
ATOM   4283  CB  ALA A 920      29.170  51.800  55.020  1.00  0.00           C
ATOM   4284  HB1 ALA A 920      29.180  50.930  54.340  1.00  0.00           H
ATOM   4285  HB2 ALA A 920      28.200  52.350  54.990  1.00  0.00           H
ATOM   4286  HB3 ALA A 920      29.290  51.420  56.050  1.00  0.00           H
ATOM   4287  C   ALA A 920      30.320  52.880  53.290  1.00  0.00           C
ATOM   4288  O   ALA A 920      31.000  52.260  52.480  1.00  0.00           O
ATOM   4289  N   LEU A 921      29.490  53.850  52.820  1.00  0.00           N
ATOM   4290  HN  LEU A 921      28.730  54.210  53.360  1.00  0.00           H
ATOM   4291  CA  LEU A 921      29.450  54.350  51.540  1.00  0.00           C
ATOM   4292  HA  LEU A 921      29.300  53.510  50.870  1.00  0.00           H
ATOM   4293  CB  LEU A 921      28.210  55.190  51.260  1.00  0.00           C
ATOM   4294  HB1 LEU A 921      28.420  56.100  51.840  1.00  0.00           H
ATOM   4295  HB2 LEU A 921      27.360  54.620  51.690  1.00  0.00           H
ATOM   4296  CG  LEU A 921      27.930  55.600  49.810  1.00  0.00           C
ATOM   4297  HG  LEU A 921      28.840  56.150  49.440  1.00  0.00           H
ATOM   4298  CD1 LEU A 921      27.550  54.360  49.000  1.00  0.00           C
ATOM   4299 HD11 LEU A 921      26.820  53.770  49.580  1.00  0.00           H
ATOM   4300 HD12 LEU A 921      28.410  53.710  48.730  1.00  0.00           H
ATOM   4301 HD13 LEU A 921      27.000  54.650  48.080  1.00  0.00           H
ATOM   4302  CD2 LEU A 921      26.700  56.470  49.830  1.00  0.00           C
ATOM   4303 HD21 LEU A 921      26.500  56.850  48.810  1.00  0.00           H
ATOM   4304 HD22 LEU A 921      26.790  57.380  50.450  1.00  0.00           H
ATOM   4305 HD23 LEU A 921      25.830  55.910  50.220  1.00  0.00           H
ATOM   4306  C   LEU A 921      30.680  54.990  51.000  1.00  0.00           C
ATOM   4307  O   LEU A 921      31.170  54.640  49.910  1.00  0.00           O
ATOM   4308  N   LEU A 922      31.340  55.840  51.880  1.00  0.00           N
ATOM   4309  HN  LEU A 922      30.960  56.300  52.680  1.00  0.00           H
ATOM   4310  CA  LEU A 922      32.690  56.290  51.560  1.00  0.00           C
ATOM   4311  HA  LEU A 922      32.840  56.810  50.630  1.00  0.00           H
ATOM   4312  CB  LEU A 922      33.170  57.290  52.640  1.00  0.00           C
ATOM   4313  HB1 LEU A 922      33.170  56.890  53.680  1.00  0.00           H
ATOM   4314  HB2 LEU A 922      32.310  57.980  52.550  1.00  0.00           H
ATOM   4315  CG  LEU A 922      34.470  58.090  52.350  1.00  0.00           C
ATOM   4316  HG  LEU A 922      35.380  57.470  52.280  1.00  0.00           H
ATOM   4317  CD1 LEU A 922      34.260  58.930  51.090  1.00  0.00           C
ATOM   4318 HD11 LEU A 922      35.070  59.690  51.180  1.00  0.00           H
ATOM   4319 HD12 LEU A 922      33.290  59.470  51.020  1.00  0.00           H
ATOM   4320 HD13 LEU A 922      34.350  58.220  50.250  1.00  0.00           H
ATOM   4321  CD2 LEU A 922      34.730  59.000  53.540  1.00  0.00           C
ATOM   4322 HD21 LEU A 922      35.600  59.640  53.280  1.00  0.00           H
ATOM   4323 HD22 LEU A 922      35.030  58.550  54.510  1.00  0.00           H
ATOM   4324 HD23 LEU A 922      33.860  59.690  53.660  1.00  0.00           H
ATOM   4325  C   LEU A 922      33.740  55.300  51.440  1.00  0.00           C
ATOM   4326  O   LEU A 922      34.480  55.270  50.390  1.00  0.00           O
ATOM   4327  N   CYS A 923      33.850  54.340  52.360  1.00  0.00           N
ATOM   4328  HN  CYS A 923      33.310  54.470  53.190  1.00  0.00           H
ATOM   4329  CA  CYS A 923      34.730  53.230  52.200  1.00  0.00           C
ATOM   4330  HA  CYS A 923      35.770  53.470  51.990  1.00  0.00           H
ATOM   4331  CB  CYS A 923      34.650  52.280  53.420  1.00  0.00           C
ATOM   4332  HB1 CYS A 923      33.900  51.490  53.200  1.00  0.00           H
ATOM   4333  HB2 CYS A 923      34.340  52.910  54.280  1.00  0.00           H
ATOM   4334  SG  CYS A 923      36.170  51.450  53.890  1.00  0.00           S
ATOM   4335  HG1 CYS A 923      35.730  51.320  55.130  1.00  0.00           H
ATOM   4336  C   CYS A 923      34.310  52.440  50.960  1.00  0.00           C
ATOM   4337  O   CYS A 923      35.200  52.130  50.130  1.00  0.00           O
ATOM   4338  N   THR A 924      33.020  52.080  50.720  1.00  0.00           N
ATOM   4339  HN  THR A 924      32.270  52.310  51.350  1.00  0.00           H
ATOM   4340  CA  THR A 924      32.630  51.330  49.510  1.00  0.00           C
ATOM   4341  HA  THR A 924      33.140  50.370  49.560  1.00  0.00           H
ATOM   4342  CB  THR A 924      31.160  51.010  49.380  1.00  0.00           C
ATOM   4343  HB  THR A 924      30.570  51.940  49.310  1.00  0.00           H
ATOM   4344  OG1 THR A 924      30.720  50.300  50.480  1.00  0.00           O
ATOM   4345  HG1 THR A 924      30.860  50.830  51.270  1.00  0.00           H
ATOM   4346  CG2 THR A 924      30.930  50.090  48.200  1.00  0.00           C
ATOM   4347 HG21 THR A 924      30.980  50.550  47.180  1.00  0.00           H
ATOM   4348 HG22 THR A 924      29.950  49.570  48.250  1.00  0.00           H
ATOM   4349 HG23 THR A 924      31.730  49.330  48.180  1.00  0.00           H
ATOM   4350  C   THR A 924      33.120  51.980  48.150  1.00  0.00           C
ATOM   4351  O   THR A 924      33.730  51.310  47.280  1.00  0.00           O
ATOM   4352  N   ILE A 925      32.890  53.320  47.990  1.00  0.00           N
ATOM   4353  HN  ILE A 925      32.430  53.860  48.690  1.00  0.00           H
ATOM   4354  CA  ILE A 925      33.330  54.130  46.830  1.00  0.00           C
ATOM   4355  HA  ILE A 925      32.930  53.650  45.960  1.00  0.00           H
ATOM   4356  CB  ILE A 925      32.720  55.590  46.870  1.00  0.00           C
ATOM   4357  HB  ILE A 925      32.580  55.890  47.930  1.00  0.00           H
ATOM   4358  CG2 ILE A 925      33.640  56.620  46.190  1.00  0.00           C
ATOM   4359 HG21 ILE A 925      33.080  57.540  46.470  1.00  0.00           H
ATOM   4360 HG22 ILE A 925      33.720  56.500  45.090  1.00  0.00           H
ATOM   4361 HG23 ILE A 925      34.630  56.630  46.670  1.00  0.00           H
ATOM   4362  CG1 ILE A 925      31.420  55.620  46.020  1.00  0.00           C
ATOM   4363 HG11 ILE A 925      31.590  55.440  44.940  1.00  0.00           H
ATOM   4364 HG12 ILE A 925      31.040  56.660  46.120  1.00  0.00           H
ATOM   4365  CD  ILE A 925      30.260  54.740  46.480  1.00  0.00           C
ATOM   4366  HD1 ILE A 925      30.080  54.880  47.570  1.00  0.00           H
ATOM   4367  HD2 ILE A 925      30.500  53.690  46.230  1.00  0.00           H
ATOM   4368  HD3 ILE A 925      29.360  55.190  46.000  1.00  0.00           H
ATOM   4369  C   ILE A 925      34.850  54.020  46.590  1.00  0.00           C
ATOM   4370  O   ILE A 925      35.270  53.770  45.450  1.00  0.00           O
ATOM   4371  N   LEU A 926      35.610  54.200  47.710  1.00  0.00           N
ATOM   4372  HN  LEU A 926      35.210  54.400  48.600  1.00  0.00           H
ATOM   4373  CA  LEU A 926      37.020  54.120  47.640  1.00  0.00           C
ATOM   4374  HA  LEU A 926      37.360  54.820  46.880  1.00  0.00           H
ATOM   4375  CB  LEU A 926      37.690  54.440  49.020  1.00  0.00           C
ATOM   4376  HB1 LEU A 926      38.800  54.450  49.090  1.00  0.00           H
ATOM   4377  HB2 LEU A 926      37.290  53.780  49.800  1.00  0.00           H
ATOM   4378  CG  LEU A 926      37.500  55.890  49.570  1.00  0.00           C
ATOM   4379  HG  LEU A 926      36.450  56.250  49.550  1.00  0.00           H
ATOM   4380  CD1 LEU A 926      37.990  55.940  51.000  1.00  0.00           C
ATOM   4381 HD11 LEU A 926      37.290  55.400  51.680  1.00  0.00           H
ATOM   4382 HD12 LEU A 926      37.930  56.970  51.420  1.00  0.00           H
ATOM   4383 HD13 LEU A 926      38.980  55.510  51.290  1.00  0.00           H
ATOM   4384  CD2 LEU A 926      38.280  56.890  48.750  1.00  0.00           C
ATOM   4385 HD21 LEU A 926      37.900  57.840  49.180  1.00  0.00           H
ATOM   4386 HD22 LEU A 926      37.950  56.740  47.700  1.00  0.00           H
ATOM   4387 HD23 LEU A 926      39.390  56.790  48.830  1.00  0.00           H
ATOM   4388  C   LEU A 926      37.530  52.750  47.270  1.00  0.00           C
ATOM   4389  O   LEU A 926      38.400  52.660  46.340  1.00  0.00           O
ATOM   4390  N   ILE A 927      36.940  51.650  47.820  1.00  0.00           N
ATOM   4391  HN  ILE A 927      36.300  51.800  48.560  1.00  0.00           H
ATOM   4392  CA  ILE A 927      37.160  50.250  47.430  1.00  0.00           C
ATOM   4393  HA  ILE A 927      38.220  50.060  47.550  1.00  0.00           H
ATOM   4394  CB  ILE A 927      36.430  49.250  48.370  1.00  0.00           C
ATOM   4395  HB  ILE A 927      35.330  49.380  48.410  1.00  0.00           H
ATOM   4396  CG2 ILE A 927      36.640  47.780  47.950  1.00  0.00           C
ATOM   4397 HG21 ILE A 927      37.740  47.650  47.860  1.00  0.00           H
ATOM   4398 HG22 ILE A 927      36.120  47.580  46.980  1.00  0.00           H
ATOM   4399 HG23 ILE A 927      36.130  47.180  48.720  1.00  0.00           H
ATOM   4400  CG1 ILE A 927      36.910  49.290  49.860  1.00  0.00           C
ATOM   4401 HG11 ILE A 927      37.080  50.370  50.100  1.00  0.00           H
ATOM   4402 HG12 ILE A 927      37.930  48.880  49.930  1.00  0.00           H
ATOM   4403  CD  ILE A 927      35.940  48.780  50.900  1.00  0.00           C
ATOM   4404  HD1 ILE A 927      36.220  49.110  51.920  1.00  0.00           H
ATOM   4405  HD2 ILE A 927      35.910  47.670  50.890  1.00  0.00           H
ATOM   4406  HD3 ILE A 927      34.950  49.220  50.650  1.00  0.00           H
ATOM   4407  C   ILE A 927      36.760  50.000  45.950  1.00  0.00           C
ATOM   4408  O   ILE A 927      37.490  49.410  45.240  1.00  0.00           O
ATOM   4409  N   PHE A 928      35.570  50.520  45.520  1.00  0.00           N
ATOM   4410  HN  PHE A 928      34.910  50.860  46.200  1.00  0.00           H
ATOM   4411  CA  PHE A 928      35.060  50.310  44.140  1.00  0.00           C
ATOM   4412  HA  PHE A 928      35.000  49.250  43.940  1.00  0.00           H
ATOM   4413  CB  PHE A 928      33.560  50.800  44.060  1.00  0.00           C
ATOM   4414  HB1 PHE A 928      33.450  51.810  44.530  1.00  0.00           H
ATOM   4415  HB2 PHE A 928      33.020  50.120  44.750  1.00  0.00           H
ATOM   4416  CG  PHE A 928      33.030  50.730  42.640  1.00  0.00           C
ATOM   4417  CD1 PHE A 928      32.740  49.500  41.970  1.00  0.00           C
ATOM   4418  HD1 PHE A 928      32.920  48.550  42.470  1.00  0.00           H
ATOM   4419  CE1 PHE A 928      32.160  49.470  40.720  1.00  0.00           C
ATOM   4420  HE1 PHE A 928      32.050  48.530  40.220  1.00  0.00           H
ATOM   4421  CZ  PHE A 928      31.900  50.720  40.080  1.00  0.00           C
ATOM   4422  HZ  PHE A 928      31.440  50.800  39.100  1.00  0.00           H
ATOM   4423  CD2 PHE A 928      32.880  51.980  41.960  1.00  0.00           C
ATOM   4424  HD2 PHE A 928      33.070  52.910  42.470  1.00  0.00           H
ATOM   4425  CE2 PHE A 928      32.160  51.940  40.760  1.00  0.00           C
ATOM   4426  HE2 PHE A 928      31.920  52.890  40.320  1.00  0.00           H
ATOM   4427  C   PHE A 928      35.930  50.890  43.090  1.00  0.00           C
ATOM   4428  O   PHE A 928      36.350  50.340  42.040  1.00  0.00           O
ATOM   4429  N   MET A 929      36.400  52.110  43.410  1.00  0.00           N
ATOM   4430  HN  MET A 929      36.010  52.620  44.170  1.00  0.00           H
ATOM   4431  CA  MET A 929      37.440  52.740  42.690  1.00  0.00           C
ATOM   4432  HA  MET A 929      37.060  52.670  41.680  1.00  0.00           H
ATOM   4433  CB  MET A 929      37.560  54.180  43.220  1.00  0.00           C
ATOM   4434  HB1 MET A 929      38.460  54.710  42.870  1.00  0.00           H
ATOM   4435  HB2 MET A 929      37.470  54.000  44.330  1.00  0.00           H
ATOM   4436  CG  MET A 929      36.440  55.120  42.840  1.00  0.00           C
ATOM   4437  HG1 MET A 929      35.480  54.580  43.020  1.00  0.00           H
ATOM   4438  HG2 MET A 929      36.350  55.240  41.750  1.00  0.00           H
ATOM   4439  SD  MET A 929      36.360  56.740  43.750  1.00  0.00           S
ATOM   4440  CE  MET A 929      38.070  57.100  43.900  1.00  0.00           C
ATOM   4441  HE1 MET A 929      38.330  58.090  44.320  1.00  0.00           H
ATOM   4442  HE2 MET A 929      38.390  57.180  42.830  1.00  0.00           H
ATOM   4443  HE3 MET A 929      38.670  56.300  44.360  1.00  0.00           H
ATOM   4444  C   MET A 929      38.720  52.090  42.640  1.00  0.00           C
ATOM   4445  O   MET A 929      39.210  51.840  41.510  1.00  0.00           O
ATOM   4446  N   ASP A 930      39.230  51.610  43.750  1.00  0.00           N
ATOM   4447  HN  ASP A 930      38.690  51.630  44.590  1.00  0.00           H
ATOM   4448  CA  ASP A 930      40.410  50.760  43.700  1.00  0.00           C
ATOM   4449  HA  ASP A 930      41.170  51.400  43.280  1.00  0.00           H
ATOM   4450  CB  ASP A 930      40.880  50.380  45.180  1.00  0.00           C
ATOM   4451  HB1 ASP A 930      40.310  49.480  45.540  1.00  0.00           H
ATOM   4452  HB2 ASP A 930      40.600  51.250  45.810  1.00  0.00           H
ATOM   4453  CG  ASP A 930      42.340  50.130  45.280  1.00  0.00           C
ATOM   4454  OD1 ASP A 930      42.800  48.980  45.470  1.00  0.00           O
ATOM   4455  OD2 ASP A 930      43.190  51.100  45.150  1.00  0.00           O
ATOM   4456  C   ASP A 930      40.320  49.480  42.860  1.00  0.00           C
ATOM   4457  O   ASP A 930      41.180  49.120  42.040  1.00  0.00           O
ATOM   4458  N   GLN A 931      39.170  48.840  43.010  1.00  0.00           N
ATOM   4459  HN  GLN A 931      38.530  49.020  43.760  1.00  0.00           H
ATOM   4460  CA  GLN A 931      38.750  47.650  42.290  1.00  0.00           C
ATOM   4461  HA  GLN A 931      39.470  46.880  42.540  1.00  0.00           H
ATOM   4462  CB  GLN A 931      37.360  47.180  42.760  1.00  0.00           C
ATOM   4463  HB1 GLN A 931      36.870  46.520  42.000  1.00  0.00           H
ATOM   4464  HB2 GLN A 931      36.700  48.060  42.880  1.00  0.00           H
ATOM   4465  CG  GLN A 931      37.330  46.630  44.280  1.00  0.00           C
ATOM   4466  HG1 GLN A 931      36.370  46.940  44.750  1.00  0.00           H
ATOM   4467  HG2 GLN A 931      38.150  47.080  44.880  1.00  0.00           H
ATOM   4468  CD  GLN A 931      37.330  45.140  44.360  1.00  0.00           C
ATOM   4469  OE1 GLN A 931      36.290  44.520  44.530  1.00  0.00           O
ATOM   4470  NE2 GLN A 931      38.500  44.470  44.190  1.00  0.00           N
ATOM   4471 HE21 GLN A 931      38.570  43.490  44.070  1.00  0.00           H
ATOM   4472 HE22 GLN A 931      39.310  45.060  44.180  1.00  0.00           H
ATOM   4473  C   GLN A 931      38.750  47.780  40.810  1.00  0.00           C
ATOM   4474  O   GLN A 931      39.210  46.840  40.140  1.00  0.00           O
ATOM   4475  N   GLN A 932      38.190  48.780  40.220  1.00  0.00           N
ATOM   4476  HN  GLN A 932      37.680  49.440  40.750  1.00  0.00           H
ATOM   4477  CA  GLN A 932      38.120  49.040  38.810  1.00  0.00           C
ATOM   4478  HA  GLN A 932      38.000  48.060  38.390  1.00  0.00           H
ATOM   4479  CB  GLN A 932      36.730  49.780  38.440  1.00  0.00           C
ATOM   4480  HB1 GLN A 932      36.730  50.390  37.510  1.00  0.00           H
ATOM   4481  HB2 GLN A 932      36.430  50.330  39.350  1.00  0.00           H
ATOM   4482  CG  GLN A 932      35.660  48.750  38.060  1.00  0.00           C
ATOM   4483  HG1 GLN A 932      35.880  48.150  37.160  1.00  0.00           H
ATOM   4484  HG2 GLN A 932      34.700  49.300  37.900  1.00  0.00           H
ATOM   4485  CD  GLN A 932      35.400  47.700  39.120  1.00  0.00           C
ATOM   4486  OE1 GLN A 932      35.760  46.510  38.910  1.00  0.00           O
ATOM   4487  NE2 GLN A 932      34.810  48.050  40.270  1.00  0.00           N
ATOM   4488 HE21 GLN A 932      34.480  49.000  40.390  1.00  0.00           H
ATOM   4489 HE22 GLN A 932      34.740  47.340  40.960  1.00  0.00           H
ATOM   4490  C   GLN A 932      39.330  49.700  38.210  1.00  0.00           C
ATOM   4491  O   GLN A 932      39.550  49.710  37.050  1.00  0.00           O
ATOM   4492  N   ILE A 933      40.260  50.270  39.080  1.00  0.00           N
ATOM   4493  HN  ILE A 933      40.030  50.260  40.050  1.00  0.00           H
ATOM   4494  CA  ILE A 933      41.600  50.650  38.570  1.00  0.00           C
ATOM   4495  HA  ILE A 933      41.580  51.010  37.550  1.00  0.00           H
ATOM   4496  CB  ILE A 933      42.330  51.620  39.500  1.00  0.00           C
ATOM   4497  HB  ILE A 933      42.330  51.280  40.550  1.00  0.00           H
ATOM   4498  CG2 ILE A 933      43.740  51.680  38.980  1.00  0.00           C
ATOM   4499 HG21 ILE A 933      43.750  52.040  37.930  1.00  0.00           H
ATOM   4500 HG22 ILE A 933      44.210  50.680  39.090  1.00  0.00           H
ATOM   4501 HG23 ILE A 933      44.260  52.380  39.660  1.00  0.00           H
ATOM   4502  CG1 ILE A 933      41.570  53.020  39.680  1.00  0.00           C
ATOM   4503 HG11 ILE A 933      40.480  52.870  39.570  1.00  0.00           H
ATOM   4504 HG12 ILE A 933      41.890  53.600  38.780  1.00  0.00           H
ATOM   4505  CD  ILE A 933      42.050  53.710  40.940  1.00  0.00           C
ATOM   4506  HD1 ILE A 933      43.090  53.420  41.170  1.00  0.00           H
ATOM   4507  HD2 ILE A 933      41.510  53.230  41.790  1.00  0.00           H
ATOM   4508  HD3 ILE A 933      41.820  54.790  40.900  1.00  0.00           H
ATOM   4509  C   ILE A 933      42.320  49.300  38.470  1.00  0.00           C
ATOM   4510  O   ILE A 933      42.930  48.910  37.480  1.00  0.00           O
ATOM   4511  N   THR A 934      42.260  48.440  39.540  1.00  0.00           N
ATOM   4512  HN  THR A 934      41.820  48.740  40.390  1.00  0.00           H
ATOM   4513  CA  THR A 934      42.950  47.080  39.690  1.00  0.00           C
ATOM   4514  HA  THR A 934      44.020  47.160  39.700  1.00  0.00           H
ATOM   4515  CB  THR A 934      42.640  46.430  41.010  1.00  0.00           C
ATOM   4516  HB  THR A 934      41.550  46.280  41.150  1.00  0.00           H
ATOM   4517  OG1 THR A 934      43.170  47.390  41.980  1.00  0.00           O
ATOM   4518  HG1 THR A 934      42.650  48.200  41.900  1.00  0.00           H
ATOM   4519  CG2 THR A 934      43.440  45.100  41.250  1.00  0.00           C
ATOM   4520 HG21 THR A 934      42.910  44.270  40.740  1.00  0.00           H
ATOM   4521 HG22 THR A 934      43.390  44.870  42.320  1.00  0.00           H
ATOM   4522 HG23 THR A 934      44.500  45.230  40.940  1.00  0.00           H
ATOM   4523  C   THR A 934      42.460  46.170  38.600  1.00  0.00           C
ATOM   4524  O   THR A 934      43.200  45.530  37.860  1.00  0.00           O
ATOM   4525  N   ALA A 935      41.120  46.170  38.330  1.00  0.00           N
ATOM   4526  HN  ALA A 935      40.510  46.640  38.970  1.00  0.00           H
ATOM   4527  CA  ALA A 935      40.490  45.340  37.250  1.00  0.00           C
ATOM   4528  HA  ALA A 935      40.620  44.300  37.530  1.00  0.00           H
ATOM   4529  CB  ALA A 935      38.940  45.560  37.270  1.00  0.00           C
ATOM   4530  HB1 ALA A 935      38.490  45.060  36.380  1.00  0.00           H
ATOM   4531  HB2 ALA A 935      38.680  46.640  37.170  1.00  0.00           H
ATOM   4532  HB3 ALA A 935      38.550  45.180  38.230  1.00  0.00           H
ATOM   4533  C   ALA A 935      41.080  45.700  35.890  1.00  0.00           C
ATOM   4534  O   ALA A 935      41.420  44.820  35.110  1.00  0.00           O
ATOM   4535  N   VAL A 936      41.200  47.020  35.540  1.00  0.00           N
ATOM   4536  HN  VAL A 936      40.900  47.770  36.120  1.00  0.00           H
ATOM   4537  CA  VAL A 936      41.820  47.460  34.320  1.00  0.00           C
ATOM   4538  HA  VAL A 936      41.270  47.080  33.470  1.00  0.00           H
ATOM   4539  CB  VAL A 936      41.850  48.990  34.290  1.00  0.00           C
ATOM   4540  HB  VAL A 936      42.030  49.450  35.290  1.00  0.00           H
ATOM   4541  CG1 VAL A 936      42.960  49.520  33.420  1.00  0.00           C
ATOM   4542 HG11 VAL A 936      42.970  50.640  33.350  1.00  0.00           H
ATOM   4543 HG12 VAL A 936      42.950  49.130  32.380  1.00  0.00           H
ATOM   4544 HG13 VAL A 936      43.920  49.280  33.920  1.00  0.00           H
ATOM   4545  CG2 VAL A 936      40.450  49.480  33.880  1.00  0.00           C
ATOM   4546 HG21 VAL A 936      39.680  48.900  34.440  1.00  0.00           H
ATOM   4547 HG22 VAL A 936      40.210  49.410  32.800  1.00  0.00           H
ATOM   4548 HG23 VAL A 936      40.310  50.490  34.340  1.00  0.00           H
ATOM   4549  C   VAL A 936      43.220  46.960  34.100  1.00  0.00           C
ATOM   4550  O   VAL A 936      43.590  46.500  33.030  1.00  0.00           O
ATOM   4551  N   ILE A 937      44.100  46.970  35.140  1.00  0.00           N
ATOM   4552  HN  ILE A 937      43.760  47.440  35.950  1.00  0.00           H
ATOM   4553  CA  ILE A 937      45.440  46.340  35.070  1.00  0.00           C
ATOM   4554  HA  ILE A 937      45.940  46.850  34.260  1.00  0.00           H
ATOM   4555  CB  ILE A 937      46.190  46.750  36.320  1.00  0.00           C
ATOM   4556  HB  ILE A 937      45.500  46.400  37.110  1.00  0.00           H
ATOM   4557  CG2 ILE A 937      47.520  45.930  36.490  1.00  0.00           C
ATOM   4558 HG21 ILE A 937      48.310  46.000  35.710  1.00  0.00           H
ATOM   4559 HG22 ILE A 937      47.320  44.870  36.710  1.00  0.00           H
ATOM   4560 HG23 ILE A 937      48.060  46.360  37.360  1.00  0.00           H
ATOM   4561  CG1 ILE A 937      46.340  48.230  36.440  1.00  0.00           C
ATOM   4562 HG11 ILE A 937      46.880  48.270  37.420  1.00  0.00           H
ATOM   4563 HG12 ILE A 937      45.420  48.840  36.490  1.00  0.00           H
ATOM   4564  CD  ILE A 937      47.230  48.960  35.480  1.00  0.00           C
ATOM   4565  HD1 ILE A 937      47.370  50.000  35.850  1.00  0.00           H
ATOM   4566  HD2 ILE A 937      46.750  49.010  34.480  1.00  0.00           H
ATOM   4567  HD3 ILE A 937      48.290  48.640  35.340  1.00  0.00           H
ATOM   4568  C   ILE A 937      45.510  44.810  34.800  1.00  0.00           C
ATOM   4569  O   ILE A 937      46.330  44.390  33.990  1.00  0.00           O
ATOM   4570  N   ILE A 938      44.640  43.970  35.410  1.00  0.00           N
ATOM   4571  HN  ILE A 938      44.010  44.220  36.150  1.00  0.00           H
ATOM   4572  CA  ILE A 938      44.680  42.520  35.280  1.00  0.00           C
ATOM   4573  HA  ILE A 938      45.710  42.240  35.060  1.00  0.00           H
ATOM   4574  CB  ILE A 938      44.140  41.950  36.550  1.00  0.00           C
ATOM   4575  HB  ILE A 938      43.060  42.190  36.530  1.00  0.00           H
ATOM   4576  CG2 ILE A 938      44.180  40.430  36.600  1.00  0.00           C
ATOM   4577 HG21 ILE A 938      45.230  40.160  36.330  1.00  0.00           H
ATOM   4578 HG22 ILE A 938      43.480  40.080  35.820  1.00  0.00           H
ATOM   4579 HG23 ILE A 938      43.830  40.150  37.610  1.00  0.00           H
ATOM   4580  CG1 ILE A 938      44.780  42.560  37.800  1.00  0.00           C
ATOM   4581 HG11 ILE A 938      44.360  42.100  38.710  1.00  0.00           H
ATOM   4582 HG12 ILE A 938      44.620  43.640  38.000  1.00  0.00           H
ATOM   4583  CD  ILE A 938      46.260  42.290  37.750  1.00  0.00           C
ATOM   4584  HD1 ILE A 938      46.770  42.920  38.510  1.00  0.00           H
ATOM   4585  HD2 ILE A 938      46.680  42.440  36.730  1.00  0.00           H
ATOM   4586  HD3 ILE A 938      46.610  41.300  38.120  1.00  0.00           H
ATOM   4587  C   ILE A 938      43.870  42.110  34.060  1.00  0.00           C
ATOM   4588  O   ILE A 938      44.300  41.190  33.390  1.00  0.00           O
ATOM   4589  N   ASN A 939      42.820  42.810  33.690  1.00  0.00           N
ATOM   4590  HN  ASN A 939      42.670  43.740  34.000  1.00  0.00           H
ATOM   4591  CA  ASN A 939      41.810  42.190  32.830  1.00  0.00           C
ATOM   4592  HA  ASN A 939      41.980  41.120  32.900  1.00  0.00           H
ATOM   4593  CB  ASN A 939      40.310  42.380  33.350  1.00  0.00           C
ATOM   4594  HB1 ASN A 939      39.600  41.930  32.620  1.00  0.00           H
ATOM   4595  HB2 ASN A 939      40.140  43.470  33.520  1.00  0.00           H
ATOM   4596  CG  ASN A 939      39.990  41.680  34.680  1.00  0.00           C
ATOM   4597  OD1 ASN A 939      40.820  40.940  35.230  1.00  0.00           O
ATOM   4598  ND2 ASN A 939      38.890  41.990  35.320  1.00  0.00           N
ATOM   4599 HD21 ASN A 939      38.240  42.630  34.890  1.00  0.00           H
ATOM   4600 HD22 ASN A 939      38.680  41.600  36.220  1.00  0.00           H
ATOM   4601  C   ASN A 939      41.850  42.620  31.380  1.00  0.00           C
ATOM   4602  O   ASN A 939      41.040  42.240  30.510  1.00  0.00           O
ATOM   4603  N   ARG A 940      42.950  43.390  31.090  1.00  0.00           N
ATOM   4604  HN  ARG A 940      43.720  43.550  31.690  1.00  0.00           H
ATOM   4605  CA  ARG A 940      43.080  43.950  29.730  1.00  0.00           C
ATOM   4606  HA  ARG A 940      42.150  44.430  29.470  1.00  0.00           H
ATOM   4607  CB  ARG A 940      44.120  45.070  29.770  1.00  0.00           C
ATOM   4608  HB1 ARG A 940      43.560  45.890  30.250  1.00  0.00           H
ATOM   4609  HB2 ARG A 940      44.540  45.360  28.780  1.00  0.00           H
ATOM   4610  CG  ARG A 940      45.440  44.780  30.590  1.00  0.00           C
ATOM   4611  HG1 ARG A 940      45.860  43.810  30.250  1.00  0.00           H
ATOM   4612  HG2 ARG A 940      45.120  44.610  31.640  1.00  0.00           H
ATOM   4613  CD  ARG A 940      46.580  45.720  30.620  1.00  0.00           C
ATOM   4614  HD1 ARG A 940      47.000  45.790  29.590  1.00  0.00           H
ATOM   4615  HD2 ARG A 940      47.350  45.300  31.310  1.00  0.00           H
ATOM   4616  NE  ARG A 940      46.060  47.010  31.130  1.00  0.00           N
ATOM   4617  HE  ARG A 940      45.130  47.120  31.480  1.00  0.00           H
ATOM   4618  CZ  ARG A 940      46.460  48.190  30.810  1.00  0.00           C
ATOM   4619  NH1 ARG A 940      45.580  49.170  30.780  1.00  0.00           N
ATOM   4620 HH11 ARG A 940      44.620  48.880  30.780  1.00  0.00           H
ATOM   4621 HH12 ARG A 940      45.880  50.110  30.620  1.00  0.00           H
ATOM   4622  NH2 ARG A 940      47.610  48.530  30.340  1.00  0.00           N
ATOM   4623 HH21 ARG A 940      48.320  47.830  30.280  1.00  0.00           H
ATOM   4624 HH22 ARG A 940      47.750  49.420  29.910  1.00  0.00           H
ATOM   4625  C   ARG A 940      43.370  43.010  28.590  1.00  0.00           C
ATOM   4626  O   ARG A 940      44.100  42.010  28.710  1.00  0.00           O
ATOM   4627  N   LYS A 941      42.810  43.220  27.380  1.00  0.00           N
ATOM   4628  HN  LYS A 941      42.360  44.100  27.270  1.00  0.00           H
ATOM   4629  CA  LYS A 941      42.870  42.300  26.250  1.00  0.00           C
ATOM   4630  HA  LYS A 941      42.340  41.400  26.550  1.00  0.00           H
ATOM   4631  CB  LYS A 941      42.070  43.010  25.030  1.00  0.00           C
ATOM   4632  HB1 LYS A 941      42.280  42.480  24.080  1.00  0.00           H
ATOM   4633  HB2 LYS A 941      42.370  44.080  25.020  1.00  0.00           H
ATOM   4634  CG  LYS A 941      40.530  43.020  25.320  1.00  0.00           C
ATOM   4635  HG1 LYS A 941      40.340  43.690  26.180  1.00  0.00           H
ATOM   4636  HG2 LYS A 941      40.070  42.040  25.580  1.00  0.00           H
ATOM   4637  CD  LYS A 941      39.810  43.310  24.030  1.00  0.00           C
ATOM   4638  HD1 LYS A 941      40.080  42.600  23.220  1.00  0.00           H
ATOM   4639  HD2 LYS A 941      40.150  44.330  23.750  1.00  0.00           H
ATOM   4640  CE  LYS A 941      38.280  43.420  24.170  1.00  0.00           C
ATOM   4641  HE1 LYS A 941      37.970  44.130  24.970  1.00  0.00           H
ATOM   4642  HE2 LYS A 941      37.810  42.430  24.330  1.00  0.00           H
ATOM   4643  NZ  LYS A 941      37.740  43.920  22.920  1.00  0.00           N
ATOM   4644  HZ1 LYS A 941      38.130  44.860  22.690  1.00  0.00           H
ATOM   4645  HZ2 LYS A 941      36.700  44.050  22.890  1.00  0.00           H
ATOM   4646  HZ3 LYS A 941      37.980  43.240  22.170  1.00  0.00           H
ATOM   4647  C   LYS A 941      44.210  41.730  25.800  1.00  0.00           C
ATOM   4648  O   LYS A 941      44.320  40.550  25.420  1.00  0.00           O
ATOM   4649  N   GLU A 942      45.320  42.500  25.860  1.00  0.00           N
ATOM   4650  HN  GLU A 942      45.150  43.440  26.140  1.00  0.00           H
ATOM   4651  CA  GLU A 942      46.710  42.130  25.400  1.00  0.00           C
ATOM   4652  HA  GLU A 942      46.560  41.750  24.400  1.00  0.00           H
ATOM   4653  CB  GLU A 942      47.590  43.410  25.310  1.00  0.00           C
ATOM   4654  HB1 GLU A 942      48.650  43.090  25.160  1.00  0.00           H
ATOM   4655  HB2 GLU A 942      47.470  43.920  26.290  1.00  0.00           H
ATOM   4656  CG  GLU A 942      47.140  44.280  24.130  1.00  0.00           C
ATOM   4657  HG1 GLU A 942      46.050  44.480  24.190  1.00  0.00           H
ATOM   4658  HG2 GLU A 942      47.290  43.730  23.180  1.00  0.00           H
ATOM   4659  CD  GLU A 942      47.880  45.610  23.980  1.00  0.00           C
ATOM   4660  OE1 GLU A 942      48.760  45.830  23.080  1.00  0.00           O
ATOM   4661  OE2 GLU A 942      47.590  46.430  24.870  1.00  0.00           O
ATOM   4662  C   GLU A 942      47.190  41.010  26.320  1.00  0.00           C
ATOM   4663  O   GLU A 942      48.080  40.300  25.990  1.00  0.00           O
ATOM   4664  N   HSD A 943      46.640  40.860  27.510  1.00  0.00           N
ATOM   4665  HN  HSD A 943      45.910  41.450  27.840  1.00  0.00           H
ATOM   4666  CA  HSD A 943      46.920  39.740  28.390  1.00  0.00           C
ATOM   4667  HA  HSD A 943      47.990  39.670  28.490  1.00  0.00           H
ATOM   4668  CB  HSD A 943      46.360  39.930  29.900  1.00  0.00           C
ATOM   4669  HB1 HSD A 943      46.420  38.920  30.340  1.00  0.00           H
ATOM   4670  HB2 HSD A 943      45.300  40.290  29.840  1.00  0.00           H
ATOM   4671  ND1 HSD A 943      46.920  41.390  31.910  1.00  0.00           N
ATOM   4672  HD1 HSD A 943      46.020  41.320  32.340  1.00  0.00           H
ATOM   4673  CG  HSD A 943      47.230  40.840  30.680  1.00  0.00           C
ATOM   4674  CE1 HSD A 943      47.950  42.140  32.290  1.00  0.00           C
ATOM   4675  HE1 HSD A 943      47.870  42.810  33.150  1.00  0.00           H
ATOM   4676  NE2 HSD A 943      48.890  42.100  31.410  1.00  0.00           N
ATOM   4677  CD2 HSD A 943      48.450  41.320  30.390  1.00  0.00           C
ATOM   4678  HD2 HSD A 943      48.970  41.060  29.480  1.00  0.00           H
ATOM   4679  C   HSD A 943      46.560  38.310  27.820  1.00  0.00           C
ATOM   4680  O   HSD A 943      47.220  37.320  28.140  1.00  0.00           O
ATOM   4681  N   LYS A 944      45.460  38.170  27.060  1.00  0.00           N
ATOM   4682  HN  LYS A 944      44.900  38.980  26.880  1.00  0.00           H
ATOM   4683  CA  LYS A 944      44.940  37.100  26.300  1.00  0.00           C
ATOM   4684  HA  LYS A 944      44.170  37.510  25.670  1.00  0.00           H
ATOM   4685  CB  LYS A 944      45.900  36.310  25.380  1.00  0.00           C
ATOM   4686  HB1 LYS A 944      45.380  35.470  24.880  1.00  0.00           H
ATOM   4687  HB2 LYS A 944      46.730  35.920  25.990  1.00  0.00           H
ATOM   4688  CG  LYS A 944      46.700  37.160  24.390  1.00  0.00           C
ATOM   4689  HG1 LYS A 944      47.370  36.470  23.840  1.00  0.00           H
ATOM   4690  HG2 LYS A 944      47.270  37.960  24.920  1.00  0.00           H
ATOM   4691  CD  LYS A 944      45.790  37.850  23.410  1.00  0.00           C
ATOM   4692  HD1 LYS A 944      45.140  38.680  23.780  1.00  0.00           H
ATOM   4693  HD2 LYS A 944      45.010  37.160  23.040  1.00  0.00           H
ATOM   4694  CE  LYS A 944      46.530  38.400  22.200  1.00  0.00           C
ATOM   4695  HE1 LYS A 944      47.190  37.700  21.650  1.00  0.00           H
ATOM   4696  HE2 LYS A 944      47.320  39.140  22.410  1.00  0.00           H
ATOM   4697  NZ  LYS A 944      45.530  38.970  21.160  1.00  0.00           N
ATOM   4698  HZ1 LYS A 944      46.050  38.820  20.280  1.00  0.00           H
ATOM   4699  HZ2 LYS A 944      45.440  39.990  21.270  1.00  0.00           H
ATOM   4700  HZ3 LYS A 944      44.590  38.550  21.100  1.00  0.00           H
ATOM   4701  C   LYS A 944      44.130  36.130  27.220  1.00  0.00           C
ATOM   4702  O   LYS A 944      44.350  34.900  27.100  1.00  0.00           O
ATOM   4703  N   LEU A 945      43.470  36.680  28.230  1.00  0.00           N
ATOM   4704  HN  LEU A 945      43.370  37.680  28.240  1.00  0.00           H
ATOM   4705  CA  LEU A 945      42.580  35.920  29.080  1.00  0.00           C
ATOM   4706  HA  LEU A 945      43.190  35.090  29.430  1.00  0.00           H
ATOM   4707  CB  LEU A 945      42.230  36.760  30.370  1.00  0.00           C
ATOM   4708  HB1 LEU A 945      41.630  36.010  30.920  1.00  0.00           H
ATOM   4709  HB2 LEU A 945      41.580  37.600  30.030  1.00  0.00           H
ATOM   4710  CG  LEU A 945      43.460  37.280  31.140  1.00  0.00           C
ATOM   4711  HG  LEU A 945      44.040  37.830  30.370  1.00  0.00           H
ATOM   4712  CD1 LEU A 945      43.170  38.330  32.260  1.00  0.00           C
ATOM   4713 HD11 LEU A 945      42.740  37.830  33.150  1.00  0.00           H
ATOM   4714 HD12 LEU A 945      42.400  39.060  31.910  1.00  0.00           H
ATOM   4715 HD13 LEU A 945      44.040  38.980  32.480  1.00  0.00           H
ATOM   4716  CD2 LEU A 945      44.340  36.190  31.690  1.00  0.00           C
ATOM   4717 HD21 LEU A 945      44.760  35.580  30.850  1.00  0.00           H
ATOM   4718 HD22 LEU A 945      43.740  35.520  32.350  1.00  0.00           H
ATOM   4719 HD23 LEU A 945      45.250  36.500  32.230  1.00  0.00           H
ATOM   4720  C   LEU A 945      41.370  35.200  28.420  1.00  0.00           C
ATOM   4721  O   LEU A 945      40.980  35.620  27.340  1.00  0.00           O
ATOM   4722  N   LYS A 946      40.840  34.090  28.860  1.00  0.00           N
ATOM   4723  HN  LYS A 946      41.260  33.600  29.630  1.00  0.00           H
ATOM   4724  CA  LYS A 946      39.890  33.270  28.160  1.00  0.00           C
ATOM   4725  HA  LYS A 946      39.340  33.840  27.430  1.00  0.00           H
ATOM   4726  CB  LYS A 946      40.660  32.180  27.420  1.00  0.00           C
ATOM   4727  HB1 LYS A 946      39.900  31.530  26.950  1.00  0.00           H
ATOM   4728  HB2 LYS A 946      41.280  31.670  28.200  1.00  0.00           H
ATOM   4729  CG  LYS A 946      41.500  32.550  26.180  1.00  0.00           C
ATOM   4730  HG1 LYS A 946      42.030  31.650  25.780  1.00  0.00           H
ATOM   4731  HG2 LYS A 946      42.330  33.260  26.430  1.00  0.00           H
ATOM   4732  CD  LYS A 946      40.740  33.190  25.010  1.00  0.00           C
ATOM   4733  HD1 LYS A 946      40.460  34.240  25.240  1.00  0.00           H
ATOM   4734  HD2 LYS A 946      39.810  32.590  25.020  1.00  0.00           H
ATOM   4735  CE  LYS A 946      41.290  33.110  23.640  1.00  0.00           C
ATOM   4736  HE1 LYS A 946      40.660  33.630  22.890  1.00  0.00           H
ATOM   4737  HE2 LYS A 946      41.420  32.060  23.310  1.00  0.00           H
ATOM   4738  NZ  LYS A 946      42.590  33.730  23.630  1.00  0.00           N
ATOM   4739  HZ1 LYS A 946      42.540  34.650  24.120  1.00  0.00           H
ATOM   4740  HZ2 LYS A 946      42.930  33.840  22.650  1.00  0.00           H
ATOM   4741  HZ3 LYS A 946      43.250  33.090  24.120  1.00  0.00           H
ATOM   4742  C   LYS A 946      38.970  32.590  29.120  1.00  0.00           C
ATOM   4743  O   LYS A 946      38.080  31.840  28.680  1.00  0.00           O
ATOM   4744  N   LYS A 947      39.150  32.740  30.470  1.00  0.00           N
ATOM   4745  HN  LYS A 947      39.810  33.410  30.780  1.00  0.00           H
ATOM   4746  CA  LYS A 947      38.410  31.980  31.520  1.00  0.00           C
ATOM   4747  HA  LYS A 947      37.550  31.560  31.020  1.00  0.00           H
ATOM   4748  CB  LYS A 947      39.280  30.950  32.420  1.00  0.00           C
ATOM   4749  HB1 LYS A 947      38.650  30.540  33.230  1.00  0.00           H
ATOM   4750  HB2 LYS A 947      40.130  31.530  32.840  1.00  0.00           H
ATOM   4751  CG  LYS A 947      39.770  29.800  31.480  1.00  0.00           C
ATOM   4752  HG1 LYS A 947      40.330  30.160  30.590  1.00  0.00           H
ATOM   4753  HG2 LYS A 947      38.840  29.280  31.100  1.00  0.00           H
ATOM   4754  CD  LYS A 947      40.590  28.750  32.240  1.00  0.00           C
ATOM   4755  HD1 LYS A 947      41.650  29.060  32.440  1.00  0.00           H
ATOM   4756  HD2 LYS A 947      40.660  27.870  31.560  1.00  0.00           H
ATOM   4757  CE  LYS A 947      40.030  28.270  33.560  1.00  0.00           C
ATOM   4758  HE1 LYS A 947      39.000  27.970  33.300  1.00  0.00           H
ATOM   4759  HE2 LYS A 947      39.910  29.080  34.310  1.00  0.00           H
ATOM   4760  NZ  LYS A 947      40.730  27.070  34.080  1.00  0.00           N
ATOM   4761  HZ1 LYS A 947      40.580  26.940  35.100  1.00  0.00           H
ATOM   4762  HZ2 LYS A 947      41.750  27.080  33.860  1.00  0.00           H
ATOM   4763  HZ3 LYS A 947      40.330  26.240  33.580  1.00  0.00           H
ATOM   4764  C   LYS A 947      37.750  33.020  32.440  1.00  0.00           C
ATOM   4765  O   LYS A 947      36.530  33.200  32.420  1.00  0.00           O
ATOM   4766  N   GLY A 948      38.620  33.750  33.200  1.00  0.00           N
ATOM   4767  HN  GLY A 948      39.570  33.530  33.010  1.00  0.00           H
ATOM   4768  CA  GLY A 948      38.470  34.860  34.160  1.00  0.00           C
ATOM   4769  HA1 GLY A 948      38.490  35.710  33.490  1.00  0.00           H
ATOM   4770  HA2 GLY A 948      39.210  34.770  34.940  1.00  0.00           H
ATOM   4771  C   GLY A 948      37.200  34.850  34.960  1.00  0.00           C
ATOM   4772  O   GLY A 948      36.610  33.790  35.310  1.00  0.00           O
ATOM   4773  N   ALA A 949      36.640  36.010  35.340  1.00  0.00           N
ATOM   4774  HN  ALA A 949      37.120  36.850  35.110  1.00  0.00           H
ATOM   4775  CA  ALA A 949      35.360  36.220  36.050  1.00  0.00           C
ATOM   4776  HA  ALA A 949      34.730  35.410  35.730  1.00  0.00           H
ATOM   4777  CB  ALA A 949      35.570  35.960  37.550  1.00  0.00           C
ATOM   4778  HB1 ALA A 949      36.360  35.190  37.620  1.00  0.00           H
ATOM   4779  HB2 ALA A 949      34.690  35.450  37.990  1.00  0.00           H
ATOM   4780  HB3 ALA A 949      35.940  36.850  38.100  1.00  0.00           H
ATOM   4781  C   ALA A 949      34.610  37.540  35.770  1.00  0.00           C
ATOM   4782  O   ALA A 949      35.210  38.530  35.250  1.00  0.00           O
ATOM   4783  N   GLY A 950      33.310  37.630  35.990  1.00  0.00           N
ATOM   4784  HN  GLY A 950      32.740  36.950  36.460  1.00  0.00           H
ATOM   4785  CA  GLY A 950      32.640  38.840  35.590  1.00  0.00           C
ATOM   4786  HA1 GLY A 950      31.650  38.560  35.940  1.00  0.00           H
ATOM   4787  HA2 GLY A 950      32.630  39.020  34.530  1.00  0.00           H
ATOM   4788  C   GLY A 950      32.990  40.170  36.200  1.00  0.00           C
ATOM   4789  O   GLY A 950      33.650  40.300  37.260  1.00  0.00           O
ATOM   4790  N   TYR A 951      32.690  41.220  35.420  1.00  0.00           N
ATOM   4791  HN  TYR A 951      32.090  41.050  34.630  1.00  0.00           H
ATOM   4792  CA  TYR A 951      32.960  42.660  35.630  1.00  0.00           C
ATOM   4793  HA  TYR A 951      33.970  42.850  35.300  1.00  0.00           H
ATOM   4794  CB  TYR A 951      32.040  43.610  34.880  1.00  0.00           C
ATOM   4795  HB1 TYR A 951      32.360  44.660  35.000  1.00  0.00           H
ATOM   4796  HB2 TYR A 951      30.960  43.440  35.130  1.00  0.00           H
ATOM   4797  CG  TYR A 951      32.180  43.310  33.370  1.00  0.00           C
ATOM   4798  CD1 TYR A 951      33.370  43.590  32.690  1.00  0.00           C
ATOM   4799  HD1 TYR A 951      34.140  44.110  33.240  1.00  0.00           H
ATOM   4800  CE1 TYR A 951      33.410  43.270  31.380  1.00  0.00           C
ATOM   4801  HE1 TYR A 951      34.240  43.650  30.810  1.00  0.00           H
ATOM   4802  CZ  TYR A 951      32.400  42.790  30.690  1.00  0.00           C
ATOM   4803  OH  TYR A 951      32.530  42.480  29.310  1.00  0.00           O
ATOM   4804  HH  TYR A 951      31.720  42.080  28.990  1.00  0.00           H
ATOM   4805  CD2 TYR A 951      31.060  42.780  32.700  1.00  0.00           C
ATOM   4806  HD2 TYR A 951      30.130  42.670  33.230  1.00  0.00           H
ATOM   4807  CE2 TYR A 951      31.210  42.370  31.340  1.00  0.00           C
ATOM   4808  HE2 TYR A 951      30.520  41.750  30.780  1.00  0.00           H
ATOM   4809  C   TYR A 951      33.160  43.140  37.090  1.00  0.00           C
ATOM   4810  O   TYR A 951      34.150  43.740  37.520  1.00  0.00           O
ATOM   4811  N   HSD A 952      32.150  42.950  37.970  1.00  0.00           N
ATOM   4812  HN  HSD A 952      31.320  42.440  37.720  1.00  0.00           H
ATOM   4813  CA  HSD A 952      32.140  43.290  39.350  1.00  0.00           C
ATOM   4814  HA  HSD A 952      33.020  43.770  39.750  1.00  0.00           H
ATOM   4815  CB  HSD A 952      30.920  44.220  39.590  1.00  0.00           C
ATOM   4816  HB1 HSD A 952      30.760  44.440  40.670  1.00  0.00           H
ATOM   4817  HB2 HSD A 952      30.010  43.790  39.130  1.00  0.00           H
ATOM   4818  ND1 HSD A 952      30.200  46.380  38.350  1.00  0.00           N
ATOM   4819  HD1 HSD A 952      29.210  46.300  38.480  1.00  0.00           H
ATOM   4820  CG  HSD A 952      31.130  45.490  38.800  1.00  0.00           C
ATOM   4821  CE1 HSD A 952      30.880  47.280  37.550  1.00  0.00           C
ATOM   4822  HE1 HSD A 952      30.370  48.040  36.940  1.00  0.00           H
ATOM   4823  NE2 HSD A 952      32.190  47.120  37.590  1.00  0.00           N
ATOM   4824  CD2 HSD A 952      32.370  46.060  38.400  1.00  0.00           C
ATOM   4825  HD2 HSD A 952      33.370  45.690  38.620  1.00  0.00           H
ATOM   4826  C   HSD A 952      31.860  42.110  40.270  1.00  0.00           C
ATOM   4827  O   HSD A 952      31.490  42.340  41.420  1.00  0.00           O
ATOM   4828  N   LEU A 953      32.090  40.880  39.830  1.00  0.00           N
ATOM   4829  HN  LEU A 953      32.600  40.810  38.980  1.00  0.00           H
ATOM   4830  CA  LEU A 953      31.750  39.700  40.710  1.00  0.00           C
ATOM   4831  HA  LEU A 953      30.740  39.820  41.070  1.00  0.00           H
ATOM   4832  CB  LEU A 953      31.930  38.460  39.820  1.00  0.00           C
ATOM   4833  HB1 LEU A 953      33.010  38.410  39.530  1.00  0.00           H
ATOM   4834  HB2 LEU A 953      31.250  38.570  38.940  1.00  0.00           H
ATOM   4835  CG  LEU A 953      31.490  37.120  40.500  1.00  0.00           C
ATOM   4836  HG  LEU A 953      32.170  36.860  41.340  1.00  0.00           H
ATOM   4837  CD1 LEU A 953      30.070  37.210  41.090  1.00  0.00           C
ATOM   4838 HD11 LEU A 953      30.020  38.110  41.750  1.00  0.00           H
ATOM   4839 HD12 LEU A 953      29.830  36.290  41.660  1.00  0.00           H
ATOM   4840 HD13 LEU A 953      29.290  37.390  40.340  1.00  0.00           H
ATOM   4841  CD2 LEU A 953      31.460  36.010  39.390  1.00  0.00           C
ATOM   4842 HD21 LEU A 953      30.890  36.380  38.500  1.00  0.00           H
ATOM   4843 HD22 LEU A 953      31.040  35.060  39.790  1.00  0.00           H
ATOM   4844 HD23 LEU A 953      32.440  35.940  38.850  1.00  0.00           H
ATOM   4845  C   LEU A 953      32.550  39.570  41.990  1.00  0.00           C
ATOM   4846  O   LEU A 953      32.020  39.240  43.040  1.00  0.00           O
ATOM   4847  N   ASP A 954      33.840  39.920  42.000  1.00  0.00           N
ATOM   4848  HN  ASP A 954      34.210  40.180  41.110  1.00  0.00           H
ATOM   4849  CA  ASP A 954      34.690  39.940  43.140  1.00  0.00           C
ATOM   4850  HA  ASP A 954      34.720  38.940  43.540  1.00  0.00           H
ATOM   4851  CB  ASP A 954      36.170  40.170  42.690  1.00  0.00           C
ATOM   4852  HB1 ASP A 954      36.440  39.420  41.920  1.00  0.00           H
ATOM   4853  HB2 ASP A 954      36.880  39.950  43.510  1.00  0.00           H
ATOM   4854  CG  ASP A 954      36.480  41.490  41.990  1.00  0.00           C
ATOM   4855  OD1 ASP A 954      35.780  42.430  41.680  1.00  0.00           O
ATOM   4856  OD2 ASP A 954      37.810  41.580  41.760  1.00  0.00           O
ATOM   4857  HD2 ASP A 954      38.100  42.430  41.450  1.00  0.00           H
ATOM   4858  C   ASP A 954      34.360  40.780  44.320  1.00  0.00           C
ATOM   4859  O   ASP A 954      34.550  40.330  45.440  1.00  0.00           O
ATOM   4860  N   LEU A 955      33.840  42.030  44.110  1.00  0.00           N
ATOM   4861  HN  LEU A 955      33.680  42.380  43.190  1.00  0.00           H
ATOM   4862  CA  LEU A 955      33.270  42.920  45.100  1.00  0.00           C
ATOM   4863  HA  LEU A 955      34.050  43.120  45.810  1.00  0.00           H
ATOM   4864  CB  LEU A 955      32.800  44.230  44.330  1.00  0.00           C
ATOM   4865  HB1 LEU A 955      32.280  43.920  43.400  1.00  0.00           H
ATOM   4866  HB2 LEU A 955      33.740  44.760  44.040  1.00  0.00           H
ATOM   4867  CG  LEU A 955      31.870  45.250  45.100  1.00  0.00           C
ATOM   4868  HG  LEU A 955      30.880  44.750  45.200  1.00  0.00           H
ATOM   4869  CD1 LEU A 955      32.530  45.640  46.460  1.00  0.00           C
ATOM   4870 HD11 LEU A 955      31.840  46.270  47.070  1.00  0.00           H
ATOM   4871 HD12 LEU A 955      33.530  46.130  46.460  1.00  0.00           H
ATOM   4872 HD13 LEU A 955      32.790  44.790  47.140  1.00  0.00           H
ATOM   4873  CD2 LEU A 955      31.770  46.440  44.160  1.00  0.00           C
ATOM   4874 HD21 LEU A 955      31.030  47.150  44.600  1.00  0.00           H
ATOM   4875 HD22 LEU A 955      31.490  46.050  43.160  1.00  0.00           H
ATOM   4876 HD23 LEU A 955      32.730  46.980  44.150  1.00  0.00           H
ATOM   4877  C   LEU A 955      32.060  42.360  45.820  1.00  0.00           C
ATOM   4878  O   LEU A 955      32.060  42.400  47.050  1.00  0.00           O
ATOM   4879  N   LEU A 956      31.120  41.760  45.110  1.00  0.00           N
ATOM   4880  HN  LEU A 956      31.110  41.610  44.130  1.00  0.00           H
ATOM   4881  CA  LEU A 956      30.080  41.010  45.690  1.00  0.00           C
ATOM   4882  HA  LEU A 956      29.570  41.650  46.410  1.00  0.00           H
ATOM   4883  CB  LEU A 956      29.200  40.510  44.540  1.00  0.00           C
ATOM   4884  HB1 LEU A 956      29.810  40.150  43.690  1.00  0.00           H
ATOM   4885  HB2 LEU A 956      28.720  41.390  44.070  1.00  0.00           H
ATOM   4886  CG  LEU A 956      28.140  39.500  44.860  1.00  0.00           C
ATOM   4887  HG  LEU A 956      28.690  38.690  45.360  1.00  0.00           H
ATOM   4888  CD1 LEU A 956      27.010  40.190  45.650  1.00  0.00           C
ATOM   4889 HD11 LEU A 956      27.510  40.840  46.400  1.00  0.00           H
ATOM   4890 HD12 LEU A 956      26.360  39.420  46.150  1.00  0.00           H
ATOM   4891 HD13 LEU A 956      26.430  40.870  45.000  1.00  0.00           H
ATOM   4892  CD2 LEU A 956      27.490  38.910  43.590  1.00  0.00           C
ATOM   4893 HD21 LEU A 956      28.140  38.180  43.050  1.00  0.00           H
ATOM   4894 HD22 LEU A 956      27.270  39.720  42.840  1.00  0.00           H
ATOM   4895 HD23 LEU A 956      26.540  38.420  43.870  1.00  0.00           H
ATOM   4896  C   LEU A 956      30.620  39.790  46.490  1.00  0.00           C
ATOM   4897  O   LEU A 956      30.200  39.590  47.600  1.00  0.00           O
ATOM   4898  N   MET A 957      31.560  39.020  45.930  1.00  0.00           N
ATOM   4899  HN  MET A 957      31.710  39.280  44.990  1.00  0.00           H
ATOM   4900  CA  MET A 957      32.160  37.930  46.590  1.00  0.00           C
ATOM   4901  HA  MET A 957      31.410  37.230  46.920  1.00  0.00           H
ATOM   4902  CB  MET A 957      33.160  37.310  45.490  1.00  0.00           C
ATOM   4903  HB1 MET A 957      34.020  37.960  45.210  1.00  0.00           H
ATOM   4904  HB2 MET A 957      32.500  37.160  44.610  1.00  0.00           H
ATOM   4905  CG  MET A 957      33.620  35.860  45.900  1.00  0.00           C
ATOM   4906  HG1 MET A 957      34.170  35.890  46.860  1.00  0.00           H
ATOM   4907  HG2 MET A 957      34.320  35.460  45.130  1.00  0.00           H
ATOM   4908  SD  MET A 957      32.360  34.540  46.000  1.00  0.00           S
ATOM   4909  CE  MET A 957      31.850  34.350  44.290  1.00  0.00           C
ATOM   4910  HE1 MET A 957      31.280  35.220  43.940  1.00  0.00           H
ATOM   4911  HE2 MET A 957      31.170  33.460  44.320  1.00  0.00           H
ATOM   4912  HE3 MET A 957      32.730  34.210  43.610  1.00  0.00           H
ATOM   4913  C   MET A 957      32.920  38.230  47.940  1.00  0.00           C
ATOM   4914  O   MET A 957      32.550  37.720  48.990  1.00  0.00           O
ATOM   4915  N   VAL A 958      33.830  39.230  47.970  1.00  0.00           N
ATOM   4916  HN  VAL A 958      34.010  39.570  47.050  1.00  0.00           H
ATOM   4917  CA  VAL A 958      34.540  39.660  49.150  1.00  0.00           C
ATOM   4918  HA  VAL A 958      34.890  38.740  49.590  1.00  0.00           H
ATOM   4919  CB  VAL A 958      35.860  40.500  48.830  1.00  0.00           C
ATOM   4920  HB  VAL A 958      36.390  40.100  47.940  1.00  0.00           H
ATOM   4921  CG1 VAL A 958      35.470  41.940  48.470  1.00  0.00           C
ATOM   4922 HG11 VAL A 958      34.830  42.010  47.570  1.00  0.00           H
ATOM   4923 HG12 VAL A 958      36.370  42.500  48.130  1.00  0.00           H
ATOM   4924 HG13 VAL A 958      34.990  42.430  49.350  1.00  0.00           H
ATOM   4925  CG2 VAL A 958      36.870  40.490  49.950  1.00  0.00           C
ATOM   4926 HG21 VAL A 958      37.300  39.480  50.090  1.00  0.00           H
ATOM   4927 HG22 VAL A 958      36.360  40.860  50.870  1.00  0.00           H
ATOM   4928 HG23 VAL A 958      37.690  41.180  49.670  1.00  0.00           H
ATOM   4929  C   VAL A 958      33.540  40.310  50.140  1.00  0.00           C
ATOM   4930  O   VAL A 958      33.740  40.190  51.340  1.00  0.00           O
ATOM   4931  N   GLY A 959      32.470  41.010  49.610  1.00  0.00           N
ATOM   4932  HN  GLY A 959      32.360  40.830  48.640  1.00  0.00           H
ATOM   4933  CA  GLY A 959      31.420  41.810  50.230  1.00  0.00           C
ATOM   4934  HA1 GLY A 959      30.720  42.040  49.440  1.00  0.00           H
ATOM   4935  HA2 GLY A 959      31.920  42.710  50.580  1.00  0.00           H
ATOM   4936  C   GLY A 959      30.790  41.180  51.370  1.00  0.00           C
ATOM   4937  O   GLY A 959      30.810  41.650  52.520  1.00  0.00           O
ATOM   4938  N   VAL A 960      30.260  39.980  51.070  1.00  0.00           N
ATOM   4939  HN  VAL A 960      30.130  39.760  50.110  1.00  0.00           H
ATOM   4940  CA  VAL A 960      29.620  39.070  52.000  1.00  0.00           C
ATOM   4941  HA  VAL A 960      28.820  39.560  52.540  1.00  0.00           H
ATOM   4942  CB  VAL A 960      29.060  37.860  51.210  1.00  0.00           C
ATOM   4943  HB  VAL A 960      29.880  37.250  50.780  1.00  0.00           H
ATOM   4944  CG1 VAL A 960      28.300  36.830  52.050  1.00  0.00           C
ATOM   4945 HG11 VAL A 960      29.070  36.210  52.550  1.00  0.00           H
ATOM   4946 HG12 VAL A 960      27.650  36.160  51.460  1.00  0.00           H
ATOM   4947 HG13 VAL A 960      27.630  37.320  52.790  1.00  0.00           H
ATOM   4948  CG2 VAL A 960      28.110  38.250  50.110  1.00  0.00           C
ATOM   4949 HG21 VAL A 960      27.190  38.720  50.510  1.00  0.00           H
ATOM   4950 HG22 VAL A 960      27.860  37.310  49.570  1.00  0.00           H
ATOM   4951 HG23 VAL A 960      28.610  38.890  49.350  1.00  0.00           H
ATOM   4952  C   VAL A 960      30.640  38.610  53.120  1.00  0.00           C
ATOM   4953  O   VAL A 960      30.300  38.680  54.250  1.00  0.00           O
ATOM   4954  N   MET A 961      31.870  38.190  52.750  1.00  0.00           N
ATOM   4955  HN  MET A 961      32.130  38.040  51.790  1.00  0.00           H
ATOM   4956  CA  MET A 961      32.910  37.940  53.700  1.00  0.00           C
ATOM   4957  HA  MET A 961      32.490  37.260  54.420  1.00  0.00           H
ATOM   4958  CB  MET A 961      34.140  37.320  53.060  1.00  0.00           C
ATOM   4959  HB1 MET A 961      35.030  37.470  53.720  1.00  0.00           H
ATOM   4960  HB2 MET A 961      34.460  37.920  52.170  1.00  0.00           H
ATOM   4961  CG  MET A 961      33.880  35.860  52.750  1.00  0.00           C
ATOM   4962  HG1 MET A 961      34.720  35.480  52.120  1.00  0.00           H
ATOM   4963  HG2 MET A 961      33.090  35.670  51.990  1.00  0.00           H
ATOM   4964  SD  MET A 961      33.480  34.870  54.200  1.00  0.00           S
ATOM   4965  CE  MET A 961      34.710  35.170  55.460  1.00  0.00           C
ATOM   4966  HE1 MET A 961      35.740  34.870  55.160  1.00  0.00           H
ATOM   4967  HE2 MET A 961      34.500  34.680  56.430  1.00  0.00           H
ATOM   4968  HE3 MET A 961      34.850  36.270  55.580  1.00  0.00           H
ATOM   4969  C   MET A 961      33.370  39.190  54.490  1.00  0.00           C
ATOM   4970  O   MET A 961      33.740  39.000  55.600  1.00  0.00           O
ATOM   4971  N   LEU A 962      33.260  40.460  54.010  1.00  0.00           N
ATOM   4972  HN  LEU A 962      33.000  40.630  53.060  1.00  0.00           H
ATOM   4973  CA  LEU A 962      33.420  41.620  54.880  1.00  0.00           C
ATOM   4974  HA  LEU A 962      34.440  41.490  55.240  1.00  0.00           H
ATOM   4975  CB  LEU A 962      33.440  42.970  54.200  1.00  0.00           C
ATOM   4976  HB1 LEU A 962      33.710  43.780  54.910  1.00  0.00           H
ATOM   4977  HB2 LEU A 962      32.400  43.230  53.950  1.00  0.00           H
ATOM   4978  CG  LEU A 962      34.220  43.140  52.930  1.00  0.00           C
ATOM   4979  HG  LEU A 962      34.000  42.330  52.190  1.00  0.00           H
ATOM   4980  CD1 LEU A 962      34.070  44.530  52.320  1.00  0.00           C
ATOM   4981 HD11 LEU A 962      33.070  44.730  51.890  1.00  0.00           H
ATOM   4982 HD12 LEU A 962      34.910  44.650  51.610  1.00  0.00           H
ATOM   4983 HD13 LEU A 962      34.300  45.140  53.230  1.00  0.00           H
ATOM   4984  CD2 LEU A 962      35.690  42.880  53.210  1.00  0.00           C
ATOM   4985 HD21 LEU A 962      35.720  41.860  53.660  1.00  0.00           H
ATOM   4986 HD22 LEU A 962      36.100  43.610  53.930  1.00  0.00           H
ATOM   4987 HD23 LEU A 962      36.350  42.970  52.320  1.00  0.00           H
ATOM   4988  C   LEU A 962      32.440  41.730  56.010  1.00  0.00           C
ATOM   4989  O   LEU A 962      32.630  42.100  57.190  1.00  0.00           O
ATOM   4990  N   GLY A 963      31.230  41.240  55.760  1.00  0.00           N
ATOM   4991  HN  GLY A 963      30.920  41.020  54.840  1.00  0.00           H
ATOM   4992  CA  GLY A 963      30.170  41.180  56.760  1.00  0.00           C
ATOM   4993  HA1 GLY A 963      29.280  40.870  56.220  1.00  0.00           H
ATOM   4994  HA2 GLY A 963      30.050  42.080  57.350  1.00  0.00           H
ATOM   4995  C   GLY A 963      30.320  40.040  57.820  1.00  0.00           C
ATOM   4996  O   GLY A 963      30.330  40.290  59.020  1.00  0.00           O
ATOM   4997  N   VAL A 964      30.590  38.790  57.390  1.00  0.00           N
ATOM   4998  HN  VAL A 964      30.680  38.640  56.400  1.00  0.00           H
ATOM   4999  CA  VAL A 964      31.060  37.680  58.260  1.00  0.00           C
ATOM   5000  HA  VAL A 964      30.390  37.560  59.100  1.00  0.00           H
ATOM   5001  CB  VAL A 964      31.190  36.290  57.570  1.00  0.00           C
ATOM   5002  HB  VAL A 964      32.100  36.240  56.940  1.00  0.00           H
ATOM   5003  CG1 VAL A 964      31.220  35.180  58.630  1.00  0.00           C
ATOM   5004 HG11 VAL A 964      30.370  35.240  59.340  1.00  0.00           H
ATOM   5005 HG12 VAL A 964      32.190  35.150  59.160  1.00  0.00           H
ATOM   5006 HG13 VAL A 964      31.210  34.170  58.180  1.00  0.00           H
ATOM   5007  CG2 VAL A 964      29.900  36.030  56.700  1.00  0.00           C
ATOM   5008 HG21 VAL A 964      28.930  36.130  57.220  1.00  0.00           H
ATOM   5009 HG22 VAL A 964      30.060  35.020  56.270  1.00  0.00           H
ATOM   5010 HG23 VAL A 964      29.850  36.780  55.870  1.00  0.00           H
ATOM   5011  C   VAL A 964      32.400  38.070  58.990  1.00  0.00           C
ATOM   5012  O   VAL A 964      32.520  37.850  60.240  1.00  0.00           O
ATOM   5013  N   CYS A 965      33.410  38.700  58.280  1.00  0.00           N
ATOM   5014  HN  CYS A 965      33.430  38.960  57.330  1.00  0.00           H
ATOM   5015  CA  CYS A 965      34.530  39.210  59.040  1.00  0.00           C
ATOM   5016  HA  CYS A 965      34.970  38.440  59.650  1.00  0.00           H
ATOM   5017  CB  CYS A 965      35.530  39.890  58.040  1.00  0.00           C
ATOM   5018  HB1 CYS A 965      36.210  40.560  58.610  1.00  0.00           H
ATOM   5019  HB2 CYS A 965      35.050  40.390  57.180  1.00  0.00           H
ATOM   5020  SG  CYS A 965      36.560  38.680  57.180  1.00  0.00           S
ATOM   5021  HG1 CYS A 965      37.530  39.450  56.690  1.00  0.00           H
ATOM   5022  C   CYS A 965      34.190  40.290  60.040  1.00  0.00           C
ATOM   5023  O   CYS A 965      34.780  40.330  61.140  1.00  0.00           O
ATOM   5024  N   SER A 966      33.230  41.230  59.680  1.00  0.00           N
ATOM   5025  HN  SER A 966      32.880  41.280  58.750  1.00  0.00           H
ATOM   5026  CA  SER A 966      32.870  42.330  60.630  1.00  0.00           C
ATOM   5027  HA  SER A 966      33.790  42.870  60.820  1.00  0.00           H
ATOM   5028  CB  SER A 966      31.760  43.280  60.070  1.00  0.00           C
ATOM   5029  HB1 SER A 966      31.430  44.030  60.820  1.00  0.00           H
ATOM   5030  HB2 SER A 966      30.900  42.650  59.770  1.00  0.00           H
ATOM   5031  OG  SER A 966      32.190  44.050  58.980  1.00  0.00           O
ATOM   5032  HG1 SER A 966      32.440  43.430  58.280  1.00  0.00           H
ATOM   5033  C   SER A 966      32.410  41.850  61.950  1.00  0.00           C
ATOM   5034  O   SER A 966      32.800  42.430  62.970  1.00  0.00           O
ATOM   5035  N   VAL A 967      31.550  40.810  61.960  1.00  0.00           N
ATOM   5036  HN  VAL A 967      31.120  40.480  61.120  1.00  0.00           H
ATOM   5037  CA  VAL A 967      30.870  40.280  63.140  1.00  0.00           C
ATOM   5038  HA  VAL A 967      30.610  41.070  63.830  1.00  0.00           H
ATOM   5039  CB  VAL A 967      29.550  39.590  62.840  1.00  0.00           C
ATOM   5040  HB  VAL A 967      28.980  39.350  63.760  1.00  0.00           H
ATOM   5041  CG1 VAL A 967      28.650  40.470  61.920  1.00  0.00           C
ATOM   5042 HG11 VAL A 967      27.710  39.910  61.750  1.00  0.00           H
ATOM   5043 HG12 VAL A 967      29.090  40.650  60.920  1.00  0.00           H
ATOM   5044 HG13 VAL A 967      28.420  41.500  62.280  1.00  0.00           H
ATOM   5045  CG2 VAL A 967      29.690  38.300  62.000  1.00  0.00           C
ATOM   5046 HG21 VAL A 967      29.900  38.590  60.960  1.00  0.00           H
ATOM   5047 HG22 VAL A 967      28.750  37.720  62.120  1.00  0.00           H
ATOM   5048 HG23 VAL A 967      30.470  37.620  62.410  1.00  0.00           H
ATOM   5049  C   VAL A 967      31.810  39.340  63.910  1.00  0.00           C
ATOM   5050  O   VAL A 967      31.570  39.110  65.100  1.00  0.00           O
ATOM   5051  N   MET A 968      32.880  38.780  63.350  1.00  0.00           N
ATOM   5052  HN  MET A 968      32.970  38.870  62.360  1.00  0.00           H
ATOM   5053  CA  MET A 968      33.880  37.940  64.030  1.00  0.00           C
ATOM   5054  HA  MET A 968      33.470  37.390  64.870  1.00  0.00           H
ATOM   5055  CB  MET A 968      34.380  36.910  62.950  1.00  0.00           C
ATOM   5056  HB1 MET A 968      35.390  36.580  63.250  1.00  0.00           H
ATOM   5057  HB2 MET A 968      34.460  37.430  61.980  1.00  0.00           H
ATOM   5058  CG  MET A 968      33.420  35.750  62.580  1.00  0.00           C
ATOM   5059  HG1 MET A 968      32.450  36.130  62.190  1.00  0.00           H
ATOM   5060  HG2 MET A 968      33.130  35.300  63.550  1.00  0.00           H
[truncated: 6,873,249 more chars]
