# Supplementary material for: CryoEM and computational modeling structural insights into the pH regulator NBCn1
Source: Nat Commun. 2025 Nov 11;16:9932. doi: 10.1038/s41467-025-64868-z (PMC12606367; doi:10.1038/s41467-025-64868-z)
Supplement: Supplementary file 7 — Supplementary Data 5 [file 41467_2025_64868_MOESM7_ESM.zip › 100ns_z_restr_MD_NBCn1_2NaCO3/hNBCn1_IF/z-restr_hNBCn1_IF_2NaCO3_first_step_55.pdb]

REMARK    GENERATED BY TRJCONV
TITLE     Title t= 4100.00000 step= 2050000
REMARK    THIS IS A SIMULATION BOX
CRYST1   93.541   93.541  102.282  90.00  90.00  90.00 P 1           1
MODEL        1
ATOM      1  N   LEU A 585      23.720  38.720  36.910  1.00  0.00           N
ATOM      2  HT1 LEU A 585      24.170  38.590  35.970  1.00  0.00           H
ATOM      3  HT2 LEU A 585      23.790  39.720  37.190  1.00  0.00           H
ATOM      4  HT3 LEU A 585      22.710  38.470  36.890  1.00  0.00           H
ATOM      5  CA  LEU A 585      24.330  37.960  38.030  1.00  0.00           C
ATOM      6  HA  LEU A 585      25.330  38.350  38.140  1.00  0.00           H
ATOM      7  CB  LEU A 585      23.520  38.460  39.340  1.00  0.00           C
ATOM      8  HB1 LEU A 585      22.410  38.460  39.270  1.00  0.00           H
ATOM      9  HB2 LEU A 585      23.890  39.500  39.400  1.00  0.00           H
ATOM     10  CG  LEU A 585      24.000  37.700  40.650  1.00  0.00           C
ATOM     11  HG  LEU A 585      23.540  36.710  40.720  1.00  0.00           H
ATOM     12  CD1 LEU A 585      25.540  37.530  40.690  1.00  0.00           C
ATOM     13 HD11 LEU A 585      25.810  36.980  41.610  1.00  0.00           H
ATOM     14 HD12 LEU A 585      26.050  38.510  40.770  1.00  0.00           H
ATOM     15 HD13 LEU A 585      25.910  36.970  39.790  1.00  0.00           H
ATOM     16  CD2 LEU A 585      23.480  38.550  41.820  1.00  0.00           C
ATOM     17 HD21 LEU A 585      22.370  38.590  41.830  1.00  0.00           H
ATOM     18 HD22 LEU A 585      23.740  39.640  41.770  1.00  0.00           H
ATOM     19 HD23 LEU A 585      23.810  38.080  42.760  1.00  0.00           H
ATOM     20  C   LEU A 585      24.390  36.450  37.770  1.00  0.00           C
ATOM     21  O   LEU A 585      25.500  36.010  37.640  1.00  0.00           O
ATOM     22  N   ILE A 586      23.250  35.770  37.630  1.00  0.00           N
ATOM     23  HN  ILE A 586      22.320  36.120  37.740  1.00  0.00           H
ATOM     24  CA  ILE A 586      23.070  34.320  37.550  1.00  0.00           C
ATOM     25  HA  ILE A 586      23.570  33.930  38.420  1.00  0.00           H
ATOM     26  CB  ILE A 586      21.620  33.940  37.610  1.00  0.00           C
ATOM     27  HB  ILE A 586      21.190  34.510  38.470  1.00  0.00           H
ATOM     28  CG2 ILE A 586      20.730  34.510  36.430  1.00  0.00           C
ATOM     29 HG21 ILE A 586      21.000  35.560  36.170  1.00  0.00           H
ATOM     30 HG22 ILE A 586      19.680  34.530  36.760  1.00  0.00           H
ATOM     31 HG23 ILE A 586      20.790  33.850  35.540  1.00  0.00           H
ATOM     32  CG1 ILE A 586      21.350  32.480  38.140  1.00  0.00           C
ATOM     33 HG11 ILE A 586      22.130  31.930  38.690  1.00  0.00           H
ATOM     34 HG12 ILE A 586      21.260  31.910  37.180  1.00  0.00           H
ATOM     35  CD  ILE A 586      20.040  32.350  38.980  1.00  0.00           C
ATOM     36  HD1 ILE A 586      19.930  31.280  39.220  1.00  0.00           H
ATOM     37  HD2 ILE A 586      19.150  32.770  38.450  1.00  0.00           H
ATOM     38  HD3 ILE A 586      20.120  32.850  39.960  1.00  0.00           H
ATOM     39  C   ILE A 586      23.770  33.580  36.400  1.00  0.00           C
ATOM     40  O   ILE A 586      24.360  32.470  36.520  1.00  0.00           O
ATOM     41  N   LEU A 587      23.720  34.170  35.160  1.00  0.00           N
ATOM     42  HN  LEU A 587      23.420  35.120  35.040  1.00  0.00           H
ATOM     43  CA  LEU A 587      24.230  33.520  33.990  1.00  0.00           C
ATOM     44  HA  LEU A 587      23.920  32.490  34.000  1.00  0.00           H
ATOM     45  CB  LEU A 587      23.660  34.120  32.710  1.00  0.00           C
ATOM     46  HB1 LEU A 587      24.120  33.860  31.730  1.00  0.00           H
ATOM     47  HB2 LEU A 587      23.880  35.200  32.770  1.00  0.00           H
ATOM     48  CG  LEU A 587      22.110  33.980  32.640  1.00  0.00           C
ATOM     49  HG  LEU A 587      21.670  34.500  33.530  1.00  0.00           H
ATOM     50  CD1 LEU A 587      21.650  34.810  31.410  1.00  0.00           C
ATOM     51 HD11 LEU A 587      20.540  34.820  31.370  1.00  0.00           H
ATOM     52 HD12 LEU A 587      22.060  34.290  30.530  1.00  0.00           H
ATOM     53 HD13 LEU A 587      22.130  35.790  31.580  1.00  0.00           H
ATOM     54  CD2 LEU A 587      21.480  32.530  32.600  1.00  0.00           C
ATOM     55 HD21 LEU A 587      21.650  32.010  33.570  1.00  0.00           H
ATOM     56 HD22 LEU A 587      21.870  31.980  31.720  1.00  0.00           H
ATOM     57 HD23 LEU A 587      20.370  32.530  32.560  1.00  0.00           H
ATOM     58  C   LEU A 587      25.760  33.570  33.940  1.00  0.00           C
ATOM     59  O   LEU A 587      26.400  32.730  33.340  1.00  0.00           O
ATOM     60  N   ASP A 588      26.320  34.560  34.690  1.00  0.00           N
ATOM     61  HN  ASP A 588      25.770  35.310  35.070  1.00  0.00           H
ATOM     62  CA  ASP A 588      27.740  34.670  34.920  1.00  0.00           C
ATOM     63  HA  ASP A 588      28.260  34.560  33.980  1.00  0.00           H
ATOM     64  CB  ASP A 588      28.040  35.980  35.670  1.00  0.00           C
ATOM     65  HB1 ASP A 588      29.120  36.110  35.870  1.00  0.00           H
ATOM     66  HB2 ASP A 588      27.570  35.940  36.670  1.00  0.00           H
ATOM     67  CG  ASP A 588      27.550  37.240  35.000  1.00  0.00           C
ATOM     68  OD1 ASP A 588      27.240  38.150  35.760  1.00  0.00           O
ATOM     69  OD2 ASP A 588      27.590  37.270  33.770  1.00  0.00           O
ATOM     70  C   ASP A 588      28.250  33.440  35.700  1.00  0.00           C
ATOM     71  O   ASP A 588      29.390  33.070  35.590  1.00  0.00           O
ATOM     72  N   ILE A 589      27.340  32.840  36.520  1.00  0.00           N
ATOM     73  HN  ILE A 589      26.450  33.250  36.410  1.00  0.00           H
ATOM     74  CA  ILE A 589      27.620  31.770  37.420  1.00  0.00           C
ATOM     75  HA  ILE A 589      28.700  31.730  37.550  1.00  0.00           H
ATOM     76  CB  ILE A 589      26.970  32.000  38.740  1.00  0.00           C
ATOM     77  HB  ILE A 589      25.890  32.190  38.580  1.00  0.00           H
ATOM     78  CG2 ILE A 589      27.110  30.770  39.700  1.00  0.00           C
ATOM     79 HG21 ILE A 589      26.590  30.910  40.670  1.00  0.00           H
ATOM     80 HG22 ILE A 589      28.160  30.670  40.040  1.00  0.00           H
ATOM     81 HG23 ILE A 589      26.790  29.770  39.310  1.00  0.00           H
ATOM     82  CG1 ILE A 589      27.690  33.200  39.410  1.00  0.00           C
ATOM     83 HG11 ILE A 589      27.550  34.100  38.770  1.00  0.00           H
ATOM     84 HG12 ILE A 589      28.790  33.050  39.490  1.00  0.00           H
ATOM     85  CD  ILE A 589      27.220  33.490  40.830  1.00  0.00           C
ATOM     86  HD1 ILE A 589      27.330  34.590  40.980  1.00  0.00           H
ATOM     87  HD2 ILE A 589      27.840  32.920  41.540  1.00  0.00           H
ATOM     88  HD3 ILE A 589      26.150  33.200  40.920  1.00  0.00           H
ATOM     89  C   ILE A 589      27.270  30.480  36.690  1.00  0.00           C
ATOM     90  O   ILE A 589      28.160  29.700  36.520  1.00  0.00           O
ATOM     91  N   LYS A 590      26.060  30.240  36.100  1.00  0.00           N
ATOM     92  HN  LYS A 590      25.330  30.900  36.260  1.00  0.00           H
ATOM     93  CA  LYS A 590      25.660  29.200  35.120  1.00  0.00           C
ATOM     94  HA  LYS A 590      25.710  28.280  35.670  1.00  0.00           H
ATOM     95  CB  LYS A 590      24.150  29.350  34.650  1.00  0.00           C
ATOM     96  HB1 LYS A 590      23.970  28.530  33.920  1.00  0.00           H
ATOM     97  HB2 LYS A 590      23.920  30.320  34.170  1.00  0.00           H
ATOM     98  CG  LYS A 590      23.130  29.130  35.780  1.00  0.00           C
ATOM     99  HG1 LYS A 590      23.200  29.880  36.600  1.00  0.00           H
ATOM    100  HG2 LYS A 590      23.300  28.160  36.300  1.00  0.00           H
ATOM    101  CD  LYS A 590      21.670  28.980  35.130  1.00  0.00           C
ATOM    102  HD1 LYS A 590      21.710  28.170  34.360  1.00  0.00           H
ATOM    103  HD2 LYS A 590      21.500  29.920  34.550  1.00  0.00           H
ATOM    104  CE  LYS A 590      20.690  28.670  36.280  1.00  0.00           C
ATOM    105  HE1 LYS A 590      20.780  29.570  36.940  1.00  0.00           H
ATOM    106  HE2 LYS A 590      20.900  27.780  36.910  1.00  0.00           H
ATOM    107  NZ  LYS A 590      19.230  28.710  35.840  1.00  0.00           N
ATOM    108  HZ1 LYS A 590      19.040  29.230  34.960  1.00  0.00           H
ATOM    109  HZ2 LYS A 590      18.670  29.170  36.590  1.00  0.00           H
ATOM    110  HZ3 LYS A 590      18.940  27.720  35.680  1.00  0.00           H
ATOM    111  C   LYS A 590      26.580  28.970  33.920  1.00  0.00           C
ATOM    112  O   LYS A 590      26.730  27.790  33.600  1.00  0.00           O
ATOM    113  N   ARG A 591      27.120  29.970  33.230  1.00  0.00           N
ATOM    114  HN  ARG A 591      26.940  30.940  33.350  1.00  0.00           H
ATOM    115  CA  ARG A 591      27.990  29.870  32.130  1.00  0.00           C
ATOM    116  HA  ARG A 591      27.420  29.290  31.430  1.00  0.00           H
ATOM    117  CB  ARG A 591      28.050  31.140  31.190  1.00  0.00           C
ATOM    118  HB1 ARG A 591      28.840  31.050  30.410  1.00  0.00           H
ATOM    119  HB2 ARG A 591      28.380  31.990  31.810  1.00  0.00           H
ATOM    120  CG  ARG A 591      26.780  31.570  30.460  1.00  0.00           C
ATOM    121  HG1 ARG A 591      25.990  31.540  31.240  1.00  0.00           H
ATOM    122  HG2 ARG A 591      26.600  30.840  29.650  1.00  0.00           H
ATOM    123  CD  ARG A 591      26.870  33.020  29.950  1.00  0.00           C
ATOM    124  HD1 ARG A 591      27.580  33.030  29.110  1.00  0.00           H
ATOM    125  HD2 ARG A 591      27.080  33.730  30.790  1.00  0.00           H
ATOM    126  NE  ARG A 591      25.470  33.380  29.420  1.00  0.00           N
ATOM    127  HE  ARG A 591      24.990  32.630  28.960  1.00  0.00           H
ATOM    128  CZ  ARG A 591      25.120  34.610  29.230  1.00  0.00           C
ATOM    129  NH1 ARG A 591      25.680  35.640  29.760  1.00  0.00           N
ATOM    130 HH11 ARG A 591      26.610  35.660  30.090  1.00  0.00           H
ATOM    131 HH12 ARG A 591      25.330  36.510  29.410  1.00  0.00           H
ATOM    132  NH2 ARG A 591      24.070  34.920  28.500  1.00  0.00           N
ATOM    133 HH21 ARG A 591      23.840  35.890  28.510  1.00  0.00           H
ATOM    134 HH22 ARG A 591      23.340  34.230  28.470  1.00  0.00           H
ATOM    135  C   ARG A 591      29.310  29.160  32.380  1.00  0.00           C
ATOM    136  O   ARG A 591      29.900  28.360  31.570  1.00  0.00           O
ATOM    137  N   LYS A 592      29.800  29.450  33.570  1.00  0.00           N
ATOM    138  HN  LYS A 592      29.340  30.040  34.230  1.00  0.00           H
ATOM    139  CA  LYS A 592      31.080  29.070  34.020  1.00  0.00           C
ATOM    140  HA  LYS A 592      31.690  28.770  33.180  1.00  0.00           H
ATOM    141  CB  LYS A 592      31.720  30.270  34.760  1.00  0.00           C
ATOM    142  HB1 LYS A 592      32.810  30.100  34.900  1.00  0.00           H
ATOM    143  HB2 LYS A 592      31.310  30.510  35.760  1.00  0.00           H
ATOM    144  CG  LYS A 592      31.660  31.600  33.920  1.00  0.00           C
ATOM    145  HG1 LYS A 592      32.030  32.330  34.670  1.00  0.00           H
ATOM    146  HG2 LYS A 592      30.610  31.930  33.820  1.00  0.00           H
ATOM    147  CD  LYS A 592      32.410  31.640  32.670  1.00  0.00           C
ATOM    148  HD1 LYS A 592      32.110  30.800  32.010  1.00  0.00           H
ATOM    149  HD2 LYS A 592      33.520  31.530  32.800  1.00  0.00           H
ATOM    150  CE  LYS A 592      32.220  32.950  31.870  1.00  0.00           C
ATOM    151  HE1 LYS A 592      32.630  33.800  32.470  1.00  0.00           H
ATOM    152  HE2 LYS A 592      31.160  33.240  31.750  1.00  0.00           H
ATOM    153  NZ  LYS A 592      32.710  32.900  30.520  1.00  0.00           N
ATOM    154  HZ1 LYS A 592      32.240  32.230  29.890  1.00  0.00           H
ATOM    155  HZ2 LYS A 592      33.690  32.570  30.680  1.00  0.00           H
ATOM    156  HZ3 LYS A 592      32.700  33.820  30.020  1.00  0.00           H
ATOM    157  C   LYS A 592      31.030  27.890  34.960  1.00  0.00           C
ATOM    158  O   LYS A 592      32.030  27.320  35.400  1.00  0.00           O
ATOM    159  N   ALA A 593      29.800  27.390  35.130  1.00  0.00           N
ATOM    160  HN  ALA A 593      28.990  27.750  34.680  1.00  0.00           H
ATOM    161  CA  ALA A 593      29.420  26.220  35.960  1.00  0.00           C
ATOM    162  HA  ALA A 593      29.730  26.470  36.960  1.00  0.00           H
ATOM    163  CB  ALA A 593      27.870  26.070  36.060  1.00  0.00           C
ATOM    164  HB1 ALA A 593      27.380  25.770  35.100  1.00  0.00           H
ATOM    165  HB2 ALA A 593      27.390  26.970  36.480  1.00  0.00           H
ATOM    166  HB3 ALA A 593      27.690  25.300  36.840  1.00  0.00           H
ATOM    167  C   ALA A 593      30.100  24.890  35.530  1.00  0.00           C
ATOM    168  O   ALA A 593      30.490  24.180  36.450  1.00  0.00           O
ATOM    169  N   PRO A 594      30.240  24.500  34.310  1.00  0.00           N
ATOM    170  CD  PRO A 594      29.930  25.240  33.070  1.00  0.00           C
ATOM    171  HD1 PRO A 594      30.670  26.040  32.900  1.00  0.00           H
ATOM    172  HD2 PRO A 594      28.950  25.740  33.150  1.00  0.00           H
ATOM    173  CA  PRO A 594      30.720  23.210  33.990  1.00  0.00           C
ATOM    174  HA  PRO A 594      30.110  22.550  34.580  1.00  0.00           H
ATOM    175  CB  PRO A 594      30.430  22.980  32.490  1.00  0.00           C
ATOM    176  HB1 PRO A 594      29.470  22.410  32.460  1.00  0.00           H
ATOM    177  HB2 PRO A 594      31.210  22.470  31.900  1.00  0.00           H
ATOM    178  CG  PRO A 594      30.120  24.350  31.860  1.00  0.00           C
ATOM    179  HG1 PRO A 594      30.940  24.630  31.170  1.00  0.00           H
ATOM    180  HG2 PRO A 594      29.190  24.290  31.250  1.00  0.00           H
ATOM    181  C   PRO A 594      32.130  22.900  34.310  1.00  0.00           C
ATOM    182  O   PRO A 594      32.470  21.740  34.350  1.00  0.00           O
ATOM    183  N   PHE A 595      33.020  23.850  34.560  1.00  0.00           N
ATOM    184  HN  PHE A 595      32.560  24.740  34.500  1.00  0.00           H
ATOM    185  CA  PHE A 595      34.480  23.690  34.480  1.00  0.00           C
ATOM    186  HA  PHE A 595      34.800  22.930  33.800  1.00  0.00           H
ATOM    187  CB  PHE A 595      35.020  25.070  34.090  1.00  0.00           C
ATOM    188  HB1 PHE A 595      36.110  25.020  33.860  1.00  0.00           H
ATOM    189  HB2 PHE A 595      34.910  25.840  34.870  1.00  0.00           H
ATOM    190  CG  PHE A 595      34.290  25.680  32.840  1.00  0.00           C
ATOM    191  CD1 PHE A 595      33.930  27.040  32.790  1.00  0.00           C
ATOM    192  HD1 PHE A 595      33.910  27.510  33.760  1.00  0.00           H
ATOM    193  CE1 PHE A 595      33.350  27.610  31.640  1.00  0.00           C
ATOM    194  HE1 PHE A 595      33.070  28.650  31.710  1.00  0.00           H
ATOM    195  CZ  PHE A 595      33.050  26.790  30.550  1.00  0.00           C
ATOM    196  HZ  PHE A 595      32.540  27.190  29.700  1.00  0.00           H
ATOM    197  CD2 PHE A 595      33.960  24.860  31.740  1.00  0.00           C
ATOM    198  HD2 PHE A 595      34.270  23.820  31.740  1.00  0.00           H
ATOM    199  CE2 PHE A 595      33.360  25.390  30.590  1.00  0.00           C
ATOM    200  HE2 PHE A 595      32.880  24.850  29.800  1.00  0.00           H
ATOM    201  C   PHE A 595      35.120  23.410  35.800  1.00  0.00           C
ATOM    202  O   PHE A 595      36.380  23.280  35.900  1.00  0.00           O
ATOM    203  N   PHE A 596      34.350  23.030  36.840  1.00  0.00           N
ATOM    204  HN  PHE A 596      33.390  22.890  36.620  1.00  0.00           H
ATOM    205  CA  PHE A 596      34.840  22.950  38.200  1.00  0.00           C
ATOM    206  HA  PHE A 596      35.190  23.920  38.510  1.00  0.00           H
ATOM    207  CB  PHE A 596      33.600  22.520  39.040  1.00  0.00           C
ATOM    208  HB1 PHE A 596      33.210  21.470  38.920  1.00  0.00           H
ATOM    209  HB2 PHE A 596      32.800  23.180  38.660  1.00  0.00           H
ATOM    210  CG  PHE A 596      33.870  22.850  40.570  1.00  0.00           C
ATOM    211  CD1 PHE A 596      34.220  21.810  41.460  1.00  0.00           C
ATOM    212  HD1 PHE A 596      34.450  20.820  41.080  1.00  0.00           H
ATOM    213  CE1 PHE A 596      34.260  22.110  42.820  1.00  0.00           C
ATOM    214  HE1 PHE A 596      34.500  21.290  43.470  1.00  0.00           H
ATOM    215  CZ  PHE A 596      34.180  23.450  43.240  1.00  0.00           C
ATOM    216  HZ  PHE A 596      34.440  23.530  44.290  1.00  0.00           H
ATOM    217  CD2 PHE A 596      33.630  24.130  41.010  1.00  0.00           C
ATOM    218  HD2 PHE A 596      33.590  24.980  40.330  1.00  0.00           H
ATOM    219  CE2 PHE A 596      33.820  24.420  42.390  1.00  0.00           C
ATOM    220  HE2 PHE A 596      33.910  25.460  42.680  1.00  0.00           H
ATOM    221  C   PHE A 596      35.960  22.010  38.450  1.00  0.00           C
ATOM    222  O   PHE A 596      37.000  22.350  39.050  1.00  0.00           O
ATOM    223  N   LEU A 597      35.840  20.810  37.960  1.00  0.00           N
ATOM    224  HN  LEU A 597      34.950  20.610  37.550  1.00  0.00           H
ATOM    225  CA  LEU A 597      36.840  19.750  37.960  1.00  0.00           C
ATOM    226  HA  LEU A 597      37.520  19.810  38.820  1.00  0.00           H
ATOM    227  CB  LEU A 597      36.220  18.360  38.120  1.00  0.00           C
ATOM    228  HB1 LEU A 597      36.940  17.570  37.790  1.00  0.00           H
ATOM    229  HB2 LEU A 597      35.330  18.340  37.460  1.00  0.00           H
ATOM    230  CG  LEU A 597      35.670  17.970  39.530  1.00  0.00           C
ATOM    231  HG  LEU A 597      34.930  18.760  39.770  1.00  0.00           H
ATOM    232  CD1 LEU A 597      34.830  16.710  39.460  1.00  0.00           C
ATOM    233 HD11 LEU A 597      35.440  15.800  39.240  1.00  0.00           H
ATOM    234 HD12 LEU A 597      34.110  16.800  38.630  1.00  0.00           H
ATOM    235 HD13 LEU A 597      34.130  16.620  40.320  1.00  0.00           H
ATOM    236  CD2 LEU A 597      36.780  17.980  40.610  1.00  0.00           C
ATOM    237 HD21 LEU A 597      37.750  17.510  40.370  1.00  0.00           H
ATOM    238 HD22 LEU A 597      36.410  17.590  41.580  1.00  0.00           H
ATOM    239 HD23 LEU A 597      36.940  19.060  40.790  1.00  0.00           H
ATOM    240  C   LEU A 597      37.880  19.920  36.830  1.00  0.00           C
ATOM    241  O   LEU A 597      39.030  19.500  36.970  1.00  0.00           O
ATOM    242  N   SER A 598      37.480  20.520  35.720  1.00  0.00           N
ATOM    243  HN  SER A 598      36.550  20.830  35.580  1.00  0.00           H
ATOM    244  CA  SER A 598      38.410  20.820  34.660  1.00  0.00           C
ATOM    245  HA  SER A 598      39.000  19.950  34.410  1.00  0.00           H
ATOM    246  CB  SER A 598      37.720  21.290  33.370  1.00  0.00           C
ATOM    247  HB1 SER A 598      36.970  22.070  33.630  1.00  0.00           H
ATOM    248  HB2 SER A 598      37.150  20.440  32.920  1.00  0.00           H
ATOM    249  OG  SER A 598      38.670  21.840  32.400  1.00  0.00           O
ATOM    250  HG1 SER A 598      39.120  21.050  32.130  1.00  0.00           H
ATOM    251  C   SER A 598      39.550  21.850  35.160  1.00  0.00           C
ATOM    252  O   SER A 598      40.730  21.720  34.850  1.00  0.00           O
ATOM    253  N   ASP A 599      39.210  22.850  36.000  1.00  0.00           N
ATOM    254  HN  ASP A 599      38.240  23.000  36.170  1.00  0.00           H
ATOM    255  CA  ASP A 599      40.050  23.720  36.770  1.00  0.00           C
ATOM    256  HA  ASP A 599      40.490  24.320  35.990  1.00  0.00           H
ATOM    257  CB  ASP A 599      39.360  24.820  37.640  1.00  0.00           C
ATOM    258  HB1 ASP A 599      40.020  25.190  38.440  1.00  0.00           H
ATOM    259  HB2 ASP A 599      38.520  24.280  38.120  1.00  0.00           H
ATOM    260  CG  ASP A 599      38.720  25.980  36.860  1.00  0.00           C
ATOM    261  OD1 ASP A 599      37.960  25.880  35.900  1.00  0.00           O
ATOM    262  OD2 ASP A 599      38.930  27.060  37.390  1.00  0.00           O
ATOM    263  C   ASP A 599      41.120  23.030  37.680  1.00  0.00           C
ATOM    264  O   ASP A 599      42.320  23.280  37.640  1.00  0.00           O
ATOM    265  N   PHE A 600      40.660  21.990  38.330  1.00  0.00           N
ATOM    266  HN  PHE A 600      39.660  21.920  38.400  1.00  0.00           H
ATOM    267  CA  PHE A 600      41.440  21.060  39.120  1.00  0.00           C
ATOM    268  HA  PHE A 600      42.060  21.660  39.760  1.00  0.00           H
ATOM    269  CB  PHE A 600      40.550  20.090  40.000  1.00  0.00           C
ATOM    270  HB1 PHE A 600      41.260  19.390  40.500  1.00  0.00           H
ATOM    271  HB2 PHE A 600      39.960  19.400  39.370  1.00  0.00           H
ATOM    272  CG  PHE A 600      39.760  20.610  41.230  1.00  0.00           C
ATOM    273  CD1 PHE A 600      39.070  21.810  41.140  1.00  0.00           C
ATOM    274  HD1 PHE A 600      39.080  22.300  40.180  1.00  0.00           H
ATOM    275  CE1 PHE A 600      38.280  22.170  42.220  1.00  0.00           C
ATOM    276  HE1 PHE A 600      37.490  22.900  42.120  1.00  0.00           H
ATOM    277  CZ  PHE A 600      38.310  21.460  43.370  1.00  0.00           C
ATOM    278  HZ  PHE A 600      37.700  21.800  44.190  1.00  0.00           H
ATOM    279  CD2 PHE A 600      39.680  19.760  42.330  1.00  0.00           C
ATOM    280  HD2 PHE A 600      40.220  18.820  42.360  1.00  0.00           H
ATOM    281  CE2 PHE A 600      38.870  20.180  43.370  1.00  0.00           C
ATOM    282  HE2 PHE A 600      38.830  19.520  44.230  1.00  0.00           H
ATOM    283  C   PHE A 600      42.380  20.290  38.230  1.00  0.00           C
ATOM    284  O   PHE A 600      43.490  20.060  38.590  1.00  0.00           O
ATOM    285  N   LYS A 601      41.890  19.870  37.040  1.00  0.00           N
ATOM    286  HN  LYS A 601      40.900  19.980  36.940  1.00  0.00           H
ATOM    287  CA  LYS A 601      42.620  19.000  36.050  1.00  0.00           C
ATOM    288  HA  LYS A 601      43.010  18.170  36.610  1.00  0.00           H
ATOM    289  CB  LYS A 601      41.670  18.540  34.940  1.00  0.00           C
ATOM    290  HB1 LYS A 601      41.040  19.360  34.530  1.00  0.00           H
ATOM    291  HB2 LYS A 601      40.870  17.970  35.460  1.00  0.00           H
ATOM    292  CG  LYS A 601      42.320  17.810  33.780  1.00  0.00           C
ATOM    293  HG1 LYS A 601      41.510  17.190  33.330  1.00  0.00           H
ATOM    294  HG2 LYS A 601      43.120  17.090  34.070  1.00  0.00           H
ATOM    295  CD  LYS A 601      42.890  18.650  32.520  1.00  0.00           C
ATOM    296  HD1 LYS A 601      43.230  17.840  31.850  1.00  0.00           H
ATOM    297  HD2 LYS A 601      43.750  19.270  32.830  1.00  0.00           H
ATOM    298  CE  LYS A 601      41.850  19.380  31.700  1.00  0.00           C
ATOM    299  HE1 LYS A 601      41.190  19.940  32.420  1.00  0.00           H
ATOM    300  HE2 LYS A 601      41.250  18.630  31.130  1.00  0.00           H
ATOM    301  NZ  LYS A 601      42.410  20.280  30.730  1.00  0.00           N
ATOM    302  HZ1 LYS A 601      43.020  19.670  30.130  1.00  0.00           H
ATOM    303  HZ2 LYS A 601      43.110  20.830  31.270  1.00  0.00           H
ATOM    304  HZ3 LYS A 601      41.780  20.830  30.120  1.00  0.00           H
ATOM    305  C   LYS A 601      43.880  19.760  35.530  1.00  0.00           C
ATOM    306  O   LYS A 601      45.030  19.310  35.510  1.00  0.00           O
ATOM    307  N   ASP A 602      43.690  21.070  35.150  1.00  0.00           N
ATOM    308  HN  ASP A 602      42.790  21.500  35.040  1.00  0.00           H
ATOM    309  CA  ASP A 602      44.920  21.870  34.770  1.00  0.00           C
ATOM    310  HA  ASP A 602      45.460  21.200  34.100  1.00  0.00           H
ATOM    311  CB  ASP A 602      44.430  23.140  33.990  1.00  0.00           C
ATOM    312  HB1 ASP A 602      45.260  23.860  33.780  1.00  0.00           H
ATOM    313  HB2 ASP A 602      43.740  23.590  34.730  1.00  0.00           H
ATOM    314  CG  ASP A 602      43.730  22.770  32.680  1.00  0.00           C
ATOM    315  OD1 ASP A 602      44.250  21.840  31.960  1.00  0.00           O
ATOM    316  OD2 ASP A 602      42.910  23.610  32.240  1.00  0.00           O
ATOM    317  C   ASP A 602      45.750  22.250  35.980  1.00  0.00           C
ATOM    318  O   ASP A 602      46.980  22.430  35.750  1.00  0.00           O
ATOM    319  N   ALA A 603      45.170  22.430  37.170  1.00  0.00           N
ATOM    320  HN  ALA A 603      44.220  22.160  37.320  1.00  0.00           H
ATOM    321  CA  ALA A 603      46.000  22.840  38.330  1.00  0.00           C
ATOM    322  HA  ALA A 603      46.560  23.750  38.110  1.00  0.00           H
ATOM    323  CB  ALA A 603      45.030  23.170  39.500  1.00  0.00           C
ATOM    324  HB1 ALA A 603      44.300  22.380  39.760  1.00  0.00           H
ATOM    325  HB2 ALA A 603      44.390  24.040  39.240  1.00  0.00           H
ATOM    326  HB3 ALA A 603      45.610  23.350  40.420  1.00  0.00           H
ATOM    327  C   ALA A 603      46.900  21.680  38.750  1.00  0.00           C
ATOM    328  O   ALA A 603      47.830  21.840  39.420  1.00  0.00           O
ATOM    329  N   LEU A 604      46.470  20.390  38.470  1.00  0.00           N
ATOM    330  HN  LEU A 604      45.640  20.180  37.950  1.00  0.00           H
ATOM    331  CA  LEU A 604      47.350  19.190  38.600  1.00  0.00           C
ATOM    332  HA  LEU A 604      47.820  19.350  39.560  1.00  0.00           H
ATOM    333  CB  LEU A 604      46.590  17.820  38.570  1.00  0.00           C
ATOM    334  HB1 LEU A 604      47.410  17.080  38.610  1.00  0.00           H
ATOM    335  HB2 LEU A 604      46.130  17.770  37.550  1.00  0.00           H
ATOM    336  CG  LEU A 604      45.540  17.530  39.560  1.00  0.00           C
ATOM    337  HG  LEU A 604      44.740  18.250  39.300  1.00  0.00           H
ATOM    338  CD1 LEU A 604      45.020  16.100  39.430  1.00  0.00           C
ATOM    339 HD11 LEU A 604      45.910  15.440  39.470  1.00  0.00           H
ATOM    340 HD12 LEU A 604      44.450  16.060  38.470  1.00  0.00           H
ATOM    341 HD13 LEU A 604      44.490  15.770  40.350  1.00  0.00           H
ATOM    342  CD2 LEU A 604      45.930  17.810  40.980  1.00  0.00           C
ATOM    343 HD21 LEU A 604      45.090  17.630  41.680  1.00  0.00           H
ATOM    344 HD22 LEU A 604      46.040  18.910  41.050  1.00  0.00           H
ATOM    345 HD23 LEU A 604      46.790  17.180  41.310  1.00  0.00           H
ATOM    346  C   LEU A 604      48.270  19.170  37.390  1.00  0.00           C
ATOM    347  O   LEU A 604      48.040  18.510  36.390  1.00  0.00           O
ATOM    348  N   SER A 605      49.290  20.050  37.470  1.00  0.00           N
ATOM    349  HN  SER A 605      49.390  20.740  38.190  1.00  0.00           H
ATOM    350  CA  SER A 605      50.380  20.150  36.510  1.00  0.00           C
ATOM    351  HA  SER A 605      50.620  19.160  36.170  1.00  0.00           H
ATOM    352  CB  SER A 605      49.890  20.900  35.260  1.00  0.00           C
ATOM    353  HB1 SER A 605      49.080  20.260  34.850  1.00  0.00           H
ATOM    354  HB2 SER A 605      50.750  20.960  34.560  1.00  0.00           H
ATOM    355  OG  SER A 605      49.550  22.180  35.530  1.00  0.00           O
ATOM    356  HG1 SER A 605      48.620  22.120  35.740  1.00  0.00           H
ATOM    357  C   SER A 605      51.530  20.720  37.150  1.00  0.00           C
ATOM    358  O   SER A 605      51.400  21.280  38.260  1.00  0.00           O
ATOM    359  N   LEU A 606      52.770  20.660  36.490  1.00  0.00           N
ATOM    360  HN  LEU A 606      52.810  20.300  35.570  1.00  0.00           H
ATOM    361  CA  LEU A 606      54.050  21.090  37.140  1.00  0.00           C
ATOM    362  HA  LEU A 606      54.010  20.580  38.100  1.00  0.00           H
ATOM    363  CB  LEU A 606      55.220  20.700  36.140  1.00  0.00           C
ATOM    364  HB1 LEU A 606      55.050  21.180  35.140  1.00  0.00           H
ATOM    365  HB2 LEU A 606      55.290  19.610  36.000  1.00  0.00           H
ATOM    366  CG  LEU A 606      56.700  21.070  36.530  1.00  0.00           C
ATOM    367  HG  LEU A 606      56.790  22.170  36.740  1.00  0.00           H
ATOM    368  CD1 LEU A 606      57.200  20.600  37.950  1.00  0.00           C
ATOM    369 HD11 LEU A 606      58.050  21.200  38.330  1.00  0.00           H
ATOM    370 HD12 LEU A 606      57.530  19.550  37.820  1.00  0.00           H
ATOM    371 HD13 LEU A 606      56.330  20.790  38.610  1.00  0.00           H
ATOM    372  CD2 LEU A 606      57.800  20.720  35.500  1.00  0.00           C
ATOM    373 HD21 LEU A 606      58.810  20.930  35.900  1.00  0.00           H
ATOM    374 HD22 LEU A 606      57.620  21.350  34.610  1.00  0.00           H
ATOM    375 HD23 LEU A 606      57.760  19.630  35.240  1.00  0.00           H
ATOM    376  C   LEU A 606      54.110  22.610  37.410  1.00  0.00           C
ATOM    377  O   LEU A 606      54.400  23.020  38.540  1.00  0.00           O
ATOM    378  N   GLN A 607      53.630  23.390  36.430  1.00  0.00           N
ATOM    379  HN  GLN A 607      53.250  23.020  35.580  1.00  0.00           H
ATOM    380  CA  GLN A 607      53.570  24.790  36.490  1.00  0.00           C
ATOM    381  HA  GLN A 607      54.580  25.130  36.640  1.00  0.00           H
ATOM    382  CB  GLN A 607      53.170  25.460  35.190  1.00  0.00           C
ATOM    383  HB1 GLN A 607      52.230  24.970  34.830  1.00  0.00           H
ATOM    384  HB2 GLN A 607      53.970  25.120  34.500  1.00  0.00           H
ATOM    385  CG  GLN A 607      52.900  26.960  35.050  1.00  0.00           C
ATOM    386  HG1 GLN A 607      53.620  27.530  35.700  1.00  0.00           H
ATOM    387  HG2 GLN A 607      51.970  27.220  35.600  1.00  0.00           H
ATOM    388  CD  GLN A 607      52.720  27.400  33.640  1.00  0.00           C
ATOM    389  OE1 GLN A 607      52.220  26.710  32.770  1.00  0.00           O
ATOM    390  NE2 GLN A 607      53.040  28.700  33.400  1.00  0.00           N
ATOM    391 HE21 GLN A 607      52.960  29.090  32.490  1.00  0.00           H
ATOM    392 HE22 GLN A 607      53.430  29.210  34.180  1.00  0.00           H
ATOM    393  C   GLN A 607      52.760  25.380  37.560  1.00  0.00           C
ATOM    394  O   GLN A 607      53.150  26.170  38.380  1.00  0.00           O
ATOM    395  N   CYS A 608      51.450  24.850  37.670  1.00  0.00           N
ATOM    396  HN  CYS A 608      51.090  24.170  37.030  1.00  0.00           H
ATOM    397  CA  CYS A 608      50.500  25.350  38.670  1.00  0.00           C
ATOM    398  HA  CYS A 608      50.380  26.430  38.560  1.00  0.00           H
ATOM    399  CB  CYS A 608      49.200  24.710  38.320  1.00  0.00           C
ATOM    400  HB1 CYS A 608      48.540  24.940  39.170  1.00  0.00           H
ATOM    401  HB2 CYS A 608      49.280  23.610  38.130  1.00  0.00           H
ATOM    402  SG  CYS A 608      48.400  25.560  36.870  1.00  0.00           S
ATOM    403  HG1 CYS A 608      48.850  24.690  35.980  1.00  0.00           H
ATOM    404  C   CYS A 608      50.900  25.040  40.100  1.00  0.00           C
ATOM    405  O   CYS A 608      50.850  25.930  40.940  1.00  0.00           O
ATOM    406  N   LEU A 609      51.340  23.770  40.370  1.00  0.00           N
ATOM    407  HN  LEU A 609      51.500  23.070  39.680  1.00  0.00           H
ATOM    408  CA  LEU A 609      51.700  23.360  41.720  1.00  0.00           C
ATOM    409  HA  LEU A 609      50.990  23.740  42.450  1.00  0.00           H
ATOM    410  CB  LEU A 609      51.760  21.740  41.770  1.00  0.00           C
ATOM    411  HB1 LEU A 609      52.020  21.310  42.770  1.00  0.00           H
ATOM    412  HB2 LEU A 609      52.540  21.520  41.010  1.00  0.00           H
ATOM    413  CG  LEU A 609      50.500  20.840  41.440  1.00  0.00           C
ATOM    414  HG  LEU A 609      50.140  21.180  40.450  1.00  0.00           H
ATOM    415  CD1 LEU A 609      50.870  19.380  41.190  1.00  0.00           C
ATOM    416 HD11 LEU A 609      51.520  19.410  40.280  1.00  0.00           H
ATOM    417 HD12 LEU A 609      49.960  18.820  40.920  1.00  0.00           H
ATOM    418 HD13 LEU A 609      51.380  18.920  42.070  1.00  0.00           H
ATOM    419  CD2 LEU A 609      49.380  21.010  42.460  1.00  0.00           C
ATOM    420 HD21 LEU A 609      49.030  22.060  42.530  1.00  0.00           H
ATOM    421 HD22 LEU A 609      49.700  20.670  43.460  1.00  0.00           H
ATOM    422 HD23 LEU A 609      48.510  20.340  42.250  1.00  0.00           H
ATOM    423  C   LEU A 609      52.950  24.110  42.090  1.00  0.00           C
ATOM    424  O   LEU A 609      52.980  24.590  43.230  1.00  0.00           O
ATOM    425  N   ALA A 610      53.860  24.350  41.120  1.00  0.00           N
ATOM    426  HN  ALA A 610      53.750  24.010  40.190  1.00  0.00           H
ATOM    427  CA  ALA A 610      55.080  25.130  41.390  1.00  0.00           C
ATOM    428  HA  ALA A 610      55.520  24.680  42.270  1.00  0.00           H
ATOM    429  CB  ALA A 610      56.060  25.070  40.150  1.00  0.00           C
ATOM    430  HB1 ALA A 610      55.580  25.510  39.240  1.00  0.00           H
ATOM    431  HB2 ALA A 610      56.260  24.050  39.750  1.00  0.00           H
ATOM    432  HB3 ALA A 610      56.980  25.640  40.350  1.00  0.00           H
ATOM    433  C   ALA A 610      54.810  26.600  41.630  1.00  0.00           C
ATOM    434  O   ALA A 610      55.430  27.310  42.410  1.00  0.00           O
ATOM    435  N   SER A 611      53.810  27.130  40.930  1.00  0.00           N
ATOM    436  HN  SER A 611      53.500  26.660  40.120  1.00  0.00           H
ATOM    437  CA  SER A 611      53.420  28.480  41.060  1.00  0.00           C
ATOM    438  HA  SER A 611      54.390  28.930  41.130  1.00  0.00           H
ATOM    439  CB  SER A 611      52.600  28.960  39.880  1.00  0.00           C
ATOM    440  HB1 SER A 611      51.710  28.320  39.670  1.00  0.00           H
ATOM    441  HB2 SER A 611      53.150  28.910  38.910  1.00  0.00           H
ATOM    442  OG  SER A 611      52.350  30.340  40.080  1.00  0.00           O
ATOM    443  HG1 SER A 611      51.590  30.320  40.650  1.00  0.00           H
ATOM    444  C   SER A 611      52.760  28.780  42.480  1.00  0.00           C
ATOM    445  O   SER A 611      52.980  29.770  43.190  1.00  0.00           O
ATOM    446  N   ILE A 612      51.910  27.850  42.960  1.00  0.00           N
ATOM    447  HN  ILE A 612      51.890  26.940  42.540  1.00  0.00           H
ATOM    448  CA  ILE A 612      51.380  27.940  44.350  1.00  0.00           C
ATOM    449  HA  ILE A 612      50.820  28.860  44.440  1.00  0.00           H
ATOM    450  CB  ILE A 612      50.490  26.700  44.640  1.00  0.00           C
ATOM    451  HB  ILE A 612      50.990  25.750  44.360  1.00  0.00           H
ATOM    452  CG2 ILE A 612      49.950  26.670  46.080  1.00  0.00           C
ATOM    453 HG21 ILE A 612      49.420  27.620  46.290  1.00  0.00           H
ATOM    454 HG22 ILE A 612      50.760  26.570  46.830  1.00  0.00           H
ATOM    455 HG23 ILE A 612      49.380  25.730  46.210  1.00  0.00           H
ATOM    456  CG1 ILE A 612      49.210  26.750  43.800  1.00  0.00           C
ATOM    457 HG11 ILE A 612      49.420  27.180  42.800  1.00  0.00           H
ATOM    458 HG12 ILE A 612      48.560  27.410  44.410  1.00  0.00           H
ATOM    459  CD  ILE A 612      48.620  25.410  43.560  1.00  0.00           C
ATOM    460  HD1 ILE A 612      48.510  24.700  44.400  1.00  0.00           H
ATOM    461  HD2 ILE A 612      49.260  24.800  42.880  1.00  0.00           H
ATOM    462  HD3 ILE A 612      47.670  25.420  42.990  1.00  0.00           H
ATOM    463  C   ILE A 612      52.500  28.040  45.420  1.00  0.00           C
ATOM    464  O   ILE A 612      52.310  28.790  46.390  1.00  0.00           O
ATOM    465  N   LEU A 613      53.610  27.290  45.290  1.00  0.00           N
ATOM    466  HN  LEU A 613      53.690  26.690  44.500  1.00  0.00           H
ATOM    467  CA  LEU A 613      54.770  27.360  46.200  1.00  0.00           C
ATOM    468  HA  LEU A 613      54.320  27.450  47.170  1.00  0.00           H
ATOM    469  CB  LEU A 613      55.660  26.200  45.990  1.00  0.00           C
ATOM    470  HB1 LEU A 613      55.920  26.110  44.910  1.00  0.00           H
ATOM    471  HB2 LEU A 613      55.150  25.230  46.170  1.00  0.00           H
ATOM    472  CG  LEU A 613      57.000  26.280  46.580  1.00  0.00           C
ATOM    473  HG  LEU A 613      57.650  27.060  46.110  1.00  0.00           H
ATOM    474  CD1 LEU A 613      57.010  26.550  48.070  1.00  0.00           C
ATOM    475 HD11 LEU A 613      57.950  26.090  48.450  1.00  0.00           H
ATOM    476 HD12 LEU A 613      56.080  26.010  48.370  1.00  0.00           H
ATOM    477 HD13 LEU A 613      57.050  27.580  48.470  1.00  0.00           H
ATOM    478  CD2 LEU A 613      57.770  24.900  46.320  1.00  0.00           C
ATOM    479 HD21 LEU A 613      58.840  24.940  46.580  1.00  0.00           H
ATOM    480 HD22 LEU A 613      57.920  24.790  45.220  1.00  0.00           H
ATOM    481 HD23 LEU A 613      57.250  23.990  46.710  1.00  0.00           H
ATOM    482  C   LEU A 613      55.360  28.800  46.110  1.00  0.00           C
ATOM    483  O   LEU A 613      55.660  29.350  47.170  1.00  0.00           O
ATOM    484  N   PHE A 614      55.530  29.370  44.870  1.00  0.00           N
ATOM    485  HN  PHE A 614      55.190  28.740  44.170  1.00  0.00           H
ATOM    486  CA  PHE A 614      56.100  30.710  44.730  1.00  0.00           C
ATOM    487  HA  PHE A 614      56.990  30.710  45.340  1.00  0.00           H
ATOM    488  CB  PHE A 614      56.520  30.840  43.280  1.00  0.00           C
ATOM    489  HB1 PHE A 614      55.640  30.830  42.620  1.00  0.00           H
ATOM    490  HB2 PHE A 614      57.270  30.030  43.100  1.00  0.00           H
ATOM    491  CG  PHE A 614      57.410  32.020  43.030  1.00  0.00           C
ATOM    492  CD1 PHE A 614      58.840  31.960  43.420  1.00  0.00           C
ATOM    493  HD1 PHE A 614      59.340  31.190  43.980  1.00  0.00           H
ATOM    494  CE1 PHE A 614      59.690  33.060  43.140  1.00  0.00           C
ATOM    495  HE1 PHE A 614      60.750  33.090  43.380  1.00  0.00           H
ATOM    496  CZ  PHE A 614      59.160  34.180  42.460  1.00  0.00           C
ATOM    497  HZ  PHE A 614      59.800  35.030  42.280  1.00  0.00           H
ATOM    498  CD2 PHE A 614      57.010  33.220  42.400  1.00  0.00           C
ATOM    499  HD2 PHE A 614      55.980  33.170  42.090  1.00  0.00           H
ATOM    500  CE2 PHE A 614      57.820  34.260  42.050  1.00  0.00           C
ATOM    501  HE2 PHE A 614      57.430  35.120  41.510  1.00  0.00           H
ATOM    502  C   PHE A 614      55.290  31.920  45.140  1.00  0.00           C
ATOM    503  O   PHE A 614      55.740  32.890  45.760  1.00  0.00           O
ATOM    504  N   LEU A 615      53.980  31.930  44.850  1.00  0.00           N
ATOM    505  HN  LEU A 615      53.650  31.140  44.340  1.00  0.00           H
ATOM    506  CA  LEU A 615      53.110  33.020  45.210  1.00  0.00           C
ATOM    507  HA  LEU A 615      53.620  33.970  45.070  1.00  0.00           H
ATOM    508  CB  LEU A 615      51.940  33.000  44.160  1.00  0.00           C
ATOM    509  HB1 LEU A 615      51.210  33.780  44.440  1.00  0.00           H
ATOM    510  HB2 LEU A 615      51.440  32.010  44.220  1.00  0.00           H
ATOM    511  CG  LEU A 615      52.250  33.210  42.650  1.00  0.00           C
ATOM    512  HG  LEU A 615      53.030  32.470  42.330  1.00  0.00           H
ATOM    513  CD1 LEU A 615      50.910  32.820  41.900  1.00  0.00           C
ATOM    514 HD11 LEU A 615      50.710  31.740  42.050  1.00  0.00           H
ATOM    515 HD12 LEU A 615      51.020  33.160  40.850  1.00  0.00           H
ATOM    516 HD13 LEU A 615      50.090  33.430  42.370  1.00  0.00           H
ATOM    517  CD2 LEU A 615      52.570  34.640  42.370  1.00  0.00           C
ATOM    518 HD21 LEU A 615      52.960  34.790  41.330  1.00  0.00           H
ATOM    519 HD22 LEU A 615      53.240  35.080  43.140  1.00  0.00           H
ATOM    520 HD23 LEU A 615      51.620  35.220  42.400  1.00  0.00           H
ATOM    521  C   LEU A 615      52.550  32.990  46.560  1.00  0.00           C
ATOM    522  O   LEU A 615      52.160  34.010  47.110  1.00  0.00           O
ATOM    523  N   TYR A 616      52.600  31.870  47.250  1.00  0.00           N
ATOM    524  HN  TYR A 616      52.690  30.990  46.790  1.00  0.00           H
ATOM    525  CA  TYR A 616      52.510  31.750  48.700  1.00  0.00           C
ATOM    526  HA  TYR A 616      51.530  32.090  48.990  1.00  0.00           H
ATOM    527  CB  TYR A 616      52.710  30.210  48.970  1.00  0.00           C
ATOM    528  HB1 TYR A 616      53.530  29.720  48.390  1.00  0.00           H
ATOM    529  HB2 TYR A 616      51.740  29.720  48.770  1.00  0.00           H
ATOM    530  CG  TYR A 616      52.880  29.910  50.390  1.00  0.00           C
ATOM    531  CD1 TYR A 616      53.970  29.150  50.770  1.00  0.00           C
ATOM    532  HD1 TYR A 616      54.670  28.830  50.010  1.00  0.00           H
ATOM    533  CE1 TYR A 616      54.100  28.710  52.080  1.00  0.00           C
ATOM    534  HE1 TYR A 616      54.930  28.080  52.310  1.00  0.00           H
ATOM    535  CZ  TYR A 616      53.200  29.110  53.080  1.00  0.00           C
ATOM    536  OH  TYR A 616      53.390  28.680  54.380  1.00  0.00           O
ATOM    537  HH  TYR A 616      52.750  29.090  54.960  1.00  0.00           H
ATOM    538  CD2 TYR A 616      51.910  30.230  51.370  1.00  0.00           C
ATOM    539  HD2 TYR A 616      51.050  30.790  51.060  1.00  0.00           H
ATOM    540  CE2 TYR A 616      52.120  29.950  52.740  1.00  0.00           C
ATOM    541  HE2 TYR A 616      51.490  30.360  53.510  1.00  0.00           H
ATOM    542  C   TYR A 616      53.450  32.610  49.450  1.00  0.00           C
ATOM    543  O   TYR A 616      53.030  33.370  50.340  1.00  0.00           O
ATOM    544  N   CYS A 617      54.790  32.530  49.070  1.00  0.00           N
ATOM    545  HN  CYS A 617      55.110  31.830  48.420  1.00  0.00           H
ATOM    546  CA  CYS A 617      55.850  33.360  49.680  1.00  0.00           C
ATOM    547  HA  CYS A 617      55.990  33.260  50.750  1.00  0.00           H
ATOM    548  CB  CYS A 617      57.220  32.840  49.160  1.00  0.00           C
ATOM    549  HB1 CYS A 617      58.010  33.530  49.520  1.00  0.00           H
ATOM    550  HB2 CYS A 617      57.170  32.710  48.060  1.00  0.00           H
ATOM    551  SG  CYS A 617      57.480  31.170  49.830  1.00  0.00           S
ATOM    552  HG1 CYS A 617      56.870  30.550  48.830  1.00  0.00           H
ATOM    553  C   CYS A 617      55.620  34.830  49.360  1.00  0.00           C
ATOM    554  O   CYS A 617      55.760  35.790  50.170  1.00  0.00           O
ATOM    555  N   ALA A 618      55.200  35.150  48.110  1.00  0.00           N
ATOM    556  HN  ALA A 618      55.070  34.430  47.420  1.00  0.00           H
ATOM    557  CA  ALA A 618      54.960  36.490  47.680  1.00  0.00           C
ATOM    558  HA  ALA A 618      55.840  37.100  47.870  1.00  0.00           H
ATOM    559  CB  ALA A 618      54.600  36.600  46.210  1.00  0.00           C
ATOM    560  HB1 ALA A 618      53.540  36.340  45.970  1.00  0.00           H
ATOM    561  HB2 ALA A 618      55.270  35.900  45.650  1.00  0.00           H
ATOM    562  HB3 ALA A 618      54.760  37.660  45.920  1.00  0.00           H
ATOM    563  C   ALA A 618      53.840  37.170  48.380  1.00  0.00           C
ATOM    564  O   ALA A 618      53.820  38.350  48.560  1.00  0.00           O
ATOM    565  N   CYS A 619      52.740  36.380  48.710  1.00  0.00           N
ATOM    566  HN  CYS A 619      52.680  35.400  48.510  1.00  0.00           H
ATOM    567  CA  CYS A 619      51.610  36.890  49.450  1.00  0.00           C
ATOM    568  HA  CYS A 619      51.390  37.920  49.190  1.00  0.00           H
ATOM    569  CB  CYS A 619      50.380  35.910  49.060  1.00  0.00           C
ATOM    570  HB1 CYS A 619      49.570  36.220  49.750  1.00  0.00           H
ATOM    571  HB2 CYS A 619      50.780  34.890  49.230  1.00  0.00           H
ATOM    572  SG  CYS A 619      49.960  36.050  47.290  1.00  0.00           S
ATOM    573  HG1 CYS A 619      51.000  35.390  46.820  1.00  0.00           H
ATOM    574  C   CYS A 619      51.660  36.920  50.980  1.00  0.00           C
ATOM    575  O   CYS A 619      51.240  37.950  51.510  1.00  0.00           O
ATOM    576  N   MET A 620      52.360  35.940  51.660  1.00  0.00           N
ATOM    577  HN  MET A 620      52.560  35.110  51.150  1.00  0.00           H
ATOM    578  CA  MET A 620      52.720  35.970  53.100  1.00  0.00           C
ATOM    579  HA  MET A 620      51.820  35.940  53.700  1.00  0.00           H
ATOM    580  CB  MET A 620      53.570  34.720  53.460  1.00  0.00           C
ATOM    581  HB1 MET A 620      53.910  34.920  54.500  1.00  0.00           H
ATOM    582  HB2 MET A 620      54.450  34.650  52.770  1.00  0.00           H
ATOM    583  CG  MET A 620      52.800  33.410  53.670  1.00  0.00           C
ATOM    584  HG1 MET A 620      53.600  32.670  53.930  1.00  0.00           H
ATOM    585  HG2 MET A 620      52.390  32.960  52.750  1.00  0.00           H
ATOM    586  SD  MET A 620      51.350  33.450  54.950  1.00  0.00           S
ATOM    587  CE  MET A 620      52.260  33.710  56.450  1.00  0.00           C
ATOM    588  HE1 MET A 620      52.950  32.850  56.490  1.00  0.00           H
ATOM    589  HE2 MET A 620      51.640  33.740  57.380  1.00  0.00           H
ATOM    590  HE3 MET A 620      52.840  34.660  56.470  1.00  0.00           H
ATOM    591  C   MET A 620      53.460  37.210  53.590  1.00  0.00           C
ATOM    592  O   MET A 620      53.230  37.730  54.680  1.00  0.00           O
ATOM    593  N   SER A 621      54.390  37.630  52.810  1.00  0.00           N
ATOM    594  HN  SER A 621      54.500  37.270  51.880  1.00  0.00           H
ATOM    595  CA  SER A 621      55.270  38.750  53.140  1.00  0.00           C
ATOM    596  HA  SER A 621      55.580  38.600  54.160  1.00  0.00           H
ATOM    597  CB  SER A 621      56.600  38.910  52.260  1.00  0.00           C
ATOM    598  HB1 SER A 621      57.290  38.110  52.610  1.00  0.00           H
ATOM    599  HB2 SER A 621      57.130  39.840  52.550  1.00  0.00           H
ATOM    600  OG  SER A 621      56.420  38.880  50.830  1.00  0.00           O
ATOM    601  HG1 SER A 621      56.200  37.980  50.560  1.00  0.00           H
ATOM    602  C   SER A 621      54.610  40.180  53.180  1.00  0.00           C
ATOM    603  O   SER A 621      54.870  40.890  54.160  1.00  0.00           O
ATOM    604  N   PRO A 622      53.680  40.670  52.330  1.00  0.00           N
ATOM    605  CD  PRO A 622      53.550  40.200  50.970  1.00  0.00           C
ATOM    606  HD1 PRO A 622      53.340  39.120  50.820  1.00  0.00           H
ATOM    607  HD2 PRO A 622      54.550  40.340  50.510  1.00  0.00           H
ATOM    608  CA  PRO A 622      53.100  42.000  52.470  1.00  0.00           C
ATOM    609  HA  PRO A 622      53.880  42.640  52.850  1.00  0.00           H
ATOM    610  CB  PRO A 622      52.780  42.430  51.010  1.00  0.00           C
ATOM    611  HB1 PRO A 622      53.690  42.950  50.650  1.00  0.00           H
ATOM    612  HB2 PRO A 622      51.890  43.100  51.010  1.00  0.00           H
ATOM    613  CG  PRO A 622      52.420  41.110  50.320  1.00  0.00           C
ATOM    614  HG1 PRO A 622      51.370  40.800  50.510  1.00  0.00           H
ATOM    615  HG2 PRO A 622      52.650  41.190  49.230  1.00  0.00           H
ATOM    616  C   PRO A 622      51.880  41.900  53.330  1.00  0.00           C
ATOM    617  O   PRO A 622      51.660  42.930  53.970  1.00  0.00           O
ATOM    618  N   VAL A 623      51.180  40.780  53.450  1.00  0.00           N
ATOM    619  HN  VAL A 623      51.390  39.960  52.920  1.00  0.00           H
ATOM    620  CA  VAL A 623      49.990  40.630  54.320  1.00  0.00           C
ATOM    621  HA  VAL A 623      49.380  41.500  54.170  1.00  0.00           H
ATOM    622  CB  VAL A 623      49.220  39.370  54.050  1.00  0.00           C
ATOM    623  HB  VAL A 623      49.810  38.530  53.620  1.00  0.00           H
ATOM    624  CG1 VAL A 623      48.250  38.920  55.150  1.00  0.00           C
ATOM    625 HG11 VAL A 623      47.580  38.100  54.840  1.00  0.00           H
ATOM    626 HG12 VAL A 623      47.580  39.660  55.640  1.00  0.00           H
ATOM    627 HG13 VAL A 623      48.810  38.530  56.020  1.00  0.00           H
ATOM    628  CG2 VAL A 623      48.450  39.860  52.780  1.00  0.00           C
ATOM    629 HG21 VAL A 623      47.780  39.100  52.330  1.00  0.00           H
ATOM    630 HG22 VAL A 623      49.110  40.120  51.920  1.00  0.00           H
ATOM    631 HG23 VAL A 623      47.840  40.750  53.030  1.00  0.00           H
ATOM    632  C   VAL A 623      50.420  40.810  55.780  1.00  0.00           C
ATOM    633  O   VAL A 623      49.780  41.460  56.630  1.00  0.00           O
ATOM    634  N   ILE A 624      51.610  40.230  56.180  1.00  0.00           N
ATOM    635  HN  ILE A 624      52.210  39.590  55.690  1.00  0.00           H
ATOM    636  CA  ILE A 624      52.250  40.370  57.490  1.00  0.00           C
ATOM    637  HA  ILE A 624      51.460  40.470  58.200  1.00  0.00           H
ATOM    638  CB  ILE A 624      53.260  39.270  57.870  1.00  0.00           C
ATOM    639  HB  ILE A 624      53.880  38.950  57.000  1.00  0.00           H
ATOM    640  CG2 ILE A 624      54.230  39.640  59.040  1.00  0.00           C
ATOM    641 HG21 ILE A 624      54.690  38.690  59.420  1.00  0.00           H
ATOM    642 HG22 ILE A 624      53.540  39.880  59.880  1.00  0.00           H
ATOM    643 HG23 ILE A 624      55.010  40.390  58.810  1.00  0.00           H
ATOM    644  CG1 ILE A 624      52.470  37.980  58.290  1.00  0.00           C
ATOM    645 HG11 ILE A 624      53.170  37.130  58.460  1.00  0.00           H
ATOM    646 HG12 ILE A 624      51.840  37.700  57.420  1.00  0.00           H
ATOM    647  CD  ILE A 624      51.610  38.090  59.510  1.00  0.00           C
ATOM    648  HD1 ILE A 624      50.910  38.950  59.470  1.00  0.00           H
ATOM    649  HD2 ILE A 624      52.300  38.290  60.360  1.00  0.00           H
ATOM    650  HD3 ILE A 624      51.030  37.190  59.800  1.00  0.00           H
ATOM    651  C   ILE A 624      52.820  41.740  57.700  1.00  0.00           C
ATOM    652  O   ILE A 624      52.720  42.230  58.840  1.00  0.00           O
ATOM    653  N   THR A 625      53.420  42.400  56.700  1.00  0.00           N
ATOM    654  HN  THR A 625      53.380  41.920  55.820  1.00  0.00           H
ATOM    655  CA  THR A 625      53.810  43.760  56.670  1.00  0.00           C
ATOM    656  HA  THR A 625      54.530  43.910  57.460  1.00  0.00           H
ATOM    657  CB  THR A 625      54.510  44.160  55.420  1.00  0.00           C
ATOM    658  HB  THR A 625      53.870  44.110  54.500  1.00  0.00           H
ATOM    659  OG1 THR A 625      55.770  43.470  55.250  1.00  0.00           O
ATOM    660  HG1 THR A 625      55.530  42.580  54.990  1.00  0.00           H
ATOM    661  CG2 THR A 625      55.030  45.590  55.560  1.00  0.00           C
ATOM    662 HG21 THR A 625      55.550  45.680  56.540  1.00  0.00           H
ATOM    663 HG22 THR A 625      54.210  46.320  55.630  1.00  0.00           H
ATOM    664 HG23 THR A 625      55.730  45.950  54.780  1.00  0.00           H
ATOM    665  C   THR A 625      52.640  44.690  56.960  1.00  0.00           C
ATOM    666  O   THR A 625      52.730  45.630  57.770  1.00  0.00           O
ATOM    667  N   PHE A 626      51.520  44.410  56.250  1.00  0.00           N
ATOM    668  HN  PHE A 626      51.470  43.590  55.670  1.00  0.00           H
ATOM    669  CA  PHE A 626      50.230  45.090  56.470  1.00  0.00           C
ATOM    670  HA  PHE A 626      50.310  46.170  56.330  1.00  0.00           H
ATOM    671  CB  PHE A 626      49.240  44.490  55.360  1.00  0.00           C
ATOM    672  HB1 PHE A 626      49.020  43.460  55.690  1.00  0.00           H
ATOM    673  HB2 PHE A 626      49.820  44.500  54.410  1.00  0.00           H
ATOM    674  CG  PHE A 626      47.920  45.300  55.170  1.00  0.00           C
ATOM    675  CD1 PHE A 626      46.710  44.640  55.290  1.00  0.00           C
ATOM    676  HD1 PHE A 626      46.630  43.610  55.580  1.00  0.00           H
ATOM    677  CE1 PHE A 626      45.480  45.430  55.190  1.00  0.00           C
ATOM    678  HE1 PHE A 626      44.540  44.940  55.350  1.00  0.00           H
ATOM    679  CZ  PHE A 626      45.600  46.810  54.940  1.00  0.00           C
ATOM    680  HZ  PHE A 626      44.700  47.400  54.880  1.00  0.00           H
ATOM    681  CD2 PHE A 626      47.980  46.670  54.860  1.00  0.00           C
ATOM    682  HD2 PHE A 626      48.930  47.140  54.640  1.00  0.00           H
ATOM    683  CE2 PHE A 626      46.840  47.400  54.710  1.00  0.00           C
ATOM    684  HE2 PHE A 626      46.950  48.350  54.200  1.00  0.00           H
ATOM    685  C   PHE A 626      49.710  45.010  57.890  1.00  0.00           C
ATOM    686  O   PHE A 626      49.340  45.980  58.520  1.00  0.00           O
ATOM    687  N   GLY A 627      49.690  43.740  58.390  1.00  0.00           N
ATOM    688  HN  GLY A 627      49.770  42.960  57.780  1.00  0.00           H
ATOM    689  CA  GLY A 627      49.340  43.430  59.810  1.00  0.00           C
ATOM    690  HA1 GLY A 627      49.220  42.370  59.940  1.00  0.00           H
ATOM    691  HA2 GLY A 627      48.480  44.040  60.060  1.00  0.00           H
ATOM    692  C   GLY A 627      50.210  43.870  60.880  1.00  0.00           C
ATOM    693  O   GLY A 627      49.770  44.140  62.000  1.00  0.00           O
ATOM    694  N   GLY A 628      51.490  44.030  60.660  1.00  0.00           N
ATOM    695  HN  GLY A 628      51.870  43.560  59.870  1.00  0.00           H
ATOM    696  CA  GLY A 628      52.380  44.920  61.490  1.00  0.00           C
ATOM    697  HA1 GLY A 628      53.420  44.730  61.260  1.00  0.00           H
ATOM    698  HA2 GLY A 628      52.380  44.560  62.510  1.00  0.00           H
ATOM    699  C   GLY A 628      52.050  46.460  61.450  1.00  0.00           C
ATOM    700  O   GLY A 628      51.840  47.050  62.520  1.00  0.00           O
ATOM    701  N   LEU A 629      51.920  47.100  60.300  1.00  0.00           N
ATOM    702  HN  LEU A 629      52.010  46.620  59.420  1.00  0.00           H
ATOM    703  CA  LEU A 629      51.430  48.500  60.150  1.00  0.00           C
ATOM    704  HA  LEU A 629      52.010  49.210  60.720  1.00  0.00           H
ATOM    705  CB  LEU A 629      51.530  48.940  58.630  1.00  0.00           C
ATOM    706  HB1 LEU A 629      50.650  49.550  58.320  1.00  0.00           H
ATOM    707  HB2 LEU A 629      51.460  48.020  58.020  1.00  0.00           H
ATOM    708  CG  LEU A 629      52.750  49.770  58.240  1.00  0.00           C
ATOM    709  HG  LEU A 629      52.680  49.850  57.130  1.00  0.00           H
ATOM    710  CD1 LEU A 629      52.610  51.190  58.890  1.00  0.00           C
ATOM    711 HD11 LEU A 629      53.400  51.780  58.370  1.00  0.00           H
ATOM    712 HD12 LEU A 629      52.860  51.150  59.970  1.00  0.00           H
ATOM    713 HD13 LEU A 629      51.570  51.570  58.720  1.00  0.00           H
ATOM    714  CD2 LEU A 629      54.100  49.110  58.600  1.00  0.00           C
ATOM    715 HD21 LEU A 629      54.330  49.280  59.680  1.00  0.00           H
ATOM    716 HD22 LEU A 629      54.900  49.620  58.020  1.00  0.00           H
ATOM    717 HD23 LEU A 629      54.170  48.020  58.390  1.00  0.00           H
ATOM    718  C   LEU A 629      49.990  48.810  60.690  1.00  0.00           C
ATOM    719  O   LEU A 629      49.770  49.820  61.360  1.00  0.00           O
ATOM    720  N   LEU A 630      49.020  47.920  60.420  1.00  0.00           N
ATOM    721  HN  LEU A 630      49.150  47.160  59.790  1.00  0.00           H
ATOM    722  CA  LEU A 630      47.780  47.970  61.230  1.00  0.00           C
ATOM    723  HA  LEU A 630      47.400  48.970  61.080  1.00  0.00           H
ATOM    724  CB  LEU A 630      46.790  46.830  60.810  1.00  0.00           C
ATOM    725  HB1 LEU A 630      45.980  46.730  61.560  1.00  0.00           H
ATOM    726  HB2 LEU A 630      47.350  45.890  60.800  1.00  0.00           H
ATOM    727  CG  LEU A 630      46.130  47.160  59.470  1.00  0.00           C
ATOM    728  HG  LEU A 630      46.890  47.350  58.680  1.00  0.00           H
ATOM    729  CD1 LEU A 630      45.150  46.050  59.100  1.00  0.00           C
ATOM    730 HD11 LEU A 630      44.370  46.480  58.450  1.00  0.00           H
ATOM    731 HD12 LEU A 630      44.670  45.570  59.980  1.00  0.00           H
ATOM    732 HD13 LEU A 630      45.750  45.260  58.580  1.00  0.00           H
ATOM    733  CD2 LEU A 630      45.200  48.450  59.630  1.00  0.00           C
ATOM    734 HD21 LEU A 630      44.680  48.420  60.620  1.00  0.00           H
ATOM    735 HD22 LEU A 630      44.480  48.530  58.790  1.00  0.00           H
ATOM    736 HD23 LEU A 630      45.860  49.340  59.640  1.00  0.00           H
ATOM    737  C   LEU A 630      47.920  47.720  62.700  1.00  0.00           C
ATOM    738  O   LEU A 630      47.520  48.580  63.510  1.00  0.00           O
ATOM    739  N   GLY A 631      48.720  46.690  63.190  1.00  0.00           N
ATOM    740  HN  GLY A 631      49.130  46.160  62.450  1.00  0.00           H
ATOM    741  CA  GLY A 631      48.950  46.470  64.580  1.00  0.00           C
ATOM    742  HA1 GLY A 631      49.710  45.710  64.620  1.00  0.00           H
ATOM    743  HA2 GLY A 631      47.980  46.320  65.040  1.00  0.00           H
ATOM    744  C   GLY A 631      49.550  47.620  65.320  1.00  0.00           C
ATOM    745  O   GLY A 631      49.260  47.930  66.480  1.00  0.00           O
ATOM    746  N   GLU A 632      50.490  48.210  64.690  1.00  0.00           N
ATOM    747  HN  GLU A 632      50.780  47.890  63.780  1.00  0.00           H
ATOM    748  CA  GLU A 632      51.170  49.380  65.240  1.00  0.00           C
ATOM    749  HA  GLU A 632      51.320  49.160  66.290  1.00  0.00           H
ATOM    750  CB  GLU A 632      52.610  49.560  64.720  1.00  0.00           C
ATOM    751  HB1 GLU A 632      52.930  50.600  64.940  1.00  0.00           H
ATOM    752  HB2 GLU A 632      52.530  49.570  63.610  1.00  0.00           H
ATOM    753  CG  GLU A 632      53.670  48.750  65.500  1.00  0.00           C
ATOM    754  HG1 GLU A 632      54.670  48.840  65.050  1.00  0.00           H
ATOM    755  HG2 GLU A 632      53.370  47.680  65.580  1.00  0.00           H
ATOM    756  CD  GLU A 632      53.870  49.220  66.930  1.00  0.00           C
ATOM    757  OE1 GLU A 632      54.250  48.410  67.770  1.00  0.00           O
ATOM    758  OE2 GLU A 632      53.850  50.480  67.090  1.00  0.00           O
ATOM    759  C   GLU A 632      50.400  50.750  65.250  1.00  0.00           C
ATOM    760  O   GLU A 632      50.300  51.530  66.210  1.00  0.00           O
ATOM    761  N   ALA A 633      49.800  51.060  64.080  1.00  0.00           N
ATOM    762  HN  ALA A 633      50.040  50.480  63.300  1.00  0.00           H
ATOM    763  CA  ALA A 633      48.770  52.090  63.940  1.00  0.00           C
ATOM    764  HA  ALA A 633      49.230  53.010  64.250  1.00  0.00           H
ATOM    765  CB  ALA A 633      48.230  52.110  62.500  1.00  0.00           C
ATOM    766  HB1 ALA A 633      47.820  51.090  62.340  1.00  0.00           H
ATOM    767  HB2 ALA A 633      48.970  52.340  61.690  1.00  0.00           H
ATOM    768  HB3 ALA A 633      47.360  52.800  62.480  1.00  0.00           H
ATOM    769  C   ALA A 633      47.480  51.970  64.900  1.00  0.00           C
ATOM    770  O   ALA A 633      46.920  53.030  65.310  1.00  0.00           O
ATOM    771  N   THR A 634      46.940  50.770  65.020  1.00  0.00           N
ATOM    772  HN  THR A 634      47.340  50.010  64.530  1.00  0.00           H
ATOM    773  CA  THR A 634      45.740  50.490  65.780  1.00  0.00           C
ATOM    774  HA  THR A 634      45.250  51.430  65.980  1.00  0.00           H
ATOM    775  CB  THR A 634      44.580  49.550  65.190  1.00  0.00           C
ATOM    776  HB  THR A 634      43.650  49.660  65.800  1.00  0.00           H
ATOM    777  OG1 THR A 634      44.960  48.180  65.180  1.00  0.00           O
ATOM    778  HG1 THR A 634      45.660  48.050  64.530  1.00  0.00           H
ATOM    779  CG2 THR A 634      44.180  49.840  63.720  1.00  0.00           C
ATOM    780 HG21 THR A 634      43.460  49.070  63.370  1.00  0.00           H
ATOM    781 HG22 THR A 634      45.100  49.820  63.100  1.00  0.00           H
ATOM    782 HG23 THR A 634      43.650  50.810  63.660  1.00  0.00           H
ATOM    783  C   THR A 634      46.070  50.000  67.120  1.00  0.00           C
ATOM    784  O   THR A 634      45.100  49.720  67.910  1.00  0.00           O
ATOM    785  N   GLU A 635      47.340  49.950  67.600  1.00  0.00           N
ATOM    786  HN  GLU A 635      48.000  50.070  66.870  1.00  0.00           H
ATOM    787  CA  GLU A 635      47.800  49.540  68.890  1.00  0.00           C
ATOM    788  HA  GLU A 635      48.850  49.350  68.750  1.00  0.00           H
ATOM    789  CB  GLU A 635      47.450  50.670  69.880  1.00  0.00           C
ATOM    790  HB1 GLU A 635      47.680  50.460  70.950  1.00  0.00           H
ATOM    791  HB2 GLU A 635      46.350  50.790  69.840  1.00  0.00           H
ATOM    792  CG  GLU A 635      48.200  52.100  69.730  1.00  0.00           C
ATOM    793  HG1 GLU A 635      48.120  52.530  68.700  1.00  0.00           H
ATOM    794  HG2 GLU A 635      49.290  51.950  69.850  1.00  0.00           H
ATOM    795  CD  GLU A 635      47.710  53.150  70.640  1.00  0.00           C
ATOM    796  OE1 GLU A 635      46.800  53.920  70.300  1.00  0.00           O
ATOM    797  OE2 GLU A 635      48.190  53.190  71.760  1.00  0.00           O
ATOM    798  C   GLU A 635      47.290  48.170  69.390  1.00  0.00           C
ATOM    799  O   GLU A 635      47.010  47.980  70.590  1.00  0.00           O
ATOM    800  N   GLY A 636      47.210  47.190  68.530  1.00  0.00           N
ATOM    801  HN  GLY A 636      47.540  47.230  67.580  1.00  0.00           H
ATOM    802  CA  GLY A 636      46.900  45.840  68.950  1.00  0.00           C
ATOM    803  HA1 GLY A 636      47.310  45.600  69.920  1.00  0.00           H
ATOM    804  HA2 GLY A 636      47.390  45.200  68.230  1.00  0.00           H
ATOM    805  C   GLY A 636      45.400  45.570  68.880  1.00  0.00           C
ATOM    806  O   GLY A 636      44.980  44.420  69.120  1.00  0.00           O
ATOM    807  N   ARG A 637      44.610  46.520  68.370  1.00  0.00           N
ATOM    808  HN  ARG A 637      45.010  47.370  68.010  1.00  0.00           H
ATOM    809  CA  ARG A 637      43.180  46.310  68.030  1.00  0.00           C
ATOM    810  HA  ARG A 637      42.840  45.680  68.840  1.00  0.00           H
ATOM    811  CB  ARG A 637      42.240  47.480  68.050  1.00  0.00           C
ATOM    812  HB1 ARG A 637      41.260  47.120  67.660  1.00  0.00           H
ATOM    813  HB2 ARG A 637      42.540  48.350  67.440  1.00  0.00           H
ATOM    814  CG  ARG A 637      41.920  48.030  69.490  1.00  0.00           C
ATOM    815  HG1 ARG A 637      41.370  47.270  70.070  1.00  0.00           H
ATOM    816  HG2 ARG A 637      41.230  48.890  69.330  1.00  0.00           H
ATOM    817  CD  ARG A 637      43.130  48.620  70.340  1.00  0.00           C
ATOM    818  HD1 ARG A 637      43.680  49.250  69.600  1.00  0.00           H
ATOM    819  HD2 ARG A 637      43.640  47.760  70.830  1.00  0.00           H
ATOM    820  NE  ARG A 637      42.610  49.590  71.390  1.00  0.00           N
ATOM    821  HE  ARG A 637      41.650  49.520  71.670  1.00  0.00           H
ATOM    822  CZ  ARG A 637      43.520  50.260  72.050  1.00  0.00           C
ATOM    823  NH1 ARG A 637      43.120  51.110  72.920  1.00  0.00           N
ATOM    824 HH11 ARG A 637      42.160  50.960  73.180  1.00  0.00           H
ATOM    825 HH12 ARG A 637      43.760  51.420  73.630  1.00  0.00           H
ATOM    826  NH2 ARG A 637      44.800  50.150  71.760  1.00  0.00           N
ATOM    827 HH21 ARG A 637      44.910  49.700  70.870  1.00  0.00           H
ATOM    828 HH22 ARG A 637      45.380  50.800  72.240  1.00  0.00           H
ATOM    829  C   ARG A 637      42.960  45.300  66.930  1.00  0.00           C
ATOM    830  O   ARG A 637      42.130  44.400  67.100  1.00  0.00           O
ATOM    831  N   ILE A 638      43.800  45.320  65.840  1.00  0.00           N
ATOM    832  HN  ILE A 638      44.420  46.070  65.660  1.00  0.00           H
ATOM    833  CA  ILE A 638      43.830  44.310  64.860  1.00  0.00           C
ATOM    834  HA  ILE A 638      43.710  43.290  65.200  1.00  0.00           H
ATOM    835  CB  ILE A 638      42.810  44.440  63.650  1.00  0.00           C
ATOM    836  HB  ILE A 638      42.770  43.550  62.980  1.00  0.00           H
ATOM    837  CG2 ILE A 638      41.370  44.440  64.280  1.00  0.00           C
ATOM    838 HG21 ILE A 638      40.570  44.720  63.560  1.00  0.00           H
ATOM    839 HG22 ILE A 638      41.300  45.240  65.060  1.00  0.00           H
ATOM    840 HG23 ILE A 638      41.080  43.540  64.860  1.00  0.00           H
ATOM    841  CG1 ILE A 638      42.990  45.810  62.830  1.00  0.00           C
ATOM    842 HG11 ILE A 638      44.030  45.710  62.430  1.00  0.00           H
ATOM    843 HG12 ILE A 638      43.050  46.690  63.490  1.00  0.00           H
ATOM    844  CD  ILE A 638      42.110  46.070  61.620  1.00  0.00           C
ATOM    845  HD1 ILE A 638      41.080  46.360  61.910  1.00  0.00           H
ATOM    846  HD2 ILE A 638      42.070  45.250  60.880  1.00  0.00           H
ATOM    847  HD3 ILE A 638      42.450  46.970  61.050  1.00  0.00           H
ATOM    848  C   ILE A 638      45.250  44.210  64.300  1.00  0.00           C
ATOM    849  O   ILE A 638      45.920  45.230  64.240  1.00  0.00           O
ATOM    850  N   SER A 639      45.820  42.980  63.920  1.00  0.00           N
ATOM    851  HN  SER A 639      45.480  42.070  64.160  1.00  0.00           H
ATOM    852  CA  SER A 639      47.180  43.000  63.460  1.00  0.00           C
ATOM    853  HA  SER A 639      47.320  43.850  62.820  1.00  0.00           H
ATOM    854  CB  SER A 639      48.210  43.050  64.690  1.00  0.00           C
ATOM    855  HB1 SER A 639      47.950  42.250  65.400  1.00  0.00           H
ATOM    856  HB2 SER A 639      47.960  43.950  65.310  1.00  0.00           H
ATOM    857  OG  SER A 639      49.600  43.030  64.280  1.00  0.00           O
ATOM    858  HG1 SER A 639      49.780  43.620  63.550  1.00  0.00           H
ATOM    859  C   SER A 639      47.440  41.730  62.520  1.00  0.00           C
ATOM    860  O   SER A 639      46.630  41.470  61.630  1.00  0.00           O
ATOM    861  N   ALA A 640      48.480  40.940  62.780  1.00  0.00           N
ATOM    862  HN  ALA A 640      48.970  40.990  63.640  1.00  0.00           H
ATOM    863  CA  ALA A 640      48.960  39.820  61.990  1.00  0.00           C
ATOM    864  HA  ALA A 640      49.230  40.150  61.000  1.00  0.00           H
ATOM    865  CB  ALA A 640      50.240  39.240  62.670  1.00  0.00           C
ATOM    866  HB1 ALA A 640      50.090  38.830  63.690  1.00  0.00           H
ATOM    867  HB2 ALA A 640      50.980  40.060  62.840  1.00  0.00           H
ATOM    868  HB3 ALA A 640      50.740  38.370  62.200  1.00  0.00           H
ATOM    869  C   ALA A 640      48.010  38.720  61.680  1.00  0.00           C
ATOM    870  O   ALA A 640      47.840  38.440  60.490  1.00  0.00           O
ATOM    871  N   ILE A 641      47.330  38.180  62.660  1.00  0.00           N
ATOM    872  HN  ILE A 641      47.490  38.500  63.590  1.00  0.00           H
ATOM    873  CA  ILE A 641      46.480  36.980  62.500  1.00  0.00           C
ATOM    874  HA  ILE A 641      46.930  36.330  61.760  1.00  0.00           H
ATOM    875  CB  ILE A 641      46.360  36.280  63.840  1.00  0.00           C
ATOM    876  HB  ILE A 641      45.880  36.810  64.690  1.00  0.00           H
ATOM    877  CG2 ILE A 641      45.430  34.980  63.770  1.00  0.00           C
ATOM    878 HG21 ILE A 641      45.760  34.280  62.970  1.00  0.00           H
ATOM    879 HG22 ILE A 641      44.380  35.240  63.540  1.00  0.00           H
ATOM    880 HG23 ILE A 641      45.510  34.540  64.790  1.00  0.00           H
ATOM    881  CG1 ILE A 641      47.740  35.880  64.400  1.00  0.00           C
ATOM    882 HG11 ILE A 641      47.620  35.510  65.440  1.00  0.00           H
ATOM    883 HG12 ILE A 641      48.360  36.760  64.640  1.00  0.00           H
ATOM    884  CD  ILE A 641      48.490  34.710  63.640  1.00  0.00           C
ATOM    885  HD1 ILE A 641      49.320  34.410  64.310  1.00  0.00           H
ATOM    886  HD2 ILE A 641      48.940  35.050  62.680  1.00  0.00           H
ATOM    887  HD3 ILE A 641      47.870  33.790  63.570  1.00  0.00           H
ATOM    888  C   ILE A 641      45.080  37.190  62.040  1.00  0.00           C
ATOM    889  O   ILE A 641      44.560  36.480  61.120  1.00  0.00           O
ATOM    890  N   GLU A 642      44.550  38.380  62.430  1.00  0.00           N
ATOM    891  HN  GLU A 642      44.870  38.860  63.240  1.00  0.00           H
ATOM    892  CA  GLU A 642      43.360  38.930  61.860  1.00  0.00           C
ATOM    893  HA  GLU A 642      42.550  38.220  61.980  1.00  0.00           H
ATOM    894  CB  GLU A 642      43.010  40.260  62.670  1.00  0.00           C
ATOM    895  HB1 GLU A 642      42.040  40.510  62.190  1.00  0.00           H
ATOM    896  HB2 GLU A 642      43.710  41.100  62.470  1.00  0.00           H
ATOM    897  CG  GLU A 642      42.730  40.180  64.200  1.00  0.00           C
ATOM    898  HG1 GLU A 642      42.360  39.180  64.500  1.00  0.00           H
ATOM    899  HG2 GLU A 642      41.920  40.890  64.460  1.00  0.00           H
ATOM    900  CD  GLU A 642      43.910  40.460  65.050  1.00  0.00           C
ATOM    901  OE1 GLU A 642      43.720  40.760  66.270  1.00  0.00           O
ATOM    902  OE2 GLU A 642      45.110  40.380  64.600  1.00  0.00           O
ATOM    903  C   GLU A 642      43.520  39.140  60.390  1.00  0.00           C
ATOM    904  O   GLU A 642      42.640  38.810  59.650  1.00  0.00           O
ATOM    905  N   SER A 643      44.730  39.680  60.000  1.00  0.00           N
ATOM    906  HN  SER A 643      45.490  39.820  60.620  1.00  0.00           H
ATOM    907  CA  SER A 643      45.120  39.860  58.580  1.00  0.00           C
ATOM    908  HA  SER A 643      44.320  40.450  58.160  1.00  0.00           H
ATOM    909  CB  SER A 643      46.430  40.630  58.330  1.00  0.00           C
ATOM    910  HB1 SER A 643      46.870  40.540  57.310  1.00  0.00           H
ATOM    911  HB2 SER A 643      47.210  40.190  58.990  1.00  0.00           H
ATOM    912  OG  SER A 643      46.230  42.020  58.470  1.00  0.00           O
ATOM    913  HG1 SER A 643      46.210  42.110  59.430  1.00  0.00           H
ATOM    914  C   SER A 643      45.150  38.540  57.800  1.00  0.00           C
ATOM    915  O   SER A 643      44.470  38.420  56.770  1.00  0.00           O
ATOM    916  N   LEU A 644      45.950  37.500  58.190  1.00  0.00           N
ATOM    917  HN  LEU A 644      46.640  37.650  58.890  1.00  0.00           H
ATOM    918  CA  LEU A 644      46.020  36.210  57.580  1.00  0.00           C
ATOM    919  HA  LEU A 644      46.350  36.480  56.590  1.00  0.00           H
ATOM    920  CB  LEU A 644      46.910  35.270  58.370  1.00  0.00           C
ATOM    921  HB1 LEU A 644      46.930  34.240  57.950  1.00  0.00           H
ATOM    922  HB2 LEU A 644      46.410  35.140  59.350  1.00  0.00           H
ATOM    923  CG  LEU A 644      48.350  35.670  58.550  1.00  0.00           C
ATOM    924  HG  LEU A 644      48.400  36.670  59.050  1.00  0.00           H
ATOM    925  CD1 LEU A 644      49.040  34.700  59.480  1.00  0.00           C
ATOM    926 HD11 LEU A 644      48.480  34.620  60.440  1.00  0.00           H
ATOM    927 HD12 LEU A 644      50.040  35.120  59.710  1.00  0.00           H
ATOM    928 HD13 LEU A 644      49.170  33.660  59.090  1.00  0.00           H
ATOM    929  CD2 LEU A 644      49.000  35.770  57.180  1.00  0.00           C
ATOM    930 HD21 LEU A 644      48.740  34.810  56.660  1.00  0.00           H
ATOM    931 HD22 LEU A 644      50.090  35.990  57.220  1.00  0.00           H
ATOM    932 HD23 LEU A 644      48.500  36.560  56.580  1.00  0.00           H
ATOM    933  C   LEU A 644      44.640  35.630  57.510  1.00  0.00           C
ATOM    934  O   LEU A 644      44.240  35.050  56.540  1.00  0.00           O
ATOM    935  N   PHE A 645      43.870  35.620  58.650  1.00  0.00           N
ATOM    936  HN  PHE A 645      44.290  35.960  59.500  1.00  0.00           H
ATOM    937  CA  PHE A 645      42.470  35.240  58.670  1.00  0.00           C
ATOM    938  HA  PHE A 645      42.420  34.210  58.350  1.00  0.00           H
ATOM    939  CB  PHE A 645      41.990  35.150  60.170  1.00  0.00           C
ATOM    940  HB1 PHE A 645      42.090  36.150  60.670  1.00  0.00           H
ATOM    941  HB2 PHE A 645      42.560  34.400  60.770  1.00  0.00           H
ATOM    942  CG  PHE A 645      40.570  34.750  60.310  1.00  0.00           C
ATOM    943  CD1 PHE A 645      39.990  34.990  61.560  1.00  0.00           C
ATOM    944  HD1 PHE A 645      40.560  35.640  62.210  1.00  0.00           H
ATOM    945  CE1 PHE A 645      38.690  34.460  61.880  1.00  0.00           C
ATOM    946  HE1 PHE A 645      38.250  34.790  62.810  1.00  0.00           H
ATOM    947  CZ  PHE A 645      38.110  33.520  60.990  1.00  0.00           C
ATOM    948  HZ  PHE A 645      37.140  33.120  61.240  1.00  0.00           H
ATOM    949  CD2 PHE A 645      39.930  33.790  59.500  1.00  0.00           C
ATOM    950  HD2 PHE A 645      40.470  33.370  58.660  1.00  0.00           H
ATOM    951  CE2 PHE A 645      38.720  33.240  59.760  1.00  0.00           C
ATOM    952  HE2 PHE A 645      38.460  32.360  59.200  1.00  0.00           H
ATOM    953  C   PHE A 645      41.550  35.800  57.640  1.00  0.00           C
ATOM    954  O   PHE A 645      41.030  35.040  56.800  1.00  0.00           O
ATOM    955  N   GLY A 646      41.340  37.160  57.540  1.00  0.00           N
ATOM    956  HN  GLY A 646      41.810  37.590  58.300  1.00  0.00           H
ATOM    957  CA  GLY A 646      40.550  37.980  56.570  1.00  0.00           C
ATOM    958  HA1 GLY A 646      40.730  39.000  56.840  1.00  0.00           H
ATOM    959  HA2 GLY A 646      39.550  37.680  56.870  1.00  0.00           H
ATOM    960  C   GLY A 646      40.830  37.660  55.120  1.00  0.00           C
ATOM    961  O   GLY A 646      39.970  37.460  54.260  1.00  0.00           O
ATOM    962  N   ALA A 647      42.130  37.580  54.770  1.00  0.00           N
ATOM    963  HN  ALA A 647      42.850  37.510  55.460  1.00  0.00           H
ATOM    964  CA  ALA A 647      42.620  37.360  53.410  1.00  0.00           C
ATOM    965  HA  ALA A 647      42.010  37.930  52.730  1.00  0.00           H
ATOM    966  CB  ALA A 647      44.120  37.580  53.270  1.00  0.00           C
ATOM    967  HB1 ALA A 647      44.770  37.030  54.000  1.00  0.00           H
ATOM    968  HB2 ALA A 647      44.240  38.670  53.480  1.00  0.00           H
ATOM    969  HB3 ALA A 647      44.400  37.360  52.210  1.00  0.00           H
ATOM    970  C   ALA A 647      42.330  35.940  52.930  1.00  0.00           C
ATOM    971  O   ALA A 647      41.790  35.760  51.860  1.00  0.00           O
ATOM    972  N   SER A 648      42.570  34.900  53.820  1.00  0.00           N
ATOM    973  HN  SER A 648      43.010  35.090  54.690  1.00  0.00           H
ATOM    974  CA  SER A 648      42.260  33.520  53.550  1.00  0.00           C
ATOM    975  HA  SER A 648      42.610  33.310  52.550  1.00  0.00           H
ATOM    976  CB  SER A 648      43.030  32.570  54.610  1.00  0.00           C
ATOM    977  HB1 SER A 648      44.090  32.850  54.460  1.00  0.00           H
ATOM    978  HB2 SER A 648      42.700  31.550  54.320  1.00  0.00           H
ATOM    979  OG  SER A 648      42.660  32.760  55.970  1.00  0.00           O
ATOM    980  HG1 SER A 648      43.250  33.420  56.340  1.00  0.00           H
ATOM    981  C   SER A 648      40.810  33.190  53.420  1.00  0.00           C
ATOM    982  O   SER A 648      40.380  32.410  52.640  1.00  0.00           O
ATOM    983  N   LEU A 649      40.070  33.610  54.410  1.00  0.00           N
ATOM    984  HN  LEU A 649      40.510  33.770  55.290  1.00  0.00           H
ATOM    985  CA  LEU A 649      38.630  33.440  54.540  1.00  0.00           C
ATOM    986  HA  LEU A 649      38.310  32.410  54.560  1.00  0.00           H
ATOM    987  CB  LEU A 649      38.070  33.990  55.890  1.00  0.00           C
ATOM    988  HB1 LEU A 649      38.330  35.060  56.050  1.00  0.00           H
ATOM    989  HB2 LEU A 649      38.360  33.210  56.630  1.00  0.00           H
ATOM    990  CG  LEU A 649      36.550  34.030  56.160  1.00  0.00           C
ATOM    991  HG  LEU A 649      36.270  34.680  55.300  1.00  0.00           H
ATOM    992  CD1 LEU A 649      35.890  32.730  56.100  1.00  0.00           C
ATOM    993 HD11 LEU A 649      35.960  32.090  55.190  1.00  0.00           H
ATOM    994 HD12 LEU A 649      34.820  32.820  56.410  1.00  0.00           H
ATOM    995 HD13 LEU A 649      36.330  32.170  56.950  1.00  0.00           H
ATOM    996  CD2 LEU A 649      36.150  34.700  57.510  1.00  0.00           C
ATOM    997 HD21 LEU A 649      36.610  34.100  58.330  1.00  0.00           H
ATOM    998 HD22 LEU A 649      35.050  34.650  57.660  1.00  0.00           H
ATOM    999 HD23 LEU A 649      36.400  35.770  57.570  1.00  0.00           H
ATOM   1000  C   LEU A 649      37.910  34.020  53.330  1.00  0.00           C
ATOM   1001  O   LEU A 649      37.130  33.320  52.650  1.00  0.00           O
ATOM   1002  N   THR A 650      38.190  35.320  52.930  1.00  0.00           N
ATOM   1003  HN  THR A 650      38.830  35.830  53.500  1.00  0.00           H
ATOM   1004  CA  THR A 650      37.600  36.030  51.840  1.00  0.00           C
ATOM   1005  HA  THR A 650      36.520  36.070  51.820  1.00  0.00           H
ATOM   1006  CB  THR A 650      38.210  37.460  51.690  1.00  0.00           C
ATOM   1007  HB  THR A 650      39.330  37.540  51.690  1.00  0.00           H
ATOM   1008  OG1 THR A 650      37.730  38.360  52.710  1.00  0.00           O
ATOM   1009  HG1 THR A 650      38.260  38.100  53.470  1.00  0.00           H
ATOM   1010  CG2 THR A 650      37.690  38.050  50.410  1.00  0.00           C
ATOM   1011 HG21 THR A 650      38.210  37.510  49.590  1.00  0.00           H
ATOM   1012 HG22 THR A 650      37.870  39.140  50.260  1.00  0.00           H
ATOM   1013 HG23 THR A 650      36.600  37.840  50.330  1.00  0.00           H
ATOM   1014  C   THR A 650      37.990  35.260  50.570  1.00  0.00           C
ATOM   1015  O   THR A 650      37.170  35.100  49.690  1.00  0.00           O
ATOM   1016  N   GLY A 651      39.220  34.850  50.590  1.00  0.00           N
ATOM   1017  HN  GLY A 651      39.750  34.980  51.420  1.00  0.00           H
ATOM   1018  CA  GLY A 651      39.960  34.210  49.510  1.00  0.00           C
ATOM   1019  HA1 GLY A 651      40.870  34.010  50.040  1.00  0.00           H
ATOM   1020  HA2 GLY A 651      40.110  34.920  48.690  1.00  0.00           H
ATOM   1021  C   GLY A 651      39.280  33.000  48.990  1.00  0.00           C
ATOM   1022  O   GLY A 651      39.100  32.890  47.800  1.00  0.00           O
ATOM   1023  N   ILE A 652      38.900  32.020  49.880  1.00  0.00           N
ATOM   1024  HN  ILE A 652      39.200  32.040  50.830  1.00  0.00           H
ATOM   1025  CA  ILE A 652      38.180  30.820  49.520  1.00  0.00           C
ATOM   1026  HA  ILE A 652      38.700  30.210  48.810  1.00  0.00           H
ATOM   1027  CB  ILE A 652      38.130  29.750  50.650  1.00  0.00           C
ATOM   1028  HB  ILE A 652      37.550  30.240  51.470  1.00  0.00           H
ATOM   1029  CG2 ILE A 652      37.370  28.480  50.230  1.00  0.00           C
ATOM   1030 HG21 ILE A 652      36.380  28.840  49.870  1.00  0.00           H
ATOM   1031 HG22 ILE A 652      37.260  27.660  50.980  1.00  0.00           H
ATOM   1032 HG23 ILE A 652      37.750  27.960  49.330  1.00  0.00           H
ATOM   1033  CG1 ILE A 652      39.620  29.510  51.180  1.00  0.00           C
ATOM   1034 HG11 ILE A 652      40.320  30.370  51.070  1.00  0.00           H
ATOM   1035 HG12 ILE A 652      39.940  28.680  50.500  1.00  0.00           H
ATOM   1036  CD  ILE A 652      39.780  29.040  52.640  1.00  0.00           C
ATOM   1037  HD1 ILE A 652      40.770  28.520  52.660  1.00  0.00           H
ATOM   1038  HD2 ILE A 652      39.030  28.250  52.830  1.00  0.00           H
ATOM   1039  HD3 ILE A 652      39.700  29.890  53.360  1.00  0.00           H
ATOM   1040  C   ILE A 652      36.850  31.040  48.860  1.00  0.00           C
ATOM   1041  O   ILE A 652      36.580  30.560  47.820  1.00  0.00           O
ATOM   1042  N   ALA A 653      36.050  31.880  49.450  1.00  0.00           N
ATOM   1043  HN  ALA A 653      36.220  32.340  50.320  1.00  0.00           H
ATOM   1044  CA  ALA A 653      34.670  32.190  49.030  1.00  0.00           C
ATOM   1045  HA  ALA A 653      34.060  31.300  48.980  1.00  0.00           H
ATOM   1046  CB  ALA A 653      34.110  33.190  50.110  1.00  0.00           C
ATOM   1047  HB1 ALA A 653      33.040  33.490  50.020  1.00  0.00           H
ATOM   1048  HB2 ALA A 653      34.730  34.110  50.130  1.00  0.00           H
ATOM   1049  HB3 ALA A 653      34.140  32.780  51.140  1.00  0.00           H
ATOM   1050  C   ALA A 653      34.580  32.880  47.630  1.00  0.00           C
ATOM   1051  O   ALA A 653      33.630  32.600  46.870  1.00  0.00           O
ATOM   1052  N   TYR A 654      35.460  33.870  47.200  1.00  0.00           N
ATOM   1053  HN  TYR A 654      36.270  34.130  47.710  1.00  0.00           H
ATOM   1054  CA  TYR A 654      35.420  34.310  45.770  1.00  0.00           C
ATOM   1055  HA  TYR A 654      34.350  34.370  45.600  1.00  0.00           H
ATOM   1056  CB  TYR A 654      35.870  35.760  45.530  1.00  0.00           C
ATOM   1057  HB1 TYR A 654      35.280  36.310  46.300  1.00  0.00           H
ATOM   1058  HB2 TYR A 654      35.450  36.170  44.590  1.00  0.00           H
ATOM   1059  CG  TYR A 654      37.390  36.050  45.510  1.00  0.00           C
ATOM   1060  CD1 TYR A 654      38.000  36.490  46.690  1.00  0.00           C
ATOM   1061  HD1 TYR A 654      37.350  36.450  47.550  1.00  0.00           H
ATOM   1062  CE1 TYR A 654      39.380  36.870  46.650  1.00  0.00           C
ATOM   1063  HE1 TYR A 654      39.720  37.310  47.580  1.00  0.00           H
ATOM   1064  CZ  TYR A 654      40.110  36.730  45.450  1.00  0.00           C
ATOM   1065  OH  TYR A 654      41.390  37.180  45.390  1.00  0.00           O
ATOM   1066  HH  TYR A 654      41.660  37.160  44.460  1.00  0.00           H
ATOM   1067  CD2 TYR A 654      38.170  35.970  44.310  1.00  0.00           C
ATOM   1068  HD2 TYR A 654      37.730  35.550  43.420  1.00  0.00           H
ATOM   1069  CE2 TYR A 654      39.510  36.270  44.320  1.00  0.00           C
ATOM   1070  HE2 TYR A 654      40.160  36.240  43.460  1.00  0.00           H
ATOM   1071  C   TYR A 654      36.140  33.320  44.920  1.00  0.00           C
ATOM   1072  O   TYR A 654      35.620  32.930  43.870  1.00  0.00           O
ATOM   1073  N   SER A 655      37.330  32.810  45.300  1.00  0.00           N
ATOM   1074  HN  SER A 655      37.680  32.980  46.210  1.00  0.00           H
ATOM   1075  CA  SER A 655      38.170  32.060  44.430  1.00  0.00           C
ATOM   1076  HA  SER A 655      38.220  32.650  43.530  1.00  0.00           H
ATOM   1077  CB  SER A 655      39.670  31.920  44.920  1.00  0.00           C
ATOM   1078  HB1 SER A 655      40.140  32.900  45.150  1.00  0.00           H
ATOM   1079  HB2 SER A 655      40.230  31.390  44.120  1.00  0.00           H
ATOM   1080  OG  SER A 655      39.730  31.100  46.130  1.00  0.00           O
ATOM   1081  HG1 SER A 655      39.510  31.710  46.840  1.00  0.00           H
ATOM   1082  C   SER A 655      37.570  30.670  44.010  1.00  0.00           C
ATOM   1083  O   SER A 655      37.530  30.320  42.840  1.00  0.00           O
ATOM   1084  N   LEU A 656      37.060  29.940  45.010  1.00  0.00           N
ATOM   1085  HN  LEU A 656      37.140  30.340  45.930  1.00  0.00           H
ATOM   1086  CA  LEU A 656      36.430  28.620  44.790  1.00  0.00           C
ATOM   1087  HA  LEU A 656      37.170  28.100  44.210  1.00  0.00           H
ATOM   1088  CB  LEU A 656      36.130  27.960  46.100  1.00  0.00           C
ATOM   1089  HB1 LEU A 656      35.620  28.780  46.660  1.00  0.00           H
ATOM   1090  HB2 LEU A 656      37.100  27.750  46.610  1.00  0.00           H
ATOM   1091  CG  LEU A 656      35.260  26.720  46.140  1.00  0.00           C
ATOM   1092  HG  LEU A 656      34.570  26.550  45.280  1.00  0.00           H
ATOM   1093  CD1 LEU A 656      36.260  25.520  45.920  1.00  0.00           C
ATOM   1094 HD11 LEU A 656      35.860  24.680  46.550  1.00  0.00           H
ATOM   1095 HD12 LEU A 656      37.290  25.780  46.250  1.00  0.00           H
ATOM   1096 HD13 LEU A 656      36.400  25.280  44.840  1.00  0.00           H
ATOM   1097  CD2 LEU A 656      34.530  26.660  47.490  1.00  0.00           C
ATOM   1098 HD21 LEU A 656      33.680  27.370  47.640  1.00  0.00           H
ATOM   1099 HD22 LEU A 656      35.310  26.920  48.240  1.00  0.00           H
ATOM   1100 HD23 LEU A 656      34.180  25.640  47.710  1.00  0.00           H
ATOM   1101  C   LEU A 656      35.230  28.630  43.860  1.00  0.00           C
ATOM   1102  O   LEU A 656      34.990  27.750  43.040  1.00  0.00           O
ATOM   1103  N   PHE A 657      34.460  29.700  43.850  1.00  0.00           N
ATOM   1104  HN  PHE A 657      34.650  30.410  44.520  1.00  0.00           H
ATOM   1105  CA  PHE A 657      33.240  29.840  42.950  1.00  0.00           C
ATOM   1106  HA  PHE A 657      32.940  28.840  42.680  1.00  0.00           H
ATOM   1107  CB  PHE A 657      32.080  30.580  43.720  1.00  0.00           C
ATOM   1108  HB1 PHE A 657      31.160  30.570  43.110  1.00  0.00           H
ATOM   1109  HB2 PHE A 657      32.430  31.530  44.170  1.00  0.00           H
ATOM   1110  CG  PHE A 657      31.740  29.720  44.930  1.00  0.00           C
ATOM   1111  CD1 PHE A 657      31.180  30.340  46.070  1.00  0.00           C
ATOM   1112  HD1 PHE A 657      31.040  31.410  46.120  1.00  0.00           H
ATOM   1113  CE1 PHE A 657      30.780  29.610  47.180  1.00  0.00           C
ATOM   1114  HE1 PHE A 657      30.460  30.130  48.070  1.00  0.00           H
ATOM   1115  CZ  PHE A 657      31.000  28.250  47.250  1.00  0.00           C
ATOM   1116  HZ  PHE A 657      30.740  27.740  48.150  1.00  0.00           H
ATOM   1117  CD2 PHE A 657      31.920  28.300  44.970  1.00  0.00           C
ATOM   1118  HD2 PHE A 657      32.320  27.830  44.100  1.00  0.00           H
ATOM   1119  CE2 PHE A 657      31.550  27.530  46.130  1.00  0.00           C
ATOM   1120  HE2 PHE A 657      31.670  26.460  46.240  1.00  0.00           H
ATOM   1121  C   PHE A 657      33.520  30.620  41.650  1.00  0.00           C
ATOM   1122  O   PHE A 657      32.750  30.720  40.710  1.00  0.00           O
ATOM   1123  N   ALA A 658      34.740  31.180  41.640  1.00  0.00           N
ATOM   1124  HN  ALA A 658      35.350  31.010  42.410  1.00  0.00           H
ATOM   1125  CA  ALA A 658      35.360  31.810  40.520  1.00  0.00           C
ATOM   1126  HA  ALA A 658      36.410  31.820  40.750  1.00  0.00           H
ATOM   1127  CB  ALA A 658      35.440  30.860  39.250  1.00  0.00           C
ATOM   1128  HB1 ALA A 658      34.480  30.560  38.790  1.00  0.00           H
ATOM   1129  HB2 ALA A 658      36.000  29.920  39.500  1.00  0.00           H
ATOM   1130  HB3 ALA A 658      36.080  31.430  38.530  1.00  0.00           H
ATOM   1131  C   ALA A 658      34.980  33.290  40.250  1.00  0.00           C
ATOM   1132  O   ALA A 658      34.870  33.770  39.120  1.00  0.00           O
ATOM   1133  N   GLY A 659      34.920  34.090  41.370  1.00  0.00           N
ATOM   1134  HN  GLY A 659      34.930  33.630  42.250  1.00  0.00           H
ATOM   1135  CA  GLY A 659      34.750  35.530  41.390  1.00  0.00           C
ATOM   1136  HA1 GLY A 659      34.620  35.740  42.440  1.00  0.00           H
ATOM   1137  HA2 GLY A 659      33.970  35.800  40.680  1.00  0.00           H
ATOM   1138  C   GLY A 659      35.970  36.310  40.980  1.00  0.00           C
ATOM   1139  O   GLY A 659      36.540  37.030  41.730  1.00  0.00           O
ATOM   1140  N   GLN A 660      36.300  36.260  39.720  1.00  0.00           N
ATOM   1141  HN  GLN A 660      35.700  35.880  39.020  1.00  0.00           H
ATOM   1142  CA  GLN A 660      37.640  36.550  39.150  1.00  0.00           C
ATOM   1143  HA  GLN A 660      37.590  36.060  38.190  1.00  0.00           H
ATOM   1144  CB  GLN A 660      37.820  38.070  38.820  1.00  0.00           C
ATOM   1145  HB1 GLN A 660      37.690  38.610  39.790  1.00  0.00           H
ATOM   1146  HB2 GLN A 660      36.850  38.330  38.330  1.00  0.00           H
ATOM   1147  CG  GLN A 660      39.050  38.550  38.100  1.00  0.00           C
ATOM   1148  HG1 GLN A 660      39.960  38.570  38.740  1.00  0.00           H
ATOM   1149  HG2 GLN A 660      38.900  39.600  37.780  1.00  0.00           H
ATOM   1150  CD  GLN A 660      39.300  37.680  36.840  1.00  0.00           C
ATOM   1151  OE1 GLN A 660      39.780  36.600  37.050  1.00  0.00           O
ATOM   1152  NE2 GLN A 660      39.210  38.290  35.590  1.00  0.00           N
ATOM   1153 HE21 GLN A 660      39.340  37.670  34.820  1.00  0.00           H
ATOM   1154 HE22 GLN A 660      38.650  39.130  35.570  1.00  0.00           H
ATOM   1155  C   GLN A 660      38.890  36.040  39.910  1.00  0.00           C
ATOM   1156  O   GLN A 660      39.660  36.860  40.450  1.00  0.00           O
ATOM   1157  N   PRO A 661      39.170  34.770  39.880  1.00  0.00           N
ATOM   1158  CD  PRO A 661      38.420  33.730  39.080  1.00  0.00           C
ATOM   1159  HD1 PRO A 661      38.160  34.100  38.060  1.00  0.00           H
ATOM   1160  HD2 PRO A 661      37.450  33.540  39.600  1.00  0.00           H
ATOM   1161  CA  PRO A 661      40.250  34.170  40.610  1.00  0.00           C
ATOM   1162  HA  PRO A 661      40.190  34.530  41.620  1.00  0.00           H
ATOM   1163  CB  PRO A 661      40.010  32.620  40.430  1.00  0.00           C
ATOM   1164  HB1 PRO A 661      39.180  32.330  41.110  1.00  0.00           H
ATOM   1165  HB2 PRO A 661      40.910  31.970  40.430  1.00  0.00           H
ATOM   1166  CG  PRO A 661      39.240  32.490  39.080  1.00  0.00           C
ATOM   1167  HG1 PRO A 661      40.060  32.480  38.340  1.00  0.00           H
ATOM   1168  HG2 PRO A 661      38.630  31.570  38.960  1.00  0.00           H
ATOM   1169  C   PRO A 661      41.680  34.420  40.080  1.00  0.00           C
ATOM   1170  O   PRO A 661      42.630  33.790  40.570  1.00  0.00           O
ATOM   1171  N   LEU A 662      41.830  35.290  39.040  1.00  0.00           N
ATOM   1172  HN  LEU A 662      41.020  35.640  38.580  1.00  0.00           H
ATOM   1173  CA  LEU A 662      43.050  35.900  38.750  1.00  0.00           C
ATOM   1174  HA  LEU A 662      43.850  35.160  38.690  1.00  0.00           H
ATOM   1175  CB  LEU A 662      42.950  36.330  37.300  1.00  0.00           C
ATOM   1176  HB1 LEU A 662      42.200  37.120  37.020  1.00  0.00           H
ATOM   1177  HB2 LEU A 662      42.610  35.440  36.740  1.00  0.00           H
ATOM   1178  CG  LEU A 662      44.230  36.760  36.590  1.00  0.00           C
ATOM   1179  HG  LEU A 662      44.710  37.500  37.250  1.00  0.00           H
ATOM   1180  CD1 LEU A 662      45.020  35.460  36.290  1.00  0.00           C
ATOM   1181 HD11 LEU A 662      44.350  34.690  35.830  1.00  0.00           H
ATOM   1182 HD12 LEU A 662      45.470  35.050  37.220  1.00  0.00           H
ATOM   1183 HD13 LEU A 662      45.710  35.700  35.450  1.00  0.00           H
ATOM   1184  CD2 LEU A 662      43.830  37.490  35.300  1.00  0.00           C
ATOM   1185 HD21 LEU A 662      43.010  38.210  35.500  1.00  0.00           H
ATOM   1186 HD22 LEU A 662      43.420  36.740  34.600  1.00  0.00           H
ATOM   1187 HD23 LEU A 662      44.700  37.970  34.800  1.00  0.00           H
ATOM   1188  C   LEU A 662      43.490  37.040  39.640  1.00  0.00           C
ATOM   1189  O   LEU A 662      44.670  37.170  40.000  1.00  0.00           O
ATOM   1190  N   THR A 663      42.560  37.750  40.140  1.00  0.00           N
ATOM   1191  HN  THR A 663      41.640  37.590  39.790  1.00  0.00           H
ATOM   1192  CA  THR A 663      42.820  38.850  40.990  1.00  0.00           C
ATOM   1193  HA  THR A 663      43.780  39.140  40.590  1.00  0.00           H
ATOM   1194  CB  THR A 663      41.900  40.040  40.900  1.00  0.00           C
ATOM   1195  HB  THR A 663      42.060  40.840  41.640  1.00  0.00           H
ATOM   1196  OG1 THR A 663      40.530  39.770  40.860  1.00  0.00           O
ATOM   1197  HG1 THR A 663      40.340  38.950  41.330  1.00  0.00           H
ATOM   1198  CG2 THR A 663      42.170  40.800  39.580  1.00  0.00           C
ATOM   1199 HG21 THR A 663      42.010  40.060  38.770  1.00  0.00           H
ATOM   1200 HG22 THR A 663      43.180  41.230  39.440  1.00  0.00           H
ATOM   1201 HG23 THR A 663      41.380  41.560  39.380  1.00  0.00           H
ATOM   1202  C   THR A 663      43.010  38.440  42.360  1.00  0.00           C
ATOM   1203  O   THR A 663      42.140  37.700  42.830  1.00  0.00           O
ATOM   1204  N   ILE A 664      44.150  38.820  43.010  1.00  0.00           N
ATOM   1205  HN  ILE A 664      44.800  39.400  42.530  1.00  0.00           H
ATOM   1206  CA  ILE A 664      44.550  38.280  44.310  1.00  0.00           C
ATOM   1207  HA  ILE A 664      43.880  37.450  44.470  1.00  0.00           H
ATOM   1208  CB  ILE A 664      46.030  37.770  44.260  1.00  0.00           C
ATOM   1209  HB  ILE A 664      46.720  38.590  44.010  1.00  0.00           H
ATOM   1210  CG2 ILE A 664      46.510  37.200  45.600  1.00  0.00           C
ATOM   1211 HG21 ILE A 664      46.870  37.930  46.360  1.00  0.00           H
ATOM   1212 HG22 ILE A 664      47.360  36.500  45.470  1.00  0.00           H
ATOM   1213 HG23 ILE A 664      45.700  36.690  46.140  1.00  0.00           H
ATOM   1214  CG1 ILE A 664      46.300  36.730  43.100  1.00  0.00           C
ATOM   1215 HG11 ILE A 664      47.370  36.410  43.070  1.00  0.00           H
ATOM   1216 HG12 ILE A 664      46.050  37.120  42.100  1.00  0.00           H
ATOM   1217  CD  ILE A 664      45.480  35.430  43.370  1.00  0.00           C
ATOM   1218  HD1 ILE A 664      45.560  34.850  44.310  1.00  0.00           H
ATOM   1219  HD2 ILE A 664      45.850  34.700  42.610  1.00  0.00           H
ATOM   1220  HD3 ILE A 664      44.430  35.670  43.120  1.00  0.00           H
ATOM   1221  C   ILE A 664      44.500  39.500  45.260  1.00  0.00           C
ATOM   1222  O   ILE A 664      44.910  40.600  44.910  1.00  0.00           O
ATOM   1223  N   LEU A 665      44.000  39.230  46.540  1.00  0.00           N
ATOM   1224  HN  LEU A 665      43.710  38.300  46.780  1.00  0.00           H
ATOM   1225  CA  LEU A 665      43.960  40.120  47.690  1.00  0.00           C
ATOM   1226  HA  LEU A 665      43.400  40.970  47.330  1.00  0.00           H
ATOM   1227  CB  LEU A 665      43.080  39.640  48.930  1.00  0.00           C
ATOM   1228  HB1 LEU A 665      43.050  40.490  49.650  1.00  0.00           H
ATOM   1229  HB2 LEU A 665      43.680  38.870  49.480  1.00  0.00           H
ATOM   1230  CG  LEU A 665      41.750  38.950  48.570  1.00  0.00           C
ATOM   1231  HG  LEU A 665      41.910  38.230  47.730  1.00  0.00           H
ATOM   1232  CD1 LEU A 665      41.140  38.300  49.790  1.00  0.00           C
ATOM   1233 HD11 LEU A 665      40.910  39.050  50.580  1.00  0.00           H
ATOM   1234 HD12 LEU A 665      41.910  37.650  50.250  1.00  0.00           H
ATOM   1235 HD13 LEU A 665      40.260  37.710  49.470  1.00  0.00           H
ATOM   1236  CD2 LEU A 665      40.800  39.960  47.930  1.00  0.00           C
ATOM   1237 HD21 LEU A 665      39.730  39.670  47.880  1.00  0.00           H
ATOM   1238 HD22 LEU A 665      41.170  40.120  46.900  1.00  0.00           H
ATOM   1239 HD23 LEU A 665      40.840  40.950  48.440  1.00  0.00           H
ATOM   1240  C   LEU A 665      45.270  40.610  48.380  1.00  0.00           C
ATOM   1241  O   LEU A 665      46.230  39.860  48.370  1.00  0.00           O
ATOM   1242  N   GLY A 666      45.380  41.890  48.920  1.00  0.00           N
ATOM   1243  HN  GLY A 666      44.530  42.420  48.920  1.00  0.00           H
ATOM   1244  CA  GLY A 666      46.690  42.320  49.530  1.00  0.00           C
ATOM   1245  HA1 GLY A 666      47.300  42.530  48.670  1.00  0.00           H
ATOM   1246  HA2 GLY A 666      47.080  41.560  50.180  1.00  0.00           H
ATOM   1247  C   GLY A 666      46.600  43.540  50.470  1.00  0.00           C
ATOM   1248  O   GLY A 666      45.570  43.860  51.050  1.00  0.00           O
ATOM   1249  N   SER A 667      47.810  44.190  50.660  1.00  0.00           N
ATOM   1250  HN  SER A 667      48.590  43.900  50.100  1.00  0.00           H
ATOM   1251  CA  SER A 667      47.970  45.370  51.520  1.00  0.00           C
ATOM   1252  HA  SER A 667      47.480  45.150  52.460  1.00  0.00           H
ATOM   1253  CB  SER A 667      49.480  45.600  51.790  1.00  0.00           C
ATOM   1254  HB1 SER A 667      49.770  44.740  52.440  1.00  0.00           H
ATOM   1255  HB2 SER A 667      49.660  46.550  52.340  1.00  0.00           H
ATOM   1256  OG  SER A 667      50.260  45.580  50.560  1.00  0.00           O
ATOM   1257  HG1 SER A 667      49.890  46.320  50.070  1.00  0.00           H
ATOM   1258  C   SER A 667      47.460  46.700  50.830  1.00  0.00           C
ATOM   1259  O   SER A 667      47.880  47.060  49.760  1.00  0.00           O
ATOM   1260  N   THR A 668      46.420  47.320  51.470  1.00  0.00           N
ATOM   1261  HN  THR A 668      46.070  46.870  52.280  1.00  0.00           H
ATOM   1262  CA  THR A 668      45.590  48.320  50.860  1.00  0.00           C
ATOM   1263  HA  THR A 668      46.020  48.520  49.890  1.00  0.00           H
ATOM   1264  CB  THR A 668      44.140  47.860  50.570  1.00  0.00           C
ATOM   1265  HB  THR A 668      44.200  47.050  49.820  1.00  0.00           H
ATOM   1266  OG1 THR A 668      43.230  48.910  50.340  1.00  0.00           O
ATOM   1267  HG1 THR A 668      43.280  49.120  49.400  1.00  0.00           H
ATOM   1268  CG2 THR A 668      43.560  47.160  51.830  1.00  0.00           C
ATOM   1269 HG21 THR A 668      42.470  46.960  51.680  1.00  0.00           H
ATOM   1270 HG22 THR A 668      43.790  47.830  52.680  1.00  0.00           H
ATOM   1271 HG23 THR A 668      43.950  46.150  52.080  1.00  0.00           H
ATOM   1272  C   THR A 668      45.600  49.620  51.590  1.00  0.00           C
ATOM   1273  O   THR A 668      45.380  49.710  52.830  1.00  0.00           O
ATOM   1274  N   GLY A 669      46.060  50.680  50.840  1.00  0.00           N
ATOM   1275  HN  GLY A 669      46.360  50.510  49.900  1.00  0.00           H
ATOM   1276  CA  GLY A 669      46.250  51.940  51.410  1.00  0.00           C
ATOM   1277  HA1 GLY A 669      46.790  52.560  50.720  1.00  0.00           H
ATOM   1278  HA2 GLY A 669      46.920  51.970  52.250  1.00  0.00           H
ATOM   1279  C   GLY A 669      45.130  52.710  51.880  1.00  0.00           C
ATOM   1280  O   GLY A 669      45.140  53.230  52.990  1.00  0.00           O
ATOM   1281  N   PRO A 670      44.040  52.900  51.190  1.00  0.00           N
ATOM   1282  CD  PRO A 670      44.040  52.920  49.700  1.00  0.00           C
ATOM   1283  HD1 PRO A 670      43.760  51.940  49.270  1.00  0.00           H
ATOM   1284  HD2 PRO A 670      45.030  53.170  49.270  1.00  0.00           H
ATOM   1285  CA  PRO A 670      42.970  53.740  51.730  1.00  0.00           C
ATOM   1286  HA  PRO A 670      43.410  54.670  52.050  1.00  0.00           H
ATOM   1287  CB  PRO A 670      42.030  53.970  50.490  1.00  0.00           C
ATOM   1288  HB1 PRO A 670      41.350  54.830  50.610  1.00  0.00           H
ATOM   1289  HB2 PRO A 670      41.460  53.060  50.220  1.00  0.00           H
ATOM   1290  CG  PRO A 670      43.180  54.080  49.400  1.00  0.00           C
ATOM   1291  HG1 PRO A 670      42.730  53.960  48.410  1.00  0.00           H
ATOM   1292  HG2 PRO A 670      43.580  55.120  49.440  1.00  0.00           H
ATOM   1293  C   PRO A 670      42.270  53.130  52.900  1.00  0.00           C
ATOM   1294  O   PRO A 670      41.640  53.780  53.690  1.00  0.00           O
ATOM   1295  N   VAL A 671      42.380  51.790  52.910  1.00  0.00           N
ATOM   1296  HN  VAL A 671      42.710  51.260  52.140  1.00  0.00           H
ATOM   1297  CA  VAL A 671      41.870  51.150  54.150  1.00  0.00           C
ATOM   1298  HA  VAL A 671      40.910  51.530  54.480  1.00  0.00           H
ATOM   1299  CB  VAL A 671      41.530  49.680  53.890  1.00  0.00           C
ATOM   1300  HB  VAL A 671      42.430  49.070  53.670  1.00  0.00           H
ATOM   1301  CG1 VAL A 671      40.980  49.100  55.170  1.00  0.00           C
ATOM   1302 HG11 VAL A 671      40.590  48.110  54.840  1.00  0.00           H
ATOM   1303 HG12 VAL A 671      40.240  49.810  55.600  1.00  0.00           H
ATOM   1304 HG13 VAL A 671      41.720  48.870  55.960  1.00  0.00           H
ATOM   1305  CG2 VAL A 671      40.470  49.570  52.680  1.00  0.00           C
ATOM   1306 HG21 VAL A 671      40.860  49.990  51.730  1.00  0.00           H
ATOM   1307 HG22 VAL A 671      39.500  49.950  53.070  1.00  0.00           H
ATOM   1308 HG23 VAL A 671      40.200  48.510  52.500  1.00  0.00           H
ATOM   1309  C   VAL A 671      42.800  51.320  55.370  1.00  0.00           C
ATOM   1310  O   VAL A 671      42.250  51.650  56.400  1.00  0.00           O
ATOM   1311  N   LEU A 672      44.080  51.290  55.190  1.00  0.00           N
ATOM   1312  HN  LEU A 672      44.370  51.000  54.280  1.00  0.00           H
ATOM   1313  CA  LEU A 672      45.050  51.520  56.220  1.00  0.00           C
ATOM   1314  HA  LEU A 672      44.900  50.770  56.980  1.00  0.00           H
ATOM   1315  CB  LEU A 672      46.490  51.320  55.670  1.00  0.00           C
ATOM   1316  HB1 LEU A 672      46.470  51.950  54.750  1.00  0.00           H
ATOM   1317  HB2 LEU A 672      46.620  50.260  55.380  1.00  0.00           H
ATOM   1318  CG  LEU A 672      47.680  51.770  56.620  1.00  0.00           C
ATOM   1319  HG  LEU A 672      47.530  52.840  56.890  1.00  0.00           H
ATOM   1320  CD1 LEU A 672      47.700  51.070  57.950  1.00  0.00           C
ATOM   1321 HD11 LEU A 672      46.700  51.090  58.410  1.00  0.00           H
ATOM   1322 HD12 LEU A 672      48.500  51.420  58.640  1.00  0.00           H
ATOM   1323 HD13 LEU A 672      47.840  49.980  57.780  1.00  0.00           H
ATOM   1324  CD2 LEU A 672      48.950  51.440  55.810  1.00  0.00           C
ATOM   1325 HD21 LEU A 672      48.900  50.370  55.510  1.00  0.00           H
ATOM   1326 HD22 LEU A 672      49.840  51.690  56.430  1.00  0.00           H
ATOM   1327 HD23 LEU A 672      49.080  52.110  54.940  1.00  0.00           H
ATOM   1328  C   LEU A 672      44.880  52.950  56.810  1.00  0.00           C
ATOM   1329  O   LEU A 672      44.820  53.190  58.010  1.00  0.00           O
ATOM   1330  N   VAL A 673      44.750  53.950  55.910  1.00  0.00           N
ATOM   1331  HN  VAL A 673      44.830  53.690  54.950  1.00  0.00           H
ATOM   1332  CA  VAL A 673      44.390  55.300  56.130  1.00  0.00           C
ATOM   1333  HA  VAL A 673      45.010  55.730  56.900  1.00  0.00           H
ATOM   1334  CB  VAL A 673      44.470  56.130  54.840  1.00  0.00           C
ATOM   1335  HB  VAL A 673      43.780  55.540  54.190  1.00  0.00           H
ATOM   1336  CG1 VAL A 673      43.960  57.590  55.080  1.00  0.00           C
ATOM   1337 HG11 VAL A 673      44.150  58.240  54.190  1.00  0.00           H
ATOM   1338 HG12 VAL A 673      44.560  57.990  55.940  1.00  0.00           H
ATOM   1339 HG13 VAL A 673      42.920  57.670  55.450  1.00  0.00           H
ATOM   1340  CG2 VAL A 673      45.930  56.090  54.420  1.00  0.00           C
ATOM   1341 HG21 VAL A 673      46.070  56.900  53.660  1.00  0.00           H
ATOM   1342 HG22 VAL A 673      46.280  55.170  53.920  1.00  0.00           H
ATOM   1343 HG23 VAL A 673      46.540  56.280  55.330  1.00  0.00           H
ATOM   1344  C   VAL A 673      42.980  55.450  56.820  1.00  0.00           C
ATOM   1345  O   VAL A 673      42.910  56.120  57.810  1.00  0.00           O
ATOM   1346  N   PHE A 674      41.970  54.710  56.370  1.00  0.00           N
ATOM   1347  HN  PHE A 674      41.980  54.110  55.570  1.00  0.00           H
ATOM   1348  CA  PHE A 674      40.670  54.810  57.160  1.00  0.00           C
ATOM   1349  HA  PHE A 674      40.400  55.840  57.320  1.00  0.00           H
ATOM   1350  CB  PHE A 674      39.580  54.070  56.350  1.00  0.00           C
ATOM   1351  HB1 PHE A 674      39.870  53.000  56.310  1.00  0.00           H
ATOM   1352  HB2 PHE A 674      39.510  54.430  55.300  1.00  0.00           H
ATOM   1353  CG  PHE A 674      38.170  54.140  56.900  1.00  0.00           C
ATOM   1354  CD1 PHE A 674      37.350  55.280  56.530  1.00  0.00           C
ATOM   1355  HD1 PHE A 674      37.580  55.970  55.740  1.00  0.00           H
ATOM   1356  CE1 PHE A 674      36.040  55.260  56.980  1.00  0.00           C
ATOM   1357  HE1 PHE A 674      35.490  56.070  56.540  1.00  0.00           H
ATOM   1358  CZ  PHE A 674      35.490  54.280  57.860  1.00  0.00           C
ATOM   1359  HZ  PHE A 674      34.440  54.330  58.120  1.00  0.00           H
ATOM   1360  CD2 PHE A 674      37.680  53.140  57.730  1.00  0.00           C
ATOM   1361  HD2 PHE A 674      38.300  52.300  58.010  1.00  0.00           H
ATOM   1362  CE2 PHE A 674      36.340  53.180  58.140  1.00  0.00           C
ATOM   1363  HE2 PHE A 674      35.960  52.340  58.690  1.00  0.00           H
ATOM   1364  C   PHE A 674      40.800  54.130  58.530  1.00  0.00           C
ATOM   1365  O   PHE A 674      40.240  54.610  59.540  1.00  0.00           O
ATOM   1366  N   GLU A 675      41.590  53.070  58.750  1.00  0.00           N
ATOM   1367  HN  GLU A 675      42.210  52.700  58.070  1.00  0.00           H
ATOM   1368  CA  GLU A 675      41.700  52.440  60.020  1.00  0.00           C
ATOM   1369  HA  GLU A 675      40.740  52.070  60.360  1.00  0.00           H
ATOM   1370  CB  GLU A 675      42.460  51.090  59.780  1.00  0.00           C
ATOM   1371  HB1 GLU A 675      42.790  50.650  60.740  1.00  0.00           H
ATOM   1372  HB2 GLU A 675      43.300  51.240  59.070  1.00  0.00           H
ATOM   1373  CG  GLU A 675      41.480  50.000  59.080  1.00  0.00           C
ATOM   1374  HG1 GLU A 675      42.190  49.210  58.810  1.00  0.00           H
ATOM   1375  HG2 GLU A 675      40.980  50.490  58.220  1.00  0.00           H
ATOM   1376  CD  GLU A 675      40.440  49.330  59.980  1.00  0.00           C
ATOM   1377  OE1 GLU A 675      39.880  48.360  59.420  1.00  0.00           O
ATOM   1378  OE2 GLU A 675      40.280  49.700  61.140  1.00  0.00           O
ATOM   1379  C   GLU A 675      42.320  53.280  61.060  1.00  0.00           C
ATOM   1380  O   GLU A 675      41.730  53.480  62.090  1.00  0.00           O
ATOM   1381  N   LYS A 676      43.430  53.950  60.740  1.00  0.00           N
ATOM   1382  HN  LYS A 676      43.780  53.750  59.820  1.00  0.00           H
ATOM   1383  CA  LYS A 676      44.160  54.960  61.550  1.00  0.00           C
ATOM   1384  HA  LYS A 676      44.310  54.480  62.490  1.00  0.00           H
ATOM   1385  CB  LYS A 676      45.620  55.270  60.970  1.00  0.00           C
ATOM   1386  HB1 LYS A 676      45.430  55.590  59.920  1.00  0.00           H
ATOM   1387  HB2 LYS A 676      46.180  54.330  60.830  1.00  0.00           H
ATOM   1388  CG  LYS A 676      46.510  56.330  61.680  1.00  0.00           C
ATOM   1389  HG1 LYS A 676      46.370  56.090  62.750  1.00  0.00           H
ATOM   1390  HG2 LYS A 676      46.210  57.380  61.520  1.00  0.00           H
ATOM   1391  CD  LYS A 676      48.070  56.190  61.410  1.00  0.00           C
ATOM   1392  HD1 LYS A 676      48.240  56.010  60.330  1.00  0.00           H
ATOM   1393  HD2 LYS A 676      48.310  55.320  62.050  1.00  0.00           H
ATOM   1394  CE  LYS A 676      48.910  57.320  62.010  1.00  0.00           C
ATOM   1395  HE1 LYS A 676      48.690  57.450  63.100  1.00  0.00           H
ATOM   1396  HE2 LYS A 676      48.530  58.210  61.490  1.00  0.00           H
ATOM   1397  NZ  LYS A 676      50.250  57.150  61.810  1.00  0.00           N
ATOM   1398  HZ1 LYS A 676      50.760  56.580  62.500  1.00  0.00           H
ATOM   1399  HZ2 LYS A 676      50.800  58.030  61.730  1.00  0.00           H
ATOM   1400  HZ3 LYS A 676      50.460  56.720  60.890  1.00  0.00           H
ATOM   1401  C   LYS A 676      43.290  56.180  61.730  1.00  0.00           C
ATOM   1402  O   LYS A 676      43.190  56.480  62.920  1.00  0.00           O
ATOM   1403  N   ILE A 677      42.530  56.800  60.760  1.00  0.00           N
ATOM   1404  HN  ILE A 677      42.710  56.560  59.800  1.00  0.00           H
ATOM   1405  CA  ILE A 677      41.500  57.800  60.980  1.00  0.00           C
ATOM   1406  HA  ILE A 677      41.970  58.700  61.370  1.00  0.00           H
ATOM   1407  CB  ILE A 677      40.860  58.300  59.650  1.00  0.00           C
ATOM   1408  HB  ILE A 677      40.440  57.400  59.180  1.00  0.00           H
ATOM   1409  CG2 ILE A 677      39.760  59.350  59.920  1.00  0.00           C
ATOM   1410 HG21 ILE A 677      39.340  59.840  59.010  1.00  0.00           H
ATOM   1411 HG22 ILE A 677      40.090  60.140  60.620  1.00  0.00           H
ATOM   1412 HG23 ILE A 677      38.810  59.010  60.370  1.00  0.00           H
ATOM   1413  CG1 ILE A 677      41.990  58.910  58.720  1.00  0.00           C
ATOM   1414 HG11 ILE A 677      42.860  58.210  58.810  1.00  0.00           H
ATOM   1415 HG12 ILE A 677      42.370  59.860  59.140  1.00  0.00           H
ATOM   1416  CD  ILE A 677      41.470  59.080  57.370  1.00  0.00           C
ATOM   1417  HD1 ILE A 677      42.270  59.460  56.690  1.00  0.00           H
ATOM   1418  HD2 ILE A 677      40.660  59.840  57.320  1.00  0.00           H
ATOM   1419  HD3 ILE A 677      41.090  58.170  56.860  1.00  0.00           H
ATOM   1420  C   ILE A 677      40.350  57.390  61.920  1.00  0.00           C
ATOM   1421  O   ILE A 677      39.990  58.180  62.790  1.00  0.00           O
ATOM   1422  N   LEU A 678      39.810  56.150  61.690  1.00  0.00           N
ATOM   1423  HN  LEU A 678      40.230  55.530  61.030  1.00  0.00           H
ATOM   1424  CA  LEU A 678      38.750  55.600  62.450  1.00  0.00           C
ATOM   1425  HA  LEU A 678      37.960  56.330  62.350  1.00  0.00           H
ATOM   1426  CB  LEU A 678      38.280  54.230  61.810  1.00  0.00           C
ATOM   1427  HB1 LEU A 678      39.110  53.490  61.810  1.00  0.00           H
ATOM   1428  HB2 LEU A 678      38.000  54.430  60.750  1.00  0.00           H
ATOM   1429  CG  LEU A 678      37.130  53.620  62.520  1.00  0.00           C
ATOM   1430  HG  LEU A 678      37.390  53.630  63.610  1.00  0.00           H
ATOM   1431  CD1 LEU A 678      35.760  54.400  62.380  1.00  0.00           C
ATOM   1432 HD11 LEU A 678      35.440  54.540  61.320  1.00  0.00           H
ATOM   1433 HD12 LEU A 678      35.810  55.350  62.950  1.00  0.00           H
ATOM   1434 HD13 LEU A 678      34.950  53.760  62.800  1.00  0.00           H
ATOM   1435  CD2 LEU A 678      36.800  52.110  62.120  1.00  0.00           C
ATOM   1436 HD21 LEU A 678      37.670  51.460  62.350  1.00  0.00           H
ATOM   1437 HD22 LEU A 678      36.600  52.020  61.030  1.00  0.00           H
ATOM   1438 HD23 LEU A 678      35.890  51.730  62.630  1.00  0.00           H
ATOM   1439  C   LEU A 678      39.140  55.400  63.860  1.00  0.00           C
ATOM   1440  O   LEU A 678      38.430  55.780  64.800  1.00  0.00           O
ATOM   1441  N   TYR A 679      40.320  54.750  63.990  1.00  0.00           N
ATOM   1442  HN  TYR A 679      40.720  54.270  63.210  1.00  0.00           H
ATOM   1443  CA  TYR A 679      40.810  54.360  65.290  1.00  0.00           C
ATOM   1444  HA  TYR A 679      40.090  53.660  65.700  1.00  0.00           H
ATOM   1445  CB  TYR A 679      42.070  53.390  65.100  1.00  0.00           C
ATOM   1446  HB1 TYR A 679      42.790  53.880  64.410  1.00  0.00           H
ATOM   1447  HB2 TYR A 679      41.660  52.470  64.630  1.00  0.00           H
ATOM   1448  CG  TYR A 679      42.780  53.090  66.420  1.00  0.00           C
ATOM   1449  CD1 TYR A 679      42.190  52.230  67.360  1.00  0.00           C
ATOM   1450  HD1 TYR A 679      41.230  51.770  67.250  1.00  0.00           H
ATOM   1451  CE1 TYR A 679      42.760  52.070  68.630  1.00  0.00           C
ATOM   1452  HE1 TYR A 679      42.290  51.560  69.460  1.00  0.00           H
ATOM   1453  CZ  TYR A 679      44.000  52.650  68.940  1.00  0.00           C
ATOM   1454  OH  TYR A 679      44.450  52.640  70.250  1.00  0.00           O
ATOM   1455  HH  TYR A 679      45.270  53.130  70.280  1.00  0.00           H
ATOM   1456  CD2 TYR A 679      43.970  53.670  66.660  1.00  0.00           C
ATOM   1457  HD2 TYR A 679      44.460  54.380  66.000  1.00  0.00           H
ATOM   1458  CE2 TYR A 679      44.650  53.420  67.930  1.00  0.00           C
ATOM   1459  HE2 TYR A 679      45.560  53.950  68.190  1.00  0.00           H
ATOM   1460  C   TYR A 679      41.110  55.480  66.190  1.00  0.00           C
ATOM   1461  O   TYR A 679      40.530  55.710  67.280  1.00  0.00           O
ATOM   1462  N   LYS A 680      41.830  56.540  65.720  1.00  0.00           N
ATOM   1463  HN  LYS A 680      42.230  56.520  64.800  1.00  0.00           H
ATOM   1464  CA  LYS A 680      41.970  57.870  66.450  1.00  0.00           C
ATOM   1465  HA  LYS A 680      42.310  57.620  67.440  1.00  0.00           H
ATOM   1466  CB  LYS A 680      43.120  58.720  65.870  1.00  0.00           C
ATOM   1467  HB1 LYS A 680      43.180  59.770  66.250  1.00  0.00           H
ATOM   1468  HB2 LYS A 680      42.870  58.830  64.800  1.00  0.00           H
ATOM   1469  CG  LYS A 680      44.560  58.110  66.040  1.00  0.00           C
ATOM   1470  HG1 LYS A 680      45.340  58.760  65.580  1.00  0.00           H
ATOM   1471  HG2 LYS A 680      44.530  57.180  65.420  1.00  0.00           H
ATOM   1472  CD  LYS A 680      44.970  57.830  67.560  1.00  0.00           C
ATOM   1473  HD1 LYS A 680      46.020  57.480  67.490  1.00  0.00           H
ATOM   1474  HD2 LYS A 680      44.340  57.000  67.900  1.00  0.00           H
ATOM   1475  CE  LYS A 680      44.960  59.130  68.380  1.00  0.00           C
ATOM   1476  HE1 LYS A 680      43.940  59.480  68.590  1.00  0.00           H
ATOM   1477  HE2 LYS A 680      45.630  59.830  67.830  1.00  0.00           H
ATOM   1478  NZ  LYS A 680      45.520  58.920  69.700  1.00  0.00           N
ATOM   1479  HZ1 LYS A 680      44.990  59.450  70.420  1.00  0.00           H
ATOM   1480  HZ2 LYS A 680      46.510  59.200  69.660  1.00  0.00           H
ATOM   1481  HZ3 LYS A 680      45.470  57.930  70.010  1.00  0.00           H
ATOM   1482  C   LYS A 680      40.660  58.660  66.640  1.00  0.00           C
ATOM   1483  O   LYS A 680      40.350  59.130  67.770  1.00  0.00           O
ATOM   1484  N   PHE A 681      39.770  58.700  65.660  1.00  0.00           N
ATOM   1485  HN  PHE A 681      40.000  58.480  64.710  1.00  0.00           H
ATOM   1486  CA  PHE A 681      38.450  59.360  65.950  1.00  0.00           C
ATOM   1487  HA  PHE A 681      38.720  60.360  66.250  1.00  0.00           H
ATOM   1488  CB  PHE A 681      37.740  59.420  64.590  1.00  0.00           C
ATOM   1489  HB1 PHE A 681      37.360  58.420  64.260  1.00  0.00           H
ATOM   1490  HB2 PHE A 681      38.470  59.720  63.810  1.00  0.00           H
ATOM   1491  CG  PHE A 681      36.520  60.350  64.490  1.00  0.00           C
ATOM   1492  CD1 PHE A 681      35.300  59.930  65.040  1.00  0.00           C
ATOM   1493  HD1 PHE A 681      35.350  58.970  65.550  1.00  0.00           H
ATOM   1494  CE1 PHE A 681      34.210  60.710  65.070  1.00  0.00           C
ATOM   1495  HE1 PHE A 681      33.320  60.340  65.560  1.00  0.00           H
ATOM   1496  CZ  PHE A 681      34.260  61.950  64.530  1.00  0.00           C
ATOM   1497  HZ  PHE A 681      33.380  62.540  64.770  1.00  0.00           H
ATOM   1498  CD2 PHE A 681      36.530  61.570  63.830  1.00  0.00           C
ATOM   1499  HD2 PHE A 681      37.430  62.040  63.450  1.00  0.00           H
ATOM   1500  CE2 PHE A 681      35.370  62.440  63.860  1.00  0.00           C
ATOM   1501  HE2 PHE A 681      35.330  63.410  63.390  1.00  0.00           H
ATOM   1502  C   PHE A 681      37.650  58.740  67.080  1.00  0.00           C
ATOM   1503  O   PHE A 681      37.090  59.410  67.960  1.00  0.00           O
ATOM   1504  N   CYS A 682      37.640  57.420  67.160  1.00  0.00           N
ATOM   1505  HN  CYS A 682      38.040  56.860  66.450  1.00  0.00           H
ATOM   1506  CA  CYS A 682      36.970  56.680  68.230  1.00  0.00           C
ATOM   1507  HA  CYS A 682      36.020  57.170  68.290  1.00  0.00           H
ATOM   1508  CB  CYS A 682      37.040  55.150  68.070  1.00  0.00           C
ATOM   1509  HB1 CYS A 682      36.620  54.670  68.990  1.00  0.00           H
ATOM   1510  HB2 CYS A 682      38.090  54.930  67.810  1.00  0.00           H
ATOM   1511  SG  CYS A 682      36.040  54.650  66.720  1.00  0.00           S
ATOM   1512  HG1 CYS A 682      36.580  55.450  65.790  1.00  0.00           H
ATOM   1513  C   CYS A 682      37.560  57.000  69.580  1.00  0.00           C
ATOM   1514  O   CYS A 682      36.910  57.410  70.510  1.00  0.00           O
ATOM   1515  N   ARG A 683      38.920  56.920  69.760  1.00  0.00           N
ATOM   1516  HN  ARG A 683      39.500  56.820  68.950  1.00  0.00           H
ATOM   1517  CA  ARG A 683      39.680  57.130  70.970  1.00  0.00           C
ATOM   1518  HA  ARG A 683      39.120  56.580  71.700  1.00  0.00           H
ATOM   1519  CB  ARG A 683      41.180  56.530  70.880  1.00  0.00           C
ATOM   1520  HB1 ARG A 683      41.780  56.760  71.780  1.00  0.00           H
ATOM   1521  HB2 ARG A 683      41.670  56.970  69.990  1.00  0.00           H
ATOM   1522  CG  ARG A 683      41.190  55.010  70.620  1.00  0.00           C
ATOM   1523  HG1 ARG A 683      42.240  54.700  70.480  1.00  0.00           H
ATOM   1524  HG2 ARG A 683      40.680  54.860  69.650  1.00  0.00           H
ATOM   1525  CD  ARG A 683      40.380  54.140  71.540  1.00  0.00           C
ATOM   1526  HD1 ARG A 683      40.370  53.150  71.040  1.00  0.00           H
ATOM   1527  HD2 ARG A 683      39.300  54.360  71.620  1.00  0.00           H
ATOM   1528  NE  ARG A 683      41.130  54.100  72.900  1.00  0.00           N
ATOM   1529  HE  ARG A 683      42.070  54.410  72.900  1.00  0.00           H
ATOM   1530  CZ  ARG A 683      40.530  53.840  74.030  1.00  0.00           C
ATOM   1531  NH1 ARG A 683      41.180  54.030  75.120  1.00  0.00           N
ATOM   1532 HH11 ARG A 683      40.620  54.100  75.940  1.00  0.00           H
ATOM   1533 HH12 ARG A 683      42.000  54.590  75.030  1.00  0.00           H
ATOM   1534  NH2 ARG A 683      39.330  53.350  74.040  1.00  0.00           N
ATOM   1535 HH21 ARG A 683      38.940  52.970  73.210  1.00  0.00           H
ATOM   1536 HH22 ARG A 683      38.990  53.230  74.980  1.00  0.00           H
ATOM   1537  C   ARG A 683      39.570  58.490  71.630  1.00  0.00           C
ATOM   1538  O   ARG A 683      39.460  58.540  72.860  1.00  0.00           O
ATOM   1539  N   ASP A 684      39.520  59.590  70.880  1.00  0.00           N
ATOM   1540  HN  ASP A 684      39.810  59.720  69.950  1.00  0.00           H
ATOM   1541  CA  ASP A 684      39.190  60.850  71.540  1.00  0.00           C
ATOM   1542  HA  ASP A 684      39.790  60.760  72.430  1.00  0.00           H
ATOM   1543  CB  ASP A 684      39.620  62.110  70.670  1.00  0.00           C
ATOM   1544  HB1 ASP A 684      39.230  63.050  71.110  1.00  0.00           H
ATOM   1545  HB2 ASP A 684      39.190  62.040  69.650  1.00  0.00           H
ATOM   1546  CG  ASP A 684      41.120  62.180  70.550  1.00  0.00           C
ATOM   1547  OD1 ASP A 684      41.640  62.510  69.480  1.00  0.00           O
ATOM   1548  OD2 ASP A 684      41.800  62.040  71.580  1.00  0.00           O
ATOM   1549  C   ASP A 684      37.700  61.030  71.900  1.00  0.00           C
ATOM   1550  O   ASP A 684      37.450  61.650  72.970  1.00  0.00           O
ATOM   1551  N   TYR A 685      36.710  60.580  71.110  1.00  0.00           N
ATOM   1552  HN  TYR A 685      36.920  60.040  70.300  1.00  0.00           H
ATOM   1553  CA  TYR A 685      35.300  60.980  71.390  1.00  0.00           C
ATOM   1554  HA  TYR A 685      35.200  61.880  71.980  1.00  0.00           H
ATOM   1555  CB  TYR A 685      34.370  61.310  70.150  1.00  0.00           C
ATOM   1556  HB1 TYR A 685      33.560  61.840  70.700  1.00  0.00           H
ATOM   1557  HB2 TYR A 685      34.020  60.450  69.540  1.00  0.00           H
ATOM   1558  CG  TYR A 685      35.020  62.420  69.320  1.00  0.00           C
ATOM   1559  CD1 TYR A 685      35.150  63.750  69.890  1.00  0.00           C
ATOM   1560  HD1 TYR A 685      34.810  63.980  70.890  1.00  0.00           H
ATOM   1561  CE1 TYR A 685      35.940  64.680  69.190  1.00  0.00           C
ATOM   1562  HE1 TYR A 685      36.090  65.650  69.640  1.00  0.00           H
ATOM   1563  CZ  TYR A 685      36.430  64.390  67.880  1.00  0.00           C
ATOM   1564  OH  TYR A 685      37.140  65.380  67.080  1.00  0.00           O
ATOM   1565  HH  TYR A 685      37.410  66.060  67.710  1.00  0.00           H
ATOM   1566  CD2 TYR A 685      35.520  62.150  67.990  1.00  0.00           C
ATOM   1567  HD2 TYR A 685      35.420  61.160  67.560  1.00  0.00           H
ATOM   1568  CE2 TYR A 685      36.200  63.120  67.320  1.00  0.00           C
ATOM   1569  HE2 TYR A 685      36.620  62.930  66.340  1.00  0.00           H
ATOM   1570  C   TYR A 685      34.590  59.890  72.130  1.00  0.00           C
ATOM   1571  O   TYR A 685      33.470  59.980  72.520  1.00  0.00           O
ATOM   1572  N   GLN A 686      35.310  58.740  72.400  1.00  0.00           N
ATOM   1573  HN  GLN A 686      36.200  58.520  72.020  1.00  0.00           H
ATOM   1574  CA  GLN A 686      34.800  57.620  73.240  1.00  0.00           C
ATOM   1575  HA  GLN A 686      35.590  56.890  73.250  1.00  0.00           H
ATOM   1576  CB  GLN A 686      34.430  58.220  74.660  1.00  0.00           C
ATOM   1577  HB1 GLN A 686      34.190  57.360  75.320  1.00  0.00           H
ATOM   1578  HB2 GLN A 686      33.540  58.880  74.660  1.00  0.00           H
ATOM   1579  CG  GLN A 686      35.500  59.050  75.360  1.00  0.00           C
ATOM   1580  HG1 GLN A 686      35.700  59.940  74.720  1.00  0.00           H
ATOM   1581  HG2 GLN A 686      36.470  58.510  75.410  1.00  0.00           H
ATOM   1582  CD  GLN A 686      34.990  59.540  76.830  1.00  0.00           C
ATOM   1583  OE1 GLN A 686      34.320  58.720  77.420  1.00  0.00           O
ATOM   1584  NE2 GLN A 686      35.350  60.730  77.260  1.00  0.00           N
ATOM   1585 HE21 GLN A 686      35.110  60.860  78.230  1.00  0.00           H
ATOM   1586 HE22 GLN A 686      36.120  61.130  76.770  1.00  0.00           H
ATOM   1587  C   GLN A 686      33.560  56.860  72.640  1.00  0.00           C
ATOM   1588  O   GLN A 686      32.540  56.470  73.270  1.00  0.00           O
ATOM   1589  N   LEU A 687      33.700  56.530  71.330  1.00  0.00           N
ATOM   1590  HN  LEU A 687      34.390  56.990  70.780  1.00  0.00           H
ATOM   1591  CA  LEU A 687      32.870  55.490  70.700  1.00  0.00           C
ATOM   1592  HA  LEU A 687      32.000  55.140  71.220  1.00  0.00           H
ATOM   1593  CB  LEU A 687      32.420  55.860  69.290  1.00  0.00           C
ATOM   1594  HB1 LEU A 687      31.890  55.030  68.790  1.00  0.00           H
ATOM   1595  HB2 LEU A 687      33.370  56.030  68.730  1.00  0.00           H
ATOM   1596  CG  LEU A 687      31.550  57.120  69.200  1.00  0.00           C
ATOM   1597  HG  LEU A 687      32.090  57.890  69.780  1.00  0.00           H
ATOM   1598  CD1 LEU A 687      31.630  57.600  67.740  1.00  0.00           C
ATOM   1599 HD11 LEU A 687      31.340  58.680  67.720  1.00  0.00           H
ATOM   1600 HD12 LEU A 687      30.910  57.030  67.120  1.00  0.00           H
ATOM   1601 HD13 LEU A 687      32.590  57.330  67.270  1.00  0.00           H
ATOM   1602  CD2 LEU A 687      30.090  56.920  69.680  1.00  0.00           C
ATOM   1603 HD21 LEU A 687      29.450  56.110  69.260  1.00  0.00           H
ATOM   1604 HD22 LEU A 687      29.530  57.870  69.550  1.00  0.00           H
ATOM   1605 HD23 LEU A 687      30.280  56.850  70.780  1.00  0.00           H
ATOM   1606  C   LEU A 687      33.700  54.180  70.560  1.00  0.00           C
ATOM   1607  O   LEU A 687      34.920  54.190  70.450  1.00  0.00           O
ATOM   1608  N   SER A 688      33.090  52.990  70.640  1.00  0.00           N
ATOM   1609  HN  SER A 688      32.120  52.910  70.450  1.00  0.00           H
ATOM   1610  CA  SER A 688      33.850  51.760  70.880  1.00  0.00           C
ATOM   1611  HA  SER A 688      34.730  52.050  71.430  1.00  0.00           H
ATOM   1612  CB  SER A 688      33.080  50.690  71.580  1.00  0.00           C
ATOM   1613  HB1 SER A 688      32.140  50.450  71.040  1.00  0.00           H
ATOM   1614  HB2 SER A 688      32.810  51.090  72.580  1.00  0.00           H
ATOM   1615  OG  SER A 688      33.880  49.470  71.840  1.00  0.00           O
ATOM   1616  HG1 SER A 688      33.460  49.110  72.620  1.00  0.00           H
ATOM   1617  C   SER A 688      34.200  51.120  69.540  1.00  0.00           C
ATOM   1618  O   SER A 688      33.270  50.600  68.840  1.00  0.00           O
ATOM   1619  N   TYR A 689      35.540  51.270  69.130  1.00  0.00           N
ATOM   1620  HN  TYR A 689      36.150  51.740  69.770  1.00  0.00           H
ATOM   1621  CA  TYR A 689      36.140  50.890  67.850  1.00  0.00           C
ATOM   1622  HA  TYR A 689      35.910  51.760  67.250  1.00  0.00           H
ATOM   1623  CB  TYR A 689      37.750  50.880  67.910  1.00  0.00           C
ATOM   1624  HB1 TYR A 689      38.110  50.330  68.800  1.00  0.00           H
ATOM   1625  HB2 TYR A 689      38.110  51.940  67.990  1.00  0.00           H
ATOM   1626  CG  TYR A 689      38.450  50.320  66.670  1.00  0.00           C
ATOM   1627  CD1 TYR A 689      39.120  49.100  66.860  1.00  0.00           C
ATOM   1628  HD1 TYR A 689      39.180  48.490  67.750  1.00  0.00           H
ATOM   1629  CE1 TYR A 689      39.790  48.590  65.750  1.00  0.00           C
ATOM   1630  HE1 TYR A 689      40.310  47.660  65.780  1.00  0.00           H
ATOM   1631  CZ  TYR A 689      39.880  49.160  64.520  1.00  0.00           C
ATOM   1632  OH  TYR A 689      40.710  48.680  63.520  1.00  0.00           O
ATOM   1633  HH  TYR A 689      40.450  49.150  62.730  1.00  0.00           H
ATOM   1634  CD2 TYR A 689      38.480  50.990  65.390  1.00  0.00           C
ATOM   1635  HD2 TYR A 689      38.020  51.960  65.230  1.00  0.00           H
ATOM   1636  CE2 TYR A 689      39.290  50.410  64.420  1.00  0.00           C
ATOM   1637  HE2 TYR A 689      39.450  50.850  63.440  1.00  0.00           H
ATOM   1638  C   TYR A 689      35.570  49.720  67.050  1.00  0.00           C
ATOM   1639  O   TYR A 689      34.840  49.970  66.090  1.00  0.00           O
ATOM   1640  N   LEU A 690      35.770  48.420  67.400  1.00  0.00           N
ATOM   1641  HN  LEU A 690      36.340  48.270  68.200  1.00  0.00           H
ATOM   1642  CA  LEU A 690      35.240  47.240  66.620  1.00  0.00           C
ATOM   1643  HA  LEU A 690      35.700  47.460  65.670  1.00  0.00           H
ATOM   1644  CB  LEU A 690      35.820  45.900  67.140  1.00  0.00           C
ATOM   1645  HB1 LEU A 690      35.380  45.090  66.510  1.00  0.00           H
ATOM   1646  HB2 LEU A 690      35.420  45.800  68.160  1.00  0.00           H
ATOM   1647  CG  LEU A 690      37.310  45.650  67.070  1.00  0.00           C
ATOM   1648  HG  LEU A 690      37.770  46.460  67.690  1.00  0.00           H
ATOM   1649  CD1 LEU A 690      37.610  44.220  67.630  1.00  0.00           C
ATOM   1650 HD11 LEU A 690      38.710  44.020  67.610  1.00  0.00           H
ATOM   1651 HD12 LEU A 690      37.090  43.420  67.070  1.00  0.00           H
ATOM   1652 HD13 LEU A 690      37.240  44.210  68.680  1.00  0.00           H
ATOM   1653  CD2 LEU A 690      37.840  45.660  65.660  1.00  0.00           C
ATOM   1654 HD21 LEU A 690      38.920  45.430  65.630  1.00  0.00           H
ATOM   1655 HD22 LEU A 690      37.620  46.590  65.090  1.00  0.00           H
ATOM   1656 HD23 LEU A 690      37.380  44.810  65.090  1.00  0.00           H
ATOM   1657  C   LEU A 690      33.730  47.180  66.550  1.00  0.00           C
ATOM   1658  O   LEU A 690      33.140  46.990  65.550  1.00  0.00           O
ATOM   1659  N   SER A 691      33.000  47.540  67.630  1.00  0.00           N
ATOM   1660  HN  SER A 691      33.450  47.930  68.420  1.00  0.00           H
ATOM   1661  CA  SER A 691      31.570  47.710  67.430  1.00  0.00           C
ATOM   1662  HA  SER A 691      31.190  46.740  67.150  1.00  0.00           H
ATOM   1663  CB  SER A 691      30.850  47.990  68.810  1.00  0.00           C
ATOM   1664  HB1 SER A 691      31.210  49.000  69.100  1.00  0.00           H
ATOM   1665  HB2 SER A 691      31.100  47.180  69.500  1.00  0.00           H
ATOM   1666  OG  SER A 691      29.390  48.070  68.730  1.00  0.00           O
ATOM   1667  HG1 SER A 691      29.010  47.220  68.970  1.00  0.00           H
ATOM   1668  C   SER A 691      31.130  48.820  66.400  1.00  0.00           C
ATOM   1669  O   SER A 691      30.230  48.470  65.620  1.00  0.00           O
ATOM   1670  N   LEU A 692      31.790  49.980  66.430  1.00  0.00           N
ATOM   1671  HN  LEU A 692      32.540  50.160  67.060  1.00  0.00           H
ATOM   1672  CA  LEU A 692      31.480  51.070  65.440  1.00  0.00           C
ATOM   1673  HA  LEU A 692      30.410  51.210  65.480  1.00  0.00           H
ATOM   1674  CB  LEU A 692      32.240  52.440  65.660  1.00  0.00           C
ATOM   1675  HB1 LEU A 692      33.310  52.200  65.520  1.00  0.00           H
ATOM   1676  HB2 LEU A 692      32.080  52.760  66.710  1.00  0.00           H
ATOM   1677  CG  LEU A 692      31.720  53.530  64.790  1.00  0.00           C
ATOM   1678  HG  LEU A 692      31.630  53.170  63.740  1.00  0.00           H
ATOM   1679  CD1 LEU A 692      30.240  53.970  65.180  1.00  0.00           C
ATOM   1680 HD11 LEU A 692      29.960  54.890  64.640  1.00  0.00           H
ATOM   1681 HD12 LEU A 692      30.150  54.120  66.270  1.00  0.00           H
ATOM   1682 HD13 LEU A 692      29.520  53.190  64.870  1.00  0.00           H
ATOM   1683  CD2 LEU A 692      32.680  54.690  64.970  1.00  0.00           C
ATOM   1684 HD21 LEU A 692      33.760  54.460  64.830  1.00  0.00           H
ATOM   1685 HD22 LEU A 692      32.610  55.180  65.960  1.00  0.00           H
ATOM   1686 HD23 LEU A 692      32.290  55.410  64.220  1.00  0.00           H
ATOM   1687  C   LEU A 692      31.760  50.510  64.030  1.00  0.00           C
ATOM   1688  O   LEU A 692      30.960  50.530  63.110  1.00  0.00           O
ATOM   1689  N   ARG A 693      32.980  50.030  63.850  1.00  0.00           N
ATOM   1690  HN  ARG A 693      33.580  49.980  64.650  1.00  0.00           H
ATOM   1691  CA  ARG A 693      33.590  49.510  62.650  1.00  0.00           C
ATOM   1692  HA  ARG A 693      33.520  50.230  61.850  1.00  0.00           H
ATOM   1693  CB  ARG A 693      35.020  49.020  63.000  1.00  0.00           C
ATOM   1694  HB1 ARG A 693      34.970  48.250  63.800  1.00  0.00           H
ATOM   1695  HB2 ARG A 693      35.510  49.820  63.580  1.00  0.00           H
ATOM   1696  CG  ARG A 693      35.830  48.560  61.820  1.00  0.00           C
ATOM   1697  HG1 ARG A 693      35.930  49.310  61.000  1.00  0.00           H
ATOM   1698  HG2 ARG A 693      35.280  47.670  61.490  1.00  0.00           H
ATOM   1699  CD  ARG A 693      37.210  48.230  62.280  1.00  0.00           C
ATOM   1700  HD1 ARG A 693      37.170  47.680  63.250  1.00  0.00           H
ATOM   1701  HD2 ARG A 693      37.700  49.180  62.560  1.00  0.00           H
ATOM   1702  NE  ARG A 693      38.010  47.500  61.240  1.00  0.00           N
ATOM   1703  HE  ARG A 693      38.710  48.010  60.730  1.00  0.00           H
ATOM   1704  CZ  ARG A 693      37.910  46.230  60.900  1.00  0.00           C
ATOM   1705  NH1 ARG A 693      36.960  45.360  61.280  1.00  0.00           N
ATOM   1706 HH11 ARG A 693      36.260  45.760  61.890  1.00  0.00           H
ATOM   1707 HH12 ARG A 693      36.890  44.500  60.790  1.00  0.00           H
ATOM   1708  NH2 ARG A 693      38.740  45.850  59.970  1.00  0.00           N
ATOM   1709 HH21 ARG A 693      39.400  46.520  59.620  1.00  0.00           H
ATOM   1710 HH22 ARG A 693      38.470  45.030  59.480  1.00  0.00           H
ATOM   1711  C   ARG A 693      32.790  48.420  62.110  1.00  0.00           C
ATOM   1712  O   ARG A 693      32.530  48.360  60.910  1.00  0.00           O
ATOM   1713  N   THR A 694      32.290  47.500  62.930  1.00  0.00           N
ATOM   1714  HN  THR A 694      32.490  47.680  63.880  1.00  0.00           H
ATOM   1715  CA  THR A 694      31.250  46.500  62.490  1.00  0.00           C
ATOM   1716  HA  THR A 694      31.620  45.850  61.730  1.00  0.00           H
ATOM   1717  CB  THR A 694      30.790  45.560  63.700  1.00  0.00           C
ATOM   1718  HB  THR A 694      30.410  46.140  64.560  1.00  0.00           H
ATOM   1719  OG1 THR A 694      31.850  44.790  64.200  1.00  0.00           O
ATOM   1720  HG1 THR A 694      32.430  45.410  64.640  1.00  0.00           H
ATOM   1721  CG2 THR A 694      29.710  44.580  63.120  1.00  0.00           C
ATOM   1722 HG21 THR A 694      28.770  45.070  62.770  1.00  0.00           H
ATOM   1723 HG22 THR A 694      29.450  43.880  63.960  1.00  0.00           H
ATOM   1724 HG23 THR A 694      30.140  43.870  62.390  1.00  0.00           H
ATOM   1725  C   THR A 694      30.000  47.100  61.920  1.00  0.00           C
ATOM   1726  O   THR A 694      29.650  46.750  60.780  1.00  0.00           O
ATOM   1727  N   SER A 695      29.280  48.120  62.490  1.00  0.00           N
ATOM   1728  HN  SER A 695      29.560  48.480  63.380  1.00  0.00           H
ATOM   1729  CA  SER A 695      28.130  48.780  61.940  1.00  0.00           C
ATOM   1730  HA  SER A 695      27.330  48.040  61.900  1.00  0.00           H
ATOM   1731  CB  SER A 695      27.580  49.950  62.860  1.00  0.00           C
ATOM   1732  HB1 SER A 695      26.710  50.470  62.380  1.00  0.00           H
ATOM   1733  HB2 SER A 695      28.480  50.580  62.990  1.00  0.00           H
ATOM   1734  OG  SER A 695      27.310  49.490  64.170  1.00  0.00           O
ATOM   1735  HG1 SER A 695      27.610  50.120  64.820  1.00  0.00           H
ATOM   1736  C   SER A 695      28.460  49.400  60.560  1.00  0.00           C
ATOM   1737  O   SER A 695      27.750  49.240  59.580  1.00  0.00           O
ATOM   1738  N   ILE A 696      29.610  50.140  60.500  1.00  0.00           N
ATOM   1739  HN  ILE A 696      30.100  50.120  61.360  1.00  0.00           H
ATOM   1740  CA  ILE A 696      30.180  50.750  59.230  1.00  0.00           C
ATOM   1741  HA  ILE A 696      29.410  51.420  58.890  1.00  0.00           H
ATOM   1742  CB  ILE A 696      31.340  51.620  59.630  1.00  0.00           C
ATOM   1743  HB  ILE A 696      31.910  51.070  60.410  1.00  0.00           H
ATOM   1744  CG2 ILE A 696      32.240  51.720  58.390  1.00  0.00           C
ATOM   1745 HG21 ILE A 696      31.600  52.040  57.540  1.00  0.00           H
ATOM   1746 HG22 ILE A 696      32.740  50.750  58.160  1.00  0.00           H
ATOM   1747 HG23 ILE A 696      33.030  52.490  58.410  1.00  0.00           H
ATOM   1748  CG1 ILE A 696      30.870  52.900  60.370  1.00  0.00           C
ATOM   1749 HG11 ILE A 696      30.230  52.580  61.200  1.00  0.00           H
ATOM   1750 HG12 ILE A 696      30.210  53.560  59.780  1.00  0.00           H
ATOM   1751  CD  ILE A 696      32.090  53.600  61.070  1.00  0.00           C
ATOM   1752  HD1 ILE A 696      31.730  54.410  61.750  1.00  0.00           H
ATOM   1753  HD2 ILE A 696      32.850  53.970  60.360  1.00  0.00           H
ATOM   1754  HD3 ILE A 696      32.620  52.860  61.720  1.00  0.00           H
ATOM   1755  C   ILE A 696      30.490  49.630  58.190  1.00  0.00           C
ATOM   1756  O   ILE A 696      30.010  49.630  57.090  1.00  0.00           O
ATOM   1757  N   GLY A 697      31.210  48.560  58.490  1.00  0.00           N
ATOM   1758  HN  GLY A 697      31.540  48.660  59.420  1.00  0.00           H
ATOM   1759  CA  GLY A 697      31.370  47.420  57.590  1.00  0.00           C
ATOM   1760  HA1 GLY A 697      31.920  46.730  58.220  1.00  0.00           H
ATOM   1761  HA2 GLY A 697      31.840  47.740  56.680  1.00  0.00           H
ATOM   1762  C   GLY A 697      30.130  46.720  57.160  1.00  0.00           C
ATOM   1763  O   GLY A 697      30.070  46.320  56.000  1.00  0.00           O
ATOM   1764  N   LEU A 698      29.190  46.440  58.080  1.00  0.00           N
ATOM   1765  HN  LEU A 698      29.320  46.650  59.040  1.00  0.00           H
ATOM   1766  CA  LEU A 698      27.890  45.900  57.760  1.00  0.00           C
ATOM   1767  HA  LEU A 698      28.070  45.020  57.160  1.00  0.00           H
ATOM   1768  CB  LEU A 698      27.040  45.630  59.070  1.00  0.00           C
ATOM   1769  HB1 LEU A 698      25.970  45.450  58.810  1.00  0.00           H
ATOM   1770  HB2 LEU A 698      26.950  46.500  59.750  1.00  0.00           H
ATOM   1771  CG  LEU A 698      27.430  44.340  59.840  1.00  0.00           C
ATOM   1772  HG  LEU A 698      28.440  44.680  60.150  1.00  0.00           H
ATOM   1773  CD1 LEU A 698      26.530  44.350  61.090  1.00  0.00           C
ATOM   1774 HD11 LEU A 698      27.000  43.660  61.820  1.00  0.00           H
ATOM   1775 HD12 LEU A 698      25.550  43.910  60.830  1.00  0.00           H
ATOM   1776 HD13 LEU A 698      26.400  45.340  61.600  1.00  0.00           H
ATOM   1777  CD2 LEU A 698      27.470  42.940  59.190  1.00  0.00           C
ATOM   1778 HD21 LEU A 698      27.280  42.210  59.980  1.00  0.00           H
ATOM   1779 HD22 LEU A 698      28.410  42.910  58.580  1.00  0.00           H
ATOM   1780 HD23 LEU A 698      26.610  42.750  58.520  1.00  0.00           H
ATOM   1781  C   LEU A 698      27.130  46.850  56.820  1.00  0.00           C
ATOM   1782  O   LEU A 698      26.640  46.360  55.800  1.00  0.00           O
ATOM   1783  N   TRP A 699      27.060  48.200  56.990  1.00  0.00           N
ATOM   1784  HN  TRP A 699      27.280  48.710  57.810  1.00  0.00           H
ATOM   1785  CA  TRP A 699      26.580  49.110  55.960  1.00  0.00           C
ATOM   1786  HA  TRP A 699      25.610  48.880  55.560  1.00  0.00           H
ATOM   1787  CB  TRP A 699      26.480  50.550  56.620  1.00  0.00           C
ATOM   1788  HB1 TRP A 699      26.470  51.340  55.830  1.00  0.00           H
ATOM   1789  HB2 TRP A 699      27.450  50.610  57.160  1.00  0.00           H
ATOM   1790  CG  TRP A 699      25.340  50.890  57.580  1.00  0.00           C
ATOM   1791  CD1 TRP A 699      25.400  51.330  58.860  1.00  0.00           C
ATOM   1792  HD1 TRP A 699      26.290  51.610  59.400  1.00  0.00           H
ATOM   1793  NE1 TRP A 699      24.140  51.710  59.290  1.00  0.00           N
ATOM   1794  HE1 TRP A 699      23.770  52.060  60.130  1.00  0.00           H
ATOM   1795  CE2 TRP A 699      23.210  51.400  58.300  1.00  0.00           C
ATOM   1796  CD2 TRP A 699      23.940  50.920  57.170  1.00  0.00           C
ATOM   1797  CE3 TRP A 699      23.260  50.540  55.970  1.00  0.00           C
ATOM   1798  HE3 TRP A 699      23.770  50.330  55.060  1.00  0.00           H
ATOM   1799  CZ3 TRP A 699      21.890  50.730  55.990  1.00  0.00           C
ATOM   1800  HZ3 TRP A 699      21.300  50.440  55.130  1.00  0.00           H
ATOM   1801  CZ2 TRP A 699      21.840  51.560  58.260  1.00  0.00           C
ATOM   1802  HZ2 TRP A 699      21.280  52.110  58.990  1.00  0.00           H
ATOM   1803  CH2 TRP A 699      21.220  51.240  57.040  1.00  0.00           C
ATOM   1804  HH2 TRP A 699      20.190  51.510  56.850  1.00  0.00           H
ATOM   1805  C   TRP A 699      27.430  49.240  54.680  1.00  0.00           C
ATOM   1806  O   TRP A 699      26.930  49.260  53.620  1.00  0.00           O
ATOM   1807  N   THR A 700      28.790  49.130  54.730  1.00  0.00           N
ATOM   1808  HN  THR A 700      29.200  49.130  55.650  1.00  0.00           H
ATOM   1809  CA  THR A 700      29.680  49.040  53.560  1.00  0.00           C
ATOM   1810  HA  THR A 700      29.550  49.960  53.010  1.00  0.00           H
ATOM   1811  CB  THR A 700      31.140  48.960  54.040  1.00  0.00           C
ATOM   1812  HB  THR A 700      31.390  48.000  54.530  1.00  0.00           H
ATOM   1813  OG1 THR A 700      31.350  50.100  54.820  1.00  0.00           O
ATOM   1814  HG1 THR A 700      31.180  49.860  55.740  1.00  0.00           H
ATOM   1815  CG2 THR A 700      32.110  49.000  52.840  1.00  0.00           C
ATOM   1816 HG21 THR A 700      33.160  49.300  53.120  1.00  0.00           H
ATOM   1817 HG22 THR A 700      31.870  49.630  51.960  1.00  0.00           H
ATOM   1818 HG23 THR A 700      32.170  48.000  52.380  1.00  0.00           H
ATOM   1819  C   THR A 700      29.360  47.840  52.710  1.00  0.00           C
ATOM   1820  O   THR A 700      29.230  47.930  51.520  1.00  0.00           O
ATOM   1821  N   SER A 701      29.240  46.680  53.330  1.00  0.00           N
ATOM   1822  HN  SER A 701      29.550  46.650  54.270  1.00  0.00           H
ATOM   1823  CA  SER A 701      28.750  45.400  52.700  1.00  0.00           C
ATOM   1824  HA  SER A 701      29.490  45.000  52.030  1.00  0.00           H
ATOM   1825  CB  SER A 701      28.410  44.320  53.880  1.00  0.00           C
ATOM   1826  HB1 SER A 701      27.580  44.620  54.550  1.00  0.00           H
ATOM   1827  HB2 SER A 701      29.320  44.320  54.530  1.00  0.00           H
ATOM   1828  OG  SER A 701      28.180  43.070  53.280  1.00  0.00           O
ATOM   1829  HG1 SER A 701      28.910  42.910  52.670  1.00  0.00           H
ATOM   1830  C   SER A 701      27.580  45.460  51.790  1.00  0.00           C
ATOM   1831  O   SER A 701      27.580  45.230  50.530  1.00  0.00           O
ATOM   1832  N   PHE A 702      26.470  45.940  52.420  1.00  0.00           N
ATOM   1833  HN  PHE A 702      26.480  46.170  53.380  1.00  0.00           H
ATOM   1834  CA  PHE A 702      25.250  46.230  51.790  1.00  0.00           C
ATOM   1835  HA  PHE A 702      24.920  45.340  51.280  1.00  0.00           H
ATOM   1836  CB  PHE A 702      24.240  46.750  52.850  1.00  0.00           C
ATOM   1837  HB1 PHE A 702      24.750  47.610  53.330  1.00  0.00           H
ATOM   1838  HB2 PHE A 702      23.980  45.940  53.550  1.00  0.00           H
ATOM   1839  CG  PHE A 702      23.020  47.380  52.290  1.00  0.00           C
ATOM   1840  CD1 PHE A 702      22.650  48.760  52.540  1.00  0.00           C
ATOM   1841  HD1 PHE A 702      23.350  49.340  53.130  1.00  0.00           H
ATOM   1842  CE1 PHE A 702      21.460  49.300  52.080  1.00  0.00           C
ATOM   1843  HE1 PHE A 702      21.210  50.330  52.300  1.00  0.00           H
ATOM   1844  CZ  PHE A 702      20.570  48.460  51.380  1.00  0.00           C
ATOM   1845  HZ  PHE A 702      19.580  48.750  51.100  1.00  0.00           H
ATOM   1846  CD2 PHE A 702      22.150  46.640  51.470  1.00  0.00           C
ATOM   1847  HD2 PHE A 702      22.430  45.610  51.260  1.00  0.00           H
ATOM   1848  CE2 PHE A 702      20.930  47.130  51.050  1.00  0.00           C
ATOM   1849  HE2 PHE A 702      20.270  46.580  50.390  1.00  0.00           H
ATOM   1850  C   PHE A 702      25.410  47.370  50.720  1.00  0.00           C
ATOM   1851  O   PHE A 702      24.820  47.270  49.640  1.00  0.00           O
ATOM   1852  N   LEU A 703      26.130  48.490  50.950  1.00  0.00           N
ATOM   1853  HN  LEU A 703      26.540  48.650  51.850  1.00  0.00           H
ATOM   1854  CA  LEU A 703      26.510  49.550  49.980  1.00  0.00           C
ATOM   1855  HA  LEU A 703      25.580  49.990  49.640  1.00  0.00           H
ATOM   1856  CB  LEU A 703      27.180  50.820  50.660  1.00  0.00           C
ATOM   1857  HB1 LEU A 703      27.740  51.360  49.860  1.00  0.00           H
ATOM   1858  HB2 LEU A 703      27.990  50.570  51.370  1.00  0.00           H
ATOM   1859  CG  LEU A 703      26.170  51.760  51.330  1.00  0.00           C
ATOM   1860  HG  LEU A 703      25.330  51.150  51.730  1.00  0.00           H
ATOM   1861  CD1 LEU A 703      26.930  52.480  52.500  1.00  0.00           C
ATOM   1862 HD11 LEU A 703      26.210  52.810  53.270  1.00  0.00           H
ATOM   1863 HD12 LEU A 703      27.540  53.290  52.050  1.00  0.00           H
ATOM   1864 HD13 LEU A 703      27.630  51.740  52.930  1.00  0.00           H
ATOM   1865  CD2 LEU A 703      25.660  52.710  50.280  1.00  0.00           C
ATOM   1866 HD21 LEU A 703      24.820  52.380  49.630  1.00  0.00           H
ATOM   1867 HD22 LEU A 703      26.490  53.100  49.660  1.00  0.00           H
ATOM   1868 HD23 LEU A 703      25.370  53.640  50.820  1.00  0.00           H
ATOM   1869  C   LEU A 703      27.300  48.930  48.740  1.00  0.00           C
ATOM   1870  O   LEU A 703      27.020  49.490  47.680  1.00  0.00           O
ATOM   1871  N   CYS A 704      28.160  47.870  48.860  1.00  0.00           N
ATOM   1872  HN  CYS A 704      28.250  47.570  49.800  1.00  0.00           H
ATOM   1873  CA  CYS A 704      28.860  47.210  47.730  1.00  0.00           C
ATOM   1874  HA  CYS A 704      29.300  48.040  47.220  1.00  0.00           H
ATOM   1875  CB  CYS A 704      30.030  46.190  48.110  1.00  0.00           C
ATOM   1876  HB1 CYS A 704      30.380  45.770  47.130  1.00  0.00           H
ATOM   1877  HB2 CYS A 704      29.580  45.400  48.730  1.00  0.00           H
ATOM   1878  SG  CYS A 704      31.340  47.080  49.010  1.00  0.00           S
ATOM   1879  HG1 CYS A 704      30.410  47.440  49.890  1.00  0.00           H
ATOM   1880  C   CYS A 704      27.740  46.460  46.900  1.00  0.00           C
ATOM   1881  O   CYS A 704      27.680  46.430  45.690  1.00  0.00           O
ATOM   1882  N   ILE A 705      26.690  45.810  47.590  1.00  0.00           N
ATOM   1883  HN  ILE A 705      26.670  45.660  48.570  1.00  0.00           H
ATOM   1884  CA  ILE A 705      25.580  45.210  46.810  1.00  0.00           C
ATOM   1885  HA  ILE A 705      25.930  44.450  46.130  1.00  0.00           H
ATOM   1886  CB  ILE A 705      24.620  44.590  47.800  1.00  0.00           C
ATOM   1887  HB  ILE A 705      24.240  45.340  48.520  1.00  0.00           H
ATOM   1888  CG2 ILE A 705      23.420  44.030  47.030  1.00  0.00           C
ATOM   1889 HG21 ILE A 705      22.830  44.790  46.470  1.00  0.00           H
ATOM   1890 HG22 ILE A 705      22.740  43.480  47.740  1.00  0.00           H
ATOM   1891 HG23 ILE A 705      23.840  43.330  46.280  1.00  0.00           H
ATOM   1892  CG1 ILE A 705      25.410  43.410  48.480  1.00  0.00           C
ATOM   1893 HG11 ILE A 705      26.330  43.820  48.960  1.00  0.00           H
ATOM   1894 HG12 ILE A 705      25.760  42.640  47.770  1.00  0.00           H
ATOM   1895  CD  ILE A 705      24.600  42.810  49.600  1.00  0.00           C
ATOM   1896  HD1 ILE A 705      23.580  42.550  49.280  1.00  0.00           H
ATOM   1897  HD2 ILE A 705      24.550  43.550  50.430  1.00  0.00           H
ATOM   1898  HD3 ILE A 705      25.080  41.850  49.900  1.00  0.00           H
ATOM   1899  C   ILE A 705      24.750  46.190  45.960  1.00  0.00           C
ATOM   1900  O   ILE A 705      24.600  45.990  44.770  1.00  0.00           O
ATOM   1901  N   VAL A 706      24.330  47.300  46.550  1.00  0.00           N
ATOM   1902  HN  VAL A 706      24.570  47.350  47.510  1.00  0.00           H
ATOM   1903  CA  VAL A 706      23.510  48.390  46.060  1.00  0.00           C
ATOM   1904  HA  VAL A 706      22.540  48.110  45.690  1.00  0.00           H
ATOM   1905  CB  VAL A 706      23.260  49.390  47.220  1.00  0.00           C
ATOM   1906  HB  VAL A 706      24.230  49.550  47.730  1.00  0.00           H
ATOM   1907  CG1 VAL A 706      22.690  50.780  46.770  1.00  0.00           C
ATOM   1908 HG11 VAL A 706      22.380  51.310  47.690  1.00  0.00           H
ATOM   1909 HG12 VAL A 706      21.740  50.710  46.190  1.00  0.00           H
ATOM   1910 HG13 VAL A 706      23.470  51.440  46.330  1.00  0.00           H
ATOM   1911  CG2 VAL A 706      22.280  48.790  48.340  1.00  0.00           C
ATOM   1912 HG21 VAL A 706      22.670  47.910  48.890  1.00  0.00           H
ATOM   1913 HG22 VAL A 706      21.310  48.510  47.870  1.00  0.00           H
ATOM   1914 HG23 VAL A 706      22.140  49.560  49.130  1.00  0.00           H
ATOM   1915  C   VAL A 706      24.210  49.140  44.910  1.00  0.00           C
ATOM   1916  O   VAL A 706      23.550  49.420  43.940  1.00  0.00           O
ATOM   1917  N   LEU A 707      25.510  49.360  44.930  1.00  0.00           N
ATOM   1918  HN  LEU A 707      26.000  49.140  45.770  1.00  0.00           H
ATOM   1919  CA  LEU A 707      26.400  49.670  43.840  1.00  0.00           C
ATOM   1920  HA  LEU A 707      26.200  50.670  43.500  1.00  0.00           H
ATOM   1921  CB  LEU A 707      27.780  49.740  44.480  1.00  0.00           C
ATOM   1922  HB1 LEU A 707      27.860  48.790  45.050  1.00  0.00           H
ATOM   1923  HB2 LEU A 707      27.820  50.490  45.300  1.00  0.00           H
ATOM   1924  CG  LEU A 707      29.040  50.050  43.610  1.00  0.00           C
ATOM   1925  HG  LEU A 707      29.170  49.240  42.850  1.00  0.00           H
ATOM   1926  CD1 LEU A 707      29.030  51.360  42.740  1.00  0.00           C
ATOM   1927 HD11 LEU A 707      28.910  52.320  43.290  1.00  0.00           H
ATOM   1928 HD12 LEU A 707      28.090  51.360  42.140  1.00  0.00           H
ATOM   1929 HD13 LEU A 707      29.940  51.380  42.100  1.00  0.00           H
ATOM   1930  CD2 LEU A 707      30.280  49.940  44.480  1.00  0.00           C
ATOM   1931 HD21 LEU A 707      31.170  49.990  43.820  1.00  0.00           H
ATOM   1932 HD22 LEU A 707      30.380  48.920  44.910  1.00  0.00           H
ATOM   1933 HD23 LEU A 707      30.290  50.590  45.390  1.00  0.00           H
ATOM   1934  C   LEU A 707      26.550  48.720  42.690  1.00  0.00           C
ATOM   1935  O   LEU A 707      26.300  48.980  41.550  1.00  0.00           O
ATOM   1936  N   VAL A 708      26.640  47.360  43.000  1.00  0.00           N
ATOM   1937  HN  VAL A 708      26.750  47.020  43.930  1.00  0.00           H
ATOM   1938  CA  VAL A 708      26.510  46.300  41.980  1.00  0.00           C
ATOM   1939  HA  VAL A 708      27.220  46.570  41.210  1.00  0.00           H
ATOM   1940  CB  VAL A 708      27.020  45.000  42.620  1.00  0.00           C
ATOM   1941  HB  VAL A 708      26.450  44.720  43.540  1.00  0.00           H
ATOM   1942  CG1 VAL A 708      26.810  43.820  41.600  1.00  0.00           C
ATOM   1943 HG11 VAL A 708      27.630  43.070  41.670  1.00  0.00           H
ATOM   1944 HG12 VAL A 708      26.900  44.190  40.550  1.00  0.00           H
ATOM   1945 HG13 VAL A 708      25.870  43.230  41.720  1.00  0.00           H
ATOM   1946  CG2 VAL A 708      28.550  45.140  42.950  1.00  0.00           C
ATOM   1947 HG21 VAL A 708      29.120  45.420  42.030  1.00  0.00           H
ATOM   1948 HG22 VAL A 708      28.880  44.190  43.410  1.00  0.00           H
ATOM   1949 HG23 VAL A 708      28.650  45.960  43.690  1.00  0.00           H
ATOM   1950  C   VAL A 708      25.190  46.130  41.360  1.00  0.00           C
ATOM   1951  O   VAL A 708      25.070  46.230  40.140  1.00  0.00           O
ATOM   1952  N   ALA A 709      24.110  46.110  42.140  1.00  0.00           N
ATOM   1953  HN  ALA A 709      24.160  46.270  43.130  1.00  0.00           H
ATOM   1954  CA  ALA A 709      22.790  46.240  41.530  1.00  0.00           C
ATOM   1955  HA  ALA A 709      22.750  45.290  41.010  1.00  0.00           H
ATOM   1956  CB  ALA A 709      21.790  46.270  42.660  1.00  0.00           C
ATOM   1957  HB1 ALA A 709      22.010  47.100  43.360  1.00  0.00           H
ATOM   1958  HB2 ALA A 709      21.730  45.400  43.340  1.00  0.00           H
ATOM   1959  HB3 ALA A 709      20.790  46.420  42.220  1.00  0.00           H
ATOM   1960  C   ALA A 709      22.520  47.470  40.630  1.00  0.00           C
ATOM   1961  O   ALA A 709      22.000  47.430  39.510  1.00  0.00           O
ATOM   1962  N   THR A 710      22.930  48.710  41.080  1.00  0.00           N
ATOM   1963  HN  THR A 710      23.420  48.900  41.920  1.00  0.00           H
ATOM   1964  CA  THR A 710      22.670  49.910  40.280  1.00  0.00           C
ATOM   1965  HA  THR A 710      21.630  49.860  39.970  1.00  0.00           H
ATOM   1966  CB  THR A 710      23.010  51.250  40.970  1.00  0.00           C
ATOM   1967  HB  THR A 710      24.110  51.470  41.070  1.00  0.00           H
ATOM   1968  OG1 THR A 710      22.390  51.390  42.240  1.00  0.00           O
ATOM   1969  HG1 THR A 710      22.550  50.630  42.810  1.00  0.00           H
ATOM   1970  CG2 THR A 710      22.360  52.430  40.160  1.00  0.00           C
ATOM   1971 HG21 THR A 710      21.880  53.170  40.820  1.00  0.00           H
ATOM   1972 HG22 THR A 710      21.540  51.980  39.550  1.00  0.00           H
ATOM   1973 HG23 THR A 710      23.070  52.980  39.480  1.00  0.00           H
ATOM   1974  C   THR A 710      23.530  49.940  39.050  1.00  0.00           C
ATOM   1975  O   THR A 710      23.140  50.470  38.040  1.00  0.00           O
ATOM   1976  N   ASP A 711      24.740  49.300  39.190  1.00  0.00           N
ATOM   1977  HN  ASP A 711      25.020  48.970  40.090  1.00  0.00           H
ATOM   1978  CA  ASP A 711      25.620  49.020  38.200  1.00  0.00           C
ATOM   1979  HA  ASP A 711      26.050  48.080  38.470  1.00  0.00           H
ATOM   1980  CB  ASP A 711      24.980  48.690  36.820  1.00  0.00           C
ATOM   1981  HB1 ASP A 711      24.420  49.570  36.460  1.00  0.00           H
ATOM   1982  HB2 ASP A 711      24.250  47.860  36.910  1.00  0.00           H
ATOM   1983  CG  ASP A 711      26.090  48.470  35.810  1.00  0.00           C
ATOM   1984  OD1 ASP A 711      27.170  47.750  36.030  1.00  0.00           O
ATOM   1985  OD2 ASP A 711      25.980  49.080  34.730  1.00  0.00           O
ATOM   1986  C   ASP A 711      26.800  49.960  38.180  1.00  0.00           C
ATOM   1987  O   ASP A 711      26.690  51.110  38.490  1.00  0.00           O
ATOM   1988  N   ALA A 712      28.030  49.560  37.820  1.00  0.00           N
ATOM   1989  HN  ALA A 712      28.120  48.750  37.230  1.00  0.00           H
ATOM   1990  CA  ALA A 712      29.120  50.440  37.830  1.00  0.00           C
ATOM   1991  HA  ALA A 712      28.920  51.430  38.240  1.00  0.00           H
ATOM   1992  CB  ALA A 712      30.230  49.910  38.750  1.00  0.00           C
ATOM   1993  HB1 ALA A 712      29.770  49.660  39.730  1.00  0.00           H
ATOM   1994  HB2 ALA A 712      31.020  50.690  38.850  1.00  0.00           H
ATOM   1995  HB3 ALA A 712      30.780  49.020  38.360  1.00  0.00           H
ATOM   1996  C   ALA A 712      29.690  50.750  36.470  1.00  0.00           C
ATOM   1997  O   ALA A 712      30.580  51.550  36.260  1.00  0.00           O
ATOM   1998  N   SER A 713      29.120  50.230  35.390  1.00  0.00           N
ATOM   1999  HN  SER A 713      28.430  49.550  35.640  1.00  0.00           H
ATOM   2000  CA  SER A 713      29.720  50.230  34.020  1.00  0.00           C
ATOM   2001  HA  SER A 713      30.690  49.770  34.190  1.00  0.00           H
ATOM   2002  CB  SER A 713      29.000  49.310  32.930  1.00  0.00           C
ATOM   2003  HB1 SER A 713      29.730  49.040  32.150  1.00  0.00           H
ATOM   2004  HB2 SER A 713      28.190  49.830  32.370  1.00  0.00           H
ATOM   2005  OG  SER A 713      28.380  48.180  33.460  1.00  0.00           O
ATOM   2006  HG1 SER A 713      27.800  48.530  34.130  1.00  0.00           H
ATOM   2007  C   SER A 713      29.890  51.620  33.390  1.00  0.00           C
ATOM   2008  O   SER A 713      30.750  51.870  32.500  1.00  0.00           O
ATOM   2009  N   SER A 714      28.890  52.500  33.750  1.00  0.00           N
ATOM   2010  HN  SER A 714      28.170  52.290  34.400  1.00  0.00           H
ATOM   2011  CA  SER A 714      28.940  53.950  33.400  1.00  0.00           C
ATOM   2012  HA  SER A 714      29.650  54.040  32.580  1.00  0.00           H
ATOM   2013  CB  SER A 714      27.590  54.510  32.990  1.00  0.00           C
ATOM   2014  HB1 SER A 714      27.760  55.570  32.720  1.00  0.00           H
ATOM   2015  HB2 SER A 714      26.960  54.500  33.900  1.00  0.00           H
ATOM   2016  OG  SER A 714      27.050  53.820  31.800  1.00  0.00           O
ATOM   2017  HG1 SER A 714      26.740  52.950  32.060  1.00  0.00           H
ATOM   2018  C   SER A 714      29.540  54.820  34.590  1.00  0.00           C
ATOM   2019  O   SER A 714      29.920  56.000  34.390  1.00  0.00           O
ATOM   2020  N   LEU A 715      29.770  54.230  35.810  1.00  0.00           N
ATOM   2021  HN  LEU A 715      29.580  53.260  35.970  1.00  0.00           H
ATOM   2022  CA  LEU A 715      30.350  54.980  36.870  1.00  0.00           C
ATOM   2023  HA  LEU A 715      29.940  55.970  36.840  1.00  0.00           H
ATOM   2024  CB  LEU A 715      29.940  54.330  38.190  1.00  0.00           C
ATOM   2025  HB1 LEU A 715      30.090  53.230  38.170  1.00  0.00           H
ATOM   2026  HB2 LEU A 715      28.830  54.280  38.210  1.00  0.00           H
ATOM   2027  CG  LEU A 715      30.500  54.880  39.470  1.00  0.00           C
ATOM   2028  HG  LEU A 715      31.600  54.910  39.540  1.00  0.00           H
ATOM   2029  CD1 LEU A 715      30.030  56.330  39.780  1.00  0.00           C
ATOM   2030 HD11 LEU A 715      29.010  56.320  40.220  1.00  0.00           H
ATOM   2031 HD12 LEU A 715      29.970  56.960  38.870  1.00  0.00           H
ATOM   2032 HD13 LEU A 715      30.700  56.640  40.620  1.00  0.00           H
ATOM   2033  CD2 LEU A 715      29.990  53.940  40.610  1.00  0.00           C
ATOM   2034 HD21 LEU A 715      30.150  52.850  40.470  1.00  0.00           H
ATOM   2035 HD22 LEU A 715      28.900  54.110  40.770  1.00  0.00           H
ATOM   2036 HD23 LEU A 715      30.630  54.120  41.500  1.00  0.00           H
ATOM   2037  C   LEU A 715      31.860  55.100  36.790  1.00  0.00           C
ATOM   2038  O   LEU A 715      32.460  56.060  37.230  1.00  0.00           O
ATOM   2039  N   VAL A 716      32.490  54.170  35.960  1.00  0.00           N
ATOM   2040  HN  VAL A 716      31.990  53.390  35.620  1.00  0.00           H
ATOM   2041  CA  VAL A 716      33.910  54.230  35.550  1.00  0.00           C
ATOM   2042  HA  VAL A 716      34.480  54.570  36.410  1.00  0.00           H
ATOM   2043  CB  VAL A 716      34.570  52.880  35.320  1.00  0.00           C
ATOM   2044  HB  VAL A 716      35.650  53.020  35.120  1.00  0.00           H
ATOM   2045  CG1 VAL A 716      34.480  52.150  36.630  1.00  0.00           C
ATOM   2046 HG11 VAL A 716      34.920  51.130  36.520  1.00  0.00           H
ATOM   2047 HG12 VAL A 716      33.470  52.110  37.080  1.00  0.00           H
ATOM   2048 HG13 VAL A 716      35.120  52.690  37.360  1.00  0.00           H
ATOM   2049  CG2 VAL A 716      34.020  52.090  34.170  1.00  0.00           C
ATOM   2050 HG21 VAL A 716      32.990  51.690  34.330  1.00  0.00           H
ATOM   2051 HG22 VAL A 716      34.750  51.300  33.920  1.00  0.00           H
ATOM   2052 HG23 VAL A 716      33.970  52.780  33.300  1.00  0.00           H
ATOM   2053  C   VAL A 716      34.160  55.230  34.360  1.00  0.00           C
ATOM   2054  O   VAL A 716      35.310  55.600  33.960  1.00  0.00           O
ATOM   2055  N   CYS A 717      33.140  55.710  33.780  1.00  0.00           N
ATOM   2056  HN  CYS A 717      32.230  55.420  34.030  1.00  0.00           H
ATOM   2057  CA  CYS A 717      33.200  56.780  32.780  1.00  0.00           C
ATOM   2058  HA  CYS A 717      33.990  56.570  32.060  1.00  0.00           H
ATOM   2059  CB  CYS A 717      31.930  56.860  31.900  1.00  0.00           C
ATOM   2060  HB1 CYS A 717      31.990  57.710  31.190  1.00  0.00           H
ATOM   2061  HB2 CYS A 717      31.050  57.060  32.550  1.00  0.00           H
ATOM   2062  SG  CYS A 717      31.510  55.360  31.030  1.00  0.00           S
ATOM   2063  HG1 CYS A 717      32.430  55.430  30.090  1.00  0.00           H
ATOM   2064  C   CYS A 717      33.490  58.100  33.340  1.00  0.00           C
ATOM   2065  O   CYS A 717      33.990  58.970  32.610  1.00  0.00           O
ATOM   2066  N   TYR A 718      33.390  58.240  34.750  1.00  0.00           N
ATOM   2067  HN  TYR A 718      32.940  57.520  35.260  1.00  0.00           H
ATOM   2068  CA  TYR A 718      33.700  59.420  35.500  1.00  0.00           C
ATOM   2069  HA  TYR A 718      33.730  60.230  34.790  1.00  0.00           H
ATOM   2070  CB  TYR A 718      32.720  59.730  36.650  1.00  0.00           C
ATOM   2071  HB1 TYR A 718      32.940  60.650  37.230  1.00  0.00           H
ATOM   2072  HB2 TYR A 718      32.690  58.860  37.350  1.00  0.00           H
ATOM   2073  CG  TYR A 718      31.340  59.910  36.110  1.00  0.00           C
ATOM   2074  CD1 TYR A 718      31.180  60.970  35.220  1.00  0.00           C
ATOM   2075  HD1 TYR A 718      32.000  61.620  34.980  1.00  0.00           H
ATOM   2076  CE1 TYR A 718      29.940  61.170  34.550  1.00  0.00           C
ATOM   2077  HE1 TYR A 718      29.860  61.950  33.800  1.00  0.00           H
ATOM   2078  CZ  TYR A 718      28.880  60.280  34.790  1.00  0.00           C
ATOM   2079  OH  TYR A 718      27.580  60.510  34.220  1.00  0.00           O
ATOM   2080  HH  TYR A 718      27.710  61.240  33.610  1.00  0.00           H
ATOM   2081  CD2 TYR A 718      30.340  58.970  36.340  1.00  0.00           C
ATOM   2082  HD2 TYR A 718      30.450  58.150  37.030  1.00  0.00           H
ATOM   2083  CE2 TYR A 718      29.010  59.300  35.850  1.00  0.00           C
ATOM   2084  HE2 TYR A 718      28.150  58.700  36.070  1.00  0.00           H
ATOM   2085  C   TYR A 718      35.030  59.230  36.250  1.00  0.00           C
ATOM   2086  O   TYR A 718      35.320  60.040  37.160  1.00  0.00           O
ATOM   2087  N   ILE A 719      35.730  58.210  35.780  1.00  0.00           N
ATOM   2088  HN  ILE A 719      35.440  57.710  34.960  1.00  0.00           H
ATOM   2089  CA  ILE A 719      36.940  57.810  36.510  1.00  0.00           C
ATOM   2090  HA  ILE A 719      37.360  58.380  37.320  1.00  0.00           H
ATOM   2091  CB  ILE A 719      36.790  56.460  37.220  1.00  0.00           C
ATOM   2092  HB  ILE A 719      36.360  55.810  36.440  1.00  0.00           H
ATOM   2093  CG2 ILE A 719      38.030  55.870  37.880  1.00  0.00           C
ATOM   2094 HG21 ILE A 719      37.660  55.090  38.590  1.00  0.00           H
ATOM   2095 HG22 ILE A 719      38.530  56.630  38.520  1.00  0.00           H
ATOM   2096 HG23 ILE A 719      38.760  55.440  37.160  1.00  0.00           H
ATOM   2097  CG1 ILE A 719      35.590  56.500  38.200  1.00  0.00           C
ATOM   2098 HG11 ILE A 719      35.380  55.440  38.410  1.00  0.00           H
ATOM   2099 HG12 ILE A 719      34.740  56.930  37.620  1.00  0.00           H
ATOM   2100  CD  ILE A 719      35.780  57.280  39.530  1.00  0.00           C
ATOM   2101  HD1 ILE A 719      36.730  57.070  40.060  1.00  0.00           H
ATOM   2102  HD2 ILE A 719      34.950  56.950  40.180  1.00  0.00           H
ATOM   2103  HD3 ILE A 719      35.690  58.380  39.400  1.00  0.00           H
ATOM   2104  C   ILE A 719      38.040  57.590  35.510  1.00  0.00           C
ATOM   2105  O   ILE A 719      37.840  56.960  34.450  1.00  0.00           O
ATOM   2106  N   THR A 720      39.240  58.160  35.780  1.00  0.00           N
ATOM   2107  HN  THR A 720      39.480  58.610  36.630  1.00  0.00           H
ATOM   2108  CA  THR A 720      40.080  58.440  34.580  1.00  0.00           C
ATOM   2109  HA  THR A 720      40.050  57.490  34.080  1.00  0.00           H
ATOM   2110  CB  THR A 720      39.700  59.670  33.660  1.00  0.00           C
ATOM   2111  HB  THR A 720      40.160  59.460  32.680  1.00  0.00           H
ATOM   2112  OG1 THR A 720      40.290  60.920  34.080  1.00  0.00           O
ATOM   2113  HG1 THR A 720      40.410  61.420  33.260  1.00  0.00           H
ATOM   2114  CG2 THR A 720      38.240  60.010  33.590  1.00  0.00           C
ATOM   2115 HG21 THR A 720      37.660  59.170  33.150  1.00  0.00           H
ATOM   2116 HG22 THR A 720      38.070  60.920  32.970  1.00  0.00           H
ATOM   2117 HG23 THR A 720      37.700  60.240  34.540  1.00  0.00           H
ATOM   2118  C   THR A 720      41.450  58.540  35.080  1.00  0.00           C
ATOM   2119  O   THR A 720      41.520  58.610  36.280  1.00  0.00           O
ATOM   2120  N   ARG A 721      42.560  58.570  34.280  1.00  0.00           N
ATOM   2121  HN  ARG A 721      42.480  58.550  33.300  1.00  0.00           H
ATOM   2122  CA  ARG A 721      43.970  58.580  34.760  1.00  0.00           C
ATOM   2123  HA  ARG A 721      44.200  57.720  35.370  1.00  0.00           H
ATOM   2124  CB  ARG A 721      45.000  58.460  33.610  1.00  0.00           C
ATOM   2125  HB1 ARG A 721      46.000  58.750  33.980  1.00  0.00           H
ATOM   2126  HB2 ARG A 721      44.850  59.270  32.860  1.00  0.00           H
ATOM   2127  CG  ARG A 721      44.950  57.210  32.850  1.00  0.00           C
ATOM   2128  HG1 ARG A 721      45.820  57.030  32.180  1.00  0.00           H
ATOM   2129  HG2 ARG A 721      44.090  57.280  32.150  1.00  0.00           H
ATOM   2130  CD  ARG A 721      44.890  55.980  33.700  1.00  0.00           C
ATOM   2131  HD1 ARG A 721      44.770  55.160  32.960  1.00  0.00           H
ATOM   2132  HD2 ARG A 721      44.050  56.040  34.430  1.00  0.00           H
ATOM   2133  NE  ARG A 721      46.220  55.860  34.350  1.00  0.00           N
ATOM   2134  HE  ARG A 721      46.990  56.470  34.100  1.00  0.00           H
ATOM   2135  CZ  ARG A 721      46.420  55.050  35.390  1.00  0.00           C
ATOM   2136  NH1 ARG A 721      45.440  54.420  36.020  1.00  0.00           N
ATOM   2137 HH11 ARG A 721      44.460  54.610  35.940  1.00  0.00           H
ATOM   2138 HH12 ARG A 721      45.710  53.860  36.800  1.00  0.00           H
ATOM   2139  NH2 ARG A 721      47.640  54.890  35.920  1.00  0.00           N
ATOM   2140 HH21 ARG A 721      48.410  55.260  35.390  1.00  0.00           H
ATOM   2141 HH22 ARG A 721      47.530  54.330  36.740  1.00  0.00           H
ATOM   2142  C   ARG A 721      44.290  59.700  35.750  1.00  0.00           C
ATOM   2143  O   ARG A 721      44.920  59.450  36.760  1.00  0.00           O
ATOM   2144  N   PHE A 722      43.760  60.930  35.470  1.00  0.00           N
ATOM   2145  HN  PHE A 722      43.250  61.060  34.630  1.00  0.00           H
ATOM   2146  CA  PHE A 722      43.920  62.070  36.370  1.00  0.00           C
ATOM   2147  HA  PHE A 722      44.930  62.460  36.330  1.00  0.00           H
ATOM   2148  CB  PHE A 722      42.970  63.200  35.960  1.00  0.00           C
ATOM   2149  HB1 PHE A 722      41.900  62.920  35.890  1.00  0.00           H
ATOM   2150  HB2 PHE A 722      43.230  63.420  34.910  1.00  0.00           H
ATOM   2151  CG  PHE A 722      43.070  64.480  36.800  1.00  0.00           C
ATOM   2152  CD1 PHE A 722      43.970  65.480  36.380  1.00  0.00           C
ATOM   2153  HD1 PHE A 722      44.670  65.340  35.580  1.00  0.00           H
ATOM   2154  CE1 PHE A 722      44.090  66.670  37.100  1.00  0.00           C
ATOM   2155  HE1 PHE A 722      44.760  67.440  36.730  1.00  0.00           H
ATOM   2156  CZ  PHE A 722      43.190  66.930  38.180  1.00  0.00           C
ATOM   2157  HZ  PHE A 722      43.240  67.850  38.740  1.00  0.00           H
ATOM   2158  CD2 PHE A 722      42.150  64.730  37.810  1.00  0.00           C
ATOM   2159  HD2 PHE A 722      41.370  64.030  38.080  1.00  0.00           H
ATOM   2160  CE2 PHE A 722      42.260  65.910  38.560  1.00  0.00           C
ATOM   2161  HE2 PHE A 722      41.530  66.070  39.340  1.00  0.00           H
ATOM   2162  C   PHE A 722      43.550  61.790  37.860  1.00  0.00           C
ATOM   2163  O   PHE A 722      44.350  61.930  38.750  1.00  0.00           O
ATOM   2164  N   THR A 723      42.320  61.310  38.150  1.00  0.00           N
ATOM   2165  HN  THR A 723      41.600  61.230  37.470  1.00  0.00           H
ATOM   2166  CA  THR A 723      41.950  61.000  39.530  1.00  0.00           C
ATOM   2167  HA  THR A 723      42.280  61.770  40.200  1.00  0.00           H
ATOM   2168  CB  THR A 723      40.400  60.780  39.710  1.00  0.00           C
ATOM   2169  HB  THR A 723      40.060  59.990  39.010  1.00  0.00           H
ATOM   2170  OG1 THR A 723      39.860  62.090  39.460  1.00  0.00           O
ATOM   2171  HG1 THR A 723      39.810  62.250  38.520  1.00  0.00           H
ATOM   2172  CG2 THR A 723      39.970  60.510  41.130  1.00  0.00           C
ATOM   2173 HG21 THR A 723      38.880  60.350  41.160  1.00  0.00           H
ATOM   2174 HG22 THR A 723      40.150  61.340  41.870  1.00  0.00           H
ATOM   2175 HG23 THR A 723      40.410  59.540  41.430  1.00  0.00           H
ATOM   2176  C   THR A 723      42.580  59.700  40.060  1.00  0.00           C
ATOM   2177  O   THR A 723      42.900  59.600  41.240  1.00  0.00           O
ATOM   2178  N   GLU A 724      42.810  58.650  39.200  1.00  0.00           N
ATOM   2179  HN  GLU A 724      42.460  58.750  38.270  1.00  0.00           H
ATOM   2180  CA  GLU A 724      43.540  57.430  39.490  1.00  0.00           C
ATOM   2181  HA  GLU A 724      43.100  56.850  40.290  1.00  0.00           H
ATOM   2182  CB  GLU A 724      43.550  56.410  38.340  1.00  0.00           C
ATOM   2183  HB1 GLU A 724      44.340  55.640  38.520  1.00  0.00           H
ATOM   2184  HB2 GLU A 724      43.680  56.860  37.340  1.00  0.00           H
ATOM   2185  CG  GLU A 724      42.150  55.770  38.220  1.00  0.00           C
ATOM   2186  HG1 GLU A 724      41.370  56.560  38.170  1.00  0.00           H
ATOM   2187  HG2 GLU A 724      41.870  55.060  39.040  1.00  0.00           H
ATOM   2188  CD  GLU A 724      41.930  55.000  36.920  1.00  0.00           C
ATOM   2189  OE1 GLU A 724      42.820  54.880  36.100  1.00  0.00           O
ATOM   2190  OE2 GLU A 724      40.780  54.380  36.830  1.00  0.00           O
ATOM   2191  C   GLU A 724      44.980  57.650  39.990  1.00  0.00           C
ATOM   2192  O   GLU A 724      45.300  57.290  41.120  1.00  0.00           O
ATOM   2193  N   GLU A 725      45.860  58.310  39.140  1.00  0.00           N
ATOM   2194  HN  GLU A 725      45.590  58.650  38.240  1.00  0.00           H
ATOM   2195  CA  GLU A 725      47.230  58.680  39.540  1.00  0.00           C
ATOM   2196  HA  GLU A 725      47.590  57.700  39.840  1.00  0.00           H
ATOM   2197  CB  GLU A 725      48.090  59.110  38.320  1.00  0.00           C
ATOM   2198  HB1 GLU A 725      49.070  59.190  38.830  1.00  0.00           H
ATOM   2199  HB2 GLU A 725      47.820  60.130  37.970  1.00  0.00           H
ATOM   2200  CG  GLU A 725      48.220  58.060  37.200  1.00  0.00           C
ATOM   2201  HG1 GLU A 725      47.240  57.800  36.750  1.00  0.00           H
ATOM   2202  HG2 GLU A 725      48.790  57.190  37.590  1.00  0.00           H
ATOM   2203  CD  GLU A 725      49.090  58.540  36.080  1.00  0.00           C
ATOM   2204  OE1 GLU A 725      50.260  58.900  36.270  1.00  0.00           O
ATOM   2205  OE2 GLU A 725      48.500  58.610  34.930  1.00  0.00           O
ATOM   2206  C   GLU A 725      47.370  59.750  40.660  1.00  0.00           C
ATOM   2207  O   GLU A 725      48.420  59.810  41.300  1.00  0.00           O
ATOM   2208  N   ALA A 726      46.290  60.580  40.800  1.00  0.00           N
ATOM   2209  HN  ALA A 726      45.480  60.590  40.210  1.00  0.00           H
ATOM   2210  CA  ALA A 726      46.300  61.610  41.830  1.00  0.00           C
ATOM   2211  HA  ALA A 726      47.230  62.150  41.780  1.00  0.00           H
ATOM   2212  CB  ALA A 726      45.160  62.580  41.500  1.00  0.00           C
ATOM   2213  HB1 ALA A 726      44.850  63.170  42.400  1.00  0.00           H
ATOM   2214  HB2 ALA A 726      44.250  61.980  41.280  1.00  0.00           H
ATOM   2215  HB3 ALA A 726      45.390  63.220  40.630  1.00  0.00           H
ATOM   2216  C   ALA A 726      46.040  61.030  43.210  1.00  0.00           C
ATOM   2217  O   ALA A 726      46.720  61.270  44.180  1.00  0.00           O
ATOM   2218  N   PHE A 727      45.080  60.080  43.310  1.00  0.00           N
ATOM   2219  HN  PHE A 727      44.360  59.950  42.630  1.00  0.00           H
ATOM   2220  CA  PHE A 727      44.810  59.310  44.480  1.00  0.00           C
ATOM   2221  HA  PHE A 727      44.740  59.890  45.390  1.00  0.00           H
ATOM   2222  CB  PHE A 727      43.490  58.530  44.420  1.00  0.00           C
ATOM   2223  HB1 PHE A 727      43.510  57.780  43.600  1.00  0.00           H
ATOM   2224  HB2 PHE A 727      42.720  59.310  44.250  1.00  0.00           H
ATOM   2225  CG  PHE A 727      43.060  57.860  45.710  1.00  0.00           C
ATOM   2226  CD1 PHE A 727      42.830  56.490  45.820  1.00  0.00           C
ATOM   2227  HD1 PHE A 727      43.180  55.800  45.060  1.00  0.00           H
ATOM   2228  CE1 PHE A 727      42.050  55.900  46.800  1.00  0.00           C
ATOM   2229  HE1 PHE A 727      41.840  54.830  46.790  1.00  0.00           H
ATOM   2230  CZ  PHE A 727      41.710  56.650  47.960  1.00  0.00           C
ATOM   2231  HZ  PHE A 727      41.110  56.280  48.770  1.00  0.00           H
ATOM   2232  CD2 PHE A 727      42.600  58.640  46.790  1.00  0.00           C
ATOM   2233  HD2 PHE A 727      42.570  59.710  46.760  1.00  0.00           H
ATOM   2234  CE2 PHE A 727      41.970  58.030  47.900  1.00  0.00           C
ATOM   2235  HE2 PHE A 727      41.570  58.720  48.620  1.00  0.00           H
ATOM   2236  C   PHE A 727      45.990  58.390  44.810  1.00  0.00           C
ATOM   2237  O   PHE A 727      46.330  58.290  45.970  1.00  0.00           O
ATOM   2238  N   ALA A 728      46.630  57.700  43.830  1.00  0.00           N
ATOM   2239  HN  ALA A 728      46.280  57.730  42.890  1.00  0.00           H
ATOM   2240  CA  ALA A 728      47.820  56.870  43.990  1.00  0.00           C
ATOM   2241  HA  ALA A 728      47.660  56.100  44.720  1.00  0.00           H
ATOM   2242  CB  ALA A 728      48.160  56.280  42.590  1.00  0.00           C
ATOM   2243  HB1 ALA A 728      47.240  55.820  42.200  1.00  0.00           H
ATOM   2244  HB2 ALA A 728      49.030  55.590  42.640  1.00  0.00           H
ATOM   2245  HB3 ALA A 728      48.420  57.100  41.880  1.00  0.00           H
ATOM   2246  C   ALA A 728      48.920  57.730  44.560  1.00  0.00           C
ATOM   2247  O   ALA A 728      49.600  57.360  45.580  1.00  0.00           O
ATOM   2248  N   ALA A 729      49.180  58.880  43.880  1.00  0.00           N
ATOM   2249  HN  ALA A 729      48.720  59.160  43.040  1.00  0.00           H
ATOM   2250  CA  ALA A 729      50.250  59.810  44.250  1.00  0.00           C
ATOM   2251  HA  ALA A 729      51.130  59.210  44.090  1.00  0.00           H
ATOM   2252  CB  ALA A 729      50.250  61.030  43.280  1.00  0.00           C
ATOM   2253  HB1 ALA A 729      49.220  61.450  43.410  1.00  0.00           H
ATOM   2254  HB2 ALA A 729      50.450  60.780  42.220  1.00  0.00           H
ATOM   2255  HB3 ALA A 729      51.060  61.740  43.560  1.00  0.00           H
ATOM   2256  C   ALA A 729      50.150  60.230  45.710  1.00  0.00           C
ATOM   2257  O   ALA A 729      51.150  60.240  46.430  1.00  0.00           O
ATOM   2258  N   LEU A 730      48.900  60.590  46.170  1.00  0.00           N
ATOM   2259  HN  LEU A 730      48.230  60.630  45.440  1.00  0.00           H
ATOM   2260  CA  LEU A 730      48.490  60.920  47.550  1.00  0.00           C
ATOM   2261  HA  LEU A 730      49.150  61.740  47.810  1.00  0.00           H
ATOM   2262  CB  LEU A 730      47.010  61.340  47.550  1.00  0.00           C
ATOM   2263  HB1 LEU A 730      46.440  60.500  47.100  1.00  0.00           H
ATOM   2264  HB2 LEU A 730      46.920  62.260  46.940  1.00  0.00           H
ATOM   2265  CG  LEU A 730      46.340  61.630  48.920  1.00  0.00           C
ATOM   2266  HG  LEU A 730      46.280  60.610  49.350  1.00  0.00           H
ATOM   2267  CD1 LEU A 730      47.040  62.590  49.850  1.00  0.00           C
ATOM   2268 HD11 LEU A 730      46.780  63.630  49.560  1.00  0.00           H
ATOM   2269 HD12 LEU A 730      48.140  62.440  49.790  1.00  0.00           H
ATOM   2270 HD13 LEU A 730      46.720  62.380  50.890  1.00  0.00           H
ATOM   2271  CD2 LEU A 730      44.910  62.130  48.770  1.00  0.00           C
ATOM   2272 HD21 LEU A 730      44.910  63.000  48.070  1.00  0.00           H
ATOM   2273 HD22 LEU A 730      44.360  62.260  49.730  1.00  0.00           H
ATOM   2274 HD23 LEU A 730      44.410  61.280  48.280  1.00  0.00           H
ATOM   2275  C   LEU A 730      48.840  59.830  48.550  1.00  0.00           C
ATOM   2276  O   LEU A 730      49.440  60.140  49.530  1.00  0.00           O
ATOM   2277  N   ILE A 731      48.550  58.530  48.280  1.00  0.00           N
ATOM   2278  HN  ILE A 731      47.850  58.360  47.580  1.00  0.00           H
ATOM   2279  CA  ILE A 731      48.860  57.460  49.130  1.00  0.00           C
ATOM   2280  HA  ILE A 731      48.680  57.720  50.150  1.00  0.00           H
ATOM   2281  CB  ILE A 731      47.900  56.230  48.840  1.00  0.00           C
ATOM   2282  HB  ILE A 731      47.680  56.270  47.750  1.00  0.00           H
ATOM   2283  CG2 ILE A 731      48.590  54.880  48.930  1.00  0.00           C
ATOM   2284 HG21 ILE A 731      49.320  54.850  49.760  1.00  0.00           H
ATOM   2285 HG22 ILE A 731      49.040  54.580  47.950  1.00  0.00           H
ATOM   2286 HG23 ILE A 731      47.820  54.080  49.080  1.00  0.00           H
ATOM   2287  CG1 ILE A 731      46.470  56.290  49.490  1.00  0.00           C
ATOM   2288 HG11 ILE A 731      45.880  55.540  48.920  1.00  0.00           H
ATOM   2289 HG12 ILE A 731      46.130  57.320  49.260  1.00  0.00           H
ATOM   2290  CD  ILE A 731      46.470  55.920  50.980  1.00  0.00           C
ATOM   2291  HD1 ILE A 731      46.610  54.860  51.280  1.00  0.00           H
ATOM   2292  HD2 ILE A 731      45.480  56.260  51.390  1.00  0.00           H
ATOM   2293  HD3 ILE A 731      47.240  56.480  51.530  1.00  0.00           H
ATOM   2294  C   ILE A 731      50.410  57.180  49.190  1.00  0.00           C
ATOM   2295  O   ILE A 731      50.950  56.810  50.190  1.00  0.00           O
ATOM   2296  N   CYS A 732      51.110  57.330  48.090  1.00  0.00           N
ATOM   2297  HN  CYS A 732      50.670  57.610  47.250  1.00  0.00           H
ATOM   2298  CA  CYS A 732      52.540  57.020  48.040  1.00  0.00           C
ATOM   2299  HA  CYS A 732      52.710  56.000  48.390  1.00  0.00           H
ATOM   2300  CB  CYS A 732      53.140  57.120  46.620  1.00  0.00           C
ATOM   2301  HB1 CYS A 732      54.240  56.960  46.670  1.00  0.00           H
ATOM   2302  HB2 CYS A 732      52.970  58.130  46.190  1.00  0.00           H
ATOM   2303  SG  CYS A 732      52.350  55.880  45.480  1.00  0.00           S
ATOM   2304  HG1 CYS A 732      51.140  56.320  45.770  1.00  0.00           H
ATOM   2305  C   CYS A 732      53.360  57.940  48.830  1.00  0.00           C
ATOM   2306  O   CYS A 732      54.340  57.560  49.500  1.00  0.00           O
ATOM   2307  N   ILE A 733      52.860  59.240  49.020  1.00  0.00           N
ATOM   2308  HN  ILE A 733      52.030  59.530  48.550  1.00  0.00           H
ATOM   2309  CA  ILE A 733      53.720  60.180  49.750  1.00  0.00           C
ATOM   2310  HA  ILE A 733      54.750  59.850  49.670  1.00  0.00           H
ATOM   2311  CB  ILE A 733      53.780  61.590  49.120  1.00  0.00           C
ATOM   2312  HB  ILE A 733      52.780  62.070  49.210  1.00  0.00           H
ATOM   2313  CG2 ILE A 733      54.720  62.570  49.860  1.00  0.00           C
ATOM   2314 HG21 ILE A 733      55.720  62.070  49.870  1.00  0.00           H
ATOM   2315 HG22 ILE A 733      54.500  62.770  50.920  1.00  0.00           H
ATOM   2316 HG23 ILE A 733      54.740  63.430  49.170  1.00  0.00           H
ATOM   2317  CG1 ILE A 733      54.160  61.560  47.600  1.00  0.00           C
ATOM   2318 HG11 ILE A 733      54.150  62.630  47.320  1.00  0.00           H
ATOM   2319 HG12 ILE A 733      53.360  61.050  47.020  1.00  0.00           H
ATOM   2320  CD  ILE A 733      55.520  60.970  47.350  1.00  0.00           C
ATOM   2321  HD1 ILE A 733      56.300  61.580  47.840  1.00  0.00           H
ATOM   2322  HD2 ILE A 733      55.700  60.890  46.260  1.00  0.00           H
ATOM   2323  HD3 ILE A 733      55.560  59.910  47.730  1.00  0.00           H
ATOM   2324  C   ILE A 733      53.360  60.170  51.240  1.00  0.00           C
ATOM   2325  O   ILE A 733      54.170  60.380  52.130  1.00  0.00           O
ATOM   2326  N   ILE A 734      52.080  59.850  51.600  1.00  0.00           N
ATOM   2327  HN  ILE A 734      51.340  59.810  50.940  1.00  0.00           H
ATOM   2328  CA  ILE A 734      51.720  59.390  52.950  1.00  0.00           C
ATOM   2329  HA  ILE A 734      51.940  60.180  53.650  1.00  0.00           H
ATOM   2330  CB  ILE A 734      50.170  59.130  52.920  1.00  0.00           C
ATOM   2331  HB  ILE A 734      49.860  58.440  52.110  1.00  0.00           H
ATOM   2332  CG2 ILE A 734      49.740  58.410  54.260  1.00  0.00           C
ATOM   2333 HG21 ILE A 734      50.120  57.380  54.390  1.00  0.00           H
ATOM   2334 HG22 ILE A 734      48.630  58.390  54.400  1.00  0.00           H
ATOM   2335 HG23 ILE A 734      50.100  58.970  55.150  1.00  0.00           H
ATOM   2336  CG1 ILE A 734      49.400  60.450  52.670  1.00  0.00           C
ATOM   2337 HG11 ILE A 734      48.300  60.240  52.570  1.00  0.00           H
ATOM   2338 HG12 ILE A 734      49.810  61.020  51.810  1.00  0.00           H
ATOM   2339  CD  ILE A 734      49.360  61.330  53.930  1.00  0.00           C
ATOM   2340  HD1 ILE A 734      48.790  62.230  53.610  1.00  0.00           H
ATOM   2341  HD2 ILE A 734      50.310  61.640  54.390  1.00  0.00           H
ATOM   2342  HD3 ILE A 734      48.760  61.040  54.820  1.00  0.00           H
ATOM   2343  C   ILE A 734      52.440  58.130  53.470  1.00  0.00           C
ATOM   2344  O   ILE A 734      52.940  58.040  54.600  1.00  0.00           O
ATOM   2345  N   PHE A 735      52.580  57.020  52.670  1.00  0.00           N
ATOM   2346  HN  PHE A 735      52.180  57.000  51.770  1.00  0.00           H
ATOM   2347  CA  PHE A 735      53.310  55.870  53.060  1.00  0.00           C
ATOM   2348  HA  PHE A 735      52.870  55.420  53.940  1.00  0.00           H
ATOM   2349  CB  PHE A 735      53.300  54.860  51.800  1.00  0.00           C
ATOM   2350  HB1 PHE A 735      54.050  54.080  52.050  1.00  0.00           H
ATOM   2351  HB2 PHE A 735      53.540  55.510  50.920  1.00  0.00           H
ATOM   2352  CG  PHE A 735      52.080  53.900  51.650  1.00  0.00           C
ATOM   2353  CD1 PHE A 735      50.910  54.090  52.450  1.00  0.00           C
ATOM   2354  HD1 PHE A 735      50.880  54.810  53.250  1.00  0.00           H
ATOM   2355  CE1 PHE A 735      49.760  53.310  52.410  1.00  0.00           C
ATOM   2356  HE1 PHE A 735      48.910  53.460  53.050  1.00  0.00           H
ATOM   2357  CZ  PHE A 735      49.780  52.340  51.330  1.00  0.00           C
ATOM   2358  HZ  PHE A 735      48.930  51.700  51.160  1.00  0.00           H
ATOM   2359  CD2 PHE A 735      51.950  53.060  50.530  1.00  0.00           C
ATOM   2360  HD2 PHE A 735      52.800  53.070  49.870  1.00  0.00           H
ATOM   2361  CE2 PHE A 735      50.820  52.230  50.440  1.00  0.00           C
ATOM   2362  HE2 PHE A 735      50.730  51.550  49.620  1.00  0.00           H
ATOM   2363  C   PHE A 735      54.840  56.230  53.410  1.00  0.00           C
ATOM   2364  O   PHE A 735      55.380  55.720  54.330  1.00  0.00           O
ATOM   2365  N   ILE A 736      55.540  57.140  52.620  1.00  0.00           N
ATOM   2366  HN  ILE A 736      55.120  57.540  51.810  1.00  0.00           H
ATOM   2367  CA  ILE A 736      56.890  57.470  52.870  1.00  0.00           C
ATOM   2368  HA  ILE A 736      57.490  56.560  52.830  1.00  0.00           H
ATOM   2369  CB  ILE A 736      57.500  58.340  51.690  1.00  0.00           C
ATOM   2370  HB  ILE A 736      56.980  59.300  51.510  1.00  0.00           H
ATOM   2371  CG2 ILE A 736      58.970  58.690  52.140  1.00  0.00           C
ATOM   2372 HG21 ILE A 736      59.370  59.090  51.200  1.00  0.00           H
ATOM   2373 HG22 ILE A 736      59.450  57.730  52.450  1.00  0.00           H
ATOM   2374 HG23 ILE A 736      58.960  59.460  52.950  1.00  0.00           H
ATOM   2375  CG1 ILE A 736      57.440  57.480  50.400  1.00  0.00           C
ATOM   2376 HG11 ILE A 736      56.570  56.800  50.400  1.00  0.00           H
ATOM   2377 HG12 ILE A 736      58.250  56.710  50.350  1.00  0.00           H
ATOM   2378  CD  ILE A 736      57.560  58.350  49.100  1.00  0.00           C
ATOM   2379  HD1 ILE A 736      58.570  58.540  48.670  1.00  0.00           H
ATOM   2380  HD2 ILE A 736      56.990  59.290  49.270  1.00  0.00           H
ATOM   2381  HD3 ILE A 736      57.070  57.750  48.310  1.00  0.00           H
ATOM   2382  C   ILE A 736      57.100  58.200  54.250  1.00  0.00           C
ATOM   2383  O   ILE A 736      58.010  57.890  54.970  1.00  0.00           O
ATOM   2384  N   TYR A 737      56.300  59.190  54.450  1.00  0.00           N
ATOM   2385  HN  TYR A 737      55.520  59.330  53.840  1.00  0.00           H
ATOM   2386  CA  TYR A 737      56.280  60.060  55.640  1.00  0.00           C
ATOM   2387  HA  TYR A 737      57.310  60.320  55.790  1.00  0.00           H
ATOM   2388  CB  TYR A 737      55.280  61.200  55.530  1.00  0.00           C
ATOM   2389  HB1 TYR A 737      54.270  60.790  55.390  1.00  0.00           H
ATOM   2390  HB2 TYR A 737      55.620  61.860  54.690  1.00  0.00           H
ATOM   2391  CG  TYR A 737      55.180  62.170  56.670  1.00  0.00           C
ATOM   2392  CD1 TYR A 737      54.020  63.020  56.850  1.00  0.00           C
ATOM   2393  HD1 TYR A 737      53.220  62.850  56.130  1.00  0.00           H
ATOM   2394  CE1 TYR A 737      53.900  64.000  57.880  1.00  0.00           C
ATOM   2395  HE1 TYR A 737      53.010  64.600  58.030  1.00  0.00           H
ATOM   2396  CZ  TYR A 737      54.910  64.090  58.770  1.00  0.00           C
ATOM   2397  OH  TYR A 737      54.830  64.880  59.910  1.00  0.00           O
ATOM   2398  HH  TYR A 737      55.590  64.660  60.450  1.00  0.00           H
ATOM   2399  CD2 TYR A 737      56.240  62.450  57.570  1.00  0.00           C
ATOM   2400  HD2 TYR A 737      57.230  62.010  57.620  1.00  0.00           H
ATOM   2401  CE2 TYR A 737      56.120  63.430  58.620  1.00  0.00           C
ATOM   2402  HE2 TYR A 737      56.970  63.480  59.280  1.00  0.00           H
ATOM   2403  C   TYR A 737      55.880  59.210  56.850  1.00  0.00           C
ATOM   2404  O   TYR A 737      56.440  59.370  57.930  1.00  0.00           O
ATOM   2405  N   GLU A 738      54.920  58.240  56.730  1.00  0.00           N
ATOM   2406  HN  GLU A 738      54.420  58.160  55.880  1.00  0.00           H
ATOM   2407  CA  GLU A 738      54.540  57.270  57.760  1.00  0.00           C
ATOM   2408  HA  GLU A 738      54.370  57.930  58.600  1.00  0.00           H
ATOM   2409  CB  GLU A 738      53.230  56.480  57.500  1.00  0.00           C
ATOM   2410  HB1 GLU A 738      53.210  55.630  58.220  1.00  0.00           H
ATOM   2411  HB2 GLU A 738      53.420  56.020  56.510  1.00  0.00           H
ATOM   2412  CG  GLU A 738      51.950  57.350  57.560  1.00  0.00           C
ATOM   2413  HG1 GLU A 738      51.240  57.170  56.720  1.00  0.00           H
ATOM   2414  HG2 GLU A 738      52.370  58.370  57.410  1.00  0.00           H
ATOM   2415  CD  GLU A 738      51.200  57.300  58.880  1.00  0.00           C
ATOM   2416  OE1 GLU A 738      50.750  56.160  59.250  1.00  0.00           O
ATOM   2417  OE2 GLU A 738      51.110  58.380  59.600  1.00  0.00           O
ATOM   2418  C   GLU A 738      55.750  56.360  58.200  1.00  0.00           C
ATOM   2419  O   GLU A 738      55.900  55.890  59.300  1.00  0.00           O
ATOM   2420  N   ALA A 739      56.590  55.920  57.220  1.00  0.00           N
ATOM   2421  HN  ALA A 739      56.400  56.010  56.250  1.00  0.00           H
ATOM   2422  CA  ALA A 739      57.780  55.180  57.530  1.00  0.00           C
ATOM   2423  HA  ALA A 739      57.490  54.440  58.270  1.00  0.00           H
ATOM   2424  CB  ALA A 739      58.250  54.520  56.180  1.00  0.00           C
ATOM   2425  HB1 ALA A 739      57.480  53.780  55.850  1.00  0.00           H
ATOM   2426  HB2 ALA A 739      59.060  53.770  56.270  1.00  0.00           H
ATOM   2427  HB3 ALA A 739      58.470  55.200  55.340  1.00  0.00           H
ATOM   2428  C   ALA A 739      58.890  56.030  58.170  1.00  0.00           C
ATOM   2429  O   ALA A 739      59.530  55.610  59.150  1.00  0.00           O
ATOM   2430  N   LEU A 740      59.150  57.260  57.610  1.00  0.00           N
ATOM   2431  HN  LEU A 740      58.760  57.420  56.720  1.00  0.00           H
ATOM   2432  CA  LEU A 740      60.030  58.260  58.270  1.00  0.00           C
ATOM   2433  HA  LEU A 740      61.040  57.880  58.270  1.00  0.00           H
ATOM   2434  CB  LEU A 740      59.900  59.640  57.470  1.00  0.00           C
ATOM   2435  HB1 LEU A 740      58.860  60.000  57.460  1.00  0.00           H
ATOM   2436  HB2 LEU A 740      60.320  59.390  56.470  1.00  0.00           H
ATOM   2437  CG  LEU A 740      60.750  60.790  57.910  1.00  0.00           C
ATOM   2438  HG  LEU A 740      60.380  60.950  58.940  1.00  0.00           H
ATOM   2439  CD1 LEU A 740      62.160  60.380  58.060  1.00  0.00           C
ATOM   2440 HD11 LEU A 740      62.660  60.080  57.110  1.00  0.00           H
ATOM   2441 HD12 LEU A 740      62.310  59.550  58.780  1.00  0.00           H
ATOM   2442 HD13 LEU A 740      62.760  61.230  58.450  1.00  0.00           H
ATOM   2443  CD2 LEU A 740      60.590  62.030  57.040  1.00  0.00           C
ATOM   2444 HD21 LEU A 740      61.050  62.910  57.540  1.00  0.00           H
ATOM   2445 HD22 LEU A 740      59.530  62.200  56.770  1.00  0.00           H
ATOM   2446 HD23 LEU A 740      61.090  61.840  56.070  1.00  0.00           H
ATOM   2447  C   LEU A 740      59.640  58.570  59.710  1.00  0.00           C
ATOM   2448  O   LEU A 740      60.500  58.610  60.590  1.00  0.00           O
ATOM   2449  N   GLU A 741      58.340  58.810  59.990  1.00  0.00           N
ATOM   2450  HN  GLU A 741      57.690  58.830  59.230  1.00  0.00           H
ATOM   2451  CA  GLU A 741      57.860  59.190  61.300  1.00  0.00           C
ATOM   2452  HA  GLU A 741      58.530  59.810  61.880  1.00  0.00           H
ATOM   2453  CB  GLU A 741      56.640  60.050  61.060  1.00  0.00           C
ATOM   2454  HB1 GLU A 741      55.980  59.440  60.420  1.00  0.00           H
ATOM   2455  HB2 GLU A 741      56.950  60.990  60.550  1.00  0.00           H
ATOM   2456  CG  GLU A 741      55.860  60.360  62.390  1.00  0.00           C
ATOM   2457  HG1 GLU A 741      56.550  60.570  63.230  1.00  0.00           H
ATOM   2458  HG2 GLU A 741      55.330  59.430  62.670  1.00  0.00           H
ATOM   2459  CD  GLU A 741      54.790  61.420  62.250  1.00  0.00           C
ATOM   2460  OE1 GLU A 741      54.940  62.490  62.860  1.00  0.00           O
ATOM   2461  OE2 GLU A 741      53.740  61.080  61.700  1.00  0.00           O
ATOM   2462  C   GLU A 741      57.660  58.020  62.270  1.00  0.00           C
ATOM   2463  O   GLU A 741      57.790  58.070  63.520  1.00  0.00           O
ATOM   2464  N   LYS A 742      57.470  56.750  61.860  1.00  0.00           N
ATOM   2465  HN  LYS A 742      57.160  56.580  60.930  1.00  0.00           H
ATOM   2466  CA  LYS A 742      57.540  55.520  62.650  1.00  0.00           C
ATOM   2467  HA  LYS A 742      56.860  55.710  63.460  1.00  0.00           H
ATOM   2468  CB  LYS A 742      57.110  54.210  61.820  1.00  0.00           C
ATOM   2469  HB1 LYS A 742      57.860  53.910  61.070  1.00  0.00           H
ATOM   2470  HB2 LYS A 742      56.160  54.430  61.280  1.00  0.00           H
ATOM   2471  CG  LYS A 742      56.780  52.990  62.710  1.00  0.00           C
ATOM   2472  HG1 LYS A 742      57.760  52.660  63.110  1.00  0.00           H
ATOM   2473  HG2 LYS A 742      56.320  52.170  62.120  1.00  0.00           H
ATOM   2474  CD  LYS A 742      55.820  53.350  63.930  1.00  0.00           C
ATOM   2475  HD1 LYS A 742      54.960  53.790  63.360  1.00  0.00           H
ATOM   2476  HD2 LYS A 742      56.320  54.090  64.570  1.00  0.00           H
ATOM   2477  CE  LYS A 742      55.420  52.160  64.680  1.00  0.00           C
ATOM   2478  HE1 LYS A 742      56.210  51.610  65.220  1.00  0.00           H
ATOM   2479  HE2 LYS A 742      54.890  51.430  64.030  1.00  0.00           H
ATOM   2480  NZ  LYS A 742      54.380  52.670  65.590  1.00  0.00           N
ATOM   2481  HZ1 LYS A 742      54.830  53.470  66.080  1.00  0.00           H
ATOM   2482  HZ2 LYS A 742      54.010  51.970  66.250  1.00  0.00           H
ATOM   2483  HZ3 LYS A 742      53.490  53.000  65.160  1.00  0.00           H
ATOM   2484  C   LYS A 742      58.850  55.250  63.370  1.00  0.00           C
ATOM   2485  O   LYS A 742      58.950  54.710  64.500  1.00  0.00           O
ATOM   2486  N   LEU A 743      59.960  55.600  62.670  1.00  0.00           N
ATOM   2487  HN  LEU A 743      59.840  55.800  61.700  1.00  0.00           H
ATOM   2488  CA  LEU A 743      61.240  55.550  63.220  1.00  0.00           C
ATOM   2489  HA  LEU A 743      61.360  54.550  63.610  1.00  0.00           H
ATOM   2490  CB  LEU A 743      62.270  55.890  62.080  1.00  0.00           C
ATOM   2491  HB1 LEU A 743      63.270  56.110  62.530  1.00  0.00           H
ATOM   2492  HB2 LEU A 743      62.020  56.940  61.830  1.00  0.00           H
ATOM   2493  CG  LEU A 743      62.320  54.950  60.920  1.00  0.00           C
ATOM   2494  HG  LEU A 743      61.330  54.900  60.450  1.00  0.00           H
ATOM   2495  CD1 LEU A 743      63.280  55.500  59.900  1.00  0.00           C
ATOM   2496 HD11 LEU A 743      64.300  55.500  60.350  1.00  0.00           H
ATOM   2497 HD12 LEU A 743      62.970  56.550  59.680  1.00  0.00           H
ATOM   2498 HD13 LEU A 743      63.310  54.950  58.930  1.00  0.00           H
ATOM   2499  CD2 LEU A 743      62.660  53.500  61.360  1.00  0.00           C
ATOM   2500 HD21 LEU A 743      61.890  53.140  62.070  1.00  0.00           H
ATOM   2501 HD22 LEU A 743      63.590  53.460  61.980  1.00  0.00           H
ATOM   2502 HD23 LEU A 743      62.670  52.750  60.550  1.00  0.00           H
ATOM   2503  C   LEU A 743      61.360  56.550  64.340  1.00  0.00           C
ATOM   2504  O   LEU A 743      62.030  56.330  65.360  1.00  0.00           O
ATOM   2505  N   PHE A 744      60.760  57.820  64.150  1.00  0.00           N
ATOM   2506  HN  PHE A 744      60.450  58.010  63.220  1.00  0.00           H
ATOM   2507  CA  PHE A 744      60.730  58.820  65.260  1.00  0.00           C
ATOM   2508  HA  PHE A 744      61.720  58.870  65.670  1.00  0.00           H
ATOM   2509  CB  PHE A 744      60.140  60.170  64.670  1.00  0.00           C
ATOM   2510  HB1 PHE A 744      59.820  60.870  65.460  1.00  0.00           H
ATOM   2511  HB2 PHE A 744      59.220  60.010  64.060  1.00  0.00           H
ATOM   2512  CG  PHE A 744      61.210  60.780  63.920  1.00  0.00           C
ATOM   2513  CD1 PHE A 744      62.510  61.040  64.330  1.00  0.00           C
ATOM   2514  HD1 PHE A 744      62.730  60.840  65.360  1.00  0.00           H
ATOM   2515  CE1 PHE A 744      63.510  61.730  63.540  1.00  0.00           C
ATOM   2516  HE1 PHE A 744      64.510  61.970  63.900  1.00  0.00           H
ATOM   2517  CZ  PHE A 744      63.120  62.080  62.260  1.00  0.00           C
ATOM   2518  HZ  PHE A 744      63.830  62.710  61.740  1.00  0.00           H
ATOM   2519  CD2 PHE A 744      60.830  61.280  62.630  1.00  0.00           C
ATOM   2520  HD2 PHE A 744      59.840  61.090  62.250  1.00  0.00           H
ATOM   2521  CE2 PHE A 744      61.800  61.850  61.790  1.00  0.00           C
ATOM   2522  HE2 PHE A 744      61.450  62.260  60.860  1.00  0.00           H
ATOM   2523  C   PHE A 744      59.990  58.490  66.530  1.00  0.00           C
ATOM   2524  O   PHE A 744      60.260  58.920  67.660  1.00  0.00           O
ATOM   2525  N   ASP A 745      58.940  57.690  66.350  1.00  0.00           N
ATOM   2526  HN  ASP A 745      58.720  57.370  65.440  1.00  0.00           H
ATOM   2527  CA  ASP A 745      58.110  57.100  67.400  1.00  0.00           C
ATOM   2528  HA  ASP A 745      57.750  57.870  68.060  1.00  0.00           H
ATOM   2529  CB  ASP A 745      56.900  56.470  66.700  1.00  0.00           C
ATOM   2530  HB1 ASP A 745      57.340  55.900  65.850  1.00  0.00           H
ATOM   2531  HB2 ASP A 745      56.280  57.280  66.250  1.00  0.00           H
ATOM   2532  CG  ASP A 745      55.960  55.640  67.520  1.00  0.00           C
ATOM   2533  OD1 ASP A 745      55.460  54.640  67.040  1.00  0.00           O
ATOM   2534  OD2 ASP A 745      55.750  55.960  68.750  1.00  0.00           O
ATOM   2535  C   ASP A 745      58.970  56.180  68.300  1.00  0.00           C
ATOM   2536  O   ASP A 745      59.030  56.330  69.530  1.00  0.00           O
ATOM   2537  N   LEU A 746      59.700  55.160  67.710  1.00  0.00           N
ATOM   2538  HN  LEU A 746      59.730  54.950  66.730  1.00  0.00           H
ATOM   2539  CA  LEU A 746      60.520  54.390  68.560  1.00  0.00           C
ATOM   2540  HA  LEU A 746      59.920  54.070  69.390  1.00  0.00           H
ATOM   2541  CB  LEU A 746      60.940  52.970  67.850  1.00  0.00           C
ATOM   2542  HB1 LEU A 746      59.960  52.460  67.770  1.00  0.00           H
ATOM   2543  HB2 LEU A 746      61.610  52.390  68.520  1.00  0.00           H
ATOM   2544  CG  LEU A 746      61.540  52.960  66.470  1.00  0.00           C
ATOM   2545  HG  LEU A 746      61.520  53.970  66.010  1.00  0.00           H
ATOM   2546  CD1 LEU A 746      63.050  52.550  66.590  1.00  0.00           C
ATOM   2547 HD11 LEU A 746      63.680  52.610  65.670  1.00  0.00           H
ATOM   2548 HD12 LEU A 746      63.040  51.540  67.050  1.00  0.00           H
ATOM   2549 HD13 LEU A 746      63.510  53.240  67.330  1.00  0.00           H
ATOM   2550  CD2 LEU A 746      60.770  51.920  65.630  1.00  0.00           C
ATOM   2551 HD21 LEU A 746      61.110  51.840  64.580  1.00  0.00           H
ATOM   2552 HD22 LEU A 746      59.660  52.050  65.730  1.00  0.00           H
ATOM   2553 HD23 LEU A 746      60.930  50.930  66.130  1.00  0.00           H
ATOM   2554  C   LEU A 746      61.750  55.090  69.140  1.00  0.00           C
ATOM   2555  O   LEU A 746      62.210  54.750  70.230  1.00  0.00           O
ATOM   2556  N   GLY A 747      62.340  56.140  68.450  1.00  0.00           N
ATOM   2557  HN  GLY A 747      61.930  56.630  67.680  1.00  0.00           H
ATOM   2558  CA  GLY A 747      63.530  56.790  68.840  1.00  0.00           C
ATOM   2559  HA1 GLY A 747      63.860  57.500  68.080  1.00  0.00           H
ATOM   2560  HA2 GLY A 747      64.290  56.060  69.100  1.00  0.00           H
ATOM   2561  C   GLY A 747      63.310  57.700  69.980  1.00  0.00           C
ATOM   2562  O   GLY A 747      64.110  57.790  70.890  1.00  0.00           O
ATOM   2563  N   GLU A 748      62.150  58.320  70.040  1.00  0.00           N
ATOM   2564  HN  GLU A 748      61.400  58.300  69.400  1.00  0.00           H
ATOM   2565  CA  GLU A 748      61.850  59.070  71.200  1.00  0.00           C
ATOM   2566  HA  GLU A 748      62.700  59.640  71.540  1.00  0.00           H
ATOM   2567  CB  GLU A 748      60.840  60.190  70.860  1.00  0.00           C
ATOM   2568  HB1 GLU A 748      59.940  59.660  70.490  1.00  0.00           H
ATOM   2569  HB2 GLU A 748      61.240  60.830  70.060  1.00  0.00           H
ATOM   2570  CG  GLU A 748      60.510  61.130  72.100  1.00  0.00           C
ATOM   2571  HG1 GLU A 748      61.380  61.750  72.430  1.00  0.00           H
ATOM   2572  HG2 GLU A 748      60.160  60.560  72.990  1.00  0.00           H
ATOM   2573  CD  GLU A 748      59.320  62.080  71.770  1.00  0.00           C
ATOM   2574  OE1 GLU A 748      58.870  62.950  72.620  1.00  0.00           O
ATOM   2575  OE2 GLU A 748      58.870  62.010  70.630  1.00  0.00           O
ATOM   2576  C   GLU A 748      61.440  58.280  72.450  1.00  0.00           C
ATOM   2577  O   GLU A 748      61.760  58.700  73.540  1.00  0.00           O
ATOM   2578  N   THR A 749      60.700  57.110  72.310  1.00  0.00           N
ATOM   2579  HN  THR A 749      60.340  56.910  71.400  1.00  0.00           H
ATOM   2580  CA  THR A 749      60.280  56.100  73.290  1.00  0.00           C
ATOM   2581  HA  THR A 749      59.550  56.570  73.910  1.00  0.00           H
ATOM   2582  CB  THR A 749      59.640  54.910  72.610  1.00  0.00           C
ATOM   2583  HB  THR A 749      60.220  54.450  71.790  1.00  0.00           H
ATOM   2584  OG1 THR A 749      58.490  55.390  71.920  1.00  0.00           O
ATOM   2585  HG1 THR A 749      58.800  55.620  71.050  1.00  0.00           H
ATOM   2586  CG2 THR A 749      59.060  53.910  73.590  1.00  0.00           C
ATOM   2587 HG21 THR A 749      58.350  53.240  73.050  1.00  0.00           H
ATOM   2588 HG22 THR A 749      58.490  54.410  74.400  1.00  0.00           H
ATOM   2589 HG23 THR A 749      59.840  53.320  74.130  1.00  0.00           H
ATOM   2590  C   THR A 749      61.420  55.680  74.170  1.00  0.00           C
ATOM   2591  O   THR A 749      61.360  55.650  75.420  1.00  0.00           O
ATOM   2592  N   TYR A 750      62.620  55.360  73.600  1.00  0.00           N
ATOM   2593  HN  TYR A 750      62.600  55.490  72.600  1.00  0.00           H
ATOM   2594  CA  TYR A 750      63.690  54.660  74.290  1.00  0.00           C
ATOM   2595  HA  TYR A 750      63.300  54.260  75.220  1.00  0.00           H
ATOM   2596  CB  TYR A 750      64.300  53.410  73.600  1.00  0.00           C
ATOM   2597  HB1 TYR A 750      65.110  52.950  74.210  1.00  0.00           H
ATOM   2598  HB2 TYR A 750      64.710  53.730  72.610  1.00  0.00           H
ATOM   2599  CG  TYR A 750      63.240  52.320  73.500  1.00  0.00           C
ATOM   2600  CD1 TYR A 750      62.500  52.210  72.280  1.00  0.00           C
ATOM   2601  HD1 TYR A 750      62.790  52.830  71.440  1.00  0.00           H
ATOM   2602  CE1 TYR A 750      61.410  51.330  72.280  1.00  0.00           C
ATOM   2603  HE1 TYR A 750      60.700  51.170  71.480  1.00  0.00           H
ATOM   2604  CZ  TYR A 750      61.030  50.690  73.460  1.00  0.00           C
ATOM   2605  OH  TYR A 750      59.960  49.760  73.350  1.00  0.00           O
ATOM   2606  HH  TYR A 750      59.840  49.480  74.250  1.00  0.00           H
ATOM   2607  CD2 TYR A 750      62.790  51.680  74.680  1.00  0.00           C
ATOM   2608  HD2 TYR A 750      63.370  51.770  75.580  1.00  0.00           H
ATOM   2609  CE2 TYR A 750      61.700  50.840  74.640  1.00  0.00           C
ATOM   2610  HE2 TYR A 750      61.330  50.300  75.500  1.00  0.00           H
ATOM   2611  C   TYR A 750      64.760  55.660  74.580  1.00  0.00           C
ATOM   2612  O   TYR A 750      65.940  55.300  74.770  1.00  0.00           O
ATOM   2613  N   ALA A 751      64.430  56.960  74.570  1.00  0.00           N
ATOM   2614  HN  ALA A 751      63.480  57.220  74.400  1.00  0.00           H
ATOM   2615  CA  ALA A 751      65.280  58.180  74.590  1.00  0.00           C
ATOM   2616  HA  ALA A 751      64.770  58.930  74.010  1.00  0.00           H
ATOM   2617  CB  ALA A 751      65.430  58.830  75.980  1.00  0.00           C
ATOM   2618  HB1 ALA A 751      64.440  58.770  76.500  1.00  0.00           H
ATOM   2619  HB2 ALA A 751      65.780  59.870  75.810  1.00  0.00           H
ATOM   2620  HB3 ALA A 751      66.130  58.140  76.520  1.00  0.00           H
ATOM   2621  C   ALA A 751      66.560  58.100  73.750  1.00  0.00           C
ATOM   2622  O   ALA A 751      67.650  58.330  74.250  1.00  0.00           O
ATOM   2623  N   PHE A 752      66.520  57.780  72.460  1.00  0.00           N
ATOM   2624  HN  PHE A 752      65.650  57.730  71.950  1.00  0.00           H
ATOM   2625  CA  PHE A 752      67.650  57.680  71.620  1.00  0.00           C
ATOM   2626  HA  PHE A 752      67.350  57.250  70.680  1.00  0.00           H
ATOM   2627  CB  PHE A 752      68.200  59.060  71.150  1.00  0.00           C
ATOM   2628  HB1 PHE A 752      69.010  58.910  70.410  1.00  0.00           H
ATOM   2629  HB2 PHE A 752      68.680  59.550  72.020  1.00  0.00           H
ATOM   2630  CG  PHE A 752      67.140  60.010  70.670  1.00  0.00           C
ATOM   2631  CD1 PHE A 752      66.700  59.920  69.350  1.00  0.00           C
ATOM   2632  HD1 PHE A 752      67.250  59.240  68.710  1.00  0.00           H
ATOM   2633  CE1 PHE A 752      65.600  60.690  68.930  1.00  0.00           C
ATOM   2634  HE1 PHE A 752      65.390  60.770  67.870  1.00  0.00           H
ATOM   2635  CZ  PHE A 752      64.980  61.590  69.850  1.00  0.00           C
ATOM   2636  HZ  PHE A 752      64.130  62.230  69.630  1.00  0.00           H
ATOM   2637  CD2 PHE A 752      66.490  60.910  71.550  1.00  0.00           C
ATOM   2638  HD2 PHE A 752      66.840  61.000  72.560  1.00  0.00           H
ATOM   2639  CE2 PHE A 752      65.370  61.590  71.170  1.00  0.00           C
ATOM   2640  HE2 PHE A 752      64.790  62.220  71.820  1.00  0.00           H
ATOM   2641  C   PHE A 752      68.790  56.690  71.980  1.00  0.00           C
ATOM   2642  O   PHE A 752      69.950  57.130  72.260  1.00  0.00           O
ATOM   2643  N   PRO A 822      68.610  55.310  71.820  1.00  0.00           N
ATOM   2644  CD  PRO A 822      67.230  54.700  71.740  1.00  0.00           C
ATOM   2645  HD1 PRO A 822      66.710  55.080  70.820  1.00  0.00           H
ATOM   2646  HD2 PRO A 822      66.760  55.010  72.710  1.00  0.00           H
ATOM   2647  CA  PRO A 822      69.550  54.390  72.380  1.00  0.00           C
ATOM   2648  HA  PRO A 822      70.100  54.830  73.200  1.00  0.00           H
ATOM   2649  CB  PRO A 822      68.660  53.210  72.790  1.00  0.00           C
ATOM   2650  HB1 PRO A 822      68.200  53.390  73.780  1.00  0.00           H
ATOM   2651  HB2 PRO A 822      69.240  52.250  72.830  1.00  0.00           H
ATOM   2652  CG  PRO A 822      67.460  53.230  71.840  1.00  0.00           C
ATOM   2653  HG1 PRO A 822      67.860  52.750  70.920  1.00  0.00           H
ATOM   2654  HG2 PRO A 822      66.620  52.650  72.290  1.00  0.00           H
ATOM   2655  C   PRO A 822      70.420  54.130  71.200  1.00  0.00           C
ATOM   2656  O   PRO A 822      70.120  54.450  70.040  1.00  0.00           O
ATOM   2657  N   ASP A 823      71.560  53.490  71.420  1.00  0.00           N
ATOM   2658  HN  ASP A 823      71.810  53.100  72.300  1.00  0.00           H
ATOM   2659  CA  ASP A 823      72.450  52.970  70.380  1.00  0.00           C
ATOM   2660  HA  ASP A 823      72.720  53.790  69.750  1.00  0.00           H
ATOM   2661  CB  ASP A 823      73.770  52.350  71.010  1.00  0.00           C
ATOM   2662  HB1 ASP A 823      74.360  51.780  70.270  1.00  0.00           H
ATOM   2663  HB2 ASP A 823      73.350  51.540  71.670  1.00  0.00           H
ATOM   2664  CG  ASP A 823      74.550  53.190  71.970  1.00  0.00           C
ATOM   2665  OD1 ASP A 823      75.380  52.590  72.700  1.00  0.00           O
ATOM   2666  OD2 ASP A 823      74.440  54.460  71.970  1.00  0.00           O
ATOM   2667  C   ASP A 823      71.730  51.950  69.540  1.00  0.00           C
ATOM   2668  O   ASP A 823      72.040  51.800  68.390  1.00  0.00           O
ATOM   2669  N   VAL A 824      70.730  51.230  70.110  1.00  0.00           N
ATOM   2670  HN  VAL A 824      70.620  51.370  71.090  1.00  0.00           H
ATOM   2671  CA  VAL A 824      69.750  50.280  69.350  1.00  0.00           C
ATOM   2672  HA  VAL A 824      70.370  49.530  68.890  1.00  0.00           H
ATOM   2673  CB  VAL A 824      68.690  49.760  70.230  1.00  0.00           C
ATOM   2674  HB  VAL A 824      68.240  50.530  70.880  1.00  0.00           H
ATOM   2675  CG1 VAL A 824      67.500  48.980  69.560  1.00  0.00           C
ATOM   2676 HG11 VAL A 824      66.950  49.790  69.050  1.00  0.00           H
ATOM   2677 HG12 VAL A 824      66.870  48.470  70.320  1.00  0.00           H
ATOM   2678 HG13 VAL A 824      67.860  48.340  68.740  1.00  0.00           H
ATOM   2679  CG2 VAL A 824      69.300  48.830  71.230  1.00  0.00           C
ATOM   2680 HG21 VAL A 824      69.880  48.030  70.720  1.00  0.00           H
ATOM   2681 HG22 VAL A 824      68.580  48.500  72.010  1.00  0.00           H
ATOM   2682 HG23 VAL A 824      70.100  49.330  71.840  1.00  0.00           H
ATOM   2683  C   VAL A 824      69.060  50.950  68.090  1.00  0.00           C
ATOM   2684  O   VAL A 824      68.890  50.280  67.100  1.00  0.00           O
ATOM   2685  N   LEU A 825      68.700  52.220  68.190  1.00  0.00           N
ATOM   2686  HN  LEU A 825      68.870  52.720  69.030  1.00  0.00           H
ATOM   2687  CA  LEU A 825      67.990  52.990  67.180  1.00  0.00           C
ATOM   2688  HA  LEU A 825      67.040  52.520  66.930  1.00  0.00           H
ATOM   2689  CB  LEU A 825      67.870  54.420  67.690  1.00  0.00           C
ATOM   2690  HB1 LEU A 825      68.900  54.650  68.020  1.00  0.00           H
ATOM   2691  HB2 LEU A 825      67.150  54.510  68.530  1.00  0.00           H
ATOM   2692  CG  LEU A 825      67.330  55.530  66.750  1.00  0.00           C
ATOM   2693  HG  LEU A 825      67.940  55.770  65.860  1.00  0.00           H
ATOM   2694  CD1 LEU A 825      65.950  55.100  66.180  1.00  0.00           C
ATOM   2695 HD11 LEU A 825      65.940  54.270  65.440  1.00  0.00           H
ATOM   2696 HD12 LEU A 825      65.470  55.980  65.690  1.00  0.00           H
ATOM   2697 HD13 LEU A 825      65.330  54.870  67.070  1.00  0.00           H
ATOM   2698  CD2 LEU A 825      67.360  56.800  67.630  1.00  0.00           C
ATOM   2699 HD21 LEU A 825      67.130  57.650  66.940  1.00  0.00           H
ATOM   2700 HD22 LEU A 825      68.310  57.120  68.100  1.00  0.00           H
ATOM   2701 HD23 LEU A 825      66.730  56.770  68.530  1.00  0.00           H
ATOM   2702  C   LEU A 825      68.760  53.070  65.840  1.00  0.00           C
ATOM   2703  O   LEU A 825      68.250  52.900  64.710  1.00  0.00           O
ATOM   2704  N   PHE A 826      70.080  53.290  65.960  1.00  0.00           N
ATOM   2705  HN  PHE A 826      70.440  53.420  66.890  1.00  0.00           H
ATOM   2706  CA  PHE A 826      70.920  53.250  64.770  1.00  0.00           C
ATOM   2707  HA  PHE A 826      70.580  54.050  64.130  1.00  0.00           H
ATOM   2708  CB  PHE A 826      72.460  53.480  65.100  1.00  0.00           C
ATOM   2709  HB1 PHE A 826      73.090  53.690  64.210  1.00  0.00           H
ATOM   2710  HB2 PHE A 826      72.850  52.550  65.550  1.00  0.00           H
ATOM   2711  CG  PHE A 826      72.800  54.670  65.980  1.00  0.00           C
ATOM   2712  CD1 PHE A 826      73.760  54.530  67.050  1.00  0.00           C
ATOM   2713  HD1 PHE A 826      74.250  53.570  67.180  1.00  0.00           H
ATOM   2714  CE1 PHE A 826      74.070  55.660  67.860  1.00  0.00           C
ATOM   2715  HE1 PHE A 826      74.780  55.550  68.660  1.00  0.00           H
ATOM   2716  CZ  PHE A 826      73.530  56.860  67.590  1.00  0.00           C
ATOM   2717  HZ  PHE A 826      73.700  57.730  68.190  1.00  0.00           H
ATOM   2718  CD2 PHE A 826      72.300  55.930  65.710  1.00  0.00           C
ATOM   2719  HD2 PHE A 826      71.720  56.140  64.830  1.00  0.00           H
ATOM   2720  CE2 PHE A 826      72.620  57.040  66.540  1.00  0.00           C
ATOM   2721  HE2 PHE A 826      72.190  58.000  66.250  1.00  0.00           H
ATOM   2722  C   PHE A 826      70.910  51.920  64.020  1.00  0.00           C
ATOM   2723  O   PHE A 826      70.870  51.940  62.810  1.00  0.00           O
ATOM   2724  N   TRP A 827      71.010  50.740  64.740  1.00  0.00           N
ATOM   2725  HN  TRP A 827      71.090  50.970  65.700  1.00  0.00           H
ATOM   2726  CA  TRP A 827      70.840  49.410  64.140  1.00  0.00           C
ATOM   2727  HA  TRP A 827      71.540  49.300  63.330  1.00  0.00           H
ATOM   2728  CB  TRP A 827      71.130  48.250  65.160  1.00  0.00           C
ATOM   2729  HB1 TRP A 827      71.080  47.360  64.500  1.00  0.00           H
ATOM   2730  HB2 TRP A 827      70.410  48.300  66.010  1.00  0.00           H
ATOM   2731  CG  TRP A 827      72.510  48.290  65.770  1.00  0.00           C
ATOM   2732  CD1 TRP A 827      72.810  48.630  67.030  1.00  0.00           C
ATOM   2733  HD1 TRP A 827      72.070  48.970  67.730  1.00  0.00           H
ATOM   2734  NE1 TRP A 827      74.190  48.690  67.160  1.00  0.00           N
ATOM   2735  HE1 TRP A 827      74.630  48.510  68.010  1.00  0.00           H
ATOM   2736  CE2 TRP A 827      74.770  48.450  66.030  1.00  0.00           C
ATOM   2737  CD2 TRP A 827      73.780  48.270  65.100  1.00  0.00           C
ATOM   2738  CE3 TRP A 827      74.180  48.110  63.780  1.00  0.00           C
ATOM   2739  HE3 TRP A 827      73.510  47.980  62.950  1.00  0.00           H
ATOM   2740  CZ3 TRP A 827      75.510  48.160  63.430  1.00  0.00           C
ATOM   2741  HZ3 TRP A 827      75.850  47.980  62.420  1.00  0.00           H
ATOM   2742  CZ2 TRP A 827      76.160  48.500  65.710  1.00  0.00           C
ATOM   2743  HZ2 TRP A 827      76.840  48.630  66.530  1.00  0.00           H
ATOM   2744  CH2 TRP A 827      76.520  48.230  64.410  1.00  0.00           C
ATOM   2745  HH2 TRP A 827      77.520  48.230  63.990  1.00  0.00           H
ATOM   2746  C   TRP A 827      69.440  49.220  63.490  1.00  0.00           C
ATOM   2747  O   TRP A 827      69.380  48.700  62.380  1.00  0.00           O
ATOM   2748  N   CYS A 828      68.370  49.740  64.090  1.00  0.00           N
ATOM   2749  HN  CYS A 828      68.470  50.100  65.020  1.00  0.00           H
ATOM   2750  CA  CYS A 828      67.000  49.900  63.480  1.00  0.00           C
ATOM   2751  HA  CYS A 828      66.600  48.920  63.220  1.00  0.00           H
ATOM   2752  CB  CYS A 828      66.070  50.430  64.540  1.00  0.00           C
ATOM   2753  HB1 CYS A 828      65.000  50.450  64.200  1.00  0.00           H
ATOM   2754  HB2 CYS A 828      66.260  51.500  64.800  1.00  0.00           H
ATOM   2755  SG  CYS A 828      65.960  49.280  66.020  1.00  0.00           S
ATOM   2756  HG1 CYS A 828      66.910  49.810  66.780  1.00  0.00           H
ATOM   2757  C   CYS A 828      67.010  50.680  62.220  1.00  0.00           C
ATOM   2758  O   CYS A 828      66.480  50.180  61.230  1.00  0.00           O
ATOM   2759  N   VAL A 829      67.590  51.860  62.200  1.00  0.00           N
ATOM   2760  HN  VAL A 829      67.850  52.300  63.050  1.00  0.00           H
ATOM   2761  CA  VAL A 829      67.840  52.660  60.990  1.00  0.00           C
ATOM   2762  HA  VAL A 829      66.870  52.780  60.540  1.00  0.00           H
ATOM   2763  CB  VAL A 829      68.490  54.030  61.250  1.00  0.00           C
ATOM   2764  HB  VAL A 829      69.360  53.780  61.900  1.00  0.00           H
ATOM   2765  CG1 VAL A 829      68.950  54.810  60.040  1.00  0.00           C
ATOM   2766 HG11 VAL A 829      69.290  55.810  60.380  1.00  0.00           H
ATOM   2767 HG12 VAL A 829      68.090  54.840  59.340  1.00  0.00           H
ATOM   2768 HG13 VAL A 829      69.770  54.340  59.460  1.00  0.00           H
ATOM   2769  CG2 VAL A 829      67.430  54.860  62.060  1.00  0.00           C
ATOM   2770 HG21 VAL A 829      67.800  55.780  62.570  1.00  0.00           H
ATOM   2771 HG22 VAL A 829      67.200  54.190  62.900  1.00  0.00           H
ATOM   2772 HG23 VAL A 829      66.420  55.020  61.620  1.00  0.00           H
ATOM   2773  C   VAL A 829      68.580  51.920  59.900  1.00  0.00           C
ATOM   2774  O   VAL A 829      68.130  51.850  58.750  1.00  0.00           O
ATOM   2775  N   ILE A 830      69.680  51.300  60.240  1.00  0.00           N
ATOM   2776  HN  ILE A 830      70.010  51.310  61.180  1.00  0.00           H
ATOM   2777  CA  ILE A 830      70.470  50.520  59.310  1.00  0.00           C
ATOM   2778  HA  ILE A 830      70.600  51.180  58.460  1.00  0.00           H
ATOM   2779  CB  ILE A 830      71.860  50.180  59.930  1.00  0.00           C
ATOM   2780  HB  ILE A 830      71.630  49.680  60.900  1.00  0.00           H
ATOM   2781  CG2 ILE A 830      72.650  49.200  59.040  1.00  0.00           C
ATOM   2782 HG21 ILE A 830      72.520  49.550  57.990  1.00  0.00           H
ATOM   2783 HG22 ILE A 830      72.210  48.180  59.050  1.00  0.00           H
ATOM   2784 HG23 ILE A 830      73.720  49.240  59.340  1.00  0.00           H
ATOM   2785  CG1 ILE A 830      72.720  51.410  60.320  1.00  0.00           C
ATOM   2786 HG11 ILE A 830      72.060  52.240  60.640  1.00  0.00           H
ATOM   2787 HG12 ILE A 830      73.070  51.810  59.340  1.00  0.00           H
ATOM   2788  CD  ILE A 830      73.840  51.030  61.320  1.00  0.00           C
ATOM   2789  HD1 ILE A 830      74.370  50.060  61.170  1.00  0.00           H
ATOM   2790  HD2 ILE A 830      73.520  51.090  62.380  1.00  0.00           H
ATOM   2791  HD3 ILE A 830      74.620  51.820  61.240  1.00  0.00           H
ATOM   2792  C   ILE A 830      69.820  49.300  58.660  1.00  0.00           C
ATOM   2793  O   ILE A 830      69.810  49.010  57.450  1.00  0.00           O
ATOM   2794  N   LEU A 831      69.100  48.490  59.490  1.00  0.00           N
ATOM   2795  HN  LEU A 831      69.030  48.730  60.460  1.00  0.00           H
ATOM   2796  CA  LEU A 831      68.220  47.460  59.080  1.00  0.00           C
ATOM   2797  HA  LEU A 831      68.840  46.770  58.530  1.00  0.00           H
ATOM   2798  CB  LEU A 831      67.650  46.810  60.330  1.00  0.00           C
ATOM   2799  HB1 LEU A 831      67.020  47.510  60.940  1.00  0.00           H
ATOM   2800  HB2 LEU A 831      68.520  46.600  60.990  1.00  0.00           H
ATOM   2801  CG  LEU A 831      66.940  45.430  60.140  1.00  0.00           C
ATOM   2802  HG  LEU A 831      66.090  45.460  59.430  1.00  0.00           H
ATOM   2803  CD1 LEU A 831      67.950  44.440  59.550  1.00  0.00           C
ATOM   2804 HD11 LEU A 831      68.730  44.140  60.290  1.00  0.00           H
ATOM   2805 HD12 LEU A 831      68.300  44.630  58.520  1.00  0.00           H
ATOM   2806 HD13 LEU A 831      67.380  43.480  59.540  1.00  0.00           H
ATOM   2807  CD2 LEU A 831      66.300  44.890  61.420  1.00  0.00           C
ATOM   2808 HD21 LEU A 831      66.980  44.940  62.300  1.00  0.00           H
ATOM   2809 HD22 LEU A 831      66.060  43.820  61.320  1.00  0.00           H
ATOM   2810 HD23 LEU A 831      65.360  45.480  61.540  1.00  0.00           H
ATOM   2811  C   LEU A 831      67.150  47.930  58.170  1.00  0.00           C
ATOM   2812  O   LEU A 831      66.910  47.270  57.170  1.00  0.00           O
ATOM   2813  N   PHE A 832      66.460  49.040  58.460  1.00  0.00           N
ATOM   2814  HN  PHE A 832      66.790  49.600  59.220  1.00  0.00           H
ATOM   2815  CA  PHE A 832      65.440  49.630  57.560  1.00  0.00           C
ATOM   2816  HA  PHE A 832      64.690  48.860  57.390  1.00  0.00           H
ATOM   2817  CB  PHE A 832      64.750  50.770  58.390  1.00  0.00           C
ATOM   2818  HB1 PHE A 832      65.650  51.240  58.820  1.00  0.00           H
ATOM   2819  HB2 PHE A 832      64.260  50.320  59.280  1.00  0.00           H
ATOM   2820  CG  PHE A 832      63.890  51.750  57.730  1.00  0.00           C
ATOM   2821  CD1 PHE A 832      62.490  51.590  57.690  1.00  0.00           C
ATOM   2822  HD1 PHE A 832      62.210  50.700  58.230  1.00  0.00           H
ATOM   2823  CE1 PHE A 832      61.680  52.640  57.150  1.00  0.00           C
ATOM   2824  HE1 PHE A 832      60.610  52.570  57.230  1.00  0.00           H
ATOM   2825  CZ  PHE A 832      62.270  53.730  56.520  1.00  0.00           C
ATOM   2826  HZ  PHE A 832      61.800  54.600  56.110  1.00  0.00           H
ATOM   2827  CD2 PHE A 832      64.460  52.930  57.130  1.00  0.00           C
ATOM   2828  HD2 PHE A 832      65.540  53.010  57.160  1.00  0.00           H
ATOM   2829  CE2 PHE A 832      63.660  53.860  56.420  1.00  0.00           C
ATOM   2830  HE2 PHE A 832      64.170  54.670  55.910  1.00  0.00           H
ATOM   2831  C   PHE A 832      65.900  49.990  56.150  1.00  0.00           C
ATOM   2832  O   PHE A 832      65.180  49.710  55.200  1.00  0.00           O
ATOM   2833  N   PHE A 833      67.080  50.640  56.130  1.00  0.00           N
ATOM   2834  HN  PHE A 833      67.410  50.920  57.030  1.00  0.00           H
ATOM   2835  CA  PHE A 833      67.790  51.000  54.960  1.00  0.00           C
ATOM   2836  HA  PHE A 833      67.020  51.400  54.320  1.00  0.00           H
ATOM   2837  CB  PHE A 833      68.960  52.010  55.270  1.00  0.00           C
ATOM   2838  HB1 PHE A 833      69.470  52.230  54.300  1.00  0.00           H
ATOM   2839  HB2 PHE A 833      69.760  51.560  55.900  1.00  0.00           H
ATOM   2840  CG  PHE A 833      68.600  53.420  55.650  1.00  0.00           C
ATOM   2841  CD1 PHE A 833      67.430  54.020  55.150  1.00  0.00           C
ATOM   2842  HD1 PHE A 833      66.830  53.540  54.380  1.00  0.00           H
ATOM   2843  CE1 PHE A 833      67.170  55.340  55.400  1.00  0.00           C
ATOM   2844  HE1 PHE A 833      66.300  55.700  54.860  1.00  0.00           H
ATOM   2845  CZ  PHE A 833      68.060  56.140  55.990  1.00  0.00           C
ATOM   2846  HZ  PHE A 833      67.800  57.180  56.170  1.00  0.00           H
ATOM   2847  CD2 PHE A 833      69.530  54.220  56.410  1.00  0.00           C
ATOM   2848  HD2 PHE A 833      70.440  53.720  56.700  1.00  0.00           H
ATOM   2849  CE2 PHE A 833      69.330  55.580  56.510  1.00  0.00           C
ATOM   2850  HE2 PHE A 833      70.020  56.250  56.990  1.00  0.00           H
ATOM   2851  C   PHE A 833      68.280  49.840  54.160  1.00  0.00           C
ATOM   2852  O   PHE A 833      68.180  49.790  52.930  1.00  0.00           O
ATOM   2853  N   THR A 834      68.830  48.800  54.820  1.00  0.00           N
ATOM   2854  HN  THR A 834      69.100  48.880  55.780  1.00  0.00           H
ATOM   2855  CA  THR A 834      69.320  47.600  54.170  1.00  0.00           C
ATOM   2856  HA  THR A 834      69.890  47.970  53.320  1.00  0.00           H
ATOM   2857  CB  THR A 834      70.280  46.780  55.060  1.00  0.00           C
ATOM   2858  HB  THR A 834      70.630  45.820  54.640  1.00  0.00           H
ATOM   2859  OG1 THR A 834      69.810  46.400  56.360  1.00  0.00           O
ATOM   2860  HG1 THR A 834      69.600  47.270  56.700  1.00  0.00           H
ATOM   2861  CG2 THR A 834      71.580  47.530  55.270  1.00  0.00           C
ATOM   2862 HG21 THR A 834      72.090  47.630  54.290  1.00  0.00           H
ATOM   2863 HG22 THR A 834      72.300  47.090  55.990  1.00  0.00           H
ATOM   2864 HG23 THR A 834      71.460  48.560  55.670  1.00  0.00           H
ATOM   2865  C   THR A 834      68.210  46.700  53.630  1.00  0.00           C
ATOM   2866  O   THR A 834      68.180  46.040  52.630  1.00  0.00           O
ATOM   2867  N   THR A 835      67.050  46.600  54.380  1.00  0.00           N
ATOM   2868  HN  THR A 835      66.940  47.070  55.260  1.00  0.00           H
ATOM   2869  CA  THR A 835      65.820  46.150  53.850  1.00  0.00           C
ATOM   2870  HA  THR A 835      65.980  45.090  53.740  1.00  0.00           H
ATOM   2871  CB  THR A 835      64.710  46.260  54.790  1.00  0.00           C
ATOM   2872  HB  THR A 835      64.430  47.270  55.180  1.00  0.00           H
ATOM   2873  OG1 THR A 835      65.040  45.420  55.890  1.00  0.00           O
ATOM   2874  HG1 THR A 835      65.790  45.720  56.410  1.00  0.00           H
ATOM   2875  CG2 THR A 835      63.430  45.610  54.270  1.00  0.00           C
ATOM   2876 HG21 THR A 835      63.460  44.530  54.010  1.00  0.00           H
ATOM   2877 HG22 THR A 835      62.950  46.250  53.500  1.00  0.00           H
ATOM   2878 HG23 THR A 835      62.730  45.600  55.130  1.00  0.00           H
ATOM   2879  C   THR A 835      65.350  46.760  52.530  1.00  0.00           C
ATOM   2880  O   THR A 835      65.120  46.130  51.500  1.00  0.00           O
ATOM   2881  N   PHE A 836      65.310  48.090  52.460  1.00  0.00           N
ATOM   2882  HN  PHE A 836      65.260  48.570  53.330  1.00  0.00           H
ATOM   2883  CA  PHE A 836      65.080  48.860  51.170  1.00  0.00           C
ATOM   2884  HA  PHE A 836      64.220  48.440  50.650  1.00  0.00           H
ATOM   2885  CB  PHE A 836      64.840  50.430  51.570  1.00  0.00           C
ATOM   2886  HB1 PHE A 836      65.620  50.810  52.250  1.00  0.00           H
ATOM   2887  HB2 PHE A 836      63.880  50.410  52.140  1.00  0.00           H
ATOM   2888  CG  PHE A 836      64.780  51.410  50.390  1.00  0.00           C
ATOM   2889  CD1 PHE A 836      65.440  52.700  50.640  1.00  0.00           C
ATOM   2890  HD1 PHE A 836      65.920  52.870  51.590  1.00  0.00           H
ATOM   2891  CE1 PHE A 836      65.430  53.600  49.570  1.00  0.00           C
ATOM   2892  HE1 PHE A 836      65.990  54.490  49.770  1.00  0.00           H
ATOM   2893  CZ  PHE A 836      64.850  53.330  48.310  1.00  0.00           C
ATOM   2894  HZ  PHE A 836      65.000  53.930  47.430  1.00  0.00           H
ATOM   2895  CD2 PHE A 836      64.240  51.200  49.130  1.00  0.00           C
ATOM   2896  HD2 PHE A 836      63.820  50.200  48.980  1.00  0.00           H
ATOM   2897  CE2 PHE A 836      64.300  52.060  48.060  1.00  0.00           C
ATOM   2898  HE2 PHE A 836      63.990  51.670  47.100  1.00  0.00           H
ATOM   2899  C   PHE A 836      66.110  48.660  50.060  1.00  0.00           C
ATOM   2900  O   PHE A 836      65.810  48.390  48.890  1.00  0.00           O
ATOM   2901  N   PHE A 837      67.400  48.630  50.410  1.00  0.00           N
ATOM   2902  HN  PHE A 837      67.650  48.840  51.360  1.00  0.00           H
ATOM   2903  CA  PHE A 837      68.500  48.240  49.560  1.00  0.00           C
ATOM   2904  HA  PHE A 837      68.290  48.860  48.710  1.00  0.00           H
ATOM   2905  CB  PHE A 837      69.970  48.630  50.140  1.00  0.00           C
ATOM   2906  HB1 PHE A 837      70.070  48.260  51.190  1.00  0.00           H
ATOM   2907  HB2 PHE A 837      70.030  49.720  50.320  1.00  0.00           H
ATOM   2908  CG  PHE A 837      71.050  48.210  49.270  1.00  0.00           C
ATOM   2909  CD1 PHE A 837      71.200  48.850  48.070  1.00  0.00           C
ATOM   2910  HD1 PHE A 837      70.430  49.520  47.730  1.00  0.00           H
ATOM   2911  CE1 PHE A 837      72.270  48.620  47.240  1.00  0.00           C
ATOM   2912  HE1 PHE A 837      72.380  49.060  46.260  1.00  0.00           H
ATOM   2913  CZ  PHE A 837      73.290  47.740  47.700  1.00  0.00           C
ATOM   2914  HZ  PHE A 837      74.110  47.510  47.040  1.00  0.00           H
ATOM   2915  CD2 PHE A 837      71.990  47.250  49.680  1.00  0.00           C
ATOM   2916  HD2 PHE A 837      71.860  46.810  50.660  1.00  0.00           H
ATOM   2917  CE2 PHE A 837      73.020  46.950  48.840  1.00  0.00           C
ATOM   2918  HE2 PHE A 837      73.780  46.290  49.240  1.00  0.00           H
ATOM   2919  C   PHE A 837      68.470  46.880  49.080  1.00  0.00           C
ATOM   2920  O   PHE A 837      68.610  46.610  47.900  1.00  0.00           O
ATOM   2921  N   LEU A 838      68.150  45.850  49.910  1.00  0.00           N
ATOM   2922  HN  LEU A 838      67.960  45.930  50.890  1.00  0.00           H
ATOM   2923  CA  LEU A 838      68.270  44.390  49.480  1.00  0.00           C
ATOM   2924  HA  LEU A 838      69.080  44.310  48.770  1.00  0.00           H
ATOM   2925  CB  LEU A 838      68.270  43.350  50.680  1.00  0.00           C
ATOM   2926  HB1 LEU A 838      67.380  43.410  51.350  1.00  0.00           H
ATOM   2927  HB2 LEU A 838      69.100  43.680  51.350  1.00  0.00           H
ATOM   2928  CG  LEU A 838      68.620  41.900  50.410  1.00  0.00           C
ATOM   2929  HG  LEU A 838      67.750  41.480  49.860  1.00  0.00           H
ATOM   2930  CD1 LEU A 838      69.940  41.730  49.630  1.00  0.00           C
ATOM   2931 HD11 LEU A 838      70.170  40.670  49.490  1.00  0.00           H
ATOM   2932 HD12 LEU A 838      70.850  42.110  50.160  1.00  0.00           H
ATOM   2933 HD13 LEU A 838      69.860  42.100  48.570  1.00  0.00           H
ATOM   2934  CD2 LEU A 838      68.740  41.020  51.630  1.00  0.00           C
ATOM   2935 HD21 LEU A 838      67.740  40.990  52.140  1.00  0.00           H
ATOM   2936 HD22 LEU A 838      69.530  41.370  52.330  1.00  0.00           H
ATOM   2937 HD23 LEU A 838      68.900  39.980  51.320  1.00  0.00           H
ATOM   2938  C   LEU A 838      67.040  44.050  48.610  1.00  0.00           C
ATOM   2939  O   LEU A 838      67.210  43.700  47.410  1.00  0.00           O
ATOM   2940  N   SER A 839      65.820  44.420  49.050  1.00  0.00           N
ATOM   2941  HN  SER A 839      65.790  44.730  50.000  1.00  0.00           H
ATOM   2942  CA  SER A 839      64.640  44.270  48.230  1.00  0.00           C
ATOM   2943  HA  SER A 839      64.490  43.220  48.020  1.00  0.00           H
ATOM   2944  CB  SER A 839      63.350  44.810  48.900  1.00  0.00           C
ATOM   2945  HB1 SER A 839      63.110  44.190  49.780  1.00  0.00           H
ATOM   2946  HB2 SER A 839      62.490  44.820  48.180  1.00  0.00           H
ATOM   2947  OG  SER A 839      63.500  46.140  49.330  1.00  0.00           O
ATOM   2948  HG1 SER A 839      64.270  46.110  49.900  1.00  0.00           H
ATOM   2949  C   SER A 839      64.770  44.970  46.880  1.00  0.00           C
ATOM   2950  O   SER A 839      64.420  44.410  45.830  1.00  0.00           O
ATOM   2951  N   SER A 840      65.250  46.220  46.780  1.00  0.00           N
ATOM   2952  HN  SER A 840      65.350  46.800  47.600  1.00  0.00           H
ATOM   2953  CA  SER A 840      65.380  46.870  45.480  1.00  0.00           C
ATOM   2954  HA  SER A 840      64.440  46.780  44.950  1.00  0.00           H
ATOM   2955  CB  SER A 840      65.350  48.440  45.590  1.00  0.00           C
ATOM   2956  HB1 SER A 840      64.460  48.600  46.240  1.00  0.00           H
ATOM   2957  HB2 SER A 840      65.370  48.900  44.580  1.00  0.00           H
ATOM   2958  OG  SER A 840      66.370  49.040  46.400  1.00  0.00           O
ATOM   2959  HG1 SER A 840      66.200  48.830  47.330  1.00  0.00           H
ATOM   2960  C   SER A 840      66.550  46.390  44.620  1.00  0.00           C
ATOM   2961  O   SER A 840      66.530  46.390  43.390  1.00  0.00           O
ATOM   2962  N   PHE A 841      67.700  46.030  45.300  1.00  0.00           N
ATOM   2963  HN  PHE A 841      67.770  46.110  46.290  1.00  0.00           H
ATOM   2964  CA  PHE A 841      68.810  45.410  44.660  1.00  0.00           C
ATOM   2965  HA  PHE A 841      69.090  46.050  43.840  1.00  0.00           H
ATOM   2966  CB  PHE A 841      70.000  45.230  45.630  1.00  0.00           C
ATOM   2967  HB1 PHE A 841      69.690  44.640  46.520  1.00  0.00           H
ATOM   2968  HB2 PHE A 841      70.310  46.190  46.100  1.00  0.00           H
ATOM   2969  CG  PHE A 841      71.230  44.620  45.000  1.00  0.00           C
ATOM   2970  CD1 PHE A 841      71.630  43.290  45.270  1.00  0.00           C
ATOM   2971  HD1 PHE A 841      70.960  42.680  45.860  1.00  0.00           H
ATOM   2972  CE1 PHE A 841      72.710  42.670  44.580  1.00  0.00           C
ATOM   2973  HE1 PHE A 841      73.060  41.680  44.850  1.00  0.00           H
ATOM   2974  CZ  PHE A 841      73.420  43.440  43.630  1.00  0.00           C
ATOM   2975  HZ  PHE A 841      74.150  42.910  43.020  1.00  0.00           H
ATOM   2976  CD2 PHE A 841      72.010  45.380  44.110  1.00  0.00           C
ATOM   2977  HD2 PHE A 841      71.610  46.350  43.850  1.00  0.00           H
ATOM   2978  CE2 PHE A 841      73.070  44.800  43.380  1.00  0.00           C
ATOM   2979  HE2 PHE A 841      73.560  45.330  42.570  1.00  0.00           H
ATOM   2980  C   PHE A 841      68.520  44.100  44.000  1.00  0.00           C
ATOM   2981  O   PHE A 841      68.850  43.960  42.820  1.00  0.00           O
ATOM   2982  N   LEU A 842      67.770  43.190  44.700  1.00  0.00           N
ATOM   2983  HN  LEU A 842      67.600  43.250  45.690  1.00  0.00           H
ATOM   2984  CA  LEU A 842      67.220  42.000  44.180  1.00  0.00           C
ATOM   2985  HA  LEU A 842      68.010  41.400  43.780  1.00  0.00           H
ATOM   2986  CB  LEU A 842      66.500  41.170  45.250  1.00  0.00           C
ATOM   2987  HB1 LEU A 842      66.100  40.300  44.670  1.00  0.00           H
ATOM   2988  HB2 LEU A 842      65.730  41.820  45.710  1.00  0.00           H
ATOM   2989  CG  LEU A 842      67.430  40.600  46.320  1.00  0.00           C
ATOM   2990  HG  LEU A 842      67.910  41.420  46.910  1.00  0.00           H
ATOM   2991  CD1 LEU A 842      66.680  39.890  47.500  1.00  0.00           C
ATOM   2992 HD11 LEU A 842      66.030  39.070  47.140  1.00  0.00           H
ATOM   2993 HD12 LEU A 842      66.010  40.600  48.050  1.00  0.00           H
ATOM   2994 HD13 LEU A 842      67.300  39.460  48.320  1.00  0.00           H
ATOM   2995  CD2 LEU A 842      68.570  39.720  45.800  1.00  0.00           C
ATOM   2996 HD21 LEU A 842      68.080  38.790  45.400  1.00  0.00           H
ATOM   2997 HD22 LEU A 842      69.170  39.470  46.700  1.00  0.00           H
ATOM   2998 HD23 LEU A 842      69.310  40.070  45.060  1.00  0.00           H
ATOM   2999  C   LEU A 842      66.210  42.270  43.080  1.00  0.00           C
ATOM   3000  O   LEU A 842      66.190  41.640  42.010  1.00  0.00           O
ATOM   3001  N   LYS A 843      65.430  43.330  43.190  1.00  0.00           N
ATOM   3002  HN  LYS A 843      65.300  43.810  44.050  1.00  0.00           H
ATOM   3003  CA  LYS A 843      64.400  43.720  42.210  1.00  0.00           C
ATOM   3004  HA  LYS A 843      63.800  42.850  42.000  1.00  0.00           H
ATOM   3005  CB  LYS A 843      63.430  44.700  42.840  1.00  0.00           C
ATOM   3006  HB1 LYS A 843      64.050  45.560  43.180  1.00  0.00           H
ATOM   3007  HB2 LYS A 843      62.970  44.250  43.750  1.00  0.00           H
ATOM   3008  CG  LYS A 843      62.450  45.360  41.920  1.00  0.00           C
ATOM   3009  HG1 LYS A 843      62.910  45.850  41.030  1.00  0.00           H
ATOM   3010  HG2 LYS A 843      61.890  46.140  42.480  1.00  0.00           H
ATOM   3011  CD  LYS A 843      61.340  44.490  41.270  1.00  0.00           C
ATOM   3012  HD1 LYS A 843      60.970  43.870  42.120  1.00  0.00           H
ATOM   3013  HD2 LYS A 843      61.790  43.890  40.460  1.00  0.00           H
ATOM   3014  CE  LYS A 843      60.200  45.460  40.730  1.00  0.00           C
ATOM   3015  HE1 LYS A 843      60.670  46.240  40.090  1.00  0.00           H
ATOM   3016  HE2 LYS A 843      59.700  45.890  41.620  1.00  0.00           H
ATOM   3017  NZ  LYS A 843      59.230  44.720  39.940  1.00  0.00           N
ATOM   3018  HZ1 LYS A 843      58.760  43.940  40.440  1.00  0.00           H
ATOM   3019  HZ2 LYS A 843      59.640  44.230  39.120  1.00  0.00           H
ATOM   3020  HZ3 LYS A 843      58.460  45.340  39.600  1.00  0.00           H
ATOM   3021  C   LYS A 843      64.940  44.250  40.860  1.00  0.00           C
ATOM   3022  O   LYS A 843      64.340  44.060  39.820  1.00  0.00           O
ATOM   3023  N   GLN A 844      66.100  44.870  40.960  1.00  0.00           N
ATOM   3024  HN  GLN A 844      66.520  45.180  41.810  1.00  0.00           H
ATOM   3025  CA  GLN A 844      66.820  45.190  39.680  1.00  0.00           C
ATOM   3026  HA  GLN A 844      66.240  45.530  38.840  1.00  0.00           H
ATOM   3027  CB  GLN A 844      67.680  46.440  39.930  1.00  0.00           C
ATOM   3028  HB1 GLN A 844      68.370  46.600  39.060  1.00  0.00           H
ATOM   3029  HB2 GLN A 844      68.340  46.290  40.800  1.00  0.00           H
ATOM   3030  CG  GLN A 844      66.790  47.680  40.290  1.00  0.00           C
ATOM   3031  HG1 GLN A 844      67.470  48.560  40.330  1.00  0.00           H
ATOM   3032  HG2 GLN A 844      66.330  47.570  41.290  1.00  0.00           H
ATOM   3033  CD  GLN A 844      65.700  47.940  39.250  1.00  0.00           C
ATOM   3034  OE1 GLN A 844      64.620  47.300  39.480  1.00  0.00           O
ATOM   3035  NE2 GLN A 844      65.880  48.740  38.180  1.00  0.00           N
ATOM   3036 HE21 GLN A 844      65.170  48.880  37.500  1.00  0.00           H
ATOM   3037 HE22 GLN A 844      66.820  49.070  38.010  1.00  0.00           H
ATOM   3038  C   GLN A 844      67.720  44.010  39.150  1.00  0.00           C
ATOM   3039  O   GLN A 844      68.560  44.280  38.310  1.00  0.00           O
ATOM   3040  N   PHE A 845      67.590  42.650  39.480  1.00  0.00           N
ATOM   3041  HN  PHE A 845      67.020  42.350  40.260  1.00  0.00           H
ATOM   3042  CA  PHE A 845      68.440  41.640  38.850  1.00  0.00           C
ATOM   3043  HA  PHE A 845      69.430  42.080  38.850  1.00  0.00           H
ATOM   3044  CB  PHE A 845      68.380  40.170  39.460  1.00  0.00           C
ATOM   3045  HB1 PHE A 845      68.590  39.440  38.660  1.00  0.00           H
ATOM   3046  HB2 PHE A 845      67.390  40.030  39.930  1.00  0.00           H
ATOM   3047  CG  PHE A 845      69.370  39.970  40.580  1.00  0.00           C
ATOM   3048  CD1 PHE A 845      69.700  41.010  41.480  1.00  0.00           C
ATOM   3049  HD1 PHE A 845      69.080  41.900  41.510  1.00  0.00           H
ATOM   3050  CE1 PHE A 845      70.700  40.760  42.480  1.00  0.00           C
ATOM   3051  HE1 PHE A 845      70.970  41.450  43.250  1.00  0.00           H
ATOM   3052  CZ  PHE A 845      71.540  39.700  42.410  1.00  0.00           C
ATOM   3053  HZ  PHE A 845      72.300  39.510  43.150  1.00  0.00           H
ATOM   3054  CD2 PHE A 845      70.160  38.800  40.590  1.00  0.00           C
ATOM   3055  HD2 PHE A 845      69.930  38.100  39.810  1.00  0.00           H
ATOM   3056  CE2 PHE A 845      71.260  38.730  41.450  1.00  0.00           C
ATOM   3057  HE2 PHE A 845      71.890  37.840  41.470  1.00  0.00           H
ATOM   3058  C   PHE A 845      68.120  41.570  37.340  1.00  0.00           C
ATOM   3059  O   PHE A 845      68.830  40.960  36.560  1.00  0.00           O
ATOM   3060  N   LYS A 846      67.020  42.200  36.890  1.00  0.00           N
ATOM   3061  HN  LYS A 846      66.380  42.530  37.590  1.00  0.00           H
ATOM   3062  CA  LYS A 846      66.650  42.530  35.520  1.00  0.00           C
ATOM   3063  HA  LYS A 846      66.570  41.630  34.920  1.00  0.00           H
ATOM   3064  CB  LYS A 846      65.330  43.310  35.390  1.00  0.00           C
ATOM   3065  HB1 LYS A 846      64.900  43.430  34.380  1.00  0.00           H
ATOM   3066  HB2 LYS A 846      65.350  44.320  35.860  1.00  0.00           H
ATOM   3067  CG  LYS A 846      64.170  42.550  36.210  1.00  0.00           C
ATOM   3068  HG1 LYS A 846      63.220  43.130  36.080  1.00  0.00           H
ATOM   3069  HG2 LYS A 846      64.440  42.360  37.270  1.00  0.00           H
ATOM   3070  CD  LYS A 846      63.830  41.200  35.540  1.00  0.00           C
ATOM   3071  HD1 LYS A 846      62.980  40.750  36.100  1.00  0.00           H
ATOM   3072  HD2 LYS A 846      64.710  40.570  35.810  1.00  0.00           H
ATOM   3073  CE  LYS A 846      63.700  41.170  34.010  1.00  0.00           C
ATOM   3074  HE1 LYS A 846      63.520  40.140  33.630  1.00  0.00           H
ATOM   3075  HE2 LYS A 846      64.540  41.640  33.470  1.00  0.00           H
ATOM   3076  NZ  LYS A 846      62.510  41.960  33.620  1.00  0.00           N
ATOM   3077  HZ1 LYS A 846      61.620  41.620  34.050  1.00  0.00           H
ATOM   3078  HZ2 LYS A 846      62.430  42.040  32.590  1.00  0.00           H
ATOM   3079  HZ3 LYS A 846      62.670  42.940  33.910  1.00  0.00           H
ATOM   3080  C   LYS A 846      67.760  43.300  34.760  1.00  0.00           C
ATOM   3081  O   LYS A 846      68.070  43.040  33.610  1.00  0.00           O
ATOM   3082  N   THR A 847      68.340  44.280  35.430  1.00  0.00           N
ATOM   3083  HN  THR A 847      68.230  44.610  36.370  1.00  0.00           H
ATOM   3084  CA  THR A 847      69.370  45.070  34.770  1.00  0.00           C
ATOM   3085  HA  THR A 847      69.070  45.150  33.730  1.00  0.00           H
ATOM   3086  CB  THR A 847      69.300  46.510  35.350  1.00  0.00           C
ATOM   3087  HB  THR A 847      69.990  47.200  34.820  1.00  0.00           H
ATOM   3088  OG1 THR A 847      69.550  46.590  36.740  1.00  0.00           O
ATOM   3089  HG1 THR A 847      69.080  47.420  36.850  1.00  0.00           H
ATOM   3090  CG2 THR A 847      67.920  47.160  35.150  1.00  0.00           C
ATOM   3091 HG21 THR A 847      67.720  47.410  34.090  1.00  0.00           H
ATOM   3092 HG22 THR A 847      67.800  48.110  35.700  1.00  0.00           H
ATOM   3093 HG23 THR A 847      67.080  46.500  35.490  1.00  0.00           H
ATOM   3094  C   THR A 847      70.760  44.460  34.840  1.00  0.00           C
ATOM   3095  O   THR A 847      71.760  45.150  34.470  1.00  0.00           O
ATOM   3096  N   LYS A 848      70.870  43.220  35.450  1.00  0.00           N
ATOM   3097  HN  LYS A 848      70.070  42.900  35.930  1.00  0.00           H
ATOM   3098  CA  LYS A 848      72.070  42.480  35.710  1.00  0.00           C
ATOM   3099  HA  LYS A 848      72.860  43.220  35.610  1.00  0.00           H
ATOM   3100  CB  LYS A 848      72.210  42.050  37.180  1.00  0.00           C
ATOM   3101  HB1 LYS A 848      73.200  41.570  37.310  1.00  0.00           H
ATOM   3102  HB2 LYS A 848      71.480  41.220  37.310  1.00  0.00           H
ATOM   3103  CG  LYS A 848      72.290  43.200  38.230  1.00  0.00           C
ATOM   3104  HG1 LYS A 848      72.490  42.880  39.270  1.00  0.00           H
ATOM   3105  HG2 LYS A 848      71.310  43.740  38.130  1.00  0.00           H
ATOM   3106  CD  LYS A 848      73.370  44.330  37.950  1.00  0.00           C
ATOM   3107  HD1 LYS A 848      73.570  44.520  36.880  1.00  0.00           H
ATOM   3108  HD2 LYS A 848      74.220  43.710  38.310  1.00  0.00           H
ATOM   3109  CE  LYS A 848      73.130  45.580  38.800  1.00  0.00           C
ATOM   3110  HE1 LYS A 848      73.800  46.380  38.390  1.00  0.00           H
ATOM   3111  HE2 LYS A 848      73.460  45.480  39.860  1.00  0.00           H
ATOM   3112  NZ  LYS A 848      71.720  46.030  38.790  1.00  0.00           N
ATOM   3113  HZ1 LYS A 848      71.730  47.050  38.990  1.00  0.00           H
ATOM   3114  HZ2 LYS A 848      71.170  45.570  39.550  1.00  0.00           H
ATOM   3115  HZ3 LYS A 848      71.300  45.970  37.840  1.00  0.00           H
ATOM   3116  C   LYS A 848      72.350  41.350  34.750  1.00  0.00           C
ATOM   3117  O   LYS A 848      71.380  40.840  34.210  1.00  0.00           O
ATOM   3118  N   ARG A 849      73.590  41.000  34.500  1.00  0.00           N
ATOM   3119  HN  ARG A 849      74.370  41.550  34.780  1.00  0.00           H
ATOM   3120  CA  ARG A 849      74.070  39.850  33.740  1.00  0.00           C
ATOM   3121  HA  ARG A 849      73.360  39.880  32.920  1.00  0.00           H
ATOM   3122  CB  ARG A 849      75.560  39.960  33.300  1.00  0.00           C
ATOM   3123  HB1 ARG A 849      75.810  40.960  32.870  1.00  0.00           H
ATOM   3124  HB2 ARG A 849      75.630  39.240  32.460  1.00  0.00           H
ATOM   3125  CG  ARG A 849      76.530  39.720  34.500  1.00  0.00           C
ATOM   3126  HG1 ARG A 849      76.370  38.720  34.950  1.00  0.00           H
ATOM   3127  HG2 ARG A 849      76.330  40.570  35.190  1.00  0.00           H
ATOM   3128  CD  ARG A 849      77.990  39.820  34.020  1.00  0.00           C
ATOM   3129  HD1 ARG A 849      78.090  40.710  33.360  1.00  0.00           H
ATOM   3130  HD2 ARG A 849      78.300  38.940  33.390  1.00  0.00           H
ATOM   3131  NE  ARG A 849      78.840  39.900  35.260  1.00  0.00           N
ATOM   3132  HE  ARG A 849      79.130  40.840  35.450  1.00  0.00           H
ATOM   3133  CZ  ARG A 849      79.140  38.930  36.030  1.00  0.00           C
ATOM   3134  NH1 ARG A 849      80.020  39.190  37.060  1.00  0.00           N
ATOM   3135 HH11 ARG A 849      80.500  40.060  37.040  1.00  0.00           H
ATOM   3136 HH12 ARG A 849      80.210  38.560  37.810  1.00  0.00           H
ATOM   3137  NH2 ARG A 849      78.670  37.670  35.990  1.00  0.00           N
ATOM   3138 HH21 ARG A 849      78.330  37.390  35.100  1.00  0.00           H
ATOM   3139 HH22 ARG A 849      79.290  37.060  36.470  1.00  0.00           H
ATOM   3140  C   ARG A 849      73.780  38.520  34.410  1.00  0.00           C
ATOM   3141  O   ARG A 849      73.610  37.510  33.710  1.00  0.00           O
ATOM   3142  N   TYR A 850      73.600  38.510  35.770  1.00  0.00           N
ATOM   3143  HN  TYR A 850      73.550  39.370  36.260  1.00  0.00           H
ATOM   3144  CA  TYR A 850      73.520  37.320  36.620  1.00  0.00           C
ATOM   3145  HA  TYR A 850      74.460  36.800  36.470  1.00  0.00           H
ATOM   3146  CB  TYR A 850      73.570  37.600  38.110  1.00  0.00           C
ATOM   3147  HB1 TYR A 850      73.840  36.720  38.730  1.00  0.00           H
ATOM   3148  HB2 TYR A 850      72.520  37.780  38.440  1.00  0.00           H
ATOM   3149  CG  TYR A 850      74.330  38.840  38.500  1.00  0.00           C
ATOM   3150  CD1 TYR A 850      75.710  38.930  38.200  1.00  0.00           C
ATOM   3151  HD1 TYR A 850      76.150  38.230  37.500  1.00  0.00           H
ATOM   3152  CE1 TYR A 850      76.400  39.930  38.850  1.00  0.00           C
ATOM   3153  HE1 TYR A 850      77.460  40.060  38.760  1.00  0.00           H
ATOM   3154  CZ  TYR A 850      75.800  40.850  39.680  1.00  0.00           C
ATOM   3155  OH  TYR A 850      76.540  41.790  40.440  1.00  0.00           O
ATOM   3156  HH  TYR A 850      77.410  41.860  40.050  1.00  0.00           H
ATOM   3157  CD2 TYR A 850      73.730  39.750  39.400  1.00  0.00           C
ATOM   3158  HD2 TYR A 850      72.660  39.800  39.440  1.00  0.00           H
ATOM   3159  CE2 TYR A 850      74.470  40.680  40.090  1.00  0.00           C
ATOM   3160  HE2 TYR A 850      73.990  41.320  40.820  1.00  0.00           H
ATOM   3161  C   TYR A 850      72.420  36.280  36.310  1.00  0.00           C
ATOM   3162  O   TYR A 850      71.250  36.610  36.100  1.00  0.00           O
ATOM   3163  N   PHE A 851      72.780  34.970  36.430  1.00  0.00           N
ATOM   3164  HN  PHE A 851      73.710  34.800  36.740  1.00  0.00           H
ATOM   3165  CA  PHE A 851      71.890  33.850  36.400  1.00  0.00           C
ATOM   3166  HA  PHE A 851      72.520  33.000  36.560  1.00  0.00           H
ATOM   3167  CB  PHE A 851      70.870  33.840  37.660  1.00  0.00           C
ATOM   3168  HB1 PHE A 851      70.370  32.840  37.650  1.00  0.00           H
ATOM   3169  HB2 PHE A 851      70.080  34.610  37.490  1.00  0.00           H
ATOM   3170  CG  PHE A 851      71.520  34.040  38.960  1.00  0.00           C
ATOM   3171  CD1 PHE A 851      70.950  34.980  39.870  1.00  0.00           C
ATOM   3172  HD1 PHE A 851      70.130  35.600  39.570  1.00  0.00           H
ATOM   3173  CE1 PHE A 851      71.580  35.150  41.100  1.00  0.00           C
ATOM   3174  HE1 PHE A 851      71.320  35.960  41.750  1.00  0.00           H
ATOM   3175  CZ  PHE A 851      72.760  34.400  41.440  1.00  0.00           C
ATOM   3176  HZ  PHE A 851      73.200  34.560  42.410  1.00  0.00           H
ATOM   3177  CD2 PHE A 851      72.560  33.210  39.340  1.00  0.00           C
ATOM   3178  HD2 PHE A 851      72.890  32.370  38.740  1.00  0.00           H
ATOM   3179  CE2 PHE A 851      73.290  33.410  40.510  1.00  0.00           C
ATOM   3180  HE2 PHE A 851      74.100  32.780  40.850  1.00  0.00           H
ATOM   3181  C   PHE A 851      71.190  33.570  35.110  1.00  0.00           C
ATOM   3182  O   PHE A 851      71.070  34.490  34.270  1.00  0.00           O
ATOM   3183  N   PRO A 852      70.790  32.410  34.750  1.00  0.00           N
ATOM   3184  CD  PRO A 852      71.020  31.210  35.590  1.00  0.00           C
ATOM   3185  HD1 PRO A 852      70.340  31.260  36.470  1.00  0.00           H
ATOM   3186  HD2 PRO A 852      72.070  31.030  35.890  1.00  0.00           H
ATOM   3187  CA  PRO A 852      69.870  32.150  33.680  1.00  0.00           C
ATOM   3188  HA  PRO A 852      70.390  32.280  32.740  1.00  0.00           H
ATOM   3189  CB  PRO A 852      69.510  30.600  33.820  1.00  0.00           C
ATOM   3190  HB1 PRO A 852      69.420  30.020  32.890  1.00  0.00           H
ATOM   3191  HB2 PRO A 852      68.500  30.530  34.280  1.00  0.00           H
ATOM   3192  CG  PRO A 852      70.540  30.030  34.760  1.00  0.00           C
ATOM   3193  HG1 PRO A 852      70.150  29.130  35.280  1.00  0.00           H
ATOM   3194  HG2 PRO A 852      71.400  29.750  34.110  1.00  0.00           H
ATOM   3195  C   PRO A 852      68.630  33.010  33.700  1.00  0.00           C
ATOM   3196  O   PRO A 852      68.060  33.350  34.740  1.00  0.00           O
ATOM   3197  N   THR A 853      68.210  33.340  32.460  1.00  0.00           N
ATOM   3198  HN  THR A 853      68.690  33.040  31.650  1.00  0.00           H
ATOM   3199  CA  THR A 853      67.120  34.260  32.120  1.00  0.00           C
ATOM   3200  HA  THR A 853      67.510  35.250  32.300  1.00  0.00           H
ATOM   3201  CB  THR A 853      66.770  34.340  30.650  1.00  0.00           C
ATOM   3202  HB  THR A 853      67.690  34.550  30.060  1.00  0.00           H
ATOM   3203  OG1 THR A 853      65.710  35.150  30.380  1.00  0.00           O
ATOM   3204  HG1 THR A 853      65.890  36.040  30.680  1.00  0.00           H
ATOM   3205  CG2 THR A 853      66.300  32.920  30.340  1.00  0.00           C
ATOM   3206 HG21 THR A 853      65.430  32.520  30.910  1.00  0.00           H
ATOM   3207 HG22 THR A 853      67.140  32.200  30.420  1.00  0.00           H
ATOM   3208 HG23 THR A 853      66.180  32.800  29.250  1.00  0.00           H
ATOM   3209  C   THR A 853      65.950  34.300  33.090  1.00  0.00           C
ATOM   3210  O   THR A 853      65.590  35.400  33.550  1.00  0.00           O
ATOM   3211  N   LYS A 854      65.360  33.150  33.430  1.00  0.00           N
ATOM   3212  HN  LYS A 854      65.560  32.300  32.970  1.00  0.00           H
ATOM   3213  CA  LYS A 854      64.190  33.080  34.330  1.00  0.00           C
ATOM   3214  HA  LYS A 854      63.600  33.980  34.270  1.00  0.00           H
ATOM   3215  CB  LYS A 854      63.120  32.000  33.930  1.00  0.00           C
ATOM   3216  HB1 LYS A 854      62.290  32.110  34.660  1.00  0.00           H
ATOM   3217  HB2 LYS A 854      63.500  30.990  34.190  1.00  0.00           H
ATOM   3218  CG  LYS A 854      62.660  32.100  32.460  1.00  0.00           C
ATOM   3219  HG1 LYS A 854      62.170  31.160  32.150  1.00  0.00           H
ATOM   3220  HG2 LYS A 854      63.600  32.110  31.860  1.00  0.00           H
ATOM   3221  CD  LYS A 854      61.890  33.390  32.070  1.00  0.00           C
ATOM   3222  HD1 LYS A 854      62.490  34.130  31.490  1.00  0.00           H
ATOM   3223  HD2 LYS A 854      61.480  33.880  32.980  1.00  0.00           H
ATOM   3224  CE  LYS A 854      60.650  33.010  31.190  1.00  0.00           C
ATOM   3225  HE1 LYS A 854      60.350  33.950  30.670  1.00  0.00           H
ATOM   3226  HE2 LYS A 854      59.810  32.550  31.740  1.00  0.00           H
ATOM   3227  NZ  LYS A 854      61.140  32.160  30.040  1.00  0.00           N
ATOM   3228  HZ1 LYS A 854      61.840  32.730  29.510  1.00  0.00           H
ATOM   3229  HZ2 LYS A 854      60.370  31.890  29.400  1.00  0.00           H
ATOM   3230  HZ3 LYS A 854      61.510  31.270  30.410  1.00  0.00           H
ATOM   3231  C   LYS A 854      64.490  32.990  35.810  1.00  0.00           C
ATOM   3232  O   LYS A 854      63.710  33.420  36.630  1.00  0.00           O
ATOM   3233  N   VAL A 855      65.620  32.390  36.220  1.00  0.00           N
ATOM   3234  HN  VAL A 855      66.230  31.990  35.540  1.00  0.00           H
ATOM   3235  CA  VAL A 855      66.210  32.380  37.560  1.00  0.00           C
ATOM   3236  HA  VAL A 855      65.500  31.860  38.170  1.00  0.00           H
ATOM   3237  CB  VAL A 855      67.420  31.490  37.530  1.00  0.00           C
ATOM   3238  HB  VAL A 855      68.140  31.870  36.770  1.00  0.00           H
ATOM   3239  CG1 VAL A 855      68.000  31.480  38.990  1.00  0.00           C
ATOM   3240 HG11 VAL A 855      68.440  32.450  39.310  1.00  0.00           H
ATOM   3241 HG12 VAL A 855      68.820  30.740  39.070  1.00  0.00           H
ATOM   3242 HG13 VAL A 855      67.180  31.150  39.660  1.00  0.00           H
ATOM   3243  CG2 VAL A 855      66.910  30.060  37.050  1.00  0.00           C
ATOM   3244 HG21 VAL A 855      67.630  29.240  37.290  1.00  0.00           H
ATOM   3245 HG22 VAL A 855      66.940  30.140  35.940  1.00  0.00           H
ATOM   3246 HG23 VAL A 855      65.890  29.700  37.310  1.00  0.00           H
ATOM   3247  C   VAL A 855      66.440  33.740  38.130  1.00  0.00           C
ATOM   3248  O   VAL A 855      65.940  34.010  39.230  1.00  0.00           O
ATOM   3249  N   ARG A 856      67.050  34.620  37.350  1.00  0.00           N
ATOM   3250  HN  ARG A 856      67.420  34.250  36.490  1.00  0.00           H
ATOM   3251  CA  ARG A 856      67.310  36.020  37.480  1.00  0.00           C
ATOM   3252  HA  ARG A 856      68.030  36.090  38.280  1.00  0.00           H
ATOM   3253  CB  ARG A 856      67.970  36.500  36.150  1.00  0.00           C
ATOM   3254  HB1 ARG A 856      67.360  36.270  35.260  1.00  0.00           H
ATOM   3255  HB2 ARG A 856      68.810  35.830  35.860  1.00  0.00           H
ATOM   3256  CG  ARG A 856      68.370  37.960  36.010  1.00  0.00           C
ATOM   3257  HG1 ARG A 856      69.310  38.180  36.550  1.00  0.00           H
ATOM   3258  HG2 ARG A 856      67.520  38.530  36.440  1.00  0.00           H
ATOM   3259  CD  ARG A 856      68.590  38.470  34.590  1.00  0.00           C
ATOM   3260  HD1 ARG A 856      69.040  39.480  34.610  1.00  0.00           H
ATOM   3261  HD2 ARG A 856      67.660  38.540  33.980  1.00  0.00           H
ATOM   3262  NE  ARG A 856      69.590  37.480  34.020  1.00  0.00           N
ATOM   3263  HE  ARG A 856      70.200  36.960  34.610  1.00  0.00           H
ATOM   3264  CZ  ARG A 856      69.900  37.330  32.730  1.00  0.00           C
ATOM   3265  NH1 ARG A 856      69.420  38.160  31.800  1.00  0.00           N
ATOM   3266 HH11 ARG A 856      68.980  39.010  32.070  1.00  0.00           H
ATOM   3267 HH12 ARG A 856      69.830  37.940  30.910  1.00  0.00           H
ATOM   3268  NH2 ARG A 856      70.760  36.410  32.430  1.00  0.00           N
ATOM   3269 HH21 ARG A 856      70.910  36.190  31.460  1.00  0.00           H
ATOM   3270 HH22 ARG A 856      70.960  35.680  33.090  1.00  0.00           H
ATOM   3271  C   ARG A 856      66.090  36.810  37.780  1.00  0.00           C
ATOM   3272  O   ARG A 856      65.970  37.400  38.840  1.00  0.00           O
ATOM   3273  N   SER A 857      65.020  36.660  36.920  1.00  0.00           N
ATOM   3274  HN  SER A 857      65.310  36.250  36.070  1.00  0.00           H
ATOM   3275  CA  SER A 857      63.740  37.350  37.110  1.00  0.00           C
ATOM   3276  HA  SER A 857      64.010  38.360  37.360  1.00  0.00           H
ATOM   3277  CB  SER A 857      62.970  37.290  35.750  1.00  0.00           C
ATOM   3278  HB1 SER A 857      62.140  38.040  35.800  1.00  0.00           H
ATOM   3279  HB2 SER A 857      62.500  36.290  35.680  1.00  0.00           H
ATOM   3280  OG  SER A 857      63.810  37.660  34.740  1.00  0.00           O
ATOM   3281  HG1 SER A 857      63.410  37.370  33.910  1.00  0.00           H
ATOM   3282  C   SER A 857      62.900  36.760  38.190  1.00  0.00           C
ATOM   3283  O   SER A 857      62.070  37.500  38.780  1.00  0.00           O
ATOM   3284  N   THR A 858      63.040  35.460  38.540  1.00  0.00           N
ATOM   3285  HN  THR A 858      63.620  34.860  38.010  1.00  0.00           H
ATOM   3286  CA  THR A 858      62.540  34.780  39.750  1.00  0.00           C
ATOM   3287  HA  THR A 858      61.470  34.910  39.780  1.00  0.00           H
ATOM   3288  CB  THR A 858      62.750  33.240  39.800  1.00  0.00           C
ATOM   3289  HB  THR A 858      63.860  33.190  39.710  1.00  0.00           H
ATOM   3290  OG1 THR A 858      62.160  32.690  38.630  1.00  0.00           O
ATOM   3291  HG1 THR A 858      62.580  33.120  37.890  1.00  0.00           H
ATOM   3292  CG2 THR A 858      62.270  32.440  41.010  1.00  0.00           C
ATOM   3293 HG21 THR A 858      62.420  32.930  41.990  1.00  0.00           H
ATOM   3294 HG22 THR A 858      62.640  31.400  40.960  1.00  0.00           H
ATOM   3295 HG23 THR A 858      61.160  32.380  40.970  1.00  0.00           H
ATOM   3296  C   THR A 858      63.070  35.370  41.070  1.00  0.00           C
ATOM   3297  O   THR A 858      62.280  35.850  41.890  1.00  0.00           O
ATOM   3298  N   ILE A 859      64.390  35.590  41.160  1.00  0.00           N
ATOM   3299  HN  ILE A 859      64.980  35.250  40.420  1.00  0.00           H
ATOM   3300  CA  ILE A 859      65.050  36.170  42.300  1.00  0.00           C
ATOM   3301  HA  ILE A 859      64.640  35.660  43.160  1.00  0.00           H
ATOM   3302  CB  ILE A 859      66.580  35.960  42.160  1.00  0.00           C
ATOM   3303  HB  ILE A 859      66.830  35.870  41.080  1.00  0.00           H
ATOM   3304  CG2 ILE A 859      67.390  37.160  42.690  1.00  0.00           C
ATOM   3305 HG21 ILE A 859      67.170  38.020  42.020  1.00  0.00           H
ATOM   3306 HG22 ILE A 859      68.460  36.830  42.740  1.00  0.00           H
ATOM   3307 HG23 ILE A 859      67.140  37.490  43.710  1.00  0.00           H
ATOM   3308  CG1 ILE A 859      67.100  34.760  42.880  1.00  0.00           C
ATOM   3309 HG11 ILE A 859      67.100  34.860  43.990  1.00  0.00           H
ATOM   3310 HG12 ILE A 859      68.190  34.570  42.700  1.00  0.00           H
ATOM   3311  CD  ILE A 859      66.320  33.540  42.390  1.00  0.00           C
ATOM   3312  HD1 ILE A 859      65.280  33.580  42.790  1.00  0.00           H
ATOM   3313  HD2 ILE A 859      66.880  32.680  42.840  1.00  0.00           H
ATOM   3314  HD3 ILE A 859      66.330  33.340  41.300  1.00  0.00           H
ATOM   3315  C   ILE A 859      64.570  37.600  42.490  1.00  0.00           C
ATOM   3316  O   ILE A 859      64.250  38.030  43.550  1.00  0.00           O
ATOM   3317  N   SER A 860      64.460  38.370  41.360  1.00  0.00           N
ATOM   3318  HN  SER A 860      64.640  37.880  40.520  1.00  0.00           H
ATOM   3319  CA  SER A 860      63.720  39.630  41.320  1.00  0.00           C
ATOM   3320  HA  SER A 860      64.150  40.310  42.040  1.00  0.00           H
ATOM   3321  CB  SER A 860      63.650  40.420  39.910  1.00  0.00           C
ATOM   3322  HB1 SER A 860      62.950  41.280  40.000  1.00  0.00           H
ATOM   3323  HB2 SER A 860      63.290  39.760  39.090  1.00  0.00           H
ATOM   3324  OG  SER A 860      65.010  40.920  39.610  1.00  0.00           O
ATOM   3325  HG1 SER A 860      65.210  41.550  40.310  1.00  0.00           H
ATOM   3326  C   SER A 860      62.280  39.650  41.710  1.00  0.00           C
ATOM   3327  O   SER A 860      61.900  40.600  42.350  1.00  0.00           O
ATOM   3328  N   ASP A 861      61.430  38.620  41.390  1.00  0.00           N
ATOM   3329  HN  ASP A 861      61.740  38.010  40.670  1.00  0.00           H
ATOM   3330  CA  ASP A 861      60.070  38.550  41.890  1.00  0.00           C
ATOM   3331  HA  ASP A 861      59.650  39.530  42.010  1.00  0.00           H
ATOM   3332  CB  ASP A 861      59.230  37.700  40.880  1.00  0.00           C
ATOM   3333  HB1 ASP A 861      58.200  37.530  41.260  1.00  0.00           H
ATOM   3334  HB2 ASP A 861      59.730  36.720  40.740  1.00  0.00           H
ATOM   3335  CG  ASP A 861      59.030  38.580  39.670  1.00  0.00           C
ATOM   3336  OD1 ASP A 861      58.970  39.780  39.830  1.00  0.00           O
ATOM   3337  OD2 ASP A 861      58.570  38.060  38.650  1.00  0.00           O
ATOM   3338  C   ASP A 861      60.010  37.960  43.300  1.00  0.00           C
ATOM   3339  O   ASP A 861      58.960  37.940  43.920  1.00  0.00           O
ATOM   3340  N   PHE A 862      61.120  37.400  43.860  1.00  0.00           N
ATOM   3341  HN  PHE A 862      61.880  37.260  43.240  1.00  0.00           H
ATOM   3342  CA  PHE A 862      61.140  36.700  45.160  1.00  0.00           C
ATOM   3343  HA  PHE A 862      60.110  36.470  45.400  1.00  0.00           H
ATOM   3344  CB  PHE A 862      62.040  35.450  45.070  1.00  0.00           C
ATOM   3345  HB1 PHE A 862      63.120  35.700  45.070  1.00  0.00           H
ATOM   3346  HB2 PHE A 862      61.780  35.010  44.090  1.00  0.00           H
ATOM   3347  CG  PHE A 862      61.730  34.410  46.200  1.00  0.00           C
ATOM   3348  CD1 PHE A 862      60.420  33.870  46.420  1.00  0.00           C
ATOM   3349  HD1 PHE A 862      59.600  34.320  45.880  1.00  0.00           H
ATOM   3350  CE1 PHE A 862      60.290  32.790  47.330  1.00  0.00           C
ATOM   3351  HE1 PHE A 862      59.400  32.170  47.370  1.00  0.00           H
ATOM   3352  CZ  PHE A 862      61.390  32.270  48.000  1.00  0.00           C
ATOM   3353  HZ  PHE A 862      61.310  31.420  48.660  1.00  0.00           H
ATOM   3354  CD2 PHE A 862      62.840  33.820  46.900  1.00  0.00           C
ATOM   3355  HD2 PHE A 862      63.810  34.160  46.590  1.00  0.00           H
ATOM   3356  CE2 PHE A 862      62.630  32.790  47.820  1.00  0.00           C
ATOM   3357  HE2 PHE A 862      63.480  32.350  48.330  1.00  0.00           H
ATOM   3358  C   PHE A 862      61.650  37.660  46.300  1.00  0.00           C
ATOM   3359  O   PHE A 862      61.690  37.350  47.470  1.00  0.00           O
ATOM   3360  N   ALA A 863      62.120  38.820  45.850  1.00  0.00           N
ATOM   3361  HN  ALA A 863      61.860  39.090  44.920  1.00  0.00           H
ATOM   3362  CA  ALA A 863      62.950  39.800  46.490  1.00  0.00           C
ATOM   3363  HA  ALA A 863      63.940  39.400  46.680  1.00  0.00           H
ATOM   3364  CB  ALA A 863      63.050  40.940  45.450  1.00  0.00           C
ATOM   3365  HB1 ALA A 863      63.570  41.740  46.010  1.00  0.00           H
ATOM   3366  HB2 ALA A 863      62.090  41.400  45.150  1.00  0.00           H
ATOM   3367  HB3 ALA A 863      63.600  40.700  44.520  1.00  0.00           H
ATOM   3368  C   ALA A 863      62.520  40.290  47.840  1.00  0.00           C
ATOM   3369  O   ALA A 863      63.400  40.410  48.700  1.00  0.00           O
ATOM   3370  N   VAL A 864      61.270  40.680  47.980  1.00  0.00           N
ATOM   3371  HN  VAL A 864      60.560  40.580  47.280  1.00  0.00           H
ATOM   3372  CA  VAL A 864      60.840  41.170  49.340  1.00  0.00           C
ATOM   3373  HA  VAL A 864      61.550  41.920  49.680  1.00  0.00           H
ATOM   3374  CB  VAL A 864      59.550  42.010  49.240  1.00  0.00           C
ATOM   3375  HB  VAL A 864      59.690  42.720  48.390  1.00  0.00           H
ATOM   3376  CG1 VAL A 864      58.270  41.230  49.280  1.00  0.00           C
ATOM   3377 HG11 VAL A 864      58.170  40.780  50.300  1.00  0.00           H
ATOM   3378 HG12 VAL A 864      58.280  40.390  48.550  1.00  0.00           H
ATOM   3379 HG13 VAL A 864      57.360  41.870  49.270  1.00  0.00           H
ATOM   3380  CG2 VAL A 864      59.580  43.110  50.330  1.00  0.00           C
ATOM   3381 HG21 VAL A 864      59.620  42.690  51.360  1.00  0.00           H
ATOM   3382 HG22 VAL A 864      58.590  43.600  50.280  1.00  0.00           H
ATOM   3383 HG23 VAL A 864      60.280  43.950  50.190  1.00  0.00           H
ATOM   3384  C   VAL A 864      60.780  40.070  50.420  1.00  0.00           C
ATOM   3385  O   VAL A 864      61.140  40.200  51.560  1.00  0.00           O
ATOM   3386  N   PHE A 865      60.230  38.890  50.080  1.00  0.00           N
ATOM   3387  HN  PHE A 865      59.980  38.740  49.140  1.00  0.00           H
ATOM   3388  CA  PHE A 865      60.210  37.730  50.860  1.00  0.00           C
ATOM   3389  HA  PHE A 865      59.710  38.010  51.780  1.00  0.00           H
ATOM   3390  CB  PHE A 865      59.440  36.590  50.130  1.00  0.00           C
ATOM   3391  HB1 PHE A 865      59.760  36.380  49.090  1.00  0.00           H
ATOM   3392  HB2 PHE A 865      58.370  36.870  50.070  1.00  0.00           H
ATOM   3393  CG  PHE A 865      59.460  35.230  50.900  1.00  0.00           C
ATOM   3394  CD1 PHE A 865      60.420  34.180  50.700  1.00  0.00           C
ATOM   3395  HD1 PHE A 865      61.170  34.120  49.920  1.00  0.00           H
ATOM   3396  CE1 PHE A 865      60.340  33.000  51.380  1.00  0.00           C
ATOM   3397  HE1 PHE A 865      61.030  32.180  51.260  1.00  0.00           H
ATOM   3398  CZ  PHE A 865      59.380  32.820  52.320  1.00  0.00           C
ATOM   3399  HZ  PHE A 865      59.360  32.020  53.040  1.00  0.00           H
ATOM   3400  CD2 PHE A 865      58.420  35.030  51.840  1.00  0.00           C
ATOM   3401  HD2 PHE A 865      57.660  35.780  51.990  1.00  0.00           H
ATOM   3402  CE2 PHE A 865      58.320  33.810  52.500  1.00  0.00           C
ATOM   3403  HE2 PHE A 865      57.580  33.610  53.270  1.00  0.00           H
ATOM   3404  C   PHE A 865      61.650  37.260  51.240  1.00  0.00           C
ATOM   3405  O   PHE A 865      61.980  36.990  52.380  1.00  0.00           O
ATOM   3406  N   LEU A 866      62.540  37.200  50.230  1.00  0.00           N
ATOM   3407  HN  LEU A 866      62.240  37.490  49.330  1.00  0.00           H
ATOM   3408  CA  LEU A 866      63.950  36.780  50.510  1.00  0.00           C
ATOM   3409  HA  LEU A 866      63.860  35.840  51.040  1.00  0.00           H
ATOM   3410  CB  LEU A 866      64.730  36.570  49.200  1.00  0.00           C
ATOM   3411  HB1 LEU A 866      64.620  37.420  48.520  1.00  0.00           H
ATOM   3412  HB2 LEU A 866      64.290  35.690  48.670  1.00  0.00           H
ATOM   3413  CG  LEU A 866      66.280  36.130  49.350  1.00  0.00           C
ATOM   3414  HG  LEU A 866      66.690  36.890  50.060  1.00  0.00           H
ATOM   3415  CD1 LEU A 866      66.480  34.830  50.080  1.00  0.00           C
ATOM   3416 HD11 LEU A 866      66.050  34.060  49.420  1.00  0.00           H
ATOM   3417 HD12 LEU A 866      65.900  34.890  51.040  1.00  0.00           H
ATOM   3418 HD13 LEU A 866      67.580  34.690  50.200  1.00  0.00           H
ATOM   3419  CD2 LEU A 866      66.940  36.120  47.990  1.00  0.00           C
ATOM   3420 HD21 LEU A 866      66.630  37.040  47.460  1.00  0.00           H
ATOM   3421 HD22 LEU A 866      66.610  35.200  47.480  1.00  0.00           H
ATOM   3422 HD23 LEU A 866      68.050  36.050  48.010  1.00  0.00           H
ATOM   3423  C   LEU A 866      64.630  37.700  51.450  1.00  0.00           C
ATOM   3424  O   LEU A 866      65.370  37.240  52.250  1.00  0.00           O
ATOM   3425  N   THR A 867      64.370  39.010  51.340  1.00  0.00           N
ATOM   3426  HN  THR A 867      63.710  39.360  50.680  1.00  0.00           H
ATOM   3427  CA  THR A 867      64.890  40.040  52.280  1.00  0.00           C
ATOM   3428  HA  THR A 867      65.970  40.080  52.310  1.00  0.00           H
ATOM   3429  CB  THR A 867      64.580  41.510  51.890  1.00  0.00           C
ATOM   3430  HB  THR A 867      63.520  41.810  51.940  1.00  0.00           H
ATOM   3431  OG1 THR A 867      65.050  41.730  50.540  1.00  0.00           O
ATOM   3432  HG1 THR A 867      64.510  41.170  49.980  1.00  0.00           H
ATOM   3433  CG2 THR A 867      65.290  42.430  52.790  1.00  0.00           C
ATOM   3434 HG21 THR A 867      66.390  42.320  52.740  1.00  0.00           H
ATOM   3435 HG22 THR A 867      65.120  42.270  53.870  1.00  0.00           H
ATOM   3436 HG23 THR A 867      65.060  43.490  52.550  1.00  0.00           H
ATOM   3437  C   THR A 867      64.330  39.760  53.690  1.00  0.00           C
ATOM   3438  O   THR A 867      64.960  39.890  54.740  1.00  0.00           O
ATOM   3439  N   ILE A 868      63.060  39.330  53.820  1.00  0.00           N
ATOM   3440  HN  ILE A 868      62.470  39.210  53.030  1.00  0.00           H
ATOM   3441  CA  ILE A 868      62.540  38.920  55.060  1.00  0.00           C
ATOM   3442  HA  ILE A 868      62.730  39.680  55.790  1.00  0.00           H
ATOM   3443  CB  ILE A 868      61.000  38.960  55.190  1.00  0.00           C
ATOM   3444  HB  ILE A 868      60.630  38.190  54.490  1.00  0.00           H
ATOM   3445  CG2 ILE A 868      60.690  38.570  56.710  1.00  0.00           C
ATOM   3446 HG21 ILE A 868      59.590  38.460  56.770  1.00  0.00           H
ATOM   3447 HG22 ILE A 868      60.890  39.490  57.290  1.00  0.00           H
ATOM   3448 HG23 ILE A 868      61.170  37.640  57.110  1.00  0.00           H
ATOM   3449  CG1 ILE A 868      60.400  40.350  54.850  1.00  0.00           C
ATOM   3450 HG11 ILE A 868      60.580  40.370  53.750  1.00  0.00           H
ATOM   3451 HG12 ILE A 868      60.930  41.190  55.340  1.00  0.00           H
ATOM   3452  CD  ILE A 868      58.890  40.520  55.050  1.00  0.00           C
ATOM   3453  HD1 ILE A 868      58.650  40.570  56.140  1.00  0.00           H
ATOM   3454  HD2 ILE A 868      58.260  39.730  54.590  1.00  0.00           H
ATOM   3455  HD3 ILE A 868      58.640  41.520  54.640  1.00  0.00           H
ATOM   3456  C   ILE A 868      63.280  37.680  55.660  1.00  0.00           C
ATOM   3457  O   ILE A 868      63.650  37.700  56.820  1.00  0.00           O
ATOM   3458  N   VAL A 869      63.590  36.680  54.810  1.00  0.00           N
ATOM   3459  HN  VAL A 869      63.470  36.780  53.820  1.00  0.00           H
ATOM   3460  CA  VAL A 869      64.360  35.500  55.290  1.00  0.00           C
ATOM   3461  HA  VAL A 869      63.940  35.090  56.180  1.00  0.00           H
ATOM   3462  CB  VAL A 869      64.410  34.420  54.120  1.00  0.00           C
ATOM   3463  HB  VAL A 869      64.850  34.880  53.210  1.00  0.00           H
ATOM   3464  CG1 VAL A 869      65.390  33.310  54.490  1.00  0.00           C
ATOM   3465 HG11 VAL A 869      65.170  32.470  53.810  1.00  0.00           H
ATOM   3466 HG12 VAL A 869      65.230  32.910  55.510  1.00  0.00           H
ATOM   3467 HG13 VAL A 869      66.470  33.590  54.320  1.00  0.00           H
ATOM   3468  CG2 VAL A 869      63.020  33.750  53.870  1.00  0.00           C
ATOM   3469 HG21 VAL A 869      62.280  34.450  53.420  1.00  0.00           H
ATOM   3470 HG22 VAL A 869      62.610  33.530  54.870  1.00  0.00           H
ATOM   3471 HG23 VAL A 869      63.110  32.850  53.230  1.00  0.00           H
ATOM   3472  C   VAL A 869      65.820  35.810  55.640  1.00  0.00           C
ATOM   3473  O   VAL A 869      66.400  35.300  56.630  1.00  0.00           O
ATOM   3474  N   ILE A 870      66.500  36.610  54.790  1.00  0.00           N
ATOM   3475  HN  ILE A 870      66.070  36.810  53.920  1.00  0.00           H
ATOM   3476  CA  ILE A 870      67.880  37.050  55.030  1.00  0.00           C
ATOM   3477  HA  ILE A 870      68.450  36.140  55.220  1.00  0.00           H
ATOM   3478  CB  ILE A 870      68.470  37.830  53.850  1.00  0.00           C
ATOM   3479  HB  ILE A 870      67.750  38.650  53.620  1.00  0.00           H
ATOM   3480  CG2 ILE A 870      69.780  38.510  54.100  1.00  0.00           C
ATOM   3481 HG21 ILE A 870      70.190  38.900  53.140  1.00  0.00           H
ATOM   3482 HG22 ILE A 870      70.400  37.670  54.510  1.00  0.00           H
ATOM   3483 HG23 ILE A 870      69.680  39.380  54.780  1.00  0.00           H
ATOM   3484  CG1 ILE A 870      68.610  36.800  52.670  1.00  0.00           C
ATOM   3485 HG11 ILE A 870      68.970  37.360  51.800  1.00  0.00           H
ATOM   3486 HG12 ILE A 870      67.620  36.290  52.630  1.00  0.00           H
ATOM   3487  CD  ILE A 870      69.560  35.590  52.900  1.00  0.00           C
ATOM   3488  HD1 ILE A 870      70.530  35.830  53.370  1.00  0.00           H
ATOM   3489  HD2 ILE A 870      69.750  35.120  51.910  1.00  0.00           H
ATOM   3490  HD3 ILE A 870      68.920  34.900  53.470  1.00  0.00           H
ATOM   3491  C   ILE A 870      68.130  37.930  56.230  1.00  0.00           C
ATOM   3492  O   ILE A 870      69.070  37.630  57.020  1.00  0.00           O
ATOM   3493  N   MET A 871      67.300  38.930  56.510  1.00  0.00           N
ATOM   3494  HN  MET A 871      66.620  39.200  55.830  1.00  0.00           H
ATOM   3495  CA  MET A 871      67.250  39.690  57.720  1.00  0.00           C
ATOM   3496  HA  MET A 871      68.270  40.020  57.890  1.00  0.00           H
ATOM   3497  CB  MET A 871      66.250  40.830  57.560  1.00  0.00           C
ATOM   3498  HB1 MET A 871      66.120  41.350  58.550  1.00  0.00           H
ATOM   3499  HB2 MET A 871      65.270  40.480  57.190  1.00  0.00           H
ATOM   3500  CG  MET A 871      66.710  41.900  56.530  1.00  0.00           C
ATOM   3501  HG1 MET A 871      65.870  42.630  56.540  1.00  0.00           H
ATOM   3502  HG2 MET A 871      66.740  41.460  55.500  1.00  0.00           H
ATOM   3503  SD  MET A 871      68.450  42.600  56.680  1.00  0.00           S
ATOM   3504  CE  MET A 871      68.620  43.020  54.960  1.00  0.00           C
ATOM   3505  HE1 MET A 871      67.800  43.660  54.560  1.00  0.00           H
ATOM   3506  HE2 MET A 871      68.630  42.120  54.320  1.00  0.00           H
ATOM   3507  HE3 MET A 871      69.560  43.540  54.680  1.00  0.00           H
ATOM   3508  C   MET A 871      66.950  38.880  59.010  1.00  0.00           C
ATOM   3509  O   MET A 871      67.570  39.110  60.000  1.00  0.00           O
ATOM   3510  N   VAL A 872      66.080  37.900  58.980  1.00  0.00           N
ATOM   3511  HN  VAL A 872      65.430  37.870  58.210  1.00  0.00           H
ATOM   3512  CA  VAL A 872      66.020  36.930  60.090  1.00  0.00           C
ATOM   3513  HA  VAL A 872      66.130  37.520  60.980  1.00  0.00           H
ATOM   3514  CB  VAL A 872      64.660  36.290  60.240  1.00  0.00           C
ATOM   3515  HB  VAL A 872      64.560  35.770  61.220  1.00  0.00           H
ATOM   3516  CG1 VAL A 872      63.620  37.480  60.340  1.00  0.00           C
ATOM   3517 HG11 VAL A 872      63.580  38.200  59.500  1.00  0.00           H
ATOM   3518 HG12 VAL A 872      63.820  37.980  61.310  1.00  0.00           H
ATOM   3519 HG13 VAL A 872      62.620  37.060  60.530  1.00  0.00           H
ATOM   3520  CG2 VAL A 872      64.220  35.340  59.110  1.00  0.00           C
ATOM   3521 HG21 VAL A 872      63.150  35.050  59.200  1.00  0.00           H
ATOM   3522 HG22 VAL A 872      64.830  34.410  59.040  1.00  0.00           H
ATOM   3523 HG23 VAL A 872      64.410  35.800  58.120  1.00  0.00           H
ATOM   3524  C   VAL A 872      67.130  35.920  60.180  1.00  0.00           C
ATOM   3525  O   VAL A 872      67.410  35.390  61.260  1.00  0.00           O
ATOM   3526  N   THR A 873      67.780  35.450  59.060  1.00  0.00           N
ATOM   3527  HN  THR A 873      67.360  35.690  58.180  1.00  0.00           H
ATOM   3528  CA  THR A 873      68.960  34.510  59.110  1.00  0.00           C
ATOM   3529  HA  THR A 873      68.780  33.700  59.790  1.00  0.00           H
ATOM   3530  CB  THR A 873      69.200  34.030  57.700  1.00  0.00           C
ATOM   3531  HB  THR A 873      69.530  34.820  57.000  1.00  0.00           H
ATOM   3532  OG1 THR A 873      68.120  33.350  57.050  1.00  0.00           O
ATOM   3533  HG1 THR A 873      67.320  33.890  57.080  1.00  0.00           H
ATOM   3534  CG2 THR A 873      70.360  32.990  57.700  1.00  0.00           C
ATOM   3535 HG21 THR A 873      70.390  32.450  56.730  1.00  0.00           H
ATOM   3536 HG22 THR A 873      70.070  32.250  58.480  1.00  0.00           H
ATOM   3537 HG23 THR A 873      71.390  33.330  57.930  1.00  0.00           H
ATOM   3538  C   THR A 873      70.090  35.240  59.710  1.00  0.00           C
ATOM   3539  O   THR A 873      70.830  34.680  60.540  1.00  0.00           O
ATOM   3540  N   ILE A 874      70.190  36.540  59.460  1.00  0.00           N
ATOM   3541  HN  ILE A 874      69.630  37.020  58.780  1.00  0.00           H
ATOM   3542  CA  ILE A 874      71.150  37.370  60.200  1.00  0.00           C
ATOM   3543  HA  ILE A 874      72.100  36.850  60.190  1.00  0.00           H
ATOM   3544  CB  ILE A 874      71.220  38.780  59.460  1.00  0.00           C
ATOM   3545  HB  ILE A 874      70.180  39.130  59.270  1.00  0.00           H
ATOM   3546  CG2 ILE A 874      71.940  39.870  60.290  1.00  0.00           C
ATOM   3547 HG21 ILE A 874      73.030  39.730  60.110  1.00  0.00           H
ATOM   3548 HG22 ILE A 874      71.730  39.860  61.380  1.00  0.00           H
ATOM   3549 HG23 ILE A 874      71.550  40.800  59.840  1.00  0.00           H
ATOM   3550  CG1 ILE A 874      72.040  38.670  58.110  1.00  0.00           C
ATOM   3551 HG11 ILE A 874      71.600  37.810  57.570  1.00  0.00           H
ATOM   3552 HG12 ILE A 874      73.120  38.600  58.370  1.00  0.00           H
ATOM   3553  CD  ILE A 874      71.970  39.950  57.220  1.00  0.00           C
ATOM   3554  HD1 ILE A 874      72.550  40.710  57.780  1.00  0.00           H
ATOM   3555  HD2 ILE A 874      70.990  40.400  56.960  1.00  0.00           H
ATOM   3556  HD3 ILE A 874      72.540  39.810  56.270  1.00  0.00           H
ATOM   3557  C   ILE A 874      70.870  37.500  61.710  1.00  0.00           C
ATOM   3558  O   ILE A 874      71.710  37.530  62.590  1.00  0.00           O
ATOM   3559  N   ASP A 875      69.600  37.610  62.140  1.00  0.00           N
ATOM   3560  HN  ASP A 875      68.790  37.760  61.550  1.00  0.00           H
ATOM   3561  CA  ASP A 875      69.170  37.510  63.520  1.00  0.00           C
ATOM   3562  HA  ASP A 875      69.730  38.260  64.070  1.00  0.00           H
ATOM   3563  CB  ASP A 875      67.690  37.900  63.590  1.00  0.00           C
ATOM   3564  HB1 ASP A 875      67.120  36.970  63.400  1.00  0.00           H
ATOM   3565  HB2 ASP A 875      67.410  38.720  62.900  1.00  0.00           H
ATOM   3566  CG  ASP A 875      67.320  38.420  64.970  1.00  0.00           C
ATOM   3567  OD1 ASP A 875      68.150  39.150  65.560  1.00  0.00           O
ATOM   3568  OD2 ASP A 875      66.240  38.100  65.470  1.00  0.00           O
ATOM   3569  C   ASP A 875      69.390  36.200  64.070  1.00  0.00           C
ATOM   3570  O   ASP A 875      69.830  36.060  65.170  1.00  0.00           O
ATOM   3571  N   TYR A 876      69.090  35.040  63.420  1.00  0.00           N
ATOM   3572  HN  TYR A 876      68.760  35.060  62.490  1.00  0.00           H
ATOM   3573  CA  TYR A 876      69.500  33.780  64.050  1.00  0.00           C
ATOM   3574  HA  TYR A 876      69.210  33.780  65.080  1.00  0.00           H
ATOM   3575  CB  TYR A 876      68.870  32.600  63.200  1.00  0.00           C
ATOM   3576  HB1 TYR A 876      69.070  32.680  62.120  1.00  0.00           H
ATOM   3577  HB2 TYR A 876      67.790  32.810  63.380  1.00  0.00           H
ATOM   3578  CG  TYR A 876      69.140  31.200  63.640  1.00  0.00           C
ATOM   3579  CD1 TYR A 876      69.550  30.260  62.640  1.00  0.00           C
ATOM   3580  HD1 TYR A 876      69.650  30.590  61.620  1.00  0.00           H
ATOM   3581  CE1 TYR A 876      69.910  28.940  62.980  1.00  0.00           C
ATOM   3582  HE1 TYR A 876      70.290  28.150  62.360  1.00  0.00           H
ATOM   3583  CZ  TYR A 876      69.810  28.530  64.310  1.00  0.00           C
ATOM   3584  OH  TYR A 876      70.000  27.190  64.680  1.00  0.00           O
ATOM   3585  HH  TYR A 876      69.650  27.050  65.560  1.00  0.00           H
ATOM   3586  CD2 TYR A 876      69.060  30.780  64.980  1.00  0.00           C
ATOM   3587  HD2 TYR A 876      68.710  31.450  65.750  1.00  0.00           H
ATOM   3588  CE2 TYR A 876      69.470  29.480  65.300  1.00  0.00           C
ATOM   3589  HE2 TYR A 876      69.370  29.140  66.320  1.00  0.00           H
ATOM   3590  C   TYR A 876      71.070  33.590  64.100  1.00  0.00           C
ATOM   3591  O   TYR A 876      71.560  33.190  65.180  1.00  0.00           O
ATOM   3592  N   LEU A 877      71.900  33.890  63.080  1.00  0.00           N
ATOM   3593  HN  LEU A 877      71.540  34.190  62.200  1.00  0.00           H
ATOM   3594  CA  LEU A 877      73.250  33.560  63.080  1.00  0.00           C
ATOM   3595  HA  LEU A 877      73.480  32.700  63.690  1.00  0.00           H
ATOM   3596  CB  LEU A 877      73.780  33.240  61.670  1.00  0.00           C
ATOM   3597  HB1 LEU A 877      74.840  32.910  61.700  1.00  0.00           H
ATOM   3598  HB2 LEU A 877      73.630  34.130  61.020  1.00  0.00           H
ATOM   3599  CG  LEU A 877      72.990  32.050  60.980  1.00  0.00           C
ATOM   3600  HG  LEU A 877      71.940  32.400  60.980  1.00  0.00           H
ATOM   3601  CD1 LEU A 877      73.380  32.040  59.450  1.00  0.00           C
ATOM   3602 HD11 LEU A 877      74.290  31.500  59.160  1.00  0.00           H
ATOM   3603 HD12 LEU A 877      73.520  33.060  59.050  1.00  0.00           H
ATOM   3604 HD13 LEU A 877      72.630  31.550  58.800  1.00  0.00           H
ATOM   3605  CD2 LEU A 877      73.210  30.660  61.570  1.00  0.00           C
ATOM   3606 HD21 LEU A 877      72.780  30.660  62.590  1.00  0.00           H
ATOM   3607 HD22 LEU A 877      74.280  30.360  61.650  1.00  0.00           H
ATOM   3608 HD23 LEU A 877      72.660  29.950  60.920  1.00  0.00           H
ATOM   3609  C   LEU A 877      74.110  34.740  63.750  1.00  0.00           C
ATOM   3610  O   LEU A 877      75.230  34.480  64.250  1.00  0.00           O
ATOM   3611  N   VAL A 878      73.600  35.970  63.950  1.00  0.00           N
ATOM   3612  HN  VAL A 878      72.740  36.170  63.490  1.00  0.00           H
ATOM   3613  CA  VAL A 878      74.280  37.010  64.760  1.00  0.00           C
ATOM   3614  HA  VAL A 878      75.090  36.550  65.310  1.00  0.00           H
ATOM   3615  CB  VAL A 878      74.770  38.230  63.980  1.00  0.00           C
ATOM   3616  HB  VAL A 878      73.860  38.780  63.660  1.00  0.00           H
ATOM   3617  CG1 VAL A 878      75.500  39.230  64.920  1.00  0.00           C
ATOM   3618 HG11 VAL A 878      76.270  38.780  65.580  1.00  0.00           H
ATOM   3619 HG12 VAL A 878      74.800  39.750  65.600  1.00  0.00           H
ATOM   3620 HG13 VAL A 878      75.930  40.070  64.310  1.00  0.00           H
ATOM   3621  CG2 VAL A 878      75.640  37.650  62.780  1.00  0.00           C
ATOM   3622 HG21 VAL A 878      75.990  38.550  62.240  1.00  0.00           H
ATOM   3623 HG22 VAL A 878      75.050  37.030  62.080  1.00  0.00           H
ATOM   3624 HG23 VAL A 878      76.450  37.020  63.230  1.00  0.00           H
ATOM   3625  C   VAL A 878      73.340  37.480  65.860  1.00  0.00           C
ATOM   3626  O   VAL A 878      73.470  37.110  67.040  1.00  0.00           O
ATOM   3627  N   GLY A 879      72.350  38.260  65.560  1.00  0.00           N
ATOM   3628  HN  GLY A 879      72.060  38.350  64.620  1.00  0.00           H
ATOM   3629  CA  GLY A 879      71.420  38.870  66.490  1.00  0.00           C
ATOM   3630  HA1 GLY A 879      71.680  38.570  67.490  1.00  0.00           H
ATOM   3631  HA2 GLY A 879      70.390  38.560  66.390  1.00  0.00           H
ATOM   3632  C   GLY A 879      71.460  40.330  66.340  1.00  0.00           C
ATOM   3633  O   GLY A 879      72.360  41.010  66.770  1.00  0.00           O
ATOM   3634  N   VAL A 880      70.340  40.860  65.820  1.00  0.00           N
ATOM   3635  HN  VAL A 880      69.640  40.250  65.450  1.00  0.00           H
ATOM   3636  CA  VAL A 880      70.270  42.320  65.570  1.00  0.00           C
ATOM   3637  HA  VAL A 880      71.290  42.680  65.490  1.00  0.00           H
ATOM   3638  CB  VAL A 880      69.740  42.650  64.130  1.00  0.00           C
ATOM   3639  HB  VAL A 880      70.300  41.990  63.440  1.00  0.00           H
ATOM   3640  CG1 VAL A 880      68.310  42.210  63.850  1.00  0.00           C
ATOM   3641 HG11 VAL A 880      67.590  42.920  64.290  1.00  0.00           H
ATOM   3642 HG12 VAL A 880      68.180  41.240  64.380  1.00  0.00           H
ATOM   3643 HG13 VAL A 880      68.060  42.150  62.760  1.00  0.00           H
ATOM   3644  CG2 VAL A 880      70.060  44.120  63.770  1.00  0.00           C
ATOM   3645 HG21 VAL A 880      69.290  44.790  64.210  1.00  0.00           H
ATOM   3646 HG22 VAL A 880      70.060  44.380  62.700  1.00  0.00           H
ATOM   3647 HG23 VAL A 880      70.930  44.600  64.270  1.00  0.00           H
ATOM   3648  C   VAL A 880      69.410  43.040  66.590  1.00  0.00           C
ATOM   3649  O   VAL A 880      68.280  42.590  66.820  1.00  0.00           O
ATOM   3650  N   PRO A 881      69.900  44.070  67.220  1.00  0.00           N
ATOM   3651  CD  PRO A 881      71.310  44.470  67.320  1.00  0.00           C
ATOM   3652  HD1 PRO A 881      71.450  45.140  66.450  1.00  0.00           H
ATOM   3653  HD2 PRO A 881      72.010  43.600  67.350  1.00  0.00           H
ATOM   3654  CA  PRO A 881      69.010  44.910  67.940  1.00  0.00           C
ATOM   3655  HA  PRO A 881      68.670  44.290  68.760  1.00  0.00           H
ATOM   3656  CB  PRO A 881      69.960  45.990  68.530  1.00  0.00           C
ATOM   3657  HB1 PRO A 881      69.740  46.370  69.560  1.00  0.00           H
ATOM   3658  HB2 PRO A 881      69.980  46.880  67.850  1.00  0.00           H
ATOM   3659  CG  PRO A 881      71.320  45.350  68.570  1.00  0.00           C
ATOM   3660  HG1 PRO A 881      72.000  46.230  68.480  1.00  0.00           H
ATOM   3661  HG2 PRO A 881      71.570  44.720  69.450  1.00  0.00           H
ATOM   3662  C   PRO A 881      67.820  45.440  67.100  1.00  0.00           C
ATOM   3663  O   PRO A 881      67.900  45.890  65.960  1.00  0.00           O
ATOM   3664  N   SER A 882      66.670  45.330  67.750  1.00  0.00           N
ATOM   3665  HN  SER A 882      66.580  45.260  68.730  1.00  0.00           H
ATOM   3666  CA  SER A 882      65.420  45.600  67.050  1.00  0.00           C
ATOM   3667  HA  SER A 882      65.340  46.670  66.930  1.00  0.00           H
ATOM   3668  CB  SER A 882      65.090  44.750  65.750  1.00  0.00           C
ATOM   3669  HB1 SER A 882      64.010  44.620  65.560  1.00  0.00           H
ATOM   3670  HB2 SER A 882      65.650  43.800  65.730  1.00  0.00           H
ATOM   3671  OG  SER A 882      65.570  45.420  64.580  1.00  0.00           O
ATOM   3672  HG1 SER A 882      66.500  45.620  64.780  1.00  0.00           H
ATOM   3673  C   SER A 882      64.220  45.210  67.930  1.00  0.00           C
ATOM   3674  O   SER A 882      64.310  44.190  68.660  1.00  0.00           O
ATOM   3675  N   PRO A 883      63.050  45.840  67.980  1.00  0.00           N
ATOM   3676  CD  PRO A 883      62.860  47.200  67.530  1.00  0.00           C
ATOM   3677  HD1 PRO A 883      62.570  46.980  66.480  1.00  0.00           H
ATOM   3678  HD2 PRO A 883      63.750  47.850  67.710  1.00  0.00           H
ATOM   3679  CA  PRO A 883      61.780  45.320  68.450  1.00  0.00           C
ATOM   3680  HA  PRO A 883      61.970  44.920  69.430  1.00  0.00           H
ATOM   3681  CB  PRO A 883      60.830  46.560  68.370  1.00  0.00           C
ATOM   3682  HB1 PRO A 883      60.040  46.560  69.160  1.00  0.00           H
ATOM   3683  HB2 PRO A 883      60.410  46.480  67.340  1.00  0.00           H
ATOM   3684  CG  PRO A 883      61.720  47.760  68.370  1.00  0.00           C
ATOM   3685  HG1 PRO A 883      61.320  48.710  67.970  1.00  0.00           H
ATOM   3686  HG2 PRO A 883      62.070  47.930  69.420  1.00  0.00           H
ATOM   3687  C   PRO A 883      61.300  44.090  67.600  1.00  0.00           C
ATOM   3688  O   PRO A 883      61.830  43.820  66.510  1.00  0.00           O
ATOM   3689  N   LYS A 884      60.430  43.240  68.160  1.00  0.00           N
ATOM   3690  HN  LYS A 884      60.130  43.340  69.110  1.00  0.00           H
ATOM   3691  CA  LYS A 884      59.940  42.050  67.450  1.00  0.00           C
ATOM   3692  HA  LYS A 884      60.190  42.070  66.390  1.00  0.00           H
ATOM   3693  CB  LYS A 884      60.550  40.710  68.020  1.00  0.00           C
ATOM   3694  HB1 LYS A 884      59.940  39.900  67.570  1.00  0.00           H
ATOM   3695  HB2 LYS A 884      60.480  40.750  69.130  1.00  0.00           H
ATOM   3696  CG  LYS A 884      61.980  40.510  67.560  1.00  0.00           C
ATOM   3697  HG1 LYS A 884      62.700  41.120  68.160  1.00  0.00           H
ATOM   3698  HG2 LYS A 884      62.010  40.940  66.540  1.00  0.00           H
ATOM   3699  CD  LYS A 884      62.300  38.980  67.610  1.00  0.00           C
ATOM   3700  HD1 LYS A 884      61.560  38.450  66.960  1.00  0.00           H
ATOM   3701  HD2 LYS A 884      62.290  38.580  68.650  1.00  0.00           H
ATOM   3702  CE  LYS A 884      63.770  38.750  66.970  1.00  0.00           C
ATOM   3703  HE1 LYS A 884      64.580  39.160  67.620  1.00  0.00           H
ATOM   3704  HE2 LYS A 884      63.730  39.150  65.950  1.00  0.00           H
ATOM   3705  NZ  LYS A 884      64.060  37.300  66.880  1.00  0.00           N
ATOM   3706  HZ1 LYS A 884      65.080  37.150  66.790  1.00  0.00           H
ATOM   3707  HZ2 LYS A 884      63.450  36.820  66.190  1.00  0.00           H
ATOM   3708  HZ3 LYS A 884      63.810  36.960  67.830  1.00  0.00           H
ATOM   3709  C   LYS A 884      58.430  42.050  67.330  1.00  0.00           C
ATOM   3710  O   LYS A 884      57.770  42.490  68.290  1.00  0.00           O
ATOM   3711  N   LEU A 885      57.920  41.560  66.160  1.00  0.00           N
ATOM   3712  HN  LEU A 885      58.610  41.210  65.530  1.00  0.00           H
ATOM   3713  CA  LEU A 885      56.470  41.410  65.930  1.00  0.00           C
ATOM   3714  HA  LEU A 885      56.090  42.420  65.930  1.00  0.00           H
ATOM   3715  CB  LEU A 885      56.110  40.900  64.490  1.00  0.00           C
ATOM   3716  HB1 LEU A 885      56.440  39.850  64.570  1.00  0.00           H
ATOM   3717  HB2 LEU A 885      56.780  41.410  63.770  1.00  0.00           H
ATOM   3718  CG  LEU A 885      54.670  40.920  64.080  1.00  0.00           C
ATOM   3719  HG  LEU A 885      54.020  40.640  64.940  1.00  0.00           H
ATOM   3720  CD1 LEU A 885      54.240  42.310  63.560  1.00  0.00           C
ATOM   3721 HD11 LEU A 885      54.460  43.170  64.220  1.00  0.00           H
ATOM   3722 HD12 LEU A 885      53.160  42.290  63.300  1.00  0.00           H
ATOM   3723 HD13 LEU A 885      54.850  42.410  62.630  1.00  0.00           H
ATOM   3724  CD2 LEU A 885      54.400  39.920  62.970  1.00  0.00           C
ATOM   3725 HD21 LEU A 885      55.040  40.130  62.090  1.00  0.00           H
ATOM   3726 HD22 LEU A 885      53.400  40.060  62.520  1.00  0.00           H
ATOM   3727 HD23 LEU A 885      54.630  38.920  63.360  1.00  0.00           H
ATOM   3728  C   LEU A 885      55.710  40.570  66.980  1.00  0.00           C
ATOM   3729  O   LEU A 885      55.980  39.400  67.130  1.00  0.00           O
ATOM   3730  N   HSD A 886      54.700  41.170  67.570  1.00  0.00           N
ATOM   3731  HN  HSD A 886      54.530  42.140  67.390  1.00  0.00           H
ATOM   3732  CA  HSD A 886      53.810  40.700  68.600  1.00  0.00           C
ATOM   3733  HA  HSD A 886      54.310  39.990  69.240  1.00  0.00           H
ATOM   3734  CB  HSD A 886      53.170  41.920  69.450  1.00  0.00           C
ATOM   3735  HB1 HSD A 886      52.590  42.570  68.770  1.00  0.00           H
ATOM   3736  HB2 HSD A 886      53.960  42.490  69.970  1.00  0.00           H
ATOM   3737  ND1 HSD A 886      50.900  41.220  70.350  1.00  0.00           N
ATOM   3738  HD1 HSD A 886      50.450  41.480  69.490  1.00  0.00           H
ATOM   3739  CG  HSD A 886      52.250  41.360  70.530  1.00  0.00           C
ATOM   3740  CE1 HSD A 886      50.360  40.790  71.530  1.00  0.00           C
ATOM   3741  HE1 HSD A 886      49.300  40.650  71.730  1.00  0.00           H
ATOM   3742  NE2 HSD A 886      51.280  40.590  72.390  1.00  0.00           N
ATOM   3743  CD2 HSD A 886      52.480  40.990  71.780  1.00  0.00           C
ATOM   3744  HD2 HSD A 886      53.370  40.810  72.380  1.00  0.00           H
ATOM   3745  C   HSD A 886      52.680  39.910  67.870  1.00  0.00           C
ATOM   3746  O   HSD A 886      51.920  40.470  67.060  1.00  0.00           O
ATOM   3747  N   VAL A 887      52.610  38.640  68.160  1.00  0.00           N
ATOM   3748  HN  VAL A 887      53.130  38.320  68.950  1.00  0.00           H
ATOM   3749  CA  VAL A 887      51.740  37.620  67.630  1.00  0.00           C
ATOM   3750  HA  VAL A 887      51.110  38.160  66.940  1.00  0.00           H
ATOM   3751  CB  VAL A 887      52.530  36.510  66.820  1.00  0.00           C
ATOM   3752  HB  VAL A 887      53.180  36.120  67.630  1.00  0.00           H
ATOM   3753  CG1 VAL A 887      51.580  35.510  66.230  1.00  0.00           C
ATOM   3754 HG11 VAL A 887      51.410  34.760  67.030  1.00  0.00           H
ATOM   3755 HG12 VAL A 887      52.050  35.110  65.300  1.00  0.00           H
ATOM   3756 HG13 VAL A 887      50.660  36.040  65.910  1.00  0.00           H
ATOM   3757  CG2 VAL A 887      53.370  37.230  65.730  1.00  0.00           C
ATOM   3758 HG21 VAL A 887      54.030  37.950  66.270  1.00  0.00           H
ATOM   3759 HG22 VAL A 887      52.760  37.760  64.960  1.00  0.00           H
ATOM   3760 HG23 VAL A 887      54.030  36.520  65.190  1.00  0.00           H
ATOM   3761  C   VAL A 887      50.900  36.900  68.620  1.00  0.00           C
ATOM   3762  O   VAL A 887      51.510  36.510  69.590  1.00  0.00           O
ATOM   3763  N   PRO A 888      49.600  36.620  68.510  1.00  0.00           N
ATOM   3764  CD  PRO A 888      48.690  37.270  67.610  1.00  0.00           C
ATOM   3765  HD1 PRO A 888      48.910  37.020  66.540  1.00  0.00           H
ATOM   3766  HD2 PRO A 888      48.700  38.360  67.820  1.00  0.00           H
ATOM   3767  CA  PRO A 888      48.950  35.770  69.460  1.00  0.00           C
ATOM   3768  HA  PRO A 888      49.430  35.860  70.420  1.00  0.00           H
ATOM   3769  CB  PRO A 888      47.480  36.280  69.440  1.00  0.00           C
ATOM   3770  HB1 PRO A 888      47.450  37.120  70.180  1.00  0.00           H
ATOM   3771  HB2 PRO A 888      46.750  35.460  69.620  1.00  0.00           H
ATOM   3772  CG  PRO A 888      47.260  36.830  68.020  1.00  0.00           C
ATOM   3773  HG1 PRO A 888      47.010  36.090  67.230  1.00  0.00           H
ATOM   3774  HG2 PRO A 888      46.420  37.570  68.040  1.00  0.00           H
ATOM   3775  C   PRO A 888      48.990  34.340  69.060  1.00  0.00           C
ATOM   3776  O   PRO A 888      48.600  33.920  68.000  1.00  0.00           O
ATOM   3777  N   GLU A 889      49.530  33.590  70.010  1.00  0.00           N
ATOM   3778  HN  GLU A 889      49.930  33.920  70.860  1.00  0.00           H
ATOM   3779  CA  GLU A 889      49.600  32.140  69.800  1.00  0.00           C
ATOM   3780  HA  GLU A 889      49.790  31.980  68.750  1.00  0.00           H
ATOM   3781  CB  GLU A 889      50.720  31.480  70.640  1.00  0.00           C
ATOM   3782  HB1 GLU A 889      50.770  30.390  70.410  1.00  0.00           H
ATOM   3783  HB2 GLU A 889      50.500  31.590  71.720  1.00  0.00           H
ATOM   3784  CG  GLU A 889      52.140  32.220  70.480  1.00  0.00           C
ATOM   3785  HG1 GLU A 889      52.090  33.260  70.870  1.00  0.00           H
ATOM   3786  HG2 GLU A 889      52.270  32.150  69.380  1.00  0.00           H
ATOM   3787  CD  GLU A 889      53.290  31.330  71.010  1.00  0.00           C
ATOM   3788  OE1 GLU A 889      53.420  30.210  70.550  1.00  0.00           O
ATOM   3789  OE2 GLU A 889      53.980  31.860  71.940  1.00  0.00           O
ATOM   3790  C   GLU A 889      48.270  31.430  70.050  1.00  0.00           C
ATOM   3791  O   GLU A 889      47.360  31.870  70.780  1.00  0.00           O
ATOM   3792  N   LYS A 890      48.140  30.270  69.340  1.00  0.00           N
ATOM   3793  HN  LYS A 890      48.840  29.940  68.720  1.00  0.00           H
ATOM   3794  CA  LYS A 890      47.000  29.400  69.390  1.00  0.00           C
ATOM   3795  HA  LYS A 890      47.210  28.590  68.690  1.00  0.00           H
ATOM   3796  CB  LYS A 890      46.840  28.870  70.790  1.00  0.00           C
ATOM   3797  HB1 LYS A 890      46.090  28.050  70.880  1.00  0.00           H
ATOM   3798  HB2 LYS A 890      46.610  29.720  71.460  1.00  0.00           H
ATOM   3799  CG  LYS A 890      48.030  28.160  71.340  1.00  0.00           C
ATOM   3800  HG1 LYS A 890      48.940  28.800  71.370  1.00  0.00           H
ATOM   3801  HG2 LYS A 890      48.360  27.350  70.660  1.00  0.00           H
ATOM   3802  CD  LYS A 890      47.780  27.550  72.760  1.00  0.00           C
ATOM   3803  HD1 LYS A 890      46.890  26.880  72.730  1.00  0.00           H
ATOM   3804  HD2 LYS A 890      47.660  28.480  73.360  1.00  0.00           H
ATOM   3805  CE  LYS A 890      48.920  26.710  73.330  1.00  0.00           C
ATOM   3806  HE1 LYS A 890      48.730  26.600  74.420  1.00  0.00           H
ATOM   3807  HE2 LYS A 890      49.870  27.270  73.230  1.00  0.00           H
ATOM   3808  NZ  LYS A 890      49.100  25.460  72.570  1.00  0.00           N
ATOM   3809  HZ1 LYS A 890      49.360  25.750  71.610  1.00  0.00           H
ATOM   3810  HZ2 LYS A 890      48.280  24.830  72.570  1.00  0.00           H
ATOM   3811  HZ3 LYS A 890      49.950  24.890  72.770  1.00  0.00           H
ATOM   3812  C   LYS A 890      45.720  29.960  68.770  1.00  0.00           C
ATOM   3813  O   LYS A 890      44.600  29.670  69.230  1.00  0.00           O
ATOM   3814  N   PHE A 891      45.790  30.950  67.820  1.00  0.00           N
ATOM   3815  HN  PHE A 891      46.680  31.190  67.470  1.00  0.00           H
ATOM   3816  CA  PHE A 891      44.680  31.620  67.160  1.00  0.00           C
ATOM   3817  HA  PHE A 891      45.110  32.440  66.630  1.00  0.00           H
ATOM   3818  CB  PHE A 891      44.220  30.710  65.950  1.00  0.00           C
ATOM   3819  HB1 PHE A 891      44.010  29.680  66.330  1.00  0.00           H
ATOM   3820  HB2 PHE A 891      45.070  30.560  65.260  1.00  0.00           H
ATOM   3821  CG  PHE A 891      42.970  31.130  65.250  1.00  0.00           C
ATOM   3822  CD1 PHE A 891      41.750  30.400  65.430  1.00  0.00           C
ATOM   3823  HD1 PHE A 891      41.680  29.550  66.100  1.00  0.00           H
ATOM   3824  CE1 PHE A 891      40.580  30.720  64.690  1.00  0.00           C
ATOM   3825  HE1 PHE A 891      39.740  30.040  64.660  1.00  0.00           H
ATOM   3826  CZ  PHE A 891      40.620  31.830  63.810  1.00  0.00           C
ATOM   3827  HZ  PHE A 891      39.680  32.090  63.320  1.00  0.00           H
ATOM   3828  CD2 PHE A 891      42.940  32.210  64.390  1.00  0.00           C
ATOM   3829  HD2 PHE A 891      43.870  32.730  64.160  1.00  0.00           H
ATOM   3830  CE2 PHE A 891      41.810  32.590  63.710  1.00  0.00           C
ATOM   3831  HE2 PHE A 891      41.900  33.510  63.140  1.00  0.00           H
ATOM   3832  C   PHE A 891      43.620  32.340  67.960  1.00  0.00           C
ATOM   3833  O   PHE A 891      42.440  31.890  67.980  1.00  0.00           O
ATOM   3834  N   GLU A 892      43.970  33.490  68.540  1.00  0.00           N
ATOM   3835  HN  GLU A 892      44.780  33.960  68.220  1.00  0.00           H
ATOM   3836  CA  GLU A 892      43.170  34.380  69.340  1.00  0.00           C
ATOM   3837  HA  GLU A 892      42.150  34.040  69.190  1.00  0.00           H
ATOM   3838  CB  GLU A 892      43.490  34.370  70.830  1.00  0.00           C
ATOM   3839  HB1 GLU A 892      42.900  35.110  71.410  1.00  0.00           H
ATOM   3840  HB2 GLU A 892      44.500  34.840  70.940  1.00  0.00           H
ATOM   3841  CG  GLU A 892      43.250  32.960  71.500  1.00  0.00           C
ATOM   3842  HG1 GLU A 892      44.010  32.290  71.030  1.00  0.00           H
ATOM   3843  HG2 GLU A 892      42.220  32.620  71.280  1.00  0.00           H
ATOM   3844  CD  GLU A 892      43.240  33.030  72.990  1.00  0.00           C
ATOM   3845  OE1 GLU A 892      44.070  32.340  73.580  1.00  0.00           O
ATOM   3846  OE2 GLU A 892      42.390  33.670  73.580  1.00  0.00           O
ATOM   3847  C   GLU A 892      43.270  35.760  68.680  1.00  0.00           C
ATOM   3848  O   GLU A 892      44.180  35.960  67.860  1.00  0.00           O
ATOM   3849  N   PRO A 893      42.330  36.700  68.860  1.00  0.00           N
ATOM   3850  CD  PRO A 893      41.080  36.450  69.540  1.00  0.00           C
ATOM   3851  HD1 PRO A 893      41.300  36.440  70.630  1.00  0.00           H
ATOM   3852  HD2 PRO A 893      40.490  35.550  69.290  1.00  0.00           H
ATOM   3853  CA  PRO A 893      42.560  38.130  68.570  1.00  0.00           C
ATOM   3854  HA  PRO A 893      42.680  38.260  67.500  1.00  0.00           H
ATOM   3855  CB  PRO A 893      41.320  38.820  69.190  1.00  0.00           C
ATOM   3856  HB1 PRO A 893      40.940  39.700  68.620  1.00  0.00           H
ATOM   3857  HB2 PRO A 893      41.550  39.040  70.260  1.00  0.00           H
ATOM   3858  CG  PRO A 893      40.300  37.690  69.170  1.00  0.00           C
ATOM   3859  HG1 PRO A 893      39.580  37.880  70.000  1.00  0.00           H
ATOM   3860  HG2 PRO A 893      39.820  37.660  68.170  1.00  0.00           H
ATOM   3861  C   PRO A 893      43.870  38.600  69.260  1.00  0.00           C
ATOM   3862  O   PRO A 893      44.210  38.270  70.360  1.00  0.00           O
ATOM   3863  N   THR A 894      44.580  39.600  68.640  1.00  0.00           N
ATOM   3864  HN  THR A 894      44.380  39.830  67.700  1.00  0.00           H
ATOM   3865  CA  THR A 894      45.690  40.440  69.180  1.00  0.00           C
ATOM   3866  HA  THR A 894      46.540  39.850  69.500  1.00  0.00           H
ATOM   3867  CB  THR A 894      46.200  41.430  68.250  1.00  0.00           C
ATOM   3868  HB  THR A 894      45.460  42.240  68.070  1.00  0.00           H
ATOM   3869  OG1 THR A 894      46.580  40.920  66.930  1.00  0.00           O
ATOM   3870  HG1 THR A 894      45.800  40.990  66.370  1.00  0.00           H
ATOM   3871  CG2 THR A 894      47.460  42.110  68.800  1.00  0.00           C
ATOM   3872 HG21 THR A 894      48.280  41.370  69.000  1.00  0.00           H
ATOM   3873 HG22 THR A 894      47.210  42.480  69.810  1.00  0.00           H
ATOM   3874 HG23 THR A 894      47.850  42.940  68.180  1.00  0.00           H
ATOM   3875  C   THR A 894      45.240  41.100  70.490  1.00  0.00           C
ATOM   3876  O   THR A 894      46.010  41.110  71.440  1.00  0.00           O
ATOM   3877  N   HSD A 895      44.030  41.630  70.510  1.00  0.00           N
ATOM   3878  HN  HSD A 895      43.450  41.480  69.710  1.00  0.00           H
ATOM   3879  CA  HSD A 895      43.470  42.490  71.510  1.00  0.00           C
ATOM   3880  HA  HSD A 895      44.230  43.200  71.800  1.00  0.00           H
ATOM   3881  CB  HSD A 895      42.320  43.270  70.820  1.00  0.00           C
ATOM   3882  HB1 HSD A 895      41.550  42.530  70.490  1.00  0.00           H
ATOM   3883  HB2 HSD A 895      42.840  43.670  69.930  1.00  0.00           H
ATOM   3884  ND1 HSD A 895      42.460  45.460  72.230  1.00  0.00           N
ATOM   3885  HD1 HSD A 895      43.440  45.630  72.300  1.00  0.00           H
ATOM   3886  CG  HSD A 895      41.780  44.420  71.560  1.00  0.00           C
ATOM   3887  CE1 HSD A 895      41.510  46.390  72.650  1.00  0.00           C
ATOM   3888  HE1 HSD A 895      41.720  47.350  73.120  1.00  0.00           H
ATOM   3889  NE2 HSD A 895      40.350  45.970  72.410  1.00  0.00           N
ATOM   3890  CD2 HSD A 895      40.480  44.740  71.720  1.00  0.00           C
ATOM   3891  HD2 HSD A 895      39.630  44.120  71.470  1.00  0.00           H
ATOM   3892  C   HSD A 895      43.100  41.500  72.590  1.00  0.00           C
ATOM   3893  O   HSD A 895      42.530  40.440  72.330  1.00  0.00           O
ATOM   3894  N   PRO A 896      43.300  41.830  73.920  1.00  0.00           N
ATOM   3895  CD  PRO A 896      44.220  42.970  74.240  1.00  0.00           C
ATOM   3896  HD1 PRO A 896      43.730  43.950  74.090  1.00  0.00           H
ATOM   3897  HD2 PRO A 896      45.090  42.860  73.560  1.00  0.00           H
ATOM   3898  CA  PRO A 896      43.360  40.780  74.910  1.00  0.00           C
ATOM   3899  HA  PRO A 896      43.500  39.810  74.460  1.00  0.00           H
ATOM   3900  CB  PRO A 896      44.480  41.210  75.880  1.00  0.00           C
ATOM   3901  HB1 PRO A 896      45.400  40.710  75.520  1.00  0.00           H
ATOM   3902  HB2 PRO A 896      44.300  41.030  76.950  1.00  0.00           H
ATOM   3903  CG  PRO A 896      44.440  42.800  75.700  1.00  0.00           C
ATOM   3904  HG1 PRO A 896      43.540  43.130  76.250  1.00  0.00           H
ATOM   3905  HG2 PRO A 896      45.390  43.200  76.090  1.00  0.00           H
ATOM   3906  C   PRO A 896      42.000  40.800  75.630  1.00  0.00           C
ATOM   3907  O   PRO A 896      41.770  39.930  76.420  1.00  0.00           O
ATOM   3908  N   GLU A 897      41.200  41.860  75.390  1.00  0.00           N
ATOM   3909  HN  GLU A 897      41.550  42.520  74.730  1.00  0.00           H
ATOM   3910  CA  GLU A 897      39.940  42.230  76.020  1.00  0.00           C
ATOM   3911  HA  GLU A 897      40.280  42.210  77.050  1.00  0.00           H
ATOM   3912  CB  GLU A 897      39.450  43.630  75.480  1.00  0.00           C
ATOM   3913  HB1 GLU A 897      38.390  43.880  75.710  1.00  0.00           H
ATOM   3914  HB2 GLU A 897      39.600  43.490  74.400  1.00  0.00           H
ATOM   3915  CG  GLU A 897      40.390  44.820  75.960  1.00  0.00           C
ATOM   3916  HG1 GLU A 897      40.120  45.690  75.330  1.00  0.00           H
ATOM   3917  HG2 GLU A 897      41.460  44.550  75.800  1.00  0.00           H
ATOM   3918  CD  GLU A 897      40.170  45.150  77.470  1.00  0.00           C
ATOM   3919  OE1 GLU A 897      38.990  45.490  77.910  1.00  0.00           O
ATOM   3920  OE2 GLU A 897      41.160  45.220  78.260  1.00  0.00           O
ATOM   3921  C   GLU A 897      38.800  41.160  75.870  1.00  0.00           C
ATOM   3922  O   GLU A 897      38.130  40.760  76.870  1.00  0.00           O
ATOM   3923  N   ARG A 898      38.590  40.670  74.590  1.00  0.00           N
ATOM   3924  HN  ARG A 898      39.080  41.140  73.850  1.00  0.00           H
ATOM   3925  CA  ARG A 898      37.590  39.700  74.310  1.00  0.00           C
ATOM   3926  HA  ARG A 898      37.700  39.000  75.140  1.00  0.00           H
ATOM   3927  CB  ARG A 898      36.170  40.450  74.300  1.00  0.00           C
ATOM   3928  HB1 ARG A 898      36.160  40.880  75.320  1.00  0.00           H
ATOM   3929  HB2 ARG A 898      35.390  39.650  74.220  1.00  0.00           H
ATOM   3930  CG  ARG A 898      35.800  41.370  73.160  1.00  0.00           C
ATOM   3931  HG1 ARG A 898      36.580  42.160  73.050  1.00  0.00           H
ATOM   3932  HG2 ARG A 898      34.830  41.780  73.510  1.00  0.00           H
ATOM   3933  CD  ARG A 898      35.610  40.630  71.830  1.00  0.00           C
ATOM   3934  HD1 ARG A 898      34.780  39.890  71.850  1.00  0.00           H
ATOM   3935  HD2 ARG A 898      36.540  40.050  71.670  1.00  0.00           H
ATOM   3936  NE  ARG A 898      35.550  41.670  70.720  1.00  0.00           N
ATOM   3937  HE  ARG A 898      35.360  42.630  70.900  1.00  0.00           H
ATOM   3938  CZ  ARG A 898      35.560  41.360  69.450  1.00  0.00           C
ATOM   3939  NH1 ARG A 898      35.720  40.120  68.990  1.00  0.00           N
ATOM   3940 HH11 ARG A 898      36.060  40.010  68.060  1.00  0.00           H
ATOM   3941 HH12 ARG A 898      36.150  39.490  69.640  1.00  0.00           H
ATOM   3942  NH2 ARG A 898      35.420  42.250  68.480  1.00  0.00           N
ATOM   3943 HH21 ARG A 898      35.280  41.920  67.540  1.00  0.00           H
ATOM   3944 HH22 ARG A 898      35.300  43.160  68.860  1.00  0.00           H
ATOM   3945  C   ARG A 898      37.950  38.770  73.120  1.00  0.00           C
ATOM   3946  O   ARG A 898      38.880  39.110  72.310  1.00  0.00           O
ATOM   3947  N   GLY A 899      37.310  37.550  73.070  1.00  0.00           N
ATOM   3948  HN  GLY A 899      36.570  37.250  73.670  1.00  0.00           H
ATOM   3949  CA  GLY A 899      37.580  36.590  71.980  1.00  0.00           C
ATOM   3950  HA1 GLY A 899      37.300  35.600  72.300  1.00  0.00           H
ATOM   3951  HA2 GLY A 899      38.660  36.590  71.840  1.00  0.00           H
ATOM   3952  C   GLY A 899      37.060  36.920  70.590  1.00  0.00           C
ATOM   3953  O   GLY A 899      36.920  38.100  70.260  1.00  0.00           O
ATOM   3954  N   TRP A 900      37.030  35.920  69.670  1.00  0.00           N
ATOM   3955  HN  TRP A 900      37.280  34.990  69.910  1.00  0.00           H
ATOM   3956  CA  TRP A 900      36.700  36.180  68.260  1.00  0.00           C
ATOM   3957  HA  TRP A 900      37.490  36.830  67.920  1.00  0.00           H
ATOM   3958  CB  TRP A 900      36.920  34.900  67.370  1.00  0.00           C
ATOM   3959  HB1 TRP A 900      36.440  35.110  66.400  1.00  0.00           H
ATOM   3960  HB2 TRP A 900      36.450  34.030  67.880  1.00  0.00           H
ATOM   3961  CG  TRP A 900      38.350  34.570  67.050  1.00  0.00           C
ATOM   3962  CD1 TRP A 900      39.120  33.460  67.470  1.00  0.00           C
ATOM   3963  HD1 TRP A 900      38.790  32.750  68.230  1.00  0.00           H
ATOM   3964  NE1 TRP A 900      40.420  33.630  67.070  1.00  0.00           N
ATOM   3965  HE1 TRP A 900      41.120  32.950  66.990  1.00  0.00           H
ATOM   3966  CE2 TRP A 900      40.530  34.760  66.280  1.00  0.00           C
ATOM   3967  CD2 TRP A 900      39.240  35.370  66.260  1.00  0.00           C
ATOM   3968  CE3 TRP A 900      39.070  36.580  65.540  1.00  0.00           C
ATOM   3969  HE3 TRP A 900      38.150  37.120  65.390  1.00  0.00           H
ATOM   3970  CZ3 TRP A 900      40.160  37.080  64.820  1.00  0.00           C
ATOM   3971  HZ3 TRP A 900      40.050  37.920  64.160  1.00  0.00           H
ATOM   3972  CZ2 TRP A 900      41.600  35.330  65.620  1.00  0.00           C
ATOM   3973  HZ2 TRP A 900      42.540  34.820  65.610  1.00  0.00           H
ATOM   3974  CH2 TRP A 900      41.400  36.460  64.850  1.00  0.00           C
ATOM   3975  HH2 TRP A 900      42.190  36.800  64.200  1.00  0.00           H
ATOM   3976  C   TRP A 900      35.450  36.910  67.740  1.00  0.00           C
ATOM   3977  O   TRP A 900      35.500  37.680  66.800  1.00  0.00           O
ATOM   3978  N   ILE A 901      34.370  36.620  68.440  1.00  0.00           N
ATOM   3979  HN  ILE A 901      34.380  35.960  69.190  1.00  0.00           H
ATOM   3980  CA  ILE A 901      33.010  37.080  68.010  1.00  0.00           C
ATOM   3981  HA  ILE A 901      33.100  37.440  67.000  1.00  0.00           H
ATOM   3982  CB  ILE A 901      31.960  35.990  68.050  1.00  0.00           C
ATOM   3983  HB  ILE A 901      32.360  35.200  67.370  1.00  0.00           H
ATOM   3984  CG2 ILE A 901      31.840  35.370  69.450  1.00  0.00           C
ATOM   3985 HG21 ILE A 901      31.020  34.600  69.410  1.00  0.00           H
ATOM   3986 HG22 ILE A 901      31.480  36.200  70.100  1.00  0.00           H
ATOM   3987 HG23 ILE A 901      32.830  34.910  69.680  1.00  0.00           H
ATOM   3988  CG1 ILE A 901      30.550  36.270  67.410  1.00  0.00           C
ATOM   3989 HG11 ILE A 901      30.110  37.140  67.920  1.00  0.00           H
ATOM   3990 HG12 ILE A 901      29.860  35.410  67.590  1.00  0.00           H
ATOM   3991  CD  ILE A 901      30.570  36.590  65.910  1.00  0.00           C
ATOM   3992  HD1 ILE A 901      29.570  36.820  65.500  1.00  0.00           H
ATOM   3993  HD2 ILE A 901      30.910  35.640  65.440  1.00  0.00           H
ATOM   3994  HD3 ILE A 901      31.310  37.380  65.670  1.00  0.00           H
ATOM   3995  C   ILE A 901      32.640  38.310  68.780  1.00  0.00           C
ATOM   3996  O   ILE A 901      32.990  38.460  69.970  1.00  0.00           O
ATOM   3997  N   ILE A 902      31.980  39.220  68.080  1.00  0.00           N
ATOM   3998  HN  ILE A 902      31.730  39.160  67.120  1.00  0.00           H
ATOM   3999  CA  ILE A 902      31.310  40.390  68.690  1.00  0.00           C
ATOM   4000  HA  ILE A 902      31.430  40.380  69.760  1.00  0.00           H
ATOM   4001  CB  ILE A 902      31.890  41.690  68.010  1.00  0.00           C
ATOM   4002  HB  ILE A 902      32.970  41.450  67.950  1.00  0.00           H
ATOM   4003  CG2 ILE A 902      31.360  41.960  66.550  1.00  0.00           C
ATOM   4004 HG21 ILE A 902      30.270  42.130  66.580  1.00  0.00           H
ATOM   4005 HG22 ILE A 902      31.550  41.070  65.910  1.00  0.00           H
ATOM   4006 HG23 ILE A 902      31.900  42.850  66.180  1.00  0.00           H
ATOM   4007  CG1 ILE A 902      31.680  42.850  69.050  1.00  0.00           C
ATOM   4008 HG11 ILE A 902      32.170  42.500  69.980  1.00  0.00           H
ATOM   4009 HG12 ILE A 902      30.600  43.080  69.070  1.00  0.00           H
ATOM   4010  CD  ILE A 902      32.430  44.050  68.620  1.00  0.00           C
ATOM   4011  HD1 ILE A 902      32.000  44.460  67.690  1.00  0.00           H
ATOM   4012  HD2 ILE A 902      33.460  43.750  68.350  1.00  0.00           H
ATOM   4013  HD3 ILE A 902      32.330  44.890  69.350  1.00  0.00           H
ATOM   4014  C   ILE A 902      29.820  40.240  68.370  1.00  0.00           C
ATOM   4015  O   ILE A 902      29.480  39.830  67.290  1.00  0.00           O
ATOM   4016  N   SER A 903      28.920  40.480  69.370  1.00  0.00           N
ATOM   4017  HN  SER A 903      29.340  40.930  70.160  1.00  0.00           H
ATOM   4018  CA  SER A 903      27.540  40.570  69.050  1.00  0.00           C
ATOM   4019  HA  SER A 903      27.330  39.830  68.280  1.00  0.00           H
ATOM   4020  CB  SER A 903      26.650  40.220  70.340  1.00  0.00           C
ATOM   4021  HB1 SER A 903      26.680  41.070  71.050  1.00  0.00           H
ATOM   4022  HB2 SER A 903      27.050  39.300  70.790  1.00  0.00           H
ATOM   4023  OG  SER A 903      25.300  40.030  69.920  1.00  0.00           O
ATOM   4024  HG1 SER A 903      25.330  39.200  69.410  1.00  0.00           H
ATOM   4025  C   SER A 903      27.230  42.050  68.550  1.00  0.00           C
ATOM   4026  O   SER A 903      27.470  43.020  69.280  1.00  0.00           O
ATOM   4027  N   PRO A 904      26.710  42.330  67.340  1.00  0.00           N
ATOM   4028  CD  PRO A 904      26.490  41.340  66.250  1.00  0.00           C
ATOM   4029  HD1 PRO A 904      25.480  40.900  66.470  1.00  0.00           H
ATOM   4030  HD2 PRO A 904      27.290  40.580  66.280  1.00  0.00           H
ATOM   4031  CA  PRO A 904      26.500  43.700  66.870  1.00  0.00           C
ATOM   4032  HA  PRO A 904      27.470  44.120  66.660  1.00  0.00           H
ATOM   4033  CB  PRO A 904      25.780  43.500  65.460  1.00  0.00           C
ATOM   4034  HB1 PRO A 904      26.010  44.250  64.660  1.00  0.00           H
ATOM   4035  HB2 PRO A 904      24.690  43.350  65.560  1.00  0.00           H
ATOM   4036  CG  PRO A 904      26.430  42.210  64.960  1.00  0.00           C
ATOM   4037  HG1 PRO A 904      25.650  41.740  64.340  1.00  0.00           H
ATOM   4038  HG2 PRO A 904      27.420  42.460  64.510  1.00  0.00           H
ATOM   4039  C   PRO A 904      25.680  44.740  67.640  1.00  0.00           C
ATOM   4040  O   PRO A 904      24.930  44.400  68.570  1.00  0.00           O
ATOM   4041  N   LEU A 905      25.800  46.020  67.260  1.00  0.00           N
ATOM   4042  HN  LEU A 905      26.540  46.220  66.620  1.00  0.00           H
ATOM   4043  CA  LEU A 905      25.060  47.170  67.650  1.00  0.00           C
ATOM   4044  HA  LEU A 905      25.410  48.010  67.070  1.00  0.00           H
ATOM   4045  CB  LEU A 905      23.550  46.930  67.270  1.00  0.00           C
ATOM   4046  HB1 LEU A 905      22.960  47.870  67.370  1.00  0.00           H
ATOM   4047  HB2 LEU A 905      23.050  46.230  67.960  1.00  0.00           H
ATOM   4048  CG  LEU A 905      23.230  46.690  65.790  1.00  0.00           C
ATOM   4049  HG  LEU A 905      23.740  45.750  65.490  1.00  0.00           H
ATOM   4050  CD1 LEU A 905      21.740  46.620  65.600  1.00  0.00           C
ATOM   4051 HD11 LEU A 905      21.420  46.470  64.550  1.00  0.00           H
ATOM   4052 HD12 LEU A 905      21.360  47.650  65.810  1.00  0.00           H
ATOM   4053 HD13 LEU A 905      21.280  45.880  66.290  1.00  0.00           H
ATOM   4054  CD2 LEU A 905      23.650  47.830  64.950  1.00  0.00           C
ATOM   4055 HD21 LEU A 905      23.490  47.560  63.880  1.00  0.00           H
ATOM   4056 HD22 LEU A 905      24.720  48.050  65.090  1.00  0.00           H
ATOM   4057 HD23 LEU A 905      23.080  48.750  65.220  1.00  0.00           H
ATOM   4058  C   LEU A 905      25.220  47.740  69.090  1.00  0.00           C
ATOM   4059  O   LEU A 905      24.470  48.610  69.470  1.00  0.00           O
ATOM   4060  N   GLY A 906      26.240  47.420  69.840  1.00  0.00           N
ATOM   4061  HN  GLY A 906      26.860  46.710  69.510  1.00  0.00           H
ATOM   4062  CA  GLY A 906      26.740  47.930  71.080  1.00  0.00           C
ATOM   4063  HA1 GLY A 906      27.270  48.790  70.690  1.00  0.00           H
ATOM   4064  HA2 GLY A 906      27.350  47.150  71.520  1.00  0.00           H
ATOM   4065  C   GLY A 906      25.770  48.390  72.200  1.00  0.00           C
ATOM   4066  O   GLY A 906      24.690  47.840  72.360  1.00  0.00           O
ATOM   4067  N   ASP A 907      26.240  49.320  73.030  1.00  0.00           N
ATOM   4068  HN  ASP A 907      27.200  49.600  72.890  1.00  0.00           H
ATOM   4069  CA  ASP A 907      25.510  49.990  74.060  1.00  0.00           C
ATOM   4070  HA  ASP A 907      24.580  49.460  74.130  1.00  0.00           H
ATOM   4071  CB  ASP A 907      26.450  49.990  75.300  1.00  0.00           C
ATOM   4072  HB1 ASP A 907      26.070  50.730  76.030  1.00  0.00           H
ATOM   4073  HB2 ASP A 907      27.510  50.040  74.960  1.00  0.00           H
ATOM   4074  CG  ASP A 907      26.310  48.640  76.030  1.00  0.00           C
ATOM   4075  OD1 ASP A 907      25.670  47.690  75.540  1.00  0.00           O
ATOM   4076  OD2 ASP A 907      26.920  48.610  77.120  1.00  0.00           O
ATOM   4077  C   ASP A 907      25.200  51.440  73.690  1.00  0.00           C
ATOM   4078  O   ASP A 907      24.340  51.970  74.350  1.00  0.00           O
ATOM   4079  N   ASN A 908      25.720  52.060  72.620  1.00  0.00           N
ATOM   4080  HN  ASN A 908      26.440  51.640  72.070  1.00  0.00           H
ATOM   4081  CA  ASN A 908      25.160  53.320  72.110  1.00  0.00           C
ATOM   4082  HA  ASN A 908      25.160  54.050  72.910  1.00  0.00           H
ATOM   4083  CB  ASN A 908      25.950  53.880  70.930  1.00  0.00           C
ATOM   4084  HB1 ASN A 908      25.460  54.620  70.270  1.00  0.00           H
ATOM   4085  HB2 ASN A 908      26.310  53.060  70.260  1.00  0.00           H
ATOM   4086  CG  ASN A 908      27.340  54.430  71.350  1.00  0.00           C
ATOM   4087  OD1 ASN A 908      28.300  54.220  70.640  1.00  0.00           O
ATOM   4088  ND2 ASN A 908      27.500  55.020  72.550  1.00  0.00           N
ATOM   4089 HD21 ASN A 908      28.380  55.300  72.910  1.00  0.00           H
ATOM   4090 HD22 ASN A 908      26.710  55.340  73.080  1.00  0.00           H
ATOM   4091  C   ASN A 908      23.640  53.340  71.710  1.00  0.00           C
ATOM   4092  O   ASN A 908      23.130  52.380  71.100  1.00  0.00           O
ATOM   4093  N   PRO A 909      22.850  54.380  71.920  1.00  0.00           N
ATOM   4094  CD  PRO A 909      23.140  55.430  72.840  1.00  0.00           C
ATOM   4095  HD1 PRO A 909      24.110  55.900  72.600  1.00  0.00           H
ATOM   4096  HD2 PRO A 909      23.070  54.960  73.840  1.00  0.00           H
ATOM   4097  CA  PRO A 909      21.530  54.600  71.290  1.00  0.00           C
ATOM   4098  HA  PRO A 909      20.830  54.010  71.870  1.00  0.00           H
ATOM   4099  CB  PRO A 909      21.390  56.120  71.390  1.00  0.00           C
ATOM   4100  HB1 PRO A 909      20.350  56.430  71.610  1.00  0.00           H
ATOM   4101  HB2 PRO A 909      21.630  56.560  70.400  1.00  0.00           H
ATOM   4102  CG  PRO A 909      22.040  56.440  72.710  1.00  0.00           C
ATOM   4103  HG1 PRO A 909      22.390  57.490  72.670  1.00  0.00           H
ATOM   4104  HG2 PRO A 909      21.370  56.390  73.600  1.00  0.00           H
ATOM   4105  C   PRO A 909      21.390  54.080  69.870  1.00  0.00           C
ATOM   4106  O   PRO A 909      22.250  54.180  69.010  1.00  0.00           O
ATOM   4107  N   TRP A 910      20.140  53.610  69.520  1.00  0.00           N
ATOM   4108  HN  TRP A 910      19.440  53.630  70.220  1.00  0.00           H
ATOM   4109  CA  TRP A 910      19.830  53.140  68.100  1.00  0.00           C
ATOM   4110  HA  TRP A 910      20.600  52.470  67.720  1.00  0.00           H
ATOM   4111  CB  TRP A 910      18.390  52.440  68.040  1.00  0.00           C
ATOM   4112  HB1 TRP A 910      17.590  53.210  68.180  1.00  0.00           H
ATOM   4113  HB2 TRP A 910      18.260  51.640  68.790  1.00  0.00           H
ATOM   4114  CG  TRP A 910      18.080  51.770  66.730  1.00  0.00           C
ATOM   4115  CD1 TRP A 910      18.590  50.570  66.350  1.00  0.00           C
ATOM   4116  HD1 TRP A 910      19.100  49.890  67.010  1.00  0.00           H
ATOM   4117  NE1 TRP A 910      18.290  50.400  65.000  1.00  0.00           N
ATOM   4118  HE1 TRP A 910      18.430  49.720  64.320  1.00  0.00           H
ATOM   4119  CE2 TRP A 910      17.680  51.510  64.530  1.00  0.00           C
ATOM   4120  CD2 TRP A 910      17.520  52.440  65.610  1.00  0.00           C
ATOM   4121  CE3 TRP A 910      16.870  53.720  65.450  1.00  0.00           C
ATOM   4122  HE3 TRP A 910      16.650  54.360  66.290  1.00  0.00           H
ATOM   4123  CZ3 TRP A 910      16.340  53.930  64.190  1.00  0.00           C
ATOM   4124  HZ3 TRP A 910      15.810  54.850  64.010  1.00  0.00           H
ATOM   4125  CZ2 TRP A 910      17.100  51.810  63.280  1.00  0.00           C
ATOM   4126  HZ2 TRP A 910      17.160  51.160  62.420  1.00  0.00           H
ATOM   4127  CH2 TRP A 910      16.560  53.050  63.140  1.00  0.00           C
ATOM   4128  HH2 TRP A 910      16.100  53.140  62.160  1.00  0.00           H
ATOM   4129  C   TRP A 910      20.060  54.190  67.000  1.00  0.00           C
ATOM   4130  O   TRP A 910      20.620  53.820  65.950  1.00  0.00           O
ATOM   4131  N   TRP A 911      19.760  55.450  67.240  1.00  0.00           N
ATOM   4132  HN  TRP A 911      19.470  55.580  68.180  1.00  0.00           H
ATOM   4133  CA  TRP A 911      19.780  56.570  66.270  1.00  0.00           C
ATOM   4134  HA  TRP A 911      19.290  56.290  65.350  1.00  0.00           H
ATOM   4135  CB  TRP A 911      19.110  57.830  66.880  1.00  0.00           C
ATOM   4136  HB1 TRP A 911      18.140  57.420  67.210  1.00  0.00           H
ATOM   4137  HB2 TRP A 911      18.960  58.630  66.130  1.00  0.00           H
ATOM   4138  CG  TRP A 911      19.770  58.510  68.070  1.00  0.00           C
ATOM   4139  CD1 TRP A 911      19.530  58.350  69.410  1.00  0.00           C
ATOM   4140  HD1 TRP A 911      18.760  57.690  69.790  1.00  0.00           H
ATOM   4141  NE1 TRP A 911      20.470  59.120  70.170  1.00  0.00           N
ATOM   4142  HE1 TRP A 911      20.350  59.610  70.990  1.00  0.00           H
ATOM   4143  CE2 TRP A 911      21.300  59.680  69.330  1.00  0.00           C
ATOM   4144  CD2 TRP A 911      21.000  59.300  68.010  1.00  0.00           C
ATOM   4145  CE3 TRP A 911      21.760  59.770  66.940  1.00  0.00           C
ATOM   4146  HE3 TRP A 911      21.440  59.580  65.930  1.00  0.00           H
ATOM   4147  CZ3 TRP A 911      22.840  60.570  67.270  1.00  0.00           C
ATOM   4148  HZ3 TRP A 911      23.430  61.000  66.470  1.00  0.00           H
ATOM   4149  CZ2 TRP A 911      22.450  60.430  69.610  1.00  0.00           C
ATOM   4150  HZ2 TRP A 911      22.810  60.560  70.620  1.00  0.00           H
ATOM   4151  CH2 TRP A 911      23.180  60.920  68.540  1.00  0.00           C
ATOM   4152  HH2 TRP A 911      24.110  61.430  68.750  1.00  0.00           H
ATOM   4153  C   TRP A 911      21.250  56.840  65.860  1.00  0.00           C
ATOM   4154  O   TRP A 911      21.540  57.360  64.790  1.00  0.00           O
ATOM   4155  N   THR A 912      22.240  56.380  66.620  1.00  0.00           N
ATOM   4156  HN  THR A 912      21.920  55.990  67.480  1.00  0.00           H
ATOM   4157  CA  THR A 912      23.630  56.320  66.270  1.00  0.00           C
ATOM   4158  HA  THR A 912      23.950  57.330  66.030  1.00  0.00           H
ATOM   4159  CB  THR A 912      24.590  55.900  67.420  1.00  0.00           C
ATOM   4160  HB  THR A 912      25.590  56.230  67.080  1.00  0.00           H
ATOM   4161  OG1 THR A 912      24.610  54.490  67.810  1.00  0.00           O
ATOM   4162  HG1 THR A 912      23.730  54.340  68.170  1.00  0.00           H
ATOM   4163  CG2 THR A 912      24.330  56.820  68.670  1.00  0.00           C
ATOM   4164 HG21 THR A 912      24.240  57.860  68.270  1.00  0.00           H
ATOM   4165 HG22 THR A 912      25.220  56.840  69.320  1.00  0.00           H
ATOM   4166 HG23 THR A 912      23.400  56.590  69.240  1.00  0.00           H
ATOM   4167  C   THR A 912      23.930  55.430  65.100  1.00  0.00           C
ATOM   4168  O   THR A 912      24.900  55.630  64.370  1.00  0.00           O
ATOM   4169  N   LEU A 913      23.050  54.420  64.760  1.00  0.00           N
ATOM   4170  HN  LEU A 913      22.200  54.330  65.260  1.00  0.00           H
ATOM   4171  CA  LEU A 913      23.160  53.520  63.640  1.00  0.00           C
ATOM   4172  HA  LEU A 913      24.100  52.980  63.670  1.00  0.00           H
ATOM   4173  CB  LEU A 913      22.180  52.340  63.680  1.00  0.00           C
ATOM   4174  HB1 LEU A 913      21.140  52.690  63.900  1.00  0.00           H
ATOM   4175  HB2 LEU A 913      22.480  51.690  64.540  1.00  0.00           H
ATOM   4176  CG  LEU A 913      22.050  51.480  62.370  1.00  0.00           C
ATOM   4177  HG  LEU A 913      21.770  52.040  61.450  1.00  0.00           H
ATOM   4178  CD1 LEU A 913      23.330  50.630  62.180  1.00  0.00           C
ATOM   4179 HD11 LEU A 913      23.600  49.990  63.040  1.00  0.00           H
ATOM   4180 HD12 LEU A 913      24.200  51.230  61.880  1.00  0.00           H
ATOM   4181 HD13 LEU A 913      23.220  50.090  61.220  1.00  0.00           H
ATOM   4182  CD2 LEU A 913      20.800  50.620  62.490  1.00  0.00           C
ATOM   4183 HD21 LEU A 913      20.790  50.000  63.410  1.00  0.00           H
ATOM   4184 HD22 LEU A 913      20.670  50.020  61.570  1.00  0.00           H
ATOM   4185 HD23 LEU A 913      19.940  51.300  62.630  1.00  0.00           H
ATOM   4186  C   LEU A 913      22.900  54.250  62.280  1.00  0.00           C
ATOM   4187  O   LEU A 913      23.570  53.930  61.290  1.00  0.00           O
ATOM   4188  N   LEU A 914      21.890  55.170  62.300  1.00  0.00           N
ATOM   4189  HN  LEU A 914      21.480  55.310  63.200  1.00  0.00           H
ATOM   4190  CA  LEU A 914      21.600  56.060  61.140  1.00  0.00           C
ATOM   4191  HA  LEU A 914      21.370  55.400  60.320  1.00  0.00           H
ATOM   4192  CB  LEU A 914      20.360  56.890  61.370  1.00  0.00           C
ATOM   4193  HB1 LEU A 914      20.110  57.420  60.440  1.00  0.00           H
ATOM   4194  HB2 LEU A 914      20.610  57.590  62.200  1.00  0.00           H
ATOM   4195  CG  LEU A 914      19.110  56.050  61.800  1.00  0.00           C
ATOM   4196  HG  LEU A 914      19.440  55.500  62.720  1.00  0.00           H
ATOM   4197  CD1 LEU A 914      17.960  56.930  62.310  1.00  0.00           C
ATOM   4198 HD11 LEU A 914      18.310  57.660  63.070  1.00  0.00           H
ATOM   4199 HD12 LEU A 914      17.280  56.240  62.860  1.00  0.00           H
ATOM   4200 HD13 LEU A 914      17.390  57.450  61.510  1.00  0.00           H
ATOM   4201  CD2 LEU A 914      18.670  54.990  60.770  1.00  0.00           C
ATOM   4202 HD21 LEU A 914      17.880  54.280  61.100  1.00  0.00           H
ATOM   4203 HD22 LEU A 914      19.440  54.260  60.470  1.00  0.00           H
ATOM   4204 HD23 LEU A 914      18.250  55.530  59.900  1.00  0.00           H
ATOM   4205  C   LEU A 914      22.780  56.930  60.750  1.00  0.00           C
ATOM   4206  O   LEU A 914      23.100  57.050  59.570  1.00  0.00           O
ATOM   4207  N   ILE A 915      23.390  57.530  61.730  1.00  0.00           N
ATOM   4208  HN  ILE A 915      23.020  57.310  62.640  1.00  0.00           H
ATOM   4209  CA  ILE A 915      24.510  58.430  61.570  1.00  0.00           C
ATOM   4210  HA  ILE A 915      24.190  59.020  60.730  1.00  0.00           H
ATOM   4211  CB  ILE A 915      24.780  59.300  62.770  1.00  0.00           C
ATOM   4212  HB  ILE A 915      25.120  58.610  63.570  1.00  0.00           H
ATOM   4213  CG2 ILE A 915      25.890  60.360  62.680  1.00  0.00           C
ATOM   4214 HG21 ILE A 915      25.550  61.040  61.860  1.00  0.00           H
ATOM   4215 HG22 ILE A 915      26.870  59.900  62.420  1.00  0.00           H
ATOM   4216 HG23 ILE A 915      25.920  60.900  63.650  1.00  0.00           H
ATOM   4217  CG1 ILE A 915      23.460  60.010  63.340  1.00  0.00           C
ATOM   4218 HG11 ILE A 915      23.910  60.470  64.250  1.00  0.00           H
ATOM   4219 HG12 ILE A 915      22.750  59.240  63.710  1.00  0.00           H
ATOM   4220  CD  ILE A 915      22.750  60.930  62.420  1.00  0.00           C
ATOM   4221  HD1 ILE A 915      22.100  61.720  62.870  1.00  0.00           H
ATOM   4222  HD2 ILE A 915      22.190  60.230  61.770  1.00  0.00           H
ATOM   4223  HD3 ILE A 915      23.490  61.500  61.820  1.00  0.00           H
ATOM   4224  C   ILE A 915      25.840  57.700  61.280  1.00  0.00           C
ATOM   4225  O   ILE A 915      26.670  58.170  60.530  1.00  0.00           O
ATOM   4226  N   ALA A 916      26.000  56.450  61.740  1.00  0.00           N
ATOM   4227  HN  ALA A 916      25.310  55.940  62.250  1.00  0.00           H
ATOM   4228  CA  ALA A 916      27.000  55.520  61.300  1.00  0.00           C
ATOM   4229  HA  ALA A 916      27.940  55.990  61.520  1.00  0.00           H
ATOM   4230  CB  ALA A 916      26.880  54.260  62.160  1.00  0.00           C
ATOM   4231  HB1 ALA A 916      27.140  54.430  63.230  1.00  0.00           H
ATOM   4232  HB2 ALA A 916      27.690  53.550  61.910  1.00  0.00           H
ATOM   4233  HB3 ALA A 916      25.880  53.760  62.100  1.00  0.00           H
ATOM   4234  C   ALA A 916      27.020  55.170  59.790  1.00  0.00           C
ATOM   4235  O   ALA A 916      28.110  54.800  59.280  1.00  0.00           O
ATOM   4236  N   ALA A 917      25.930  55.300  59.150  1.00  0.00           N
ATOM   4237  HN  ALA A 917      25.160  55.790  59.560  1.00  0.00           H
ATOM   4238  CA  ALA A 917      25.920  54.900  57.680  1.00  0.00           C
ATOM   4239  HA  ALA A 917      26.380  53.920  57.680  1.00  0.00           H
ATOM   4240  CB  ALA A 917      24.400  54.930  57.300  1.00  0.00           C
ATOM   4241  HB1 ALA A 917      24.070  55.950  57.020  1.00  0.00           H
ATOM   4242  HB2 ALA A 917      23.680  54.530  58.040  1.00  0.00           H
ATOM   4243  HB3 ALA A 917      24.290  54.340  56.360  1.00  0.00           H
ATOM   4244  C   ALA A 917      26.690  55.860  56.750  1.00  0.00           C
ATOM   4245  O   ALA A 917      27.220  55.510  55.740  1.00  0.00           O
ATOM   4246  N   ILE A 918      26.740  57.170  56.990  1.00  0.00           N
ATOM   4247  HN  ILE A 918      26.250  57.450  57.810  1.00  0.00           H
ATOM   4248  CA  ILE A 918      27.430  58.170  56.180  1.00  0.00           C
ATOM   4249  HA  ILE A 918      27.190  58.040  55.140  1.00  0.00           H
ATOM   4250  CB  ILE A 918      27.010  59.550  56.630  1.00  0.00           C
ATOM   4251  HB  ILE A 918      27.220  59.760  57.710  1.00  0.00           H
ATOM   4252  CG2 ILE A 918      27.670  60.640  55.790  1.00  0.00           C
ATOM   4253 HG21 ILE A 918      27.430  61.690  56.080  1.00  0.00           H
ATOM   4254 HG22 ILE A 918      27.270  60.600  54.760  1.00  0.00           H
ATOM   4255 HG23 ILE A 918      28.780  60.640  55.850  1.00  0.00           H
ATOM   4256  CG1 ILE A 918      25.530  59.870  56.450  1.00  0.00           C
ATOM   4257 HG11 ILE A 918      25.290  59.500  55.420  1.00  0.00           H
ATOM   4258 HG12 ILE A 918      25.330  60.950  56.260  1.00  0.00           H
ATOM   4259  CD  ILE A 918      24.610  59.420  57.580  1.00  0.00           C
ATOM   4260  HD1 ILE A 918      23.700  60.060  57.660  1.00  0.00           H
ATOM   4261  HD2 ILE A 918      25.160  59.550  58.540  1.00  0.00           H
ATOM   4262  HD3 ILE A 918      24.490  58.330  57.480  1.00  0.00           H
ATOM   4263  C   ILE A 918      28.980  57.990  56.140  1.00  0.00           C
ATOM   4264  O   ILE A 918      29.530  57.980  55.050  1.00  0.00           O
ATOM   4265  N   PRO A 919      29.770  57.730  57.180  1.00  0.00           N
ATOM   4266  CD  PRO A 919      29.390  58.160  58.550  1.00  0.00           C
ATOM   4267  HD1 PRO A 919      28.590  57.440  58.840  1.00  0.00           H
ATOM   4268  HD2 PRO A 919      29.060  59.220  58.610  1.00  0.00           H
ATOM   4269  CA  PRO A 919      31.000  56.930  57.250  1.00  0.00           C
ATOM   4270  HA  PRO A 919      31.840  57.500  56.890  1.00  0.00           H
ATOM   4271  CB  PRO A 919      31.290  56.680  58.700  1.00  0.00           C
ATOM   4272  HB1 PRO A 919      32.370  56.440  58.810  1.00  0.00           H
ATOM   4273  HB2 PRO A 919      30.740  55.840  59.180  1.00  0.00           H
ATOM   4274  CG  PRO A 919      30.610  57.930  59.390  1.00  0.00           C
ATOM   4275  HG1 PRO A 919      30.380  57.680  60.440  1.00  0.00           H
ATOM   4276  HG2 PRO A 919      31.380  58.720  59.290  1.00  0.00           H
ATOM   4277  C   PRO A 919      31.090  55.700  56.350  1.00  0.00           C
ATOM   4278  O   PRO A 919      32.120  55.540  55.690  1.00  0.00           O
ATOM   4279  N   ALA A 920      30.130  54.730  56.310  1.00  0.00           N
ATOM   4280  HN  ALA A 920      29.300  54.780  56.870  1.00  0.00           H
ATOM   4281  CA  ALA A 920      30.160  53.580  55.440  1.00  0.00           C
ATOM   4282  HA  ALA A 920      31.110  53.100  55.630  1.00  0.00           H
ATOM   4283  CB  ALA A 920      28.970  52.640  55.710  1.00  0.00           C
ATOM   4284  HB1 ALA A 920      28.030  53.140  55.390  1.00  0.00           H
ATOM   4285  HB2 ALA A 920      29.040  52.320  56.760  1.00  0.00           H
ATOM   4286  HB3 ALA A 920      29.030  51.640  55.230  1.00  0.00           H
ATOM   4287  C   ALA A 920      30.120  53.990  54.040  1.00  0.00           C
ATOM   4288  O   ALA A 920      30.840  53.450  53.180  1.00  0.00           O
ATOM   4289  N   LEU A 921      29.210  54.950  53.600  1.00  0.00           N
ATOM   4290  HN  LEU A 921      28.630  55.360  54.300  1.00  0.00           H
ATOM   4291  CA  LEU A 921      29.220  55.420  52.220  1.00  0.00           C
ATOM   4292  HA  LEU A 921      29.070  54.490  51.690  1.00  0.00           H
ATOM   4293  CB  LEU A 921      28.080  56.460  51.950  1.00  0.00           C
ATOM   4294  HB1 LEU A 921      28.280  57.370  52.540  1.00  0.00           H
ATOM   4295  HB2 LEU A 921      27.060  56.120  52.200  1.00  0.00           H
ATOM   4296  CG  LEU A 921      27.960  56.770  50.440  1.00  0.00           C
ATOM   4297  HG  LEU A 921      28.960  57.010  50.030  1.00  0.00           H
ATOM   4298  CD1 LEU A 921      27.280  55.590  49.730  1.00  0.00           C
ATOM   4299 HD11 LEU A 921      27.750  54.640  50.080  1.00  0.00           H
ATOM   4300 HD12 LEU A 921      27.530  55.690  48.660  1.00  0.00           H
ATOM   4301 HD13 LEU A 921      26.170  55.600  49.760  1.00  0.00           H
ATOM   4302  CD2 LEU A 921      27.120  57.990  50.250  1.00  0.00           C
ATOM   4303 HD21 LEU A 921      27.480  58.900  50.770  1.00  0.00           H
ATOM   4304 HD22 LEU A 921      26.070  57.750  50.520  1.00  0.00           H
ATOM   4305 HD23 LEU A 921      27.060  58.330  49.200  1.00  0.00           H
ATOM   4306  C   LEU A 921      30.550  56.020  51.840  1.00  0.00           C
ATOM   4307  O   LEU A 921      31.100  55.720  50.780  1.00  0.00           O
ATOM   4308  N   LEU A 922      31.170  56.830  52.710  1.00  0.00           N
ATOM   4309  HN  LEU A 922      30.770  57.200  53.550  1.00  0.00           H
ATOM   4310  CA  LEU A 922      32.460  57.380  52.400  1.00  0.00           C
ATOM   4311  HA  LEU A 922      32.420  57.880  51.440  1.00  0.00           H
ATOM   4312  CB  LEU A 922      32.730  58.330  53.580  1.00  0.00           C
ATOM   4313  HB1 LEU A 922      33.810  58.550  53.610  1.00  0.00           H
ATOM   4314  HB2 LEU A 922      32.440  57.810  54.520  1.00  0.00           H
ATOM   4315  CG  LEU A 922      31.900  59.680  53.490  1.00  0.00           C
ATOM   4316  HG  LEU A 922      30.820  59.430  53.490  1.00  0.00           H
ATOM   4317  CD1 LEU A 922      32.060  60.530  54.750  1.00  0.00           C
ATOM   4318 HD11 LEU A 922      33.170  60.520  54.880  1.00  0.00           H
ATOM   4319 HD12 LEU A 922      31.530  60.050  55.600  1.00  0.00           H
ATOM   4320 HD13 LEU A 922      31.550  61.520  54.680  1.00  0.00           H
ATOM   4321  CD2 LEU A 922      32.050  60.480  52.180  1.00  0.00           C
ATOM   4322 HD21 LEU A 922      32.020  61.550  52.460  1.00  0.00           H
ATOM   4323 HD22 LEU A 922      31.280  60.240  51.430  1.00  0.00           H
ATOM   4324 HD23 LEU A 922      33.000  60.280  51.620  1.00  0.00           H
ATOM   4325  C   LEU A 922      33.550  56.290  52.250  1.00  0.00           C
ATOM   4326  O   LEU A 922      34.420  56.400  51.370  1.00  0.00           O
ATOM   4327  N   CYS A 923      33.570  55.270  53.100  1.00  0.00           N
ATOM   4328  HN  CYS A 923      33.000  55.250  53.920  1.00  0.00           H
ATOM   4329  CA  CYS A 923      34.440  54.080  52.950  1.00  0.00           C
ATOM   4330  HA  CYS A 923      35.450  54.450  52.980  1.00  0.00           H
ATOM   4331  CB  CYS A 923      34.330  53.160  54.240  1.00  0.00           C
ATOM   4332  HB1 CYS A 923      33.400  52.550  54.290  1.00  0.00           H
ATOM   4333  HB2 CYS A 923      34.260  53.900  55.060  1.00  0.00           H
ATOM   4334  SG  CYS A 923      35.800  52.030  54.370  1.00  0.00           S
ATOM   4335  HG1 CYS A 923      36.560  52.780  55.150  1.00  0.00           H
ATOM   4336  C   CYS A 923      34.210  53.160  51.750  1.00  0.00           C
ATOM   4337  O   CYS A 923      35.230  52.820  51.120  1.00  0.00           O
ATOM   4338  N   THR A 924      32.940  52.860  51.270  1.00  0.00           N
ATOM   4339  HN  THR A 924      32.160  53.010  51.880  1.00  0.00           H
ATOM   4340  CA  THR A 924      32.570  52.250  50.050  1.00  0.00           C
ATOM   4341  HA  THR A 924      33.100  51.310  49.960  1.00  0.00           H
ATOM   4342  CB  THR A 924      31.070  52.080  49.680  1.00  0.00           C
ATOM   4343  HB  THR A 924      30.480  52.990  49.460  1.00  0.00           H
ATOM   4344  OG1 THR A 924      30.430  51.460  50.850  1.00  0.00           O
ATOM   4345  HG1 THR A 924      30.320  52.090  51.570  1.00  0.00           H
ATOM   4346  CG2 THR A 924      30.960  51.010  48.530  1.00  0.00           C
ATOM   4347 HG21 THR A 924      31.380  50.050  48.890  1.00  0.00           H
ATOM   4348 HG22 THR A 924      31.440  51.280  47.560  1.00  0.00           H
ATOM   4349 HG23 THR A 924      29.880  50.820  48.310  1.00  0.00           H
ATOM   4350  C   THR A 924      33.140  53.080  48.870  1.00  0.00           C
ATOM   4351  O   THR A 924      33.730  52.490  47.960  1.00  0.00           O
ATOM   4352  N   ILE A 925      33.130  54.420  48.900  1.00  0.00           N
ATOM   4353  HN  ILE A 925      32.650  54.850  49.670  1.00  0.00           H
ATOM   4354  CA  ILE A 925      33.950  55.340  48.040  1.00  0.00           C
ATOM   4355  HA  ILE A 925      33.720  55.130  47.000  1.00  0.00           H
ATOM   4356  CB  ILE A 925      33.610  56.770  48.310  1.00  0.00           C
ATOM   4357  HB  ILE A 925      33.470  56.990  49.380  1.00  0.00           H
ATOM   4358  CG2 ILE A 925      34.810  57.660  47.850  1.00  0.00           C
ATOM   4359 HG21 ILE A 925      35.730  57.480  48.450  1.00  0.00           H
ATOM   4360 HG22 ILE A 925      34.520  58.720  48.020  1.00  0.00           H
ATOM   4361 HG23 ILE A 925      35.010  57.340  46.810  1.00  0.00           H
ATOM   4362  CG1 ILE A 925      32.310  57.240  47.620  1.00  0.00           C
ATOM   4363 HG11 ILE A 925      31.460  56.540  47.780  1.00  0.00           H
ATOM   4364 HG12 ILE A 925      32.510  57.380  46.530  1.00  0.00           H
ATOM   4365  CD  ILE A 925      31.790  58.620  47.950  1.00  0.00           C
ATOM   4366  HD1 ILE A 925      32.500  59.350  47.510  1.00  0.00           H
ATOM   4367  HD2 ILE A 925      31.710  58.780  49.050  1.00  0.00           H
ATOM   4368  HD3 ILE A 925      30.800  58.860  47.490  1.00  0.00           H
ATOM   4369  C   ILE A 925      35.440  55.100  48.080  1.00  0.00           C
ATOM   4370  O   ILE A 925      36.140  54.990  47.040  1.00  0.00           O
ATOM   4371  N   LEU A 926      36.090  54.870  49.290  1.00  0.00           N
ATOM   4372  HN  LEU A 926      35.690  54.860  50.200  1.00  0.00           H
ATOM   4373  CA  LEU A 926      37.520  54.650  49.280  1.00  0.00           C
ATOM   4374  HA  LEU A 926      37.990  55.460  48.720  1.00  0.00           H
ATOM   4375  CB  LEU A 926      38.000  54.710  50.700  1.00  0.00           C
ATOM   4376  HB1 LEU A 926      39.040  54.350  50.780  1.00  0.00           H
ATOM   4377  HB2 LEU A 926      37.490  53.930  51.300  1.00  0.00           H
ATOM   4378  CG  LEU A 926      37.890  56.090  51.480  1.00  0.00           C
ATOM   4379  HG  LEU A 926      36.910  56.600  51.320  1.00  0.00           H
ATOM   4380  CD1 LEU A 926      38.100  55.900  52.960  1.00  0.00           C
ATOM   4381 HD11 LEU A 926      38.960  55.260  53.270  1.00  0.00           H
ATOM   4382 HD12 LEU A 926      37.150  55.650  53.460  1.00  0.00           H
ATOM   4383 HD13 LEU A 926      38.230  56.920  53.380  1.00  0.00           H
ATOM   4384  CD2 LEU A 926      38.880  57.040  50.810  1.00  0.00           C
ATOM   4385 HD21 LEU A 926      38.570  57.240  49.760  1.00  0.00           H
ATOM   4386 HD22 LEU A 926      39.820  56.440  50.770  1.00  0.00           H
ATOM   4387 HD23 LEU A 926      39.120  57.950  51.390  1.00  0.00           H
ATOM   4388  C   LEU A 926      38.000  53.320  48.670  1.00  0.00           C
ATOM   4389  O   LEU A 926      38.930  53.380  47.880  1.00  0.00           O
ATOM   4390  N   ILE A 927      37.260  52.230  49.030  1.00  0.00           N
ATOM   4391  HN  ILE A 927      36.510  52.360  49.680  1.00  0.00           H
ATOM   4392  CA  ILE A 927      37.350  50.850  48.630  1.00  0.00           C
ATOM   4393  HA  ILE A 927      38.370  50.570  48.860  1.00  0.00           H
ATOM   4394  CB  ILE A 927      36.380  49.970  49.470  1.00  0.00           C
ATOM   4395  HB  ILE A 927      35.430  50.530  49.420  1.00  0.00           H
ATOM   4396  CG2 ILE A 927      36.300  48.650  48.720  1.00  0.00           C
ATOM   4397 HG21 ILE A 927      35.750  47.910  49.340  1.00  0.00           H
ATOM   4398 HG22 ILE A 927      37.260  48.090  48.710  1.00  0.00           H
ATOM   4399 HG23 ILE A 927      35.780  48.720  47.750  1.00  0.00           H
ATOM   4400  CG1 ILE A 927      36.810  49.890  51.010  1.00  0.00           C
ATOM   4401 HG11 ILE A 927      37.100  50.900  51.370  1.00  0.00           H
ATOM   4402 HG12 ILE A 927      37.770  49.340  51.130  1.00  0.00           H
ATOM   4403  CD  ILE A 927      35.780  49.340  51.910  1.00  0.00           C
ATOM   4404  HD1 ILE A 927      35.420  48.330  51.660  1.00  0.00           H
ATOM   4405  HD2 ILE A 927      34.840  49.930  51.800  1.00  0.00           H
ATOM   4406  HD3 ILE A 927      36.060  49.450  52.970  1.00  0.00           H
ATOM   4407  C   ILE A 927      37.210  50.680  47.220  1.00  0.00           C
ATOM   4408  O   ILE A 927      38.000  50.070  46.460  1.00  0.00           O
ATOM   4409  N   PHE A 928      36.160  51.470  46.710  1.00  0.00           N
ATOM   4410  HN  PHE A 928      35.510  52.010  47.240  1.00  0.00           H
ATOM   4411  CA  PHE A 928      35.930  51.750  45.260  1.00  0.00           C
ATOM   4412  HA  PHE A 928      35.860  50.780  44.780  1.00  0.00           H
ATOM   4413  CB  PHE A 928      34.620  52.520  45.000  1.00  0.00           C
ATOM   4414  HB1 PHE A 928      34.590  53.480  45.560  1.00  0.00           H
ATOM   4415  HB2 PHE A 928      33.870  51.850  45.490  1.00  0.00           H
ATOM   4416  CG  PHE A 928      34.290  52.820  43.500  1.00  0.00           C
ATOM   4417  CD1 PHE A 928      33.380  51.970  42.830  1.00  0.00           C
ATOM   4418  HD1 PHE A 928      32.890  51.150  43.340  1.00  0.00           H
ATOM   4419  CE1 PHE A 928      33.120  52.310  41.510  1.00  0.00           C
ATOM   4420  HE1 PHE A 928      32.490  51.640  40.940  1.00  0.00           H
ATOM   4421  CZ  PHE A 928      33.710  53.400  40.860  1.00  0.00           C
ATOM   4422  HZ  PHE A 928      33.500  53.630  39.830  1.00  0.00           H
ATOM   4423  CD2 PHE A 928      34.890  53.880  42.850  1.00  0.00           C
ATOM   4424  HD2 PHE A 928      35.480  54.600  43.410  1.00  0.00           H
ATOM   4425  CE2 PHE A 928      34.490  54.240  41.600  1.00  0.00           C
ATOM   4426  HE2 PHE A 928      34.900  55.050  41.020  1.00  0.00           H
ATOM   4427  C   PHE A 928      37.160  52.400  44.610  1.00  0.00           C
ATOM   4428  O   PHE A 928      37.640  51.960  43.560  1.00  0.00           O
ATOM   4429  N   MET A 929      37.710  53.450  45.150  1.00  0.00           N
ATOM   4430  HN  MET A 929      37.230  53.750  45.970  1.00  0.00           H
ATOM   4431  CA  MET A 929      38.890  54.030  44.490  1.00  0.00           C
ATOM   4432  HA  MET A 929      38.660  54.080  43.440  1.00  0.00           H
ATOM   4433  CB  MET A 929      39.170  55.500  44.830  1.00  0.00           C
ATOM   4434  HB1 MET A 929      40.190  55.820  44.520  1.00  0.00           H
ATOM   4435  HB2 MET A 929      39.210  55.710  45.910  1.00  0.00           H
ATOM   4436  CG  MET A 929      38.170  56.530  44.280  1.00  0.00           C
ATOM   4437  HG1 MET A 929      38.410  57.580  44.540  1.00  0.00           H
ATOM   4438  HG2 MET A 929      37.190  56.240  44.720  1.00  0.00           H
ATOM   4439  SD  MET A 929      37.860  56.340  42.420  1.00  0.00           S
ATOM   4440  CE  MET A 929      39.510  56.360  41.720  1.00  0.00           C
ATOM   4441  HE1 MET A 929      39.620  56.280  40.630  1.00  0.00           H
ATOM   4442  HE2 MET A 929      40.080  55.470  42.080  1.00  0.00           H
ATOM   4443  HE3 MET A 929      40.050  57.280  42.030  1.00  0.00           H
ATOM   4444  C   MET A 929      40.190  53.210  44.400  1.00  0.00           C
ATOM   4445  O   MET A 929      40.780  53.310  43.360  1.00  0.00           O
ATOM   4446  N   ASP A 930      40.570  52.400  45.400  1.00  0.00           N
ATOM   4447  HN  ASP A 930      40.100  52.490  46.270  1.00  0.00           H
ATOM   4448  CA  ASP A 930      41.700  51.400  45.320  1.00  0.00           C
ATOM   4449  HA  ASP A 930      42.590  51.880  44.970  1.00  0.00           H
ATOM   4450  CB  ASP A 930      41.960  50.790  46.720  1.00  0.00           C
ATOM   4451  HB1 ASP A 930      41.250  49.970  46.970  1.00  0.00           H
ATOM   4452  HB2 ASP A 930      41.860  51.560  47.500  1.00  0.00           H
ATOM   4453  CG  ASP A 930      43.400  50.340  46.920  1.00  0.00           C
ATOM   4454  OD1 ASP A 930      44.290  50.960  46.300  1.00  0.00           O
ATOM   4455  OD2 ASP A 930      43.630  49.400  47.690  1.00  0.00           O
ATOM   4456  C   ASP A 930      41.490  50.310  44.290  1.00  0.00           C
ATOM   4457  O   ASP A 930      42.310  49.980  43.490  1.00  0.00           O
ATOM   4458  N   GLN A 931      40.260  49.770  44.350  1.00  0.00           N
ATOM   4459  HN  GLN A 931      39.620  49.980  45.090  1.00  0.00           H
ATOM   4460  CA  GLN A 931      39.790  48.810  43.400  1.00  0.00           C
ATOM   4461  HA  GLN A 931      40.550  48.050  43.500  1.00  0.00           H
ATOM   4462  CB  GLN A 931      38.440  48.060  43.850  1.00  0.00           C
ATOM   4463  HB1 GLN A 931      37.700  48.740  44.310  1.00  0.00           H
ATOM   4464  HB2 GLN A 931      38.780  47.400  44.670  1.00  0.00           H
ATOM   4465  CG  GLN A 931      37.690  47.250  42.650  1.00  0.00           C
ATOM   4466  HG1 GLN A 931      37.340  47.940  41.850  1.00  0.00           H
ATOM   4467  HG2 GLN A 931      36.870  46.860  43.300  1.00  0.00           H
ATOM   4468  CD  GLN A 931      38.320  46.110  41.920  1.00  0.00           C
ATOM   4469  OE1 GLN A 931      38.030  46.040  40.700  1.00  0.00           O
ATOM   4470  NE2 GLN A 931      39.060  45.220  42.600  1.00  0.00           N
ATOM   4471 HE21 GLN A 931      39.470  44.500  42.030  1.00  0.00           H
ATOM   4472 HE22 GLN A 931      39.020  45.140  43.600  1.00  0.00           H
ATOM   4473  C   GLN A 931      39.780  49.310  41.910  1.00  0.00           C
ATOM   4474  O   GLN A 931      40.270  48.610  41.050  1.00  0.00           O
ATOM   4475  N   GLN A 932      39.380  50.580  41.600  1.00  0.00           N
ATOM   4476  HN  GLN A 932      39.040  51.160  42.340  1.00  0.00           H
ATOM   4477  CA  GLN A 932      39.590  51.170  40.230  1.00  0.00           C
ATOM   4478  HA  GLN A 932      39.240  50.430  39.510  1.00  0.00           H
ATOM   4479  CB  GLN A 932      38.730  52.500  40.040  1.00  0.00           C
ATOM   4480  HB1 GLN A 932      39.080  53.280  39.340  1.00  0.00           H
ATOM   4481  HB2 GLN A 932      38.580  53.000  41.010  1.00  0.00           H
ATOM   4482  CG  GLN A 932      37.360  52.190  39.390  1.00  0.00           C
ATOM   4483  HG1 GLN A 932      37.590  52.200  38.310  1.00  0.00           H
ATOM   4484  HG2 GLN A 932      36.540  52.870  39.720  1.00  0.00           H
ATOM   4485  CD  GLN A 932      36.810  50.740  39.670  1.00  0.00           C
ATOM   4486  OE1 GLN A 932      37.020  49.800  38.890  1.00  0.00           O
ATOM   4487  NE2 GLN A 932      36.120  50.590  40.810  1.00  0.00           N
ATOM   4488 HE21 GLN A 932      36.020  51.350  41.460  1.00  0.00           H
ATOM   4489 HE22 GLN A 932      35.900  49.650  41.080  1.00  0.00           H
ATOM   4490  C   GLN A 932      41.010  51.410  39.760  1.00  0.00           C
ATOM   4491  O   GLN A 932      41.270  51.030  38.600  1.00  0.00           O
ATOM   4492  N   ILE A 933      41.990  51.870  40.630  1.00  0.00           N
ATOM   4493  HN  ILE A 933      41.750  52.320  41.480  1.00  0.00           H
ATOM   4494  CA  ILE A 933      43.420  51.850  40.360  1.00  0.00           C
ATOM   4495  HA  ILE A 933      43.600  52.490  39.510  1.00  0.00           H
ATOM   4496  CB  ILE A 933      44.220  52.440  41.620  1.00  0.00           C
ATOM   4497  HB  ILE A 933      43.860  52.010  42.570  1.00  0.00           H
ATOM   4498  CG2 ILE A 933      45.690  52.140  41.390  1.00  0.00           C
ATOM   4499 HG21 ILE A 933      46.210  52.620  40.540  1.00  0.00           H
ATOM   4500 HG22 ILE A 933      45.930  51.060  41.470  1.00  0.00           H
ATOM   4501 HG23 ILE A 933      46.260  52.430  42.300  1.00  0.00           H
ATOM   4502  CG1 ILE A 933      44.010  53.960  41.800  1.00  0.00           C
ATOM   4503 HG11 ILE A 933      42.930  54.230  41.820  1.00  0.00           H
ATOM   4504 HG12 ILE A 933      44.340  54.450  40.860  1.00  0.00           H
ATOM   4505  CD  ILE A 933      44.630  54.690  42.970  1.00  0.00           C
ATOM   4506  HD1 ILE A 933      44.690  55.800  43.010  1.00  0.00           H
ATOM   4507  HD2 ILE A 933      45.700  54.380  42.920  1.00  0.00           H
ATOM   4508  HD3 ILE A 933      44.160  54.340  43.920  1.00  0.00           H
ATOM   4509  C   ILE A 933      43.900  50.450  40.030  1.00  0.00           C
ATOM   4510  O   ILE A 933      44.610  50.170  39.050  1.00  0.00           O
ATOM   4511  N   THR A 934      43.540  49.410  40.870  1.00  0.00           N
ATOM   4512  HN  THR A 934      43.040  49.660  41.700  1.00  0.00           H
ATOM   4513  CA  THR A 934      43.800  48.020  40.590  1.00  0.00           C
ATOM   4514  HA  THR A 934      44.840  47.920  40.330  1.00  0.00           H
ATOM   4515  CB  THR A 934      43.390  47.090  41.750  1.00  0.00           C
ATOM   4516  HB  THR A 934      42.350  47.270  42.080  1.00  0.00           H
ATOM   4517  OG1 THR A 934      44.310  47.210  42.820  1.00  0.00           O
ATOM   4518  HG1 THR A 934      44.180  46.520  43.460  1.00  0.00           H
ATOM   4519  CG2 THR A 934      43.590  45.540  41.380  1.00  0.00           C
ATOM   4520 HG21 THR A 934      44.560  45.370  40.850  1.00  0.00           H
ATOM   4521 HG22 THR A 934      42.800  45.180  40.690  1.00  0.00           H
ATOM   4522 HG23 THR A 934      43.600  44.960  42.330  1.00  0.00           H
ATOM   4523  C   THR A 934      43.140  47.440  39.310  1.00  0.00           C
ATOM   4524  O   THR A 934      43.760  46.710  38.560  1.00  0.00           O
ATOM   4525  N   ALA A 935      41.860  47.810  39.000  1.00  0.00           N
ATOM   4526  HN  ALA A 935      41.390  48.290  39.730  1.00  0.00           H
ATOM   4527  CA  ALA A 935      41.200  47.280  37.760  1.00  0.00           C
ATOM   4528  HA  ALA A 935      41.250  46.210  37.910  1.00  0.00           H
ATOM   4529  CB  ALA A 935      39.630  47.570  37.820  1.00  0.00           C
ATOM   4530  HB1 ALA A 935      39.180  47.450  38.830  1.00  0.00           H
ATOM   4531  HB2 ALA A 935      39.160  46.850  37.120  1.00  0.00           H
ATOM   4532  HB3 ALA A 935      39.490  48.600  37.440  1.00  0.00           H
ATOM   4533  C   ALA A 935      41.780  47.670  36.450  1.00  0.00           C
ATOM   4534  O   ALA A 935      41.940  46.880  35.510  1.00  0.00           O
ATOM   4535  N   VAL A 936      42.110  48.980  36.290  1.00  0.00           N
ATOM   4536  HN  VAL A 936      41.900  49.570  37.050  1.00  0.00           H
ATOM   4537  CA  VAL A 936      42.850  49.480  35.130  1.00  0.00           C
ATOM   4538  HA  VAL A 936      42.190  49.340  34.290  1.00  0.00           H
ATOM   4539  CB  VAL A 936      43.010  51.050  35.040  1.00  0.00           C
ATOM   4540  HB  VAL A 936      41.940  51.350  35.000  1.00  0.00           H
ATOM   4541  CG1 VAL A 936      43.760  51.610  36.210  1.00  0.00           C
ATOM   4542 HG11 VAL A 936      43.500  52.680  36.330  1.00  0.00           H
ATOM   4543 HG12 VAL A 936      44.840  51.580  35.960  1.00  0.00           H
ATOM   4544 HG13 VAL A 936      43.670  50.930  37.090  1.00  0.00           H
ATOM   4545  CG2 VAL A 936      43.690  51.350  33.740  1.00  0.00           C
ATOM   4546 HG21 VAL A 936      43.730  52.460  33.690  1.00  0.00           H
ATOM   4547 HG22 VAL A 936      43.070  50.910  32.940  1.00  0.00           H
ATOM   4548 HG23 VAL A 936      44.770  51.090  33.730  1.00  0.00           H
ATOM   4549  C   VAL A 936      44.160  48.770  34.930  1.00  0.00           C
ATOM   4550  O   VAL A 936      44.560  48.380  33.820  1.00  0.00           O
ATOM   4551  N   ILE A 937      44.920  48.510  36.030  1.00  0.00           N
ATOM   4552  HN  ILE A 937      44.560  48.840  36.900  1.00  0.00           H
ATOM   4553  CA  ILE A 937      46.180  47.790  35.900  1.00  0.00           C
ATOM   4554  HA  ILE A 937      46.710  48.300  35.110  1.00  0.00           H
ATOM   4555  CB  ILE A 937      46.930  47.800  37.240  1.00  0.00           C
ATOM   4556  HB  ILE A 937      46.190  47.580  38.050  1.00  0.00           H
ATOM   4557  CG2 ILE A 937      48.070  46.730  37.350  1.00  0.00           C
ATOM   4558 HG21 ILE A 937      48.660  46.840  38.290  1.00  0.00           H
ATOM   4559 HG22 ILE A 937      48.720  46.920  36.480  1.00  0.00           H
ATOM   4560 HG23 ILE A 937      47.730  45.670  37.390  1.00  0.00           H
ATOM   4561  CG1 ILE A 937      47.530  49.180  37.500  1.00  0.00           C
ATOM   4562 HG11 ILE A 937      48.290  49.190  38.320  1.00  0.00           H
ATOM   4563 HG12 ILE A 937      46.680  49.850  37.720  1.00  0.00           H
ATOM   4564  CD  ILE A 937      48.390  49.790  36.340  1.00  0.00           C
ATOM   4565  HD1 ILE A 937      49.260  49.120  36.140  1.00  0.00           H
ATOM   4566  HD2 ILE A 937      48.640  50.830  36.620  1.00  0.00           H
ATOM   4567  HD3 ILE A 937      47.780  49.920  35.430  1.00  0.00           H
ATOM   4568  C   ILE A 937      46.080  46.430  35.330  1.00  0.00           C
ATOM   4569  O   ILE A 937      46.900  46.080  34.490  1.00  0.00           O
ATOM   4570  N   ILE A 938      45.110  45.630  35.700  1.00  0.00           N
ATOM   4571  HN  ILE A 938      44.410  45.960  36.340  1.00  0.00           H
ATOM   4572  CA  ILE A 938      44.900  44.250  35.240  1.00  0.00           C
ATOM   4573  HA  ILE A 938      45.810  43.930  34.750  1.00  0.00           H
ATOM   4574  CB  ILE A 938      44.660  43.350  36.430  1.00  0.00           C
ATOM   4575  HB  ILE A 938      45.350  43.650  37.260  1.00  0.00           H
ATOM   4576  CG2 ILE A 938      43.190  43.610  36.910  1.00  0.00           C
ATOM   4577 HG21 ILE A 938      42.350  43.280  36.270  1.00  0.00           H
ATOM   4578 HG22 ILE A 938      43.170  44.720  37.020  1.00  0.00           H
ATOM   4579 HG23 ILE A 938      42.980  43.120  37.880  1.00  0.00           H
ATOM   4580  CG1 ILE A 938      45.020  41.890  36.200  1.00  0.00           C
ATOM   4581 HG11 ILE A 938      44.450  41.500  35.320  1.00  0.00           H
ATOM   4582 HG12 ILE A 938      44.680  41.440  37.150  1.00  0.00           H
ATOM   4583  CD  ILE A 938      46.520  41.620  35.760  1.00  0.00           C
ATOM   4584  HD1 ILE A 938      46.730  41.790  34.690  1.00  0.00           H
ATOM   4585  HD2 ILE A 938      46.670  40.580  36.130  1.00  0.00           H
ATOM   4586  HD3 ILE A 938      47.090  42.300  36.420  1.00  0.00           H
ATOM   4587  C   ILE A 938      43.950  44.110  34.040  1.00  0.00           C
ATOM   4588  O   ILE A 938      43.510  43.000  33.750  1.00  0.00           O
ATOM   4589  N   ASN A 939      43.590  45.260  33.360  1.00  0.00           N
ATOM   4590  HN  ASN A 939      43.800  46.160  33.750  1.00  0.00           H
ATOM   4591  CA  ASN A 939      42.720  45.280  32.160  1.00  0.00           C
ATOM   4592  HA  ASN A 939      41.830  44.870  32.580  1.00  0.00           H
ATOM   4593  CB  ASN A 939      42.650  46.760  31.630  1.00  0.00           C
ATOM   4594  HB1 ASN A 939      43.670  47.130  31.420  1.00  0.00           H
ATOM   4595  HB2 ASN A 939      42.270  47.370  32.480  1.00  0.00           H
ATOM   4596  CG  ASN A 939      41.840  46.960  30.410  1.00  0.00           C
ATOM   4597  OD1 ASN A 939      41.380  46.040  29.780  1.00  0.00           O
ATOM   4598  ND2 ASN A 939      41.600  48.250  30.080  1.00  0.00           N
ATOM   4599 HD21 ASN A 939      41.830  49.020  30.670  1.00  0.00           H
ATOM   4600 HD22 ASN A 939      40.940  48.400  29.340  1.00  0.00           H
ATOM   4601  C   ASN A 939      43.250  44.260  31.090  1.00  0.00           C
ATOM   4602  O   ASN A 939      44.410  44.230  30.760  1.00  0.00           O
ATOM   4603  N   ARG A 940      42.390  43.350  30.650  1.00  0.00           N
ATOM   4604  HN  ARG A 940      41.460  43.440  31.010  1.00  0.00           H
ATOM   4605  CA  ARG A 940      42.750  42.350  29.710  1.00  0.00           C
ATOM   4606  HA  ARG A 940      43.820  42.290  29.600  1.00  0.00           H
ATOM   4607  CB  ARG A 940      42.070  41.000  30.150  1.00  0.00           C
ATOM   4608  HB1 ARG A 940      42.420  40.120  29.550  1.00  0.00           H
ATOM   4609  HB2 ARG A 940      40.990  41.190  29.990  1.00  0.00           H
ATOM   4610  CG  ARG A 940      42.410  40.520  31.570  1.00  0.00           C
ATOM   4611  HG1 ARG A 940      41.680  39.690  31.740  1.00  0.00           H
ATOM   4612  HG2 ARG A 940      42.170  41.290  32.330  1.00  0.00           H
ATOM   4613  CD  ARG A 940      43.800  39.880  31.690  1.00  0.00           C
ATOM   4614  HD1 ARG A 940      44.070  39.250  30.820  1.00  0.00           H
ATOM   4615  HD2 ARG A 940      43.900  39.300  32.640  1.00  0.00           H
ATOM   4616  NE  ARG A 940      44.770  41.070  31.790  1.00  0.00           N
ATOM   4617  HE  ARG A 940      44.480  41.960  32.140  1.00  0.00           H
ATOM   4618  CZ  ARG A 940      46.050  40.830  31.510  1.00  0.00           C
ATOM   4619  NH1 ARG A 940      46.920  41.830  31.640  1.00  0.00           N
ATOM   4620 HH11 ARG A 940      46.640  42.700  32.040  1.00  0.00           H
ATOM   4621 HH12 ARG A 940      47.900  41.710  31.780  1.00  0.00           H
ATOM   4622  NH2 ARG A 940      46.610  39.630  31.310  1.00  0.00           N
ATOM   4623 HH21 ARG A 940      45.990  38.860  31.220  1.00  0.00           H
ATOM   4624 HH22 ARG A 940      47.560  39.540  31.040  1.00  0.00           H
ATOM   4625  C   ARG A 940      42.290  42.660  28.320  1.00  0.00           C
ATOM   4626  O   ARG A 940      42.320  41.770  27.490  1.00  0.00           O
ATOM   4627  N   LYS A 941      41.900  43.930  27.930  1.00  0.00           N
ATOM   4628  HN  LYS A 941      41.900  44.660  28.600  1.00  0.00           H
ATOM   4629  CA  LYS A 941      41.480  44.250  26.550  1.00  0.00           C
ATOM   4630  HA  LYS A 941      40.580  43.720  26.310  1.00  0.00           H
ATOM   4631  CB  LYS A 941      41.240  45.820  26.340  1.00  0.00           C
ATOM   4632  HB1 LYS A 941      40.470  46.180  27.060  1.00  0.00           H
ATOM   4633  HB2 LYS A 941      40.800  45.990  25.340  1.00  0.00           H
ATOM   4634  CG  LYS A 941      42.450  46.700  26.390  1.00  0.00           C
ATOM   4635  HG1 LYS A 941      43.330  46.330  25.830  1.00  0.00           H
ATOM   4636  HG2 LYS A 941      42.870  46.830  27.420  1.00  0.00           H
ATOM   4637  CD  LYS A 941      42.150  48.120  25.950  1.00  0.00           C
ATOM   4638  HD1 LYS A 941      41.410  48.570  26.640  1.00  0.00           H
ATOM   4639  HD2 LYS A 941      41.670  48.190  24.960  1.00  0.00           H
ATOM   4640  CE  LYS A 941      43.480  49.000  25.890  1.00  0.00           C
ATOM   4641  HE1 LYS A 941      43.690  48.940  24.800  1.00  0.00           H
ATOM   4642  HE2 LYS A 941      44.310  48.540  26.460  1.00  0.00           H
ATOM   4643  NZ  LYS A 941      43.310  50.360  26.310  1.00  0.00           N
ATOM   4644  HZ1 LYS A 941      42.850  50.470  27.240  1.00  0.00           H
ATOM   4645  HZ2 LYS A 941      42.820  51.050  25.700  1.00  0.00           H
ATOM   4646  HZ3 LYS A 941      44.280  50.720  26.460  1.00  0.00           H
ATOM   4647  C   LYS A 941      42.430  43.790  25.450  1.00  0.00           C
ATOM   4648  O   LYS A 941      42.020  43.330  24.400  1.00  0.00           O
ATOM   4649  N   GLU A 942      43.750  43.800  25.750  1.00  0.00           N
ATOM   4650  HN  GLU A 942      44.090  44.240  26.570  1.00  0.00           H
ATOM   4651  CA  GLU A 942      44.800  43.400  24.870  1.00  0.00           C
ATOM   4652  HA  GLU A 942      44.440  43.580  23.870  1.00  0.00           H
ATOM   4653  CB  GLU A 942      46.030  44.310  24.940  1.00  0.00           C
ATOM   4654  HB1 GLU A 942      46.750  43.960  24.170  1.00  0.00           H
ATOM   4655  HB2 GLU A 942      46.520  44.080  25.910  1.00  0.00           H
ATOM   4656  CG  GLU A 942      45.780  45.800  24.820  1.00  0.00           C
ATOM   4657  HG1 GLU A 942      45.370  46.210  25.760  1.00  0.00           H
ATOM   4658  HG2 GLU A 942      45.060  46.060  24.010  1.00  0.00           H
ATOM   4659  CD  GLU A 942      47.090  46.530  24.490  1.00  0.00           C
ATOM   4660  OE1 GLU A 942      47.140  47.300  23.440  1.00  0.00           O
ATOM   4661  OE2 GLU A 942      48.130  46.270  25.160  1.00  0.00           O
ATOM   4662  C   GLU A 942      45.310  42.000  25.180  1.00  0.00           C
ATOM   4663  O   GLU A 942      46.210  41.570  24.490  1.00  0.00           O
ATOM   4664  N   HSD A 943      44.880  41.320  26.260  1.00  0.00           N
ATOM   4665  HN  HSD A 943      44.050  41.680  26.680  1.00  0.00           H
ATOM   4666  CA  HSD A 943      45.360  40.120  26.800  1.00  0.00           C
ATOM   4667  HA  HSD A 943      46.030  39.660  26.090  1.00  0.00           H
ATOM   4668  CB  HSD A 943      46.160  40.450  28.040  1.00  0.00           C
ATOM   4669  HB1 HSD A 943      46.620  39.580  28.560  1.00  0.00           H
ATOM   4670  HB2 HSD A 943      45.530  40.980  28.790  1.00  0.00           H
ATOM   4671  ND1 HSD A 943      48.540  40.890  27.260  1.00  0.00           N
ATOM   4672  HD1 HSD A 943      48.770  39.970  26.940  1.00  0.00           H
ATOM   4673  CG  HSD A 943      47.310  41.310  27.660  1.00  0.00           C
ATOM   4674  CE1 HSD A 943      49.340  42.010  27.230  1.00  0.00           C
ATOM   4675  HE1 HSD A 943      50.390  42.120  26.940  1.00  0.00           H
ATOM   4676  NE2 HSD A 943      48.680  43.150  27.520  1.00  0.00           N
ATOM   4677  CD2 HSD A 943      47.380  42.720  27.830  1.00  0.00           C
ATOM   4678  HD2 HSD A 943      46.800  43.400  28.420  1.00  0.00           H
ATOM   4679  C   HSD A 943      44.250  39.110  27.210  1.00  0.00           C
ATOM   4680  O   HSD A 943      44.340  38.600  28.320  1.00  0.00           O
ATOM   4681  N   LYS A 944      43.220  38.950  26.240  1.00  0.00           N
ATOM   4682  HN  LYS A 944      43.310  39.210  25.280  1.00  0.00           H
ATOM   4683  CA  LYS A 944      41.860  38.560  26.540  1.00  0.00           C
ATOM   4684  HA  LYS A 944      41.590  39.210  27.350  1.00  0.00           H
ATOM   4685  CB  LYS A 944      40.940  38.790  25.350  1.00  0.00           C
ATOM   4686  HB1 LYS A 944      39.910  38.420  25.570  1.00  0.00           H
ATOM   4687  HB2 LYS A 944      41.310  38.150  24.520  1.00  0.00           H
ATOM   4688  CG  LYS A 944      40.760  40.190  24.650  1.00  0.00           C
ATOM   4689  HG1 LYS A 944      41.770  40.540  24.380  1.00  0.00           H
ATOM   4690  HG2 LYS A 944      40.400  40.960  25.360  1.00  0.00           H
ATOM   4691  CD  LYS A 944      39.650  40.150  23.510  1.00  0.00           C
ATOM   4692  HD1 LYS A 944      38.650  39.810  23.790  1.00  0.00           H
ATOM   4693  HD2 LYS A 944      40.100  39.440  22.800  1.00  0.00           H
ATOM   4694  CE  LYS A 944      39.380  41.510  22.880  1.00  0.00           C
ATOM   4695  HE1 LYS A 944      38.940  42.300  23.510  1.00  0.00           H
ATOM   4696  HE2 LYS A 944      38.700  41.440  22.010  1.00  0.00           H
ATOM   4697  NZ  LYS A 944      40.640  42.120  22.420  1.00  0.00           N
ATOM   4698  HZ1 LYS A 944      41.190  41.400  21.940  1.00  0.00           H
ATOM   4699  HZ2 LYS A 944      41.130  42.490  23.270  1.00  0.00           H
ATOM   4700  HZ3 LYS A 944      40.420  42.780  21.660  1.00  0.00           H
ATOM   4701  C   LYS A 944      41.730  37.230  27.050  1.00  0.00           C
ATOM   4702  O   LYS A 944      42.350  36.260  26.640  1.00  0.00           O
ATOM   4703  N   LEU A 945      40.850  37.050  28.070  1.00  0.00           N
ATOM   4704  HN  LEU A 945      40.240  37.740  28.450  1.00  0.00           H
ATOM   4705  CA  LEU A 945      40.640  35.760  28.730  1.00  0.00           C
ATOM   4706  HA  LEU A 945      41.540  35.160  28.820  1.00  0.00           H
ATOM   4707  CB  LEU A 945      40.090  35.860  30.170  1.00  0.00           C
ATOM   4708  HB1 LEU A 945      39.720  34.880  30.520  1.00  0.00           H
ATOM   4709  HB2 LEU A 945      39.190  36.490  30.040  1.00  0.00           H
ATOM   4710  CG  LEU A 945      40.910  36.710  31.180  1.00  0.00           C
ATOM   4711  HG  LEU A 945      41.220  37.600  30.580  1.00  0.00           H
ATOM   4712  CD1 LEU A 945      40.030  37.030  32.420  1.00  0.00           C
ATOM   4713 HD11 LEU A 945      39.120  37.540  32.040  1.00  0.00           H
ATOM   4714 HD12 LEU A 945      40.370  37.710  33.230  1.00  0.00           H
ATOM   4715 HD13 LEU A 945      39.730  36.050  32.860  1.00  0.00           H
ATOM   4716  CD2 LEU A 945      42.130  35.970  31.650  1.00  0.00           C
ATOM   4717 HD21 LEU A 945      41.820  35.000  32.110  1.00  0.00           H
ATOM   4718 HD22 LEU A 945      42.670  36.540  32.420  1.00  0.00           H
ATOM   4719 HD23 LEU A 945      42.830  35.650  30.840  1.00  0.00           H
ATOM   4720  C   LEU A 945      39.800  34.800  27.890  1.00  0.00           C
ATOM   4721  O   LEU A 945      38.850  35.200  27.220  1.00  0.00           O
ATOM   4722  N   LYS A 946      40.070  33.490  27.900  1.00  0.00           N
ATOM   4723  HN  LYS A 946      40.820  33.120  28.470  1.00  0.00           H
ATOM   4724  CA  LYS A 946      39.240  32.550  27.150  1.00  0.00           C
ATOM   4725  HA  LYS A 946      38.730  33.100  26.360  1.00  0.00           H
ATOM   4726  CB  LYS A 946      40.180  31.570  26.450  1.00  0.00           C
ATOM   4727  HB1 LYS A 946      39.620  30.630  26.270  1.00  0.00           H
ATOM   4728  HB2 LYS A 946      41.070  31.230  27.040  1.00  0.00           H
ATOM   4729  CG  LYS A 946      40.670  32.060  25.060  1.00  0.00           C
ATOM   4730  HG1 LYS A 946      39.800  32.210  24.390  1.00  0.00           H
ATOM   4731  HG2 LYS A 946      41.370  31.330  24.580  1.00  0.00           H
ATOM   4732  CD  LYS A 946      41.680  33.190  25.100  1.00  0.00           C
ATOM   4733  HD1 LYS A 946      42.390  32.910  25.920  1.00  0.00           H
ATOM   4734  HD2 LYS A 946      41.080  34.070  25.430  1.00  0.00           H
ATOM   4735  CE  LYS A 946      42.410  33.520  23.840  1.00  0.00           C
ATOM   4736  HE1 LYS A 946      43.010  32.670  23.430  1.00  0.00           H
ATOM   4737  HE2 LYS A 946      43.100  34.370  23.980  1.00  0.00           H
ATOM   4738  NZ  LYS A 946      41.450  34.000  22.780  1.00  0.00           N
ATOM   4739  HZ1 LYS A 946      41.860  34.310  21.870  1.00  0.00           H
ATOM   4740  HZ2 LYS A 946      40.720  34.670  23.070  1.00  0.00           H
ATOM   4741  HZ3 LYS A 946      40.860  33.160  22.600  1.00  0.00           H
ATOM   4742  C   LYS A 946      38.130  31.890  27.920  1.00  0.00           C
ATOM   4743  O   LYS A 946      37.110  31.580  27.270  1.00  0.00           O
ATOM   4744  N   LYS A 947      38.240  31.620  29.280  1.00  0.00           N
ATOM   4745  HN  LYS A 947      38.910  32.270  29.630  1.00  0.00           H
ATOM   4746  CA  LYS A 947      37.210  31.010  30.160  1.00  0.00           C
ATOM   4747  HA  LYS A 947      36.520  30.490  29.500  1.00  0.00           H
ATOM   4748  CB  LYS A 947      37.660  29.920  31.080  1.00  0.00           C
ATOM   4749  HB1 LYS A 947      38.690  30.220  31.380  1.00  0.00           H
ATOM   4750  HB2 LYS A 947      37.860  28.930  30.620  1.00  0.00           H
ATOM   4751  CG  LYS A 947      36.770  29.560  32.290  1.00  0.00           C
ATOM   4752  HG1 LYS A 947      35.690  29.740  32.080  1.00  0.00           H
ATOM   4753  HG2 LYS A 947      37.110  30.270  33.070  1.00  0.00           H
ATOM   4754  CD  LYS A 947      37.060  28.150  32.810  1.00  0.00           C
ATOM   4755  HD1 LYS A 947      36.700  27.420  32.040  1.00  0.00           H
ATOM   4756  HD2 LYS A 947      36.360  27.980  33.660  1.00  0.00           H
ATOM   4757  CE  LYS A 947      38.520  27.810  33.210  1.00  0.00           C
ATOM   4758  HE1 LYS A 947      38.760  28.270  34.190  1.00  0.00           H
ATOM   4759  HE2 LYS A 947      39.290  28.010  32.440  1.00  0.00           H
ATOM   4760  NZ  LYS A 947      38.590  26.330  33.410  1.00  0.00           N
ATOM   4761  HZ1 LYS A 947      39.580  26.110  33.630  1.00  0.00           H
ATOM   4762  HZ2 LYS A 947      38.230  25.800  32.600  1.00  0.00           H
ATOM   4763  HZ3 LYS A 947      38.050  26.140  34.280  1.00  0.00           H
ATOM   4764  C   LYS A 947      36.530  32.200  30.940  1.00  0.00           C
ATOM   4765  O   LYS A 947      35.290  32.400  30.850  1.00  0.00           O
ATOM   4766  N   GLY A 948      37.430  33.110  31.420  1.00  0.00           N
ATOM   4767  HN  GLY A 948      38.380  32.920  31.250  1.00  0.00           H
ATOM   4768  CA  GLY A 948      37.160  34.320  32.150  1.00  0.00           C
ATOM   4769  HA1 GLY A 948      36.820  35.130  31.510  1.00  0.00           H
ATOM   4770  HA2 GLY A 948      38.050  34.520  32.730  1.00  0.00           H
ATOM   4771  C   GLY A 948      36.120  34.210  33.310  1.00  0.00           C
ATOM   4772  O   GLY A 948      35.810  33.150  33.860  1.00  0.00           O
ATOM   4773  N   ALA A 949      35.560  35.350  33.710  1.00  0.00           N
ATOM   4774  HN  ALA A 949      35.860  36.280  33.490  1.00  0.00           H
ATOM   4775  CA  ALA A 949      34.620  35.300  34.710  1.00  0.00           C
ATOM   4776  HA  ALA A 949      33.890  34.510  34.600  1.00  0.00           H
ATOM   4777  CB  ALA A 949      35.210  35.310  36.150  1.00  0.00           C
ATOM   4778  HB1 ALA A 949      34.440  35.330  36.950  1.00  0.00           H
ATOM   4779  HB2 ALA A 949      35.880  36.180  36.310  1.00  0.00           H
ATOM   4780  HB3 ALA A 949      35.810  34.390  36.310  1.00  0.00           H
ATOM   4781  C   ALA A 949      33.740  36.550  34.420  1.00  0.00           C
ATOM   4782  O   ALA A 949      34.120  37.470  33.740  1.00  0.00           O
ATOM   4783  N   GLY A 950      32.460  36.660  34.970  1.00  0.00           N
ATOM   4784  HN  GLY A 950      32.040  36.010  35.600  1.00  0.00           H
ATOM   4785  CA  GLY A 950      31.610  37.770  34.670  1.00  0.00           C
ATOM   4786  HA1 GLY A 950      30.600  37.600  35.020  1.00  0.00           H
ATOM   4787  HA2 GLY A 950      31.640  38.050  33.630  1.00  0.00           H
ATOM   4788  C   GLY A 950      32.000  39.160  35.330  1.00  0.00           C
ATOM   4789  O   GLY A 950      32.870  39.300  36.140  1.00  0.00           O
ATOM   4790  N   TYR A 951      31.300  40.280  34.900  1.00  0.00           N
ATOM   4791  HN  TYR A 951      30.540  40.080  34.270  1.00  0.00           H
ATOM   4792  CA  TYR A 951      31.740  41.600  35.080  1.00  0.00           C
ATOM   4793  HA  TYR A 951      32.610  41.720  34.460  1.00  0.00           H
ATOM   4794  CB  TYR A 951      30.740  42.580  34.460  1.00  0.00           C
ATOM   4795  HB1 TYR A 951      29.800  42.540  35.050  1.00  0.00           H
ATOM   4796  HB2 TYR A 951      30.520  42.160  33.450  1.00  0.00           H
ATOM   4797  CG  TYR A 951      31.210  44.080  34.460  1.00  0.00           C
ATOM   4798  CD1 TYR A 951      30.650  44.870  35.520  1.00  0.00           C
ATOM   4799  HD1 TYR A 951      29.950  44.400  36.200  1.00  0.00           H
ATOM   4800  CE1 TYR A 951      30.960  46.260  35.560  1.00  0.00           C
ATOM   4801  HE1 TYR A 951      30.670  46.880  36.400  1.00  0.00           H
ATOM   4802  CZ  TYR A 951      31.930  46.740  34.660  1.00  0.00           C
ATOM   4803  OH  TYR A 951      32.450  48.110  34.710  1.00  0.00           O
ATOM   4804  HH  TYR A 951      32.720  48.270  33.800  1.00  0.00           H
ATOM   4805  CD2 TYR A 951      32.110  44.640  33.520  1.00  0.00           C
ATOM   4806  HD2 TYR A 951      32.620  44.060  32.770  1.00  0.00           H
ATOM   4807  CE2 TYR A 951      32.350  45.940  33.480  1.00  0.00           C
ATOM   4808  HE2 TYR A 951      32.990  46.260  32.670  1.00  0.00           H
ATOM   4809  C   TYR A 951      32.020  41.970  36.510  1.00  0.00           C
ATOM   4810  O   TYR A 951      33.120  42.550  36.740  1.00  0.00           O
ATOM   4811  N   HSD A 952      31.100  41.760  37.510  1.00  0.00           N
ATOM   4812  HN  HSD A 952      30.360  41.150  37.240  1.00  0.00           H
ATOM   4813  CA  HSD A 952      31.150  42.400  38.810  1.00  0.00           C
ATOM   4814  HA  HSD A 952      32.120  42.870  38.910  1.00  0.00           H
ATOM   4815  CB  HSD A 952      29.930  43.420  39.090  1.00  0.00           C
ATOM   4816  HB1 HSD A 952      29.940  44.220  38.330  1.00  0.00           H
ATOM   4817  HB2 HSD A 952      30.110  43.890  40.080  1.00  0.00           H
ATOM   4818  ND1 HSD A 952      27.610  43.250  37.990  1.00  0.00           N
ATOM   4819  HD1 HSD A 952      27.620  44.190  37.670  1.00  0.00           H
ATOM   4820  CG  HSD A 952      28.610  42.720  38.810  1.00  0.00           C
ATOM   4821  CE1 HSD A 952      26.530  42.440  38.090  1.00  0.00           C
ATOM   4822  HE1 HSD A 952      25.670  42.460  37.420  1.00  0.00           H
ATOM   4823  NE2 HSD A 952      26.720  41.490  38.950  1.00  0.00           N
ATOM   4824  CD2 HSD A 952      28.030  41.640  39.390  1.00  0.00           C
ATOM   4825  HD2 HSD A 952      28.380  41.020  40.210  1.00  0.00           H
ATOM   4826  C   HSD A 952      31.170  41.370  39.920  1.00  0.00           C
ATOM   4827  O   HSD A 952      31.160  41.700  41.120  1.00  0.00           O
ATOM   4828  N   LEU A 953      31.400  40.110  39.590  1.00  0.00           N
ATOM   4829  HN  LEU A 953      31.310  39.840  38.640  1.00  0.00           H
ATOM   4830  CA  LEU A 953      31.560  39.070  40.590  1.00  0.00           C
ATOM   4831  HA  LEU A 953      30.620  39.000  41.120  1.00  0.00           H
ATOM   4832  CB  LEU A 953      31.640  37.660  39.860  1.00  0.00           C
ATOM   4833  HB1 LEU A 953      31.790  36.940  40.700  1.00  0.00           H
ATOM   4834  HB2 LEU A 953      32.510  37.570  39.160  1.00  0.00           H
ATOM   4835  CG  LEU A 953      30.340  37.150  39.200  1.00  0.00           C
ATOM   4836  HG  LEU A 953      30.380  37.340  38.110  1.00  0.00           H
ATOM   4837  CD1 LEU A 953      30.190  35.660  39.190  1.00  0.00           C
ATOM   4838 HD11 LEU A 953      29.990  35.280  40.210  1.00  0.00           H
ATOM   4839 HD12 LEU A 953      31.120  35.170  38.820  1.00  0.00           H
ATOM   4840 HD13 LEU A 953      29.270  35.190  38.780  1.00  0.00           H
ATOM   4841  CD2 LEU A 953      29.000  37.750  39.760  1.00  0.00           C
ATOM   4842 HD21 LEU A 953      28.180  37.410  39.100  1.00  0.00           H
ATOM   4843 HD22 LEU A 953      28.970  38.860  39.720  1.00  0.00           H
ATOM   4844 HD23 LEU A 953      28.850  37.500  40.830  1.00  0.00           H
ATOM   4845  C   LEU A 953      32.580  39.240  41.680  1.00  0.00           C
ATOM   4846  O   LEU A 953      32.230  38.990  42.820  1.00  0.00           O
ATOM   4847  N   ASP A 954      33.880  39.500  41.310  1.00  0.00           N
ATOM   4848  HN  ASP A 954      34.200  39.520  40.370  1.00  0.00           H
ATOM   4849  CA  ASP A 954      34.870  39.960  42.230  1.00  0.00           C
ATOM   4850  HA  ASP A 954      35.340  39.140  42.760  1.00  0.00           H
ATOM   4851  CB  ASP A 954      36.000  40.580  41.390  1.00  0.00           C
ATOM   4852  HB1 ASP A 954      36.670  39.810  40.950  1.00  0.00           H
ATOM   4853  HB2 ASP A 954      36.680  41.220  42.000  1.00  0.00           H
ATOM   4854  CG  ASP A 954      35.550  41.540  40.210  1.00  0.00           C
ATOM   4855  OD1 ASP A 954      35.930  41.490  39.030  1.00  0.00           O
ATOM   4856  OD2 ASP A 954      34.740  42.560  40.680  1.00  0.00           O
ATOM   4857  HD2 ASP A 954      34.630  43.120  39.910  1.00  0.00           H
ATOM   4858  C   ASP A 954      34.470  40.850  43.460  1.00  0.00           C
ATOM   4859  O   ASP A 954      34.470  40.310  44.600  1.00  0.00           O
ATOM   4860  N   LEU A 955      33.990  42.110  43.150  1.00  0.00           N
ATOM   4861  HN  LEU A 955      34.040  42.430  42.210  1.00  0.00           H
ATOM   4862  CA  LEU A 955      33.490  43.110  44.030  1.00  0.00           C
ATOM   4863  HA  LEU A 955      34.200  43.390  44.800  1.00  0.00           H
ATOM   4864  CB  LEU A 955      33.160  44.400  43.100  1.00  0.00           C
ATOM   4865  HB1 LEU A 955      32.560  44.110  42.220  1.00  0.00           H
ATOM   4866  HB2 LEU A 955      34.170  44.720  42.770  1.00  0.00           H
ATOM   4867  CG  LEU A 955      32.480  45.600  43.810  1.00  0.00           C
ATOM   4868  HG  LEU A 955      31.400  45.470  44.020  1.00  0.00           H
ATOM   4869  CD1 LEU A 955      33.080  45.940  45.190  1.00  0.00           C
ATOM   4870 HD11 LEU A 955      32.860  47.020  45.350  1.00  0.00           H
ATOM   4871 HD12 LEU A 955      34.180  45.930  45.220  1.00  0.00           H
ATOM   4872 HD13 LEU A 955      32.540  45.290  45.910  1.00  0.00           H
ATOM   4873  CD2 LEU A 955      32.580  46.800  42.860  1.00  0.00           C
ATOM   4874 HD21 LEU A 955      32.140  46.570  41.870  1.00  0.00           H
ATOM   4875 HD22 LEU A 955      33.670  46.980  42.720  1.00  0.00           H
ATOM   4876 HD23 LEU A 955      31.920  47.610  43.230  1.00  0.00           H
ATOM   4877  C   LEU A 955      32.280  42.700  44.860  1.00  0.00           C
ATOM   4878  O   LEU A 955      32.250  42.940  46.060  1.00  0.00           O
ATOM   4879  N   LEU A 956      31.300  41.990  44.300  1.00  0.00           N
ATOM   4880  HN  LEU A 956      31.310  41.810  43.320  1.00  0.00           H
ATOM   4881  CA  LEU A 956      30.110  41.540  44.930  1.00  0.00           C
ATOM   4882  HA  LEU A 956      29.640  42.370  45.440  1.00  0.00           H
ATOM   4883  CB  LEU A 956      29.170  40.970  43.800  1.00  0.00           C
ATOM   4884  HB1 LEU A 956      29.600  40.030  43.400  1.00  0.00           H
ATOM   4885  HB2 LEU A 956      29.130  41.640  42.910  1.00  0.00           H
ATOM   4886  CG  LEU A 956      27.720  40.730  44.280  1.00  0.00           C
ATOM   4887  HG  LEU A 956      27.670  39.830  44.910  1.00  0.00           H
ATOM   4888  CD1 LEU A 956      27.160  42.000  45.030  1.00  0.00           C
ATOM   4889 HD11 LEU A 956      27.810  42.400  45.840  1.00  0.00           H
ATOM   4890 HD12 LEU A 956      26.130  41.790  45.380  1.00  0.00           H
ATOM   4891 HD13 LEU A 956      27.100  42.850  44.320  1.00  0.00           H
ATOM   4892  CD2 LEU A 956      26.760  40.430  43.040  1.00  0.00           C
ATOM   4893 HD21 LEU A 956      25.730  40.230  43.430  1.00  0.00           H
ATOM   4894 HD22 LEU A 956      27.180  39.560  42.500  1.00  0.00           H
ATOM   4895 HD23 LEU A 956      26.580  41.340  42.410  1.00  0.00           H
ATOM   4896  C   LEU A 956      30.360  40.500  45.950  1.00  0.00           C
ATOM   4897  O   LEU A 956      29.900  40.580  47.080  1.00  0.00           O
ATOM   4898  N   MET A 957      31.190  39.480  45.580  1.00  0.00           N
ATOM   4899  HN  MET A 957      31.570  39.400  44.670  1.00  0.00           H
ATOM   4900  CA  MET A 957      31.530  38.360  46.440  1.00  0.00           C
ATOM   4901  HA  MET A 957      30.580  37.940  46.760  1.00  0.00           H
ATOM   4902  CB  MET A 957      32.400  37.390  45.530  1.00  0.00           C
ATOM   4903  HB1 MET A 957      32.960  36.700  46.190  1.00  0.00           H
ATOM   4904  HB2 MET A 957      33.110  37.920  44.860  1.00  0.00           H
ATOM   4905  CG  MET A 957      31.470  36.530  44.680  1.00  0.00           C
ATOM   4906  HG1 MET A 957      32.060  36.060  43.870  1.00  0.00           H
ATOM   4907  HG2 MET A 957      30.780  37.140  44.060  1.00  0.00           H
ATOM   4908  SD  MET A 957      30.600  35.300  45.720  1.00  0.00           S
ATOM   4909  CE  MET A 957      30.010  34.500  44.160  1.00  0.00           C
ATOM   4910  HE1 MET A 957      29.350  35.110  43.520  1.00  0.00           H
ATOM   4911  HE2 MET A 957      29.570  33.490  44.350  1.00  0.00           H
ATOM   4912  HE3 MET A 957      30.940  34.240  43.600  1.00  0.00           H
ATOM   4913  C   MET A 957      32.440  38.740  47.590  1.00  0.00           C
ATOM   4914  O   MET A 957      32.270  38.230  48.680  1.00  0.00           O
ATOM   4915  N   VAL A 958      33.490  39.580  47.440  1.00  0.00           N
ATOM   4916  HN  VAL A 958      33.660  39.840  46.500  1.00  0.00           H
ATOM   4917  CA  VAL A 958      34.220  40.230  48.480  1.00  0.00           C
ATOM   4918  HA  VAL A 958      34.750  39.460  49.020  1.00  0.00           H
ATOM   4919  CB  VAL A 958      35.450  41.030  47.930  1.00  0.00           C
ATOM   4920  HB  VAL A 958      35.160  41.760  47.140  1.00  0.00           H
ATOM   4921  CG1 VAL A 958      36.280  41.700  49.060  1.00  0.00           C
ATOM   4922 HG11 VAL A 958      37.230  42.050  48.600  1.00  0.00           H
ATOM   4923 HG12 VAL A 958      36.570  40.920  49.810  1.00  0.00           H
ATOM   4924 HG13 VAL A 958      35.710  42.560  49.490  1.00  0.00           H
ATOM   4925  CG2 VAL A 958      36.400  39.950  47.180  1.00  0.00           C
ATOM   4926 HG21 VAL A 958      37.280  40.460  46.720  1.00  0.00           H
ATOM   4927 HG22 VAL A 958      35.830  39.450  46.380  1.00  0.00           H
ATOM   4928 HG23 VAL A 958      36.780  39.260  47.960  1.00  0.00           H
ATOM   4929  C   VAL A 958      33.330  41.170  49.320  1.00  0.00           C
ATOM   4930  O   VAL A 958      33.310  41.080  50.530  1.00  0.00           O
ATOM   4931  N   GLY A 959      32.490  42.010  48.630  1.00  0.00           N
ATOM   4932  HN  GLY A 959      32.590  42.080  47.650  1.00  0.00           H
ATOM   4933  CA  GLY A 959      31.440  42.890  49.190  1.00  0.00           C
ATOM   4934  HA1 GLY A 959      30.780  43.050  48.350  1.00  0.00           H
ATOM   4935  HA2 GLY A 959      31.880  43.740  49.680  1.00  0.00           H
ATOM   4936  C   GLY A 959      30.580  42.300  50.340  1.00  0.00           C
ATOM   4937  O   GLY A 959      30.510  42.970  51.360  1.00  0.00           O
ATOM   4938  N   VAL A 960      30.020  41.090  50.130  1.00  0.00           N
ATOM   4939  HN  VAL A 960      30.070  40.590  49.270  1.00  0.00           H
ATOM   4940  CA  VAL A 960      29.140  40.310  51.050  1.00  0.00           C
ATOM   4941  HA  VAL A 960      28.570  41.000  51.650  1.00  0.00           H
ATOM   4942  CB  VAL A 960      28.240  39.300  50.340  1.00  0.00           C
ATOM   4943  HB  VAL A 960      27.760  38.730  51.160  1.00  0.00           H
ATOM   4944  CG1 VAL A 960      27.350  39.840  49.350  1.00  0.00           C
ATOM   4945 HG11 VAL A 960      27.850  40.320  48.480  1.00  0.00           H
ATOM   4946 HG12 VAL A 960      26.700  40.680  49.660  1.00  0.00           H
ATOM   4947 HG13 VAL A 960      26.760  38.980  48.950  1.00  0.00           H
ATOM   4948  CG2 VAL A 960      29.120  38.260  49.620  1.00  0.00           C
ATOM   4949 HG21 VAL A 960      28.400  37.670  48.990  1.00  0.00           H
ATOM   4950 HG22 VAL A 960      29.670  37.500  50.200  1.00  0.00           H
ATOM   4951 HG23 VAL A 960      29.820  38.800  48.950  1.00  0.00           H
ATOM   4952  C   VAL A 960      29.980  39.620  52.200  1.00  0.00           C
ATOM   4953  O   VAL A 960      29.520  39.300  53.290  1.00  0.00           O
ATOM   4954  N   MET A 961      31.300  39.380  52.000  1.00  0.00           N
ATOM   4955  HN  MET A 961      31.710  39.480  51.090  1.00  0.00           H
ATOM   4956  CA  MET A 961      32.240  38.780  52.990  1.00  0.00           C
ATOM   4957  HA  MET A 961      31.660  38.060  53.540  1.00  0.00           H
ATOM   4958  CB  MET A 961      33.540  38.140  52.420  1.00  0.00           C
ATOM   4959  HB1 MET A 961      34.150  37.770  53.260  1.00  0.00           H
ATOM   4960  HB2 MET A 961      34.240  38.730  51.790  1.00  0.00           H
ATOM   4961  CG  MET A 961      33.220  36.870  51.630  1.00  0.00           C
ATOM   4962  HG1 MET A 961      34.080  36.620  50.960  1.00  0.00           H
ATOM   4963  HG2 MET A 961      32.550  37.270  50.840  1.00  0.00           H
ATOM   4964  SD  MET A 961      32.670  35.340  52.510  1.00  0.00           S
ATOM   4965  CE  MET A 961      34.030  35.020  53.640  1.00  0.00           C
ATOM   4966  HE1 MET A 961      33.960  33.970  53.980  1.00  0.00           H
ATOM   4967  HE2 MET A 961      34.080  35.800  54.430  1.00  0.00           H
ATOM   4968  HE3 MET A 961      34.990  35.080  53.080  1.00  0.00           H
ATOM   4969  C   MET A 961      32.690  39.840  53.940  1.00  0.00           C
ATOM   4970  O   MET A 961      33.030  39.550  55.080  1.00  0.00           O
ATOM   4971  N   LEU A 962      32.620  41.120  53.540  1.00  0.00           N
ATOM   4972  HN  LEU A 962      32.510  41.320  52.570  1.00  0.00           H
ATOM   4973  CA  LEU A 962      32.810  42.320  54.450  1.00  0.00           C
ATOM   4974  HA  LEU A 962      33.830  42.190  54.800  1.00  0.00           H
ATOM   4975  CB  LEU A 962      32.700  43.700  53.670  1.00  0.00           C
ATOM   4976  HB1 LEU A 962      32.640  44.580  54.350  1.00  0.00           H
ATOM   4977  HB2 LEU A 962      31.710  43.790  53.180  1.00  0.00           H
ATOM   4978  CG  LEU A 962      33.590  43.880  52.510  1.00  0.00           C
ATOM   4979  HG  LEU A 962      33.260  43.130  51.750  1.00  0.00           H
ATOM   4980  CD1 LEU A 962      33.530  45.300  51.980  1.00  0.00           C
ATOM   4981 HD11 LEU A 962      32.480  45.620  51.800  1.00  0.00           H
ATOM   4982 HD12 LEU A 962      34.080  45.380  51.020  1.00  0.00           H
ATOM   4983 HD13 LEU A 962      33.990  46.020  52.690  1.00  0.00           H
ATOM   4984  CD2 LEU A 962      35.040  43.600  52.900  1.00  0.00           C
ATOM   4985 HD21 LEU A 962      35.710  44.160  52.200  1.00  0.00           H
ATOM   4986 HD22 LEU A 962      35.200  42.510  52.920  1.00  0.00           H
ATOM   4987 HD23 LEU A 962      35.220  43.950  53.940  1.00  0.00           H
ATOM   4988  C   LEU A 962      31.810  42.160  55.620  1.00  0.00           C
ATOM   4989  O   LEU A 962      32.160  42.410  56.730  1.00  0.00           O
ATOM   4990  N   GLY A 963      30.560  41.780  55.420  1.00  0.00           N
ATOM   4991  HN  GLY A 963      30.240  41.500  54.520  1.00  0.00           H
ATOM   4992  CA  GLY A 963      29.730  41.480  56.550  1.00  0.00           C
ATOM   4993  HA1 GLY A 963      28.850  40.960  56.210  1.00  0.00           H
ATOM   4994  HA2 GLY A 963      29.580  42.400  57.100  1.00  0.00           H
ATOM   4995  C   GLY A 963      30.260  40.460  57.470  1.00  0.00           C
ATOM   4996  O   GLY A 963      30.220  40.580  58.690  1.00  0.00           O
ATOM   4997  N   VAL A 964      30.650  39.320  56.900  1.00  0.00           N
ATOM   4998  HN  VAL A 964      30.580  39.120  55.930  1.00  0.00           H
ATOM   4999  CA  VAL A 964      31.060  38.200  57.770  1.00  0.00           C
ATOM   5000  HA  VAL A 964      30.300  38.120  58.520  1.00  0.00           H
ATOM   5001  CB  VAL A 964      31.210  36.890  56.910  1.00  0.00           C
ATOM   5002  HB  VAL A 964      32.040  37.000  56.190  1.00  0.00           H
ATOM   5003  CG1 VAL A 964      31.570  35.730  57.800  1.00  0.00           C
ATOM   5004 HG11 VAL A 964      31.890  34.880  57.160  1.00  0.00           H
ATOM   5005 HG12 VAL A 964      30.800  35.560  58.600  1.00  0.00           H
ATOM   5006 HG13 VAL A 964      32.530  35.910  58.320  1.00  0.00           H
ATOM   5007  CG2 VAL A 964      29.960  36.600  56.090  1.00  0.00           C
ATOM   5008 HG21 VAL A 964      29.050  36.480  56.720  1.00  0.00           H
ATOM   5009 HG22 VAL A 964      30.150  35.660  55.550  1.00  0.00           H
ATOM   5010 HG23 VAL A 964      29.890  37.450  55.370  1.00  0.00           H
ATOM   5011  C   VAL A 964      32.360  38.520  58.470  1.00  0.00           C
ATOM   5012  O   VAL A 964      32.610  38.150  59.580  1.00  0.00           O
ATOM   5013  N   CYS A 965      33.260  39.290  57.790  1.00  0.00           N
ATOM   5014  HN  CYS A 965      33.020  39.600  56.870  1.00  0.00           H
ATOM   5015  CA  CYS A 965      34.530  39.810  58.300  1.00  0.00           C
ATOM   5016  HA  CYS A 965      35.060  39.010  58.790  1.00  0.00           H
ATOM   5017  CB  CYS A 965      35.380  40.340  57.110  1.00  0.00           C
ATOM   5018  HB1 CYS A 965      36.300  40.830  57.510  1.00  0.00           H
ATOM   5019  HB2 CYS A 965      34.950  41.140  56.460  1.00  0.00           H
ATOM   5020  SG  CYS A 965      35.950  38.950  56.140  1.00  0.00           S
ATOM   5021  HG1 CYS A 965      34.730  38.510  55.870  1.00  0.00           H
ATOM   5022  C   CYS A 965      34.400  40.880  59.370  1.00  0.00           C
ATOM   5023  O   CYS A 965      35.190  40.920  60.270  1.00  0.00           O
ATOM   5024  N   SER A 966      33.340  41.720  59.290  1.00  0.00           N
ATOM   5025  HN  SER A 966      32.640  41.670  58.580  1.00  0.00           H
ATOM   5026  CA  SER A 966      32.900  42.750  60.220  1.00  0.00           C
ATOM   5027  HA  SER A 966      33.670  43.490  60.350  1.00  0.00           H
ATOM   5028  CB  SER A 966      31.690  43.640  59.680  1.00  0.00           C
ATOM   5029  HB1 SER A 966      31.450  44.340  60.500  1.00  0.00           H
ATOM   5030  HB2 SER A 966      30.840  43.010  59.340  1.00  0.00           H
ATOM   5031  OG  SER A 966      32.080  44.360  58.500  1.00  0.00           O
ATOM   5032  HG1 SER A 966      32.110  43.690  57.810  1.00  0.00           H
ATOM   5033  C   SER A 966      32.540  42.310  61.650  1.00  0.00           C
ATOM   5034  O   SER A 966      33.000  42.800  62.700  1.00  0.00           O
ATOM   5035  N   VAL A 967      31.680  41.250  61.790  1.00  0.00           N
ATOM   5036  HN  VAL A 967      31.080  41.040  61.030  1.00  0.00           H
ATOM   5037  CA  VAL A 967      31.530  40.570  63.110  1.00  0.00           C
ATOM   5038  HA  VAL A 967      31.300  41.350  63.830  1.00  0.00           H
ATOM   5039  CB  VAL A 967      30.310  39.610  63.210  1.00  0.00           C
ATOM   5040  HB  VAL A 967      30.280  39.370  64.290  1.00  0.00           H
ATOM   5041  CG1 VAL A 967      29.100  40.290  62.780  1.00  0.00           C
ATOM   5042 HG11 VAL A 967      29.100  40.450  61.680  1.00  0.00           H
ATOM   5043 HG12 VAL A 967      29.050  41.330  63.190  1.00  0.00           H
ATOM   5044 HG13 VAL A 967      28.090  39.840  62.920  1.00  0.00           H
ATOM   5045  CG2 VAL A 967      30.460  38.300  62.410  1.00  0.00           C
ATOM   5046 HG21 VAL A 967      31.300  37.720  62.840  1.00  0.00           H
ATOM   5047 HG22 VAL A 967      30.790  38.410  61.350  1.00  0.00           H
ATOM   5048 HG23 VAL A 967      29.580  37.620  62.500  1.00  0.00           H
ATOM   5049  C   VAL A 967      32.800  39.810  63.580  1.00  0.00           C
ATOM   5050  O   VAL A 967      32.900  39.630  64.800  1.00  0.00           O
ATOM   5051  N   MET A 968      33.670  39.440  62.570  1.00  0.00           N
ATOM   5052  HN  MET A 968      33.560  39.680  61.590  1.00  0.00           H
ATOM   5053  CA  MET A 968      34.880  38.740  62.910  1.00  0.00           C
ATOM   5054  HA  MET A 968      34.690  38.140  63.790  1.00  0.00           H
ATOM   5055  CB  MET A 968      35.180  37.820  61.740  1.00  0.00           C
ATOM   5056  HB1 MET A 968      36.250  37.500  61.770  1.00  0.00           H
ATOM   5057  HB2 MET A 968      35.030  38.320  60.760  1.00  0.00           H
ATOM   5058  CG  MET A 968      34.350  36.550  61.690  1.00  0.00           C
ATOM   5059  HG1 MET A 968      34.550  35.980  60.760  1.00  0.00           H
ATOM   5060  HG2 MET A 968      33.240  36.710  61.710  1.00  0.00           H
[truncated: 6,873,249 more chars]
