# Supplementary material for: CryoEM and computational modeling structural insights into the pH regulator NBCn1
Source: Nat Commun. 2025 Nov 11;16:9932. doi: 10.1038/s41467-025-64868-z (PMC12606367; doi:10.1038/s41467-025-64868-z)
Supplement: Supplementary file 7 — Supplementary Data 5 [file 41467_2025_64868_MOESM7_ESM.zip › 100ns_z_restr_MD_NBCn1_2NaCO3/hNBCn1_IF/z-restr_hNBCn1_IF_2NaCO3_last_step_49.pdb]

REMARK    GENERATED BY TRJCONV
TITLE     Title t= 101000.00000 step= 50500000
REMARK    THIS IS A SIMULATION BOX
CRYST1   92.680   92.680  103.877  90.00  90.00  90.00 P 1           1
MODEL        1
ATOM      1  N   LEU A 585      24.420  39.520  35.440  1.00  0.00           N
ATOM      2  HT1 LEU A 585      23.420  39.560  35.140  1.00  0.00           H
ATOM      3  HT2 LEU A 585      24.980  39.010  34.730  1.00  0.00           H
ATOM      4  HT3 LEU A 585      24.810  40.490  35.460  1.00  0.00           H
ATOM      5  CA  LEU A 585      24.470  38.710  36.670  1.00  0.00           C
ATOM      6  HA  LEU A 585      25.440  38.750  37.130  1.00  0.00           H
ATOM      7  CB  LEU A 585      23.470  39.260  37.690  1.00  0.00           C
ATOM      8  HB1 LEU A 585      22.430  39.190  37.290  1.00  0.00           H
ATOM      9  HB2 LEU A 585      23.630  40.350  37.760  1.00  0.00           H
ATOM     10  CG  LEU A 585      23.590  38.800  39.140  1.00  0.00           C
ATOM     11  HG  LEU A 585      23.220  37.750  39.270  1.00  0.00           H
ATOM     12  CD1 LEU A 585      25.000  38.910  39.680  1.00  0.00           C
ATOM     13 HD11 LEU A 585      25.680  39.650  39.200  1.00  0.00           H
ATOM     14 HD12 LEU A 585      25.490  37.930  39.510  1.00  0.00           H
ATOM     15 HD13 LEU A 585      25.030  39.090  40.780  1.00  0.00           H
ATOM     16  CD2 LEU A 585      22.690  39.680  39.940  1.00  0.00           C
ATOM     17 HD21 LEU A 585      23.010  40.740  39.860  1.00  0.00           H
ATOM     18 HD22 LEU A 585      22.810  39.420  41.020  1.00  0.00           H
ATOM     19 HD23 LEU A 585      21.620  39.560  39.660  1.00  0.00           H
ATOM     20  C   LEU A 585      24.190  37.200  36.410  1.00  0.00           C
ATOM     21  O   LEU A 585      25.150  36.460  36.230  1.00  0.00           O
ATOM     22  N   ILE A 586      22.980  36.690  36.470  1.00  0.00           N
ATOM     23  HN  ILE A 586      22.120  37.200  36.360  1.00  0.00           H
ATOM     24  CA  ILE A 586      22.740  35.250  36.500  1.00  0.00           C
ATOM     25  HA  ILE A 586      23.460  34.920  37.240  1.00  0.00           H
ATOM     26  CB  ILE A 586      21.330  34.960  37.030  1.00  0.00           C
ATOM     27  HB  ILE A 586      20.500  35.400  36.440  1.00  0.00           H
ATOM     28  CG2 ILE A 586      20.990  33.460  37.050  1.00  0.00           C
ATOM     29 HG21 ILE A 586      21.780  32.770  37.420  1.00  0.00           H
ATOM     30 HG22 ILE A 586      20.710  33.130  36.030  1.00  0.00           H
ATOM     31 HG23 ILE A 586      20.120  33.270  37.720  1.00  0.00           H
ATOM     32  CG1 ILE A 586      21.120  35.610  38.460  1.00  0.00           C
ATOM     33 HG11 ILE A 586      20.050  35.480  38.750  1.00  0.00           H
ATOM     34 HG12 ILE A 586      21.240  36.710  38.410  1.00  0.00           H
ATOM     35  CD  ILE A 586      22.010  35.090  39.630  1.00  0.00           C
ATOM     36  HD1 ILE A 586      23.060  35.160  39.260  1.00  0.00           H
ATOM     37  HD2 ILE A 586      21.820  34.030  39.950  1.00  0.00           H
ATOM     38  HD3 ILE A 586      21.970  35.750  40.510  1.00  0.00           H
ATOM     39  C   ILE A 586      23.080  34.380  35.290  1.00  0.00           C
ATOM     40  O   ILE A 586      23.620  33.240  35.410  1.00  0.00           O
ATOM     41  N   LEU A 587      22.720  34.890  34.150  1.00  0.00           N
ATOM     42  HN  LEU A 587      22.250  35.780  34.170  1.00  0.00           H
ATOM     43  CA  LEU A 587      22.950  34.350  32.840  1.00  0.00           C
ATOM     44  HA  LEU A 587      22.560  33.360  32.660  1.00  0.00           H
ATOM     45  CB  LEU A 587      22.380  35.220  31.700  1.00  0.00           C
ATOM     46  HB1 LEU A 587      22.740  36.260  31.800  1.00  0.00           H
ATOM     47  HB2 LEU A 587      21.280  35.300  31.900  1.00  0.00           H
ATOM     48  CG  LEU A 587      22.610  34.810  30.230  1.00  0.00           C
ATOM     49  HG  LEU A 587      23.710  34.930  30.050  1.00  0.00           H
ATOM     50  CD1 LEU A 587      22.270  33.370  29.840  1.00  0.00           C
ATOM     51 HD11 LEU A 587      22.860  32.710  30.520  1.00  0.00           H
ATOM     52 HD12 LEU A 587      22.510  33.240  28.770  1.00  0.00           H
ATOM     53 HD13 LEU A 587      21.210  33.060  30.000  1.00  0.00           H
ATOM     54  CD2 LEU A 587      22.010  35.880  29.320  1.00  0.00           C
ATOM     55 HD21 LEU A 587      20.900  35.810  29.380  1.00  0.00           H
ATOM     56 HD22 LEU A 587      22.270  35.600  28.270  1.00  0.00           H
ATOM     57 HD23 LEU A 587      22.170  36.940  29.620  1.00  0.00           H
ATOM     58  C   LEU A 587      24.480  34.140  32.580  1.00  0.00           C
ATOM     59  O   LEU A 587      24.880  33.120  32.090  1.00  0.00           O
ATOM     60  N   ASP A 588      25.290  35.130  32.910  1.00  0.00           N
ATOM     61  HN  ASP A 588      25.040  36.080  33.050  1.00  0.00           H
ATOM     62  CA  ASP A 588      26.710  34.890  32.850  1.00  0.00           C
ATOM     63  HA  ASP A 588      26.990  34.750  31.820  1.00  0.00           H
ATOM     64  CB  ASP A 588      27.460  36.250  33.390  1.00  0.00           C
ATOM     65  HB1 ASP A 588      28.550  36.040  33.470  1.00  0.00           H
ATOM     66  HB2 ASP A 588      27.090  36.590  34.370  1.00  0.00           H
ATOM     67  CG  ASP A 588      27.480  37.410  32.380  1.00  0.00           C
ATOM     68  OD1 ASP A 588      26.650  37.290  31.390  1.00  0.00           O
ATOM     69  OD2 ASP A 588      28.080  38.450  32.580  1.00  0.00           O
ATOM     70  C   ASP A 588      27.310  33.780  33.720  1.00  0.00           C
ATOM     71  O   ASP A 588      28.140  33.000  33.240  1.00  0.00           O
ATOM     72  N   ILE A 589      26.870  33.720  34.950  1.00  0.00           N
ATOM     73  HN  ILE A 589      26.200  34.390  35.250  1.00  0.00           H
ATOM     74  CA  ILE A 589      27.260  32.730  35.950  1.00  0.00           C
ATOM     75  HA  ILE A 589      28.320  32.630  36.030  1.00  0.00           H
ATOM     76  CB  ILE A 589      26.640  32.960  37.300  1.00  0.00           C
ATOM     77  HB  ILE A 589      25.540  33.080  37.210  1.00  0.00           H
ATOM     78  CG2 ILE A 589      26.770  31.650  38.270  1.00  0.00           C
ATOM     79 HG21 ILE A 589      26.310  30.770  37.760  1.00  0.00           H
ATOM     80 HG22 ILE A 589      26.200  31.910  39.190  1.00  0.00           H
ATOM     81 HG23 ILE A 589      27.830  31.360  38.430  1.00  0.00           H
ATOM     82  CG1 ILE A 589      27.280  34.210  37.920  1.00  0.00           C
ATOM     83 HG11 ILE A 589      27.000  35.060  37.260  1.00  0.00           H
ATOM     84 HG12 ILE A 589      28.390  34.180  37.990  1.00  0.00           H
ATOM     85  CD  ILE A 589      26.640  34.510  39.260  1.00  0.00           C
ATOM     86  HD1 ILE A 589      27.230  33.890  39.970  1.00  0.00           H
ATOM     87  HD2 ILE A 589      25.550  34.290  39.180  1.00  0.00           H
ATOM     88  HD3 ILE A 589      26.680  35.570  39.560  1.00  0.00           H
ATOM     89  C   ILE A 589      26.880  31.370  35.400  1.00  0.00           C
ATOM     90  O   ILE A 589      27.600  30.400  35.580  1.00  0.00           O
ATOM     91  N   LYS A 590      25.680  31.250  34.790  1.00  0.00           N
ATOM     92  HN  LYS A 590      24.960  31.940  34.800  1.00  0.00           H
ATOM     93  CA  LYS A 590      25.280  29.980  34.190  1.00  0.00           C
ATOM     94  HA  LYS A 590      25.460  29.210  34.940  1.00  0.00           H
ATOM     95  CB  LYS A 590      23.820  30.040  33.840  1.00  0.00           C
ATOM     96  HB1 LYS A 590      23.670  30.830  33.080  1.00  0.00           H
ATOM     97  HB2 LYS A 590      23.250  30.470  34.690  1.00  0.00           H
ATOM     98  CG  LYS A 590      23.090  28.710  33.520  1.00  0.00           C
ATOM     99  HG1 LYS A 590      22.860  28.170  34.460  1.00  0.00           H
ATOM    100  HG2 LYS A 590      23.740  28.120  32.820  1.00  0.00           H
ATOM    101  CD  LYS A 590      21.750  28.850  32.760  1.00  0.00           C
ATOM    102  HD1 LYS A 590      21.460  27.900  32.250  1.00  0.00           H
ATOM    103  HD2 LYS A 590      21.840  29.550  31.910  1.00  0.00           H
ATOM    104  CE  LYS A 590      20.610  29.470  33.680  1.00  0.00           C
ATOM    105  HE1 LYS A 590      20.740  30.570  33.730  1.00  0.00           H
ATOM    106  HE2 LYS A 590      20.580  28.850  34.600  1.00  0.00           H
ATOM    107  NZ  LYS A 590      19.360  29.190  32.980  1.00  0.00           N
ATOM    108  HZ1 LYS A 590      18.560  29.760  33.330  1.00  0.00           H
ATOM    109  HZ2 LYS A 590      19.130  28.180  33.140  1.00  0.00           H
ATOM    110  HZ3 LYS A 590      19.260  29.350  31.960  1.00  0.00           H
ATOM    111  C   LYS A 590      26.090  29.580  32.940  1.00  0.00           C
ATOM    112  O   LYS A 590      26.420  28.410  32.780  1.00  0.00           O
ATOM    113  N   ARG A 591      26.450  30.550  32.100  1.00  0.00           N
ATOM    114  HN  ARG A 591      26.050  31.460  32.240  1.00  0.00           H
ATOM    115  CA  ARG A 591      27.440  30.320  31.000  1.00  0.00           C
ATOM    116  HA  ARG A 591      27.020  29.630  30.270  1.00  0.00           H
ATOM    117  CB  ARG A 591      27.580  31.520  29.980  1.00  0.00           C
ATOM    118  HB1 ARG A 591      28.510  31.520  29.350  1.00  0.00           H
ATOM    119  HB2 ARG A 591      27.800  32.360  30.680  1.00  0.00           H
ATOM    120  CG  ARG A 591      26.390  31.900  29.130  1.00  0.00           C
ATOM    121  HG1 ARG A 591      25.450  32.050  29.710  1.00  0.00           H
ATOM    122  HG2 ARG A 591      26.110  31.100  28.410  1.00  0.00           H
ATOM    123  CD  ARG A 591      26.620  33.180  28.240  1.00  0.00           C
ATOM    124  HD1 ARG A 591      27.460  32.950  27.540  1.00  0.00           H
ATOM    125  HD2 ARG A 591      26.940  34.100  28.780  1.00  0.00           H
ATOM    126  NE  ARG A 591      25.320  33.230  27.420  1.00  0.00           N
ATOM    127  HE  ARG A 591      24.730  32.430  27.380  1.00  0.00           H
ATOM    128  CZ  ARG A 591      24.860  34.380  26.880  1.00  0.00           C
ATOM    129  NH1 ARG A 591      25.330  35.560  27.160  1.00  0.00           N
ATOM    130 HH11 ARG A 591      25.890  35.710  27.980  1.00  0.00           H
ATOM    131 HH12 ARG A 591      24.840  36.360  26.820  1.00  0.00           H
ATOM    132  NH2 ARG A 591      23.940  34.290  26.000  1.00  0.00           N
ATOM    133 HH21 ARG A 591      23.680  35.110  25.500  1.00  0.00           H
ATOM    134 HH22 ARG A 591      23.780  33.450  25.500  1.00  0.00           H
ATOM    135  C   ARG A 591      28.800  29.750  31.350  1.00  0.00           C
ATOM    136  O   ARG A 591      29.370  28.840  30.760  1.00  0.00           O
ATOM    137  N   LYS A 592      29.450  30.110  32.450  1.00  0.00           N
ATOM    138  HN  LYS A 592      29.020  30.730  33.100  1.00  0.00           H
ATOM    139  CA  LYS A 592      30.680  29.610  33.010  1.00  0.00           C
ATOM    140  HA  LYS A 592      31.200  29.070  32.230  1.00  0.00           H
ATOM    141  CB  LYS A 592      31.580  30.740  33.410  1.00  0.00           C
ATOM    142  HB1 LYS A 592      32.550  30.340  33.790  1.00  0.00           H
ATOM    143  HB2 LYS A 592      31.060  31.190  34.280  1.00  0.00           H
ATOM    144  CG  LYS A 592      31.880  31.770  32.240  1.00  0.00           C
ATOM    145  HG1 LYS A 592      32.490  32.630  32.590  1.00  0.00           H
ATOM    146  HG2 LYS A 592      30.860  32.170  32.030  1.00  0.00           H
ATOM    147  CD  LYS A 592      32.700  31.160  31.050  1.00  0.00           C
ATOM    148  HD1 LYS A 592      31.910  30.690  30.420  1.00  0.00           H
ATOM    149  HD2 LYS A 592      33.430  30.480  31.540  1.00  0.00           H
ATOM    150  CE  LYS A 592      33.460  32.200  30.110  1.00  0.00           C
ATOM    151  HE1 LYS A 592      34.230  31.600  29.570  1.00  0.00           H
ATOM    152  HE2 LYS A 592      34.080  32.840  30.780  1.00  0.00           H
ATOM    153  NZ  LYS A 592      32.560  32.950  29.240  1.00  0.00           N
ATOM    154  HZ1 LYS A 592      31.780  33.410  29.770  1.00  0.00           H
ATOM    155  HZ2 LYS A 592      32.190  32.360  28.460  1.00  0.00           H
ATOM    156  HZ3 LYS A 592      33.080  33.760  28.840  1.00  0.00           H
ATOM    157  C   LYS A 592      30.590  28.600  34.100  1.00  0.00           C
ATOM    158  O   LYS A 592      31.550  27.940  34.560  1.00  0.00           O
ATOM    159  N   ALA A 593      29.350  28.290  34.500  1.00  0.00           N
ATOM    160  HN  ALA A 593      28.700  28.920  34.070  1.00  0.00           H
ATOM    161  CA  ALA A 593      28.960  27.280  35.520  1.00  0.00           C
ATOM    162  HA  ALA A 593      29.400  27.590  36.450  1.00  0.00           H
ATOM    163  CB  ALA A 593      27.410  27.180  35.730  1.00  0.00           C
ATOM    164  HB1 ALA A 593      27.140  26.330  36.380  1.00  0.00           H
ATOM    165  HB2 ALA A 593      26.800  27.050  34.820  1.00  0.00           H
ATOM    166  HB3 ALA A 593      27.000  28.100  36.200  1.00  0.00           H
ATOM    167  C   ALA A 593      29.490  25.870  35.310  1.00  0.00           C
ATOM    168  O   ALA A 593      29.900  25.300  36.300  1.00  0.00           O
ATOM    169  N   PRO A 594      29.580  25.320  34.100  1.00  0.00           N
ATOM    170  CD  PRO A 594      28.620  25.750  32.980  1.00  0.00           C
ATOM    171  HD1 PRO A 594      28.900  26.720  32.500  1.00  0.00           H
ATOM    172  HD2 PRO A 594      27.570  25.730  33.330  1.00  0.00           H
ATOM    173  CA  PRO A 594      30.300  24.020  33.780  1.00  0.00           C
ATOM    174  HA  PRO A 594      29.850  23.140  34.210  1.00  0.00           H
ATOM    175  CB  PRO A 594      30.100  23.970  32.230  1.00  0.00           C
ATOM    176  HB1 PRO A 594      30.290  22.940  31.870  1.00  0.00           H
ATOM    177  HB2 PRO A 594      30.890  24.590  31.750  1.00  0.00           H
ATOM    178  CG  PRO A 594      28.780  24.650  31.920  1.00  0.00           C
ATOM    179  HG1 PRO A 594      28.920  25.050  30.890  1.00  0.00           H
ATOM    180  HG2 PRO A 594      27.970  23.900  32.050  1.00  0.00           H
ATOM    181  C   PRO A 594      31.680  23.900  34.160  1.00  0.00           C
ATOM    182  O   PRO A 594      32.260  22.760  34.200  1.00  0.00           O
ATOM    183  N   PHE A 595      32.350  25.040  34.210  1.00  0.00           N
ATOM    184  HN  PHE A 595      31.820  25.890  34.160  1.00  0.00           H
ATOM    185  CA  PHE A 595      33.800  25.090  34.150  1.00  0.00           C
ATOM    186  HA  PHE A 595      34.160  24.190  33.680  1.00  0.00           H
ATOM    187  CB  PHE A 595      34.290  26.310  33.410  1.00  0.00           C
ATOM    188  HB1 PHE A 595      35.400  26.390  33.310  1.00  0.00           H
ATOM    189  HB2 PHE A 595      34.020  27.290  33.860  1.00  0.00           H
ATOM    190  CG  PHE A 595      33.790  26.310  32.010  1.00  0.00           C
ATOM    191  CD1 PHE A 595      33.670  25.170  31.200  1.00  0.00           C
ATOM    192  HD1 PHE A 595      34.140  24.290  31.600  1.00  0.00           H
ATOM    193  CE1 PHE A 595      32.980  25.220  29.990  1.00  0.00           C
ATOM    194  HE1 PHE A 595      32.890  24.360  29.330  1.00  0.00           H
ATOM    195  CZ  PHE A 595      32.430  26.480  29.560  1.00  0.00           C
ATOM    196  HZ  PHE A 595      31.990  26.460  28.580  1.00  0.00           H
ATOM    197  CD2 PHE A 595      33.460  27.570  31.440  1.00  0.00           C
ATOM    198  HD2 PHE A 595      33.700  28.510  31.890  1.00  0.00           H
ATOM    199  CE2 PHE A 595      32.740  27.610  30.270  1.00  0.00           C
ATOM    200  HE2 PHE A 595      32.460  28.540  29.800  1.00  0.00           H
ATOM    201  C   PHE A 595      34.440  24.890  35.490  1.00  0.00           C
ATOM    202  O   PHE A 595      35.620  24.640  35.610  1.00  0.00           O
ATOM    203  N   PHE A 596      33.620  25.010  36.540  1.00  0.00           N
ATOM    204  HN  PHE A 596      32.660  25.240  36.450  1.00  0.00           H
ATOM    205  CA  PHE A 596      33.990  24.790  37.890  1.00  0.00           C
ATOM    206  HA  PHE A 596      34.750  25.500  38.200  1.00  0.00           H
ATOM    207  CB  PHE A 596      32.790  25.230  38.790  1.00  0.00           C
ATOM    208  HB1 PHE A 596      31.980  24.550  38.460  1.00  0.00           H
ATOM    209  HB2 PHE A 596      32.490  26.290  38.580  1.00  0.00           H
ATOM    210  CG  PHE A 596      32.890  24.990  40.310  1.00  0.00           C
ATOM    211  CD1 PHE A 596      34.190  24.960  41.020  1.00  0.00           C
ATOM    212  HD1 PHE A 596      35.140  25.190  40.580  1.00  0.00           H
ATOM    213  CE1 PHE A 596      34.170  24.670  42.380  1.00  0.00           C
ATOM    214  HE1 PHE A 596      35.120  24.710  42.900  1.00  0.00           H
ATOM    215  CZ  PHE A 596      32.980  24.420  43.070  1.00  0.00           C
ATOM    216  HZ  PHE A 596      33.030  24.330  44.140  1.00  0.00           H
ATOM    217  CD2 PHE A 596      31.740  24.790  41.070  1.00  0.00           C
ATOM    218  HD2 PHE A 596      30.780  24.700  40.600  1.00  0.00           H
ATOM    219  CE2 PHE A 596      31.800  24.480  42.410  1.00  0.00           C
ATOM    220  HE2 PHE A 596      30.890  24.200  42.920  1.00  0.00           H
ATOM    221  C   PHE A 596      34.650  23.400  38.110  1.00  0.00           C
ATOM    222  O   PHE A 596      35.660  23.220  38.730  1.00  0.00           O
ATOM    223  N   LEU A 597      34.020  22.350  37.530  1.00  0.00           N
ATOM    224  HN  LEU A 597      33.150  22.350  37.060  1.00  0.00           H
ATOM    225  CA  LEU A 597      34.580  21.010  37.480  1.00  0.00           C
ATOM    226  HA  LEU A 597      34.930  20.800  38.480  1.00  0.00           H
ATOM    227  CB  LEU A 597      33.540  19.940  37.110  1.00  0.00           C
ATOM    228  HB1 LEU A 597      33.060  20.240  36.150  1.00  0.00           H
ATOM    229  HB2 LEU A 597      32.740  20.020  37.880  1.00  0.00           H
ATOM    230  CG  LEU A 597      33.950  18.430  37.070  1.00  0.00           C
ATOM    231  HG  LEU A 597      34.760  18.300  36.310  1.00  0.00           H
ATOM    232  CD1 LEU A 597      34.410  17.970  38.420  1.00  0.00           C
ATOM    233 HD11 LEU A 597      34.480  16.860  38.420  1.00  0.00           H
ATOM    234 HD12 LEU A 597      33.510  18.200  39.050  1.00  0.00           H
ATOM    235 HD13 LEU A 597      35.360  18.380  38.810  1.00  0.00           H
ATOM    236  CD2 LEU A 597      32.670  17.650  36.570  1.00  0.00           C
ATOM    237 HD21 LEU A 597      31.920  17.660  37.400  1.00  0.00           H
ATOM    238 HD22 LEU A 597      33.090  16.630  36.440  1.00  0.00           H
ATOM    239 HD23 LEU A 597      32.270  17.990  35.600  1.00  0.00           H
ATOM    240  C   LEU A 597      35.840  20.870  36.640  1.00  0.00           C
ATOM    241  O   LEU A 597      36.820  20.310  37.150  1.00  0.00           O
ATOM    242  N   SER A 598      35.860  21.440  35.410  1.00  0.00           N
ATOM    243  HN  SER A 598      35.020  21.810  35.040  1.00  0.00           H
ATOM    244  CA  SER A 598      36.970  21.310  34.430  1.00  0.00           C
ATOM    245  HA  SER A 598      37.290  20.270  34.400  1.00  0.00           H
ATOM    246  CB  SER A 598      36.460  21.670  33.000  1.00  0.00           C
ATOM    247  HB1 SER A 598      37.350  21.410  32.380  1.00  0.00           H
ATOM    248  HB2 SER A 598      36.290  22.760  32.870  1.00  0.00           H
ATOM    249  OG  SER A 598      35.340  20.910  32.620  1.00  0.00           O
ATOM    250  HG1 SER A 598      35.160  21.210  31.720  1.00  0.00           H
ATOM    251  C   SER A 598      38.190  22.150  34.790  1.00  0.00           C
ATOM    252  O   SER A 598      39.340  21.860  34.410  1.00  0.00           O
ATOM    253  N   ASP A 599      38.010  23.130  35.720  1.00  0.00           N
ATOM    254  HN  ASP A 599      37.060  23.450  35.730  1.00  0.00           H
ATOM    255  CA  ASP A 599      39.240  23.790  36.290  1.00  0.00           C
ATOM    256  HA  ASP A 599      39.900  24.100  35.500  1.00  0.00           H
ATOM    257  CB  ASP A 599      38.940  25.000  37.320  1.00  0.00           C
ATOM    258  HB1 ASP A 599      39.840  25.210  37.940  1.00  0.00           H
ATOM    259  HB2 ASP A 599      38.220  24.730  38.120  1.00  0.00           H
ATOM    260  CG  ASP A 599      38.350  26.190  36.590  1.00  0.00           C
ATOM    261  OD1 ASP A 599      38.410  26.230  35.310  1.00  0.00           O
ATOM    262  OD2 ASP A 599      37.950  27.190  37.260  1.00  0.00           O
ATOM    263  C   ASP A 599      40.160  22.810  37.030  1.00  0.00           C
ATOM    264  O   ASP A 599      41.330  22.890  36.960  1.00  0.00           O
ATOM    265  N   PHE A 600      39.570  21.810  37.720  1.00  0.00           N
ATOM    266  HN  PHE A 600      38.580  21.690  37.810  1.00  0.00           H
ATOM    267  CA  PHE A 600      40.270  20.720  38.300  1.00  0.00           C
ATOM    268  HA  PHE A 600      40.940  21.140  39.050  1.00  0.00           H
ATOM    269  CB  PHE A 600      39.490  19.720  39.170  1.00  0.00           C
ATOM    270  HB1 PHE A 600      40.200  18.980  39.590  1.00  0.00           H
ATOM    271  HB2 PHE A 600      38.670  19.190  38.650  1.00  0.00           H
ATOM    272  CG  PHE A 600      39.010  20.530  40.340  1.00  0.00           C
ATOM    273  CD1 PHE A 600      37.670  20.920  40.350  1.00  0.00           C
ATOM    274  HD1 PHE A 600      36.960  20.710  39.560  1.00  0.00           H
ATOM    275  CE1 PHE A 600      37.210  21.610  41.460  1.00  0.00           C
ATOM    276  HE1 PHE A 600      36.190  21.950  41.390  1.00  0.00           H
ATOM    277  CZ  PHE A 600      38.040  21.890  42.520  1.00  0.00           C
ATOM    278  HZ  PHE A 600      37.740  22.510  43.350  1.00  0.00           H
ATOM    279  CD2 PHE A 600      39.850  20.830  41.390  1.00  0.00           C
ATOM    280  HD2 PHE A 600      40.900  20.560  41.360  1.00  0.00           H
ATOM    281  CE2 PHE A 600      39.350  21.530  42.460  1.00  0.00           C
ATOM    282  HE2 PHE A 600      40.120  21.800  43.160  1.00  0.00           H
ATOM    283  C   PHE A 600      41.090  19.860  37.230  1.00  0.00           C
ATOM    284  O   PHE A 600      42.070  19.230  37.510  1.00  0.00           O
ATOM    285  N   LYS A 601      40.630  19.840  35.960  1.00  0.00           N
ATOM    286  HN  LYS A 601      39.950  20.490  35.630  1.00  0.00           H
ATOM    287  CA  LYS A 601      41.230  19.140  34.900  1.00  0.00           C
ATOM    288  HA  LYS A 601      41.910  18.370  35.230  1.00  0.00           H
ATOM    289  CB  LYS A 601      40.260  18.650  33.830  1.00  0.00           C
ATOM    290  HB1 LYS A 601      40.850  17.950  33.190  1.00  0.00           H
ATOM    291  HB2 LYS A 601      39.920  19.470  33.180  1.00  0.00           H
ATOM    292  CG  LYS A 601      39.100  17.840  34.400  1.00  0.00           C
ATOM    293  HG1 LYS A 601      38.450  18.490  35.030  1.00  0.00           H
ATOM    294  HG2 LYS A 601      39.450  17.030  35.090  1.00  0.00           H
ATOM    295  CD  LYS A 601      38.200  17.030  33.350  1.00  0.00           C
ATOM    296  HD1 LYS A 601      37.470  16.410  33.890  1.00  0.00           H
ATOM    297  HD2 LYS A 601      38.820  16.350  32.710  1.00  0.00           H
ATOM    298  CE  LYS A 601      37.610  18.020  32.280  1.00  0.00           C
ATOM    299  HE1 LYS A 601      38.410  18.450  31.640  1.00  0.00           H
ATOM    300  HE2 LYS A 601      37.080  18.830  32.810  1.00  0.00           H
ATOM    301  NZ  LYS A 601      36.610  17.360  31.400  1.00  0.00           N
ATOM    302  HZ1 LYS A 601      36.940  16.500  30.930  1.00  0.00           H
ATOM    303  HZ2 LYS A 601      36.360  18.080  30.680  1.00  0.00           H
ATOM    304  HZ3 LYS A 601      35.780  17.160  32.000  1.00  0.00           H
ATOM    305  C   LYS A 601      42.160  20.140  34.150  1.00  0.00           C
ATOM    306  O   LYS A 601      42.970  19.680  33.380  1.00  0.00           O
ATOM    307  N   ASP A 602      42.180  21.450  34.330  1.00  0.00           N
ATOM    308  HN  ASP A 602      41.460  21.910  34.870  1.00  0.00           H
ATOM    309  CA  ASP A 602      42.980  22.460  33.560  1.00  0.00           C
ATOM    310  HA  ASP A 602      43.410  22.000  32.670  1.00  0.00           H
ATOM    311  CB  ASP A 602      42.050  23.640  33.180  1.00  0.00           C
ATOM    312  HB1 ASP A 602      42.660  24.530  32.880  1.00  0.00           H
ATOM    313  HB2 ASP A 602      41.490  23.920  34.090  1.00  0.00           H
ATOM    314  CG  ASP A 602      41.110  23.380  32.040  1.00  0.00           C
ATOM    315  OD1 ASP A 602      40.130  24.110  31.910  1.00  0.00           O
ATOM    316  OD2 ASP A 602      41.420  22.480  31.230  1.00  0.00           O
ATOM    317  C   ASP A 602      44.210  22.990  34.380  1.00  0.00           C
ATOM    318  O   ASP A 602      45.080  23.700  33.840  1.00  0.00           O
ATOM    319  N   ALA A 603      44.270  22.600  35.630  1.00  0.00           N
ATOM    320  HN  ALA A 603      43.590  21.950  35.970  1.00  0.00           H
ATOM    321  CA  ALA A 603      45.260  22.900  36.550  1.00  0.00           C
ATOM    322  HA  ALA A 603      45.730  23.840  36.310  1.00  0.00           H
ATOM    323  CB  ALA A 603      44.650  23.090  37.960  1.00  0.00           C
ATOM    324  HB1 ALA A 603      44.410  22.060  38.310  1.00  0.00           H
ATOM    325  HB2 ALA A 603      43.720  23.690  37.960  1.00  0.00           H
ATOM    326  HB3 ALA A 603      45.410  23.580  38.610  1.00  0.00           H
ATOM    327  C   ALA A 603      46.400  21.810  36.650  1.00  0.00           C
ATOM    328  O   ALA A 603      47.280  21.910  37.500  1.00  0.00           O
ATOM    329  N   LEU A 604      46.350  20.800  35.730  1.00  0.00           N
ATOM    330  HN  LEU A 604      45.570  20.770  35.120  1.00  0.00           H
ATOM    331  CA  LEU A 604      47.230  19.670  35.800  1.00  0.00           C
ATOM    332  HA  LEU A 604      47.470  19.440  36.830  1.00  0.00           H
ATOM    333  CB  LEU A 604      46.470  18.430  35.260  1.00  0.00           C
ATOM    334  HB1 LEU A 604      47.150  17.550  35.230  1.00  0.00           H
ATOM    335  HB2 LEU A 604      46.210  18.660  34.200  1.00  0.00           H
ATOM    336  CG  LEU A 604      45.160  18.020  36.040  1.00  0.00           C
ATOM    337  HG  LEU A 604      44.430  18.860  36.070  1.00  0.00           H
ATOM    338  CD1 LEU A 604      44.470  16.750  35.440  1.00  0.00           C
ATOM    339 HD11 LEU A 604      43.720  16.380  36.180  1.00  0.00           H
ATOM    340 HD12 LEU A 604      45.230  15.950  35.270  1.00  0.00           H
ATOM    341 HD13 LEU A 604      44.070  17.020  34.450  1.00  0.00           H
ATOM    342  CD2 LEU A 604      45.480  17.730  37.550  1.00  0.00           C
ATOM    343 HD21 LEU A 604      44.650  17.240  38.100  1.00  0.00           H
ATOM    344 HD22 LEU A 604      45.880  18.590  38.120  1.00  0.00           H
ATOM    345 HD23 LEU A 604      46.310  17.010  37.740  1.00  0.00           H
ATOM    346  C   LEU A 604      48.530  19.920  35.030  1.00  0.00           C
ATOM    347  O   LEU A 604      48.730  19.320  33.980  1.00  0.00           O
ATOM    348  N   SER A 605      49.420  20.790  35.530  1.00  0.00           N
ATOM    349  HN  SER A 605      49.140  21.200  36.390  1.00  0.00           H
ATOM    350  CA  SER A 605      50.720  20.920  35.020  1.00  0.00           C
ATOM    351  HA  SER A 605      51.060  19.980  34.630  1.00  0.00           H
ATOM    352  CB  SER A 605      51.050  22.110  34.070  1.00  0.00           C
ATOM    353  HB1 SER A 605      50.480  21.960  33.130  1.00  0.00           H
ATOM    354  HB2 SER A 605      52.130  22.160  33.800  1.00  0.00           H
ATOM    355  OG  SER A 605      50.620  23.370  34.490  1.00  0.00           O
ATOM    356  HG1 SER A 605      49.700  23.250  34.700  1.00  0.00           H
ATOM    357  C   SER A 605      51.560  21.130  36.280  1.00  0.00           C
ATOM    358  O   SER A 605      51.140  21.750  37.250  1.00  0.00           O
ATOM    359  N   LEU A 606      52.900  20.800  36.190  1.00  0.00           N
ATOM    360  HN  LEU A 606      53.260  20.310  35.400  1.00  0.00           H
ATOM    361  CA  LEU A 606      53.900  21.340  37.130  1.00  0.00           C
ATOM    362  HA  LEU A 606      53.590  21.060  38.120  1.00  0.00           H
ATOM    363  CB  LEU A 606      55.280  20.730  36.950  1.00  0.00           C
ATOM    364  HB1 LEU A 606      56.110  21.100  37.590  1.00  0.00           H
ATOM    365  HB2 LEU A 606      55.700  21.070  35.980  1.00  0.00           H
ATOM    366  CG  LEU A 606      55.330  19.240  37.040  1.00  0.00           C
ATOM    367  HG  LEU A 606      54.750  18.830  36.170  1.00  0.00           H
ATOM    368  CD1 LEU A 606      56.780  18.770  36.760  1.00  0.00           C
ATOM    369 HD11 LEU A 606      57.010  18.800  35.680  1.00  0.00           H
ATOM    370 HD12 LEU A 606      56.870  17.720  37.110  1.00  0.00           H
ATOM    371 HD13 LEU A 606      57.490  19.550  37.110  1.00  0.00           H
ATOM    372  CD2 LEU A 606      54.730  18.580  38.280  1.00  0.00           C
ATOM    373 HD21 LEU A 606      53.690  18.240  38.110  1.00  0.00           H
ATOM    374 HD22 LEU A 606      54.700  19.150  39.240  1.00  0.00           H
ATOM    375 HD23 LEU A 606      55.150  17.550  38.370  1.00  0.00           H
ATOM    376  C   LEU A 606      54.020  22.850  37.240  1.00  0.00           C
ATOM    377  O   LEU A 606      54.170  23.300  38.340  1.00  0.00           O
ATOM    378  N   GLN A 607      54.040  23.540  36.090  1.00  0.00           N
ATOM    379  HN  GLN A 607      54.190  23.040  35.240  1.00  0.00           H
ATOM    380  CA  GLN A 607      53.990  24.990  36.170  1.00  0.00           C
ATOM    381  HA  GLN A 607      54.730  25.340  36.860  1.00  0.00           H
ATOM    382  CB  GLN A 607      53.990  25.610  34.710  1.00  0.00           C
ATOM    383  HB1 GLN A 607      53.460  24.890  34.050  1.00  0.00           H
ATOM    384  HB2 GLN A 607      55.070  25.530  34.460  1.00  0.00           H
ATOM    385  CG  GLN A 607      53.430  27.100  34.630  1.00  0.00           C
ATOM    386  HG1 GLN A 607      54.090  27.740  35.240  1.00  0.00           H
ATOM    387  HG2 GLN A 607      52.400  27.060  35.030  1.00  0.00           H
ATOM    388  CD  GLN A 607      53.480  27.460  33.140  1.00  0.00           C
ATOM    389  OE1 GLN A 607      52.860  26.730  32.360  1.00  0.00           O
ATOM    390  NE2 GLN A 607      54.050  28.620  32.740  1.00  0.00           N
ATOM    391 HE21 GLN A 607      53.830  28.900  31.810  1.00  0.00           H
ATOM    392 HE22 GLN A 607      54.290  29.290  33.440  1.00  0.00           H
ATOM    393  C   GLN A 607      52.890  25.590  37.000  1.00  0.00           C
ATOM    394  O   GLN A 607      53.100  26.520  37.770  1.00  0.00           O
ATOM    395  N   CYS A 608      51.620  25.070  36.960  1.00  0.00           N
ATOM    396  HN  CYS A 608      51.460  24.330  36.320  1.00  0.00           H
ATOM    397  CA  CYS A 608      50.580  25.390  37.910  1.00  0.00           C
ATOM    398  HA  CYS A 608      50.410  26.450  38.020  1.00  0.00           H
ATOM    399  CB  CYS A 608      49.250  24.750  37.550  1.00  0.00           C
ATOM    400  HB1 CYS A 608      48.580  24.870  38.420  1.00  0.00           H
ATOM    401  HB2 CYS A 608      49.380  23.650  37.440  1.00  0.00           H
ATOM    402  SG  CYS A 608      48.510  25.340  36.030  1.00  0.00           S
ATOM    403  HG1 CYS A 608      49.420  24.780  35.250  1.00  0.00           H
ATOM    404  C   CYS A 608      50.910  25.070  39.360  1.00  0.00           C
ATOM    405  O   CYS A 608      50.470  25.760  40.250  1.00  0.00           O
ATOM    406  N   LEU A 609      51.480  23.960  39.730  1.00  0.00           N
ATOM    407  HN  LEU A 609      51.730  23.310  39.010  1.00  0.00           H
ATOM    408  CA  LEU A 609      51.960  23.720  41.100  1.00  0.00           C
ATOM    409  HA  LEU A 609      51.130  23.910  41.760  1.00  0.00           H
ATOM    410  CB  LEU A 609      52.240  22.180  41.320  1.00  0.00           C
ATOM    411  HB1 LEU A 609      52.630  22.190  42.360  1.00  0.00           H
ATOM    412  HB2 LEU A 609      52.950  21.690  40.620  1.00  0.00           H
ATOM    413  CG  LEU A 609      50.950  21.290  41.330  1.00  0.00           C
ATOM    414  HG  LEU A 609      50.210  21.610  40.560  1.00  0.00           H
ATOM    415  CD1 LEU A 609      51.290  19.780  41.020  1.00  0.00           C
ATOM    416 HD11 LEU A 609      51.990  19.400  41.780  1.00  0.00           H
ATOM    417 HD12 LEU A 609      51.700  19.600  40.000  1.00  0.00           H
ATOM    418 HD13 LEU A 609      50.330  19.230  41.060  1.00  0.00           H
ATOM    419  CD2 LEU A 609      50.100  21.460  42.620  1.00  0.00           C
ATOM    420 HD21 LEU A 609      50.750  21.620  43.500  1.00  0.00           H
ATOM    421 HD22 LEU A 609      49.500  20.520  42.660  1.00  0.00           H
ATOM    422 HD23 LEU A 609      49.450  22.310  42.350  1.00  0.00           H
ATOM    423  C   LEU A 609      53.160  24.640  41.500  1.00  0.00           C
ATOM    424  O   LEU A 609      53.310  25.000  42.670  1.00  0.00           O
ATOM    425  N   ALA A 610      54.000  25.020  40.560  1.00  0.00           N
ATOM    426  HN  ALA A 610      54.020  24.580  39.660  1.00  0.00           H
ATOM    427  CA  ALA A 610      55.100  25.990  40.730  1.00  0.00           C
ATOM    428  HA  ALA A 610      55.730  25.600  41.520  1.00  0.00           H
ATOM    429  CB  ALA A 610      56.090  26.170  39.490  1.00  0.00           C
ATOM    430  HB1 ALA A 610      55.620  26.840  38.730  1.00  0.00           H
ATOM    431  HB2 ALA A 610      56.220  25.140  39.110  1.00  0.00           H
ATOM    432  HB3 ALA A 610      57.060  26.640  39.790  1.00  0.00           H
ATOM    433  C   ALA A 610      54.500  27.350  41.160  1.00  0.00           C
ATOM    434  O   ALA A 610      55.020  28.120  42.000  1.00  0.00           O
ATOM    435  N   SER A 611      53.450  27.770  40.440  1.00  0.00           N
ATOM    436  HN  SER A 611      53.020  27.100  39.840  1.00  0.00           H
ATOM    437  CA  SER A 611      52.750  28.990  40.610  1.00  0.00           C
ATOM    438  HA  SER A 611      53.430  29.820  40.600  1.00  0.00           H
ATOM    439  CB  SER A 611      51.810  29.120  39.300  1.00  0.00           C
ATOM    440  HB1 SER A 611      51.110  28.250  39.300  1.00  0.00           H
ATOM    441  HB2 SER A 611      52.330  29.170  38.320  1.00  0.00           H
ATOM    442  OG  SER A 611      51.130  30.400  39.390  1.00  0.00           O
ATOM    443  HG1 SER A 611      51.850  31.020  39.380  1.00  0.00           H
ATOM    444  C   SER A 611      52.030  29.080  41.890  1.00  0.00           C
ATOM    445  O   SER A 611      52.030  30.120  42.600  1.00  0.00           O
ATOM    446  N   ILE A 612      51.490  27.950  42.350  1.00  0.00           N
ATOM    447  HN  ILE A 612      51.250  27.210  41.730  1.00  0.00           H
ATOM    448  CA  ILE A 612      51.080  27.990  43.750  1.00  0.00           C
ATOM    449  HA  ILE A 612      50.290  28.710  43.800  1.00  0.00           H
ATOM    450  CB  ILE A 612      50.330  26.640  44.110  1.00  0.00           C
ATOM    451  HB  ILE A 612      51.000  25.800  43.840  1.00  0.00           H
ATOM    452  CG2 ILE A 612      50.000  26.510  45.560  1.00  0.00           C
ATOM    453 HG21 ILE A 612      49.360  25.610  45.630  1.00  0.00           H
ATOM    454 HG22 ILE A 612      49.560  27.380  46.070  1.00  0.00           H
ATOM    455 HG23 ILE A 612      50.940  26.420  46.150  1.00  0.00           H
ATOM    456  CG1 ILE A 612      48.970  26.520  43.330  1.00  0.00           C
ATOM    457 HG11 ILE A 612      49.090  27.090  42.380  1.00  0.00           H
ATOM    458 HG12 ILE A 612      48.180  27.090  43.850  1.00  0.00           H
ATOM    459  CD  ILE A 612      48.440  25.100  42.970  1.00  0.00           C
ATOM    460  HD1 ILE A 612      48.970  24.670  42.100  1.00  0.00           H
ATOM    461  HD2 ILE A 612      47.360  25.070  42.720  1.00  0.00           H
ATOM    462  HD3 ILE A 612      48.650  24.460  43.860  1.00  0.00           H
ATOM    463  C   ILE A 612      52.070  28.180  44.940  1.00  0.00           C
ATOM    464  O   ILE A 612      51.870  29.090  45.770  1.00  0.00           O
ATOM    465  N   LEU A 613      53.250  27.560  44.940  1.00  0.00           N
ATOM    466  HN  LEU A 613      53.580  27.000  44.180  1.00  0.00           H
ATOM    467  CA  LEU A 613      54.230  27.960  45.840  1.00  0.00           C
ATOM    468  HA  LEU A 613      53.850  27.900  46.850  1.00  0.00           H
ATOM    469  CB  LEU A 613      55.390  26.880  45.810  1.00  0.00           C
ATOM    470  HB1 LEU A 613      56.260  27.340  46.330  1.00  0.00           H
ATOM    471  HB2 LEU A 613      55.720  26.690  44.770  1.00  0.00           H
ATOM    472  CG  LEU A 613      55.150  25.490  46.510  1.00  0.00           C
ATOM    473  HG  LEU A 613      54.830  24.720  45.780  1.00  0.00           H
ATOM    474  CD1 LEU A 613      56.510  24.990  46.850  1.00  0.00           C
ATOM    475 HD11 LEU A 613      57.020  24.780  45.890  1.00  0.00           H
ATOM    476 HD12 LEU A 613      56.350  24.070  47.450  1.00  0.00           H
ATOM    477 HD13 LEU A 613      57.040  25.710  47.520  1.00  0.00           H
ATOM    478  CD2 LEU A 613      54.140  25.530  47.690  1.00  0.00           C
ATOM    479 HD21 LEU A 613      54.170  24.540  48.210  1.00  0.00           H
ATOM    480 HD22 LEU A 613      53.130  25.620  47.220  1.00  0.00           H
ATOM    481 HD23 LEU A 613      54.350  26.370  48.390  1.00  0.00           H
ATOM    482  C   LEU A 613      54.780  29.380  45.630  1.00  0.00           C
ATOM    483  O   LEU A 613      55.070  30.160  46.570  1.00  0.00           O
ATOM    484  N   PHE A 614      54.970  29.860  44.330  1.00  0.00           N
ATOM    485  HN  PHE A 614      54.700  29.270  43.570  1.00  0.00           H
ATOM    486  CA  PHE A 614      55.360  31.190  44.030  1.00  0.00           C
ATOM    487  HA  PHE A 614      56.380  31.280  44.380  1.00  0.00           H
ATOM    488  CB  PHE A 614      55.540  31.390  42.430  1.00  0.00           C
ATOM    489  HB1 PHE A 614      54.510  31.280  42.000  1.00  0.00           H
ATOM    490  HB2 PHE A 614      56.310  30.680  42.090  1.00  0.00           H
ATOM    491  CG  PHE A 614      56.040  32.760  41.910  1.00  0.00           C
ATOM    492  CD1 PHE A 614      55.760  33.140  40.590  1.00  0.00           C
ATOM    493  HD1 PHE A 614      55.160  32.580  39.900  1.00  0.00           H
ATOM    494  CE1 PHE A 614      56.310  34.250  40.010  1.00  0.00           C
ATOM    495  HE1 PHE A 614      56.220  34.390  38.950  1.00  0.00           H
ATOM    496  CZ  PHE A 614      57.110  35.090  40.780  1.00  0.00           C
ATOM    497  HZ  PHE A 614      57.430  35.990  40.280  1.00  0.00           H
ATOM    498  CD2 PHE A 614      56.860  33.630  42.650  1.00  0.00           C
ATOM    499  HD2 PHE A 614      57.100  33.400  43.680  1.00  0.00           H
ATOM    500  CE2 PHE A 614      57.320  34.880  42.150  1.00  0.00           C
ATOM    501  HE2 PHE A 614      57.990  35.540  42.690  1.00  0.00           H
ATOM    502  C   PHE A 614      54.560  32.390  44.660  1.00  0.00           C
ATOM    503  O   PHE A 614      55.060  33.200  45.450  1.00  0.00           O
ATOM    504  N   LEU A 615      53.230  32.450  44.260  1.00  0.00           N
ATOM    505  HN  LEU A 615      52.870  31.610  43.860  1.00  0.00           H
ATOM    506  CA  LEU A 615      52.470  33.590  44.710  1.00  0.00           C
ATOM    507  HA  LEU A 615      52.950  34.530  44.470  1.00  0.00           H
ATOM    508  CB  LEU A 615      51.150  33.540  43.960  1.00  0.00           C
ATOM    509  HB1 LEU A 615      50.240  33.490  44.600  1.00  0.00           H
ATOM    510  HB2 LEU A 615      51.230  32.610  43.340  1.00  0.00           H
ATOM    511  CG  LEU A 615      50.900  34.660  42.920  1.00  0.00           C
ATOM    512  HG  LEU A 615      50.000  34.340  42.340  1.00  0.00           H
ATOM    513  CD1 LEU A 615      50.690  35.960  43.650  1.00  0.00           C
ATOM    514 HD11 LEU A 615      50.160  36.720  43.030  1.00  0.00           H
ATOM    515 HD12 LEU A 615      51.660  36.330  44.030  1.00  0.00           H
ATOM    516 HD13 LEU A 615      50.110  35.730  44.570  1.00  0.00           H
ATOM    517  CD2 LEU A 615      51.990  34.690  41.840  1.00  0.00           C
ATOM    518 HD21 LEU A 615      51.820  35.430  41.020  1.00  0.00           H
ATOM    519 HD22 LEU A 615      52.130  33.680  41.400  1.00  0.00           H
ATOM    520 HD23 LEU A 615      52.950  35.040  42.290  1.00  0.00           H
ATOM    521  C   LEU A 615      52.030  33.620  46.220  1.00  0.00           C
ATOM    522  O   LEU A 615      51.700  34.690  46.770  1.00  0.00           O
ATOM    523  N   TYR A 616      52.120  32.500  46.850  1.00  0.00           N
ATOM    524  HN  TYR A 616      52.360  31.690  46.330  1.00  0.00           H
ATOM    525  CA  TYR A 616      52.110  32.450  48.270  1.00  0.00           C
ATOM    526  HA  TYR A 616      51.230  32.980  48.620  1.00  0.00           H
ATOM    527  CB  TYR A 616      52.000  30.970  48.600  1.00  0.00           C
ATOM    528  HB1 TYR A 616      52.700  30.340  48.010  1.00  0.00           H
ATOM    529  HB2 TYR A 616      50.950  30.700  48.320  1.00  0.00           H
ATOM    530  CG  TYR A 616      52.310  30.720  50.060  1.00  0.00           C
ATOM    531  CD1 TYR A 616      53.600  30.210  50.450  1.00  0.00           C
ATOM    532  HD1 TYR A 616      54.360  30.060  49.690  1.00  0.00           H
ATOM    533  CE1 TYR A 616      53.850  29.930  51.800  1.00  0.00           C
ATOM    534  HE1 TYR A 616      54.790  29.490  52.090  1.00  0.00           H
ATOM    535  CZ  TYR A 616      52.890  30.110  52.790  1.00  0.00           C
ATOM    536  OH  TYR A 616      53.230  29.830  54.060  1.00  0.00           O
ATOM    537  HH  TYR A 616      52.490  29.940  54.660  1.00  0.00           H
ATOM    538  CD2 TYR A 616      51.300  30.830  51.080  1.00  0.00           C
ATOM    539  HD2 TYR A 616      50.370  31.330  50.810  1.00  0.00           H
ATOM    540  CE2 TYR A 616      51.630  30.580  52.440  1.00  0.00           C
ATOM    541  HE2 TYR A 616      50.810  30.660  53.130  1.00  0.00           H
ATOM    542  C   TYR A 616      53.250  33.320  48.930  1.00  0.00           C
ATOM    543  O   TYR A 616      52.980  34.110  49.820  1.00  0.00           O
ATOM    544  N   CYS A 617      54.470  33.220  48.380  1.00  0.00           N
ATOM    545  HN  CYS A 617      54.650  32.520  47.690  1.00  0.00           H
ATOM    546  CA  CYS A 617      55.600  34.050  48.840  1.00  0.00           C
ATOM    547  HA  CYS A 617      55.590  33.890  49.910  1.00  0.00           H
ATOM    548  CB  CYS A 617      56.900  33.520  48.220  1.00  0.00           C
ATOM    549  HB1 CYS A 617      57.720  34.040  48.750  1.00  0.00           H
ATOM    550  HB2 CYS A 617      57.110  33.640  47.130  1.00  0.00           H
ATOM    551  SG  CYS A 617      56.950  31.690  48.430  1.00  0.00           S
ATOM    552  HG1 CYS A 617      55.920  31.450  47.630  1.00  0.00           H
ATOM    553  C   CYS A 617      55.440  35.520  48.590  1.00  0.00           C
ATOM    554  O   CYS A 617      55.600  36.430  49.430  1.00  0.00           O
ATOM    555  N   ALA A 618      54.990  35.890  47.360  1.00  0.00           N
ATOM    556  HN  ALA A 618      55.080  35.210  46.650  1.00  0.00           H
ATOM    557  CA  ALA A 618      54.610  37.250  47.070  1.00  0.00           C
ATOM    558  HA  ALA A 618      55.500  37.840  47.270  1.00  0.00           H
ATOM    559  CB  ALA A 618      54.070  37.390  45.620  1.00  0.00           C
ATOM    560  HB1 ALA A 618      53.920  38.470  45.380  1.00  0.00           H
ATOM    561  HB2 ALA A 618      53.190  36.770  45.390  1.00  0.00           H
ATOM    562  HB3 ALA A 618      54.810  36.960  44.900  1.00  0.00           H
ATOM    563  C   ALA A 618      53.540  37.730  48.080  1.00  0.00           C
ATOM    564  O   ALA A 618      53.770  38.820  48.570  1.00  0.00           O
ATOM    565  N   CYS A 619      52.460  36.950  48.320  1.00  0.00           N
ATOM    566  HN  CYS A 619      52.230  36.140  47.770  1.00  0.00           H
ATOM    567  CA  CYS A 619      51.390  37.340  49.240  1.00  0.00           C
ATOM    568  HA  CYS A 619      50.980  38.300  48.960  1.00  0.00           H
ATOM    569  CB  CYS A 619      50.120  36.360  49.170  1.00  0.00           C
ATOM    570  HB1 CYS A 619      49.360  36.630  49.940  1.00  0.00           H
ATOM    571  HB2 CYS A 619      50.430  35.350  49.540  1.00  0.00           H
ATOM    572  SG  CYS A 619      49.230  36.330  47.520  1.00  0.00           S
ATOM    573  HG1 CYS A 619      50.190  35.820  46.770  1.00  0.00           H
ATOM    574  C   CYS A 619      51.750  37.540  50.710  1.00  0.00           C
ATOM    575  O   CYS A 619      51.310  38.470  51.330  1.00  0.00           O
ATOM    576  N   MET A 620      52.590  36.610  51.270  1.00  0.00           N
ATOM    577  HN  MET A 620      52.910  35.790  50.800  1.00  0.00           H
ATOM    578  CA  MET A 620      52.770  36.490  52.670  1.00  0.00           C
ATOM    579  HA  MET A 620      51.790  36.200  53.050  1.00  0.00           H
ATOM    580  CB  MET A 620      53.770  35.350  53.010  1.00  0.00           C
ATOM    581  HB1 MET A 620      54.120  35.500  54.050  1.00  0.00           H
ATOM    582  HB2 MET A 620      54.680  35.540  52.410  1.00  0.00           H
ATOM    583  CG  MET A 620      53.320  33.870  52.980  1.00  0.00           C
ATOM    584  HG1 MET A 620      54.130  33.170  53.300  1.00  0.00           H
ATOM    585  HG2 MET A 620      52.850  33.630  52.000  1.00  0.00           H
ATOM    586  SD  MET A 620      52.160  33.540  54.360  1.00  0.00           S
ATOM    587  CE  MET A 620      53.260  32.800  55.670  1.00  0.00           C
ATOM    588  HE1 MET A 620      53.620  31.780  55.410  1.00  0.00           H
ATOM    589  HE2 MET A 620      52.750  32.700  56.660  1.00  0.00           H
ATOM    590  HE3 MET A 620      54.260  33.260  55.740  1.00  0.00           H
ATOM    591  C   MET A 620      53.340  37.870  53.260  1.00  0.00           C
ATOM    592  O   MET A 620      52.810  38.480  54.240  1.00  0.00           O
ATOM    593  N   SER A 621      54.240  38.560  52.520  1.00  0.00           N
ATOM    594  HN  SER A 621      54.490  38.220  51.620  1.00  0.00           H
ATOM    595  CA  SER A 621      54.840  39.820  52.960  1.00  0.00           C
ATOM    596  HA  SER A 621      55.180  39.620  53.960  1.00  0.00           H
ATOM    597  CB  SER A 621      56.180  40.250  52.280  1.00  0.00           C
ATOM    598  HB1 SER A 621      56.960  39.540  52.630  1.00  0.00           H
ATOM    599  HB2 SER A 621      56.590  41.230  52.620  1.00  0.00           H
ATOM    600  OG  SER A 621      56.120  40.130  50.800  1.00  0.00           O
ATOM    601  HG1 SER A 621      56.790  39.500  50.530  1.00  0.00           H
ATOM    602  C   SER A 621      53.910  40.980  53.120  1.00  0.00           C
ATOM    603  O   SER A 621      53.790  41.480  54.270  1.00  0.00           O
ATOM    604  N   PRO A 622      53.110  41.400  52.160  1.00  0.00           N
ATOM    605  CD  PRO A 622      53.280  41.090  50.680  1.00  0.00           C
ATOM    606  HD1 PRO A 622      53.300  39.990  50.500  1.00  0.00           H
ATOM    607  HD2 PRO A 622      54.080  41.730  50.280  1.00  0.00           H
ATOM    608  CA  PRO A 622      52.260  42.570  52.210  1.00  0.00           C
ATOM    609  HA  PRO A 622      52.860  43.310  52.710  1.00  0.00           H
ATOM    610  CB  PRO A 622      51.800  42.950  50.770  1.00  0.00           C
ATOM    611  HB1 PRO A 622      52.370  43.820  50.360  1.00  0.00           H
ATOM    612  HB2 PRO A 622      50.780  43.370  50.730  1.00  0.00           H
ATOM    613  CG  PRO A 622      52.070  41.640  49.960  1.00  0.00           C
ATOM    614  HG1 PRO A 622      51.110  41.060  49.950  1.00  0.00           H
ATOM    615  HG2 PRO A 622      52.270  41.800  48.880  1.00  0.00           H
ATOM    616  C   PRO A 622      51.020  42.230  53.090  1.00  0.00           C
ATOM    617  O   PRO A 622      50.360  43.180  53.570  1.00  0.00           O
ATOM    618  N   VAL A 623      50.710  40.920  53.190  1.00  0.00           N
ATOM    619  HN  VAL A 623      51.180  40.220  52.660  1.00  0.00           H
ATOM    620  CA  VAL A 623      49.610  40.440  54.040  1.00  0.00           C
ATOM    621  HA  VAL A 623      48.730  41.050  53.880  1.00  0.00           H
ATOM    622  CB  VAL A 623      48.990  39.120  53.620  1.00  0.00           C
ATOM    623  HB  VAL A 623      49.710  38.280  53.570  1.00  0.00           H
ATOM    624  CG1 VAL A 623      47.920  38.810  54.700  1.00  0.00           C
ATOM    625 HG11 VAL A 623      47.440  37.860  54.400  1.00  0.00           H
ATOM    626 HG12 VAL A 623      47.090  39.540  54.730  1.00  0.00           H
ATOM    627 HG13 VAL A 623      48.350  38.580  55.700  1.00  0.00           H
ATOM    628  CG2 VAL A 623      48.390  39.370  52.160  1.00  0.00           C
ATOM    629 HG21 VAL A 623      47.890  38.530  51.630  1.00  0.00           H
ATOM    630 HG22 VAL A 623      49.110  39.840  51.460  1.00  0.00           H
ATOM    631 HG23 VAL A 623      47.630  40.170  52.240  1.00  0.00           H
ATOM    632  C   VAL A 623      50.000  40.490  55.530  1.00  0.00           C
ATOM    633  O   VAL A 623      49.410  41.250  56.390  1.00  0.00           O
ATOM    634  N   ILE A 624      51.170  39.910  55.900  1.00  0.00           N
ATOM    635  HN  ILE A 624      51.770  39.410  55.280  1.00  0.00           H
ATOM    636  CA  ILE A 624      51.540  39.970  57.340  1.00  0.00           C
ATOM    637  HA  ILE A 624      50.560  39.820  57.770  1.00  0.00           H
ATOM    638  CB  ILE A 624      52.560  38.940  57.810  1.00  0.00           C
ATOM    639  HB  ILE A 624      52.800  39.100  58.880  1.00  0.00           H
ATOM    640  CG2 ILE A 624      51.990  37.540  57.670  1.00  0.00           C
ATOM    641 HG21 ILE A 624      51.170  37.340  58.390  1.00  0.00           H
ATOM    642 HG22 ILE A 624      52.820  36.840  57.900  1.00  0.00           H
ATOM    643 HG23 ILE A 624      51.680  37.360  56.620  1.00  0.00           H
ATOM    644  CG1 ILE A 624      53.970  39.010  57.010  1.00  0.00           C
ATOM    645 HG11 ILE A 624      53.790  39.810  56.250  1.00  0.00           H
ATOM    646 HG12 ILE A 624      54.210  38.090  56.440  1.00  0.00           H
ATOM    647  CD  ILE A 624      55.170  39.520  57.890  1.00  0.00           C
ATOM    648  HD1 ILE A 624      55.630  38.680  58.450  1.00  0.00           H
ATOM    649  HD2 ILE A 624      54.880  40.440  58.440  1.00  0.00           H
ATOM    650  HD3 ILE A 624      55.890  39.810  57.100  1.00  0.00           H
ATOM    651  C   ILE A 624      52.040  41.400  57.710  1.00  0.00           C
ATOM    652  O   ILE A 624      51.890  41.870  58.870  1.00  0.00           O
ATOM    653  N   THR A 625      52.570  42.240  56.740  1.00  0.00           N
ATOM    654  HN  THR A 625      52.720  41.820  55.830  1.00  0.00           H
ATOM    655  CA  THR A 625      52.930  43.620  57.010  1.00  0.00           C
ATOM    656  HA  THR A 625      53.510  43.600  57.920  1.00  0.00           H
ATOM    657  CB  THR A 625      53.850  44.230  55.890  1.00  0.00           C
ATOM    658  HB  THR A 625      53.260  44.420  54.970  1.00  0.00           H
ATOM    659  OG1 THR A 625      54.990  43.390  55.790  1.00  0.00           O
ATOM    660  HG1 THR A 625      54.750  42.750  55.090  1.00  0.00           H
ATOM    661  CG2 THR A 625      54.300  45.560  56.410  1.00  0.00           C
ATOM    662 HG21 THR A 625      54.620  45.490  57.470  1.00  0.00           H
ATOM    663 HG22 THR A 625      53.530  46.340  56.300  1.00  0.00           H
ATOM    664 HG23 THR A 625      55.210  45.960  55.920  1.00  0.00           H
ATOM    665  C   THR A 625      51.650  44.460  57.340  1.00  0.00           C
ATOM    666  O   THR A 625      51.660  45.280  58.260  1.00  0.00           O
ATOM    667  N   PHE A 626      50.540  44.330  56.590  1.00  0.00           N
ATOM    668  HN  PHE A 626      50.660  43.700  55.820  1.00  0.00           H
ATOM    669  CA  PHE A 626      49.290  44.940  56.920  1.00  0.00           C
ATOM    670  HA  PHE A 626      49.460  46.000  57.050  1.00  0.00           H
ATOM    671  CB  PHE A 626      48.240  44.630  55.770  1.00  0.00           C
ATOM    672  HB1 PHE A 626      48.220  43.540  55.620  1.00  0.00           H
ATOM    673  HB2 PHE A 626      48.720  45.170  54.920  1.00  0.00           H
ATOM    674  CG  PHE A 626      46.880  44.980  55.980  1.00  0.00           C
ATOM    675  CD1 PHE A 626      45.830  44.140  55.680  1.00  0.00           C
ATOM    676  HD1 PHE A 626      46.050  43.170  55.260  1.00  0.00           H
ATOM    677  CE1 PHE A 626      44.540  44.640  55.670  1.00  0.00           C
ATOM    678  HE1 PHE A 626      43.700  44.000  55.440  1.00  0.00           H
ATOM    679  CZ  PHE A 626      44.300  46.000  56.100  1.00  0.00           C
ATOM    680  HZ  PHE A 626      43.330  46.470  56.160  1.00  0.00           H
ATOM    681  CD2 PHE A 626      46.650  46.330  56.410  1.00  0.00           C
ATOM    682  HD2 PHE A 626      47.450  47.050  56.530  1.00  0.00           H
ATOM    683  CE2 PHE A 626      45.370  46.850  56.450  1.00  0.00           C
ATOM    684  HE2 PHE A 626      45.200  47.890  56.680  1.00  0.00           H
ATOM    685  C   PHE A 626      48.750  44.630  58.400  1.00  0.00           C
ATOM    686  O   PHE A 626      48.270  45.520  59.100  1.00  0.00           O
ATOM    687  N   GLY A 627      48.830  43.320  58.820  1.00  0.00           N
ATOM    688  HN  GLY A 627      49.030  42.610  58.150  1.00  0.00           H
ATOM    689  CA  GLY A 627      48.570  43.070  60.270  1.00  0.00           C
ATOM    690  HA1 GLY A 627      48.730  42.010  60.360  1.00  0.00           H
ATOM    691  HA2 GLY A 627      47.620  43.450  60.630  1.00  0.00           H
ATOM    692  C   GLY A 627      49.570  43.690  61.210  1.00  0.00           C
ATOM    693  O   GLY A 627      49.300  43.950  62.390  1.00  0.00           O
ATOM    694  N   GLY A 628      50.830  44.020  60.730  1.00  0.00           N
ATOM    695  HN  GLY A 628      51.000  43.670  59.820  1.00  0.00           H
ATOM    696  CA  GLY A 628      51.820  44.520  61.720  1.00  0.00           C
ATOM    697  HA1 GLY A 628      52.750  44.320  61.230  1.00  0.00           H
ATOM    698  HA2 GLY A 628      51.640  44.080  62.690  1.00  0.00           H
ATOM    699  C   GLY A 628      51.550  46.000  61.890  1.00  0.00           C
ATOM    700  O   GLY A 628      51.370  46.460  63.030  1.00  0.00           O
ATOM    701  N   LEU A 629      51.550  46.720  60.730  1.00  0.00           N
ATOM    702  HN  LEU A 629      51.700  46.270  59.860  1.00  0.00           H
ATOM    703  CA  LEU A 629      51.200  48.160  60.730  1.00  0.00           C
ATOM    704  HA  LEU A 629      51.720  48.560  61.590  1.00  0.00           H
ATOM    705  CB  LEU A 629      51.670  48.780  59.370  1.00  0.00           C
ATOM    706  HB1 LEU A 629      51.220  49.790  59.280  1.00  0.00           H
ATOM    707  HB2 LEU A 629      51.200  48.180  58.560  1.00  0.00           H
ATOM    708  CG  LEU A 629      53.210  48.980  59.170  1.00  0.00           C
ATOM    709  HG  LEU A 629      53.280  49.360  58.130  1.00  0.00           H
ATOM    710  CD1 LEU A 629      53.770  50.210  59.970  1.00  0.00           C
ATOM    711 HD11 LEU A 629      53.160  51.040  59.560  1.00  0.00           H
ATOM    712 HD12 LEU A 629      54.830  50.370  59.690  1.00  0.00           H
ATOM    713 HD13 LEU A 629      53.530  50.140  61.060  1.00  0.00           H
ATOM    714  CD2 LEU A 629      54.100  47.740  59.390  1.00  0.00           C
ATOM    715 HD21 LEU A 629      55.010  47.740  58.750  1.00  0.00           H
ATOM    716 HD22 LEU A 629      53.540  46.790  59.200  1.00  0.00           H
ATOM    717 HD23 LEU A 629      54.270  47.720  60.490  1.00  0.00           H
ATOM    718  C   LEU A 629      49.780  48.520  61.230  1.00  0.00           C
ATOM    719  O   LEU A 629      49.560  49.410  62.050  1.00  0.00           O
ATOM    720  N   LEU A 630      48.710  47.790  60.850  1.00  0.00           N
ATOM    721  HN  LEU A 630      48.900  47.070  60.180  1.00  0.00           H
ATOM    722  CA  LEU A 630      47.340  47.990  61.390  1.00  0.00           C
ATOM    723  HA  LEU A 630      47.100  49.030  61.220  1.00  0.00           H
ATOM    724  CB  LEU A 630      46.310  47.140  60.550  1.00  0.00           C
ATOM    725  HB1 LEU A 630      46.720  46.110  60.690  1.00  0.00           H
ATOM    726  HB2 LEU A 630      46.390  47.300  59.450  1.00  0.00           H
ATOM    727  CG  LEU A 630      44.810  47.170  60.910  1.00  0.00           C
ATOM    728  HG  LEU A 630      44.680  46.610  61.850  1.00  0.00           H
ATOM    729  CD1 LEU A 630      44.290  48.560  61.100  1.00  0.00           C
ATOM    730 HD11 LEU A 630      44.830  49.070  61.930  1.00  0.00           H
ATOM    731 HD12 LEU A 630      43.180  48.620  61.220  1.00  0.00           H
ATOM    732 HD13 LEU A 630      44.440  49.080  60.130  1.00  0.00           H
ATOM    733  CD2 LEU A 630      43.960  46.400  59.860  1.00  0.00           C
ATOM    734 HD21 LEU A 630      42.910  46.510  60.200  1.00  0.00           H
ATOM    735 HD22 LEU A 630      44.170  45.310  59.850  1.00  0.00           H
ATOM    736 HD23 LEU A 630      44.180  46.900  58.910  1.00  0.00           H
ATOM    737  C   LEU A 630      47.170  47.860  62.870  1.00  0.00           C
ATOM    738  O   LEU A 630      46.540  48.650  63.550  1.00  0.00           O
ATOM    739  N   GLY A 631      47.930  46.840  63.430  1.00  0.00           N
ATOM    740  HN  GLY A 631      48.350  46.080  62.930  1.00  0.00           H
ATOM    741  CA  GLY A 631      47.980  46.670  64.890  1.00  0.00           C
ATOM    742  HA1 GLY A 631      48.690  45.890  65.080  1.00  0.00           H
ATOM    743  HA2 GLY A 631      46.990  46.410  65.250  1.00  0.00           H
ATOM    744  C   GLY A 631      48.390  47.890  65.630  1.00  0.00           C
ATOM    745  O   GLY A 631      47.670  48.350  66.530  1.00  0.00           O
ATOM    746  N   GLU A 632      49.480  48.540  65.180  1.00  0.00           N
ATOM    747  HN  GLU A 632      50.100  48.160  64.510  1.00  0.00           H
ATOM    748  CA  GLU A 632      49.900  49.890  65.580  1.00  0.00           C
ATOM    749  HA  GLU A 632      50.020  49.840  66.650  1.00  0.00           H
ATOM    750  CB  GLU A 632      51.170  50.310  64.660  1.00  0.00           C
ATOM    751  HB1 GLU A 632      51.530  51.320  64.950  1.00  0.00           H
ATOM    752  HB2 GLU A 632      50.950  50.340  63.580  1.00  0.00           H
ATOM    753  CG  GLU A 632      52.390  49.340  64.840  1.00  0.00           C
ATOM    754  HG1 GLU A 632      53.310  49.750  64.370  1.00  0.00           H
ATOM    755  HG2 GLU A 632      52.220  48.300  64.490  1.00  0.00           H
ATOM    756  CD  GLU A 632      52.860  49.200  66.290  1.00  0.00           C
ATOM    757  OE1 GLU A 632      53.580  50.100  66.840  1.00  0.00           O
ATOM    758  OE2 GLU A 632      52.430  48.210  66.880  1.00  0.00           O
ATOM    759  C   GLU A 632      48.840  50.970  65.600  1.00  0.00           C
ATOM    760  O   GLU A 632      48.520  51.610  66.600  1.00  0.00           O
ATOM    761  N   ALA A 633      48.370  51.160  64.310  1.00  0.00           N
ATOM    762  HN  ALA A 633      48.560  50.460  63.630  1.00  0.00           H
ATOM    763  CA  ALA A 633      47.730  52.290  63.840  1.00  0.00           C
ATOM    764  HA  ALA A 633      48.360  53.100  64.160  1.00  0.00           H
ATOM    765  CB  ALA A 633      47.650  52.250  62.340  1.00  0.00           C
ATOM    766  HB1 ALA A 633      47.210  53.210  61.970  1.00  0.00           H
ATOM    767  HB2 ALA A 633      47.230  51.320  61.910  1.00  0.00           H
ATOM    768  HB3 ALA A 633      48.680  52.310  61.940  1.00  0.00           H
ATOM    769  C   ALA A 633      46.350  52.480  64.450  1.00  0.00           C
ATOM    770  O   ALA A 633      45.900  53.590  64.480  1.00  0.00           O
ATOM    771  N   THR A 634      45.680  51.340  64.880  1.00  0.00           N
ATOM    772  HN  THR A 634      46.120  50.460  64.780  1.00  0.00           H
ATOM    773  CA  THR A 634      44.480  51.410  65.690  1.00  0.00           C
ATOM    774  HA  THR A 634      44.190  52.430  65.890  1.00  0.00           H
ATOM    775  CB  THR A 634      43.190  50.920  64.970  1.00  0.00           C
ATOM    776  HB  THR A 634      42.290  51.320  65.490  1.00  0.00           H
ATOM    777  OG1 THR A 634      43.020  49.500  64.950  1.00  0.00           O
ATOM    778  HG1 THR A 634      42.490  49.330  64.170  1.00  0.00           H
ATOM    779  CG2 THR A 634      43.320  51.340  63.550  1.00  0.00           C
ATOM    780 HG21 THR A 634      44.050  50.680  63.020  1.00  0.00           H
ATOM    781 HG22 THR A 634      43.680  52.390  63.540  1.00  0.00           H
ATOM    782 HG23 THR A 634      42.380  51.380  62.970  1.00  0.00           H
ATOM    783  C   THR A 634      44.710  50.720  67.070  1.00  0.00           C
ATOM    784  O   THR A 634      43.740  50.320  67.780  1.00  0.00           O
ATOM    785  N   GLU A 635      45.980  50.660  67.470  1.00  0.00           N
ATOM    786  HN  GLU A 635      46.770  51.000  66.980  1.00  0.00           H
ATOM    787  CA  GLU A 635      46.320  50.340  68.810  1.00  0.00           C
ATOM    788  HA  GLU A 635      47.390  50.310  68.750  1.00  0.00           H
ATOM    789  CB  GLU A 635      46.240  51.540  69.840  1.00  0.00           C
ATOM    790  HB1 GLU A 635      46.330  51.140  70.880  1.00  0.00           H
ATOM    791  HB2 GLU A 635      45.250  52.010  69.650  1.00  0.00           H
ATOM    792  CG  GLU A 635      47.420  52.550  69.810  1.00  0.00           C
ATOM    793  HG1 GLU A 635      47.630  52.960  68.800  1.00  0.00           H
ATOM    794  HG2 GLU A 635      48.390  52.180  70.210  1.00  0.00           H
ATOM    795  CD  GLU A 635      47.030  53.780  70.640  1.00  0.00           C
ATOM    796  OE1 GLU A 635      47.640  53.930  71.700  1.00  0.00           O
ATOM    797  OE2 GLU A 635      46.130  54.520  70.330  1.00  0.00           O
ATOM    798  C   GLU A 635      45.840  49.070  69.540  1.00  0.00           C
ATOM    799  O   GLU A 635      45.230  49.120  70.600  1.00  0.00           O
ATOM    800  N   GLY A 636      46.210  47.960  68.920  1.00  0.00           N
ATOM    801  HN  GLY A 636      46.780  48.020  68.100  1.00  0.00           H
ATOM    802  CA  GLY A 636      46.060  46.630  69.470  1.00  0.00           C
ATOM    803  HA1 GLY A 636      46.090  46.590  70.550  1.00  0.00           H
ATOM    804  HA2 GLY A 636      46.810  46.030  68.970  1.00  0.00           H
ATOM    805  C   GLY A 636      44.730  46.110  69.170  1.00  0.00           C
ATOM    806  O   GLY A 636      44.040  45.560  70.120  1.00  0.00           O
ATOM    807  N   ARG A 637      44.150  46.190  67.990  1.00  0.00           N
ATOM    808  HN  ARG A 637      44.610  46.740  67.300  1.00  0.00           H
ATOM    809  CA  ARG A 637      42.910  45.500  67.630  1.00  0.00           C
ATOM    810  HA  ARG A 637      42.480  45.000  68.490  1.00  0.00           H
ATOM    811  CB  ARG A 637      41.720  46.470  67.270  1.00  0.00           C
ATOM    812  HB1 ARG A 637      40.900  45.870  66.820  1.00  0.00           H
ATOM    813  HB2 ARG A 637      42.070  47.130  66.450  1.00  0.00           H
ATOM    814  CG  ARG A 637      41.170  47.170  68.480  1.00  0.00           C
ATOM    815  HG1 ARG A 637      41.290  46.490  69.350  1.00  0.00           H
ATOM    816  HG2 ARG A 637      40.080  47.370  68.360  1.00  0.00           H
ATOM    817  CD  ARG A 637      41.850  48.460  68.800  1.00  0.00           C
ATOM    818  HD1 ARG A 637      41.890  49.150  67.930  1.00  0.00           H
ATOM    819  HD2 ARG A 637      42.880  48.230  69.170  1.00  0.00           H
ATOM    820  NE  ARG A 637      41.090  49.000  70.000  1.00  0.00           N
ATOM    821  HE  ARG A 637      40.180  48.800  70.330  1.00  0.00           H
ATOM    822  CZ  ARG A 637      41.510  50.120  70.530  1.00  0.00           C
ATOM    823  NH1 ARG A 637      40.770  50.610  71.480  1.00  0.00           N
ATOM    824 HH11 ARG A 637      40.050  50.000  71.820  1.00  0.00           H
ATOM    825 HH12 ARG A 637      41.060  51.460  71.920  1.00  0.00           H
ATOM    826  NH2 ARG A 637      42.560  50.810  70.220  1.00  0.00           N
ATOM    827 HH21 ARG A 637      43.110  50.610  69.410  1.00  0.00           H
ATOM    828 HH22 ARG A 637      42.510  51.720  70.630  1.00  0.00           H
ATOM    829  C   ARG A 637      43.110  44.380  66.600  1.00  0.00           C
ATOM    830  O   ARG A 637      42.240  43.520  66.440  1.00  0.00           O
ATOM    831  N   ILE A 638      44.230  44.350  65.860  1.00  0.00           N
ATOM    832  HN  ILE A 638      44.990  44.970  66.050  1.00  0.00           H
ATOM    833  CA  ILE A 638      44.510  43.500  64.690  1.00  0.00           C
ATOM    834  HA  ILE A 638      43.960  42.580  64.710  1.00  0.00           H
ATOM    835  CB  ILE A 638      44.220  44.230  63.300  1.00  0.00           C
ATOM    836  HB  ILE A 638      44.820  45.160  63.290  1.00  0.00           H
ATOM    837  CG2 ILE A 638      44.750  43.390  62.150  1.00  0.00           C
ATOM    838 HG21 ILE A 638      45.860  43.430  62.220  1.00  0.00           H
ATOM    839 HG22 ILE A 638      44.490  43.790  61.150  1.00  0.00           H
ATOM    840 HG23 ILE A 638      44.490  42.310  62.130  1.00  0.00           H
ATOM    841  CG1 ILE A 638      42.770  44.660  63.030  1.00  0.00           C
ATOM    842 HG11 ILE A 638      42.730  45.220  62.070  1.00  0.00           H
ATOM    843 HG12 ILE A 638      42.410  45.460  63.710  1.00  0.00           H
ATOM    844  CD  ILE A 638      41.700  43.520  63.050  1.00  0.00           C
ATOM    845  HD1 ILE A 638      40.700  43.910  62.740  1.00  0.00           H
ATOM    846  HD2 ILE A 638      41.600  43.120  64.080  1.00  0.00           H
ATOM    847  HD3 ILE A 638      41.940  42.750  62.280  1.00  0.00           H
ATOM    848  C   ILE A 638      46.000  43.050  64.770  1.00  0.00           C
ATOM    849  O   ILE A 638      46.800  43.820  65.280  1.00  0.00           O
ATOM    850  N   SER A 639      46.460  41.790  64.460  1.00  0.00           N
ATOM    851  HN  SER A 639      45.810  41.050  64.300  1.00  0.00           H
ATOM    852  CA  SER A 639      47.860  41.590  64.080  1.00  0.00           C
ATOM    853  HA  SER A 639      48.290  42.550  63.800  1.00  0.00           H
ATOM    854  CB  SER A 639      48.650  41.030  65.340  1.00  0.00           C
ATOM    855  HB1 SER A 639      48.260  40.000  65.480  1.00  0.00           H
ATOM    856  HB2 SER A 639      48.330  41.720  66.160  1.00  0.00           H
ATOM    857  OG  SER A 639      50.050  41.020  65.150  1.00  0.00           O
ATOM    858  HG1 SER A 639      50.470  40.600  65.900  1.00  0.00           H
ATOM    859  C   SER A 639      47.970  40.670  62.960  1.00  0.00           C
ATOM    860  O   SER A 639      47.050  40.470  62.120  1.00  0.00           O
ATOM    861  N   ALA A 640      49.120  39.970  62.820  1.00  0.00           N
ATOM    862  HN  ALA A 640      49.670  40.160  63.640  1.00  0.00           H
ATOM    863  CA  ALA A 640      49.450  39.410  61.560  1.00  0.00           C
ATOM    864  HA  ALA A 640      49.270  40.120  60.760  1.00  0.00           H
ATOM    865  CB  ALA A 640      50.950  39.330  61.390  1.00  0.00           C
ATOM    866  HB1 ALA A 640      51.330  38.740  62.250  1.00  0.00           H
ATOM    867  HB2 ALA A 640      51.510  40.290  61.520  1.00  0.00           H
ATOM    868  HB3 ALA A 640      51.280  38.920  60.410  1.00  0.00           H
ATOM    869  C   ALA A 640      48.740  38.060  61.190  1.00  0.00           C
ATOM    870  O   ALA A 640      48.590  37.800  60.000  1.00  0.00           O
ATOM    871  N   ILE A 641      48.200  37.330  62.260  1.00  0.00           N
ATOM    872  HN  ILE A 641      48.280  37.660  63.200  1.00  0.00           H
ATOM    873  CA  ILE A 641      47.530  36.050  62.010  1.00  0.00           C
ATOM    874  HA  ILE A 641      47.950  35.530  61.160  1.00  0.00           H
ATOM    875  CB  ILE A 641      47.710  35.140  63.230  1.00  0.00           C
ATOM    876  HB  ILE A 641      47.420  35.660  64.160  1.00  0.00           H
ATOM    877  CG2 ILE A 641      46.950  33.790  63.040  1.00  0.00           C
ATOM    878 HG21 ILE A 641      45.860  34.040  63.040  1.00  0.00           H
ATOM    879 HG22 ILE A 641      47.090  33.090  63.900  1.00  0.00           H
ATOM    880 HG23 ILE A 641      47.320  33.320  62.100  1.00  0.00           H
ATOM    881  CG1 ILE A 641      49.160  34.810  63.560  1.00  0.00           C
ATOM    882 HG11 ILE A 641      49.200  34.030  64.350  1.00  0.00           H
ATOM    883 HG12 ILE A 641      49.560  35.740  64.010  1.00  0.00           H
ATOM    884  CD  ILE A 641      50.040  34.370  62.360  1.00  0.00           C
ATOM    885  HD1 ILE A 641      50.020  35.130  61.560  1.00  0.00           H
ATOM    886  HD2 ILE A 641      49.760  33.380  61.940  1.00  0.00           H
ATOM    887  HD3 ILE A 641      51.040  34.110  62.770  1.00  0.00           H
ATOM    888  C   ILE A 641      46.130  36.260  61.590  1.00  0.00           C
ATOM    889  O   ILE A 641      45.620  35.720  60.580  1.00  0.00           O
ATOM    890  N   GLU A 642      45.540  37.310  62.260  1.00  0.00           N
ATOM    891  HN  GLU A 642      45.980  37.580  63.120  1.00  0.00           H
ATOM    892  CA  GLU A 642      44.280  37.870  61.860  1.00  0.00           C
ATOM    893  HA  GLU A 642      43.520  37.090  61.770  1.00  0.00           H
ATOM    894  CB  GLU A 642      43.830  38.940  62.820  1.00  0.00           C
ATOM    895  HB1 GLU A 642      43.090  39.610  62.340  1.00  0.00           H
ATOM    896  HB2 GLU A 642      44.720  39.570  63.100  1.00  0.00           H
ATOM    897  CG  GLU A 642      43.130  38.190  64.010  1.00  0.00           C
ATOM    898  HG1 GLU A 642      43.750  37.290  64.160  1.00  0.00           H
ATOM    899  HG2 GLU A 642      42.150  37.690  63.760  1.00  0.00           H
ATOM    900  CD  GLU A 642      43.050  39.020  65.270  1.00  0.00           C
ATOM    901  OE1 GLU A 642      41.960  39.110  65.880  1.00  0.00           O
ATOM    902  OE2 GLU A 642      44.130  39.440  65.730  1.00  0.00           O
ATOM    903  C   GLU A 642      44.280  38.470  60.510  1.00  0.00           C
ATOM    904  O   GLU A 642      43.280  38.410  59.820  1.00  0.00           O
ATOM    905  N   SER A 643      45.420  39.020  60.070  1.00  0.00           N
ATOM    906  HN  SER A 643      46.160  39.110  60.740  1.00  0.00           H
ATOM    907  CA  SER A 643      45.620  39.420  58.690  1.00  0.00           C
ATOM    908  HA  SER A 643      44.750  39.970  58.370  1.00  0.00           H
ATOM    909  CB  SER A 643      46.900  40.240  58.620  1.00  0.00           C
ATOM    910  HB1 SER A 643      47.870  39.720  58.510  1.00  0.00           H
ATOM    911  HB2 SER A 643      46.980  40.950  59.480  1.00  0.00           H
ATOM    912  OG  SER A 643      46.830  41.040  57.430  1.00  0.00           O
ATOM    913  HG1 SER A 643      47.740  41.270  57.200  1.00  0.00           H
ATOM    914  C   SER A 643      45.750  38.310  57.670  1.00  0.00           C
ATOM    915  O   SER A 643      45.180  38.340  56.600  1.00  0.00           O
ATOM    916  N   LEU A 644      46.400  37.210  58.010  1.00  0.00           N
ATOM    917  HN  LEU A 644      47.040  37.220  58.780  1.00  0.00           H
ATOM    918  CA  LEU A 644      46.380  35.930  57.260  1.00  0.00           C
ATOM    919  HA  LEU A 644      46.630  36.350  56.300  1.00  0.00           H
ATOM    920  CB  LEU A 644      47.470  34.940  57.620  1.00  0.00           C
ATOM    921  HB1 LEU A 644      47.470  33.950  57.110  1.00  0.00           H
ATOM    922  HB2 LEU A 644      47.330  34.760  58.700  1.00  0.00           H
ATOM    923  CG  LEU A 644      48.970  35.400  57.460  1.00  0.00           C
ATOM    924  HG  LEU A 644      49.150  36.430  57.840  1.00  0.00           H
ATOM    925  CD1 LEU A 644      49.930  34.350  58.040  1.00  0.00           C
ATOM    926 HD11 LEU A 644      49.720  34.080  59.090  1.00  0.00           H
ATOM    927 HD12 LEU A 644      50.960  34.750  57.990  1.00  0.00           H
ATOM    928 HD13 LEU A 644      50.080  33.410  57.460  1.00  0.00           H
ATOM    929  CD2 LEU A 644      49.320  35.410  55.960  1.00  0.00           C
ATOM    930 HD21 LEU A 644      48.960  34.470  55.500  1.00  0.00           H
ATOM    931 HD22 LEU A 644      50.430  35.390  55.870  1.00  0.00           H
ATOM    932 HD23 LEU A 644      48.920  36.260  55.350  1.00  0.00           H
ATOM    933  C   LEU A 644      45.060  35.200  57.060  1.00  0.00           C
ATOM    934  O   LEU A 644      44.640  34.710  55.980  1.00  0.00           O
ATOM    935  N   PHE A 645      44.350  35.140  58.180  1.00  0.00           N
ATOM    936  HN  PHE A 645      44.700  35.460  59.060  1.00  0.00           H
ATOM    937  CA  PHE A 645      43.000  34.630  58.340  1.00  0.00           C
ATOM    938  HA  PHE A 645      42.880  33.630  57.970  1.00  0.00           H
ATOM    939  CB  PHE A 645      42.520  34.600  59.850  1.00  0.00           C
ATOM    940  HB1 PHE A 645      42.520  35.650  60.220  1.00  0.00           H
ATOM    941  HB2 PHE A 645      43.280  33.990  60.400  1.00  0.00           H
ATOM    942  CG  PHE A 645      41.130  34.060  60.120  1.00  0.00           C
ATOM    943  CD1 PHE A 645      40.370  33.260  59.260  1.00  0.00           C
ATOM    944  HD1 PHE A 645      40.860  32.850  58.390  1.00  0.00           H
ATOM    945  CE1 PHE A 645      39.010  32.970  59.650  1.00  0.00           C
ATOM    946  HE1 PHE A 645      38.370  32.400  59.000  1.00  0.00           H
ATOM    947  CZ  PHE A 645      38.380  33.670  60.720  1.00  0.00           C
ATOM    948  HZ  PHE A 645      37.330  33.510  60.900  1.00  0.00           H
ATOM    949  CD2 PHE A 645      40.540  34.590  61.300  1.00  0.00           C
ATOM    950  HD2 PHE A 645      41.200  35.160  61.930  1.00  0.00           H
ATOM    951  CE2 PHE A 645      39.180  34.520  61.570  1.00  0.00           C
ATOM    952  HE2 PHE A 645      38.730  34.940  62.450  1.00  0.00           H
ATOM    953  C   PHE A 645      41.990  35.420  57.550  1.00  0.00           C
ATOM    954  O   PHE A 645      41.270  34.850  56.750  1.00  0.00           O
ATOM    955  N   GLY A 646      41.950  36.780  57.660  1.00  0.00           N
ATOM    956  HN  GLY A 646      42.610  37.240  58.270  1.00  0.00           H
ATOM    957  CA  GLY A 646      41.130  37.670  56.870  1.00  0.00           C
ATOM    958  HA1 GLY A 646      41.380  38.680  57.160  1.00  0.00           H
ATOM    959  HA2 GLY A 646      40.080  37.440  56.980  1.00  0.00           H
ATOM    960  C   GLY A 646      41.380  37.460  55.410  1.00  0.00           C
ATOM    961  O   GLY A 646      40.480  37.350  54.600  1.00  0.00           O
ATOM    962  N   ALA A 647      42.670  37.380  55.020  1.00  0.00           N
ATOM    963  HN  ALA A 647      43.490  37.570  55.570  1.00  0.00           H
ATOM    964  CA  ALA A 647      42.950  37.270  53.670  1.00  0.00           C
ATOM    965  HA  ALA A 647      42.460  38.070  53.150  1.00  0.00           H
ATOM    966  CB  ALA A 647      44.490  37.430  53.460  1.00  0.00           C
ATOM    967  HB1 ALA A 647      45.070  36.600  53.900  1.00  0.00           H
ATOM    968  HB2 ALA A 647      44.680  38.340  54.060  1.00  0.00           H
ATOM    969  HB3 ALA A 647      44.730  37.670  52.400  1.00  0.00           H
ATOM    970  C   ALA A 647      42.570  35.920  53.120  1.00  0.00           C
ATOM    971  O   ALA A 647      42.000  35.890  52.050  1.00  0.00           O
ATOM    972  N   SER A 648      42.980  34.820  53.700  1.00  0.00           N
ATOM    973  HN  SER A 648      43.480  34.930  54.560  1.00  0.00           H
ATOM    974  CA  SER A 648      42.470  33.500  53.340  1.00  0.00           C
ATOM    975  HA  SER A 648      42.760  33.350  52.310  1.00  0.00           H
ATOM    976  CB  SER A 648      43.140  32.360  54.150  1.00  0.00           C
ATOM    977  HB1 SER A 648      44.230  32.530  53.960  1.00  0.00           H
ATOM    978  HB2 SER A 648      42.750  31.380  53.830  1.00  0.00           H
ATOM    979  OG  SER A 648      42.930  32.510  55.530  1.00  0.00           O
ATOM    980  HG1 SER A 648      43.620  33.090  55.870  1.00  0.00           H
ATOM    981  C   SER A 648      40.960  33.230  53.460  1.00  0.00           C
ATOM    982  O   SER A 648      40.390  32.670  52.530  1.00  0.00           O
ATOM    983  N   LEU A 649      40.270  33.720  54.480  1.00  0.00           N
ATOM    984  HN  LEU A 649      40.860  33.980  55.240  1.00  0.00           H
ATOM    985  CA  LEU A 649      38.780  33.570  54.610  1.00  0.00           C
ATOM    986  HA  LEU A 649      38.480  32.530  54.530  1.00  0.00           H
ATOM    987  CB  LEU A 649      38.370  34.100  55.980  1.00  0.00           C
ATOM    988  HB1 LEU A 649      38.760  35.130  56.120  1.00  0.00           H
ATOM    989  HB2 LEU A 649      38.910  33.590  56.800  1.00  0.00           H
ATOM    990  CG  LEU A 649      36.840  34.090  56.260  1.00  0.00           C
ATOM    991  HG  LEU A 649      36.240  34.410  55.380  1.00  0.00           H
ATOM    992  CD1 LEU A 649      36.310  32.650  56.410  1.00  0.00           C
ATOM    993 HD11 LEU A 649      36.550  32.070  55.490  1.00  0.00           H
ATOM    994 HD12 LEU A 649      35.230  32.440  56.550  1.00  0.00           H
ATOM    995 HD13 LEU A 649      36.640  32.130  57.330  1.00  0.00           H
ATOM    996  CD2 LEU A 649      36.510  34.900  57.450  1.00  0.00           C
ATOM    997 HD21 LEU A 649      35.420  35.090  57.600  1.00  0.00           H
ATOM    998 HD22 LEU A 649      36.870  35.960  57.520  1.00  0.00           H
ATOM    999 HD23 LEU A 649      36.910  34.380  58.340  1.00  0.00           H
ATOM   1000  C   LEU A 649      38.050  34.280  53.540  1.00  0.00           C
ATOM   1001  O   LEU A 649      37.150  33.690  53.010  1.00  0.00           O
ATOM   1002  N   THR A 650      38.470  35.470  53.190  1.00  0.00           N
ATOM   1003  HN  THR A 650      39.250  35.850  53.680  1.00  0.00           H
ATOM   1004  CA  THR A 650      38.080  36.240  52.000  1.00  0.00           C
ATOM   1005  HA  THR A 650      37.010  36.380  52.000  1.00  0.00           H
ATOM   1006  CB  THR A 650      38.750  37.570  51.960  1.00  0.00           C
ATOM   1007  HB  THR A 650      39.810  37.450  51.660  1.00  0.00           H
ATOM   1008  OG1 THR A 650      38.570  38.340  53.170  1.00  0.00           O
ATOM   1009  HG1 THR A 650      39.320  38.040  53.690  1.00  0.00           H
ATOM   1010  CG2 THR A 650      38.080  38.540  50.870  1.00  0.00           C
ATOM   1011 HG21 THR A 650      37.060  38.760  51.220  1.00  0.00           H
ATOM   1012 HG22 THR A 650      37.900  38.160  49.840  1.00  0.00           H
ATOM   1013 HG23 THR A 650      38.700  39.450  50.680  1.00  0.00           H
ATOM   1014  C   THR A 650      38.370  35.550  50.690  1.00  0.00           C
ATOM   1015  O   THR A 650      37.530  35.350  49.830  1.00  0.00           O
ATOM   1016  N   GLY A 651      39.600  34.970  50.520  1.00  0.00           N
ATOM   1017  HN  GLY A 651      40.230  35.070  51.280  1.00  0.00           H
ATOM   1018  CA  GLY A 651      40.090  34.440  49.230  1.00  0.00           C
ATOM   1019  HA1 GLY A 651      41.160  34.270  49.310  1.00  0.00           H
ATOM   1020  HA2 GLY A 651      39.780  35.150  48.470  1.00  0.00           H
ATOM   1021  C   GLY A 651      39.480  33.210  48.960  1.00  0.00           C
ATOM   1022  O   GLY A 651      39.310  32.900  47.740  1.00  0.00           O
ATOM   1023  N   ILE A 652      39.050  32.410  49.910  1.00  0.00           N
ATOM   1024  HN  ILE A 652      39.320  32.640  50.840  1.00  0.00           H
ATOM   1025  CA  ILE A 652      38.610  31.050  49.660  1.00  0.00           C
ATOM   1026  HA  ILE A 652      39.220  30.750  48.830  1.00  0.00           H
ATOM   1027  CB  ILE A 652      38.930  30.100  50.710  1.00  0.00           C
ATOM   1028  HB  ILE A 652      38.570  30.420  51.710  1.00  0.00           H
ATOM   1029  CG2 ILE A 652      38.220  28.750  50.340  1.00  0.00           C
ATOM   1030 HG21 ILE A 652      38.550  27.900  50.960  1.00  0.00           H
ATOM   1031 HG22 ILE A 652      38.460  28.580  49.270  1.00  0.00           H
ATOM   1032 HG23 ILE A 652      37.110  28.740  50.410  1.00  0.00           H
ATOM   1033  CG1 ILE A 652      40.390  29.890  50.790  1.00  0.00           C
ATOM   1034 HG11 ILE A 652      40.840  30.910  50.900  1.00  0.00           H
ATOM   1035 HG12 ILE A 652      40.780  29.360  49.910  1.00  0.00           H
ATOM   1036  CD  ILE A 652      40.830  29.130  52.050  1.00  0.00           C
ATOM   1037  HD1 ILE A 652      40.460  29.690  52.930  1.00  0.00           H
ATOM   1038  HD2 ILE A 652      41.930  29.180  52.170  1.00  0.00           H
ATOM   1039  HD3 ILE A 652      40.450  28.100  52.170  1.00  0.00           H
ATOM   1040  C   ILE A 652      37.250  31.040  49.090  1.00  0.00           C
ATOM   1041  O   ILE A 652      37.010  30.420  48.000  1.00  0.00           O
ATOM   1042  N   ALA A 653      36.270  31.670  49.740  1.00  0.00           N
ATOM   1043  HN  ALA A 653      36.420  32.180  50.580  1.00  0.00           H
ATOM   1044  CA  ALA A 653      34.970  31.960  49.080  1.00  0.00           C
ATOM   1045  HA  ALA A 653      34.570  30.950  49.080  1.00  0.00           H
ATOM   1046  CB  ALA A 653      34.100  32.880  49.980  1.00  0.00           C
ATOM   1047  HB1 ALA A 653      34.500  33.910  49.940  1.00  0.00           H
ATOM   1048  HB2 ALA A 653      34.190  32.330  50.940  1.00  0.00           H
ATOM   1049  HB3 ALA A 653      33.010  32.950  49.750  1.00  0.00           H
ATOM   1050  C   ALA A 653      35.020  32.580  47.650  1.00  0.00           C
ATOM   1051  O   ALA A 653      34.470  32.120  46.660  1.00  0.00           O
ATOM   1052  N   TYR A 654      35.760  33.720  47.570  1.00  0.00           N
ATOM   1053  HN  TYR A 654      36.230  34.130  48.360  1.00  0.00           H
ATOM   1054  CA  TYR A 654      35.930  34.510  46.340  1.00  0.00           C
ATOM   1055  HA  TYR A 654      34.970  34.890  46.020  1.00  0.00           H
ATOM   1056  CB  TYR A 654      36.790  35.750  46.720  1.00  0.00           C
ATOM   1057  HB1 TYR A 654      37.620  35.260  47.270  1.00  0.00           H
ATOM   1058  HB2 TYR A 654      36.210  36.350  47.450  1.00  0.00           H
ATOM   1059  CG  TYR A 654      37.310  36.630  45.580  1.00  0.00           C
ATOM   1060  CD1 TYR A 654      38.460  36.420  44.800  1.00  0.00           C
ATOM   1061  HD1 TYR A 654      38.990  35.510  45.000  1.00  0.00           H
ATOM   1062  CE1 TYR A 654      38.920  37.290  43.770  1.00  0.00           C
ATOM   1063  HE1 TYR A 654      39.880  37.060  43.320  1.00  0.00           H
ATOM   1064  CZ  TYR A 654      38.160  38.380  43.550  1.00  0.00           C
ATOM   1065  OH  TYR A 654      38.490  39.200  42.420  1.00  0.00           O
ATOM   1066  HH  TYR A 654      38.850  38.600  41.760  1.00  0.00           H
ATOM   1067  CD2 TYR A 654      36.620  37.730  45.220  1.00  0.00           C
ATOM   1068  HD2 TYR A 654      35.720  38.030  45.750  1.00  0.00           H
ATOM   1069  CE2 TYR A 654      37.030  38.640  44.240  1.00  0.00           C
ATOM   1070  HE2 TYR A 654      36.440  39.480  43.910  1.00  0.00           H
ATOM   1071  C   TYR A 654      36.520  33.740  45.180  1.00  0.00           C
ATOM   1072  O   TYR A 654      36.030  33.900  44.090  1.00  0.00           O
ATOM   1073  N   SER A 655      37.610  32.900  45.440  1.00  0.00           N
ATOM   1074  HN  SER A 655      38.010  32.910  46.350  1.00  0.00           H
ATOM   1075  CA  SER A 655      38.330  32.050  44.430  1.00  0.00           C
ATOM   1076  HA  SER A 655      38.390  32.650  43.530  1.00  0.00           H
ATOM   1077  CB  SER A 655      39.780  31.810  44.700  1.00  0.00           C
ATOM   1078  HB1 SER A 655      40.300  32.780  44.840  1.00  0.00           H
ATOM   1079  HB2 SER A 655      40.210  31.250  43.840  1.00  0.00           H
ATOM   1080  OG  SER A 655      40.070  30.960  45.840  1.00  0.00           O
ATOM   1081  HG1 SER A 655      39.710  31.380  46.630  1.00  0.00           H
ATOM   1082  C   SER A 655      37.680  30.730  44.110  1.00  0.00           C
ATOM   1083  O   SER A 655      37.770  30.150  43.030  1.00  0.00           O
ATOM   1084  N   LEU A 656      36.890  30.290  45.110  1.00  0.00           N
ATOM   1085  HN  LEU A 656      36.990  30.720  46.010  1.00  0.00           H
ATOM   1086  CA  LEU A 656      35.930  29.150  44.930  1.00  0.00           C
ATOM   1087  HA  LEU A 656      36.510  28.340  44.530  1.00  0.00           H
ATOM   1088  CB  LEU A 656      35.380  28.690  46.290  1.00  0.00           C
ATOM   1089  HB1 LEU A 656      35.020  29.510  46.940  1.00  0.00           H
ATOM   1090  HB2 LEU A 656      36.310  28.350  46.800  1.00  0.00           H
ATOM   1091  CG  LEU A 656      34.300  27.530  46.280  1.00  0.00           C
ATOM   1092  HG  LEU A 656      33.490  27.860  45.590  1.00  0.00           H
ATOM   1093  CD1 LEU A 656      34.860  26.270  45.620  1.00  0.00           C
ATOM   1094 HD11 LEU A 656      34.020  25.550  45.530  1.00  0.00           H
ATOM   1095 HD12 LEU A 656      35.700  25.940  46.270  1.00  0.00           H
ATOM   1096 HD13 LEU A 656      35.290  26.470  44.620  1.00  0.00           H
ATOM   1097  CD2 LEU A 656      33.780  27.260  47.680  1.00  0.00           C
ATOM   1098 HD21 LEU A 656      34.530  26.840  48.380  1.00  0.00           H
ATOM   1099 HD22 LEU A 656      33.020  26.470  47.600  1.00  0.00           H
ATOM   1100 HD23 LEU A 656      33.320  28.180  48.100  1.00  0.00           H
ATOM   1101  C   LEU A 656      34.750  29.480  43.970  1.00  0.00           C
ATOM   1102  O   LEU A 656      34.580  28.750  42.990  1.00  0.00           O
ATOM   1103  N   PHE A 657      34.010  30.630  44.130  1.00  0.00           N
ATOM   1104  HN  PHE A 657      34.090  31.180  44.950  1.00  0.00           H
ATOM   1105  CA  PHE A 657      33.060  31.110  43.170  1.00  0.00           C
ATOM   1106  HA  PHE A 657      32.670  30.370  42.500  1.00  0.00           H
ATOM   1107  CB  PHE A 657      31.890  31.490  44.000  1.00  0.00           C
ATOM   1108  HB1 PHE A 657      31.110  31.880  43.310  1.00  0.00           H
ATOM   1109  HB2 PHE A 657      32.160  32.240  44.780  1.00  0.00           H
ATOM   1110  CG  PHE A 657      31.240  30.340  44.880  1.00  0.00           C
ATOM   1111  CD1 PHE A 657      30.670  29.140  44.350  1.00  0.00           C
ATOM   1112  HD1 PHE A 657      30.670  29.130  43.270  1.00  0.00           H
ATOM   1113  CE1 PHE A 657      30.280  28.030  45.130  1.00  0.00           C
ATOM   1114  HE1 PHE A 657      30.030  27.130  44.610  1.00  0.00           H
ATOM   1115  CZ  PHE A 657      30.350  28.100  46.560  1.00  0.00           C
ATOM   1116  HZ  PHE A 657      30.130  27.210  47.120  1.00  0.00           H
ATOM   1117  CD2 PHE A 657      31.280  30.370  46.280  1.00  0.00           C
ATOM   1118  HD2 PHE A 657      31.700  31.200  46.830  1.00  0.00           H
ATOM   1119  CE2 PHE A 657      30.850  29.280  47.080  1.00  0.00           C
ATOM   1120  HE2 PHE A 657      30.950  29.290  48.160  1.00  0.00           H
ATOM   1121  C   PHE A 657      33.690  32.130  42.230  1.00  0.00           C
ATOM   1122  O   PHE A 657      33.110  33.180  42.020  1.00  0.00           O
ATOM   1123  N   ALA A 658      34.860  31.810  41.630  1.00  0.00           N
ATOM   1124  HN  ALA A 658      35.310  30.970  41.920  1.00  0.00           H
ATOM   1125  CA  ALA A 658      35.570  32.660  40.710  1.00  0.00           C
ATOM   1126  HA  ALA A 658      35.950  33.440  41.350  1.00  0.00           H
ATOM   1127  CB  ALA A 658      36.710  31.880  40.050  1.00  0.00           C
ATOM   1128  HB1 ALA A 658      36.260  31.090  39.420  1.00  0.00           H
ATOM   1129  HB2 ALA A 658      37.380  31.410  40.800  1.00  0.00           H
ATOM   1130  HB3 ALA A 658      37.190  32.660  39.400  1.00  0.00           H
ATOM   1131  C   ALA A 658      34.720  33.340  39.580  1.00  0.00           C
ATOM   1132  O   ALA A 658      33.970  32.640  38.870  1.00  0.00           O
ATOM   1133  N   GLY A 659      34.830  34.670  39.490  1.00  0.00           N
ATOM   1134  HN  GLY A 659      35.280  35.220  40.190  1.00  0.00           H
ATOM   1135  CA  GLY A 659      34.130  35.450  38.410  1.00  0.00           C
ATOM   1136  HA1 GLY A 659      33.830  36.390  38.850  1.00  0.00           H
ATOM   1137  HA2 GLY A 659      33.290  34.970  37.950  1.00  0.00           H
ATOM   1138  C   GLY A 659      35.160  35.790  37.440  1.00  0.00           C
ATOM   1139  O   GLY A 659      34.920  35.600  36.270  1.00  0.00           O
ATOM   1140  N   GLN A 660      36.400  36.060  37.850  1.00  0.00           N
ATOM   1141  HN  GLN A 660      36.520  36.090  38.840  1.00  0.00           H
ATOM   1142  CA  GLN A 660      37.580  36.090  37.050  1.00  0.00           C
ATOM   1143  HA  GLN A 660      37.420  35.880  36.000  1.00  0.00           H
ATOM   1144  CB  GLN A 660      38.140  37.520  37.030  1.00  0.00           C
ATOM   1145  HB1 GLN A 660      39.090  37.470  36.440  1.00  0.00           H
ATOM   1146  HB2 GLN A 660      38.360  37.850  38.060  1.00  0.00           H
ATOM   1147  CG  GLN A 660      37.340  38.630  36.380  1.00  0.00           C
ATOM   1148  HG1 GLN A 660      37.860  39.610  36.380  1.00  0.00           H
ATOM   1149  HG2 GLN A 660      36.470  38.830  37.060  1.00  0.00           H
ATOM   1150  CD  GLN A 660      37.000  38.310  34.930  1.00  0.00           C
ATOM   1151  OE1 GLN A 660      37.700  37.630  34.170  1.00  0.00           O
ATOM   1152  NE2 GLN A 660      35.870  38.930  34.480  1.00  0.00           N
ATOM   1153 HE21 GLN A 660      35.620  38.850  33.520  1.00  0.00           H
ATOM   1154 HE22 GLN A 660      35.270  39.500  35.060  1.00  0.00           H
ATOM   1155  C   GLN A 660      38.620  35.180  37.660  1.00  0.00           C
ATOM   1156  O   GLN A 660      39.340  35.590  38.580  1.00  0.00           O
ATOM   1157  N   PRO A 661      38.700  33.980  37.160  1.00  0.00           N
ATOM   1158  CD  PRO A 661      37.650  33.350  36.380  1.00  0.00           C
ATOM   1159  HD1 PRO A 661      37.900  33.690  35.360  1.00  0.00           H
ATOM   1160  HD2 PRO A 661      36.610  33.640  36.650  1.00  0.00           H
ATOM   1161  CA  PRO A 661      39.540  32.910  37.800  1.00  0.00           C
ATOM   1162  HA  PRO A 661      39.100  32.710  38.770  1.00  0.00           H
ATOM   1163  CB  PRO A 661      39.450  31.810  36.710  1.00  0.00           C
ATOM   1164  HB1 PRO A 661      39.650  30.790  37.110  1.00  0.00           H
ATOM   1165  HB2 PRO A 661      40.080  32.010  35.820  1.00  0.00           H
ATOM   1166  CG  PRO A 661      37.970  31.830  36.380  1.00  0.00           C
ATOM   1167  HG1 PRO A 661      37.780  31.370  35.380  1.00  0.00           H
ATOM   1168  HG2 PRO A 661      37.300  31.300  37.090  1.00  0.00           H
ATOM   1169  C   PRO A 661      41.000  33.160  38.150  1.00  0.00           C
ATOM   1170  O   PRO A 661      41.450  32.680  39.190  1.00  0.00           O
ATOM   1171  N   LEU A 662      41.690  33.980  37.370  1.00  0.00           N
ATOM   1172  HN  LEU A 662      41.250  34.390  36.570  1.00  0.00           H
ATOM   1173  CA  LEU A 662      43.060  34.310  37.700  1.00  0.00           C
ATOM   1174  HA  LEU A 662      43.600  33.620  38.330  1.00  0.00           H
ATOM   1175  CB  LEU A 662      43.870  34.400  36.450  1.00  0.00           C
ATOM   1176  HB1 LEU A 662      44.910  34.730  36.650  1.00  0.00           H
ATOM   1177  HB2 LEU A 662      43.270  34.980  35.710  1.00  0.00           H
ATOM   1178  CG  LEU A 662      43.990  33.060  35.780  1.00  0.00           C
ATOM   1179  HG  LEU A 662      42.970  32.700  35.500  1.00  0.00           H
ATOM   1180  CD1 LEU A 662      44.770  33.380  34.450  1.00  0.00           C
ATOM   1181 HD11 LEU A 662      44.740  32.490  33.770  1.00  0.00           H
ATOM   1182 HD12 LEU A 662      45.850  33.620  34.580  1.00  0.00           H
ATOM   1183 HD13 LEU A 662      44.250  34.230  33.950  1.00  0.00           H
ATOM   1184  CD2 LEU A 662      44.790  32.060  36.620  1.00  0.00           C
ATOM   1185 HD21 LEU A 662      44.310  31.960  37.610  1.00  0.00           H
ATOM   1186 HD22 LEU A 662      45.770  32.490  36.900  1.00  0.00           H
ATOM   1187 HD23 LEU A 662      44.860  31.070  36.130  1.00  0.00           H
ATOM   1188  C   LEU A 662      43.240  35.590  38.480  1.00  0.00           C
ATOM   1189  O   LEU A 662      44.300  36.190  38.510  1.00  0.00           O
ATOM   1190  N   THR A 663      42.240  36.040  39.160  1.00  0.00           N
ATOM   1191  HN  THR A 663      41.330  35.600  39.160  1.00  0.00           H
ATOM   1192  CA  THR A 663      42.390  37.230  40.020  1.00  0.00           C
ATOM   1193  HA  THR A 663      43.130  37.900  39.620  1.00  0.00           H
ATOM   1194  CB  THR A 663      41.200  38.240  40.040  1.00  0.00           C
ATOM   1195  HB  THR A 663      41.380  38.950  40.870  1.00  0.00           H
ATOM   1196  OG1 THR A 663      39.920  37.670  40.190  1.00  0.00           O
ATOM   1197  HG1 THR A 663      39.820  36.980  39.540  1.00  0.00           H
ATOM   1198  CG2 THR A 663      41.140  38.980  38.710  1.00  0.00           C
ATOM   1199 HG21 THR A 663      41.220  38.220  37.900  1.00  0.00           H
ATOM   1200 HG22 THR A 663      42.020  39.660  38.600  1.00  0.00           H
ATOM   1201 HG23 THR A 663      40.220  39.510  38.420  1.00  0.00           H
ATOM   1202  C   THR A 663      42.820  36.900  41.490  1.00  0.00           C
ATOM   1203  O   THR A 663      42.330  35.960  42.040  1.00  0.00           O
ATOM   1204  N   ILE A 664      43.700  37.740  42.090  1.00  0.00           N
ATOM   1205  HN  ILE A 664      43.950  38.600  41.650  1.00  0.00           H
ATOM   1206  CA  ILE A 664      44.270  37.540  43.380  1.00  0.00           C
ATOM   1207  HA  ILE A 664      43.820  36.670  43.840  1.00  0.00           H
ATOM   1208  CB  ILE A 664      45.840  37.240  43.280  1.00  0.00           C
ATOM   1209  HB  ILE A 664      46.230  38.150  42.760  1.00  0.00           H
ATOM   1210  CG2 ILE A 664      46.460  37.220  44.720  1.00  0.00           C
ATOM   1211 HG21 ILE A 664      47.510  36.880  44.630  1.00  0.00           H
ATOM   1212 HG22 ILE A 664      45.930  36.590  45.460  1.00  0.00           H
ATOM   1213 HG23 ILE A 664      46.520  38.270  45.080  1.00  0.00           H
ATOM   1214  CG1 ILE A 664      46.270  36.020  42.450  1.00  0.00           C
ATOM   1215 HG11 ILE A 664      47.370  35.910  42.310  1.00  0.00           H
ATOM   1216 HG12 ILE A 664      45.740  36.130  41.470  1.00  0.00           H
ATOM   1217  CD  ILE A 664      45.760  34.700  43.120  1.00  0.00           C
ATOM   1218  HD1 ILE A 664      44.710  34.710  43.500  1.00  0.00           H
ATOM   1219  HD2 ILE A 664      46.460  34.470  43.950  1.00  0.00           H
ATOM   1220  HD3 ILE A 664      45.780  33.870  42.390  1.00  0.00           H
ATOM   1221  C   ILE A 664      44.070  38.670  44.330  1.00  0.00           C
ATOM   1222  O   ILE A 664      44.370  39.810  44.030  1.00  0.00           O
ATOM   1223  N   LEU A 665      43.510  38.430  45.530  1.00  0.00           N
ATOM   1224  HN  LEU A 665      43.170  37.510  45.750  1.00  0.00           H
ATOM   1225  CA  LEU A 665      43.430  39.340  46.590  1.00  0.00           C
ATOM   1226  HA  LEU A 665      42.900  40.190  46.180  1.00  0.00           H
ATOM   1227  CB  LEU A 665      42.650  38.800  47.830  1.00  0.00           C
ATOM   1228  HB1 LEU A 665      42.760  39.560  48.630  1.00  0.00           H
ATOM   1229  HB2 LEU A 665      43.200  37.920  48.210  1.00  0.00           H
ATOM   1230  CG  LEU A 665      41.180  38.380  47.520  1.00  0.00           C
ATOM   1231  HG  LEU A 665      41.220  37.600  46.730  1.00  0.00           H
ATOM   1232  CD1 LEU A 665      40.640  37.700  48.740  1.00  0.00           C
ATOM   1233 HD11 LEU A 665      40.550  38.470  49.550  1.00  0.00           H
ATOM   1234 HD12 LEU A 665      41.290  36.820  48.930  1.00  0.00           H
ATOM   1235 HD13 LEU A 665      39.660  37.480  48.270  1.00  0.00           H
ATOM   1236  CD2 LEU A 665      40.350  39.620  47.100  1.00  0.00           C
ATOM   1237 HD21 LEU A 665      40.650  39.850  46.050  1.00  0.00           H
ATOM   1238 HD22 LEU A 665      40.360  40.540  47.710  1.00  0.00           H
ATOM   1239 HD23 LEU A 665      39.270  39.420  46.930  1.00  0.00           H
ATOM   1240  C   LEU A 665      44.790  39.840  47.200  1.00  0.00           C
ATOM   1241  O   LEU A 665      45.720  39.060  47.430  1.00  0.00           O
ATOM   1242  N   GLY A 666      44.810  41.200  47.530  1.00  0.00           N
ATOM   1243  HN  GLY A 666      43.960  41.710  47.680  1.00  0.00           H
ATOM   1244  CA  GLY A 666      45.990  41.720  48.290  1.00  0.00           C
ATOM   1245  HA1 GLY A 666      46.570  42.390  47.670  1.00  0.00           H
ATOM   1246  HA2 GLY A 666      46.630  40.980  48.740  1.00  0.00           H
ATOM   1247  C   GLY A 666      45.620  42.690  49.330  1.00  0.00           C
ATOM   1248  O   GLY A 666      44.440  42.840  49.720  1.00  0.00           O
ATOM   1249  N   SER A 667      46.640  43.340  49.930  1.00  0.00           N
ATOM   1250  HN  SER A 667      47.570  43.240  49.590  1.00  0.00           H
ATOM   1251  CA  SER A 667      46.290  44.310  51.010  1.00  0.00           C
ATOM   1252  HA  SER A 667      45.330  44.110  51.460  1.00  0.00           H
ATOM   1253  CB  SER A 667      47.340  44.150  52.190  1.00  0.00           C
ATOM   1254  HB1 SER A 667      47.250  43.130  52.600  1.00  0.00           H
ATOM   1255  HB2 SER A 667      47.090  44.920  52.960  1.00  0.00           H
ATOM   1256  OG  SER A 667      48.710  44.340  51.800  1.00  0.00           O
ATOM   1257  HG1 SER A 667      49.260  44.110  52.540  1.00  0.00           H
ATOM   1258  C   SER A 667      46.140  45.700  50.450  1.00  0.00           C
ATOM   1259  O   SER A 667      46.990  46.200  49.710  1.00  0.00           O
ATOM   1260  N   THR A 668      45.020  46.360  50.830  1.00  0.00           N
ATOM   1261  HN  THR A 668      44.380  45.810  51.360  1.00  0.00           H
ATOM   1262  CA  THR A 668      44.720  47.740  50.480  1.00  0.00           C
ATOM   1263  HA  THR A 668      45.230  47.950  49.550  1.00  0.00           H
ATOM   1264  CB  THR A 668      43.200  48.030  50.050  1.00  0.00           C
ATOM   1265  HB  THR A 668      43.130  47.760  48.970  1.00  0.00           H
ATOM   1266  OG1 THR A 668      42.760  49.400  50.180  1.00  0.00           O
ATOM   1267  HG1 THR A 668      41.880  49.410  49.790  1.00  0.00           H
ATOM   1268  CG2 THR A 668      42.260  47.110  50.780  1.00  0.00           C
ATOM   1269 HG21 THR A 668      42.570  47.280  51.840  1.00  0.00           H
ATOM   1270 HG22 THR A 668      42.500  46.060  50.490  1.00  0.00           H
ATOM   1271 HG23 THR A 668      41.220  47.490  50.800  1.00  0.00           H
ATOM   1272  C   THR A 668      45.260  48.760  51.570  1.00  0.00           C
ATOM   1273  O   THR A 668      44.920  48.860  52.730  1.00  0.00           O
ATOM   1274  N   GLY A 669      46.270  49.500  51.120  1.00  0.00           N
ATOM   1275  HN  GLY A 669      46.610  49.300  50.210  1.00  0.00           H
ATOM   1276  CA  GLY A 669      46.910  50.600  51.860  1.00  0.00           C
ATOM   1277  HA1 GLY A 669      47.720  51.010  51.260  1.00  0.00           H
ATOM   1278  HA2 GLY A 669      47.270  50.200  52.800  1.00  0.00           H
ATOM   1279  C   GLY A 669      46.040  51.720  52.060  1.00  0.00           C
ATOM   1280  O   GLY A 669      46.080  52.340  53.130  1.00  0.00           O
ATOM   1281  N   PRO A 670      45.280  52.130  51.130  1.00  0.00           N
ATOM   1282  CD  PRO A 670      45.420  51.910  49.610  1.00  0.00           C
ATOM   1283  HD1 PRO A 670      44.930  51.010  49.170  1.00  0.00           H
ATOM   1284  HD2 PRO A 670      46.490  51.820  49.330  1.00  0.00           H
ATOM   1285  CA  PRO A 670      44.250  53.190  51.410  1.00  0.00           C
ATOM   1286  HA  PRO A 670      44.700  54.120  51.750  1.00  0.00           H
ATOM   1287  CB  PRO A 670      43.620  53.490  50.090  1.00  0.00           C
ATOM   1288  HB1 PRO A 670      43.270  54.540  50.000  1.00  0.00           H
ATOM   1289  HB2 PRO A 670      42.860  52.770  49.740  1.00  0.00           H
ATOM   1290  CG  PRO A 670      44.790  53.180  49.090  1.00  0.00           C
ATOM   1291  HG1 PRO A 670      44.610  53.010  48.010  1.00  0.00           H
ATOM   1292  HG2 PRO A 670      45.590  53.950  49.180  1.00  0.00           H
ATOM   1293  C   PRO A 670      43.240  52.870  52.500  1.00  0.00           C
ATOM   1294  O   PRO A 670      42.800  53.790  53.170  1.00  0.00           O
ATOM   1295  N   VAL A 671      42.850  51.530  52.700  1.00  0.00           N
ATOM   1296  HN  VAL A 671      43.350  50.860  52.160  1.00  0.00           H
ATOM   1297  CA  VAL A 671      42.130  51.000  53.880  1.00  0.00           C
ATOM   1298  HA  VAL A 671      41.160  51.460  53.980  1.00  0.00           H
ATOM   1299  CB  VAL A 671      41.620  49.520  53.610  1.00  0.00           C
ATOM   1300  HB  VAL A 671      42.380  48.820  53.180  1.00  0.00           H
ATOM   1301  CG1 VAL A 671      41.030  48.860  54.860  1.00  0.00           C
ATOM   1302 HG11 VAL A 671      41.780  48.990  55.670  1.00  0.00           H
ATOM   1303 HG12 VAL A 671      40.900  47.770  54.710  1.00  0.00           H
ATOM   1304 HG13 VAL A 671      40.120  49.370  55.250  1.00  0.00           H
ATOM   1305  CG2 VAL A 671      40.450  49.680  52.570  1.00  0.00           C
ATOM   1306 HG21 VAL A 671      40.730  50.070  51.570  1.00  0.00           H
ATOM   1307 HG22 VAL A 671      39.710  50.400  52.960  1.00  0.00           H
ATOM   1308 HG23 VAL A 671      39.980  48.670  52.530  1.00  0.00           H
ATOM   1309  C   VAL A 671      42.940  51.100  55.120  1.00  0.00           C
ATOM   1310  O   VAL A 671      42.350  51.490  56.180  1.00  0.00           O
ATOM   1311  N   LEU A 672      44.300  50.880  55.120  1.00  0.00           N
ATOM   1312  HN  LEU A 672      44.750  50.590  54.270  1.00  0.00           H
ATOM   1313  CA  LEU A 672      45.210  51.080  56.240  1.00  0.00           C
ATOM   1314  HA  LEU A 672      44.860  50.490  57.070  1.00  0.00           H
ATOM   1315  CB  LEU A 672      46.630  50.630  55.950  1.00  0.00           C
ATOM   1316  HB1 LEU A 672      47.050  51.220  55.110  1.00  0.00           H
ATOM   1317  HB2 LEU A 672      46.500  49.590  55.600  1.00  0.00           H
ATOM   1318  CG  LEU A 672      47.670  50.630  57.110  1.00  0.00           C
ATOM   1319  HG  LEU A 672      47.960  51.690  57.290  1.00  0.00           H
ATOM   1320  CD1 LEU A 672      47.160  49.920  58.390  1.00  0.00           C
ATOM   1321 HD11 LEU A 672      46.400  49.160  58.120  1.00  0.00           H
ATOM   1322 HD12 LEU A 672      46.620  50.640  59.040  1.00  0.00           H
ATOM   1323 HD13 LEU A 672      47.960  49.580  59.080  1.00  0.00           H
ATOM   1324  CD2 LEU A 672      48.980  50.070  56.660  1.00  0.00           C
ATOM   1325 HD21 LEU A 672      49.530  49.690  57.560  1.00  0.00           H
ATOM   1326 HD22 LEU A 672      49.620  50.890  56.240  1.00  0.00           H
ATOM   1327 HD23 LEU A 672      48.900  49.370  55.810  1.00  0.00           H
ATOM   1328  C   LEU A 672      45.230  52.530  56.740  1.00  0.00           C
ATOM   1329  O   LEU A 672      45.090  52.870  57.930  1.00  0.00           O
ATOM   1330  N   VAL A 673      45.240  53.420  55.710  1.00  0.00           N
ATOM   1331  HN  VAL A 673      45.390  53.110  54.780  1.00  0.00           H
ATOM   1332  CA  VAL A 673      45.110  54.820  55.860  1.00  0.00           C
ATOM   1333  HA  VAL A 673      45.710  55.040  56.740  1.00  0.00           H
ATOM   1334  CB  VAL A 673      45.510  55.770  54.720  1.00  0.00           C
ATOM   1335  HB  VAL A 673      44.820  55.460  53.910  1.00  0.00           H
ATOM   1336  CG1 VAL A 673      45.220  57.220  55.120  1.00  0.00           C
ATOM   1337 HG11 VAL A 673      45.660  57.380  56.120  1.00  0.00           H
ATOM   1338 HG12 VAL A 673      44.120  57.390  55.100  1.00  0.00           H
ATOM   1339 HG13 VAL A 673      45.680  57.870  54.350  1.00  0.00           H
ATOM   1340  CG2 VAL A 673      46.940  55.500  54.180  1.00  0.00           C
ATOM   1341 HG21 VAL A 673      47.240  56.160  53.340  1.00  0.00           H
ATOM   1342 HG22 VAL A 673      46.970  54.430  53.860  1.00  0.00           H
ATOM   1343 HG23 VAL A 673      47.590  55.740  55.040  1.00  0.00           H
ATOM   1344  C   VAL A 673      43.790  55.210  56.470  1.00  0.00           C
ATOM   1345  O   VAL A 673      43.760  56.000  57.420  1.00  0.00           O
ATOM   1346  N   PHE A 674      42.710  54.680  55.870  1.00  0.00           N
ATOM   1347  HN  PHE A 674      42.880  54.070  55.090  1.00  0.00           H
ATOM   1348  CA  PHE A 674      41.350  54.850  56.210  1.00  0.00           C
ATOM   1349  HA  PHE A 674      41.170  55.920  56.230  1.00  0.00           H
ATOM   1350  CB  PHE A 674      40.460  54.030  55.240  1.00  0.00           C
ATOM   1351  HB1 PHE A 674      40.750  52.960  55.240  1.00  0.00           H
ATOM   1352  HB2 PHE A 674      40.650  54.450  54.230  1.00  0.00           H
ATOM   1353  CG  PHE A 674      38.990  54.130  55.430  1.00  0.00           C
ATOM   1354  CD1 PHE A 674      38.250  55.130  54.760  1.00  0.00           C
ATOM   1355  HD1 PHE A 674      38.730  55.900  54.170  1.00  0.00           H
ATOM   1356  CE1 PHE A 674      36.880  55.230  54.970  1.00  0.00           C
ATOM   1357  HE1 PHE A 674      36.320  55.960  54.420  1.00  0.00           H
ATOM   1358  CZ  PHE A 674      36.170  54.270  55.750  1.00  0.00           C
ATOM   1359  HZ  PHE A 674      35.090  54.270  55.920  1.00  0.00           H
ATOM   1360  CD2 PHE A 674      38.330  53.120  56.080  1.00  0.00           C
ATOM   1361  HD2 PHE A 674      38.930  52.320  56.470  1.00  0.00           H
ATOM   1362  CE2 PHE A 674      36.930  53.230  56.300  1.00  0.00           C
ATOM   1363  HE2 PHE A 674      36.530  52.510  56.990  1.00  0.00           H
ATOM   1364  C   PHE A 674      41.020  54.380  57.600  1.00  0.00           C
ATOM   1365  O   PHE A 674      40.350  55.070  58.370  1.00  0.00           O
ATOM   1366  N   GLU A 675      41.540  53.220  57.990  1.00  0.00           N
ATOM   1367  HN  GLU A 675      41.980  52.630  57.330  1.00  0.00           H
ATOM   1368  CA  GLU A 675      41.400  52.640  59.350  1.00  0.00           C
ATOM   1369  HA  GLU A 675      40.350  52.720  59.560  1.00  0.00           H
ATOM   1370  CB  GLU A 675      41.810  51.140  59.430  1.00  0.00           C
ATOM   1371  HB1 GLU A 675      41.990  50.850  60.490  1.00  0.00           H
ATOM   1372  HB2 GLU A 675      42.790  50.980  58.940  1.00  0.00           H
ATOM   1373  CG  GLU A 675      40.720  50.190  58.860  1.00  0.00           C
ATOM   1374  HG1 GLU A 675      41.140  49.600  58.020  1.00  0.00           H
ATOM   1375  HG2 GLU A 675      39.780  50.690  58.550  1.00  0.00           H
ATOM   1376  CD  GLU A 675      40.170  49.090  59.750  1.00  0.00           C
ATOM   1377  OE1 GLU A 675      40.350  47.860  59.490  1.00  0.00           O
ATOM   1378  OE2 GLU A 675      39.640  49.450  60.810  1.00  0.00           O
ATOM   1379  C   GLU A 675      42.080  53.460  60.450  1.00  0.00           C
ATOM   1380  O   GLU A 675      41.520  53.710  61.530  1.00  0.00           O
ATOM   1381  N   LYS A 676      43.290  53.960  60.140  1.00  0.00           N
ATOM   1382  HN  LYS A 676      43.690  53.800  59.240  1.00  0.00           H
ATOM   1383  CA  LYS A 676      44.030  54.920  60.970  1.00  0.00           C
ATOM   1384  HA  LYS A 676      44.180  54.400  61.900  1.00  0.00           H
ATOM   1385  CB  LYS A 676      45.440  55.150  60.330  1.00  0.00           C
ATOM   1386  HB1 LYS A 676      45.340  55.090  59.220  1.00  0.00           H
ATOM   1387  HB2 LYS A 676      45.960  54.220  60.620  1.00  0.00           H
ATOM   1388  CG  LYS A 676      46.210  56.390  60.680  1.00  0.00           C
ATOM   1389  HG1 LYS A 676      45.620  57.310  60.530  1.00  0.00           H
ATOM   1390  HG2 LYS A 676      47.100  56.580  60.050  1.00  0.00           H
ATOM   1391  CD  LYS A 676      46.720  56.380  62.150  1.00  0.00           C
ATOM   1392  HD1 LYS A 676      47.070  55.340  62.360  1.00  0.00           H
ATOM   1393  HD2 LYS A 676      45.770  56.590  62.700  1.00  0.00           H
ATOM   1394  CE  LYS A 676      47.770  57.460  62.480  1.00  0.00           C
ATOM   1395  HE1 LYS A 676      48.030  57.360  63.560  1.00  0.00           H
ATOM   1396  HE2 LYS A 676      47.410  58.480  62.220  1.00  0.00           H
ATOM   1397  NZ  LYS A 676      49.010  57.180  61.720  1.00  0.00           N
ATOM   1398  HZ1 LYS A 676      49.300  56.190  61.670  1.00  0.00           H
ATOM   1399  HZ2 LYS A 676      49.830  57.730  62.060  1.00  0.00           H
ATOM   1400  HZ3 LYS A 676      48.930  57.500  60.740  1.00  0.00           H
ATOM   1401  C   LYS A 676      43.310  56.230  61.220  1.00  0.00           C
ATOM   1402  O   LYS A 676      43.170  56.570  62.350  1.00  0.00           O
ATOM   1403  N   ILE A 677      42.790  56.860  60.230  1.00  0.00           N
ATOM   1404  HN  ILE A 677      42.870  56.580  59.270  1.00  0.00           H
ATOM   1405  CA  ILE A 677      42.000  58.020  60.300  1.00  0.00           C
ATOM   1406  HA  ILE A 677      42.550  58.670  60.970  1.00  0.00           H
ATOM   1407  CB  ILE A 677      41.970  58.730  58.950  1.00  0.00           C
ATOM   1408  HB  ILE A 677      41.860  58.020  58.110  1.00  0.00           H
ATOM   1409  CG2 ILE A 677      40.790  59.770  58.830  1.00  0.00           C
ATOM   1410 HG21 ILE A 677      41.010  60.540  58.070  1.00  0.00           H
ATOM   1411 HG22 ILE A 677      40.750  60.340  59.780  1.00  0.00           H
ATOM   1412 HG23 ILE A 677      39.830  59.260  58.620  1.00  0.00           H
ATOM   1413  CG1 ILE A 677      43.370  59.420  58.760  1.00  0.00           C
ATOM   1414 HG11 ILE A 677      44.160  58.760  59.200  1.00  0.00           H
ATOM   1415 HG12 ILE A 677      43.480  60.250  59.480  1.00  0.00           H
ATOM   1416  CD  ILE A 677      43.540  59.820  57.310  1.00  0.00           C
ATOM   1417  HD1 ILE A 677      42.920  59.150  56.680  1.00  0.00           H
ATOM   1418  HD2 ILE A 677      44.610  59.730  57.000  1.00  0.00           H
ATOM   1419  HD3 ILE A 677      43.220  60.870  57.150  1.00  0.00           H
ATOM   1420  C   ILE A 677      40.660  57.770  61.010  1.00  0.00           C
ATOM   1421  O   ILE A 677      40.250  58.510  61.920  1.00  0.00           O
ATOM   1422  N   LEU A 678      39.980  56.640  60.670  1.00  0.00           N
ATOM   1423  HN  LEU A 678      40.150  56.160  59.820  1.00  0.00           H
ATOM   1424  CA  LEU A 678      38.910  56.060  61.440  1.00  0.00           C
ATOM   1425  HA  LEU A 678      38.180  56.850  61.330  1.00  0.00           H
ATOM   1426  CB  LEU A 678      38.130  54.830  60.800  1.00  0.00           C
ATOM   1427  HB1 LEU A 678      38.960  54.120  60.580  1.00  0.00           H
ATOM   1428  HB2 LEU A 678      37.660  55.150  59.850  1.00  0.00           H
ATOM   1429  CG  LEU A 678      37.150  54.020  61.650  1.00  0.00           C
ATOM   1430  HG  LEU A 678      37.620  53.740  62.610  1.00  0.00           H
ATOM   1431  CD1 LEU A 678      35.860  54.880  62.060  1.00  0.00           C
ATOM   1432 HD11 LEU A 678      35.490  55.560  61.270  1.00  0.00           H
ATOM   1433 HD12 LEU A 678      35.960  55.440  63.010  1.00  0.00           H
ATOM   1434 HD13 LEU A 678      35.100  54.110  62.300  1.00  0.00           H
ATOM   1435  CD2 LEU A 678      36.690  52.850  60.860  1.00  0.00           C
ATOM   1436 HD21 LEU A 678      37.540  52.250  60.460  1.00  0.00           H
ATOM   1437 HD22 LEU A 678      36.010  53.200  60.060  1.00  0.00           H
ATOM   1438 HD23 LEU A 678      36.140  52.230  61.600  1.00  0.00           H
ATOM   1439  C   LEU A 678      39.160  55.930  62.940  1.00  0.00           C
ATOM   1440  O   LEU A 678      38.430  56.440  63.750  1.00  0.00           O
ATOM   1441  N   TYR A 679      40.250  55.250  63.390  1.00  0.00           N
ATOM   1442  HN  TYR A 679      40.830  54.700  62.800  1.00  0.00           H
ATOM   1443  CA  TYR A 679      40.590  55.220  64.730  1.00  0.00           C
ATOM   1444  HA  TYR A 679      39.800  54.850  65.370  1.00  0.00           H
ATOM   1445  CB  TYR A 679      41.770  54.290  64.970  1.00  0.00           C
ATOM   1446  HB1 TYR A 679      42.630  54.430  64.280  1.00  0.00           H
ATOM   1447  HB2 TYR A 679      41.430  53.280  64.650  1.00  0.00           H
ATOM   1448  CG  TYR A 679      42.300  54.200  66.390  1.00  0.00           C
ATOM   1449  CD1 TYR A 679      41.610  53.360  67.250  1.00  0.00           C
ATOM   1450  HD1 TYR A 679      40.750  52.790  66.930  1.00  0.00           H
ATOM   1451  CE1 TYR A 679      41.900  53.430  68.580  1.00  0.00           C
ATOM   1452  HE1 TYR A 679      41.330  52.880  69.330  1.00  0.00           H
ATOM   1453  CZ  TYR A 679      42.990  54.190  69.020  1.00  0.00           C
ATOM   1454  OH  TYR A 679      43.470  54.190  70.360  1.00  0.00           O
ATOM   1455  HH  TYR A 679      44.430  54.260  70.310  1.00  0.00           H
ATOM   1456  CD2 TYR A 679      43.350  54.960  66.780  1.00  0.00           C
ATOM   1457  HD2 TYR A 679      43.820  55.600  66.040  1.00  0.00           H
ATOM   1458  CE2 TYR A 679      43.750  55.010  68.110  1.00  0.00           C
ATOM   1459  HE2 TYR A 679      44.470  55.720  68.480  1.00  0.00           H
ATOM   1460  C   TYR A 679      40.870  56.620  65.330  1.00  0.00           C
ATOM   1461  O   TYR A 679      40.480  56.840  66.430  1.00  0.00           O
ATOM   1462  N   LYS A 680      41.530  57.530  64.580  1.00  0.00           N
ATOM   1463  HN  LYS A 680      42.020  57.240  63.770  1.00  0.00           H
ATOM   1464  CA  LYS A 680      41.830  58.840  65.010  1.00  0.00           C
ATOM   1465  HA  LYS A 680      42.290  58.760  65.980  1.00  0.00           H
ATOM   1466  CB  LYS A 680      42.870  59.480  64.100  1.00  0.00           C
ATOM   1467  HB1 LYS A 680      42.530  59.540  63.050  1.00  0.00           H
ATOM   1468  HB2 LYS A 680      43.710  58.750  64.040  1.00  0.00           H
ATOM   1469  CG  LYS A 680      43.240  60.900  64.460  1.00  0.00           C
ATOM   1470  HG1 LYS A 680      42.450  61.580  64.090  1.00  0.00           H
ATOM   1471  HG2 LYS A 680      44.010  61.250  63.750  1.00  0.00           H
ATOM   1472  CD  LYS A 680      43.720  61.070  65.860  1.00  0.00           C
ATOM   1473  HD1 LYS A 680      44.570  60.410  66.120  1.00  0.00           H
ATOM   1474  HD2 LYS A 680      42.910  60.760  66.550  1.00  0.00           H
ATOM   1475  CE  LYS A 680      44.090  62.520  66.140  1.00  0.00           C
ATOM   1476  HE1 LYS A 680      44.850  62.990  65.490  1.00  0.00           H
ATOM   1477  HE2 LYS A 680      44.480  62.680  67.170  1.00  0.00           H
ATOM   1478  NZ  LYS A 680      42.920  63.500  66.020  1.00  0.00           N
ATOM   1479  HZ1 LYS A 680      43.360  64.450  66.070  1.00  0.00           H
ATOM   1480  HZ2 LYS A 680      42.180  63.400  66.730  1.00  0.00           H
ATOM   1481  HZ3 LYS A 680      42.450  63.520  65.100  1.00  0.00           H
ATOM   1482  C   LYS A 680      40.620  59.750  65.240  1.00  0.00           C
ATOM   1483  O   LYS A 680      40.550  60.470  66.190  1.00  0.00           O
ATOM   1484  N   PHE A 681      39.560  59.600  64.400  1.00  0.00           N
ATOM   1485  HN  PHE A 681      39.820  58.990  63.650  1.00  0.00           H
ATOM   1486  CA  PHE A 681      38.190  60.130  64.580  1.00  0.00           C
ATOM   1487  HA  PHE A 681      38.230  61.190  64.750  1.00  0.00           H
ATOM   1488  CB  PHE A 681      37.320  59.740  63.370  1.00  0.00           C
ATOM   1489  HB1 PHE A 681      37.490  58.660  63.180  1.00  0.00           H
ATOM   1490  HB2 PHE A 681      37.720  60.220  62.450  1.00  0.00           H
ATOM   1491  CG  PHE A 681      35.870  60.140  63.470  1.00  0.00           C
ATOM   1492  CD1 PHE A 681      34.960  59.110  63.760  1.00  0.00           C
ATOM   1493  HD1 PHE A 681      35.330  58.100  63.720  1.00  0.00           H
ATOM   1494  CE1 PHE A 681      33.570  59.390  63.880  1.00  0.00           C
ATOM   1495  HE1 PHE A 681      32.780  58.660  63.980  1.00  0.00           H
ATOM   1496  CZ  PHE A 681      33.190  60.780  63.910  1.00  0.00           C
ATOM   1497  HZ  PHE A 681      32.150  61.010  64.060  1.00  0.00           H
ATOM   1498  CD2 PHE A 681      35.450  61.460  63.320  1.00  0.00           C
ATOM   1499  HD2 PHE A 681      36.120  62.300  63.170  1.00  0.00           H
ATOM   1500  CE2 PHE A 681      34.110  61.770  63.480  1.00  0.00           C
ATOM   1501  HE2 PHE A 681      33.770  62.800  63.480  1.00  0.00           H
ATOM   1502  C   PHE A 681      37.500  59.620  65.880  1.00  0.00           C
ATOM   1503  O   PHE A 681      36.870  60.360  66.700  1.00  0.00           O
ATOM   1504  N   CYS A 682      37.700  58.320  66.220  1.00  0.00           N
ATOM   1505  HN  CYS A 682      38.320  57.750  65.690  1.00  0.00           H
ATOM   1506  CA  CYS A 682      37.250  57.720  67.410  1.00  0.00           C
ATOM   1507  HA  CYS A 682      36.210  57.900  67.640  1.00  0.00           H
ATOM   1508  CB  CYS A 682      37.390  56.130  67.430  1.00  0.00           C
ATOM   1509  HB1 CYS A 682      37.030  55.730  68.400  1.00  0.00           H
ATOM   1510  HB2 CYS A 682      38.490  55.950  67.500  1.00  0.00           H
ATOM   1511  SG  CYS A 682      36.610  55.300  66.050  1.00  0.00           S
ATOM   1512  HG1 CYS A 682      37.300  56.130  65.270  1.00  0.00           H
ATOM   1513  C   CYS A 682      37.940  58.400  68.590  1.00  0.00           C
ATOM   1514  O   CYS A 682      37.250  58.810  69.520  1.00  0.00           O
ATOM   1515  N   ARG A 683      39.250  58.570  68.530  1.00  0.00           N
ATOM   1516  HN  ARG A 683      39.800  58.280  67.760  1.00  0.00           H
ATOM   1517  CA  ARG A 683      40.000  59.260  69.610  1.00  0.00           C
ATOM   1518  HA  ARG A 683      39.780  58.720  70.530  1.00  0.00           H
ATOM   1519  CB  ARG A 683      41.480  59.310  69.240  1.00  0.00           C
ATOM   1520  HB1 ARG A 683      41.780  59.770  68.280  1.00  0.00           H
ATOM   1521  HB2 ARG A 683      41.800  58.260  69.130  1.00  0.00           H
ATOM   1522  CG  ARG A 683      42.350  59.950  70.320  1.00  0.00           C
ATOM   1523  HG1 ARG A 683      42.190  61.060  70.290  1.00  0.00           H
ATOM   1524  HG2 ARG A 683      43.390  59.750  70.000  1.00  0.00           H
ATOM   1525  CD  ARG A 683      42.160  59.460  71.760  1.00  0.00           C
ATOM   1526  HD1 ARG A 683      41.940  58.380  71.660  1.00  0.00           H
ATOM   1527  HD2 ARG A 683      41.290  59.950  72.220  1.00  0.00           H
ATOM   1528  NE  ARG A 683      43.360  59.830  72.560  1.00  0.00           N
ATOM   1529  HE  ARG A 683      44.000  60.490  72.160  1.00  0.00           H
ATOM   1530  CZ  ARG A 683      43.560  59.520  73.860  1.00  0.00           C
ATOM   1531  NH1 ARG A 683      44.660  59.760  74.560  1.00  0.00           N
ATOM   1532 HH11 ARG A 683      45.430  60.130  74.050  1.00  0.00           H
ATOM   1533 HH12 ARG A 683      44.720  59.370  75.470  1.00  0.00           H
ATOM   1534  NH2 ARG A 683      42.560  58.920  74.560  1.00  0.00           N
ATOM   1535 HH21 ARG A 683      41.630  58.800  74.210  1.00  0.00           H
ATOM   1536 HH22 ARG A 683      42.580  58.850  75.560  1.00  0.00           H
ATOM   1537  C   ARG A 683      39.450  60.680  69.840  1.00  0.00           C
ATOM   1538  O   ARG A 683      39.340  61.170  70.970  1.00  0.00           O
ATOM   1539  N   ASP A 684      39.190  61.410  68.750  1.00  0.00           N
ATOM   1540  HN  ASP A 684      39.380  61.010  67.850  1.00  0.00           H
ATOM   1541  CA  ASP A 684      38.610  62.770  68.790  1.00  0.00           C
ATOM   1542  HA  ASP A 684      39.110  63.240  69.620  1.00  0.00           H
ATOM   1543  CB  ASP A 684      38.750  63.400  67.430  1.00  0.00           C
ATOM   1544  HB1 ASP A 684      38.090  64.290  67.350  1.00  0.00           H
ATOM   1545  HB2 ASP A 684      38.430  62.690  66.640  1.00  0.00           H
ATOM   1546  CG  ASP A 684      40.140  63.940  67.140  1.00  0.00           C
ATOM   1547  OD1 ASP A 684      40.350  64.610  66.080  1.00  0.00           O
ATOM   1548  OD2 ASP A 684      41.080  63.570  67.930  1.00  0.00           O
ATOM   1549  C   ASP A 684      37.220  62.780  69.350  1.00  0.00           C
ATOM   1550  O   ASP A 684      36.940  63.670  70.180  1.00  0.00           O
ATOM   1551  N   TYR A 685      36.300  61.830  68.980  1.00  0.00           N
ATOM   1552  HN  TYR A 685      36.610  61.100  68.380  1.00  0.00           H
ATOM   1553  CA  TYR A 685      34.910  62.130  69.300  1.00  0.00           C
ATOM   1554  HA  TYR A 685      34.770  63.190  69.480  1.00  0.00           H
ATOM   1555  CB  TYR A 685      33.950  61.800  68.180  1.00  0.00           C
ATOM   1556  HB1 TYR A 685      32.900  61.550  68.470  1.00  0.00           H
ATOM   1557  HB2 TYR A 685      34.390  60.910  67.680  1.00  0.00           H
ATOM   1558  CG  TYR A 685      33.870  62.940  67.210  1.00  0.00           C
ATOM   1559  CD1 TYR A 685      35.070  63.490  66.600  1.00  0.00           C
ATOM   1560  HD1 TYR A 685      36.000  62.950  66.740  1.00  0.00           H
ATOM   1561  CE1 TYR A 685      34.920  64.580  65.760  1.00  0.00           C
ATOM   1562  HE1 TYR A 685      35.800  65.070  65.350  1.00  0.00           H
ATOM   1563  CZ  TYR A 685      33.690  65.120  65.460  1.00  0.00           C
ATOM   1564  OH  TYR A 685      33.500  66.330  64.750  1.00  0.00           O
ATOM   1565  HH  TYR A 685      32.610  66.680  64.870  1.00  0.00           H
ATOM   1566  CD2 TYR A 685      32.620  63.480  66.850  1.00  0.00           C
ATOM   1567  HD2 TYR A 685      31.700  63.130  67.290  1.00  0.00           H
ATOM   1568  CE2 TYR A 685      32.520  64.650  66.040  1.00  0.00           C
ATOM   1569  HE2 TYR A 685      31.550  65.100  65.900  1.00  0.00           H
ATOM   1570  C   TYR A 685      34.450  61.440  70.600  1.00  0.00           C
ATOM   1571  O   TYR A 685      33.350  61.660  71.160  1.00  0.00           O
ATOM   1572  N   GLN A 686      35.360  60.570  71.080  1.00  0.00           N
ATOM   1573  HN  GLN A 686      36.220  60.510  70.570  1.00  0.00           H
ATOM   1574  CA  GLN A 686      35.260  59.740  72.290  1.00  0.00           C
ATOM   1575  HA  GLN A 686      36.180  59.180  72.370  1.00  0.00           H
ATOM   1576  CB  GLN A 686      34.740  60.430  73.560  1.00  0.00           C
ATOM   1577  HB1 GLN A 686      34.640  59.720  74.400  1.00  0.00           H
ATOM   1578  HB2 GLN A 686      33.660  60.710  73.500  1.00  0.00           H
ATOM   1579  CG  GLN A 686      35.590  61.690  73.970  1.00  0.00           C
ATOM   1580  HG1 GLN A 686      35.270  62.010  74.980  1.00  0.00           H
ATOM   1581  HG2 GLN A 686      35.200  62.500  73.320  1.00  0.00           H
ATOM   1582  CD  GLN A 686      37.100  61.470  73.930  1.00  0.00           C
ATOM   1583  OE1 GLN A 686      37.610  60.390  74.320  1.00  0.00           O
ATOM   1584  NE2 GLN A 686      37.830  62.470  73.510  1.00  0.00           N
ATOM   1585 HE21 GLN A 686      38.760  62.160  73.320  1.00  0.00           H
ATOM   1586 HE22 GLN A 686      37.540  63.420  73.410  1.00  0.00           H
ATOM   1587  C   GLN A 686      34.320  58.600  71.920  1.00  0.00           C
ATOM   1588  O   GLN A 686      33.730  57.900  72.740  1.00  0.00           O
ATOM   1589  N   LEU A 687      34.180  58.350  70.600  1.00  0.00           N
ATOM   1590  HN  LEU A 687      34.570  59.080  70.030  1.00  0.00           H
ATOM   1591  CA  LEU A 687      33.550  57.180  70.020  1.00  0.00           C
ATOM   1592  HA  LEU A 687      32.610  57.090  70.550  1.00  0.00           H
ATOM   1593  CB  LEU A 687      33.180  57.440  68.550  1.00  0.00           C
ATOM   1594  HB1 LEU A 687      32.740  56.500  68.180  1.00  0.00           H
ATOM   1595  HB2 LEU A 687      34.090  57.630  67.930  1.00  0.00           H
ATOM   1596  CG  LEU A 687      32.080  58.450  68.320  1.00  0.00           C
ATOM   1597  HG  LEU A 687      32.390  59.390  68.820  1.00  0.00           H
ATOM   1598  CD1 LEU A 687      31.730  58.740  66.830  1.00  0.00           C
ATOM   1599 HD11 LEU A 687      32.600  59.180  66.290  1.00  0.00           H
ATOM   1600 HD12 LEU A 687      30.930  59.520  66.770  1.00  0.00           H
ATOM   1601 HD13 LEU A 687      31.350  57.810  66.350  1.00  0.00           H
ATOM   1602  CD2 LEU A 687      30.720  58.060  69.010  1.00  0.00           C
ATOM   1603 HD21 LEU A 687      30.810  58.170  70.110  1.00  0.00           H
ATOM   1604 HD22 LEU A 687      30.350  57.060  68.700  1.00  0.00           H
ATOM   1605 HD23 LEU A 687      30.010  58.830  68.640  1.00  0.00           H
ATOM   1606  C   LEU A 687      34.270  55.880  70.280  1.00  0.00           C
ATOM   1607  O   LEU A 687      35.480  55.930  70.510  1.00  0.00           O
ATOM   1608  N   SER A 688      33.560  54.690  70.320  1.00  0.00           N
ATOM   1609  HN  SER A 688      32.560  54.720  70.330  1.00  0.00           H
ATOM   1610  CA  SER A 688      34.130  53.410  70.540  1.00  0.00           C
ATOM   1611  HA  SER A 688      34.980  53.650  71.160  1.00  0.00           H
ATOM   1612  CB  SER A 688      33.170  52.430  71.310  1.00  0.00           C
ATOM   1613  HB1 SER A 688      32.400  52.000  70.640  1.00  0.00           H
ATOM   1614  HB2 SER A 688      32.610  53.050  72.050  1.00  0.00           H
ATOM   1615  OG  SER A 688      33.930  51.390  71.860  1.00  0.00           O
ATOM   1616  HG1 SER A 688      33.620  51.290  72.770  1.00  0.00           H
ATOM   1617  C   SER A 688      34.470  52.850  69.120  1.00  0.00           C
ATOM   1618  O   SER A 688      33.630  52.970  68.210  1.00  0.00           O
ATOM   1619  N   TYR A 689      35.730  52.440  68.850  1.00  0.00           N
ATOM   1620  HN  TYR A 689      36.360  52.390  69.620  1.00  0.00           H
ATOM   1621  CA  TYR A 689      36.210  52.000  67.620  1.00  0.00           C
ATOM   1622  HA  TYR A 689      35.870  52.690  66.860  1.00  0.00           H
ATOM   1623  CB  TYR A 689      37.820  51.990  67.670  1.00  0.00           C
ATOM   1624  HB1 TYR A 689      38.140  51.480  68.590  1.00  0.00           H
ATOM   1625  HB2 TYR A 689      38.250  53.010  67.710  1.00  0.00           H
ATOM   1626  CG  TYR A 689      38.440  51.270  66.450  1.00  0.00           C
ATOM   1627  CD1 TYR A 689      39.040  50.040  66.630  1.00  0.00           C
ATOM   1628  HD1 TYR A 689      39.090  49.630  67.630  1.00  0.00           H
ATOM   1629  CE1 TYR A 689      39.860  49.520  65.550  1.00  0.00           C
ATOM   1630  HE1 TYR A 689      40.270  48.530  65.700  1.00  0.00           H
ATOM   1631  CZ  TYR A 689      39.910  50.160  64.340  1.00  0.00           C
ATOM   1632  OH  TYR A 689      40.600  49.430  63.320  1.00  0.00           O
ATOM   1633  HH  TYR A 689      40.220  49.630  62.460  1.00  0.00           H
ATOM   1634  CD2 TYR A 689      38.440  51.920  65.200  1.00  0.00           C
ATOM   1635  HD2 TYR A 689      37.970  52.870  65.050  1.00  0.00           H
ATOM   1636  CE2 TYR A 689      39.210  51.360  64.180  1.00  0.00           C
ATOM   1637  HE2 TYR A 689      39.110  51.830  63.210  1.00  0.00           H
ATOM   1638  C   TYR A 689      35.610  50.740  66.970  1.00  0.00           C
ATOM   1639  O   TYR A 689      34.940  50.830  65.920  1.00  0.00           O
ATOM   1640  N   LEU A 690      35.600  49.450  67.590  1.00  0.00           N
ATOM   1641  HN  LEU A 690      36.090  49.380  68.460  1.00  0.00           H
ATOM   1642  CA  LEU A 690      35.190  48.320  66.770  1.00  0.00           C
ATOM   1643  HA  LEU A 690      35.680  48.360  65.810  1.00  0.00           H
ATOM   1644  CB  LEU A 690      35.710  47.010  67.360  1.00  0.00           C
ATOM   1645  HB1 LEU A 690      35.120  46.180  66.890  1.00  0.00           H
ATOM   1646  HB2 LEU A 690      35.330  47.090  68.400  1.00  0.00           H
ATOM   1647  CG  LEU A 690      37.220  46.710  67.180  1.00  0.00           C
ATOM   1648  HG  LEU A 690      37.700  47.570  67.700  1.00  0.00           H
ATOM   1649  CD1 LEU A 690      37.560  45.400  67.880  1.00  0.00           C
ATOM   1650 HD11 LEU A 690      37.210  44.490  67.360  1.00  0.00           H
ATOM   1651 HD12 LEU A 690      37.320  45.430  68.960  1.00  0.00           H
ATOM   1652 HD13 LEU A 690      38.670  45.350  67.850  1.00  0.00           H
ATOM   1653  CD2 LEU A 690      37.770  46.730  65.740  1.00  0.00           C
ATOM   1654 HD21 LEU A 690      37.410  47.640  65.220  1.00  0.00           H
ATOM   1655 HD22 LEU A 690      37.370  45.790  65.270  1.00  0.00           H
ATOM   1656 HD23 LEU A 690      38.880  46.720  65.690  1.00  0.00           H
ATOM   1657  C   LEU A 690      33.700  48.180  66.410  1.00  0.00           C
ATOM   1658  O   LEU A 690      33.360  47.830  65.270  1.00  0.00           O
ATOM   1659  N   SER A 691      32.820  48.600  67.350  1.00  0.00           N
ATOM   1660  HN  SER A 691      33.090  48.920  68.260  1.00  0.00           H
ATOM   1661  CA  SER A 691      31.410  48.580  67.020  1.00  0.00           C
ATOM   1662  HA  SER A 691      31.140  47.580  66.740  1.00  0.00           H
ATOM   1663  CB  SER A 691      30.530  48.810  68.340  1.00  0.00           C
ATOM   1664  HB1 SER A 691      30.970  48.110  69.080  1.00  0.00           H
ATOM   1665  HB2 SER A 691      29.450  48.630  68.170  1.00  0.00           H
ATOM   1666  OG  SER A 691      30.610  50.120  68.910  1.00  0.00           O
ATOM   1667  HG1 SER A 691      30.280  50.070  69.810  1.00  0.00           H
ATOM   1668  C   SER A 691      30.960  49.570  65.940  1.00  0.00           C
ATOM   1669  O   SER A 691      30.190  49.230  65.090  1.00  0.00           O
ATOM   1670  N   LEU A 692      31.480  50.870  65.990  1.00  0.00           N
ATOM   1671  HN  LEU A 692      32.260  51.190  66.530  1.00  0.00           H
ATOM   1672  CA  LEU A 692      31.190  51.700  64.870  1.00  0.00           C
ATOM   1673  HA  LEU A 692      30.120  51.810  64.830  1.00  0.00           H
ATOM   1674  CB  LEU A 692      31.920  53.050  65.230  1.00  0.00           C
ATOM   1675  HB1 LEU A 692      32.990  52.840  65.420  1.00  0.00           H
ATOM   1676  HB2 LEU A 692      31.550  53.430  66.200  1.00  0.00           H
ATOM   1677  CG  LEU A 692      32.000  54.220  64.180  1.00  0.00           C
ATOM   1678  HG  LEU A 692      32.630  53.860  63.350  1.00  0.00           H
ATOM   1679  CD1 LEU A 692      30.620  54.580  63.580  1.00  0.00           C
ATOM   1680 HD11 LEU A 692      30.030  55.220  64.270  1.00  0.00           H
ATOM   1681 HD12 LEU A 692      30.010  53.680  63.360  1.00  0.00           H
ATOM   1682 HD13 LEU A 692      30.740  55.040  62.580  1.00  0.00           H
ATOM   1683  CD2 LEU A 692      32.740  55.540  64.710  1.00  0.00           C
ATOM   1684 HD21 LEU A 692      33.850  55.430  64.800  1.00  0.00           H
ATOM   1685 HD22 LEU A 692      32.270  55.730  65.690  1.00  0.00           H
ATOM   1686 HD23 LEU A 692      32.550  56.370  63.990  1.00  0.00           H
ATOM   1687  C   LEU A 692      31.850  51.150  63.550  1.00  0.00           C
ATOM   1688  O   LEU A 692      31.250  51.310  62.480  1.00  0.00           O
ATOM   1689  N   ARG A 693      33.020  50.590  63.610  1.00  0.00           N
ATOM   1690  HN  ARG A 693      33.420  50.580  64.520  1.00  0.00           H
ATOM   1691  CA  ARG A 693      33.790  50.070  62.490  1.00  0.00           C
ATOM   1692  HA  ARG A 693      33.930  50.870  61.770  1.00  0.00           H
ATOM   1693  CB  ARG A 693      35.170  49.780  62.960  1.00  0.00           C
ATOM   1694  HB1 ARG A 693      35.090  49.030  63.770  1.00  0.00           H
ATOM   1695  HB2 ARG A 693      35.700  50.640  63.450  1.00  0.00           H
ATOM   1696  CG  ARG A 693      36.180  49.220  61.910  1.00  0.00           C
ATOM   1697  HG1 ARG A 693      37.200  49.380  62.300  1.00  0.00           H
ATOM   1698  HG2 ARG A 693      36.070  49.890  61.040  1.00  0.00           H
ATOM   1699  CD  ARG A 693      36.050  47.670  61.650  1.00  0.00           C
ATOM   1700  HD1 ARG A 693      35.120  47.290  61.180  1.00  0.00           H
ATOM   1701  HD2 ARG A 693      36.040  47.220  62.670  1.00  0.00           H
ATOM   1702  NE  ARG A 693      37.220  47.250  60.900  1.00  0.00           N
ATOM   1703  HE  ARG A 693      38.050  47.820  60.820  1.00  0.00           H
ATOM   1704  CZ  ARG A 693      37.290  46.070  60.380  1.00  0.00           C
ATOM   1705  NH1 ARG A 693      36.540  45.010  60.780  1.00  0.00           N
ATOM   1706 HH11 ARG A 693      35.990  45.040  61.610  1.00  0.00           H
ATOM   1707 HH12 ARG A 693      36.790  44.230  60.190  1.00  0.00           H
ATOM   1708  NH2 ARG A 693      38.290  45.850  59.570  1.00  0.00           N
ATOM   1709 HH21 ARG A 693      38.440  44.870  59.410  1.00  0.00           H
ATOM   1710 HH22 ARG A 693      38.880  46.630  59.390  1.00  0.00           H
ATOM   1711  C   ARG A 693      33.080  48.880  61.790  1.00  0.00           C
ATOM   1712  O   ARG A 693      32.940  48.870  60.590  1.00  0.00           O
ATOM   1713  N   THR A 694      32.460  48.000  62.660  1.00  0.00           N
ATOM   1714  HN  THR A 694      32.520  48.020  63.650  1.00  0.00           H
ATOM   1715  CA  THR A 694      31.520  47.010  62.260  1.00  0.00           C
ATOM   1716  HA  THR A 694      32.060  46.330  61.610  1.00  0.00           H
ATOM   1717  CB  THR A 694      30.730  46.240  63.450  1.00  0.00           C
ATOM   1718  HB  THR A 694      30.120  46.940  64.060  1.00  0.00           H
ATOM   1719  OG1 THR A 694      31.690  45.760  64.350  1.00  0.00           O
ATOM   1720  HG1 THR A 694      31.270  45.540  65.180  1.00  0.00           H
ATOM   1721  CG2 THR A 694      29.890  45.030  62.920  1.00  0.00           C
ATOM   1722 HG21 THR A 694      30.470  44.460  62.140  1.00  0.00           H
ATOM   1723 HG22 THR A 694      28.920  45.320  62.470  1.00  0.00           H
ATOM   1724 HG23 THR A 694      29.540  44.380  63.750  1.00  0.00           H
ATOM   1725  C   THR A 694      30.350  47.620  61.350  1.00  0.00           C
ATOM   1726  O   THR A 694      30.130  47.110  60.280  1.00  0.00           O
ATOM   1727  N   SER A 695      29.760  48.680  61.830  1.00  0.00           N
ATOM   1728  HN  SER A 695      30.020  49.000  62.730  1.00  0.00           H
ATOM   1729  CA  SER A 695      28.640  49.470  61.230  1.00  0.00           C
ATOM   1730  HA  SER A 695      27.880  48.720  61.040  1.00  0.00           H
ATOM   1731  CB  SER A 695      27.960  50.560  62.180  1.00  0.00           C
ATOM   1732  HB1 SER A 695      27.190  51.080  61.570  1.00  0.00           H
ATOM   1733  HB2 SER A 695      28.760  51.340  62.250  1.00  0.00           H
ATOM   1734  OG  SER A 695      27.600  50.030  63.460  1.00  0.00           O
ATOM   1735  HG1 SER A 695      27.350  50.850  63.890  1.00  0.00           H
ATOM   1736  C   SER A 695      28.980  50.060  59.920  1.00  0.00           C
ATOM   1737  O   SER A 695      28.230  50.050  58.970  1.00  0.00           O
ATOM   1738  N   ILE A 696      30.220  50.580  59.830  1.00  0.00           N
ATOM   1739  HN  ILE A 696      30.850  50.600  60.600  1.00  0.00           H
ATOM   1740  CA  ILE A 696      30.790  51.150  58.600  1.00  0.00           C
ATOM   1741  HA  ILE A 696      30.090  51.850  58.180  1.00  0.00           H
ATOM   1742  CB  ILE A 696      32.060  51.880  58.880  1.00  0.00           C
ATOM   1743  HB  ILE A 696      32.680  51.280  59.570  1.00  0.00           H
ATOM   1744  CG2 ILE A 696      32.940  52.000  57.550  1.00  0.00           C
ATOM   1745 HG21 ILE A 696      33.130  51.000  57.100  1.00  0.00           H
ATOM   1746 HG22 ILE A 696      33.920  52.510  57.740  1.00  0.00           H
ATOM   1747 HG23 ILE A 696      32.470  52.610  56.750  1.00  0.00           H
ATOM   1748  CG1 ILE A 696      31.720  53.240  59.590  1.00  0.00           C
ATOM   1749 HG11 ILE A 696      31.010  53.060  60.430  1.00  0.00           H
ATOM   1750 HG12 ILE A 696      31.300  54.000  58.900  1.00  0.00           H
ATOM   1751  CD  ILE A 696      32.880  54.010  60.270  1.00  0.00           C
ATOM   1752  HD1 ILE A 696      32.500  54.990  60.630  1.00  0.00           H
ATOM   1753  HD2 ILE A 696      33.580  54.280  59.460  1.00  0.00           H
ATOM   1754  HD3 ILE A 696      33.390  53.510  61.120  1.00  0.00           H
ATOM   1755  C   ILE A 696      30.910  50.080  57.520  1.00  0.00           C
ATOM   1756  O   ILE A 696      30.500  50.170  56.340  1.00  0.00           O
ATOM   1757  N   GLY A 697      31.380  48.860  57.960  1.00  0.00           N
ATOM   1758  HN  GLY A 697      31.650  48.770  58.910  1.00  0.00           H
ATOM   1759  CA  GLY A 697      31.580  47.660  57.170  1.00  0.00           C
ATOM   1760  HA1 GLY A 697      32.020  46.940  57.850  1.00  0.00           H
ATOM   1761  HA2 GLY A 697      32.220  47.870  56.330  1.00  0.00           H
ATOM   1762  C   GLY A 697      30.290  47.100  56.710  1.00  0.00           C
ATOM   1763  O   GLY A 697      30.130  46.770  55.570  1.00  0.00           O
ATOM   1764  N   LEU A 698      29.290  47.040  57.600  1.00  0.00           N
ATOM   1765  HN  LEU A 698      29.520  47.140  58.570  1.00  0.00           H
ATOM   1766  CA  LEU A 698      27.910  46.560  57.200  1.00  0.00           C
ATOM   1767  HA  LEU A 698      27.930  45.670  56.580  1.00  0.00           H
ATOM   1768  CB  LEU A 698      27.020  46.230  58.470  1.00  0.00           C
ATOM   1769  HB1 LEU A 698      26.030  45.970  58.040  1.00  0.00           H
ATOM   1770  HB2 LEU A 698      26.990  47.130  59.110  1.00  0.00           H
ATOM   1771  CG  LEU A 698      27.520  45.090  59.360  1.00  0.00           C
ATOM   1772  HG  LEU A 698      28.600  45.240  59.600  1.00  0.00           H
ATOM   1773  CD1 LEU A 698      26.730  45.020  60.630  1.00  0.00           C
ATOM   1774 HD11 LEU A 698      27.050  45.870  61.270  1.00  0.00           H
ATOM   1775 HD12 LEU A 698      27.010  44.140  61.240  1.00  0.00           H
ATOM   1776 HD13 LEU A 698      25.630  45.110  60.540  1.00  0.00           H
ATOM   1777  CD2 LEU A 698      27.600  43.730  58.660  1.00  0.00           C
ATOM   1778 HD21 LEU A 698      28.080  43.800  57.660  1.00  0.00           H
ATOM   1779 HD22 LEU A 698      26.610  43.260  58.500  1.00  0.00           H
ATOM   1780 HD23 LEU A 698      28.280  43.010  59.160  1.00  0.00           H
ATOM   1781  C   LEU A 698      27.240  47.460  56.210  1.00  0.00           C
ATOM   1782  O   LEU A 698      26.560  47.030  55.340  1.00  0.00           O
ATOM   1783  N   TRP A 699      27.410  48.830  56.300  1.00  0.00           N
ATOM   1784  HN  TRP A 699      27.810  49.140  57.150  1.00  0.00           H
ATOM   1785  CA  TRP A 699      26.930  49.810  55.340  1.00  0.00           C
ATOM   1786  HA  TRP A 699      25.890  49.580  55.180  1.00  0.00           H
ATOM   1787  CB  TRP A 699      27.120  51.320  55.710  1.00  0.00           C
ATOM   1788  HB1 TRP A 699      27.220  51.820  54.730  1.00  0.00           H
ATOM   1789  HB2 TRP A 699      28.020  51.500  56.350  1.00  0.00           H
ATOM   1790  CG  TRP A 699      26.040  52.050  56.460  1.00  0.00           C
ATOM   1791  CD1 TRP A 699      26.010  52.510  57.720  1.00  0.00           C
ATOM   1792  HD1 TRP A 699      26.790  52.260  58.440  1.00  0.00           H
ATOM   1793  NE1 TRP A 699      24.770  53.140  58.000  1.00  0.00           N
ATOM   1794  HE1 TRP A 699      24.390  53.340  58.880  1.00  0.00           H
ATOM   1795  CE2 TRP A 699      24.090  53.270  56.930  1.00  0.00           C
ATOM   1796  CD2 TRP A 699      24.770  52.490  55.920  1.00  0.00           C
ATOM   1797  CE3 TRP A 699      24.200  52.380  54.660  1.00  0.00           C
ATOM   1798  HE3 TRP A 699      24.800  51.990  53.850  1.00  0.00           H
ATOM   1799  CZ3 TRP A 699      22.970  52.940  54.450  1.00  0.00           C
ATOM   1800  HZ3 TRP A 699      22.500  52.860  53.480  1.00  0.00           H
ATOM   1801  CZ2 TRP A 699      22.890  53.900  56.790  1.00  0.00           C
ATOM   1802  HZ2 TRP A 699      22.410  54.540  57.520  1.00  0.00           H
ATOM   1803  CH2 TRP A 699      22.350  53.770  55.450  1.00  0.00           C
ATOM   1804  HH2 TRP A 699      21.370  54.190  55.350  1.00  0.00           H
ATOM   1805  C   TRP A 699      27.640  49.590  53.990  1.00  0.00           C
ATOM   1806  O   TRP A 699      27.010  49.550  52.930  1.00  0.00           O
ATOM   1807  N   THR A 700      28.980  49.390  54.050  1.00  0.00           N
ATOM   1808  HN  THR A 700      29.580  49.330  54.840  1.00  0.00           H
ATOM   1809  CA  THR A 700      29.790  49.220  52.820  1.00  0.00           C
ATOM   1810  HA  THR A 700      29.700  50.060  52.150  1.00  0.00           H
ATOM   1811  CB  THR A 700      31.260  49.040  53.120  1.00  0.00           C
ATOM   1812  HB  THR A 700      31.420  48.160  53.780  1.00  0.00           H
ATOM   1813  OG1 THR A 700      31.780  50.140  53.950  1.00  0.00           O
ATOM   1814  HG1 THR A 700      31.590  49.970  54.870  1.00  0.00           H
ATOM   1815  CG2 THR A 700      32.150  48.980  51.830  1.00  0.00           C
ATOM   1816 HG21 THR A 700      33.250  49.020  51.980  1.00  0.00           H
ATOM   1817 HG22 THR A 700      31.820  49.750  51.110  1.00  0.00           H
ATOM   1818 HG23 THR A 700      31.890  48.090  51.220  1.00  0.00           H
ATOM   1819  C   THR A 700      29.380  47.970  52.050  1.00  0.00           C
ATOM   1820  O   THR A 700      29.180  48.040  50.850  1.00  0.00           O
ATOM   1821  N   SER A 701      29.260  46.870  52.760  1.00  0.00           N
ATOM   1822  HN  SER A 701      29.660  46.710  53.660  1.00  0.00           H
ATOM   1823  CA  SER A 701      28.610  45.610  52.210  1.00  0.00           C
ATOM   1824  HA  SER A 701      29.220  45.340  51.350  1.00  0.00           H
ATOM   1825  CB  SER A 701      28.570  44.530  53.280  1.00  0.00           C
ATOM   1826  HB1 SER A 701      28.110  44.970  54.180  1.00  0.00           H
ATOM   1827  HB2 SER A 701      29.650  44.310  53.480  1.00  0.00           H
ATOM   1828  OG  SER A 701      27.800  43.370  53.040  1.00  0.00           O
ATOM   1829  HG1 SER A 701      28.310  42.830  52.420  1.00  0.00           H
ATOM   1830  C   SER A 701      27.310  45.880  51.500  1.00  0.00           C
ATOM   1831  O   SER A 701      27.170  45.620  50.280  1.00  0.00           O
ATOM   1832  N   PHE A 702      26.270  46.320  52.150  1.00  0.00           N
ATOM   1833  HN  PHE A 702      26.350  46.520  53.120  1.00  0.00           H
ATOM   1834  CA  PHE A 702      24.870  46.630  51.640  1.00  0.00           C
ATOM   1835  HA  PHE A 702      24.620  45.720  51.100  1.00  0.00           H
ATOM   1836  CB  PHE A 702      23.890  47.010  52.800  1.00  0.00           C
ATOM   1837  HB1 PHE A 702      24.370  47.900  53.270  1.00  0.00           H
ATOM   1838  HB2 PHE A 702      23.950  46.130  53.470  1.00  0.00           H
ATOM   1839  CG  PHE A 702      22.480  47.430  52.390  1.00  0.00           C
ATOM   1840  CD1 PHE A 702      21.440  46.490  52.320  1.00  0.00           C
ATOM   1841  HD1 PHE A 702      21.550  45.420  52.490  1.00  0.00           H
ATOM   1842  CE1 PHE A 702      20.190  46.900  51.900  1.00  0.00           C
ATOM   1843  HE1 PHE A 702      19.430  46.140  51.970  1.00  0.00           H
ATOM   1844  CZ  PHE A 702      19.900  48.280  51.830  1.00  0.00           C
ATOM   1845  HZ  PHE A 702      18.860  48.560  51.670  1.00  0.00           H
ATOM   1846  CD2 PHE A 702      22.270  48.740  52.040  1.00  0.00           C
ATOM   1847  HD2 PHE A 702      23.110  49.410  52.070  1.00  0.00           H
ATOM   1848  CE2 PHE A 702      20.980  49.180  51.860  1.00  0.00           C
ATOM   1849  HE2 PHE A 702      20.770  50.210  51.620  1.00  0.00           H
ATOM   1850  C   PHE A 702      24.980  47.640  50.450  1.00  0.00           C
ATOM   1851  O   PHE A 702      24.350  47.370  49.420  1.00  0.00           O
ATOM   1852  N   LEU A 703      25.760  48.710  50.470  1.00  0.00           N
ATOM   1853  HN  LEU A 703      26.180  48.960  51.340  1.00  0.00           H
ATOM   1854  CA  LEU A 703      25.970  49.610  49.280  1.00  0.00           C
ATOM   1855  HA  LEU A 703      25.030  50.050  48.960  1.00  0.00           H
ATOM   1856  CB  LEU A 703      26.880  50.770  49.610  1.00  0.00           C
ATOM   1857  HB1 LEU A 703      27.410  51.330  48.810  1.00  0.00           H
ATOM   1858  HB2 LEU A 703      27.750  50.380  50.180  1.00  0.00           H
ATOM   1859  CG  LEU A 703      26.210  51.750  50.610  1.00  0.00           C
ATOM   1860  HG  LEU A 703      25.730  51.170  51.420  1.00  0.00           H
ATOM   1861  CD1 LEU A 703      27.440  52.480  51.230  1.00  0.00           C
ATOM   1862 HD11 LEU A 703      28.130  52.970  50.490  1.00  0.00           H
ATOM   1863 HD12 LEU A 703      28.070  51.670  51.640  1.00  0.00           H
ATOM   1864 HD13 LEU A 703      27.170  53.200  52.030  1.00  0.00           H
ATOM   1865  CD2 LEU A 703      25.200  52.660  49.880  1.00  0.00           C
ATOM   1866 HD21 LEU A 703      24.840  53.520  50.480  1.00  0.00           H
ATOM   1867 HD22 LEU A 703      24.330  52.110  49.470  1.00  0.00           H
ATOM   1868 HD23 LEU A 703      25.720  53.070  48.990  1.00  0.00           H
ATOM   1869  C   LEU A 703      26.540  48.920  48.080  1.00  0.00           C
ATOM   1870  O   LEU A 703      26.090  49.180  47.000  1.00  0.00           O
ATOM   1871  N   CYS A 704      27.520  48.000  48.230  1.00  0.00           N
ATOM   1872  HN  CYS A 704      27.940  48.020  49.140  1.00  0.00           H
ATOM   1873  CA  CYS A 704      27.980  47.070  47.160  1.00  0.00           C
ATOM   1874  HA  CYS A 704      28.400  47.670  46.360  1.00  0.00           H
ATOM   1875  CB  CYS A 704      29.190  46.180  47.700  1.00  0.00           C
ATOM   1876  HB1 CYS A 704      29.420  45.540  46.820  1.00  0.00           H
ATOM   1877  HB2 CYS A 704      28.930  45.470  48.520  1.00  0.00           H
ATOM   1878  SG  CYS A 704      30.730  47.150  48.060  1.00  0.00           S
ATOM   1879  HG1 CYS A 704      30.400  47.730  49.200  1.00  0.00           H
ATOM   1880  C   CYS A 704      26.840  46.260  46.480  1.00  0.00           C
ATOM   1881  O   CYS A 704      26.870  46.010  45.280  1.00  0.00           O
ATOM   1882  N   ILE A 705      25.820  45.830  47.270  1.00  0.00           N
ATOM   1883  HN  ILE A 705      25.980  45.890  48.250  1.00  0.00           H
ATOM   1884  CA  ILE A 705      24.620  45.220  46.680  1.00  0.00           C
ATOM   1885  HA  ILE A 705      25.000  44.410  46.070  1.00  0.00           H
ATOM   1886  CB  ILE A 705      23.670  44.650  47.800  1.00  0.00           C
ATOM   1887  HB  ILE A 705      23.120  45.420  48.380  1.00  0.00           H
ATOM   1888  CG2 ILE A 705      22.590  43.820  47.090  1.00  0.00           C
ATOM   1889 HG21 ILE A 705      21.790  44.390  46.600  1.00  0.00           H
ATOM   1890 HG22 ILE A 705      22.130  43.150  47.850  1.00  0.00           H
ATOM   1891 HG23 ILE A 705      23.030  43.310  46.210  1.00  0.00           H
ATOM   1892  CG1 ILE A 705      24.400  43.770  48.800  1.00  0.00           C
ATOM   1893 HG11 ILE A 705      23.640  43.390  49.520  1.00  0.00           H
ATOM   1894 HG12 ILE A 705      25.160  44.380  49.330  1.00  0.00           H
ATOM   1895  CD  ILE A 705      25.120  42.490  48.190  1.00  0.00           C
ATOM   1896  HD1 ILE A 705      25.630  41.820  48.920  1.00  0.00           H
ATOM   1897  HD2 ILE A 705      25.870  42.830  47.440  1.00  0.00           H
ATOM   1898  HD3 ILE A 705      24.340  41.900  47.650  1.00  0.00           H
ATOM   1899  C   ILE A 705      23.910  46.240  45.830  1.00  0.00           C
ATOM   1900  O   ILE A 705      23.420  45.910  44.740  1.00  0.00           O
ATOM   1901  N   VAL A 706      23.770  47.470  46.300  1.00  0.00           N
ATOM   1902  HN  VAL A 706      24.080  47.620  47.230  1.00  0.00           H
ATOM   1903  CA  VAL A 706      23.170  48.540  45.460  1.00  0.00           C
ATOM   1904  HA  VAL A 706      22.130  48.290  45.290  1.00  0.00           H
ATOM   1905  CB  VAL A 706      23.100  49.820  46.290  1.00  0.00           C
ATOM   1906  HB  VAL A 706      24.140  50.180  46.450  1.00  0.00           H
ATOM   1907  CG1 VAL A 706      22.410  50.910  45.500  1.00  0.00           C
ATOM   1908 HG11 VAL A 706      22.290  51.880  46.030  1.00  0.00           H
ATOM   1909 HG12 VAL A 706      21.370  50.610  45.250  1.00  0.00           H
ATOM   1910 HG13 VAL A 706      22.990  51.190  44.590  1.00  0.00           H
ATOM   1911  CG2 VAL A 706      22.360  49.640  47.650  1.00  0.00           C
ATOM   1912 HG21 VAL A 706      22.570  48.670  48.160  1.00  0.00           H
ATOM   1913 HG22 VAL A 706      21.270  49.470  47.560  1.00  0.00           H
ATOM   1914 HG23 VAL A 706      22.630  50.400  48.410  1.00  0.00           H
ATOM   1915  C   VAL A 706      23.860  48.790  44.120  1.00  0.00           C
ATOM   1916  O   VAL A 706      23.180  48.820  43.090  1.00  0.00           O
ATOM   1917  N   LEU A 707      25.210  48.750  44.160  1.00  0.00           N
ATOM   1918  HN  LEU A 707      25.610  48.820  45.060  1.00  0.00           H
ATOM   1919  CA  LEU A 707      26.060  48.660  42.920  1.00  0.00           C
ATOM   1920  HA  LEU A 707      25.880  49.570  42.380  1.00  0.00           H
ATOM   1921  CB  LEU A 707      27.580  48.540  43.260  1.00  0.00           C
ATOM   1922  HB1 LEU A 707      28.130  48.190  42.360  1.00  0.00           H
ATOM   1923  HB2 LEU A 707      27.650  47.690  43.980  1.00  0.00           H
ATOM   1924  CG  LEU A 707      28.180  49.770  43.980  1.00  0.00           C
ATOM   1925  HG  LEU A 707      27.550  50.120  44.820  1.00  0.00           H
ATOM   1926  CD1 LEU A 707      29.570  49.440  44.490  1.00  0.00           C
ATOM   1927 HD11 LEU A 707      29.590  48.680  45.300  1.00  0.00           H
ATOM   1928 HD12 LEU A 707      30.210  50.260  44.880  1.00  0.00           H
ATOM   1929 HD13 LEU A 707      30.230  49.000  43.720  1.00  0.00           H
ATOM   1930  CD2 LEU A 707      28.210  50.970  42.930  1.00  0.00           C
ATOM   1931 HD21 LEU A 707      27.260  51.080  42.350  1.00  0.00           H
ATOM   1932 HD22 LEU A 707      28.930  50.710  42.120  1.00  0.00           H
ATOM   1933 HD23 LEU A 707      28.540  51.930  43.380  1.00  0.00           H
ATOM   1934  C   LEU A 707      25.800  47.450  42.020  1.00  0.00           C
ATOM   1935  O   LEU A 707      25.600  47.660  40.800  1.00  0.00           O
ATOM   1936  N   VAL A 708      25.660  46.220  42.540  1.00  0.00           N
ATOM   1937  HN  VAL A 708      25.800  46.090  43.520  1.00  0.00           H
ATOM   1938  CA  VAL A 708      25.160  44.970  41.870  1.00  0.00           C
ATOM   1939  HA  VAL A 708      25.690  44.900  40.940  1.00  0.00           H
ATOM   1940  CB  VAL A 708      25.240  43.650  42.630  1.00  0.00           C
ATOM   1941  HB  VAL A 708      24.610  43.580  43.540  1.00  0.00           H
ATOM   1942  CG1 VAL A 708      24.870  42.420  41.730  1.00  0.00           C
ATOM   1943 HG11 VAL A 708      25.590  42.390  40.880  1.00  0.00           H
ATOM   1944 HG12 VAL A 708      23.790  42.440  41.440  1.00  0.00           H
ATOM   1945 HG13 VAL A 708      24.980  41.520  42.360  1.00  0.00           H
ATOM   1946  CG2 VAL A 708      26.710  43.360  43.030  1.00  0.00           C
ATOM   1947 HG21 VAL A 708      27.470  43.350  42.210  1.00  0.00           H
ATOM   1948 HG22 VAL A 708      26.770  42.390  43.570  1.00  0.00           H
ATOM   1949 HG23 VAL A 708      27.090  44.130  43.750  1.00  0.00           H
ATOM   1950  C   VAL A 708      23.780  45.110  41.330  1.00  0.00           C
ATOM   1951  O   VAL A 708      23.470  44.610  40.280  1.00  0.00           O
ATOM   1952  N   ALA A 709      22.830  45.740  42.070  1.00  0.00           N
ATOM   1953  HN  ALA A 709      23.100  45.990  42.990  1.00  0.00           H
ATOM   1954  CA  ALA A 709      21.410  45.840  41.790  1.00  0.00           C
ATOM   1955  HA  ALA A 709      20.940  44.920  41.490  1.00  0.00           H
ATOM   1956  CB  ALA A 709      20.710  46.340  43.060  1.00  0.00           C
ATOM   1957  HB1 ALA A 709      20.950  45.680  43.920  1.00  0.00           H
ATOM   1958  HB2 ALA A 709      19.610  46.270  42.930  1.00  0.00           H
ATOM   1959  HB3 ALA A 709      21.080  47.350  43.330  1.00  0.00           H
ATOM   1960  C   ALA A 709      21.150  46.830  40.590  1.00  0.00           C
ATOM   1961  O   ALA A 709      20.250  46.470  39.790  1.00  0.00           O
ATOM   1962  N   THR A 710      21.900  47.950  40.530  1.00  0.00           N
ATOM   1963  HN  THR A 710      22.420  48.170  41.340  1.00  0.00           H
ATOM   1964  CA  THR A 710      21.990  48.820  39.440  1.00  0.00           C
ATOM   1965  HA  THR A 710      20.980  48.960  39.080  1.00  0.00           H
ATOM   1966  CB  THR A 710      22.700  50.150  39.750  1.00  0.00           C
ATOM   1967  HB  THR A 710      23.000  50.640  38.800  1.00  0.00           H
ATOM   1968  OG1 THR A 710      23.790  50.030  40.630  1.00  0.00           O
ATOM   1969  HG1 THR A 710      23.460  49.640  41.450  1.00  0.00           H
ATOM   1970  CG2 THR A 710      21.700  51.120  40.410  1.00  0.00           C
ATOM   1971 HG21 THR A 710      22.070  52.170  40.270  1.00  0.00           H
ATOM   1972 HG22 THR A 710      21.690  50.920  41.500  1.00  0.00           H
ATOM   1973 HG23 THR A 710      20.710  51.030  39.900  1.00  0.00           H
ATOM   1974  C   THR A 710      22.750  48.300  38.220  1.00  0.00           C
ATOM   1975  O   THR A 710      22.570  48.740  37.080  1.00  0.00           O
ATOM   1976  N   ASP A 711      23.650  47.400  38.490  1.00  0.00           N
ATOM   1977  HN  ASP A 711      23.760  47.020  39.410  1.00  0.00           H
ATOM   1978  CA  ASP A 711      24.700  47.030  37.610  1.00  0.00           C
ATOM   1979  HA  ASP A 711      25.300  46.320  38.140  1.00  0.00           H
ATOM   1980  CB  ASP A 711      23.980  46.270  36.430  1.00  0.00           C
ATOM   1981  HB1 ASP A 711      23.490  46.960  35.710  1.00  0.00           H
ATOM   1982  HB2 ASP A 711      23.230  45.530  36.810  1.00  0.00           H
ATOM   1983  CG  ASP A 711      24.850  45.360  35.510  1.00  0.00           C
ATOM   1984  OD1 ASP A 711      25.860  44.800  35.960  1.00  0.00           O
ATOM   1985  OD2 ASP A 711      24.330  44.890  34.490  1.00  0.00           O
ATOM   1986  C   ASP A 711      25.690  48.060  37.180  1.00  0.00           C
ATOM   1987  O   ASP A 711      26.320  48.050  36.140  1.00  0.00           O
ATOM   1988  N   ALA A 712      25.890  49.110  37.970  1.00  0.00           N
ATOM   1989  HN  ALA A 712      25.280  49.210  38.740  1.00  0.00           H
ATOM   1990  CA  ALA A 712      26.830  50.170  37.840  1.00  0.00           C
ATOM   1991  HA  ALA A 712      26.500  50.790  37.020  1.00  0.00           H
ATOM   1992  CB  ALA A 712      26.620  51.010  39.140  1.00  0.00           C
ATOM   1993  HB1 ALA A 712      25.540  51.210  39.200  1.00  0.00           H
ATOM   1994  HB2 ALA A 712      27.250  51.920  39.130  1.00  0.00           H
ATOM   1995  HB3 ALA A 712      26.930  50.400  40.020  1.00  0.00           H
ATOM   1996  C   ALA A 712      28.300  49.790  37.650  1.00  0.00           C
ATOM   1997  O   ALA A 712      28.970  49.050  38.400  1.00  0.00           O
ATOM   1998  N   SER A 713      28.920  50.250  36.540  1.00  0.00           N
ATOM   1999  HN  SER A 713      28.460  50.840  35.880  1.00  0.00           H
ATOM   2000  CA  SER A 713      30.100  49.580  36.120  1.00  0.00           C
ATOM   2001  HA  SER A 713      30.790  49.770  36.920  1.00  0.00           H
ATOM   2002  CB  SER A 713      29.950  48.070  35.820  1.00  0.00           C
ATOM   2003  HB1 SER A 713      29.620  47.600  36.770  1.00  0.00           H
ATOM   2004  HB2 SER A 713      30.960  47.630  35.660  1.00  0.00           H
ATOM   2005  OG  SER A 713      29.010  47.760  34.730  1.00  0.00           O
ATOM   2006  HG1 SER A 713      28.200  47.910  35.230  1.00  0.00           H
ATOM   2007  C   SER A 713      30.800  50.180  34.930  1.00  0.00           C
ATOM   2008  O   SER A 713      31.900  49.690  34.600  1.00  0.00           O
ATOM   2009  N   SER A 714      30.230  51.170  34.180  1.00  0.00           N
ATOM   2010  HN  SER A 714      29.360  51.560  34.470  1.00  0.00           H
ATOM   2011  CA  SER A 714      30.690  51.500  32.820  1.00  0.00           C
ATOM   2012  HA  SER A 714      30.760  50.530  32.370  1.00  0.00           H
ATOM   2013  CB  SER A 714      29.740  52.350  32.070  1.00  0.00           C
ATOM   2014  HB1 SER A 714      29.720  53.360  32.510  1.00  0.00           H
ATOM   2015  HB2 SER A 714      28.690  52.000  32.090  1.00  0.00           H
ATOM   2016  OG  SER A 714      30.080  52.520  30.730  1.00  0.00           O
ATOM   2017  HG1 SER A 714      29.540  51.920  30.210  1.00  0.00           H
ATOM   2018  C   SER A 714      32.050  52.250  32.900  1.00  0.00           C
ATOM   2019  O   SER A 714      32.300  53.160  33.730  1.00  0.00           O
ATOM   2020  N   LEU A 715      33.030  51.760  32.130  1.00  0.00           N
ATOM   2021  HN  LEU A 715      32.860  51.060  31.430  1.00  0.00           H
ATOM   2022  CA  LEU A 715      34.430  52.080  32.300  1.00  0.00           C
ATOM   2023  HA  LEU A 715      34.780  52.080  33.320  1.00  0.00           H
ATOM   2024  CB  LEU A 715      35.280  51.090  31.470  1.00  0.00           C
ATOM   2025  HB1 LEU A 715      36.360  51.320  31.620  1.00  0.00           H
ATOM   2026  HB2 LEU A 715      34.990  51.150  30.400  1.00  0.00           H
ATOM   2027  CG  LEU A 715      35.140  49.580  31.910  1.00  0.00           C
ATOM   2028  HG  LEU A 715      34.080  49.280  31.700  1.00  0.00           H
ATOM   2029  CD1 LEU A 715      36.040  48.700  31.020  1.00  0.00           C
ATOM   2030 HD11 LEU A 715      36.130  47.660  31.380  1.00  0.00           H
ATOM   2031 HD12 LEU A 715      37.090  49.080  31.080  1.00  0.00           H
ATOM   2032 HD13 LEU A 715      35.770  48.810  29.950  1.00  0.00           H
ATOM   2033  CD2 LEU A 715      35.270  49.260  33.380  1.00  0.00           C
ATOM   2034 HD21 LEU A 715      34.520  49.870  33.910  1.00  0.00           H
ATOM   2035 HD22 LEU A 715      36.310  49.590  33.550  1.00  0.00           H
ATOM   2036 HD23 LEU A 715      35.120  48.170  33.530  1.00  0.00           H
ATOM   2037  C   LEU A 715      34.680  53.490  31.760  1.00  0.00           C
ATOM   2038  O   LEU A 715      35.370  54.330  32.300  1.00  0.00           O
ATOM   2039  N   VAL A 716      33.980  53.770  30.700  1.00  0.00           N
ATOM   2040  HN  VAL A 716      33.450  53.100  30.190  1.00  0.00           H
ATOM   2041  CA  VAL A 716      33.740  55.080  30.170  1.00  0.00           C
ATOM   2042  HA  VAL A 716      34.670  55.380  29.680  1.00  0.00           H
ATOM   2043  CB  VAL A 716      32.640  55.010  29.100  1.00  0.00           C
ATOM   2044  HB  VAL A 716      31.800  54.440  29.530  1.00  0.00           H
ATOM   2045  CG1 VAL A 716      32.070  56.370  28.630  1.00  0.00           C
ATOM   2046 HG11 VAL A 716      31.210  56.120  27.990  1.00  0.00           H
ATOM   2047 HG12 VAL A 716      32.800  56.850  27.930  1.00  0.00           H
ATOM   2048 HG13 VAL A 716      31.770  57.080  29.430  1.00  0.00           H
ATOM   2049  CG2 VAL A 716      33.300  54.290  27.930  1.00  0.00           C
ATOM   2050 HG21 VAL A 716      32.570  54.390  27.090  1.00  0.00           H
ATOM   2051 HG22 VAL A 716      33.520  53.220  28.140  1.00  0.00           H
ATOM   2052 HG23 VAL A 716      34.180  54.790  27.480  1.00  0.00           H
ATOM   2053  C   VAL A 716      33.310  56.190  31.100  1.00  0.00           C
ATOM   2054  O   VAL A 716      33.800  57.330  31.080  1.00  0.00           O
ATOM   2055  N   CYS A 717      32.440  55.790  32.110  1.00  0.00           N
ATOM   2056  HN  CYS A 717      32.130  54.840  32.130  1.00  0.00           H
ATOM   2057  CA  CYS A 717      31.800  56.810  32.950  1.00  0.00           C
ATOM   2058  HA  CYS A 717      31.680  57.740  32.420  1.00  0.00           H
ATOM   2059  CB  CYS A 717      30.370  56.240  33.090  1.00  0.00           C
ATOM   2060  HB1 CYS A 717      29.810  56.970  33.730  1.00  0.00           H
ATOM   2061  HB2 CYS A 717      30.360  55.310  33.690  1.00  0.00           H
ATOM   2062  SG  CYS A 717      29.450  56.100  31.540  1.00  0.00           S
ATOM   2063  HG1 CYS A 717      28.890  57.300  31.460  1.00  0.00           H
ATOM   2064  C   CYS A 717      32.390  56.960  34.300  1.00  0.00           C
ATOM   2065  O   CYS A 717      32.130  57.950  35.030  1.00  0.00           O
ATOM   2066  N   TYR A 718      33.260  55.970  34.750  1.00  0.00           N
ATOM   2067  HN  TYR A 718      33.340  55.170  34.160  1.00  0.00           H
ATOM   2068  CA  TYR A 718      33.800  55.840  36.140  1.00  0.00           C
ATOM   2069  HA  TYR A 718      33.620  56.800  36.580  1.00  0.00           H
ATOM   2070  CB  TYR A 718      33.210  54.640  37.000  1.00  0.00           C
ATOM   2071  HB1 TYR A 718      33.810  54.460  37.930  1.00  0.00           H
ATOM   2072  HB2 TYR A 718      33.400  53.760  36.340  1.00  0.00           H
ATOM   2073  CG  TYR A 718      31.800  54.800  37.500  1.00  0.00           C
ATOM   2074  CD1 TYR A 718      30.930  53.680  37.530  1.00  0.00           C
ATOM   2075  HD1 TYR A 718      31.470  52.830  37.170  1.00  0.00           H
ATOM   2076  CE1 TYR A 718      29.610  53.740  38.000  1.00  0.00           C
ATOM   2077  HE1 TYR A 718      28.960  52.880  37.960  1.00  0.00           H
ATOM   2078  CZ  TYR A 718      29.200  54.950  38.660  1.00  0.00           C
ATOM   2079  OH  TYR A 718      27.870  55.010  39.270  1.00  0.00           O
ATOM   2080  HH  TYR A 718      27.660  55.920  39.490  1.00  0.00           H
ATOM   2081  CD2 TYR A 718      31.400  55.950  38.190  1.00  0.00           C
ATOM   2082  HD2 TYR A 718      31.980  56.850  38.330  1.00  0.00           H
ATOM   2083  CE2 TYR A 718      30.140  56.080  38.710  1.00  0.00           C
ATOM   2084  HE2 TYR A 718      29.910  57.020  39.200  1.00  0.00           H
ATOM   2085  C   TYR A 718      35.290  55.730  36.190  1.00  0.00           C
ATOM   2086  O   TYR A 718      35.840  55.780  37.260  1.00  0.00           O
ATOM   2087  N   ILE A 719      35.960  55.420  35.080  1.00  0.00           N
ATOM   2088  HN  ILE A 719      35.430  55.320  34.250  1.00  0.00           H
ATOM   2089  CA  ILE A 719      37.400  55.320  34.960  1.00  0.00           C
ATOM   2090  HA  ILE A 719      37.830  54.980  35.890  1.00  0.00           H
ATOM   2091  CB  ILE A 719      37.920  54.210  34.040  1.00  0.00           C
ATOM   2092  HB  ILE A 719      37.620  54.340  32.970  1.00  0.00           H
ATOM   2093  CG2 ILE A 719      39.490  54.180  34.040  1.00  0.00           C
ATOM   2094 HG21 ILE A 719      39.900  54.160  35.070  1.00  0.00           H
ATOM   2095 HG22 ILE A 719      39.910  55.040  33.480  1.00  0.00           H
ATOM   2096 HG23 ILE A 719      39.750  53.230  33.530  1.00  0.00           H
ATOM   2097  CG1 ILE A 719      37.430  52.860  34.530  1.00  0.00           C
ATOM   2098 HG11 ILE A 719      37.480  52.240  33.610  1.00  0.00           H
ATOM   2099 HG12 ILE A 719      36.360  52.860  34.810  1.00  0.00           H
ATOM   2100  CD  ILE A 719      38.180  52.140  35.590  1.00  0.00           C
ATOM   2101  HD1 ILE A 719      39.150  51.690  35.320  1.00  0.00           H
ATOM   2102  HD2 ILE A 719      37.610  51.280  36.030  1.00  0.00           H
ATOM   2103  HD3 ILE A 719      38.380  52.780  36.470  1.00  0.00           H
ATOM   2104  C   ILE A 719      38.050  56.650  34.650  1.00  0.00           C
ATOM   2105  O   ILE A 719      37.950  57.190  33.540  1.00  0.00           O
ATOM   2106  N   THR A 720      38.810  57.200  35.560  1.00  0.00           N
ATOM   2107  HN  THR A 720      39.090  56.640  36.340  1.00  0.00           H
ATOM   2108  CA  THR A 720      39.420  58.510  35.420  1.00  0.00           C
ATOM   2109  HA  THR A 720      39.700  58.570  34.380  1.00  0.00           H
ATOM   2110  CB  THR A 720      38.530  59.680  35.810  1.00  0.00           C
ATOM   2111  HB  THR A 720      37.670  59.620  35.110  1.00  0.00           H
ATOM   2112  OG1 THR A 720      39.200  60.860  35.720  1.00  0.00           O
ATOM   2113  HG1 THR A 720      39.800  60.890  34.970  1.00  0.00           H
ATOM   2114  CG2 THR A 720      37.990  59.500  37.260  1.00  0.00           C
ATOM   2115 HG21 THR A 720      38.840  59.690  37.950  1.00  0.00           H
ATOM   2116 HG22 THR A 720      37.520  58.510  37.420  1.00  0.00           H
ATOM   2117 HG23 THR A 720      37.210  60.250  37.480  1.00  0.00           H
ATOM   2118  C   THR A 720      40.680  58.490  36.140  1.00  0.00           C
ATOM   2119  O   THR A 720      40.820  57.950  37.210  1.00  0.00           O
ATOM   2120  N   ARG A 721      41.720  59.150  35.560  1.00  0.00           N
ATOM   2121  HN  ARG A 721      41.530  59.730  34.770  1.00  0.00           H
ATOM   2122  CA  ARG A 721      43.100  59.190  36.080  1.00  0.00           C
ATOM   2123  HA  ARG A 721      43.070  58.640  37.010  1.00  0.00           H
ATOM   2124  CB  ARG A 721      44.070  58.430  35.190  1.00  0.00           C
ATOM   2125  HB1 ARG A 721      45.150  58.450  35.450  1.00  0.00           H
ATOM   2126  HB2 ARG A 721      43.980  58.950  34.220  1.00  0.00           H
ATOM   2127  CG  ARG A 721      43.830  56.890  35.060  1.00  0.00           C
ATOM   2128  HG1 ARG A 721      44.540  56.490  34.310  1.00  0.00           H
ATOM   2129  HG2 ARG A 721      42.830  56.650  34.630  1.00  0.00           H
ATOM   2130  CD  ARG A 721      43.820  56.080  36.400  1.00  0.00           C
ATOM   2131  HD1 ARG A 721      43.330  55.090  36.270  1.00  0.00           H
ATOM   2132  HD2 ARG A 721      43.270  56.590  37.210  1.00  0.00           H
ATOM   2133  NE  ARG A 721      45.230  55.930  36.870  1.00  0.00           N
ATOM   2134  HE  ARG A 721      45.950  56.430  36.400  1.00  0.00           H
ATOM   2135  CZ  ARG A 721      45.680  55.210  37.880  1.00  0.00           C
ATOM   2136  NH1 ARG A 721      44.850  54.570  38.630  1.00  0.00           N
ATOM   2137 HH11 ARG A 721      43.860  54.760  38.590  1.00  0.00           H
ATOM   2138 HH12 ARG A 721      45.300  54.040  39.340  1.00  0.00           H
ATOM   2139  NH2 ARG A 721      47.010  55.220  38.150  1.00  0.00           N
ATOM   2140 HH21 ARG A 721      47.650  55.480  37.430  1.00  0.00           H
ATOM   2141 HH22 ARG A 721      47.180  54.490  38.810  1.00  0.00           H
ATOM   2142  C   ARG A 721      43.660  60.530  36.300  1.00  0.00           C
ATOM   2143  O   ARG A 721      44.520  60.710  37.150  1.00  0.00           O
ATOM   2144  N   PHE A 722      43.140  61.570  35.650  1.00  0.00           N
ATOM   2145  HN  PHE A 722      42.410  61.500  34.970  1.00  0.00           H
ATOM   2146  CA  PHE A 722      43.600  62.930  35.780  1.00  0.00           C
ATOM   2147  HA  PHE A 722      44.630  62.870  35.420  1.00  0.00           H
ATOM   2148  CB  PHE A 722      42.690  63.800  34.920  1.00  0.00           C
ATOM   2149  HB1 PHE A 722      41.620  63.830  35.240  1.00  0.00           H
ATOM   2150  HB2 PHE A 722      42.710  63.410  33.880  1.00  0.00           H
ATOM   2151  CG  PHE A 722      43.010  65.260  34.880  1.00  0.00           C
ATOM   2152  CD1 PHE A 722      42.060  66.260  35.150  1.00  0.00           C
ATOM   2153  HD1 PHE A 722      41.000  66.050  35.200  1.00  0.00           H
ATOM   2154  CE1 PHE A 722      42.540  67.570  35.120  1.00  0.00           C
ATOM   2155  HE1 PHE A 722      41.860  68.360  35.390  1.00  0.00           H
ATOM   2156  CZ  PHE A 722      43.910  67.910  34.940  1.00  0.00           C
ATOM   2157  HZ  PHE A 722      44.220  68.940  35.030  1.00  0.00           H
ATOM   2158  CD2 PHE A 722      44.360  65.540  34.630  1.00  0.00           C
ATOM   2159  HD2 PHE A 722      45.120  64.780  34.570  1.00  0.00           H
ATOM   2160  CE2 PHE A 722      44.820  66.870  34.630  1.00  0.00           C
ATOM   2161  HE2 PHE A 722      45.870  67.090  34.630  1.00  0.00           H
ATOM   2162  C   PHE A 722      43.660  63.440  37.190  1.00  0.00           C
ATOM   2163  O   PHE A 722      44.700  63.890  37.570  1.00  0.00           O
ATOM   2164  N   THR A 723      42.640  63.310  38.070  1.00  0.00           N
ATOM   2165  HN  THR A 723      41.840  62.740  37.900  1.00  0.00           H
ATOM   2166  CA  THR A 723      42.900  63.860  39.420  1.00  0.00           C
ATOM   2167  HA  THR A 723      43.710  64.580  39.380  1.00  0.00           H
ATOM   2168  CB  THR A 723      41.770  64.740  40.020  1.00  0.00           C
ATOM   2169  HB  THR A 723      41.990  65.000  41.080  1.00  0.00           H
ATOM   2170  OG1 THR A 723      40.550  64.080  40.080  1.00  0.00           O
ATOM   2171  HG1 THR A 723      40.530  63.430  40.790  1.00  0.00           H
ATOM   2172  CG2 THR A 723      41.510  65.910  39.130  1.00  0.00           C
ATOM   2173 HG21 THR A 723      42.360  66.620  39.120  1.00  0.00           H
ATOM   2174 HG22 THR A 723      40.710  66.480  39.640  1.00  0.00           H
ATOM   2175 HG23 THR A 723      41.130  65.640  38.110  1.00  0.00           H
ATOM   2176  C   THR A 723      43.310  62.770  40.410  1.00  0.00           C
ATOM   2177  O   THR A 723      43.940  63.060  41.430  1.00  0.00           O
ATOM   2178  N   GLU A 724      43.080  61.510  40.000  1.00  0.00           N
ATOM   2179  HN  GLU A 724      42.520  61.410  39.180  1.00  0.00           H
ATOM   2180  CA  GLU A 724      43.560  60.330  40.680  1.00  0.00           C
ATOM   2181  HA  GLU A 724      43.210  60.460  41.700  1.00  0.00           H
ATOM   2182  CB  GLU A 724      42.980  59.060  40.070  1.00  0.00           C
ATOM   2183  HB1 GLU A 724      43.400  58.140  40.550  1.00  0.00           H
ATOM   2184  HB2 GLU A 724      43.080  59.090  38.960  1.00  0.00           H
ATOM   2185  CG  GLU A 724      41.440  58.910  40.270  1.00  0.00           C
ATOM   2186  HG1 GLU A 724      41.120  58.000  39.730  1.00  0.00           H
ATOM   2187  HG2 GLU A 724      40.770  59.740  39.980  1.00  0.00           H
ATOM   2188  CD  GLU A 724      41.020  58.540  41.710  1.00  0.00           C
ATOM   2189  OE1 GLU A 724      40.390  59.420  42.350  1.00  0.00           O
ATOM   2190  OE2 GLU A 724      41.330  57.420  42.190  1.00  0.00           O
ATOM   2191  C   GLU A 724      45.070  60.090  40.890  1.00  0.00           C
ATOM   2192  O   GLU A 724      45.450  59.710  41.970  1.00  0.00           O
ATOM   2193  N   GLU A 725      45.830  60.410  39.860  1.00  0.00           N
ATOM   2194  HN  GLU A 725      45.280  60.710  39.080  1.00  0.00           H
ATOM   2195  CA  GLU A 725      47.350  60.270  39.820  1.00  0.00           C
ATOM   2196  HA  GLU A 725      47.610  59.250  40.080  1.00  0.00           H
ATOM   2197  CB  GLU A 725      47.730  60.630  38.350  1.00  0.00           C
ATOM   2198  HB1 GLU A 725      47.410  61.610  37.960  1.00  0.00           H
ATOM   2199  HB2 GLU A 725      47.400  59.860  37.610  1.00  0.00           H
ATOM   2200  CG  GLU A 725      49.250  60.510  38.140  1.00  0.00           C
ATOM   2201  HG1 GLU A 725      49.600  59.510  38.470  1.00  0.00           H
ATOM   2202  HG2 GLU A 725      49.800  61.340  38.630  1.00  0.00           H
ATOM   2203  CD  GLU A 725      49.560  60.530  36.650  1.00  0.00           C
ATOM   2204  OE1 GLU A 725      48.820  60.790  35.700  1.00  0.00           O
ATOM   2205  OE2 GLU A 725      50.740  60.070  36.380  1.00  0.00           O
ATOM   2206  C   GLU A 725      47.940  61.240  40.740  1.00  0.00           C
ATOM   2207  O   GLU A 725      48.930  60.930  41.440  1.00  0.00           O
ATOM   2208  N   ALA A 726      47.440  62.470  40.770  1.00  0.00           N
ATOM   2209  HN  ALA A 726      46.730  62.750  40.130  1.00  0.00           H
ATOM   2210  CA  ALA A 726      47.760  63.460  41.760  1.00  0.00           C
ATOM   2211  HA  ALA A 726      48.840  63.500  41.790  1.00  0.00           H
ATOM   2212  CB  ALA A 726      47.130  64.800  41.410  1.00  0.00           C
ATOM   2213  HB1 ALA A 726      47.650  65.540  42.060  1.00  0.00           H
ATOM   2214  HB2 ALA A 726      46.040  64.660  41.520  1.00  0.00           H
ATOM   2215  HB3 ALA A 726      47.360  64.990  40.340  1.00  0.00           H
ATOM   2216  C   ALA A 726      47.430  63.050  43.290  1.00  0.00           C
ATOM   2217  O   ALA A 726      48.280  63.130  44.200  1.00  0.00           O
ATOM   2218  N   PHE A 727      46.190  62.560  43.490  1.00  0.00           N
ATOM   2219  HN  PHE A 727      45.510  62.590  42.770  1.00  0.00           H
ATOM   2220  CA  PHE A 727      45.660  62.050  44.800  1.00  0.00           C
ATOM   2221  HA  PHE A 727      45.870  62.810  45.550  1.00  0.00           H
ATOM   2222  CB  PHE A 727      44.060  61.840  44.740  1.00  0.00           C
ATOM   2223  HB1 PHE A 727      43.780  61.280  43.820  1.00  0.00           H
ATOM   2224  HB2 PHE A 727      43.590  62.820  44.520  1.00  0.00           H
ATOM   2225  CG  PHE A 727      43.310  61.360  45.960  1.00  0.00           C
ATOM   2226  CD1 PHE A 727      42.400  60.330  45.770  1.00  0.00           C
ATOM   2227  HD1 PHE A 727      42.240  59.940  44.770  1.00  0.00           H
ATOM   2228  CE1 PHE A 727      41.650  59.850  46.840  1.00  0.00           C
ATOM   2229  HE1 PHE A 727      40.830  59.170  46.630  1.00  0.00           H
ATOM   2230  CZ  PHE A 727      41.790  60.420  48.070  1.00  0.00           C
ATOM   2231  HZ  PHE A 727      41.170  59.980  48.830  1.00  0.00           H
ATOM   2232  CD2 PHE A 727      43.470  61.910  47.180  1.00  0.00           C
ATOM   2233  HD2 PHE A 727      44.120  62.770  47.210  1.00  0.00           H
ATOM   2234  CE2 PHE A 727      42.690  61.520  48.290  1.00  0.00           C
ATOM   2235  HE2 PHE A 727      42.810  62.070  49.220  1.00  0.00           H
ATOM   2236  C   PHE A 727      46.380  60.720  45.220  1.00  0.00           C
ATOM   2237  O   PHE A 727      46.870  60.630  46.350  1.00  0.00           O
ATOM   2238  N   ALA A 728      46.760  59.900  44.250  1.00  0.00           N
ATOM   2239  HN  ALA A 728      46.610  60.090  43.280  1.00  0.00           H
ATOM   2240  CA  ALA A 728      47.470  58.660  44.410  1.00  0.00           C
ATOM   2241  HA  ALA A 728      46.960  58.100  45.190  1.00  0.00           H
ATOM   2242  CB  ALA A 728      47.480  57.770  43.200  1.00  0.00           C
ATOM   2243  HB1 ALA A 728      47.990  58.200  42.310  1.00  0.00           H
ATOM   2244  HB2 ALA A 728      46.430  57.660  42.890  1.00  0.00           H
ATOM   2245  HB3 ALA A 728      47.940  56.790  43.450  1.00  0.00           H
ATOM   2246  C   ALA A 728      48.930  58.930  44.770  1.00  0.00           C
ATOM   2247  O   ALA A 728      49.560  58.280  45.540  1.00  0.00           O
ATOM   2248  N   ALA A 729      49.540  60.000  44.100  1.00  0.00           N
ATOM   2249  HN  ALA A 729      49.140  60.370  43.270  1.00  0.00           H
ATOM   2250  CA  ALA A 729      50.950  60.350  44.420  1.00  0.00           C
ATOM   2251  HA  ALA A 729      51.590  59.500  44.260  1.00  0.00           H
ATOM   2252  CB  ALA A 729      51.430  61.310  43.320  1.00  0.00           C
ATOM   2253  HB1 ALA A 729      52.500  61.630  43.430  1.00  0.00           H
ATOM   2254  HB2 ALA A 729      50.850  62.260  43.340  1.00  0.00           H
ATOM   2255  HB3 ALA A 729      51.300  60.820  42.340  1.00  0.00           H
ATOM   2256  C   ALA A 729      51.160  60.830  45.790  1.00  0.00           C
ATOM   2257  O   ALA A 729      52.080  60.430  46.510  1.00  0.00           O
ATOM   2258  N   LEU A 730      50.210  61.680  46.230  1.00  0.00           N
ATOM   2259  HN  LEU A 730      49.500  61.950  45.590  1.00  0.00           H
ATOM   2260  CA  LEU A 730      50.100  62.150  47.550  1.00  0.00           C
ATOM   2261  HA  LEU A 730      51.000  62.680  47.850  1.00  0.00           H
ATOM   2262  CB  LEU A 730      48.960  63.250  47.570  1.00  0.00           C
ATOM   2263  HB1 LEU A 730      48.010  62.820  47.180  1.00  0.00           H
ATOM   2264  HB2 LEU A 730      49.210  64.010  46.810  1.00  0.00           H
ATOM   2265  CG  LEU A 730      48.570  64.020  48.940  1.00  0.00           C
ATOM   2266  HG  LEU A 730      48.010  64.910  48.620  1.00  0.00           H
ATOM   2267  CD1 LEU A 730      47.610  63.210  49.810  1.00  0.00           C
ATOM   2268 HD11 LEU A 730      47.190  63.740  50.700  1.00  0.00           H
ATOM   2269 HD12 LEU A 730      48.050  62.250  50.120  1.00  0.00           H
ATOM   2270 HD13 LEU A 730      46.730  62.950  49.180  1.00  0.00           H
ATOM   2271  CD2 LEU A 730      49.770  64.490  49.760  1.00  0.00           C
ATOM   2272 HD21 LEU A 730      49.490  65.080  50.670  1.00  0.00           H
ATOM   2273 HD22 LEU A 730      50.390  65.140  49.110  1.00  0.00           H
ATOM   2274 HD23 LEU A 730      50.440  63.670  50.070  1.00  0.00           H
ATOM   2275  C   LEU A 730      49.870  61.080  48.530  1.00  0.00           C
ATOM   2276  O   LEU A 730      50.600  61.110  49.520  1.00  0.00           O
ATOM   2277  N   ILE A 731      48.940  60.110  48.270  1.00  0.00           N
ATOM   2278  HN  ILE A 731      48.300  60.090  47.510  1.00  0.00           H
ATOM   2279  CA  ILE A 731      48.760  58.890  49.070  1.00  0.00           C
ATOM   2280  HA  ILE A 731      48.340  59.190  50.010  1.00  0.00           H
ATOM   2281  CB  ILE A 731      47.600  57.980  48.520  1.00  0.00           C
ATOM   2282  HB  ILE A 731      47.890  57.770  47.460  1.00  0.00           H
ATOM   2283  CG2 ILE A 731      47.530  56.660  49.250  1.00  0.00           C
ATOM   2284 HG21 ILE A 731      46.480  56.310  49.230  1.00  0.00           H
ATOM   2285 HG22 ILE A 731      47.810  56.790  50.320  1.00  0.00           H
ATOM   2286 HG23 ILE A 731      48.160  55.870  48.780  1.00  0.00           H
ATOM   2287  CG1 ILE A 731      46.230  58.640  48.620  1.00  0.00           C
ATOM   2288 HG11 ILE A 731      46.190  59.740  48.430  1.00  0.00           H
ATOM   2289 HG12 ILE A 731      45.880  58.380  49.640  1.00  0.00           H
ATOM   2290  CD  ILE A 731      45.230  58.090  47.550  1.00  0.00           C
ATOM   2291  HD1 ILE A 731      44.190  58.450  47.670  1.00  0.00           H
ATOM   2292  HD2 ILE A 731      45.420  57.010  47.380  1.00  0.00           H
ATOM   2293  HD3 ILE A 731      45.440  58.430  46.510  1.00  0.00           H
ATOM   2294  C   ILE A 731      50.070  58.190  49.310  1.00  0.00           C
ATOM   2295  O   ILE A 731      50.470  57.710  50.390  1.00  0.00           O
ATOM   2296  N   CYS A 732      50.820  57.980  48.230  1.00  0.00           N
ATOM   2297  HN  CYS A 732      50.450  58.390  47.390  1.00  0.00           H
ATOM   2298  CA  CYS A 732      52.160  57.340  48.330  1.00  0.00           C
ATOM   2299  HA  CYS A 732      52.050  56.420  48.890  1.00  0.00           H
ATOM   2300  CB  CYS A 732      52.770  56.910  46.930  1.00  0.00           C
ATOM   2301  HB1 CYS A 732      53.620  56.270  47.200  1.00  0.00           H
ATOM   2302  HB2 CYS A 732      52.980  57.790  46.280  1.00  0.00           H
ATOM   2303  SG  CYS A 732      51.570  55.850  46.050  1.00  0.00           S
ATOM   2304  HG1 CYS A 732      50.740  56.820  45.730  1.00  0.00           H
ATOM   2305  C   CYS A 732      53.140  58.130  49.230  1.00  0.00           C
ATOM   2306  O   CYS A 732      53.870  57.480  49.940  1.00  0.00           O
ATOM   2307  N   ILE A 733      53.120  59.450  49.190  1.00  0.00           N
ATOM   2308  HN  ILE A 733      52.430  59.840  48.590  1.00  0.00           H
ATOM   2309  CA  ILE A 733      53.760  60.270  50.230  1.00  0.00           C
ATOM   2310  HA  ILE A 733      54.790  59.940  50.240  1.00  0.00           H
ATOM   2311  CB  ILE A 733      53.810  61.810  49.960  1.00  0.00           C
ATOM   2312  HB  ILE A 733      52.770  62.030  49.630  1.00  0.00           H
ATOM   2313  CG2 ILE A 733      53.980  62.660  51.240  1.00  0.00           C
ATOM   2314 HG21 ILE A 733      53.200  62.570  52.020  1.00  0.00           H
ATOM   2315 HG22 ILE A 733      54.060  63.720  50.960  1.00  0.00           H
ATOM   2316 HG23 ILE A 733      54.960  62.440  51.720  1.00  0.00           H
ATOM   2317  CG1 ILE A 733      54.780  62.210  48.860  1.00  0.00           C
ATOM   2318 HG11 ILE A 733      54.410  63.180  48.450  1.00  0.00           H
ATOM   2319 HG12 ILE A 733      54.580  61.580  47.980  1.00  0.00           H
ATOM   2320  CD  ILE A 733      56.230  62.170  49.220  1.00  0.00           C
ATOM   2321  HD1 ILE A 733      56.520  62.620  50.200  1.00  0.00           H
ATOM   2322  HD2 ILE A 733      56.860  62.620  48.420  1.00  0.00           H
ATOM   2323  HD3 ILE A 733      56.560  61.110  49.170  1.00  0.00           H
ATOM   2324  C   ILE A 733      53.220  59.980  51.670  1.00  0.00           C
ATOM   2325  O   ILE A 733      54.010  59.920  52.600  1.00  0.00           O
ATOM   2326  N   ILE A 734      51.860  59.810  51.880  1.00  0.00           N
ATOM   2327  HN  ILE A 734      51.220  60.130  51.190  1.00  0.00           H
ATOM   2328  CA  ILE A 734      51.330  59.340  53.180  1.00  0.00           C
ATOM   2329  HA  ILE A 734      51.760  59.920  53.990  1.00  0.00           H
ATOM   2330  CB  ILE A 734      49.840  59.520  53.170  1.00  0.00           C
ATOM   2331  HB  ILE A 734      49.330  59.200  52.250  1.00  0.00           H
ATOM   2332  CG2 ILE A 734      49.170  58.820  54.420  1.00  0.00           C
ATOM   2333 HG21 ILE A 734      49.410  57.750  54.510  1.00  0.00           H
ATOM   2334 HG22 ILE A 734      48.060  58.930  54.450  1.00  0.00           H
ATOM   2335 HG23 ILE A 734      49.590  59.230  55.370  1.00  0.00           H
ATOM   2336  CG1 ILE A 734      49.440  61.000  53.160  1.00  0.00           C
ATOM   2337 HG11 ILE A 734      48.330  60.960  53.110  1.00  0.00           H
ATOM   2338 HG12 ILE A 734      49.710  61.420  52.170  1.00  0.00           H
ATOM   2339  CD  ILE A 734      49.950  61.820  54.360  1.00  0.00           C
ATOM   2340  HD1 ILE A 734      51.030  61.660  54.550  1.00  0.00           H
ATOM   2341  HD2 ILE A 734      49.410  61.280  55.170  1.00  0.00           H
ATOM   2342  HD3 ILE A 734      49.640  62.890  54.430  1.00  0.00           H
ATOM   2343  C   ILE A 734      51.870  57.990  53.650  1.00  0.00           C
ATOM   2344  O   ILE A 734      52.220  57.860  54.810  1.00  0.00           O
ATOM   2345  N   PHE A 735      52.020  56.930  52.820  1.00  0.00           N
ATOM   2346  HN  PHE A 735      51.590  56.940  51.920  1.00  0.00           H
ATOM   2347  CA  PHE A 735      52.590  55.670  53.240  1.00  0.00           C
ATOM   2348  HA  PHE A 735      52.170  55.380  54.190  1.00  0.00           H
ATOM   2349  CB  PHE A 735      52.710  54.520  52.130  1.00  0.00           C
ATOM   2350  HB1 PHE A 735      53.130  53.580  52.550  1.00  0.00           H
ATOM   2351  HB2 PHE A 735      53.380  54.870  51.320  1.00  0.00           H
ATOM   2352  CG  PHE A 735      51.380  54.210  51.460  1.00  0.00           C
ATOM   2353  CD1 PHE A 735      50.210  53.880  52.150  1.00  0.00           C
ATOM   2354  HD1 PHE A 735      50.110  53.970  53.220  1.00  0.00           H
ATOM   2355  CE1 PHE A 735      49.070  53.580  51.410  1.00  0.00           C
ATOM   2356  HE1 PHE A 735      48.130  53.360  51.880  1.00  0.00           H
ATOM   2357  CZ  PHE A 735      49.110  53.600  49.970  1.00  0.00           C
ATOM   2358  HZ  PHE A 735      48.280  53.390  49.320  1.00  0.00           H
ATOM   2359  CD2 PHE A 735      51.370  54.290  50.050  1.00  0.00           C
ATOM   2360  HD2 PHE A 735      52.300  54.520  49.550  1.00  0.00           H
ATOM   2361  CE2 PHE A 735      50.270  53.980  49.310  1.00  0.00           C
ATOM   2362  HE2 PHE A 735      50.260  54.120  48.240  1.00  0.00           H
ATOM   2363  C   PHE A 735      54.030  55.850  53.690  1.00  0.00           C
ATOM   2364  O   PHE A 735      54.560  55.260  54.610  1.00  0.00           O
ATOM   2365  N   ILE A 736      54.750  56.710  53.030  1.00  0.00           N
ATOM   2366  HN  ILE A 736      54.210  57.200  52.340  1.00  0.00           H
ATOM   2367  CA  ILE A 736      56.140  57.110  53.360  1.00  0.00           C
ATOM   2368  HA  ILE A 736      56.760  56.220  53.530  1.00  0.00           H
ATOM   2369  CB  ILE A 736      56.800  57.770  52.120  1.00  0.00           C
ATOM   2370  HB  ILE A 736      56.250  58.660  51.750  1.00  0.00           H
ATOM   2371  CG2 ILE A 736      58.210  58.290  52.610  1.00  0.00           C
ATOM   2372 HG21 ILE A 736      58.270  59.130  53.340  1.00  0.00           H
ATOM   2373 HG22 ILE A 736      58.850  58.540  51.740  1.00  0.00           H
ATOM   2374 HG23 ILE A 736      58.580  57.430  53.210  1.00  0.00           H
ATOM   2375  CG1 ILE A 736      56.970  56.760  50.960  1.00  0.00           C
ATOM   2376 HG11 ILE A 736      55.970  56.370  50.680  1.00  0.00           H
ATOM   2377 HG12 ILE A 736      57.650  55.900  51.150  1.00  0.00           H
ATOM   2378  CD  ILE A 736      57.430  57.420  49.670  1.00  0.00           C
ATOM   2379  HD1 ILE A 736      57.280  58.520  49.660  1.00  0.00           H
ATOM   2380  HD2 ILE A 736      56.880  57.000  48.800  1.00  0.00           H
ATOM   2381  HD3 ILE A 736      58.490  57.160  49.510  1.00  0.00           H
ATOM   2382  C   ILE A 736      56.160  57.920  54.600  1.00  0.00           C
ATOM   2383  O   ILE A 736      57.050  57.720  55.370  1.00  0.00           O
ATOM   2384  N   TYR A 737      55.220  58.840  54.830  1.00  0.00           N
ATOM   2385  HN  TYR A 737      54.520  59.140  54.210  1.00  0.00           H
ATOM   2386  CA  TYR A 737      55.270  59.620  56.090  1.00  0.00           C
ATOM   2387  HA  TYR A 737      56.260  59.950  56.360  1.00  0.00           H
ATOM   2388  CB  TYR A 737      54.200  60.800  55.900  1.00  0.00           C
ATOM   2389  HB1 TYR A 737      53.220  60.300  55.760  1.00  0.00           H
ATOM   2390  HB2 TYR A 737      54.550  61.340  55.000  1.00  0.00           H
ATOM   2391  CG  TYR A 737      54.020  61.750  57.050  1.00  0.00           C
ATOM   2392  CD1 TYR A 737      54.310  63.160  56.940  1.00  0.00           C
ATOM   2393  HD1 TYR A 737      54.720  63.510  56.010  1.00  0.00           H
ATOM   2394  CE1 TYR A 737      54.040  64.010  58.020  1.00  0.00           C
ATOM   2395  HE1 TYR A 737      54.330  65.050  58.000  1.00  0.00           H
ATOM   2396  CZ  TYR A 737      53.390  63.460  59.160  1.00  0.00           C
ATOM   2397  OH  TYR A 737      53.050  64.340  60.210  1.00  0.00           O
ATOM   2398  HH  TYR A 737      52.420  63.890  60.790  1.00  0.00           H
ATOM   2399  CD2 TYR A 737      53.380  61.350  58.200  1.00  0.00           C
ATOM   2400  HD2 TYR A 737      53.020  60.340  58.310  1.00  0.00           H
ATOM   2401  CE2 TYR A 737      53.120  62.160  59.320  1.00  0.00           C
ATOM   2402  HE2 TYR A 737      52.580  61.780  60.170  1.00  0.00           H
ATOM   2403  C   TYR A 737      54.870  58.670  57.180  1.00  0.00           C
ATOM   2404  O   TYR A 737      55.450  58.690  58.260  1.00  0.00           O
ATOM   2405  N   GLU A 738      53.920  57.740  56.970  1.00  0.00           N
ATOM   2406  HN  GLU A 738      53.410  57.800  56.110  1.00  0.00           H
ATOM   2407  CA  GLU A 738      53.380  56.880  58.050  1.00  0.00           C
ATOM   2408  HA  GLU A 738      53.110  57.560  58.840  1.00  0.00           H
ATOM   2409  CB  GLU A 738      52.160  56.120  57.580  1.00  0.00           C
ATOM   2410  HB1 GLU A 738      51.770  55.350  58.290  1.00  0.00           H
ATOM   2411  HB2 GLU A 738      52.250  55.600  56.600  1.00  0.00           H
ATOM   2412  CG  GLU A 738      50.880  57.050  57.430  1.00  0.00           C
ATOM   2413  HG1 GLU A 738      50.300  56.600  56.590  1.00  0.00           H
ATOM   2414  HG2 GLU A 738      51.220  58.030  57.070  1.00  0.00           H
ATOM   2415  CD  GLU A 738      50.010  57.010  58.640  1.00  0.00           C
ATOM   2416  OE1 GLU A 738      49.670  55.960  59.180  1.00  0.00           O
ATOM   2417  OE2 GLU A 738      49.540  58.090  59.030  1.00  0.00           O
ATOM   2418  C   GLU A 738      54.470  55.830  58.480  1.00  0.00           C
ATOM   2419  O   GLU A 738      54.650  55.590  59.660  1.00  0.00           O
ATOM   2420  N   ALA A 739      55.310  55.260  57.560  1.00  0.00           N
ATOM   2421  HN  ALA A 739      55.050  55.370  56.600  1.00  0.00           H
ATOM   2422  CA  ALA A 739      56.460  54.470  57.810  1.00  0.00           C
ATOM   2423  HA  ALA A 739      56.170  53.500  58.180  1.00  0.00           H
ATOM   2424  CB  ALA A 739      57.180  54.110  56.390  1.00  0.00           C
ATOM   2425  HB1 ALA A 739      56.350  53.620  55.850  1.00  0.00           H
ATOM   2426  HB2 ALA A 739      58.010  53.370  56.430  1.00  0.00           H
ATOM   2427  HB3 ALA A 739      57.450  55.000  55.780  1.00  0.00           H
ATOM   2428  C   ALA A 739      57.450  55.180  58.750  1.00  0.00           C
ATOM   2429  O   ALA A 739      57.980  54.610  59.710  1.00  0.00           O
ATOM   2430  N   LEU A 740      57.690  56.480  58.520  1.00  0.00           N
ATOM   2431  HN  LEU A 740      57.140  56.840  57.770  1.00  0.00           H
ATOM   2432  CA  LEU A 740      58.630  57.280  59.360  1.00  0.00           C
ATOM   2433  HA  LEU A 740      59.410  56.620  59.720  1.00  0.00           H
ATOM   2434  CB  LEU A 740      59.320  58.430  58.460  1.00  0.00           C
ATOM   2435  HB1 LEU A 740      59.700  59.210  59.160  1.00  0.00           H
ATOM   2436  HB2 LEU A 740      58.650  58.950  57.740  1.00  0.00           H
ATOM   2437  CG  LEU A 740      60.570  57.970  57.630  1.00  0.00           C
ATOM   2438  HG  LEU A 740      61.090  57.370  58.430  1.00  0.00           H
ATOM   2439  CD1 LEU A 740      60.400  57.060  56.410  1.00  0.00           C
ATOM   2440 HD11 LEU A 740      59.700  57.560  55.710  1.00  0.00           H
ATOM   2441 HD12 LEU A 740      59.920  56.100  56.690  1.00  0.00           H
ATOM   2442 HD13 LEU A 740      61.420  56.880  55.990  1.00  0.00           H
ATOM   2443  CD2 LEU A 740      61.590  59.150  57.340  1.00  0.00           C
ATOM   2444 HD21 LEU A 740      61.920  59.490  58.350  1.00  0.00           H
ATOM   2445 HD22 LEU A 740      61.140  59.900  56.660  1.00  0.00           H
ATOM   2446 HD23 LEU A 740      62.450  58.740  56.760  1.00  0.00           H
ATOM   2447  C   LEU A 740      58.080  57.750  60.670  1.00  0.00           C
ATOM   2448  O   LEU A 740      58.850  57.810  61.610  1.00  0.00           O
ATOM   2449  N   GLU A 741      56.800  57.890  60.810  1.00  0.00           N
ATOM   2450  HN  GLU A 741      56.300  58.070  59.970  1.00  0.00           H
ATOM   2451  CA  GLU A 741      56.100  58.060  62.010  1.00  0.00           C
ATOM   2452  HA  GLU A 741      56.450  58.920  62.550  1.00  0.00           H
ATOM   2453  CB  GLU A 741      54.560  58.400  61.650  1.00  0.00           C
ATOM   2454  HB1 GLU A 741      54.270  57.410  61.230  1.00  0.00           H
ATOM   2455  HB2 GLU A 741      54.700  59.220  60.930  1.00  0.00           H
ATOM   2456  CG  GLU A 741      53.620  58.680  62.890  1.00  0.00           C
ATOM   2457  HG1 GLU A 741      53.890  59.610  63.440  1.00  0.00           H
ATOM   2458  HG2 GLU A 741      53.670  57.860  63.630  1.00  0.00           H
ATOM   2459  CD  GLU A 741      52.150  58.930  62.490  1.00  0.00           C
ATOM   2460  OE1 GLU A 741      51.750  60.110  62.200  1.00  0.00           O
ATOM   2461  OE2 GLU A 741      51.350  58.000  62.550  1.00  0.00           O
ATOM   2462  C   GLU A 741      56.270  56.920  62.980  1.00  0.00           C
ATOM   2463  O   GLU A 741      56.460  57.200  64.180  1.00  0.00           O
ATOM   2464  N   LYS A 742      56.230  55.630  62.510  1.00  0.00           N
ATOM   2465  HN  LYS A 742      56.060  55.290  61.590  1.00  0.00           H
ATOM   2466  CA  LYS A 742      56.710  54.500  63.280  1.00  0.00           C
ATOM   2467  HA  LYS A 742      56.380  54.570  64.310  1.00  0.00           H
ATOM   2468  CB  LYS A 742      56.200  53.210  62.600  1.00  0.00           C
ATOM   2469  HB1 LYS A 742      56.540  52.240  63.040  1.00  0.00           H
ATOM   2470  HB2 LYS A 742      56.640  53.130  61.580  1.00  0.00           H
ATOM   2471  CG  LYS A 742      54.670  53.270  62.480  1.00  0.00           C
ATOM   2472  HG1 LYS A 742      54.300  52.250  62.190  1.00  0.00           H
ATOM   2473  HG2 LYS A 742      54.200  53.870  61.670  1.00  0.00           H
ATOM   2474  CD  LYS A 742      54.020  53.450  63.840  1.00  0.00           C
ATOM   2475  HD1 LYS A 742      52.920  53.330  63.720  1.00  0.00           H
ATOM   2476  HD2 LYS A 742      54.110  54.510  64.130  1.00  0.00           H
ATOM   2477  CE  LYS A 742      54.480  52.490  64.950  1.00  0.00           C
ATOM   2478  HE1 LYS A 742      55.420  52.860  65.410  1.00  0.00           H
ATOM   2479  HE2 LYS A 742      54.530  51.440  64.590  1.00  0.00           H
ATOM   2480  NZ  LYS A 742      53.610  52.580  66.130  1.00  0.00           N
ATOM   2481  HZ1 LYS A 742      53.930  53.280  66.830  1.00  0.00           H
ATOM   2482  HZ2 LYS A 742      53.620  51.600  66.450  1.00  0.00           H
ATOM   2483  HZ3 LYS A 742      52.690  52.920  65.790  1.00  0.00           H
ATOM   2484  C   LYS A 742      58.180  54.480  63.630  1.00  0.00           C
ATOM   2485  O   LYS A 742      58.450  54.080  64.750  1.00  0.00           O
ATOM   2486  N   LEU A 743      59.070  55.110  62.830  1.00  0.00           N
ATOM   2487  HN  LEU A 743      58.730  55.420  61.940  1.00  0.00           H
ATOM   2488  CA  LEU A 743      60.390  55.330  63.220  1.00  0.00           C
ATOM   2489  HA  LEU A 743      60.750  54.460  63.760  1.00  0.00           H
ATOM   2490  CB  LEU A 743      61.310  55.600  62.000  1.00  0.00           C
ATOM   2491  HB1 LEU A 743      60.880  56.330  61.270  1.00  0.00           H
ATOM   2492  HB2 LEU A 743      61.240  54.640  61.450  1.00  0.00           H
ATOM   2493  CG  LEU A 743      62.810  55.910  62.270  1.00  0.00           C
ATOM   2494  HG  LEU A 743      62.920  56.590  63.130  1.00  0.00           H
ATOM   2495  CD1 LEU A 743      63.660  54.700  62.720  1.00  0.00           C
ATOM   2496 HD11 LEU A 743      63.250  54.230  63.640  1.00  0.00           H
ATOM   2497 HD12 LEU A 743      64.660  55.130  62.940  1.00  0.00           H
ATOM   2498 HD13 LEU A 743      63.780  53.950  61.900  1.00  0.00           H
ATOM   2499  CD2 LEU A 743      63.350  56.620  61.010  1.00  0.00           C
ATOM   2500 HD21 LEU A 743      62.790  57.570  60.810  1.00  0.00           H
ATOM   2501 HD22 LEU A 743      63.220  56.050  60.070  1.00  0.00           H
ATOM   2502 HD23 LEU A 743      64.390  56.990  61.070  1.00  0.00           H
ATOM   2503  C   LEU A 743      60.520  56.330  64.330  1.00  0.00           C
ATOM   2504  O   LEU A 743      61.360  56.100  65.200  1.00  0.00           O
ATOM   2505  N   PHE A 744      59.730  57.380  64.350  1.00  0.00           N
ATOM   2506  HN  PHE A 744      59.200  57.640  63.550  1.00  0.00           H
ATOM   2507  CA  PHE A 744      59.620  58.230  65.500  1.00  0.00           C
ATOM   2508  HA  PHE A 744      60.610  58.580  65.760  1.00  0.00           H
ATOM   2509  CB  PHE A 744      58.800  59.470  65.150  1.00  0.00           C
ATOM   2510  HB1 PHE A 744      58.380  59.930  66.060  1.00  0.00           H
ATOM   2511  HB2 PHE A 744      57.920  59.250  64.530  1.00  0.00           H
ATOM   2512  CG  PHE A 744      59.760  60.440  64.350  1.00  0.00           C
ATOM   2513  CD1 PHE A 744      59.620  60.680  63.010  1.00  0.00           C
ATOM   2514  HD1 PHE A 744      58.840  60.140  62.500  1.00  0.00           H
ATOM   2515  CE1 PHE A 744      60.460  61.520  62.340  1.00  0.00           C
ATOM   2516  HE1 PHE A 744      60.350  61.600  61.280  1.00  0.00           H
ATOM   2517  CZ  PHE A 744      61.540  62.140  63.030  1.00  0.00           C
ATOM   2518  HZ  PHE A 744      62.150  62.750  62.380  1.00  0.00           H
ATOM   2519  CD2 PHE A 744      60.750  61.200  65.050  1.00  0.00           C
ATOM   2520  HD2 PHE A 744      60.910  61.010  66.090  1.00  0.00           H
ATOM   2521  CE2 PHE A 744      61.680  62.060  64.360  1.00  0.00           C
ATOM   2522  HE2 PHE A 744      62.450  62.550  64.950  1.00  0.00           H
ATOM   2523  C   PHE A 744      59.100  57.520  66.800  1.00  0.00           C
ATOM   2524  O   PHE A 744      59.710  57.790  67.860  1.00  0.00           O
ATOM   2525  N   ASP A 745      58.100  56.620  66.760  1.00  0.00           N
ATOM   2526  HN  ASP A 745      57.780  56.440  65.830  1.00  0.00           H
ATOM   2527  CA  ASP A 745      57.540  55.900  67.930  1.00  0.00           C
ATOM   2528  HA  ASP A 745      57.460  56.610  68.740  1.00  0.00           H
ATOM   2529  CB  ASP A 745      56.260  55.090  67.460  1.00  0.00           C
ATOM   2530  HB1 ASP A 745      56.530  54.160  66.910  1.00  0.00           H
ATOM   2531  HB2 ASP A 745      55.760  55.780  66.750  1.00  0.00           H
ATOM   2532  CG  ASP A 745      55.400  54.690  68.590  1.00  0.00           C
ATOM   2533  OD1 ASP A 745      54.400  53.970  68.310  1.00  0.00           O
ATOM   2534  OD2 ASP A 745      55.570  55.080  69.750  1.00  0.00           O
ATOM   2535  C   ASP A 745      58.540  54.950  68.530  1.00  0.00           C
ATOM   2536  O   ASP A 745      58.660  54.730  69.720  1.00  0.00           O
ATOM   2537  N   LEU A 746      59.330  54.230  67.700  1.00  0.00           N
ATOM   2538  HN  LEU A 746      59.190  54.300  66.710  1.00  0.00           H
ATOM   2539  CA  LEU A 746      60.530  53.560  68.130  1.00  0.00           C
ATOM   2540  HA  LEU A 746      60.350  52.790  68.860  1.00  0.00           H
ATOM   2541  CB  LEU A 746      61.360  53.070  66.910  1.00  0.00           C
ATOM   2542  HB1 LEU A 746      62.360  52.680  67.180  1.00  0.00           H
ATOM   2543  HB2 LEU A 746      61.600  53.820  66.130  1.00  0.00           H
ATOM   2544  CG  LEU A 746      60.630  51.880  66.150  1.00  0.00           C
ATOM   2545  HG  LEU A 746      59.630  52.220  65.810  1.00  0.00           H
ATOM   2546  CD1 LEU A 746      61.540  51.460  64.940  1.00  0.00           C
ATOM   2547 HD11 LEU A 746      62.520  51.080  65.300  1.00  0.00           H
ATOM   2548 HD12 LEU A 746      61.480  52.360  64.290  1.00  0.00           H
ATOM   2549 HD13 LEU A 746      60.950  50.660  64.430  1.00  0.00           H
ATOM   2550  CD2 LEU A 746      60.550  50.660  67.200  1.00  0.00           C
ATOM   2551 HD21 LEU A 746      59.740  50.910  67.920  1.00  0.00           H
ATOM   2552 HD22 LEU A 746      61.520  50.460  67.690  1.00  0.00           H
ATOM   2553 HD23 LEU A 746      60.300  49.760  66.590  1.00  0.00           H
ATOM   2554  C   LEU A 746      61.510  54.450  68.760  1.00  0.00           C
ATOM   2555  O   LEU A 746      62.140  54.110  69.740  1.00  0.00           O
ATOM   2556  N   GLY A 747      61.700  55.700  68.210  1.00  0.00           N
ATOM   2557  HN  GLY A 747      61.330  56.070  67.360  1.00  0.00           H
ATOM   2558  CA  GLY A 747      62.540  56.690  68.960  1.00  0.00           C
ATOM   2559  HA1 GLY A 747      62.830  57.440  68.240  1.00  0.00           H
ATOM   2560  HA2 GLY A 747      63.470  56.210  69.230  1.00  0.00           H
ATOM   2561  C   GLY A 747      62.010  57.170  70.230  1.00  0.00           C
ATOM   2562  O   GLY A 747      62.760  57.480  71.180  1.00  0.00           O
ATOM   2563  N   GLU A 748      60.680  57.360  70.390  1.00  0.00           N
ATOM   2564  HN  GLU A 748      60.120  57.340  69.570  1.00  0.00           H
ATOM   2565  CA  GLU A 748      60.070  57.530  71.720  1.00  0.00           C
ATOM   2566  HA  GLU A 748      60.460  58.450  72.120  1.00  0.00           H
ATOM   2567  CB  GLU A 748      58.550  57.860  71.620  1.00  0.00           C
ATOM   2568  HB1 GLU A 748      58.060  57.040  71.070  1.00  0.00           H
ATOM   2569  HB2 GLU A 748      58.490  58.810  71.040  1.00  0.00           H
ATOM   2570  CG  GLU A 748      57.920  58.070  73.020  1.00  0.00           C
ATOM   2571  HG1 GLU A 748      58.430  58.910  73.530  1.00  0.00           H
ATOM   2572  HG2 GLU A 748      57.990  57.190  73.700  1.00  0.00           H
ATOM   2573  CD  GLU A 748      56.450  58.400  73.000  1.00  0.00           C
ATOM   2574  OE1 GLU A 748      56.140  59.630  73.020  1.00  0.00           O
ATOM   2575  OE2 GLU A 748      55.630  57.430  73.040  1.00  0.00           O
ATOM   2576  C   GLU A 748      60.350  56.350  72.730  1.00  0.00           C
ATOM   2577  O   GLU A 748      60.630  56.560  73.940  1.00  0.00           O
ATOM   2578  N   THR A 749      60.170  55.110  72.320  1.00  0.00           N
ATOM   2579  HN  THR A 749      59.910  55.120  71.360  1.00  0.00           H
ATOM   2580  CA  THR A 749      60.400  53.910  73.180  1.00  0.00           C
ATOM   2581  HA  THR A 749      59.740  54.160  74.000  1.00  0.00           H
ATOM   2582  CB  THR A 749      59.760  52.720  72.440  1.00  0.00           C
ATOM   2583  HB  THR A 749      60.470  52.450  71.630  1.00  0.00           H
ATOM   2584  OG1 THR A 749      58.450  53.040  72.010  1.00  0.00           O
ATOM   2585  HG1 THR A 749      58.500  53.670  71.290  1.00  0.00           H
ATOM   2586  CG2 THR A 749      59.630  51.440  73.400  1.00  0.00           C
ATOM   2587 HG21 THR A 749      58.970  51.630  74.270  1.00  0.00           H
ATOM   2588 HG22 THR A 749      60.650  51.160  73.740  1.00  0.00           H
ATOM   2589 HG23 THR A 749      59.290  50.630  72.730  1.00  0.00           H
ATOM   2590  C   THR A 749      61.900  53.670  73.630  1.00  0.00           C
ATOM   2591  O   THR A 749      62.070  53.480  74.800  1.00  0.00           O
ATOM   2592  N   TYR A 750      62.910  53.680  72.790  1.00  0.00           N
ATOM   2593  HN  TYR A 750      62.710  53.720  71.810  1.00  0.00           H
ATOM   2594  CA  TYR A 750      64.300  53.190  72.930  1.00  0.00           C
ATOM   2595  HA  TYR A 750      64.370  52.610  73.840  1.00  0.00           H
ATOM   2596  CB  TYR A 750      64.720  52.280  71.810  1.00  0.00           C
ATOM   2597  HB1 TYR A 750      65.790  52.060  71.970  1.00  0.00           H
ATOM   2598  HB2 TYR A 750      64.590  52.750  70.800  1.00  0.00           H
ATOM   2599  CG  TYR A 750      64.040  51.060  71.780  1.00  0.00           C
ATOM   2600  CD1 TYR A 750      63.010  50.740  70.880  1.00  0.00           C
ATOM   2601  HD1 TYR A 750      62.850  51.430  70.070  1.00  0.00           H
ATOM   2602  CE1 TYR A 750      62.320  49.530  71.020  1.00  0.00           C
ATOM   2603  HE1 TYR A 750      61.500  49.280  70.360  1.00  0.00           H
ATOM   2604  CZ  TYR A 750      62.690  48.650  72.090  1.00  0.00           C
ATOM   2605  OH  TYR A 750      62.000  47.480  72.280  1.00  0.00           O
ATOM   2606  HH  TYR A 750      62.520  47.040  72.960  1.00  0.00           H
ATOM   2607  CD2 TYR A 750      64.390  50.180  72.780  1.00  0.00           C
ATOM   2608  HD2 TYR A 750      65.120  50.430  73.530  1.00  0.00           H
ATOM   2609  CE2 TYR A 750      63.770  48.980  72.930  1.00  0.00           C
ATOM   2610  HE2 TYR A 750      64.050  48.270  73.700  1.00  0.00           H
ATOM   2611  C   TYR A 750      65.380  54.310  73.120  1.00  0.00           C
ATOM   2612  O   TYR A 750      65.480  55.180  72.290  1.00  0.00           O
ATOM   2613  N   ALA A 751      66.310  54.200  74.010  1.00  0.00           N
ATOM   2614  HN  ALA A 751      66.230  53.500  74.720  1.00  0.00           H
ATOM   2615  CA  ALA A 751      67.450  55.160  74.090  1.00  0.00           C
ATOM   2616  HA  ALA A 751      67.100  56.190  74.020  1.00  0.00           H
ATOM   2617  CB  ALA A 751      67.990  54.950  75.540  1.00  0.00           C
ATOM   2618  HB1 ALA A 751      68.620  55.840  75.740  1.00  0.00           H
ATOM   2619  HB2 ALA A 751      68.490  53.960  75.640  1.00  0.00           H
ATOM   2620  HB3 ALA A 751      67.230  54.990  76.340  1.00  0.00           H
ATOM   2621  C   ALA A 751      68.620  55.000  73.110  1.00  0.00           C
ATOM   2622  O   ALA A 751      68.910  53.910  72.640  1.00  0.00           O
ATOM   2623  N   PHE A 752      69.220  56.170  72.820  1.00  0.00           N
ATOM   2624  HN  PHE A 752      68.900  57.000  73.260  1.00  0.00           H
ATOM   2625  CA  PHE A 752      70.310  56.380  71.990  1.00  0.00           C
ATOM   2626  HA  PHE A 752      70.220  55.660  71.180  1.00  0.00           H
ATOM   2627  CB  PHE A 752      70.040  57.820  71.440  1.00  0.00           C
ATOM   2628  HB1 PHE A 752      70.040  58.540  72.290  1.00  0.00           H
ATOM   2629  HB2 PHE A 752      69.070  57.980  70.920  1.00  0.00           H
ATOM   2630  CG  PHE A 752      71.200  58.240  70.550  1.00  0.00           C
ATOM   2631  CD1 PHE A 752      72.310  58.880  71.010  1.00  0.00           C
ATOM   2632  HD1 PHE A 752      72.470  59.220  72.020  1.00  0.00           H
ATOM   2633  CE1 PHE A 752      73.340  59.170  70.110  1.00  0.00           C
ATOM   2634  HE1 PHE A 752      74.230  59.750  70.330  1.00  0.00           H
ATOM   2635  CZ  PHE A 752      73.170  58.870  68.700  1.00  0.00           C
ATOM   2636  HZ  PHE A 752      73.890  59.110  67.930  1.00  0.00           H
ATOM   2637  CD2 PHE A 752      70.970  58.100  69.160  1.00  0.00           C
ATOM   2638  HD2 PHE A 752      70.020  57.700  68.860  1.00  0.00           H
ATOM   2639  CE2 PHE A 752      72.000  58.310  68.250  1.00  0.00           C
ATOM   2640  HE2 PHE A 752      71.830  58.380  67.190  1.00  0.00           H
ATOM   2641  C   PHE A 752      71.610  56.220  72.830  1.00  0.00           C
ATOM   2642  O   PHE A 752      71.670  56.550  74.050  1.00  0.00           O
ATOM   2643  N   PRO A 822      72.720  55.650  72.310  1.00  0.00           N
ATOM   2644  CD  PRO A 822      73.980  55.640  72.970  1.00  0.00           C
ATOM   2645  HD1 PRO A 822      73.990  55.170  73.980  1.00  0.00           H
ATOM   2646  HD2 PRO A 822      74.280  56.680  73.210  1.00  0.00           H
ATOM   2647  CA  PRO A 822      72.820  55.090  71.020  1.00  0.00           C
ATOM   2648  HA  PRO A 822      72.280  55.690  70.310  1.00  0.00           H
ATOM   2649  CB  PRO A 822      74.380  55.240  70.780  1.00  0.00           C
ATOM   2650  HB1 PRO A 822      74.520  56.250  70.340  1.00  0.00           H
ATOM   2651  HB2 PRO A 822      74.570  54.510  69.960  1.00  0.00           H
ATOM   2652  CG  PRO A 822      75.060  54.980  72.130  1.00  0.00           C
ATOM   2653  HG1 PRO A 822      75.060  53.880  72.260  1.00  0.00           H
ATOM   2654  HG2 PRO A 822      76.090  55.360  72.260  1.00  0.00           H
ATOM   2655  C   PRO A 822      72.140  53.770  70.990  1.00  0.00           C
ATOM   2656  O   PRO A 822      71.230  53.560  70.240  1.00  0.00           O
ATOM   2657  N   ASP A 823      72.670  52.860  71.760  1.00  0.00           N
ATOM   2658  HN  ASP A 823      73.500  53.050  72.280  1.00  0.00           H
ATOM   2659  CA  ASP A 823      72.210  51.590  72.040  1.00  0.00           C
ATOM   2660  HA  ASP A 823      73.120  51.010  72.020  1.00  0.00           H
ATOM   2661  CB  ASP A 823      71.780  51.450  73.480  1.00  0.00           C
ATOM   2662  HB1 ASP A 823      71.620  50.410  73.840  1.00  0.00           H
ATOM   2663  HB2 ASP A 823      70.800  51.930  73.700  1.00  0.00           H
ATOM   2664  CG  ASP A 823      72.750  51.990  74.530  1.00  0.00           C
ATOM   2665  OD1 ASP A 823      72.190  52.430  75.590  1.00  0.00           O
ATOM   2666  OD2 ASP A 823      74.040  51.930  74.470  1.00  0.00           O
ATOM   2667  C   ASP A 823      71.410  50.830  71.020  1.00  0.00           C
ATOM   2668  O   ASP A 823      71.700  50.760  69.840  1.00  0.00           O
ATOM   2669  N   VAL A 824      70.260  50.280  71.440  1.00  0.00           N
ATOM   2670  HN  VAL A 824      69.950  50.330  72.400  1.00  0.00           H
ATOM   2671  CA  VAL A 824      69.340  49.510  70.560  1.00  0.00           C
ATOM   2672  HA  VAL A 824      69.850  48.650  70.150  1.00  0.00           H
ATOM   2673  CB  VAL A 824      68.170  48.840  71.350  1.00  0.00           C
ATOM   2674  HB  VAL A 824      67.630  49.680  71.830  1.00  0.00           H
ATOM   2675  CG1 VAL A 824      67.280  48.070  70.360  1.00  0.00           C
ATOM   2676 HG11 VAL A 824      67.870  47.590  69.540  1.00  0.00           H
ATOM   2677 HG12 VAL A 824      66.600  48.800  69.890  1.00  0.00           H
ATOM   2678 HG13 VAL A 824      66.720  47.180  70.740  1.00  0.00           H
ATOM   2679  CG2 VAL A 824      68.880  47.870  72.280  1.00  0.00           C
ATOM   2680 HG21 VAL A 824      69.400  48.340  73.150  1.00  0.00           H
ATOM   2681 HG22 VAL A 824      69.530  47.120  71.790  1.00  0.00           H
ATOM   2682 HG23 VAL A 824      68.090  47.430  72.930  1.00  0.00           H
ATOM   2683  C   VAL A 824      68.790  50.400  69.430  1.00  0.00           C
ATOM   2684  O   VAL A 824      68.590  50.010  68.340  1.00  0.00           O
ATOM   2685  N   LEU A 825      68.560  51.730  69.730  1.00  0.00           N
ATOM   2686  HN  LEU A 825      68.940  52.120  70.560  1.00  0.00           H
ATOM   2687  CA  LEU A 825      67.970  52.660  68.720  1.00  0.00           C
ATOM   2688  HA  LEU A 825      67.030  52.330  68.300  1.00  0.00           H
ATOM   2689  CB  LEU A 825      67.780  54.080  69.440  1.00  0.00           C
ATOM   2690  HB1 LEU A 825      68.790  54.370  69.770  1.00  0.00           H
ATOM   2691  HB2 LEU A 825      67.040  53.870  70.240  1.00  0.00           H
ATOM   2692  CG  LEU A 825      67.230  55.280  68.560  1.00  0.00           C
ATOM   2693  HG  LEU A 825      68.060  55.610  67.910  1.00  0.00           H
ATOM   2694  CD1 LEU A 825      66.080  54.890  67.630  1.00  0.00           C
ATOM   2695 HD11 LEU A 825      65.170  54.520  68.150  1.00  0.00           H
ATOM   2696 HD12 LEU A 825      66.490  54.230  66.850  1.00  0.00           H
ATOM   2697 HD13 LEU A 825      65.660  55.820  67.190  1.00  0.00           H
ATOM   2698  CD2 LEU A 825      66.740  56.500  69.400  1.00  0.00           C
ATOM   2699 HD21 LEU A 825      66.350  57.380  68.860  1.00  0.00           H
ATOM   2700 HD22 LEU A 825      67.580  56.870  70.020  1.00  0.00           H
ATOM   2701 HD23 LEU A 825      66.090  56.200  70.240  1.00  0.00           H
ATOM   2702  C   LEU A 825      68.890  52.800  67.510  1.00  0.00           C
ATOM   2703  O   LEU A 825      68.410  52.730  66.360  1.00  0.00           O
ATOM   2704  N   PHE A 826      70.210  52.920  67.740  1.00  0.00           N
ATOM   2705  HN  PHE A 826      70.660  52.990  68.630  1.00  0.00           H
ATOM   2706  CA  PHE A 826      71.170  53.040  66.650  1.00  0.00           C
ATOM   2707  HA  PHE A 826      70.820  53.870  66.060  1.00  0.00           H
ATOM   2708  CB  PHE A 826      72.590  53.500  67.110  1.00  0.00           C
ATOM   2709  HB1 PHE A 826      72.720  53.090  68.130  1.00  0.00           H
ATOM   2710  HB2 PHE A 826      72.640  54.610  67.130  1.00  0.00           H
ATOM   2711  CG  PHE A 826      73.660  53.010  66.220  1.00  0.00           C
ATOM   2712  CD1 PHE A 826      74.100  53.860  65.180  1.00  0.00           C
ATOM   2713  HD1 PHE A 826      73.690  54.850  65.010  1.00  0.00           H
ATOM   2714  CE1 PHE A 826      75.270  53.520  64.440  1.00  0.00           C
ATOM   2715  HE1 PHE A 826      75.760  54.200  63.750  1.00  0.00           H
ATOM   2716  CZ  PHE A 826      75.810  52.300  64.650  1.00  0.00           C
ATOM   2717  HZ  PHE A 826      76.680  52.060  64.040  1.00  0.00           H
ATOM   2718  CD2 PHE A 826      74.290  51.790  66.520  1.00  0.00           C
ATOM   2719  HD2 PHE A 826      73.950  51.190  67.330  1.00  0.00           H
ATOM   2720  CE2 PHE A 826      75.410  51.380  65.760  1.00  0.00           C
ATOM   2721  HE2 PHE A 826      75.940  50.440  65.800  1.00  0.00           H
ATOM   2722  C   PHE A 826      71.080  51.840  65.630  1.00  0.00           C
ATOM   2723  O   PHE A 826      70.890  52.150  64.460  1.00  0.00           O
ATOM   2724  N   TRP A 827      70.960  50.590  66.200  1.00  0.00           N
ATOM   2725  HN  TRP A 827      71.280  50.420  67.130  1.00  0.00           H
ATOM   2726  CA  TRP A 827      70.630  49.350  65.490  1.00  0.00           C
ATOM   2727  HA  TRP A 827      71.310  49.280  64.650  1.00  0.00           H
ATOM   2728  CB  TRP A 827      70.740  48.080  66.360  1.00  0.00           C
ATOM   2729  HB1 TRP A 827      70.280  47.250  65.770  1.00  0.00           H
ATOM   2730  HB2 TRP A 827      70.080  48.240  67.240  1.00  0.00           H
ATOM   2731  CG  TRP A 827      72.150  47.810  66.860  1.00  0.00           C
ATOM   2732  CD1 TRP A 827      72.520  47.510  68.120  1.00  0.00           C
ATOM   2733  HD1 TRP A 827      71.840  47.360  68.940  1.00  0.00           H
ATOM   2734  NE1 TRP A 827      73.880  47.310  68.170  1.00  0.00           N
ATOM   2735  HE1 TRP A 827      74.390  46.920  68.910  1.00  0.00           H
ATOM   2736  CE2 TRP A 827      74.400  47.450  66.970  1.00  0.00           C
ATOM   2737  CD2 TRP A 827      73.390  47.780  66.010  1.00  0.00           C
ATOM   2738  CE3 TRP A 827      73.700  48.000  64.740  1.00  0.00           C
ATOM   2739  HE3 TRP A 827      72.910  48.120  64.000  1.00  0.00           H
ATOM   2740  CZ3 TRP A 827      74.980  47.710  64.350  1.00  0.00           C
ATOM   2741  HZ3 TRP A 827      75.160  47.850  63.300  1.00  0.00           H
ATOM   2742  CZ2 TRP A 827      75.730  47.370  66.590  1.00  0.00           C
ATOM   2743  HZ2 TRP A 827      76.420  47.050  67.350  1.00  0.00           H
ATOM   2744  CH2 TRP A 827      76.000  47.530  65.270  1.00  0.00           C
ATOM   2745  HH2 TRP A 827      76.990  47.330  64.880  1.00  0.00           H
ATOM   2746  C   TRP A 827      69.320  49.320  64.760  1.00  0.00           C
ATOM   2747  O   TRP A 827      69.400  48.900  63.590  1.00  0.00           O
ATOM   2748  N   CYS A 828      68.210  49.770  65.370  1.00  0.00           N
ATOM   2749  HN  CYS A 828      68.330  50.070  66.310  1.00  0.00           H
ATOM   2750  CA  CYS A 828      66.900  49.800  64.730  1.00  0.00           C
ATOM   2751  HA  CYS A 828      66.610  48.830  64.360  1.00  0.00           H
ATOM   2752  CB  CYS A 828      65.770  50.250  65.780  1.00  0.00           C
ATOM   2753  HB1 CYS A 828      64.740  50.420  65.390  1.00  0.00           H
ATOM   2754  HB2 CYS A 828      65.980  51.270  66.140  1.00  0.00           H
ATOM   2755  SG  CYS A 828      65.590  49.020  67.130  1.00  0.00           S
ATOM   2756  HG1 CYS A 828      66.600  49.490  67.850  1.00  0.00           H
ATOM   2757  C   CYS A 828      66.770  50.700  63.540  1.00  0.00           C
ATOM   2758  O   CYS A 828      66.350  50.270  62.480  1.00  0.00           O
ATOM   2759  N   VAL A 829      67.370  51.930  63.700  1.00  0.00           N
ATOM   2760  HN  VAL A 829      67.910  52.130  64.520  1.00  0.00           H
ATOM   2761  CA  VAL A 829      67.590  52.840  62.550  1.00  0.00           C
ATOM   2762  HA  VAL A 829      66.590  53.070  62.190  1.00  0.00           H
ATOM   2763  CB  VAL A 829      68.160  54.140  63.040  1.00  0.00           C
ATOM   2764  HB  VAL A 829      69.010  53.830  63.690  1.00  0.00           H
ATOM   2765  CG1 VAL A 829      68.620  55.080  61.890  1.00  0.00           C
ATOM   2766 HG11 VAL A 829      69.430  54.650  61.270  1.00  0.00           H
ATOM   2767 HG12 VAL A 829      68.950  56.040  62.330  1.00  0.00           H
ATOM   2768 HG13 VAL A 829      67.730  55.290  61.250  1.00  0.00           H
ATOM   2769  CG2 VAL A 829      67.190  54.890  63.990  1.00  0.00           C
ATOM   2770 HG21 VAL A 829      66.220  54.360  64.100  1.00  0.00           H
ATOM   2771 HG22 VAL A 829      66.970  55.870  63.500  1.00  0.00           H
ATOM   2772 HG23 VAL A 829      67.700  54.960  64.970  1.00  0.00           H
ATOM   2773  C   VAL A 829      68.340  52.180  61.400  1.00  0.00           C
ATOM   2774  O   VAL A 829      67.940  52.250  60.250  1.00  0.00           O
ATOM   2775  N   ILE A 830      69.430  51.440  61.650  1.00  0.00           N
ATOM   2776  HN  ILE A 830      69.930  51.600  62.500  1.00  0.00           H
ATOM   2777  CA  ILE A 830      70.210  50.680  60.630  1.00  0.00           C
ATOM   2778  HA  ILE A 830      70.510  51.290  59.790  1.00  0.00           H
ATOM   2779  CB  ILE A 830      71.510  50.040  61.250  1.00  0.00           C
ATOM   2780  HB  ILE A 830      71.320  49.510  62.200  1.00  0.00           H
ATOM   2781  CG2 ILE A 830      72.080  48.880  60.420  1.00  0.00           C
ATOM   2782 HG21 ILE A 830      73.060  48.590  60.850  1.00  0.00           H
ATOM   2783 HG22 ILE A 830      72.260  49.190  59.360  1.00  0.00           H
ATOM   2784 HG23 ILE A 830      71.460  47.960  60.420  1.00  0.00           H
ATOM   2785  CG1 ILE A 830      72.540  51.190  61.430  1.00  0.00           C
ATOM   2786 HG11 ILE A 830      71.980  51.940  62.020  1.00  0.00           H
ATOM   2787 HG12 ILE A 830      72.800  51.580  60.420  1.00  0.00           H
ATOM   2788  CD  ILE A 830      73.740  50.850  62.360  1.00  0.00           C
ATOM   2789  HD1 ILE A 830      74.250  51.800  62.630  1.00  0.00           H
ATOM   2790  HD2 ILE A 830      74.520  50.180  61.950  1.00  0.00           H
ATOM   2791  HD3 ILE A 830      73.480  50.450  63.370  1.00  0.00           H
ATOM   2792  C   ILE A 830      69.250  49.720  60.020  1.00  0.00           C
ATOM   2793  O   ILE A 830      69.180  49.580  58.760  1.00  0.00           O
ATOM   2794  N   LEU A 831      68.510  48.900  60.770  1.00  0.00           N
ATOM   2795  HN  LEU A 831      68.550  49.020  61.770  1.00  0.00           H
ATOM   2796  CA  LEU A 831      67.800  47.770  60.180  1.00  0.00           C
ATOM   2797  HA  LEU A 831      68.460  47.170  59.560  1.00  0.00           H
ATOM   2798  CB  LEU A 831      67.290  46.850  61.320  1.00  0.00           C
ATOM   2799  HB1 LEU A 831      66.700  47.430  62.060  1.00  0.00           H
ATOM   2800  HB2 LEU A 831      68.250  46.590  61.800  1.00  0.00           H
ATOM   2801  CG  LEU A 831      66.610  45.500  60.900  1.00  0.00           C
ATOM   2802  HG  LEU A 831      66.030  45.700  59.970  1.00  0.00           H
ATOM   2803  CD1 LEU A 831      67.650  44.490  60.500  1.00  0.00           C
ATOM   2804 HD11 LEU A 831      68.260  44.950  59.700  1.00  0.00           H
ATOM   2805 HD12 LEU A 831      67.270  43.540  60.070  1.00  0.00           H
ATOM   2806 HD13 LEU A 831      68.170  44.210  61.440  1.00  0.00           H
ATOM   2807  CD2 LEU A 831      65.720  44.870  62.020  1.00  0.00           C
ATOM   2808 HD21 LEU A 831      65.270  43.920  61.650  1.00  0.00           H
ATOM   2809 HD22 LEU A 831      64.830  45.480  62.290  1.00  0.00           H
ATOM   2810 HD23 LEU A 831      66.300  44.640  62.950  1.00  0.00           H
ATOM   2811  C   LEU A 831      66.740  48.170  59.250  1.00  0.00           C
ATOM   2812  O   LEU A 831      66.370  47.530  58.250  1.00  0.00           O
ATOM   2813  N   PHE A 832      66.130  49.280  59.580  1.00  0.00           N
ATOM   2814  HN  PHE A 832      66.530  49.660  60.410  1.00  0.00           H
ATOM   2815  CA  PHE A 832      65.220  50.060  58.770  1.00  0.00           C
ATOM   2816  HA  PHE A 832      64.460  49.380  58.420  1.00  0.00           H
ATOM   2817  CB  PHE A 832      64.380  50.970  59.710  1.00  0.00           C
ATOM   2818  HB1 PHE A 832      65.060  51.610  60.300  1.00  0.00           H
ATOM   2819  HB2 PHE A 832      63.800  50.320  60.400  1.00  0.00           H
ATOM   2820  CG  PHE A 832      63.390  51.820  58.960  1.00  0.00           C
ATOM   2821  CD1 PHE A 832      63.760  53.150  58.630  1.00  0.00           C
ATOM   2822  HD1 PHE A 832      64.770  53.510  58.790  1.00  0.00           H
ATOM   2823  CE1 PHE A 832      62.820  54.070  58.210  1.00  0.00           C
ATOM   2824  HE1 PHE A 832      63.180  55.080  58.070  1.00  0.00           H
ATOM   2825  CZ  PHE A 832      61.480  53.720  58.020  1.00  0.00           C
ATOM   2826  HZ  PHE A 832      60.770  54.440  57.670  1.00  0.00           H
ATOM   2827  CD2 PHE A 832      62.040  51.400  58.770  1.00  0.00           C
ATOM   2828  HD2 PHE A 832      61.770  50.420  59.130  1.00  0.00           H
ATOM   2829  CE2 PHE A 832      61.060  52.390  58.320  1.00  0.00           C
ATOM   2830  HE2 PHE A 832      60.010  52.130  58.250  1.00  0.00           H
ATOM   2831  C   PHE A 832      65.630  50.640  57.400  1.00  0.00           C
ATOM   2832  O   PHE A 832      65.090  50.250  56.390  1.00  0.00           O
ATOM   2833  N   PHE A 833      66.680  51.450  57.260  1.00  0.00           N
ATOM   2834  HN  PHE A 833      67.040  51.860  58.100  1.00  0.00           H
ATOM   2835  CA  PHE A 833      67.150  51.870  55.940  1.00  0.00           C
ATOM   2836  HA  PHE A 833      66.350  52.110  55.250  1.00  0.00           H
ATOM   2837  CB  PHE A 833      68.060  53.120  56.000  1.00  0.00           C
ATOM   2838  HB1 PHE A 833      68.620  53.440  55.100  1.00  0.00           H
ATOM   2839  HB2 PHE A 833      68.890  52.850  56.690  1.00  0.00           H
ATOM   2840  CG  PHE A 833      67.350  54.350  56.490  1.00  0.00           C
ATOM   2841  CD1 PHE A 833      66.260  54.870  55.740  1.00  0.00           C
ATOM   2842  HD1 PHE A 833      65.930  54.310  54.870  1.00  0.00           H
ATOM   2843  CE1 PHE A 833      65.680  56.060  56.100  1.00  0.00           C
ATOM   2844  HE1 PHE A 833      64.770  56.440  55.670  1.00  0.00           H
ATOM   2845  CZ  PHE A 833      66.140  56.790  57.240  1.00  0.00           C
ATOM   2846  HZ  PHE A 833      65.700  57.710  57.600  1.00  0.00           H
ATOM   2847  CD2 PHE A 833      67.880  55.110  57.540  1.00  0.00           C
ATOM   2848  HD2 PHE A 833      68.720  54.820  58.170  1.00  0.00           H
ATOM   2849  CE2 PHE A 833      67.240  56.240  57.890  1.00  0.00           C
ATOM   2850  HE2 PHE A 833      67.530  56.830  58.760  1.00  0.00           H
ATOM   2851  C   PHE A 833      67.860  50.710  55.320  1.00  0.00           C
ATOM   2852  O   PHE A 833      67.780  50.590  54.070  1.00  0.00           O
ATOM   2853  N   THR A 834      68.600  49.800  56.090  1.00  0.00           N
ATOM   2854  HN  THR A 834      68.520  49.840  57.080  1.00  0.00           H
ATOM   2855  CA  THR A 834      69.180  48.580  55.400  1.00  0.00           C
ATOM   2856  HA  THR A 834      69.700  48.940  54.520  1.00  0.00           H
ATOM   2857  CB  THR A 834      70.260  47.790  56.180  1.00  0.00           C
ATOM   2858  HB  THR A 834      70.570  46.930  55.560  1.00  0.00           H
ATOM   2859  OG1 THR A 834      69.750  47.310  57.400  1.00  0.00           O
ATOM   2860  HG1 THR A 834      69.550  48.130  57.850  1.00  0.00           H
ATOM   2861  CG2 THR A 834      71.450  48.710  56.360  1.00  0.00           C
ATOM   2862 HG21 THR A 834      71.960  48.890  55.390  1.00  0.00           H
ATOM   2863 HG22 THR A 834      72.190  48.110  56.930  1.00  0.00           H
ATOM   2864 HG23 THR A 834      71.250  49.670  56.880  1.00  0.00           H
ATOM   2865  C   THR A 834      68.160  47.620  54.870  1.00  0.00           C
ATOM   2866  O   THR A 834      68.490  47.020  53.810  1.00  0.00           O
ATOM   2867  N   THR A 835      66.990  47.510  55.500  1.00  0.00           N
ATOM   2868  HN  THR A 835      66.920  48.020  56.360  1.00  0.00           H
ATOM   2869  CA  THR A 835      65.900  46.610  55.040  1.00  0.00           C
ATOM   2870  HA  THR A 835      66.320  45.630  54.880  1.00  0.00           H
ATOM   2871  CB  THR A 835      64.680  46.610  55.930  1.00  0.00           C
ATOM   2872  HB  THR A 835      64.540  47.600  56.400  1.00  0.00           H
ATOM   2873  OG1 THR A 835      64.950  45.720  57.010  1.00  0.00           O
ATOM   2874  HG1 THR A 835      65.620  46.140  57.550  1.00  0.00           H
ATOM   2875  CG2 THR A 835      63.460  45.940  55.240  1.00  0.00           C
ATOM   2876 HG21 THR A 835      62.720  45.650  56.010  1.00  0.00           H
ATOM   2877 HG22 THR A 835      63.830  45.060  54.650  1.00  0.00           H
ATOM   2878 HG23 THR A 835      62.910  46.610  54.560  1.00  0.00           H
ATOM   2879  C   THR A 835      65.510  47.120  53.680  1.00  0.00           C
ATOM   2880  O   THR A 835      65.420  46.410  52.690  1.00  0.00           O
ATOM   2881  N   PHE A 836      65.330  48.430  53.570  1.00  0.00           N
ATOM   2882  HN  PHE A 836      65.440  49.070  54.330  1.00  0.00           H
ATOM   2883  CA  PHE A 836      65.050  49.090  52.250  1.00  0.00           C
ATOM   2884  HA  PHE A 836      64.240  48.590  51.740  1.00  0.00           H
ATOM   2885  CB  PHE A 836      64.540  50.490  52.640  1.00  0.00           C
ATOM   2886  HB1 PHE A 836      65.050  51.000  53.490  1.00  0.00           H
ATOM   2887  HB2 PHE A 836      63.530  50.280  53.050  1.00  0.00           H
ATOM   2888  CG  PHE A 836      64.310  51.530  51.460  1.00  0.00           C
ATOM   2889  CD1 PHE A 836      63.350  51.260  50.440  1.00  0.00           C
ATOM   2890  HD1 PHE A 836      62.730  50.370  50.430  1.00  0.00           H
ATOM   2891  CE1 PHE A 836      63.130  52.170  49.390  1.00  0.00           C
ATOM   2892  HE1 PHE A 836      62.520  51.960  48.530  1.00  0.00           H
ATOM   2893  CZ  PHE A 836      63.830  53.380  49.430  1.00  0.00           C
ATOM   2894  HZ  PHE A 836      63.600  54.070  48.630  1.00  0.00           H
ATOM   2895  CD2 PHE A 836      64.920  52.800  51.450  1.00  0.00           C
ATOM   2896  HD2 PHE A 836      65.650  53.190  52.150  1.00  0.00           H
ATOM   2897  CE2 PHE A 836      64.600  53.810  50.480  1.00  0.00           C
ATOM   2898  HE2 PHE A 836      65.150  54.750  50.450  1.00  0.00           H
ATOM   2899  C   PHE A 836      66.230  49.050  51.220  1.00  0.00           C
ATOM   2900  O   PHE A 836      66.100  48.790  49.990  1.00  0.00           O
ATOM   2901  N   PHE A 837      67.470  49.280  51.680  1.00  0.00           N
ATOM   2902  HN  PHE A 837      67.600  49.710  52.570  1.00  0.00           H
ATOM   2903  CA  PHE A 837      68.650  49.250  50.780  1.00  0.00           C
ATOM   2904  HA  PHE A 837      68.340  49.860  49.940  1.00  0.00           H
ATOM   2905  CB  PHE A 837      69.990  49.720  51.460  1.00  0.00           C
ATOM   2906  HB1 PHE A 837      70.850  49.730  50.730  1.00  0.00           H
ATOM   2907  HB2 PHE A 837      70.340  48.950  52.170  1.00  0.00           H
ATOM   2908  CG  PHE A 837      69.970  51.080  52.120  1.00  0.00           C
ATOM   2909  CD1 PHE A 837      70.860  51.420  53.190  1.00  0.00           C
ATOM   2910  HD1 PHE A 837      71.490  50.610  53.550  1.00  0.00           H
ATOM   2911  CE1 PHE A 837      70.980  52.780  53.660  1.00  0.00           C
ATOM   2912  HE1 PHE A 837      71.600  53.150  54.470  1.00  0.00           H
ATOM   2913  CZ  PHE A 837      70.080  53.700  53.090  1.00  0.00           C
ATOM   2914  HZ  PHE A 837      69.980  54.740  53.360  1.00  0.00           H
ATOM   2915  CD2 PHE A 837      69.020  52.090  51.620  1.00  0.00           C
ATOM   2916  HD2 PHE A 837      68.390  51.780  50.810  1.00  0.00           H
ATOM   2917  CE2 PHE A 837      69.210  53.380  52.030  1.00  0.00           C
ATOM   2918  HE2 PHE A 837      68.520  54.110  51.640  1.00  0.00           H
ATOM   2919  C   PHE A 837      68.800  47.840  50.190  1.00  0.00           C
ATOM   2920  O   PHE A 837      68.950  47.800  48.960  1.00  0.00           O
ATOM   2921  N   LEU A 838      68.700  46.760  51.040  1.00  0.00           N
ATOM   2922  HN  LEU A 838      68.470  46.920  52.000  1.00  0.00           H
ATOM   2923  CA  LEU A 838      68.720  45.360  50.640  1.00  0.00           C
ATOM   2924  HA  LEU A 838      69.640  45.260  50.090  1.00  0.00           H
ATOM   2925  CB  LEU A 838      68.660  44.500  51.880  1.00  0.00           C
ATOM   2926  HB1 LEU A 838      67.750  44.680  52.480  1.00  0.00           H
ATOM   2927  HB2 LEU A 838      69.580  44.790  52.440  1.00  0.00           H
ATOM   2928  CG  LEU A 838      68.750  42.920  51.670  1.00  0.00           C
ATOM   2929  HG  LEU A 838      67.950  42.650  50.950  1.00  0.00           H
ATOM   2930  CD1 LEU A 838      70.050  42.600  50.920  1.00  0.00           C
ATOM   2931 HD11 LEU A 838      70.930  42.910  51.520  1.00  0.00           H
ATOM   2932 HD12 LEU A 838      70.190  43.140  49.960  1.00  0.00           H
ATOM   2933 HD13 LEU A 838      69.990  41.520  50.680  1.00  0.00           H
ATOM   2934  CD2 LEU A 838      68.640  42.040  52.880  1.00  0.00           C
ATOM   2935 HD21 LEU A 838      67.940  42.420  53.660  1.00  0.00           H
ATOM   2936 HD22 LEU A 838      69.640  41.920  53.350  1.00  0.00           H
ATOM   2937 HD23 LEU A 838      68.440  40.970  52.720  1.00  0.00           H
ATOM   2938  C   LEU A 838      67.560  45.040  49.750  1.00  0.00           C
ATOM   2939  O   LEU A 838      67.790  44.490  48.690  1.00  0.00           O
ATOM   2940  N   SER A 839      66.320  45.390  50.160  1.00  0.00           N
ATOM   2941  HN  SER A 839      66.240  45.810  51.070  1.00  0.00           H
ATOM   2942  CA  SER A 839      65.160  45.130  49.250  1.00  0.00           C
ATOM   2943  HA  SER A 839      65.100  44.070  49.120  1.00  0.00           H
ATOM   2944  CB  SER A 839      63.790  45.380  49.780  1.00  0.00           C
ATOM   2945  HB1 SER A 839      63.450  44.570  50.470  1.00  0.00           H
ATOM   2946  HB2 SER A 839      63.030  45.430  48.970  1.00  0.00           H
ATOM   2947  OG  SER A 839      63.690  46.540  50.590  1.00  0.00           O
ATOM   2948  HG1 SER A 839      64.250  46.360  51.350  1.00  0.00           H
ATOM   2949  C   SER A 839      65.280  45.810  47.890  1.00  0.00           C
ATOM   2950  O   SER A 839      65.050  45.140  46.890  1.00  0.00           O
ATOM   2951  N   SER A 840      65.760  47.060  47.830  1.00  0.00           N
ATOM   2952  HN  SER A 840      65.870  47.590  48.670  1.00  0.00           H
ATOM   2953  CA  SER A 840      66.090  47.780  46.600  1.00  0.00           C
ATOM   2954  HA  SER A 840      65.230  47.720  45.970  1.00  0.00           H
ATOM   2955  CB  SER A 840      66.560  49.310  46.870  1.00  0.00           C
ATOM   2956  HB1 SER A 840      66.660  49.760  45.860  1.00  0.00           H
ATOM   2957  HB2 SER A 840      67.510  49.310  47.440  1.00  0.00           H
ATOM   2958  OG  SER A 840      65.550  49.980  47.590  1.00  0.00           O
ATOM   2959  HG1 SER A 840      65.590  49.690  48.510  1.00  0.00           H
ATOM   2960  C   SER A 840      67.210  47.040  45.840  1.00  0.00           C
ATOM   2961  O   SER A 840      67.210  46.760  44.690  1.00  0.00           O
ATOM   2962  N   PHE A 841      68.290  46.700  46.550  1.00  0.00           N
ATOM   2963  HN  PHE A 841      68.370  47.140  47.450  1.00  0.00           H
ATOM   2964  CA  PHE A 841      69.440  45.900  46.070  1.00  0.00           C
ATOM   2965  HA  PHE A 841      69.790  46.500  45.240  1.00  0.00           H
ATOM   2966  CB  PHE A 841      70.640  45.680  47.060  1.00  0.00           C
ATOM   2967  HB1 PHE A 841      70.310  45.020  47.900  1.00  0.00           H
ATOM   2968  HB2 PHE A 841      70.940  46.650  47.500  1.00  0.00           H
ATOM   2969  CG  PHE A 841      71.800  44.980  46.460  1.00  0.00           C
ATOM   2970  CD1 PHE A 841      72.590  45.740  45.640  1.00  0.00           C
ATOM   2971  HD1 PHE A 841      72.310  46.750  45.380  1.00  0.00           H
ATOM   2972  CE1 PHE A 841      73.750  45.180  45.070  1.00  0.00           C
ATOM   2973  HE1 PHE A 841      74.280  45.790  44.360  1.00  0.00           H
ATOM   2974  CZ  PHE A 841      74.000  43.780  45.350  1.00  0.00           C
ATOM   2975  HZ  PHE A 841      74.820  43.320  44.800  1.00  0.00           H
ATOM   2976  CD2 PHE A 841      72.060  43.650  46.730  1.00  0.00           C
ATOM   2977  HD2 PHE A 841      71.440  43.090  47.420  1.00  0.00           H
ATOM   2978  CE2 PHE A 841      73.190  42.990  46.130  1.00  0.00           C
ATOM   2979  HE2 PHE A 841      73.350  41.930  46.270  1.00  0.00           H
ATOM   2980  C   PHE A 841      69.020  44.560  45.400  1.00  0.00           C
ATOM   2981  O   PHE A 841      69.280  44.330  44.200  1.00  0.00           O
ATOM   2982  N   LEU A 842      68.150  43.720  46.050  1.00  0.00           N
ATOM   2983  HN  LEU A 842      67.940  43.950  47.000  1.00  0.00           H
ATOM   2984  CA  LEU A 842      67.640  42.430  45.500  1.00  0.00           C
ATOM   2985  HA  LEU A 842      68.460  41.890  45.050  1.00  0.00           H
ATOM   2986  CB  LEU A 842      66.990  41.630  46.670  1.00  0.00           C
ATOM   2987  HB1 LEU A 842      66.620  40.710  46.170  1.00  0.00           H
ATOM   2988  HB2 LEU A 842      66.200  42.240  47.160  1.00  0.00           H
ATOM   2989  CG  LEU A 842      67.900  41.180  47.830  1.00  0.00           C
ATOM   2990  HG  LEU A 842      68.590  42.000  48.130  1.00  0.00           H
ATOM   2991  CD1 LEU A 842      67.170  40.730  49.080  1.00  0.00           C
ATOM   2992 HD11 LEU A 842      66.600  39.800  48.960  1.00  0.00           H
ATOM   2993 HD12 LEU A 842      66.530  41.600  49.370  1.00  0.00           H
ATOM   2994 HD13 LEU A 842      67.840  40.570  49.950  1.00  0.00           H
ATOM   2995  CD2 LEU A 842      68.920  40.220  47.400  1.00  0.00           C
ATOM   2996 HD21 LEU A 842      69.880  40.660  47.050  1.00  0.00           H
ATOM   2997 HD22 LEU A 842      68.520  39.560  46.600  1.00  0.00           H
ATOM   2998 HD23 LEU A 842      69.190  39.580  48.270  1.00  0.00           H
ATOM   2999  C   LEU A 842      66.660  42.700  44.370  1.00  0.00           C
ATOM   3000  O   LEU A 842      66.660  41.930  43.420  1.00  0.00           O
ATOM   3001  N   LYS A 843      65.930  43.830  44.430  1.00  0.00           N
ATOM   3002  HN  LYS A 843      65.870  44.350  45.280  1.00  0.00           H
ATOM   3003  CA  LYS A 843      65.090  44.350  43.320  1.00  0.00           C
ATOM   3004  HA  LYS A 843      64.520  43.470  43.070  1.00  0.00           H
ATOM   3005  CB  LYS A 843      64.100  45.410  43.740  1.00  0.00           C
ATOM   3006  HB1 LYS A 843      64.730  46.220  44.170  1.00  0.00           H
ATOM   3007  HB2 LYS A 843      63.370  44.980  44.460  1.00  0.00           H
ATOM   3008  CG  LYS A 843      63.260  46.110  42.640  1.00  0.00           C
ATOM   3009  HG1 LYS A 843      63.880  46.610  41.870  1.00  0.00           H
ATOM   3010  HG2 LYS A 843      62.580  46.890  43.050  1.00  0.00           H
ATOM   3011  CD  LYS A 843      62.410  45.280  41.690  1.00  0.00           C
ATOM   3012  HD1 LYS A 843      61.640  44.800  42.330  1.00  0.00           H
ATOM   3013  HD2 LYS A 843      62.930  44.420  41.220  1.00  0.00           H
ATOM   3014  CE  LYS A 843      61.700  46.210  40.720  1.00  0.00           C
ATOM   3015  HE1 LYS A 843      62.400  46.900  40.180  1.00  0.00           H
ATOM   3016  HE2 LYS A 843      60.860  46.830  41.120  1.00  0.00           H
ATOM   3017  NZ  LYS A 843      61.010  45.540  39.550  1.00  0.00           N
ATOM   3018  HZ1 LYS A 843      60.050  45.830  39.300  1.00  0.00           H
ATOM   3019  HZ2 LYS A 843      61.160  44.520  39.660  1.00  0.00           H
ATOM   3020  HZ3 LYS A 843      61.610  45.860  38.760  1.00  0.00           H
ATOM   3021  C   LYS A 843      65.900  44.720  41.990  1.00  0.00           C
ATOM   3022  O   LYS A 843      65.430  44.870  40.870  1.00  0.00           O
ATOM   3023  N   GLN A 844      67.210  44.970  42.170  1.00  0.00           N
ATOM   3024  HN  GLN A 844      67.680  45.250  43.000  1.00  0.00           H
ATOM   3025  CA  GLN A 844      68.010  45.370  41.080  1.00  0.00           C
ATOM   3026  HA  GLN A 844      67.560  45.520  40.110  1.00  0.00           H
ATOM   3027  CB  GLN A 844      68.660  46.740  41.540  1.00  0.00           C
ATOM   3028  HB1 GLN A 844      69.440  46.860  40.770  1.00  0.00           H
ATOM   3029  HB2 GLN A 844      69.080  46.530  42.550  1.00  0.00           H
ATOM   3030  CG  GLN A 844      67.880  48.050  41.530  1.00  0.00           C
ATOM   3031  HG1 GLN A 844      68.510  48.960  41.560  1.00  0.00           H
ATOM   3032  HG2 GLN A 844      67.210  48.160  42.410  1.00  0.00           H
ATOM   3033  CD  GLN A 844      66.960  48.270  40.380  1.00  0.00           C
ATOM   3034  OE1 GLN A 844      65.730  48.160  40.440  1.00  0.00           O
ATOM   3035  NE2 GLN A 844      67.590  48.630  39.220  1.00  0.00           N
ATOM   3036 HE21 GLN A 844      67.070  49.150  38.530  1.00  0.00           H
ATOM   3037 HE22 GLN A 844      68.590  48.680  39.150  1.00  0.00           H
ATOM   3038  C   GLN A 844      69.230  44.370  40.910  1.00  0.00           C
ATOM   3039  O   GLN A 844      70.250  44.760  40.330  1.00  0.00           O
ATOM   3040  N   PHE A 845      69.110  43.090  41.440  1.00  0.00           N
ATOM   3041  HN  PHE A 845      68.400  42.890  42.110  1.00  0.00           H
ATOM   3042  CA  PHE A 845      70.130  42.160  41.190  1.00  0.00           C
ATOM   3043  HA  PHE A 845      71.120  42.570  41.310  1.00  0.00           H
ATOM   3044  CB  PHE A 845      69.860  40.890  42.070  1.00  0.00           C
ATOM   3045  HB1 PHE A 845      68.990  40.350  41.640  1.00  0.00           H
ATOM   3046  HB2 PHE A 845      69.520  41.180  43.080  1.00  0.00           H
ATOM   3047  CG  PHE A 845      70.940  39.900  42.240  1.00  0.00           C
ATOM   3048  CD1 PHE A 845      72.150  40.080  43.000  1.00  0.00           C
ATOM   3049  HD1 PHE A 845      72.130  41.060  43.470  1.00  0.00           H
ATOM   3050  CE1 PHE A 845      73.180  39.160  43.090  1.00  0.00           C
ATOM   3051  HE1 PHE A 845      74.120  39.360  43.590  1.00  0.00           H
ATOM   3052  CZ  PHE A 845      72.980  37.970  42.360  1.00  0.00           C
ATOM   3053  HZ  PHE A 845      73.730  37.190  42.370  1.00  0.00           H
ATOM   3054  CD2 PHE A 845      70.890  38.650  41.530  1.00  0.00           C
ATOM   3055  HD2 PHE A 845      70.040  38.570  40.860  1.00  0.00           H
ATOM   3056  CE2 PHE A 845      71.910  37.740  41.570  1.00  0.00           C
ATOM   3057  HE2 PHE A 845      71.930  36.880  40.920  1.00  0.00           H
ATOM   3058  C   PHE A 845      70.020  41.660  39.820  1.00  0.00           C
ATOM   3059  O   PHE A 845      70.970  41.070  39.250  1.00  0.00           O
ATOM   3060  N   LYS A 846      68.860  41.800  39.080  1.00  0.00           N
ATOM   3061  HN  LYS A 846      68.030  42.110  39.540  1.00  0.00           H
ATOM   3062  CA  LYS A 846      68.710  41.340  37.680  1.00  0.00           C
ATOM   3063  HA  LYS A 846      69.110  40.350  37.520  1.00  0.00           H
ATOM   3064  CB  LYS A 846      67.160  41.350  37.290  1.00  0.00           C
ATOM   3065  HB1 LYS A 846      66.730  42.330  37.600  1.00  0.00           H
ATOM   3066  HB2 LYS A 846      66.560  40.720  37.990  1.00  0.00           H
ATOM   3067  CG  LYS A 846      66.870  41.030  35.760  1.00  0.00           C
ATOM   3068  HG1 LYS A 846      67.430  41.640  35.020  1.00  0.00           H
ATOM   3069  HG2 LYS A 846      65.850  41.410  35.490  1.00  0.00           H
ATOM   3070  CD  LYS A 846      67.020  39.510  35.470  1.00  0.00           C
ATOM   3071  HD1 LYS A 846      66.030  39.030  35.290  1.00  0.00           H
ATOM   3072  HD2 LYS A 846      67.360  39.130  36.460  1.00  0.00           H
ATOM   3073  CE  LYS A 846      68.200  39.200  34.530  1.00  0.00           C
ATOM   3074  HE1 LYS A 846      68.450  38.140  34.750  1.00  0.00           H
ATOM   3075  HE2 LYS A 846      69.140  39.700  34.830  1.00  0.00           H
ATOM   3076  NZ  LYS A 846      67.850  39.400  33.100  1.00  0.00           N
ATOM   3077  HZ1 LYS A 846      66.900  39.050  32.890  1.00  0.00           H
ATOM   3078  HZ2 LYS A 846      68.440  38.830  32.460  1.00  0.00           H
ATOM   3079  HZ3 LYS A 846      67.880  40.380  32.750  1.00  0.00           H
ATOM   3080  C   LYS A 846      69.610  42.120  36.700  1.00  0.00           C
ATOM   3081  O   LYS A 846      70.170  41.590  35.730  1.00  0.00           O
ATOM   3082  N   THR A 847      69.920  43.320  37.160  1.00  0.00           N
ATOM   3083  HN  THR A 847      69.430  43.730  37.920  1.00  0.00           H
ATOM   3084  CA  THR A 847      70.710  44.260  36.390  1.00  0.00           C
ATOM   3085  HA  THR A 847      70.590  44.170  35.320  1.00  0.00           H
ATOM   3086  CB  THR A 847      70.350  45.730  36.670  1.00  0.00           C
ATOM   3087  HB  THR A 847      70.900  46.360  35.950  1.00  0.00           H
ATOM   3088  OG1 THR A 847      70.500  46.160  37.980  1.00  0.00           O
ATOM   3089  HG1 THR A 847      70.420  47.120  37.950  1.00  0.00           H
ATOM   3090  CG2 THR A 847      68.830  46.050  36.250  1.00  0.00           C
ATOM   3091 HG21 THR A 847      68.190  45.660  37.070  1.00  0.00           H
ATOM   3092 HG22 THR A 847      68.600  45.670  35.230  1.00  0.00           H
ATOM   3093 HG23 THR A 847      68.560  47.120  36.160  1.00  0.00           H
ATOM   3094  C   THR A 847      72.190  44.090  36.730  1.00  0.00           C
ATOM   3095  O   THR A 847      73.040  44.810  36.160  1.00  0.00           O
ATOM   3096  N   LYS A 848      72.650  43.110  37.490  1.00  0.00           N
ATOM   3097  HN  LYS A 848      72.030  42.430  37.900  1.00  0.00           H
ATOM   3098  CA  LYS A 848      74.080  42.770  37.510  1.00  0.00           C
ATOM   3099  HA  LYS A 848      74.650  43.670  37.420  1.00  0.00           H
ATOM   3100  CB  LYS A 848      74.480  42.270  38.960  1.00  0.00           C
ATOM   3101  HB1 LYS A 848      75.530  41.930  39.060  1.00  0.00           H
ATOM   3102  HB2 LYS A 848      73.990  41.290  39.110  1.00  0.00           H
ATOM   3103  CG  LYS A 848      74.010  43.180  40.150  1.00  0.00           C
ATOM   3104  HG1 LYS A 848      74.160  42.610  41.090  1.00  0.00           H
ATOM   3105  HG2 LYS A 848      72.900  43.250  40.050  1.00  0.00           H
ATOM   3106  CD  LYS A 848      74.670  44.540  40.280  1.00  0.00           C
ATOM   3107  HD1 LYS A 848      74.870  44.910  39.250  1.00  0.00           H
ATOM   3108  HD2 LYS A 848      75.630  44.530  40.850  1.00  0.00           H
ATOM   3109  CE  LYS A 848      73.880  45.780  40.840  1.00  0.00           C
ATOM   3110  HE1 LYS A 848      74.500  46.700  40.910  1.00  0.00           H
ATOM   3111  HE2 LYS A 848      73.430  45.500  41.810  1.00  0.00           H
ATOM   3112  NZ  LYS A 848      72.760  46.190  39.950  1.00  0.00           N
ATOM   3113  HZ1 LYS A 848      72.370  47.140  40.120  1.00  0.00           H
ATOM   3114  HZ2 LYS A 848      71.960  45.550  39.780  1.00  0.00           H
ATOM   3115  HZ3 LYS A 848      73.170  46.390  39.020  1.00  0.00           H
ATOM   3116  C   LYS A 848      74.380  41.820  36.410  1.00  0.00           C
ATOM   3117  O   LYS A 848      73.510  41.190  35.900  1.00  0.00           O
ATOM   3118  N   ARG A 849      75.620  41.640  35.900  1.00  0.00           N
ATOM   3119  HN  ARG A 849      76.400  42.180  36.210  1.00  0.00           H
ATOM   3120  CA  ARG A 849      75.890  40.710  34.810  1.00  0.00           C
ATOM   3121  HA  ARG A 849      74.990  40.530  34.240  1.00  0.00           H
ATOM   3122  CB  ARG A 849      76.920  41.320  33.800  1.00  0.00           C
ATOM   3123  HB1 ARG A 849      77.230  40.650  32.970  1.00  0.00           H
ATOM   3124  HB2 ARG A 849      77.880  41.490  34.340  1.00  0.00           H
ATOM   3125  CG  ARG A 849      76.540  42.760  33.310  1.00  0.00           C
ATOM   3126  HG1 ARG A 849      77.310  43.010  32.550  1.00  0.00           H
ATOM   3127  HG2 ARG A 849      76.640  43.470  34.150  1.00  0.00           H
ATOM   3128  CD  ARG A 849      75.120  42.970  32.670  1.00  0.00           C
ATOM   3129  HD1 ARG A 849      75.150  43.920  32.120  1.00  0.00           H
ATOM   3130  HD2 ARG A 849      74.430  42.770  33.530  1.00  0.00           H
ATOM   3131  NE  ARG A 849      74.910  41.800  31.720  1.00  0.00           N
ATOM   3132  HE  ARG A 849      75.710  41.290  31.380  1.00  0.00           H
ATOM   3133  CZ  ARG A 849      73.720  41.280  31.530  1.00  0.00           C
ATOM   3134  NH1 ARG A 849      73.710  40.100  30.860  1.00  0.00           N
ATOM   3135 HH11 ARG A 849      74.450  39.740  30.300  1.00  0.00           H
ATOM   3136 HH12 ARG A 849      72.870  39.570  30.740  1.00  0.00           H
ATOM   3137  NH2 ARG A 849      72.570  41.850  31.930  1.00  0.00           N
ATOM   3138 HH21 ARG A 849      72.510  42.750  32.330  1.00  0.00           H
ATOM   3139 HH22 ARG A 849      71.760  41.300  31.710  1.00  0.00           H
ATOM   3140  C   ARG A 849      76.500  39.430  35.360  1.00  0.00           C
ATOM   3141  O   ARG A 849      76.620  38.490  34.530  1.00  0.00           O
ATOM   3142  N   TYR A 850      76.820  39.290  36.670  1.00  0.00           N
ATOM   3143  HN  TYR A 850      76.660  40.170  37.120  1.00  0.00           H
ATOM   3144  CA  TYR A 850      77.250  38.090  37.320  1.00  0.00           C
ATOM   3145  HA  TYR A 850      77.950  37.670  36.620  1.00  0.00           H
ATOM   3146  CB  TYR A 850      78.360  38.290  38.470  1.00  0.00           C
ATOM   3147  HB1 TYR A 850      79.280  38.720  38.020  1.00  0.00           H
ATOM   3148  HB2 TYR A 850      78.470  37.250  38.830  1.00  0.00           H
ATOM   3149  CG  TYR A 850      78.050  39.160  39.640  1.00  0.00           C
ATOM   3150  CD1 TYR A 850      76.880  38.900  40.450  1.00  0.00           C
ATOM   3151  HD1 TYR A 850      76.180  38.170  40.080  1.00  0.00           H
ATOM   3152  CE1 TYR A 850      76.530  39.750  41.550  1.00  0.00           C
ATOM   3153  HE1 TYR A 850      75.570  39.620  42.020  1.00  0.00           H
ATOM   3154  CZ  TYR A 850      77.420  40.770  41.960  1.00  0.00           C
ATOM   3155  OH  TYR A 850      77.110  41.650  43.010  1.00  0.00           O
ATOM   3156  HH  TYR A 850      77.490  42.500  42.790  1.00  0.00           H
ATOM   3157  CD2 TYR A 850      78.870  40.220  40.060  1.00  0.00           C
ATOM   3158  HD2 TYR A 850      79.700  40.410  39.410  1.00  0.00           H
ATOM   3159  CE2 TYR A 850      78.570  41.050  41.160  1.00  0.00           C
ATOM   3160  HE2 TYR A 850      79.250  41.890  41.320  1.00  0.00           H
ATOM   3161  C   TYR A 850      76.260  37.020  37.580  1.00  0.00           C
ATOM   3162  O   TYR A 850      75.110  37.330  37.910  1.00  0.00           O
ATOM   3163  N   PHE A 851      76.590  35.720  37.460  1.00  0.00           N
ATOM   3164  HN  PHE A 851      77.570  35.570  37.390  1.00  0.00           H
ATOM   3165  CA  PHE A 851      75.750  34.520  37.610  1.00  0.00           C
ATOM   3166  HA  PHE A 851      76.440  33.750  37.320  1.00  0.00           H
ATOM   3167  CB  PHE A 851      75.220  34.410  39.030  1.00  0.00           C
ATOM   3168  HB1 PHE A 851      74.610  33.480  39.180  1.00  0.00           H
ATOM   3169  HB2 PHE A 851      74.580  35.290  39.250  1.00  0.00           H
ATOM   3170  CG  PHE A 851      76.280  34.250  40.060  1.00  0.00           C
ATOM   3171  CD1 PHE A 851      77.320  33.270  39.900  1.00  0.00           C
ATOM   3172  HD1 PHE A 851      77.160  32.640  39.040  1.00  0.00           H
ATOM   3173  CE1 PHE A 851      78.340  33.090  40.840  1.00  0.00           C
ATOM   3174  HE1 PHE A 851      79.120  32.360  40.940  1.00  0.00           H
ATOM   3175  CZ  PHE A 851      78.400  34.040  41.920  1.00  0.00           C
ATOM   3176  HZ  PHE A 851      79.020  33.760  42.760  1.00  0.00           H
ATOM   3177  CD2 PHE A 851      76.370  35.170  41.110  1.00  0.00           C
ATOM   3178  HD2 PHE A 851      75.540  35.840  41.260  1.00  0.00           H
ATOM   3179  CE2 PHE A 851      77.420  35.040  42.050  1.00  0.00           C
ATOM   3180  HE2 PHE A 851      77.650  35.800  42.780  1.00  0.00           H
ATOM   3181  C   PHE A 851      74.630  34.350  36.520  1.00  0.00           C
ATOM   3182  O   PHE A 851      74.280  35.370  35.820  1.00  0.00           O
ATOM   3183  N   PRO A 852      74.230  33.120  36.160  1.00  0.00           N
ATOM   3184  CD  PRO A 852      74.830  31.870  36.750  1.00  0.00           C
ATOM   3185  HD1 PRO A 852      74.440  31.860  37.790  1.00  0.00           H
ATOM   3186  HD2 PRO A 852      75.930  31.870  36.780  1.00  0.00           H
ATOM   3187  CA  PRO A 852      73.160  32.880  35.220  1.00  0.00           C
ATOM   3188  HA  PRO A 852      73.680  33.080  34.300  1.00  0.00           H
ATOM   3189  CB  PRO A 852      72.870  31.360  35.550  1.00  0.00           C
ATOM   3190  HB1 PRO A 852      72.470  30.990  34.580  1.00  0.00           H
ATOM   3191  HB2 PRO A 852      72.140  31.440  36.370  1.00  0.00           H
ATOM   3192  CG  PRO A 852      74.200  30.730  36.010  1.00  0.00           C
ATOM   3193  HG1 PRO A 852      73.850  29.830  36.570  1.00  0.00           H
ATOM   3194  HG2 PRO A 852      74.870  30.420  35.180  1.00  0.00           H
ATOM   3195  C   PRO A 852      71.910  33.830  35.220  1.00  0.00           C
ATOM   3196  O   PRO A 852      71.500  34.260  36.270  1.00  0.00           O
ATOM   3197  N   THR A 853      71.280  34.110  34.040  1.00  0.00           N
ATOM   3198  HN  THR A 853      71.660  33.710  33.210  1.00  0.00           H
ATOM   3199  CA  THR A 853      70.040  34.920  33.990  1.00  0.00           C
ATOM   3200  HA  THR A 853      70.300  35.840  34.500  1.00  0.00           H
ATOM   3201  CB  THR A 853      69.500  35.230  32.640  1.00  0.00           C
ATOM   3202  HB  THR A 853      70.370  35.580  32.040  1.00  0.00           H
ATOM   3203  OG1 THR A 853      68.420  36.200  32.630  1.00  0.00           O
ATOM   3204  HG1 THR A 853      68.670  36.860  31.980  1.00  0.00           H
ATOM   3205  CG2 THR A 853      68.920  33.990  31.930  1.00  0.00           C
ATOM   3206 HG21 THR A 853      69.760  33.270  31.950  1.00  0.00           H
ATOM   3207 HG22 THR A 853      68.710  34.390  30.910  1.00  0.00           H
ATOM   3208 HG23 THR A 853      68.030  33.510  32.390  1.00  0.00           H
ATOM   3209  C   THR A 853      68.890  34.360  34.920  1.00  0.00           C
ATOM   3210  O   THR A 853      68.310  35.110  35.720  1.00  0.00           O
ATOM   3211  N   LYS A 854      68.610  33.080  34.880  1.00  0.00           N
ATOM   3212  HN  LYS A 854      69.000  32.440  34.230  1.00  0.00           H
ATOM   3213  CA  LYS A 854      67.550  32.630  35.840  1.00  0.00           C
ATOM   3214  HA  LYS A 854      66.550  32.930  35.560  1.00  0.00           H
ATOM   3215  CB  LYS A 854      67.410  31.120  35.620  1.00  0.00           C
ATOM   3216  HB1 LYS A 854      67.010  30.710  36.570  1.00  0.00           H
ATOM   3217  HB2 LYS A 854      68.420  30.710  35.370  1.00  0.00           H
ATOM   3218  CG  LYS A 854      66.360  30.740  34.540  1.00  0.00           C
ATOM   3219  HG1 LYS A 854      66.320  29.630  34.640  1.00  0.00           H
ATOM   3220  HG2 LYS A 854      66.670  30.910  33.480  1.00  0.00           H
ATOM   3221  CD  LYS A 854      64.970  31.290  34.870  1.00  0.00           C
ATOM   3222  HD1 LYS A 854      64.980  32.380  34.680  1.00  0.00           H
ATOM   3223  HD2 LYS A 854      64.750  31.130  35.950  1.00  0.00           H
ATOM   3224  CE  LYS A 854      63.750  30.750  34.120  1.00  0.00           C
ATOM   3225  HE1 LYS A 854      63.890  30.870  33.020  1.00  0.00           H
ATOM   3226  HE2 LYS A 854      62.790  31.230  34.420  1.00  0.00           H
ATOM   3227  NZ  LYS A 854      63.610  29.270  34.430  1.00  0.00           N
ATOM   3228  HZ1 LYS A 854      63.480  29.050  35.440  1.00  0.00           H
ATOM   3229  HZ2 LYS A 854      64.370  28.720  34.000  1.00  0.00           H
ATOM   3230  HZ3 LYS A 854      62.700  28.990  34.040  1.00  0.00           H
ATOM   3231  C   LYS A 854      67.790  32.970  37.340  1.00  0.00           C
ATOM   3232  O   LYS A 854      66.910  33.490  38.070  1.00  0.00           O
ATOM   3233  N   VAL A 855      69.050  32.750  37.700  1.00  0.00           N
ATOM   3234  HN  VAL A 855      69.780  32.320  37.170  1.00  0.00           H
ATOM   3235  CA  VAL A 855      69.500  32.980  39.090  1.00  0.00           C
ATOM   3236  HA  VAL A 855      68.910  32.400  39.790  1.00  0.00           H
ATOM   3237  CB  VAL A 855      70.960  32.530  39.220  1.00  0.00           C
ATOM   3238  HB  VAL A 855      71.560  32.750  38.310  1.00  0.00           H
ATOM   3239  CG1 VAL A 855      71.670  33.120  40.410  1.00  0.00           C
ATOM   3240 HG11 VAL A 855      72.470  32.450  40.820  1.00  0.00           H
ATOM   3241 HG12 VAL A 855      71.010  33.230  41.290  1.00  0.00           H
ATOM   3242 HG13 VAL A 855      72.010  34.130  40.100  1.00  0.00           H
ATOM   3243  CG2 VAL A 855      70.930  31.010  39.310  1.00  0.00           C
ATOM   3244 HG21 VAL A 855      72.000  30.730  39.440  1.00  0.00           H
ATOM   3245 HG22 VAL A 855      70.430  30.660  38.380  1.00  0.00           H
ATOM   3246 HG23 VAL A 855      70.370  30.670  40.210  1.00  0.00           H
ATOM   3247  C   VAL A 855      69.360  34.440  39.510  1.00  0.00           C
ATOM   3248  O   VAL A 855      68.930  34.790  40.550  1.00  0.00           O
ATOM   3249  N   ARG A 856      69.690  35.270  38.550  1.00  0.00           N
ATOM   3250  HN  ARG A 856      69.980  35.000  37.630  1.00  0.00           H
ATOM   3251  CA  ARG A 856      69.510  36.740  38.620  1.00  0.00           C
ATOM   3252  HA  ARG A 856      70.130  37.020  39.460  1.00  0.00           H
ATOM   3253  CB  ARG A 856      70.230  37.420  37.390  1.00  0.00           C
ATOM   3254  HB1 ARG A 856      69.780  38.430  37.240  1.00  0.00           H
ATOM   3255  HB2 ARG A 856      69.990  36.750  36.530  1.00  0.00           H
ATOM   3256  CG  ARG A 856      71.710  37.670  37.630  1.00  0.00           C
ATOM   3257  HG1 ARG A 856      72.220  36.680  37.660  1.00  0.00           H
ATOM   3258  HG2 ARG A 856      71.830  38.180  38.610  1.00  0.00           H
ATOM   3259  CD  ARG A 856      72.500  38.460  36.580  1.00  0.00           C
ATOM   3260  HD1 ARG A 856      73.470  38.820  37.000  1.00  0.00           H
ATOM   3261  HD2 ARG A 856      71.900  39.380  36.360  1.00  0.00           H
ATOM   3262  NE  ARG A 856      72.650  37.640  35.270  1.00  0.00           N
ATOM   3263  HE  ARG A 856      73.060  36.730  35.310  1.00  0.00           H
ATOM   3264  CZ  ARG A 856      72.200  38.060  34.090  1.00  0.00           C
ATOM   3265  NH1 ARG A 856      71.770  39.310  33.820  1.00  0.00           N
ATOM   3266 HH11 ARG A 856      71.920  40.080  34.440  1.00  0.00           H
ATOM   3267 HH12 ARG A 856      71.350  39.420  32.920  1.00  0.00           H
ATOM   3268  NH2 ARG A 856      72.180  37.200  33.090  1.00  0.00           N
ATOM   3269 HH21 ARG A 856      72.020  37.560  32.170  1.00  0.00           H
ATOM   3270 HH22 ARG A 856      72.850  36.470  33.170  1.00  0.00           H
ATOM   3271  C   ARG A 856      68.100  37.260  38.890  1.00  0.00           C
ATOM   3272  O   ARG A 856      67.680  37.920  39.850  1.00  0.00           O
ATOM   3273  N   SER A 857      67.220  36.760  37.960  1.00  0.00           N
ATOM   3274  HN  SER A 857      67.590  36.120  37.290  1.00  0.00           H
ATOM   3275  CA  SER A 857      65.740  36.950  37.950  1.00  0.00           C
ATOM   3276  HA  SER A 857      65.590  38.020  37.990  1.00  0.00           H
ATOM   3277  CB  SER A 857      65.130  36.460  36.640  1.00  0.00           C
ATOM   3278  HB1 SER A 857      65.240  35.370  36.600  1.00  0.00           H
ATOM   3279  HB2 SER A 857      65.740  36.750  35.760  1.00  0.00           H
ATOM   3280  OG  SER A 857      63.770  36.870  36.560  1.00  0.00           O
ATOM   3281  HG1 SER A 857      63.190  36.250  37.010  1.00  0.00           H
ATOM   3282  C   SER A 857      64.970  36.450  39.260  1.00  0.00           C
ATOM   3283  O   SER A 857      64.170  37.170  39.810  1.00  0.00           O
ATOM   3284  N   THR A 858      65.190  35.160  39.710  1.00  0.00           N
ATOM   3285  HN  THR A 858      65.940  34.670  39.280  1.00  0.00           H
ATOM   3286  CA  THR A 858      64.580  34.510  40.970  1.00  0.00           C
ATOM   3287  HA  THR A 858      63.510  34.520  40.830  1.00  0.00           H
ATOM   3288  CB  THR A 858      65.040  33.050  41.140  1.00  0.00           C
ATOM   3289  HB  THR A 858      66.140  33.010  41.340  1.00  0.00           H
ATOM   3290  OG1 THR A 858      64.780  32.370  39.930  1.00  0.00           O
ATOM   3291  HG1 THR A 858      65.500  32.590  39.340  1.00  0.00           H
ATOM   3292  CG2 THR A 858      64.330  32.360  42.260  1.00  0.00           C
ATOM   3293 HG21 THR A 858      63.240  32.470  42.090  1.00  0.00           H
ATOM   3294 HG22 THR A 858      64.590  33.000  43.130  1.00  0.00           H
ATOM   3295 HG23 THR A 858      64.680  31.310  42.420  1.00  0.00           H
ATOM   3296  C   THR A 858      64.890  35.350  42.230  1.00  0.00           C
ATOM   3297  O   THR A 858      64.010  35.630  43.040  1.00  0.00           O
ATOM   3298  N   ILE A 859      66.150  35.850  42.390  1.00  0.00           N
ATOM   3299  HN  ILE A 859      66.760  35.690  41.620  1.00  0.00           H
ATOM   3300  CA  ILE A 859      66.610  36.690  43.470  1.00  0.00           C
ATOM   3301  HA  ILE A 859      66.290  36.250  44.410  1.00  0.00           H
ATOM   3302  CB  ILE A 859      68.160  36.670  43.710  1.00  0.00           C
ATOM   3303  HB  ILE A 859      68.630  36.940  42.740  1.00  0.00           H
ATOM   3304  CG2 ILE A 859      68.620  37.730  44.740  1.00  0.00           C
ATOM   3305 HG21 ILE A 859      69.670  37.520  45.020  1.00  0.00           H
ATOM   3306 HG22 ILE A 859      67.970  37.600  45.640  1.00  0.00           H
ATOM   3307 HG23 ILE A 859      68.540  38.650  44.120  1.00  0.00           H
ATOM   3308  CG1 ILE A 859      68.670  35.230  44.110  1.00  0.00           C
ATOM   3309 HG11 ILE A 859      68.130  34.540  43.430  1.00  0.00           H
ATOM   3310 HG12 ILE A 859      68.520  34.980  45.180  1.00  0.00           H
ATOM   3311  CD  ILE A 859      70.150  35.110  43.820  1.00  0.00           C
ATOM   3312  HD1 ILE A 859      70.350  34.030  43.980  1.00  0.00           H
ATOM   3313  HD2 ILE A 859      70.770  35.660  44.560  1.00  0.00           H
ATOM   3314  HD3 ILE A 859      70.450  35.500  42.820  1.00  0.00           H
ATOM   3315  C   ILE A 859      65.850  38.030  43.540  1.00  0.00           C
ATOM   3316  O   ILE A 859      65.500  38.480  44.650  1.00  0.00           O
ATOM   3317  N   SER A 860      65.620  38.650  42.390  1.00  0.00           N
ATOM   3318  HN  SER A 860      66.060  38.310  41.560  1.00  0.00           H
ATOM   3319  CA  SER A 860      64.740  39.780  42.010  1.00  0.00           C
ATOM   3320  HA  SER A 860      64.990  40.520  42.750  1.00  0.00           H
ATOM   3321  CB  SER A 860      65.090  40.460  40.660  1.00  0.00           C
ATOM   3322  HB1 SER A 860      64.330  41.260  40.500  1.00  0.00           H
ATOM   3323  HB2 SER A 860      64.950  39.670  39.890  1.00  0.00           H
ATOM   3324  OG  SER A 860      66.440  41.020  40.760  1.00  0.00           O
ATOM   3325  HG1 SER A 860      66.400  41.490  41.590  1.00  0.00           H
ATOM   3326  C   SER A 860      63.340  39.640  42.200  1.00  0.00           C
ATOM   3327  O   SER A 860      62.660  40.490  42.800  1.00  0.00           O
ATOM   3328  N   ASP A 861      62.760  38.580  41.730  1.00  0.00           N
ATOM   3329  HN  ASP A 861      63.260  37.910  41.180  1.00  0.00           H
ATOM   3330  CA  ASP A 861      61.330  38.330  41.940  1.00  0.00           C
ATOM   3331  HA  ASP A 861      60.770  39.240  41.740  1.00  0.00           H
ATOM   3332  CB  ASP A 861      60.870  37.050  41.050  1.00  0.00           C
ATOM   3333  HB1 ASP A 861      59.850  36.670  41.270  1.00  0.00           H
ATOM   3334  HB2 ASP A 861      61.730  36.340  41.010  1.00  0.00           H
ATOM   3335  CG  ASP A 861      60.820  37.480  39.560  1.00  0.00           C
ATOM   3336  OD1 ASP A 861      61.000  38.560  39.120  1.00  0.00           O
ATOM   3337  OD2 ASP A 861      60.450  36.560  38.760  1.00  0.00           O
ATOM   3338  C   ASP A 861      61.030  37.940  43.370  1.00  0.00           C
ATOM   3339  O   ASP A 861      59.950  38.180  43.870  1.00  0.00           O
ATOM   3340  N   PHE A 862      61.940  37.270  44.130  1.00  0.00           N
ATOM   3341  HN  PHE A 862      62.810  36.980  43.720  1.00  0.00           H
ATOM   3342  CA  PHE A 862      61.820  36.970  45.560  1.00  0.00           C
ATOM   3343  HA  PHE A 862      60.770  36.990  45.800  1.00  0.00           H
ATOM   3344  CB  PHE A 862      62.240  35.490  45.870  1.00  0.00           C
ATOM   3345  HB1 PHE A 862      62.030  35.460  46.960  1.00  0.00           H
ATOM   3346  HB2 PHE A 862      63.310  35.310  45.620  1.00  0.00           H
ATOM   3347  CG  PHE A 862      61.360  34.400  45.340  1.00  0.00           C
ATOM   3348  CD1 PHE A 862      60.680  33.550  46.260  1.00  0.00           C
ATOM   3349  HD1 PHE A 862      60.660  33.670  47.330  1.00  0.00           H
ATOM   3350  CE1 PHE A 862      59.970  32.410  45.810  1.00  0.00           C
ATOM   3351  HE1 PHE A 862      59.520  31.760  46.550  1.00  0.00           H
ATOM   3352  CZ  PHE A 862      59.940  32.170  44.400  1.00  0.00           C
ATOM   3353  HZ  PHE A 862      59.350  31.380  43.990  1.00  0.00           H
ATOM   3354  CD2 PHE A 862      61.220  34.170  43.960  1.00  0.00           C
ATOM   3355  HD2 PHE A 862      61.810  34.760  43.260  1.00  0.00           H
ATOM   3356  CE2 PHE A 862      60.520  33.010  43.530  1.00  0.00           C
ATOM   3357  HE2 PHE A 862      60.500  32.780  42.470  1.00  0.00           H
ATOM   3358  C   PHE A 862      62.460  38.030  46.500  1.00  0.00           C
ATOM   3359  O   PHE A 862      62.870  37.680  47.650  1.00  0.00           O
ATOM   3360  N   ALA A 863      62.540  39.310  46.090  1.00  0.00           N
ATOM   3361  HN  ALA A 863      62.180  39.480  45.170  1.00  0.00           H
ATOM   3362  CA  ALA A 863      63.300  40.340  46.730  1.00  0.00           C
ATOM   3363  HA  ALA A 863      64.290  39.930  46.620  1.00  0.00           H
ATOM   3364  CB  ALA A 863      63.210  41.630  45.950  1.00  0.00           C
ATOM   3365  HB1 ALA A 863      63.730  42.490  46.440  1.00  0.00           H
ATOM   3366  HB2 ALA A 863      62.140  41.900  45.800  1.00  0.00           H
ATOM   3367  HB3 ALA A 863      63.740  41.560  44.970  1.00  0.00           H
ATOM   3368  C   ALA A 863      62.870  40.640  48.130  1.00  0.00           C
ATOM   3369  O   ALA A 863      63.680  40.470  49.010  1.00  0.00           O
ATOM   3370  N   VAL A 864      61.600  40.990  48.310  1.00  0.00           N
ATOM   3371  HN  VAL A 864      60.970  41.300  47.600  1.00  0.00           H
ATOM   3372  CA  VAL A 864      61.080  41.060  49.680  1.00  0.00           C
ATOM   3373  HA  VAL A 864      61.700  41.790  50.180  1.00  0.00           H
ATOM   3374  CB  VAL A 864      59.620  41.680  49.630  1.00  0.00           C
ATOM   3375  HB  VAL A 864      58.960  41.100  48.950  1.00  0.00           H
ATOM   3376  CG1 VAL A 864      59.030  41.770  51.030  1.00  0.00           C
ATOM   3377 HG11 VAL A 864      58.060  42.310  50.880  1.00  0.00           H
ATOM   3378 HG12 VAL A 864      59.690  42.360  51.690  1.00  0.00           H
ATOM   3379 HG13 VAL A 864      58.900  40.750  51.440  1.00  0.00           H
ATOM   3380  CG2 VAL A 864      59.710  43.070  48.970  1.00  0.00           C
ATOM   3381 HG21 VAL A 864      58.770  43.650  49.030  1.00  0.00           H
ATOM   3382 HG22 VAL A 864      60.060  42.970  47.920  1.00  0.00           H
ATOM   3383 HG23 VAL A 864      60.450  43.660  49.550  1.00  0.00           H
ATOM   3384  C   VAL A 864      61.110  39.700  50.520  1.00  0.00           C
ATOM   3385  O   VAL A 864      61.290  39.680  51.760  1.00  0.00           O
ATOM   3386  N   PHE A 865      60.830  38.510  49.860  1.00  0.00           N
ATOM   3387  HN  PHE A 865      60.410  38.560  48.970  1.00  0.00           H
ATOM   3388  CA  PHE A 865      60.890  37.210  50.610  1.00  0.00           C
ATOM   3389  HA  PHE A 865      60.220  37.270  51.450  1.00  0.00           H
ATOM   3390  CB  PHE A 865      60.420  36.020  49.750  1.00  0.00           C
ATOM   3391  HB1 PHE A 865      60.960  35.940  48.790  1.00  0.00           H
ATOM   3392  HB2 PHE A 865      59.340  36.200  49.510  1.00  0.00           H
ATOM   3393  CG  PHE A 865      60.440  34.680  50.350  1.00  0.00           C
ATOM   3394  CD1 PHE A 865      59.490  34.190  51.220  1.00  0.00           C
ATOM   3395  HD1 PHE A 865      58.750  34.920  51.520  1.00  0.00           H
ATOM   3396  CE1 PHE A 865      59.480  32.910  51.730  1.00  0.00           C
ATOM   3397  HE1 PHE A 865      58.740  32.600  52.440  1.00  0.00           H
ATOM   3398  CZ  PHE A 865      60.510  32.030  51.290  1.00  0.00           C
ATOM   3399  HZ  PHE A 865      60.520  31.010  51.670  1.00  0.00           H
ATOM   3400  CD2 PHE A 865      61.500  33.770  49.910  1.00  0.00           C
ATOM   3401  HD2 PHE A 865      62.290  34.180  49.290  1.00  0.00           H
ATOM   3402  CE2 PHE A 865      61.480  32.430  50.350  1.00  0.00           C
ATOM   3403  HE2 PHE A 865      62.320  31.780  50.150  1.00  0.00           H
ATOM   3404  C   PHE A 865      62.310  36.910  51.190  1.00  0.00           C
ATOM   3405  O   PHE A 865      62.500  36.660  52.350  1.00  0.00           O
ATOM   3406  N   LEU A 866      63.310  37.190  50.350  1.00  0.00           N
ATOM   3407  HN  LEU A 866      63.130  37.350  49.380  1.00  0.00           H
ATOM   3408  CA  LEU A 866      64.710  37.100  50.710  1.00  0.00           C
ATOM   3409  HA  LEU A 866      64.940  36.210  51.290  1.00  0.00           H
ATOM   3410  CB  LEU A 866      65.560  37.040  49.430  1.00  0.00           C
ATOM   3411  HB1 LEU A 866      66.640  37.160  49.640  1.00  0.00           H
ATOM   3412  HB2 LEU A 866      65.340  37.940  48.810  1.00  0.00           H
ATOM   3413  CG  LEU A 866      65.300  35.720  48.580  1.00  0.00           C
ATOM   3414  HG  LEU A 866      64.240  35.590  48.310  1.00  0.00           H
ATOM   3415  CD1 LEU A 866      66.040  35.730  47.210  1.00  0.00           C
ATOM   3416 HD11 LEU A 866      65.510  36.330  46.440  1.00  0.00           H
ATOM   3417 HD12 LEU A 866      66.160  34.710  46.790  1.00  0.00           H
ATOM   3418 HD13 LEU A 866      67.060  36.180  47.260  1.00  0.00           H
ATOM   3419  CD2 LEU A 866      65.840  34.580  49.410  1.00  0.00           C
ATOM   3420 HD21 LEU A 866      65.360  34.320  50.370  1.00  0.00           H
ATOM   3421 HD22 LEU A 866      66.930  34.690  49.610  1.00  0.00           H
ATOM   3422 HD23 LEU A 866      65.680  33.690  48.760  1.00  0.00           H
ATOM   3423  C   LEU A 866      65.200  38.240  51.550  1.00  0.00           C
ATOM   3424  O   LEU A 866      66.110  38.050  52.420  1.00  0.00           O
ATOM   3425  N   THR A 867      64.470  39.420  51.540  1.00  0.00           N
ATOM   3426  HN  THR A 867      63.760  39.410  50.840  1.00  0.00           H
ATOM   3427  CA  THR A 867      64.760  40.600  52.350  1.00  0.00           C
ATOM   3428  HA  THR A 867      65.820  40.730  52.380  1.00  0.00           H
ATOM   3429  CB  THR A 867      64.110  41.950  52.080  1.00  0.00           C
ATOM   3430  HB  THR A 867      63.020  41.740  52.060  1.00  0.00           H
ATOM   3431  OG1 THR A 867      64.420  42.410  50.860  1.00  0.00           O
ATOM   3432  HG1 THR A 867      64.450  41.610  50.320  1.00  0.00           H
ATOM   3433  CG2 THR A 867      64.530  43.050  53.050  1.00  0.00           C
ATOM   3434 HG21 THR A 867      63.960  43.950  52.730  1.00  0.00           H
ATOM   3435 HG22 THR A 867      65.610  43.300  52.940  1.00  0.00           H
ATOM   3436 HG23 THR A 867      64.270  42.850  54.110  1.00  0.00           H
ATOM   3437  C   THR A 867      64.440  40.310  53.850  1.00  0.00           C
ATOM   3438  O   THR A 867      65.130  40.680  54.740  1.00  0.00           O
ATOM   3439  N   ILE A 868      63.450  39.420  54.160  1.00  0.00           N
ATOM   3440  HN  ILE A 868      62.840  39.030  53.480  1.00  0.00           H
ATOM   3441  CA  ILE A 868      63.040  39.040  55.510  1.00  0.00           C
ATOM   3442  HA  ILE A 868      63.080  39.880  56.190  1.00  0.00           H
ATOM   3443  CB  ILE A 868      61.560  38.700  55.650  1.00  0.00           C
ATOM   3444  HB  ILE A 868      61.440  37.910  54.890  1.00  0.00           H
ATOM   3445  CG2 ILE A 868      61.110  38.190  56.960  1.00  0.00           C
ATOM   3446 HG21 ILE A 868      61.700  37.300  57.240  1.00  0.00           H
ATOM   3447 HG22 ILE A 868      60.120  37.710  56.870  1.00  0.00           H
ATOM   3448 HG23 ILE A 868      61.320  38.950  57.760  1.00  0.00           H
ATOM   3449  CG1 ILE A 868      60.800  39.960  55.250  1.00  0.00           C
ATOM   3450 HG11 ILE A 868      61.100  40.270  54.220  1.00  0.00           H
ATOM   3451 HG12 ILE A 868      61.130  40.740  55.960  1.00  0.00           H
ATOM   3452  CD  ILE A 868      59.320  39.670  55.220  1.00  0.00           C
ATOM   3453  HD1 ILE A 868      59.080  38.700  54.760  1.00  0.00           H
ATOM   3454  HD2 ILE A 868      58.700  40.460  54.750  1.00  0.00           H
ATOM   3455  HD3 ILE A 868      58.840  39.680  56.230  1.00  0.00           H
ATOM   3456  C   ILE A 868      64.040  38.010  55.970  1.00  0.00           C
ATOM   3457  O   ILE A 868      64.640  37.920  57.050  1.00  0.00           O
ATOM   3458  N   VAL A 869      64.300  37.020  55.080  1.00  0.00           N
ATOM   3459  HN  VAL A 869      63.650  36.900  54.340  1.00  0.00           H
ATOM   3460  CA  VAL A 869      65.170  35.860  55.330  1.00  0.00           C
ATOM   3461  HA  VAL A 869      64.870  35.300  56.200  1.00  0.00           H
ATOM   3462  CB  VAL A 869      65.060  34.860  54.220  1.00  0.00           C
ATOM   3463  HB  VAL A 869      65.020  35.390  53.240  1.00  0.00           H
ATOM   3464  CG1 VAL A 869      66.350  33.880  54.140  1.00  0.00           C
ATOM   3465 HG11 VAL A 869      67.300  34.390  53.850  1.00  0.00           H
ATOM   3466 HG12 VAL A 869      66.290  33.060  53.390  1.00  0.00           H
ATOM   3467 HG13 VAL A 869      66.570  33.510  55.170  1.00  0.00           H
ATOM   3468  CG2 VAL A 869      63.670  34.140  54.290  1.00  0.00           C
ATOM   3469 HG21 VAL A 869      62.830  34.840  54.110  1.00  0.00           H
ATOM   3470 HG22 VAL A 869      63.690  33.620  55.270  1.00  0.00           H
ATOM   3471 HG23 VAL A 869      63.580  33.430  53.450  1.00  0.00           H
ATOM   3472  C   VAL A 869      66.610  36.180  55.650  1.00  0.00           C
ATOM   3473  O   VAL A 869      67.220  35.570  56.580  1.00  0.00           O
ATOM   3474  N   ILE A 870      67.330  37.070  54.950  1.00  0.00           N
ATOM   3475  HN  ILE A 870      66.940  37.510  54.140  1.00  0.00           H
ATOM   3476  CA  ILE A 870      68.710  37.410  55.340  1.00  0.00           C
ATOM   3477  HA  ILE A 870      69.310  36.510  55.390  1.00  0.00           H
ATOM   3478  CB  ILE A 870      69.410  38.300  54.330  1.00  0.00           C
ATOM   3479  HB  ILE A 870      68.770  39.160  54.020  1.00  0.00           H
ATOM   3480  CG2 ILE A 870      70.750  38.860  54.840  1.00  0.00           C
ATOM   3481 HG21 ILE A 870      71.180  39.560  54.090  1.00  0.00           H
ATOM   3482 HG22 ILE A 870      71.410  38.000  55.060  1.00  0.00           H
ATOM   3483 HG23 ILE A 870      70.580  39.450  55.770  1.00  0.00           H
ATOM   3484  CG1 ILE A 870      69.680  37.480  53.060  1.00  0.00           C
ATOM   3485 HG11 ILE A 870      68.750  36.980  52.730  1.00  0.00           H
ATOM   3486 HG12 ILE A 870      70.570  36.830  53.180  1.00  0.00           H
ATOM   3487  CD  ILE A 870      69.830  38.400  51.850  1.00  0.00           C
ATOM   3488  HD1 ILE A 870      68.970  39.070  51.640  1.00  0.00           H
ATOM   3489  HD2 ILE A 870      69.920  37.840  50.900  1.00  0.00           H
ATOM   3490  HD3 ILE A 870      70.680  39.090  52.050  1.00  0.00           H
ATOM   3491  C   ILE A 870      68.880  37.940  56.770  1.00  0.00           C
ATOM   3492  O   ILE A 870      69.860  37.690  57.460  1.00  0.00           O
ATOM   3493  N   MET A 871      67.970  38.830  57.130  1.00  0.00           N
ATOM   3494  HN  MET A 871      67.150  39.070  56.610  1.00  0.00           H
ATOM   3495  CA  MET A 871      68.110  39.560  58.370  1.00  0.00           C
ATOM   3496  HA  MET A 871      69.150  39.830  58.480  1.00  0.00           H
ATOM   3497  CB  MET A 871      67.280  40.830  58.490  1.00  0.00           C
ATOM   3498  HB1 MET A 871      67.500  41.230  59.500  1.00  0.00           H
ATOM   3499  HB2 MET A 871      66.230  40.510  58.310  1.00  0.00           H
ATOM   3500  CG  MET A 871      67.450  41.960  57.410  1.00  0.00           C
ATOM   3501  HG1 MET A 871      66.630  42.720  57.410  1.00  0.00           H
ATOM   3502  HG2 MET A 871      67.340  41.500  56.410  1.00  0.00           H
ATOM   3503  SD  MET A 871      69.090  42.800  57.550  1.00  0.00           S
ATOM   3504  CE  MET A 871      68.460  44.310  56.750  1.00  0.00           C
ATOM   3505  HE1 MET A 871      67.950  44.060  55.790  1.00  0.00           H
ATOM   3506  HE2 MET A 871      69.210  45.060  56.440  1.00  0.00           H
ATOM   3507  HE3 MET A 871      67.710  44.800  57.400  1.00  0.00           H
ATOM   3508  C   MET A 871      67.730  38.690  59.560  1.00  0.00           C
ATOM   3509  O   MET A 871      68.450  38.680  60.560  1.00  0.00           O
ATOM   3510  N   VAL A 872      66.650  37.870  59.460  1.00  0.00           N
ATOM   3511  HN  VAL A 872      66.060  38.090  58.690  1.00  0.00           H
ATOM   3512  CA  VAL A 872      66.390  36.660  60.340  1.00  0.00           C
ATOM   3513  HA  VAL A 872      66.360  36.980  61.370  1.00  0.00           H
ATOM   3514  CB  VAL A 872      65.180  35.850  59.890  1.00  0.00           C
ATOM   3515  HB  VAL A 872      65.310  35.650  58.800  1.00  0.00           H
ATOM   3516  CG1 VAL A 872      64.970  34.540  60.660  1.00  0.00           C
ATOM   3517 HG11 VAL A 872      63.930  34.140  60.600  1.00  0.00           H
ATOM   3518 HG12 VAL A 872      65.280  34.690  61.720  1.00  0.00           H
ATOM   3519 HG13 VAL A 872      65.650  33.770  60.250  1.00  0.00           H
ATOM   3520  CG2 VAL A 872      63.950  36.760  60.040  1.00  0.00           C
ATOM   3521 HG21 VAL A 872      63.590  36.950  61.080  1.00  0.00           H
ATOM   3522 HG22 VAL A 872      63.150  36.180  59.540  1.00  0.00           H
ATOM   3523 HG23 VAL A 872      64.090  37.750  59.550  1.00  0.00           H
ATOM   3524  C   VAL A 872      67.590  35.660  60.380  1.00  0.00           C
ATOM   3525  O   VAL A 872      67.910  35.080  61.380  1.00  0.00           O
ATOM   3526  N   THR A 873      68.310  35.430  59.250  1.00  0.00           N
ATOM   3527  HN  THR A 873      67.830  35.520  58.380  1.00  0.00           H
ATOM   3528  CA  THR A 873      69.520  34.580  59.240  1.00  0.00           C
ATOM   3529  HA  THR A 873      69.290  33.610  59.660  1.00  0.00           H
ATOM   3530  CB  THR A 873      70.040  34.310  57.850  1.00  0.00           C
ATOM   3531  HB  THR A 873      70.210  35.290  57.350  1.00  0.00           H
ATOM   3532  OG1 THR A 873      69.030  33.550  57.170  1.00  0.00           O
ATOM   3533  HG1 THR A 873      68.280  34.140  56.990  1.00  0.00           H
ATOM   3534  CG2 THR A 873      71.350  33.500  57.750  1.00  0.00           C
ATOM   3535 HG21 THR A 873      71.630  33.130  56.740  1.00  0.00           H
ATOM   3536 HG22 THR A 873      71.340  32.640  58.470  1.00  0.00           H
ATOM   3537 HG23 THR A 873      72.160  34.130  58.160  1.00  0.00           H
ATOM   3538  C   THR A 873      70.640  35.150  60.060  1.00  0.00           C
ATOM   3539  O   THR A 873      71.180  34.350  60.850  1.00  0.00           O
ATOM   3540  N   ILE A 874      70.890  36.490  59.960  1.00  0.00           N
ATOM   3541  HN  ILE A 874      70.370  36.950  59.240  1.00  0.00           H
ATOM   3542  CA  ILE A 874      71.810  37.280  60.750  1.00  0.00           C
ATOM   3543  HA  ILE A 874      72.700  36.700  60.610  1.00  0.00           H
ATOM   3544  CB  ILE A 874      72.080  38.670  60.240  1.00  0.00           C
ATOM   3545  HB  ILE A 874      71.170  39.270  60.010  1.00  0.00           H
ATOM   3546  CG2 ILE A 874      73.100  39.460  61.150  1.00  0.00           C
ATOM   3547 HG21 ILE A 874      72.900  39.340  62.240  1.00  0.00           H
ATOM   3548 HG22 ILE A 874      73.050  40.550  60.970  1.00  0.00           H
ATOM   3549 HG23 ILE A 874      74.120  39.130  60.870  1.00  0.00           H
ATOM   3550  CG1 ILE A 874      72.730  38.580  58.790  1.00  0.00           C
ATOM   3551 HG11 ILE A 874      72.260  37.790  58.180  1.00  0.00           H
ATOM   3552 HG12 ILE A 874      73.710  38.070  58.910  1.00  0.00           H
ATOM   3553  CD  ILE A 874      72.750  39.950  58.140  1.00  0.00           C
ATOM   3554  HD1 ILE A 874      73.560  40.650  58.430  1.00  0.00           H
ATOM   3555  HD2 ILE A 874      71.790  40.500  58.190  1.00  0.00           H
ATOM   3556  HD3 ILE A 874      72.980  39.830  57.060  1.00  0.00           H
ATOM   3557  C   ILE A 874      71.480  37.330  62.250  1.00  0.00           C
ATOM   3558  O   ILE A 874      72.290  37.040  63.090  1.00  0.00           O
ATOM   3559  N   ASP A 875      70.220  37.410  62.620  1.00  0.00           N
ATOM   3560  HN  ASP A 875      69.520  37.670  61.950  1.00  0.00           H
ATOM   3561  CA  ASP A 875      69.650  37.220  63.940  1.00  0.00           C
ATOM   3562  HA  ASP A 875      70.090  37.970  64.570  1.00  0.00           H
ATOM   3563  CB  ASP A 875      68.160  37.730  64.040  1.00  0.00           C
ATOM   3564  HB1 ASP A 875      67.520  37.110  63.370  1.00  0.00           H
ATOM   3565  HB2 ASP A 875      68.250  38.750  63.600  1.00  0.00           H
ATOM   3566  CG  ASP A 875      67.610  37.810  65.400  1.00  0.00           C
ATOM   3567  OD1 ASP A 875      68.380  37.990  66.370  1.00  0.00           O
ATOM   3568  OD2 ASP A 875      66.370  37.920  65.510  1.00  0.00           O
ATOM   3569  C   ASP A 875      69.860  35.860  64.530  1.00  0.00           C
ATOM   3570  O   ASP A 875      70.150  35.640  65.710  1.00  0.00           O
ATOM   3571  N   TYR A 876      69.790  34.900  63.660  1.00  0.00           N
ATOM   3572  HN  TYR A 876      69.470  35.040  62.730  1.00  0.00           H
ATOM   3573  CA  TYR A 876      70.050  33.570  63.980  1.00  0.00           C
ATOM   3574  HA  TYR A 876      69.620  33.410  64.950  1.00  0.00           H
ATOM   3575  CB  TYR A 876      69.280  32.590  63.220  1.00  0.00           C
ATOM   3576  HB1 TYR A 876      69.470  32.780  62.140  1.00  0.00           H
ATOM   3577  HB2 TYR A 876      68.170  32.690  63.220  1.00  0.00           H
ATOM   3578  CG  TYR A 876      69.730  31.210  63.380  1.00  0.00           C
ATOM   3579  CD1 TYR A 876      69.550  30.700  64.670  1.00  0.00           C
ATOM   3580  HD1 TYR A 876      69.230  31.320  65.500  1.00  0.00           H
ATOM   3581  CE1 TYR A 876      70.070  29.430  65.020  1.00  0.00           C
ATOM   3582  HE1 TYR A 876      69.960  29.080  66.040  1.00  0.00           H
ATOM   3583  CZ  TYR A 876      70.650  28.670  63.990  1.00  0.00           C
ATOM   3584  OH  TYR A 876      71.090  27.370  64.270  1.00  0.00           O
ATOM   3585  HH  TYR A 876      70.840  27.200  65.180  1.00  0.00           H
ATOM   3586  CD2 TYR A 876      70.380  30.460  62.400  1.00  0.00           C
ATOM   3587  HD2 TYR A 876      70.640  30.880  61.450  1.00  0.00           H
ATOM   3588  CE2 TYR A 876      70.900  29.210  62.760  1.00  0.00           C
ATOM   3589  HE2 TYR A 876      71.280  28.540  62.000  1.00  0.00           H
ATOM   3590  C   TYR A 876      71.540  33.320  64.240  1.00  0.00           C
ATOM   3591  O   TYR A 876      71.840  32.640  65.160  1.00  0.00           O
ATOM   3592  N   LEU A 877      72.500  33.870  63.430  1.00  0.00           N
ATOM   3593  HN  LEU A 877      72.280  34.460  62.650  1.00  0.00           H
ATOM   3594  CA  LEU A 877      73.860  33.360  63.530  1.00  0.00           C
ATOM   3595  HA  LEU A 877      73.890  32.440  64.100  1.00  0.00           H
ATOM   3596  CB  LEU A 877      74.570  33.280  62.120  1.00  0.00           C
ATOM   3597  HB1 LEU A 877      75.580  32.860  62.250  1.00  0.00           H
ATOM   3598  HB2 LEU A 877      74.640  34.270  61.610  1.00  0.00           H
ATOM   3599  CG  LEU A 877      73.990  32.130  61.160  1.00  0.00           C
ATOM   3600  HG  LEU A 877      72.910  32.320  61.070  1.00  0.00           H
ATOM   3601  CD1 LEU A 877      74.580  32.070  59.740  1.00  0.00           C
ATOM   3602 HD11 LEU A 877      74.100  31.270  59.120  1.00  0.00           H
ATOM   3603 HD12 LEU A 877      75.660  31.840  59.700  1.00  0.00           H
ATOM   3604 HD13 LEU A 877      74.460  32.980  59.110  1.00  0.00           H
ATOM   3605  CD2 LEU A 877      74.260  30.670  61.670  1.00  0.00           C
ATOM   3606 HD21 LEU A 877      73.960  29.930  60.900  1.00  0.00           H
ATOM   3607 HD22 LEU A 877      73.900  30.370  62.680  1.00  0.00           H
ATOM   3608 HD23 LEU A 877      75.370  30.690  61.630  1.00  0.00           H
ATOM   3609  C   LEU A 877      74.740  34.290  64.410  1.00  0.00           C
ATOM   3610  O   LEU A 877      75.810  33.890  64.800  1.00  0.00           O
ATOM   3611  N   VAL A 878      74.290  35.480  64.780  1.00  0.00           N
ATOM   3612  HN  VAL A 878      73.430  35.720  64.340  1.00  0.00           H
ATOM   3613  CA  VAL A 878      75.100  36.420  65.550  1.00  0.00           C
ATOM   3614  HA  VAL A 878      75.730  35.970  66.280  1.00  0.00           H
ATOM   3615  CB  VAL A 878      76.110  37.080  64.620  1.00  0.00           C
ATOM   3616  HB  VAL A 878      76.660  36.250  64.110  1.00  0.00           H
ATOM   3617  CG1 VAL A 878      75.500  38.010  63.540  1.00  0.00           C
ATOM   3618 HG11 VAL A 878      76.280  38.490  62.900  1.00  0.00           H
ATOM   3619 HG12 VAL A 878      74.780  38.700  64.030  1.00  0.00           H
ATOM   3620 HG13 VAL A 878      74.890  37.450  62.800  1.00  0.00           H
ATOM   3621  CG2 VAL A 878      77.090  37.850  65.500  1.00  0.00           C
ATOM   3622 HG21 VAL A 878      77.310  37.380  66.480  1.00  0.00           H
ATOM   3623 HG22 VAL A 878      76.570  38.820  65.640  1.00  0.00           H
ATOM   3624 HG23 VAL A 878      78.040  38.150  65.000  1.00  0.00           H
ATOM   3625  C   VAL A 878      74.290  37.540  66.340  1.00  0.00           C
ATOM   3626  O   VAL A 878      74.740  38.200  67.300  1.00  0.00           O
ATOM   3627  N   GLY A 879      73.010  37.710  66.070  1.00  0.00           N
ATOM   3628  HN  GLY A 879      72.600  37.230  65.290  1.00  0.00           H
ATOM   3629  CA  GLY A 879      72.080  38.540  66.780  1.00  0.00           C
ATOM   3630  HA1 GLY A 879      72.390  38.870  67.750  1.00  0.00           H
ATOM   3631  HA2 GLY A 879      71.110  38.050  66.860  1.00  0.00           H
ATOM   3632  C   GLY A 879      71.780  39.850  66.070  1.00  0.00           C
ATOM   3633  O   GLY A 879      72.640  40.620  65.670  1.00  0.00           O
ATOM   3634  N   VAL A 880      70.470  40.170  65.900  1.00  0.00           N
ATOM   3635  HN  VAL A 880      69.690  39.620  66.210  1.00  0.00           H
ATOM   3636  CA  VAL A 880      70.050  41.430  65.480  1.00  0.00           C
ATOM   3637  HA  VAL A 880      70.920  42.030  65.250  1.00  0.00           H
ATOM   3638  CB  VAL A 880      69.220  41.510  64.220  1.00  0.00           C
ATOM   3639  HB  VAL A 880      68.430  40.730  64.230  1.00  0.00           H
ATOM   3640  CG1 VAL A 880      68.730  42.930  64.010  1.00  0.00           C
ATOM   3641 HG11 VAL A 880      68.160  43.260  64.910  1.00  0.00           H
ATOM   3642 HG12 VAL A 880      67.970  42.890  63.200  1.00  0.00           H
ATOM   3643 HG13 VAL A 880      69.530  43.670  63.790  1.00  0.00           H
ATOM   3644  CG2 VAL A 880      70.090  41.220  62.990  1.00  0.00           C
ATOM   3645 HG21 VAL A 880      69.400  40.910  62.170  1.00  0.00           H
ATOM   3646 HG22 VAL A 880      70.820  40.400  63.180  1.00  0.00           H
ATOM   3647 HG23 VAL A 880      70.670  42.120  62.710  1.00  0.00           H
ATOM   3648  C   VAL A 880      69.290  42.090  66.660  1.00  0.00           C
ATOM   3649  O   VAL A 880      68.130  41.680  66.890  1.00  0.00           O
ATOM   3650  N   PRO A 881      69.750  43.040  67.480  1.00  0.00           N
ATOM   3651  CD  PRO A 881      71.130  43.270  67.790  1.00  0.00           C
ATOM   3652  HD1 PRO A 881      71.480  43.990  67.010  1.00  0.00           H
ATOM   3653  HD2 PRO A 881      71.820  42.400  67.800  1.00  0.00           H
ATOM   3654  CA  PRO A 881      68.870  43.790  68.500  1.00  0.00           C
ATOM   3655  HA  PRO A 881      68.360  43.020  69.050  1.00  0.00           H
ATOM   3656  CB  PRO A 881      69.880  44.740  69.310  1.00  0.00           C
ATOM   3657  HB1 PRO A 881      69.550  44.820  70.370  1.00  0.00           H
ATOM   3658  HB2 PRO A 881      70.040  45.690  68.740  1.00  0.00           H
ATOM   3659  CG  PRO A 881      71.210  43.980  69.180  1.00  0.00           C
ATOM   3660  HG1 PRO A 881      72.110  44.610  69.380  1.00  0.00           H
ATOM   3661  HG2 PRO A 881      71.090  43.180  69.930  1.00  0.00           H
ATOM   3662  C   PRO A 881      67.730  44.480  67.820  1.00  0.00           C
ATOM   3663  O   PRO A 881      67.910  44.900  66.690  1.00  0.00           O
ATOM   3664  N   SER A 882      66.550  44.580  68.420  1.00  0.00           N
ATOM   3665  HN  SER A 882      66.500  44.290  69.370  1.00  0.00           H
ATOM   3666  CA  SER A 882      65.280  45.060  67.910  1.00  0.00           C
ATOM   3667  HA  SER A 882      65.200  46.080  68.250  1.00  0.00           H
ATOM   3668  CB  SER A 882      64.980  44.850  66.390  1.00  0.00           C
ATOM   3669  HB1 SER A 882      63.900  44.940  66.180  1.00  0.00           H
ATOM   3670  HB2 SER A 882      65.150  43.800  66.090  1.00  0.00           H
ATOM   3671  OG  SER A 882      65.670  45.690  65.570  1.00  0.00           O
ATOM   3672  HG1 SER A 882      66.590  45.520  65.820  1.00  0.00           H
ATOM   3673  C   SER A 882      64.100  44.280  68.540  1.00  0.00           C
ATOM   3674  O   SER A 882      64.260  43.090  68.820  1.00  0.00           O
ATOM   3675  N   PRO A 883      63.000  45.080  68.830  1.00  0.00           N
ATOM   3676  CD  PRO A 883      62.830  46.500  68.430  1.00  0.00           C
ATOM   3677  HD1 PRO A 883      63.370  46.820  67.530  1.00  0.00           H
ATOM   3678  HD2 PRO A 883      63.180  47.270  69.170  1.00  0.00           H
ATOM   3679  CA  PRO A 883      61.710  44.530  69.190  1.00  0.00           C
ATOM   3680  HA  PRO A 883      61.840  43.970  70.100  1.00  0.00           H
ATOM   3681  CB  PRO A 883      60.790  45.750  69.290  1.00  0.00           C
ATOM   3682  HB1 PRO A 883      60.800  46.040  70.370  1.00  0.00           H
ATOM   3683  HB2 PRO A 883      59.750  45.530  69.010  1.00  0.00           H
ATOM   3684  CG  PRO A 883      61.330  46.720  68.280  1.00  0.00           C
ATOM   3685  HG1 PRO A 883      60.980  46.230  67.340  1.00  0.00           H
ATOM   3686  HG2 PRO A 883      60.950  47.760  68.350  1.00  0.00           H
ATOM   3687  C   PRO A 883      61.210  43.610  68.030  1.00  0.00           C
ATOM   3688  O   PRO A 883      61.470  43.890  66.850  1.00  0.00           O
ATOM   3689  N   LYS A 884      60.480  42.470  68.370  1.00  0.00           N
ATOM   3690  HN  LYS A 884      60.370  42.280  69.340  1.00  0.00           H
ATOM   3691  CA  LYS A 884      59.910  41.510  67.390  1.00  0.00           C
ATOM   3692  HA  LYS A 884      60.190  41.860  66.410  1.00  0.00           H
ATOM   3693  CB  LYS A 884      60.460  40.060  67.510  1.00  0.00           C
ATOM   3694  HB1 LYS A 884      59.920  39.310  66.880  1.00  0.00           H
ATOM   3695  HB2 LYS A 884      60.430  39.740  68.570  1.00  0.00           H
ATOM   3696  CG  LYS A 884      61.920  39.980  67.110  1.00  0.00           C
ATOM   3697  HG1 LYS A 884      62.380  40.810  67.690  1.00  0.00           H
ATOM   3698  HG2 LYS A 884      61.950  40.310  66.050  1.00  0.00           H
ATOM   3699  CD  LYS A 884      62.510  38.570  67.370  1.00  0.00           C
ATOM   3700  HD1 LYS A 884      61.870  37.850  66.810  1.00  0.00           H
ATOM   3701  HD2 LYS A 884      62.440  38.300  68.430  1.00  0.00           H
ATOM   3702  CE  LYS A 884      63.860  38.450  66.610  1.00  0.00           C
ATOM   3703  HE1 LYS A 884      63.890  39.150  65.760  1.00  0.00           H
ATOM   3704  HE2 LYS A 884      63.950  37.440  66.180  1.00  0.00           H
ATOM   3705  NZ  LYS A 884      65.000  38.690  67.420  1.00  0.00           N
ATOM   3706  HZ1 LYS A 884      64.990  38.070  68.260  1.00  0.00           H
ATOM   3707  HZ2 LYS A 884      64.920  39.680  67.750  1.00  0.00           H
ATOM   3708  HZ3 LYS A 884      65.810  38.580  66.780  1.00  0.00           H
ATOM   3709  C   LYS A 884      58.370  41.570  67.270  1.00  0.00           C
ATOM   3710  O   LYS A 884      57.620  42.120  68.140  1.00  0.00           O
ATOM   3711  N   LEU A 885      57.740  40.930  66.180  1.00  0.00           N
ATOM   3712  HN  LEU A 885      58.300  40.440  65.510  1.00  0.00           H
ATOM   3713  CA  LEU A 885      56.360  40.950  65.970  1.00  0.00           C
ATOM   3714  HA  LEU A 885      56.080  41.980  66.040  1.00  0.00           H
ATOM   3715  CB  LEU A 885      56.120  40.330  64.540  1.00  0.00           C
ATOM   3716  HB1 LEU A 885      56.620  39.330  64.460  1.00  0.00           H
ATOM   3717  HB2 LEU A 885      56.850  40.910  63.940  1.00  0.00           H
ATOM   3718  CG  LEU A 885      54.700  40.360  64.090  1.00  0.00           C
ATOM   3719  HG  LEU A 885      54.090  39.700  64.740  1.00  0.00           H
ATOM   3720  CD1 LEU A 885      54.130  41.820  64.250  1.00  0.00           C
ATOM   3721 HD11 LEU A 885      53.020  41.850  64.220  1.00  0.00           H
ATOM   3722 HD12 LEU A 885      54.540  42.420  63.410  1.00  0.00           H
ATOM   3723 HD13 LEU A 885      54.280  42.280  65.250  1.00  0.00           H
ATOM   3724  CD2 LEU A 885      54.670  39.890  62.650  1.00  0.00           C
ATOM   3725 HD21 LEU A 885      54.900  38.800  62.670  1.00  0.00           H
ATOM   3726 HD22 LEU A 885      55.370  40.470  62.020  1.00  0.00           H
ATOM   3727 HD23 LEU A 885      53.700  40.100  62.150  1.00  0.00           H
ATOM   3728  C   LEU A 885      55.530  40.200  67.090  1.00  0.00           C
ATOM   3729  O   LEU A 885      55.680  38.970  67.390  1.00  0.00           O
ATOM   3730  N   HSD A 886      54.550  40.870  67.700  1.00  0.00           N
ATOM   3731  HN  HSD A 886      54.430  41.830  67.440  1.00  0.00           H
ATOM   3732  CA  HSD A 886      53.560  40.230  68.570  1.00  0.00           C
ATOM   3733  HA  HSD A 886      54.130  39.600  69.230  1.00  0.00           H
ATOM   3734  CB  HSD A 886      52.680  41.190  69.480  1.00  0.00           C
ATOM   3735  HB1 HSD A 886      51.710  40.800  69.850  1.00  0.00           H
ATOM   3736  HB2 HSD A 886      52.470  41.990  68.740  1.00  0.00           H
ATOM   3737  ND1 HSD A 886      53.530  41.050  71.770  1.00  0.00           N
ATOM   3738  HD1 HSD A 886      53.350  40.120  72.140  1.00  0.00           H
ATOM   3739  CG  HSD A 886      53.370  41.730  70.590  1.00  0.00           C
ATOM   3740  CE1 HSD A 886      54.140  41.870  72.640  1.00  0.00           C
ATOM   3741  HE1 HSD A 886      54.380  41.640  73.680  1.00  0.00           H
ATOM   3742  NE2 HSD A 886      54.350  43.050  72.150  1.00  0.00           N
ATOM   3743  CD2 HSD A 886      53.900  43.000  70.820  1.00  0.00           C
ATOM   3744  HD2 HSD A 886      53.920  43.880  70.180  1.00  0.00           H
ATOM   3745  C   HSD A 886      52.560  39.400  67.800  1.00  0.00           C
ATOM   3746  O   HSD A 886      51.870  39.980  66.930  1.00  0.00           O
ATOM   3747  N   VAL A 887      52.420  38.050  67.900  1.00  0.00           N
ATOM   3748  HN  VAL A 887      53.120  37.490  68.340  1.00  0.00           H
ATOM   3749  CA  VAL A 887      51.330  37.320  67.220  1.00  0.00           C
ATOM   3750  HA  VAL A 887      50.600  38.020  66.850  1.00  0.00           H
ATOM   3751  CB  VAL A 887      51.720  36.420  66.110  1.00  0.00           C
ATOM   3752  HB  VAL A 887      50.970  35.620  65.910  1.00  0.00           H
ATOM   3753  CG1 VAL A 887      51.810  37.430  64.850  1.00  0.00           C
ATOM   3754 HG11 VAL A 887      50.820  37.880  64.640  1.00  0.00           H
ATOM   3755 HG12 VAL A 887      52.170  36.940  63.920  1.00  0.00           H
ATOM   3756 HG13 VAL A 887      52.610  38.170  65.040  1.00  0.00           H
ATOM   3757  CG2 VAL A 887      53.070  35.690  66.390  1.00  0.00           C
ATOM   3758 HG21 VAL A 887      53.310  35.090  65.490  1.00  0.00           H
ATOM   3759 HG22 VAL A 887      53.120  34.900  67.170  1.00  0.00           H
ATOM   3760 HG23 VAL A 887      53.880  36.450  66.470  1.00  0.00           H
ATOM   3761  C   VAL A 887      50.570  36.460  68.240  1.00  0.00           C
ATOM   3762  O   VAL A 887      51.270  35.690  68.870  1.00  0.00           O
ATOM   3763  N   PRO A 888      49.250  36.530  68.410  1.00  0.00           N
ATOM   3764  CD  PRO A 888      48.410  37.570  67.860  1.00  0.00           C
ATOM   3765  HD1 PRO A 888      48.330  37.500  66.760  1.00  0.00           H
ATOM   3766  HD2 PRO A 888      48.880  38.540  68.150  1.00  0.00           H
ATOM   3767  CA  PRO A 888      48.400  35.540  69.130  1.00  0.00           C
ATOM   3768  HA  PRO A 888      48.640  35.640  70.180  1.00  0.00           H
ATOM   3769  CB  PRO A 888      47.010  35.960  68.680  1.00  0.00           C
ATOM   3770  HB1 PRO A 888      46.340  35.580  69.490  1.00  0.00           H
ATOM   3771  HB2 PRO A 888      46.650  35.510  67.730  1.00  0.00           H
ATOM   3772  CG  PRO A 888      47.040  37.440  68.520  1.00  0.00           C
ATOM   3773  HG1 PRO A 888      46.210  37.870  67.910  1.00  0.00           H
ATOM   3774  HG2 PRO A 888      46.920  37.950  69.500  1.00  0.00           H
ATOM   3775  C   PRO A 888      48.680  34.020  68.910  1.00  0.00           C
ATOM   3776  O   PRO A 888      49.210  33.630  67.920  1.00  0.00           O
ATOM   3777  N   GLU A 889      48.240  33.120  69.780  1.00  0.00           N
ATOM   3778  HN  GLU A 889      47.760  33.350  70.620  1.00  0.00           H
ATOM   3779  CA  GLU A 889      48.530  31.690  69.630  1.00  0.00           C
ATOM   3780  HA  GLU A 889      48.610  31.470  68.570  1.00  0.00           H
ATOM   3781  CB  GLU A 889      49.690  31.160  70.450  1.00  0.00           C
ATOM   3782  HB1 GLU A 889      49.610  30.060  70.530  1.00  0.00           H
ATOM   3783  HB2 GLU A 889      49.560  31.520  71.500  1.00  0.00           H
ATOM   3784  CG  GLU A 889      50.980  31.560  69.770  1.00  0.00           C
ATOM   3785  HG1 GLU A 889      51.150  32.640  69.950  1.00  0.00           H
ATOM   3786  HG2 GLU A 889      50.960  31.520  68.660  1.00  0.00           H
ATOM   3787  CD  GLU A 889      52.080  30.590  70.160  1.00  0.00           C
ATOM   3788  OE1 GLU A 889      52.320  30.280  71.330  1.00  0.00           O
ATOM   3789  OE2 GLU A 889      52.830  30.110  69.240  1.00  0.00           O
ATOM   3790  C   GLU A 889      47.300  30.850  70.090  1.00  0.00           C
ATOM   3791  O   GLU A 889      46.380  31.280  70.820  1.00  0.00           O
ATOM   3792  N   LYS A 890      47.160  29.610  69.550  1.00  0.00           N
ATOM   3793  HN  LYS A 890      47.810  29.190  68.940  1.00  0.00           H
ATOM   3794  CA  LYS A 890      45.940  28.700  69.830  1.00  0.00           C
ATOM   3795  HA  LYS A 890      46.100  27.830  69.220  1.00  0.00           H
ATOM   3796  CB  LYS A 890      45.870  28.320  71.360  1.00  0.00           C
ATOM   3797  HB1 LYS A 890      44.970  27.720  71.600  1.00  0.00           H
ATOM   3798  HB2 LYS A 890      45.780  29.210  72.020  1.00  0.00           H
ATOM   3799  CG  LYS A 890      47.120  27.470  71.840  1.00  0.00           C
ATOM   3800  HG1 LYS A 890      46.840  27.240  72.890  1.00  0.00           H
ATOM   3801  HG2 LYS A 890      47.990  28.160  71.860  1.00  0.00           H
ATOM   3802  CD  LYS A 890      47.370  26.200  70.970  1.00  0.00           C
ATOM   3803  HD1 LYS A 890      48.180  25.660  71.510  1.00  0.00           H
ATOM   3804  HD2 LYS A 890      47.780  26.530  69.990  1.00  0.00           H
ATOM   3805  CE  LYS A 890      46.190  25.240  70.810  1.00  0.00           C
ATOM   3806  HE1 LYS A 890      46.570  24.450  70.130  1.00  0.00           H
ATOM   3807  HE2 LYS A 890      45.290  25.790  70.470  1.00  0.00           H
ATOM   3808  NZ  LYS A 890      45.810  24.600  72.110  1.00  0.00           N
ATOM   3809  HZ1 LYS A 890      45.320  25.240  72.780  1.00  0.00           H
ATOM   3810  HZ2 LYS A 890      46.670  24.290  72.600  1.00  0.00           H
ATOM   3811  HZ3 LYS A 890      45.190  23.790  71.900  1.00  0.00           H
ATOM   3812  C   LYS A 890      44.660  29.200  69.230  1.00  0.00           C
ATOM   3813  O   LYS A 890      43.600  28.780  69.610  1.00  0.00           O
ATOM   3814  N   PHE A 891      44.740  30.110  68.190  1.00  0.00           N
ATOM   3815  HN  PHE A 891      45.660  30.440  67.970  1.00  0.00           H
ATOM   3816  CA  PHE A 891      43.580  30.700  67.510  1.00  0.00           C
ATOM   3817  HA  PHE A 891      43.950  31.440  66.820  1.00  0.00           H
ATOM   3818  CB  PHE A 891      42.840  29.700  66.630  1.00  0.00           C
ATOM   3819  HB1 PHE A 891      42.430  28.890  67.280  1.00  0.00           H
ATOM   3820  HB2 PHE A 891      43.460  29.310  65.790  1.00  0.00           H
ATOM   3821  CG  PHE A 891      41.700  30.260  65.820  1.00  0.00           C
ATOM   3822  CD1 PHE A 891      41.880  31.170  64.690  1.00  0.00           C
ATOM   3823  HD1 PHE A 891      42.890  31.380  64.360  1.00  0.00           H
ATOM   3824  CE1 PHE A 891      40.770  31.640  63.960  1.00  0.00           C
ATOM   3825  HE1 PHE A 891      40.790  32.410  63.200  1.00  0.00           H
ATOM   3826  CZ  PHE A 891      39.470  31.250  64.280  1.00  0.00           C
ATOM   3827  HZ  PHE A 891      38.630  31.680  63.750  1.00  0.00           H
ATOM   3828  CD2 PHE A 891      40.310  29.970  66.080  1.00  0.00           C
ATOM   3829  HD2 PHE A 891      40.070  29.380  66.960  1.00  0.00           H
ATOM   3830  CE2 PHE A 891      39.270  30.500  65.390  1.00  0.00           C
ATOM   3831  HE2 PHE A 891      38.270  30.270  65.740  1.00  0.00           H
ATOM   3832  C   PHE A 891      42.710  31.710  68.270  1.00  0.00           C
ATOM   3833  O   PHE A 891      41.520  31.670  68.330  1.00  0.00           O
ATOM   3834  N   GLU A 892      43.350  32.740  68.810  1.00  0.00           N
ATOM   3835  HN  GLU A 892      44.340  32.730  68.680  1.00  0.00           H
ATOM   3836  CA  GLU A 892      42.760  33.660  69.680  1.00  0.00           C
ATOM   3837  HA  GLU A 892      41.720  33.450  69.870  1.00  0.00           H
ATOM   3838  CB  GLU A 892      43.490  33.520  71.060  1.00  0.00           C
ATOM   3839  HB1 GLU A 892      43.330  34.450  71.660  1.00  0.00           H
ATOM   3840  HB2 GLU A 892      44.580  33.440  70.800  1.00  0.00           H
ATOM   3841  CG  GLU A 892      43.020  32.260  71.850  1.00  0.00           C
ATOM   3842  HG1 GLU A 892      43.400  31.340  71.370  1.00  0.00           H
ATOM   3843  HG2 GLU A 892      41.910  32.190  71.940  1.00  0.00           H
ATOM   3844  CD  GLU A 892      43.730  32.050  73.170  1.00  0.00           C
ATOM   3845  OE1 GLU A 892      44.810  32.580  73.490  1.00  0.00           O
ATOM   3846  OE2 GLU A 892      43.150  31.260  74.020  1.00  0.00           O
ATOM   3847  C   GLU A 892      42.950  35.080  69.110  1.00  0.00           C
ATOM   3848  O   GLU A 892      44.070  35.300  68.630  1.00  0.00           O
ATOM   3849  N   PRO A 893      42.000  35.940  69.010  1.00  0.00           N
ATOM   3850  CD  PRO A 893      40.710  35.690  69.700  1.00  0.00           C
ATOM   3851  HD1 PRO A 893      40.810  35.280  70.730  1.00  0.00           H
ATOM   3852  HD2 PRO A 893      40.260  34.850  69.120  1.00  0.00           H
ATOM   3853  CA  PRO A 893      42.090  37.240  68.530  1.00  0.00           C
ATOM   3854  HA  PRO A 893      42.560  37.180  67.550  1.00  0.00           H
ATOM   3855  CB  PRO A 893      40.590  37.730  68.400  1.00  0.00           C
ATOM   3856  HB1 PRO A 893      40.180  37.410  67.430  1.00  0.00           H
ATOM   3857  HB2 PRO A 893      40.420  38.810  68.620  1.00  0.00           H
ATOM   3858  CG  PRO A 893      39.940  36.960  69.570  1.00  0.00           C
ATOM   3859  HG1 PRO A 893      40.040  37.500  70.530  1.00  0.00           H
ATOM   3860  HG2 PRO A 893      38.860  36.880  69.360  1.00  0.00           H
ATOM   3861  C   PRO A 893      43.050  38.200  69.330  1.00  0.00           C
ATOM   3862  O   PRO A 893      43.160  38.100  70.560  1.00  0.00           O
ATOM   3863  N   THR A 894      43.520  39.270  68.720  1.00  0.00           N
ATOM   3864  HN  THR A 894      43.260  39.370  67.760  1.00  0.00           H
ATOM   3865  CA  THR A 894      44.340  40.350  69.300  1.00  0.00           C
ATOM   3866  HA  THR A 894      45.210  39.810  69.670  1.00  0.00           H
ATOM   3867  CB  THR A 894      44.740  41.280  68.100  1.00  0.00           C
ATOM   3868  HB  THR A 894      43.880  41.290  67.400  1.00  0.00           H
ATOM   3869  OG1 THR A 894      45.820  40.690  67.380  1.00  0.00           O
ATOM   3870  HG1 THR A 894      45.370  40.160  66.720  1.00  0.00           H
ATOM   3871  CG2 THR A 894      45.320  42.680  68.600  1.00  0.00           C
ATOM   3872 HG21 THR A 894      46.160  42.320  69.230  1.00  0.00           H
ATOM   3873 HG22 THR A 894      44.580  43.330  69.120  1.00  0.00           H
ATOM   3874 HG23 THR A 894      45.760  43.230  67.740  1.00  0.00           H
ATOM   3875  C   THR A 894      43.750  41.040  70.470  1.00  0.00           C
ATOM   3876  O   THR A 894      44.240  41.130  71.600  1.00  0.00           O
ATOM   3877  N   HSD A 895      42.530  41.490  70.340  1.00  0.00           N
ATOM   3878  HN  HSD A 895      42.120  41.530  69.440  1.00  0.00           H
ATOM   3879  CA  HSD A 895      41.850  42.180  71.390  1.00  0.00           C
ATOM   3880  HA  HSD A 895      42.510  43.020  71.540  1.00  0.00           H
ATOM   3881  CB  HSD A 895      40.500  42.700  71.050  1.00  0.00           C
ATOM   3882  HB1 HSD A 895      39.850  41.890  70.690  1.00  0.00           H
ATOM   3883  HB2 HSD A 895      40.590  43.490  70.280  1.00  0.00           H
ATOM   3884  ND1 HSD A 895      39.910  44.580  72.720  1.00  0.00           N
ATOM   3885  HD1 HSD A 895      40.730  45.150  72.650  1.00  0.00           H
ATOM   3886  CG  HSD A 895      39.640  43.290  72.150  1.00  0.00           C
ATOM   3887  CE1 HSD A 895      38.860  44.810  73.550  1.00  0.00           C
ATOM   3888  HE1 HSD A 895      38.780  45.750  74.100  1.00  0.00           H
ATOM   3889  NE2 HSD A 895      37.990  43.810  73.480  1.00  0.00           N
ATOM   3890  CD2 HSD A 895      38.470  42.820  72.660  1.00  0.00           C
ATOM   3891  HD2 HSD A 895      37.810  41.970  72.520  1.00  0.00           H
ATOM   3892  C   HSD A 895      41.720  41.350  72.710  1.00  0.00           C
ATOM   3893  O   HSD A 895      41.360  40.160  72.700  1.00  0.00           O
ATOM   3894  N   PRO A 896      41.960  41.800  73.990  1.00  0.00           N
ATOM   3895  CD  PRO A 896      42.680  43.110  74.220  1.00  0.00           C
ATOM   3896  HD1 PRO A 896      42.160  43.980  73.770  1.00  0.00           H
ATOM   3897  HD2 PRO A 896      43.700  43.010  73.790  1.00  0.00           H
ATOM   3898  CA  PRO A 896      41.910  40.980  75.160  1.00  0.00           C
ATOM   3899  HA  PRO A 896      42.380  40.060  74.870  1.00  0.00           H
ATOM   3900  CB  PRO A 896      42.770  41.820  76.120  1.00  0.00           C
ATOM   3901  HB1 PRO A 896      43.810  41.480  75.920  1.00  0.00           H
ATOM   3902  HB2 PRO A 896      42.500  41.680  77.190  1.00  0.00           H
ATOM   3903  CG  PRO A 896      42.570  43.290  75.790  1.00  0.00           C
ATOM   3904  HG1 PRO A 896      41.660  43.780  76.210  1.00  0.00           H
ATOM   3905  HG2 PRO A 896      43.440  43.940  76.030  1.00  0.00           H
ATOM   3906  C   PRO A 896      40.560  40.550  75.750  1.00  0.00           C
ATOM   3907  O   PRO A 896      40.450  39.400  76.150  1.00  0.00           O
ATOM   3908  N   GLU A 897      39.560  41.380  75.790  1.00  0.00           N
ATOM   3909  HN  GLU A 897      39.640  42.290  75.370  1.00  0.00           H
ATOM   3910  CA  GLU A 897      38.490  41.220  76.770  1.00  0.00           C
ATOM   3911  HA  GLU A 897      38.850  40.760  77.680  1.00  0.00           H
ATOM   3912  CB  GLU A 897      37.990  42.610  77.140  1.00  0.00           C
ATOM   3913  HB1 GLU A 897      37.120  42.580  77.830  1.00  0.00           H
ATOM   3914  HB2 GLU A 897      37.690  43.070  76.180  1.00  0.00           H
ATOM   3915  CG  GLU A 897      39.090  43.530  77.770  1.00  0.00           C
ATOM   3916  HG1 GLU A 897      39.730  43.770  76.890  1.00  0.00           H
ATOM   3917  HG2 GLU A 897      39.790  42.950  78.430  1.00  0.00           H
ATOM   3918  CD  GLU A 897      38.560  44.730  78.380  1.00  0.00           C
ATOM   3919  OE1 GLU A 897      38.900  45.840  77.880  1.00  0.00           O
ATOM   3920  OE2 GLU A 897      37.750  44.610  79.350  1.00  0.00           O
ATOM   3921  C   GLU A 897      37.250  40.440  76.410  1.00  0.00           C
ATOM   3922  O   GLU A 897      36.300  40.330  77.230  1.00  0.00           O
ATOM   3923  N   ARG A 898      37.280  39.770  75.210  1.00  0.00           N
ATOM   3924  HN  ARG A 898      38.040  39.730  74.580  1.00  0.00           H
ATOM   3925  CA  ARG A 898      36.070  38.970  74.740  1.00  0.00           C
ATOM   3926  HA  ARG A 898      35.740  38.320  75.540  1.00  0.00           H
ATOM   3927  CB  ARG A 898      34.810  39.820  74.310  1.00  0.00           C
ATOM   3928  HB1 ARG A 898      34.390  40.240  75.250  1.00  0.00           H
ATOM   3929  HB2 ARG A 898      34.060  39.110  73.910  1.00  0.00           H
ATOM   3930  CG  ARG A 898      34.990  41.060  73.410  1.00  0.00           C
ATOM   3931  HG1 ARG A 898      35.710  41.780  73.860  1.00  0.00           H
ATOM   3932  HG2 ARG A 898      33.980  41.530  73.420  1.00  0.00           H
ATOM   3933  CD  ARG A 898      35.330  40.550  72.030  1.00  0.00           C
ATOM   3934  HD1 ARG A 898      34.560  39.830  71.670  1.00  0.00           H
ATOM   3935  HD2 ARG A 898      36.310  40.030  71.980  1.00  0.00           H
ATOM   3936  NE  ARG A 898      35.480  41.770  71.180  1.00  0.00           N
ATOM   3937  HE  ARG A 898      35.240  42.690  71.530  1.00  0.00           H
ATOM   3938  CZ  ARG A 898      36.020  41.680  69.970  1.00  0.00           C
ATOM   3939  NH1 ARG A 898      35.990  40.530  69.320  1.00  0.00           N
ATOM   3940 HH11 ARG A 898      36.510  40.400  68.480  1.00  0.00           H
ATOM   3941 HH12 ARG A 898      35.640  39.800  69.910  1.00  0.00           H
ATOM   3942  NH2 ARG A 898      36.360  42.790  69.380  1.00  0.00           N
ATOM   3943 HH21 ARG A 898      37.000  42.660  68.630  1.00  0.00           H
ATOM   3944 HH22 ARG A 898      36.370  43.620  69.950  1.00  0.00           H
ATOM   3945  C   ARG A 898      36.530  37.980  73.730  1.00  0.00           C
ATOM   3946  O   ARG A 898      37.650  38.020  73.200  1.00  0.00           O
ATOM   3947  N   GLY A 899      35.690  36.980  73.450  1.00  0.00           N
ATOM   3948  HN  GLY A 899      34.910  36.730  74.030  1.00  0.00           H
ATOM   3949  CA  GLY A 899      35.960  36.130  72.280  1.00  0.00           C
ATOM   3950  HA1 GLY A 899      35.190  35.380  72.170  1.00  0.00           H
ATOM   3951  HA2 GLY A 899      36.930  35.670  72.470  1.00  0.00           H
ATOM   3952  C   GLY A 899      35.940  36.730  70.860  1.00  0.00           C
ATOM   3953  O   GLY A 899      35.880  37.910  70.740  1.00  0.00           O
ATOM   3954  N   TRP A 900      35.860  35.900  69.780  1.00  0.00           N
ATOM   3955  HN  TRP A 900      35.880  34.930  70.020  1.00  0.00           H
ATOM   3956  CA  TRP A 900      35.530  36.270  68.420  1.00  0.00           C
ATOM   3957  HA  TRP A 900      36.170  37.090  68.160  1.00  0.00           H
ATOM   3958  CB  TRP A 900      35.730  35.080  67.470  1.00  0.00           C
ATOM   3959  HB1 TRP A 900      35.300  35.320  66.480  1.00  0.00           H
ATOM   3960  HB2 TRP A 900      35.080  34.340  67.980  1.00  0.00           H
ATOM   3961  CG  TRP A 900      37.100  34.560  67.170  1.00  0.00           C
ATOM   3962  CD1 TRP A 900      37.540  33.440  67.830  1.00  0.00           C
ATOM   3963  HD1 TRP A 900      37.020  32.820  68.540  1.00  0.00           H
ATOM   3964  NE1 TRP A 900      38.780  33.170  67.430  1.00  0.00           N
ATOM   3965  HE1 TRP A 900      39.510  32.710  67.900  1.00  0.00           H
ATOM   3966  CE2 TRP A 900      39.250  34.060  66.490  1.00  0.00           C
ATOM   3967  CD2 TRP A 900      38.180  34.980  66.340  1.00  0.00           C
ATOM   3968  CE3 TRP A 900      38.410  36.080  65.500  1.00  0.00           C
ATOM   3969  HE3 TRP A 900      37.690  36.890  65.430  1.00  0.00           H
ATOM   3970  CZ3 TRP A 900      39.670  36.280  64.950  1.00  0.00           C
ATOM   3971  HZ3 TRP A 900      39.770  37.170  64.350  1.00  0.00           H
ATOM   3972  CZ2 TRP A 900      40.450  34.190  65.870  1.00  0.00           C
ATOM   3973  HZ2 TRP A 900      41.240  33.480  66.020  1.00  0.00           H
ATOM   3974  CH2 TRP A 900      40.700  35.290  65.090  1.00  0.00           C
ATOM   3975  HH2 TRP A 900      41.670  35.390  64.610  1.00  0.00           H
ATOM   3976  C   TRP A 900      34.070  36.800  68.350  1.00  0.00           C
ATOM   3977  O   TRP A 900      33.170  36.320  69.120  1.00  0.00           O
ATOM   3978  N   ILE A 901      33.920  37.870  67.500  1.00  0.00           N
ATOM   3979  HN  ILE A 901      34.730  38.280  67.080  1.00  0.00           H
ATOM   3980  CA  ILE A 901      32.630  38.360  67.080  1.00  0.00           C
ATOM   3981  HA  ILE A 901      32.660  38.490  66.010  1.00  0.00           H
ATOM   3982  CB  ILE A 901      31.360  37.410  67.150  1.00  0.00           C
ATOM   3983  HB  ILE A 901      31.080  37.190  68.200  1.00  0.00           H
ATOM   3984  CG2 ILE A 901      30.130  38.160  66.600  1.00  0.00           C
ATOM   3985 HG21 ILE A 901      30.310  38.780  65.690  1.00  0.00           H
ATOM   3986 HG22 ILE A 901      29.610  38.850  67.300  1.00  0.00           H
ATOM   3987 HG23 ILE A 901      29.580  37.310  66.150  1.00  0.00           H
ATOM   3988  CG1 ILE A 901      31.530  36.010  66.540  1.00  0.00           C
ATOM   3989 HG11 ILE A 901      30.590  35.470  66.710  1.00  0.00           H
ATOM   3990 HG12 ILE A 901      32.280  35.410  67.110  1.00  0.00           H
ATOM   3991  CD  ILE A 901      31.970  35.990  65.080  1.00  0.00           C
ATOM   3992  HD1 ILE A 901      32.180  34.920  64.870  1.00  0.00           H
ATOM   3993  HD2 ILE A 901      32.880  36.600  64.920  1.00  0.00           H
ATOM   3994  HD3 ILE A 901      31.180  36.350  64.380  1.00  0.00           H
ATOM   3995  C   ILE A 901      32.360  39.670  67.840  1.00  0.00           C
ATOM   3996  O   ILE A 901      32.280  39.660  69.090  1.00  0.00           O
ATOM   3997  N   ILE A 902      32.180  40.780  67.140  1.00  0.00           N
ATOM   3998  HN  ILE A 902      32.300  40.680  66.150  1.00  0.00           H
ATOM   3999  CA  ILE A 902      32.000  42.150  67.580  1.00  0.00           C
ATOM   4000  HA  ILE A 902      31.980  42.110  68.660  1.00  0.00           H
ATOM   4001  CB  ILE A 902      33.110  43.060  67.190  1.00  0.00           C
ATOM   4002  HB  ILE A 902      34.000  42.860  67.830  1.00  0.00           H
ATOM   4003  CG2 ILE A 902      33.550  42.890  65.660  1.00  0.00           C
ATOM   4004 HG21 ILE A 902      34.270  42.070  65.550  1.00  0.00           H
ATOM   4005 HG22 ILE A 902      33.990  43.840  65.270  1.00  0.00           H
ATOM   4006 HG23 ILE A 902      32.680  42.730  64.980  1.00  0.00           H
ATOM   4007  CG1 ILE A 902      32.840  44.450  67.690  1.00  0.00           C
ATOM   4008 HG11 ILE A 902      31.930  44.760  67.130  1.00  0.00           H
ATOM   4009 HG12 ILE A 902      33.590  45.170  67.290  1.00  0.00           H
ATOM   4010  CD  ILE A 902      32.700  44.670  69.210  1.00  0.00           C
ATOM   4011  HD1 ILE A 902      33.570  44.480  69.860  1.00  0.00           H
ATOM   4012  HD2 ILE A 902      31.770  44.120  69.480  1.00  0.00           H
ATOM   4013  HD3 ILE A 902      32.420  45.700  69.510  1.00  0.00           H
ATOM   4014  C   ILE A 902      30.640  42.650  66.970  1.00  0.00           C
ATOM   4015  O   ILE A 902      30.390  42.630  65.760  1.00  0.00           O
ATOM   4016  N   SER A 903      29.730  43.100  67.870  1.00  0.00           N
ATOM   4017  HN  SER A 903      30.030  43.040  68.820  1.00  0.00           H
ATOM   4018  CA  SER A 903      28.390  43.710  67.530  1.00  0.00           C
ATOM   4019  HA  SER A 903      27.730  42.990  67.080  1.00  0.00           H
ATOM   4020  CB  SER A 903      27.660  44.010  68.860  1.00  0.00           C
ATOM   4021  HB1 SER A 903      28.240  44.730  69.460  1.00  0.00           H
ATOM   4022  HB2 SER A 903      27.550  43.060  69.430  1.00  0.00           H
ATOM   4023  OG  SER A 903      26.360  44.520  68.630  1.00  0.00           O
ATOM   4024  HG1 SER A 903      26.460  45.390  68.220  1.00  0.00           H
ATOM   4025  C   SER A 903      28.530  44.980  66.770  1.00  0.00           C
ATOM   4026  O   SER A 903      29.480  45.770  67.050  1.00  0.00           O
ATOM   4027  N   PRO A 904      27.550  45.360  65.860  1.00  0.00           N
ATOM   4028  CD  PRO A 904      26.640  44.410  65.110  1.00  0.00           C
ATOM   4029  HD1 PRO A 904      26.050  43.860  65.880  1.00  0.00           H
ATOM   4030  HD2 PRO A 904      27.270  43.760  64.470  1.00  0.00           H
ATOM   4031  CA  PRO A 904      27.350  46.770  65.430  1.00  0.00           C
ATOM   4032  HA  PRO A 904      28.320  47.190  65.240  1.00  0.00           H
ATOM   4033  CB  PRO A 904      26.520  46.640  64.100  1.00  0.00           C
ATOM   4034  HB1 PRO A 904      27.290  46.580  63.290  1.00  0.00           H
ATOM   4035  HB2 PRO A 904      25.780  47.420  63.820  1.00  0.00           H
ATOM   4036  CG  PRO A 904      25.770  45.280  64.200  1.00  0.00           C
ATOM   4037  HG1 PRO A 904      24.830  45.420  64.770  1.00  0.00           H
ATOM   4038  HG2 PRO A 904      25.360  44.890  63.240  1.00  0.00           H
ATOM   4039  C   PRO A 904      26.740  47.580  66.520  1.00  0.00           C
ATOM   4040  O   PRO A 904      26.110  46.940  67.380  1.00  0.00           O
ATOM   4041  N   LEU A 905      26.770  48.900  66.440  1.00  0.00           N
ATOM   4042  HN  LEU A 905      27.280  49.300  65.690  1.00  0.00           H
ATOM   4043  CA  LEU A 905      26.110  49.790  67.320  1.00  0.00           C
ATOM   4044  HA  LEU A 905      26.300  50.760  66.890  1.00  0.00           H
ATOM   4045  CB  LEU A 905      24.580  49.730  67.320  1.00  0.00           C
ATOM   4046  HB1 LEU A 905      24.220  48.730  67.670  1.00  0.00           H
ATOM   4047  HB2 LEU A 905      24.110  49.770  66.310  1.00  0.00           H
ATOM   4048  CG  LEU A 905      23.900  50.780  68.280  1.00  0.00           C
ATOM   4049  HG  LEU A 905      24.290  50.630  69.310  1.00  0.00           H
ATOM   4050  CD1 LEU A 905      24.230  52.250  67.970  1.00  0.00           C
ATOM   4051 HD11 LEU A 905      23.510  52.870  68.560  1.00  0.00           H
ATOM   4052 HD12 LEU A 905      24.090  52.430  66.890  1.00  0.00           H
ATOM   4053 HD13 LEU A 905      25.290  52.520  68.170  1.00  0.00           H
ATOM   4054  CD2 LEU A 905      22.370  50.650  68.160  1.00  0.00           C
ATOM   4055 HD21 LEU A 905      22.010  51.000  67.170  1.00  0.00           H
ATOM   4056 HD22 LEU A 905      21.950  51.100  69.080  1.00  0.00           H
ATOM   4057 HD23 LEU A 905      22.120  49.560  68.230  1.00  0.00           H
ATOM   4058  C   LEU A 905      26.660  49.780  68.690  1.00  0.00           C
ATOM   4059  O   LEU A 905      27.400  50.710  69.040  1.00  0.00           O
ATOM   4060  N   GLY A 906      26.350  48.740  69.620  1.00  0.00           N
ATOM   4061  HN  GLY A 906      25.670  48.070  69.340  1.00  0.00           H
ATOM   4062  CA  GLY A 906      26.800  48.650  70.990  1.00  0.00           C
ATOM   4063  HA1 GLY A 906      27.880  48.680  70.970  1.00  0.00           H
ATOM   4064  HA2 GLY A 906      26.220  47.800  71.330  1.00  0.00           H
ATOM   4065  C   GLY A 906      26.390  49.740  71.970  1.00  0.00           C
ATOM   4066  O   GLY A 906      25.310  50.380  71.970  1.00  0.00           O
ATOM   4067  N   ASP A 907      27.430  50.070  72.870  1.00  0.00           N
ATOM   4068  HN  ASP A 907      28.370  49.760  72.710  1.00  0.00           H
ATOM   4069  CA  ASP A 907      27.170  51.160  73.830  1.00  0.00           C
ATOM   4070  HA  ASP A 907      26.160  51.170  74.200  1.00  0.00           H
ATOM   4071  CB  ASP A 907      28.040  50.830  75.040  1.00  0.00           C
ATOM   4072  HB1 ASP A 907      27.820  49.840  75.480  1.00  0.00           H
ATOM   4073  HB2 ASP A 907      27.780  51.590  75.810  1.00  0.00           H
ATOM   4074  CG  ASP A 907      29.550  51.060  75.010  1.00  0.00           C
ATOM   4075  OD1 ASP A 907      30.130  51.560  73.990  1.00  0.00           O
ATOM   4076  OD2 ASP A 907      30.240  50.780  76.060  1.00  0.00           O
ATOM   4077  C   ASP A 907      27.450  52.550  73.290  1.00  0.00           C
ATOM   4078  O   ASP A 907      27.300  53.590  73.960  1.00  0.00           O
ATOM   4079  N   ASN A 908      27.730  52.700  71.960  1.00  0.00           N
ATOM   4080  HN  ASN A 908      27.700  51.930  71.320  1.00  0.00           H
ATOM   4081  CA  ASN A 908      27.830  54.020  71.340  1.00  0.00           C
ATOM   4082  HA  ASN A 908      28.360  54.640  72.060  1.00  0.00           H
ATOM   4083  CB  ASN A 908      28.470  53.960  69.900  1.00  0.00           C
ATOM   4084  HB1 ASN A 908      28.200  54.880  69.330  1.00  0.00           H
ATOM   4085  HB2 ASN A 908      27.950  53.070  69.480  1.00  0.00           H
ATOM   4086  CG  ASN A 908      29.980  53.800  69.920  1.00  0.00           C
ATOM   4087  OD1 ASN A 908      30.750  54.250  70.760  1.00  0.00           O
ATOM   4088  ND2 ASN A 908      30.530  53.130  68.860  1.00  0.00           N
ATOM   4089 HD21 ASN A 908      31.520  53.200  68.760  1.00  0.00           H
ATOM   4090 HD22 ASN A 908      29.880  52.660  68.260  1.00  0.00           H
ATOM   4091  C   ASN A 908      26.440  54.690  71.210  1.00  0.00           C
ATOM   4092  O   ASN A 908      25.410  53.960  71.150  1.00  0.00           O
ATOM   4093  N   PRO A 909      26.260  55.970  71.240  1.00  0.00           N
ATOM   4094  CD  PRO A 909      27.320  56.900  71.650  1.00  0.00           C
ATOM   4095  HD1 PRO A 909      28.160  56.650  70.960  1.00  0.00           H
ATOM   4096  HD2 PRO A 909      27.540  56.730  72.730  1.00  0.00           H
ATOM   4097  CA  PRO A 909      25.000  56.650  71.070  1.00  0.00           C
ATOM   4098  HA  PRO A 909      24.330  56.310  71.840  1.00  0.00           H
ATOM   4099  CB  PRO A 909      25.330  58.130  71.480  1.00  0.00           C
ATOM   4100  HB1 PRO A 909      25.230  58.170  72.590  1.00  0.00           H
ATOM   4101  HB2 PRO A 909      24.680  58.950  71.090  1.00  0.00           H
ATOM   4102  CG  PRO A 909      26.840  58.250  71.240  1.00  0.00           C
ATOM   4103  HG1 PRO A 909      27.070  58.520  70.180  1.00  0.00           H
ATOM   4104  HG2 PRO A 909      27.150  59.140  71.820  1.00  0.00           H
ATOM   4105  C   PRO A 909      24.150  56.380  69.830  1.00  0.00           C
ATOM   4106  O   PRO A 909      24.760  56.090  68.760  1.00  0.00           O
ATOM   4107  N   TRP A 910      22.820  56.520  69.930  1.00  0.00           N
ATOM   4108  HN  TRP A 910      22.280  56.830  70.710  1.00  0.00           H
ATOM   4109  CA  TRP A 910      21.850  56.080  68.860  1.00  0.00           C
ATOM   4110  HA  TRP A 910      22.020  55.000  68.860  1.00  0.00           H
ATOM   4111  CB  TRP A 910      20.390  56.280  69.350  1.00  0.00           C
ATOM   4112  HB1 TRP A 910      19.700  55.940  68.550  1.00  0.00           H
ATOM   4113  HB2 TRP A 910      20.260  57.380  69.400  1.00  0.00           H
ATOM   4114  CG  TRP A 910      20.050  55.610  70.620  1.00  0.00           C
ATOM   4115  CD1 TRP A 910      19.800  56.210  71.860  1.00  0.00           C
ATOM   4116  HD1 TRP A 910      19.930  57.270  71.990  1.00  0.00           H
ATOM   4117  NE1 TRP A 910      19.610  55.310  72.870  1.00  0.00           N
ATOM   4118  HE1 TRP A 910      19.440  55.460  73.820  1.00  0.00           H
ATOM   4119  CE2 TRP A 910      19.480  54.040  72.270  1.00  0.00           C
ATOM   4120  CD2 TRP A 910      19.870  54.200  70.850  1.00  0.00           C
ATOM   4121  CE3 TRP A 910      19.790  53.110  70.000  1.00  0.00           C
ATOM   4122  HE3 TRP A 910      19.830  53.070  68.920  1.00  0.00           H
ATOM   4123  CZ3 TRP A 910      19.630  51.880  70.550  1.00  0.00           C
ATOM   4124  HZ3 TRP A 910      19.420  51.000  69.960  1.00  0.00           H
ATOM   4125  CZ2 TRP A 910      19.170  52.780  72.760  1.00  0.00           C
ATOM   4126  HZ2 TRP A 910      18.940  52.630  73.800  1.00  0.00           H
ATOM   4127  CH2 TRP A 910      19.370  51.670  71.930  1.00  0.00           C
ATOM   4128  HH2 TRP A 910      19.060  50.710  72.330  1.00  0.00           H
ATOM   4129  C   TRP A 910      22.170  56.630  67.450  1.00  0.00           C
ATOM   4130  O   TRP A 910      21.990  55.920  66.450  1.00  0.00           O
ATOM   4131  N   TRP A 911      22.600  57.880  67.220  1.00  0.00           N
ATOM   4132  HN  TRP A 911      22.590  58.380  68.080  1.00  0.00           H
ATOM   4133  CA  TRP A 911      22.900  58.490  65.910  1.00  0.00           C
ATOM   4134  HA  TRP A 911      22.060  58.390  65.230  1.00  0.00           H
ATOM   4135  CB  TRP A 911      23.190  59.990  65.940  1.00  0.00           C
ATOM   4136  HB1 TRP A 911      22.140  60.340  65.900  1.00  0.00           H
ATOM   4137  HB2 TRP A 911      23.610  60.430  65.010  1.00  0.00           H
ATOM   4138  CG  TRP A 911      23.920  60.570  67.080  1.00  0.00           C
ATOM   4139  CD1 TRP A 911      23.410  61.160  68.160  1.00  0.00           C
ATOM   4140  HD1 TRP A 911      22.360  61.230  68.390  1.00  0.00           H
ATOM   4141  NE1 TRP A 911      24.430  61.590  69.020  1.00  0.00           N
ATOM   4142  HE1 TRP A 911      24.390  62.280  69.710  1.00  0.00           H
ATOM   4143  CE2 TRP A 911      25.660  61.290  68.400  1.00  0.00           C
ATOM   4144  CD2 TRP A 911      25.380  60.600  67.120  1.00  0.00           C
ATOM   4145  CE3 TRP A 911      26.450  60.250  66.330  1.00  0.00           C
ATOM   4146  HE3 TRP A 911      26.330  59.600  65.480  1.00  0.00           H
ATOM   4147  CZ3 TRP A 911      27.750  60.370  66.910  1.00  0.00           C
ATOM   4148  HZ3 TRP A 911      28.540  59.890  66.350  1.00  0.00           H
ATOM   4149  CZ2 TRP A 911      26.950  61.500  68.900  1.00  0.00           C
ATOM   4150  HZ2 TRP A 911      27.100  62.020  69.830  1.00  0.00           H
ATOM   4151  CH2 TRP A 911      28.000  61.030  68.140  1.00  0.00           C
ATOM   4152  HH2 TRP A 911      28.980  61.080  68.590  1.00  0.00           H
ATOM   4153  C   TRP A 911      24.050  57.800  65.110  1.00  0.00           C
ATOM   4154  O   TRP A 911      24.150  57.980  63.930  1.00  0.00           O
ATOM   4155  N   THR A 912      24.850  56.870  65.700  1.00  0.00           N
ATOM   4156  HN  THR A 912      24.720  56.580  66.650  1.00  0.00           H
ATOM   4157  CA  THR A 912      25.990  56.320  65.070  1.00  0.00           C
ATOM   4158  HA  THR A 912      26.630  57.100  64.670  1.00  0.00           H
ATOM   4159  CB  THR A 912      27.030  55.530  66.040  1.00  0.00           C
ATOM   4160  HB  THR A 912      27.900  55.100  65.480  1.00  0.00           H
ATOM   4161  OG1 THR A 912      26.380  54.440  66.690  1.00  0.00           O
ATOM   4162  HG1 THR A 912      25.810  54.800  67.370  1.00  0.00           H
ATOM   4163  CG2 THR A 912      27.570  56.520  67.100  1.00  0.00           C
ATOM   4164 HG21 THR A 912      28.420  56.190  67.750  1.00  0.00           H
ATOM   4165 HG22 THR A 912      26.830  56.750  67.890  1.00  0.00           H
ATOM   4166 HG23 THR A 912      27.980  57.400  66.550  1.00  0.00           H
ATOM   4167  C   THR A 912      25.700  55.380  63.970  1.00  0.00           C
ATOM   4168  O   THR A 912      26.440  55.320  63.020  1.00  0.00           O
ATOM   4169  N   LEU A 913      24.460  54.740  63.980  1.00  0.00           N
ATOM   4170  HN  LEU A 913      23.870  54.760  64.780  1.00  0.00           H
ATOM   4171  CA  LEU A 913      23.940  54.010  62.800  1.00  0.00           C
ATOM   4172  HA  LEU A 913      24.740  53.360  62.470  1.00  0.00           H
ATOM   4173  CB  LEU A 913      22.690  53.200  63.080  1.00  0.00           C
ATOM   4174  HB1 LEU A 913      22.340  52.740  62.140  1.00  0.00           H
ATOM   4175  HB2 LEU A 913      21.910  53.850  63.530  1.00  0.00           H
ATOM   4176  CG  LEU A 913      22.750  51.980  64.100  1.00  0.00           C
ATOM   4177  HG  LEU A 913      22.880  52.340  65.140  1.00  0.00           H
ATOM   4178  CD1 LEU A 913      21.350  51.290  64.180  1.00  0.00           C
ATOM   4179 HD11 LEU A 913      20.590  52.020  64.530  1.00  0.00           H
ATOM   4180 HD12 LEU A 913      21.410  50.520  64.970  1.00  0.00           H
ATOM   4181 HD13 LEU A 913      21.220  50.880  63.160  1.00  0.00           H
ATOM   4182  CD2 LEU A 913      23.900  51.030  63.690  1.00  0.00           C
ATOM   4183 HD21 LEU A 913      23.910  50.060  64.230  1.00  0.00           H
ATOM   4184 HD22 LEU A 913      24.810  51.620  63.950  1.00  0.00           H
ATOM   4185 HD23 LEU A 913      23.960  50.730  62.630  1.00  0.00           H
ATOM   4186  C   LEU A 913      23.690  54.840  61.590  1.00  0.00           C
ATOM   4187  O   LEU A 913      24.000  54.460  60.520  1.00  0.00           O
ATOM   4188  N   LEU A 914      23.170  56.090  61.760  1.00  0.00           N
ATOM   4189  HN  LEU A 914      22.820  56.190  62.690  1.00  0.00           H
ATOM   4190  CA  LEU A 914      23.110  57.150  60.700  1.00  0.00           C
ATOM   4191  HA  LEU A 914      22.610  56.750  59.830  1.00  0.00           H
ATOM   4192  CB  LEU A 914      22.150  58.250  61.170  1.00  0.00           C
ATOM   4193  HB1 LEU A 914      22.070  58.980  60.350  1.00  0.00           H
ATOM   4194  HB2 LEU A 914      22.480  58.640  62.160  1.00  0.00           H
ATOM   4195  CG  LEU A 914      20.640  57.730  61.360  1.00  0.00           C
ATOM   4196  HG  LEU A 914      20.670  57.050  62.240  1.00  0.00           H
ATOM   4197  CD1 LEU A 914      19.770  58.940  61.650  1.00  0.00           C
ATOM   4198 HD11 LEU A 914      20.180  59.600  62.440  1.00  0.00           H
ATOM   4199 HD12 LEU A 914      18.730  58.670  61.950  1.00  0.00           H
ATOM   4200 HD13 LEU A 914      19.660  59.530  60.720  1.00  0.00           H
ATOM   4201  CD2 LEU A 914      20.110  56.950  60.130  1.00  0.00           C
ATOM   4202 HD21 LEU A 914      20.700  56.000  60.060  1.00  0.00           H
ATOM   4203 HD22 LEU A 914      20.410  57.590  59.270  1.00  0.00           H
ATOM   4204 HD23 LEU A 914      19.030  56.720  60.260  1.00  0.00           H
ATOM   4205  C   LEU A 914      24.460  57.620  60.180  1.00  0.00           C
ATOM   4206  O   LEU A 914      24.810  57.670  59.010  1.00  0.00           O
ATOM   4207  N   ILE A 915      25.350  58.000  61.100  1.00  0.00           N
ATOM   4208  HN  ILE A 915      25.060  57.960  62.060  1.00  0.00           H
ATOM   4209  CA  ILE A 915      26.670  58.550  60.940  1.00  0.00           C
ATOM   4210  HA  ILE A 915      26.490  59.360  60.240  1.00  0.00           H
ATOM   4211  CB  ILE A 915      27.160  59.070  62.270  1.00  0.00           C
ATOM   4212  HB  ILE A 915      26.900  58.280  63.010  1.00  0.00           H
ATOM   4213  CG2 ILE A 915      28.700  59.160  62.410  1.00  0.00           C
ATOM   4214 HG21 ILE A 915      29.210  59.790  61.650  1.00  0.00           H
ATOM   4215 HG22 ILE A 915      29.210  58.180  62.340  1.00  0.00           H
ATOM   4216 HG23 ILE A 915      28.910  59.650  63.390  1.00  0.00           H
ATOM   4217  CG1 ILE A 915      26.620  60.430  62.700  1.00  0.00           C
ATOM   4218 HG11 ILE A 915      27.300  61.110  62.150  1.00  0.00           H
ATOM   4219 HG12 ILE A 915      26.720  60.600  63.790  1.00  0.00           H
ATOM   4220  CD  ILE A 915      25.180  60.880  62.280  1.00  0.00           C
ATOM   4221  HD1 ILE A 915      24.450  60.220  62.790  1.00  0.00           H
ATOM   4222  HD2 ILE A 915      25.090  60.810  61.180  1.00  0.00           H
ATOM   4223  HD3 ILE A 915      25.110  61.970  62.480  1.00  0.00           H
ATOM   4224  C   ILE A 915      27.690  57.630  60.300  1.00  0.00           C
ATOM   4225  O   ILE A 915      28.490  58.160  59.560  1.00  0.00           O
ATOM   4226  N   ALA A 916      27.590  56.270  60.580  1.00  0.00           N
ATOM   4227  HN  ALA A 916      26.910  55.940  61.240  1.00  0.00           H
ATOM   4228  CA  ALA A 916      28.390  55.220  59.980  1.00  0.00           C
ATOM   4229  HA  ALA A 916      29.380  55.340  60.370  1.00  0.00           H
ATOM   4230  CB  ALA A 916      27.770  53.880  60.400  1.00  0.00           C
ATOM   4231  HB1 ALA A 916      27.810  53.760  61.500  1.00  0.00           H
ATOM   4232  HB2 ALA A 916      28.430  53.110  59.960  1.00  0.00           H
ATOM   4233  HB3 ALA A 916      26.690  53.780  60.140  1.00  0.00           H
ATOM   4234  C   ALA A 916      28.410  55.260  58.450  1.00  0.00           C
ATOM   4235  O   ALA A 916      29.370  54.960  57.840  1.00  0.00           O
ATOM   4236  N   ALA A 917      27.340  55.740  57.820  1.00  0.00           N
ATOM   4237  HN  ALA A 917      26.510  56.050  58.280  1.00  0.00           H
ATOM   4238  CA  ALA A 917      27.100  55.790  56.420  1.00  0.00           C
ATOM   4239  HA  ALA A 917      27.140  54.760  56.100  1.00  0.00           H
ATOM   4240  CB  ALA A 917      25.650  56.330  56.200  1.00  0.00           C
ATOM   4241  HB1 ALA A 917      24.970  55.870  56.960  1.00  0.00           H
ATOM   4242  HB2 ALA A 917      25.270  56.190  55.170  1.00  0.00           H
ATOM   4243  HB3 ALA A 917      25.610  57.440  56.350  1.00  0.00           H
ATOM   4244  C   ALA A 917      28.070  56.660  55.610  1.00  0.00           C
ATOM   4245  O   ALA A 917      28.440  56.330  54.510  1.00  0.00           O
ATOM   4246  N   ILE A 918      28.520  57.820  56.180  1.00  0.00           N
ATOM   4247  HN  ILE A 918      28.270  57.990  57.130  1.00  0.00           H
ATOM   4248  CA  ILE A 918      29.340  58.780  55.480  1.00  0.00           C
ATOM   4249  HA  ILE A 918      29.000  58.810  54.460  1.00  0.00           H
ATOM   4250  CB  ILE A 918      29.190  60.160  56.150  1.00  0.00           C
ATOM   4251  HB  ILE A 918      29.340  60.220  57.250  1.00  0.00           H
ATOM   4252  CG2 ILE A 918      30.090  61.020  55.320  1.00  0.00           C
ATOM   4253 HG21 ILE A 918      29.850  61.040  54.240  1.00  0.00           H
ATOM   4254 HG22 ILE A 918      31.180  60.880  55.490  1.00  0.00           H
ATOM   4255 HG23 ILE A 918      29.870  62.050  55.650  1.00  0.00           H
ATOM   4256  CG1 ILE A 918      27.720  60.660  55.980  1.00  0.00           C
ATOM   4257 HG11 ILE A 918      27.700  61.580  56.600  1.00  0.00           H
ATOM   4258 HG12 ILE A 918      27.060  59.930  56.500  1.00  0.00           H
ATOM   4259  CD  ILE A 918      27.180  60.820  54.580  1.00  0.00           C
ATOM   4260  HD1 ILE A 918      27.320  59.910  53.950  1.00  0.00           H
ATOM   4261  HD2 ILE A 918      27.700  61.570  53.950  1.00  0.00           H
ATOM   4262  HD3 ILE A 918      26.120  61.170  54.510  1.00  0.00           H
ATOM   4263  C   ILE A 918      30.850  58.370  55.360  1.00  0.00           C
ATOM   4264  O   ILE A 918      31.400  58.560  54.280  1.00  0.00           O
ATOM   4265  N   PRO A 919      31.620  57.740  56.310  1.00  0.00           N
ATOM   4266  CD  PRO A 919      31.450  57.640  57.740  1.00  0.00           C
ATOM   4267  HD1 PRO A 919      30.610  56.990  58.070  1.00  0.00           H
ATOM   4268  HD2 PRO A 919      31.120  58.600  58.180  1.00  0.00           H
ATOM   4269  CA  PRO A 919      32.720  56.910  55.810  1.00  0.00           C
ATOM   4270  HA  PRO A 919      33.340  57.610  55.270  1.00  0.00           H
ATOM   4271  CB  PRO A 919      33.440  56.440  56.970  1.00  0.00           C
ATOM   4272  HB1 PRO A 919      34.520  56.700  56.990  1.00  0.00           H
ATOM   4273  HB2 PRO A 919      33.270  55.360  57.130  1.00  0.00           H
ATOM   4274  CG  PRO A 919      32.810  57.040  58.240  1.00  0.00           C
ATOM   4275  HG1 PRO A 919      32.530  56.300  59.010  1.00  0.00           H
ATOM   4276  HG2 PRO A 919      33.500  57.760  58.740  1.00  0.00           H
ATOM   4277  C   PRO A 919      32.370  55.700  54.960  1.00  0.00           C
ATOM   4278  O   PRO A 919      33.320  55.280  54.310  1.00  0.00           O
ATOM   4279  N   ALA A 920      31.120  55.130  55.020  1.00  0.00           N
ATOM   4280  HN  ALA A 920      30.560  55.350  55.820  1.00  0.00           H
ATOM   4281  CA  ALA A 920      30.770  53.940  54.250  1.00  0.00           C
ATOM   4282  HA  ALA A 920      31.570  53.230  54.360  1.00  0.00           H
ATOM   4283  CB  ALA A 920      29.520  53.400  54.880  1.00  0.00           C
ATOM   4284  HB1 ALA A 920      29.380  52.360  54.510  1.00  0.00           H
ATOM   4285  HB2 ALA A 920      28.550  53.900  54.640  1.00  0.00           H
ATOM   4286  HB3 ALA A 920      29.640  53.260  55.970  1.00  0.00           H
ATOM   4287  C   ALA A 920      30.620  54.260  52.760  1.00  0.00           C
ATOM   4288  O   ALA A 920      31.020  53.460  51.980  1.00  0.00           O
ATOM   4289  N   LEU A 921      30.220  55.450  52.320  1.00  0.00           N
ATOM   4290  HN  LEU A 921      29.790  56.080  52.960  1.00  0.00           H
ATOM   4291  CA  LEU A 921      30.410  55.860  50.900  1.00  0.00           C
ATOM   4292  HA  LEU A 921      29.900  55.070  50.380  1.00  0.00           H
ATOM   4293  CB  LEU A 921      29.850  57.260  50.720  1.00  0.00           C
ATOM   4294  HB1 LEU A 921      29.980  57.650  49.690  1.00  0.00           H
ATOM   4295  HB2 LEU A 921      30.390  57.980  51.380  1.00  0.00           H
ATOM   4296  CG  LEU A 921      28.410  57.510  51.060  1.00  0.00           C
ATOM   4297  HG  LEU A 921      28.250  57.220  52.130  1.00  0.00           H
ATOM   4298  CD1 LEU A 921      28.040  58.950  50.850  1.00  0.00           C
ATOM   4299 HD11 LEU A 921      26.940  58.930  51.100  1.00  0.00           H
ATOM   4300 HD12 LEU A 921      28.200  59.380  49.840  1.00  0.00           H
ATOM   4301 HD13 LEU A 921      28.500  59.650  51.570  1.00  0.00           H
ATOM   4302  CD2 LEU A 921      27.390  56.620  50.290  1.00  0.00           C
ATOM   4303 HD21 LEU A 921      27.590  56.630  49.200  1.00  0.00           H
ATOM   4304 HD22 LEU A 921      26.410  56.990  50.620  1.00  0.00           H
ATOM   4305 HD23 LEU A 921      27.600  55.570  50.590  1.00  0.00           H
ATOM   4306  C   LEU A 921      31.900  55.910  50.440  1.00  0.00           C
ATOM   4307  O   LEU A 921      32.180  55.380  49.360  1.00  0.00           O
ATOM   4308  N   LEU A 922      32.790  56.440  51.250  1.00  0.00           N
ATOM   4309  HN  LEU A 922      32.540  56.940  52.080  1.00  0.00           H
ATOM   4310  CA  LEU A 922      34.180  56.210  50.980  1.00  0.00           C
ATOM   4311  HA  LEU A 922      34.330  56.630  49.990  1.00  0.00           H
ATOM   4312  CB  LEU A 922      35.140  57.070  51.880  1.00  0.00           C
ATOM   4313  HB1 LEU A 922      34.870  56.830  52.930  1.00  0.00           H
ATOM   4314  HB2 LEU A 922      34.940  58.150  51.710  1.00  0.00           H
ATOM   4315  CG  LEU A 922      36.700  56.930  51.700  1.00  0.00           C
ATOM   4316  HG  LEU A 922      36.990  55.930  52.070  1.00  0.00           H
ATOM   4317  CD1 LEU A 922      37.060  57.210  50.260  1.00  0.00           C
ATOM   4318 HD11 LEU A 922      36.680  56.530  49.480  1.00  0.00           H
ATOM   4319 HD12 LEU A 922      38.170  57.360  50.140  1.00  0.00           H
ATOM   4320 HD13 LEU A 922      36.430  58.100  50.020  1.00  0.00           H
ATOM   4321  CD2 LEU A 922      37.380  57.980  52.600  1.00  0.00           C
ATOM   4322 HD21 LEU A 922      38.480  57.860  52.450  1.00  0.00           H
ATOM   4323 HD22 LEU A 922      37.310  57.860  53.700  1.00  0.00           H
ATOM   4324 HD23 LEU A 922      36.980  58.980  52.310  1.00  0.00           H
ATOM   4325  C   LEU A 922      34.700  54.820  50.930  1.00  0.00           C
ATOM   4326  O   LEU A 922      35.340  54.380  50.000  1.00  0.00           O
ATOM   4327  N   CYS A 923      34.330  54.000  51.910  1.00  0.00           N
ATOM   4328  HN  CYS A 923      33.760  54.350  52.650  1.00  0.00           H
ATOM   4329  CA  CYS A 923      34.720  52.620  51.920  1.00  0.00           C
ATOM   4330  HA  CYS A 923      35.790  52.600  51.760  1.00  0.00           H
ATOM   4331  CB  CYS A 923      34.350  51.990  53.250  1.00  0.00           C
ATOM   4332  HB1 CYS A 923      33.240  52.000  53.370  1.00  0.00           H
ATOM   4333  HB2 CYS A 923      34.840  52.730  53.910  1.00  0.00           H
ATOM   4334  SG  CYS A 923      35.040  50.310  53.460  1.00  0.00           S
ATOM   4335  HG1 CYS A 923      33.800  49.890  53.650  1.00  0.00           H
ATOM   4336  C   CYS A 923      34.230  51.860  50.700  1.00  0.00           C
ATOM   4337  O   CYS A 923      35.000  51.110  50.060  1.00  0.00           O
ATOM   4338  N   THR A 924      32.900  52.170  50.300  1.00  0.00           N
ATOM   4339  HN  THR A 924      32.270  52.740  50.800  1.00  0.00           H
ATOM   4340  CA  THR A 924      32.350  51.580  49.050  1.00  0.00           C
ATOM   4341  HA  THR A 924      32.310  50.510  49.080  1.00  0.00           H
ATOM   4342  CB  THR A 924      30.950  51.990  48.830  1.00  0.00           C
ATOM   4343  HB  THR A 924      30.770  53.080  48.920  1.00  0.00           H
ATOM   4344  OG1 THR A 924      30.140  51.350  49.940  1.00  0.00           O
ATOM   4345  HG1 THR A 924      30.590  51.700  50.720  1.00  0.00           H
ATOM   4346  CG2 THR A 924      30.280  51.470  47.530  1.00  0.00           C
ATOM   4347 HG21 THR A 924      30.440  50.370  47.530  1.00  0.00           H
ATOM   4348 HG22 THR A 924      30.710  52.040  46.680  1.00  0.00           H
ATOM   4349 HG23 THR A 924      29.200  51.730  47.510  1.00  0.00           H
ATOM   4350  C   THR A 924      33.150  51.960  47.820  1.00  0.00           C
ATOM   4351  O   THR A 924      33.530  51.080  47.050  1.00  0.00           O
ATOM   4352  N   ILE A 925      33.460  53.260  47.530  1.00  0.00           N
ATOM   4353  HN  ILE A 925      33.200  53.980  48.170  1.00  0.00           H
ATOM   4354  CA  ILE A 925      34.320  53.690  46.430  1.00  0.00           C
ATOM   4355  HA  ILE A 925      33.850  53.400  45.510  1.00  0.00           H
ATOM   4356  CB  ILE A 925      34.320  55.250  46.530  1.00  0.00           C
ATOM   4357  HB  ILE A 925      34.480  55.540  47.590  1.00  0.00           H
ATOM   4358  CG2 ILE A 925      35.510  55.890  45.730  1.00  0.00           C
ATOM   4359 HG21 ILE A 925      35.360  56.980  45.710  1.00  0.00           H
ATOM   4360 HG22 ILE A 925      35.660  55.530  44.680  1.00  0.00           H
ATOM   4361 HG23 ILE A 925      36.410  55.560  46.290  1.00  0.00           H
ATOM   4362  CG1 ILE A 925      33.000  55.860  46.140  1.00  0.00           C
ATOM   4363 HG11 ILE A 925      32.200  55.220  46.570  1.00  0.00           H
ATOM   4364 HG12 ILE A 925      32.940  55.900  45.040  1.00  0.00           H
ATOM   4365  CD  ILE A 925      32.800  57.270  46.730  1.00  0.00           C
ATOM   4366  HD1 ILE A 925      31.770  57.690  46.630  1.00  0.00           H
ATOM   4367  HD2 ILE A 925      33.540  57.960  46.270  1.00  0.00           H
ATOM   4368  HD3 ILE A 925      32.950  57.250  47.830  1.00  0.00           H
ATOM   4369  C   ILE A 925      35.720  53.060  46.380  1.00  0.00           C
ATOM   4370  O   ILE A 925      36.150  52.610  45.310  1.00  0.00           O
ATOM   4371  N   LEU A 926      36.450  53.000  47.500  1.00  0.00           N
ATOM   4372  HN  LEU A 926      35.970  53.230  48.350  1.00  0.00           H
ATOM   4373  CA  LEU A 926      37.820  52.380  47.620  1.00  0.00           C
ATOM   4374  HA  LEU A 926      38.350  52.850  46.800  1.00  0.00           H
ATOM   4375  CB  LEU A 926      38.480  52.650  48.960  1.00  0.00           C
ATOM   4376  HB1 LEU A 926      39.420  52.050  49.040  1.00  0.00           H
ATOM   4377  HB2 LEU A 926      37.830  52.210  49.740  1.00  0.00           H
ATOM   4378  CG  LEU A 926      38.850  54.100  49.200  1.00  0.00           C
ATOM   4379  HG  LEU A 926      37.960  54.670  48.870  1.00  0.00           H
ATOM   4380  CD1 LEU A 926      39.180  54.320  50.700  1.00  0.00           C
ATOM   4381 HD11 LEU A 926      39.320  55.400  50.890  1.00  0.00           H
ATOM   4382 HD12 LEU A 926      40.080  53.740  50.980  1.00  0.00           H
ATOM   4383 HD13 LEU A 926      38.340  53.980  51.360  1.00  0.00           H
ATOM   4384  CD2 LEU A 926      40.020  54.620  48.280  1.00  0.00           C
ATOM   4385 HD21 LEU A 926      40.430  55.610  48.560  1.00  0.00           H
ATOM   4386 HD22 LEU A 926      39.730  54.540  47.210  1.00  0.00           H
ATOM   4387 HD23 LEU A 926      40.860  53.890  48.310  1.00  0.00           H
ATOM   4388  C   LEU A 926      37.750  50.870  47.250  1.00  0.00           C
ATOM   4389  O   LEU A 926      38.550  50.400  46.440  1.00  0.00           O
ATOM   4390  N   ILE A 927      36.820  50.160  47.860  1.00  0.00           N
ATOM   4391  HN  ILE A 927      36.330  50.630  48.590  1.00  0.00           H
ATOM   4392  CA  ILE A 927      36.560  48.750  47.630  1.00  0.00           C
ATOM   4393  HA  ILE A 927      37.490  48.220  47.760  1.00  0.00           H
ATOM   4394  CB  ILE A 927      35.500  48.170  48.660  1.00  0.00           C
ATOM   4395  HB  ILE A 927      34.610  48.820  48.530  1.00  0.00           H
ATOM   4396  CG2 ILE A 927      35.080  46.790  48.160  1.00  0.00           C
ATOM   4397 HG21 ILE A 927      34.440  46.710  47.260  1.00  0.00           H
ATOM   4398 HG22 ILE A 927      34.550  46.260  48.990  1.00  0.00           H
ATOM   4399 HG23 ILE A 927      35.940  46.160  47.850  1.00  0.00           H
ATOM   4400  CG1 ILE A 927      35.940  48.090  50.120  1.00  0.00           C
ATOM   4401 HG11 ILE A 927      35.170  47.780  50.860  1.00  0.00           H
ATOM   4402 HG12 ILE A 927      36.290  49.110  50.380  1.00  0.00           H
ATOM   4403  CD  ILE A 927      37.210  47.170  50.370  1.00  0.00           C
ATOM   4404  HD1 ILE A 927      37.420  47.040  51.450  1.00  0.00           H
ATOM   4405  HD2 ILE A 927      38.100  47.550  49.830  1.00  0.00           H
ATOM   4406  HD3 ILE A 927      36.920  46.180  49.950  1.00  0.00           H
ATOM   4407  C   ILE A 927      36.110  48.520  46.110  1.00  0.00           C
ATOM   4408  O   ILE A 927      36.580  47.610  45.420  1.00  0.00           O
ATOM   4409  N   PHE A 928      35.200  49.410  45.700  1.00  0.00           N
ATOM   4410  HN  PHE A 928      34.850  50.130  46.290  1.00  0.00           H
ATOM   4411  CA  PHE A 928      34.670  49.260  44.340  1.00  0.00           C
ATOM   4412  HA  PHE A 928      34.350  48.230  44.250  1.00  0.00           H
ATOM   4413  CB  PHE A 928      33.500  50.310  44.080  1.00  0.00           C
ATOM   4414  HB1 PHE A 928      33.940  51.260  44.450  1.00  0.00           H
ATOM   4415  HB2 PHE A 928      32.620  50.090  44.720  1.00  0.00           H
ATOM   4416  CG  PHE A 928      32.900  50.390  42.680  1.00  0.00           C
ATOM   4417  CD1 PHE A 928      32.200  49.310  42.100  1.00  0.00           C
ATOM   4418  HD1 PHE A 928      32.210  48.380  42.670  1.00  0.00           H
ATOM   4419  CE1 PHE A 928      31.600  49.360  40.800  1.00  0.00           C
ATOM   4420  HE1 PHE A 928      31.040  48.550  40.370  1.00  0.00           H
ATOM   4421  CZ  PHE A 928      31.750  50.550  40.020  1.00  0.00           C
ATOM   4422  HZ  PHE A 928      31.250  50.660  39.070  1.00  0.00           H
ATOM   4423  CD2 PHE A 928      33.010  51.580  41.860  1.00  0.00           C
ATOM   4424  HD2 PHE A 928      33.600  52.360  42.310  1.00  0.00           H
ATOM   4425  CE2 PHE A 928      32.430  51.640  40.580  1.00  0.00           C
ATOM   4426  HE2 PHE A 928      32.450  52.520  39.970  1.00  0.00           H
ATOM   4427  C   PHE A 928      35.710  49.320  43.220  1.00  0.00           C
ATOM   4428  O   PHE A 928      35.800  48.590  42.270  1.00  0.00           O
ATOM   4429  N   MET A 929      36.510  50.360  43.280  1.00  0.00           N
ATOM   4430  HN  MET A 929      36.510  50.970  44.070  1.00  0.00           H
ATOM   4431  CA  MET A 929      37.450  50.670  42.230  1.00  0.00           C
ATOM   4432  HA  MET A 929      36.950  50.640  41.270  1.00  0.00           H
ATOM   4433  CB  MET A 929      37.970  52.110  42.220  1.00  0.00           C
ATOM   4434  HB1 MET A 929      38.800  52.270  41.500  1.00  0.00           H
ATOM   4435  HB2 MET A 929      38.330  52.530  43.190  1.00  0.00           H
ATOM   4436  CG  MET A 929      36.780  53.060  41.850  1.00  0.00           C
ATOM   4437  HG1 MET A 929      37.210  54.070  41.720  1.00  0.00           H
ATOM   4438  HG2 MET A 929      36.100  53.100  42.730  1.00  0.00           H
ATOM   4439  SD  MET A 929      35.750  52.770  40.470  1.00  0.00           S
ATOM   4440  CE  MET A 929      37.030  53.370  39.340  1.00  0.00           C
ATOM   4441  HE1 MET A 929      37.390  54.390  39.590  1.00  0.00           H
ATOM   4442  HE2 MET A 929      36.650  53.350  38.290  1.00  0.00           H
ATOM   4443  HE3 MET A 929      37.850  52.620  39.300  1.00  0.00           H
ATOM   4444  C   MET A 929      38.570  49.620  42.080  1.00  0.00           C
ATOM   4445  O   MET A 929      39.150  49.450  41.020  1.00  0.00           O
ATOM   4446  N   ASP A 930      38.960  48.990  43.210  1.00  0.00           N
ATOM   4447  HN  ASP A 930      38.720  49.200  44.150  1.00  0.00           H
ATOM   4448  CA  ASP A 930      40.020  47.980  43.050  1.00  0.00           C
ATOM   4449  HA  ASP A 930      40.770  48.480  42.440  1.00  0.00           H
ATOM   4450  CB  ASP A 930      40.510  47.590  44.490  1.00  0.00           C
ATOM   4451  HB1 ASP A 930      41.190  46.720  44.490  1.00  0.00           H
ATOM   4452  HB2 ASP A 930      39.750  47.290  45.250  1.00  0.00           H
ATOM   4453  CG  ASP A 930      41.310  48.760  44.980  1.00  0.00           C
ATOM   4454  OD1 ASP A 930      41.300  49.010  46.210  1.00  0.00           O
ATOM   4455  OD2 ASP A 930      42.100  49.320  44.120  1.00  0.00           O
ATOM   4456  C   ASP A 930      39.680  46.760  42.210  1.00  0.00           C
ATOM   4457  O   ASP A 930      40.400  46.350  41.280  1.00  0.00           O
ATOM   4458  N   GLN A 931      38.430  46.310  42.440  1.00  0.00           N
ATOM   4459  HN  GLN A 931      38.000  46.880  43.130  1.00  0.00           H
ATOM   4460  CA  GLN A 931      37.770  45.410  41.490  1.00  0.00           C
ATOM   4461  HA  GLN A 931      38.350  44.490  41.510  1.00  0.00           H
ATOM   4462  CB  GLN A 931      36.370  45.050  42.030  1.00  0.00           C
ATOM   4463  HB1 GLN A 931      35.960  44.290  41.350  1.00  0.00           H
ATOM   4464  HB2 GLN A 931      35.760  45.980  42.030  1.00  0.00           H
ATOM   4465  CG  GLN A 931      36.420  44.460  43.490  1.00  0.00           C
ATOM   4466  HG1 GLN A 931      35.390  44.090  43.630  1.00  0.00           H
ATOM   4467  HG2 GLN A 931      36.810  45.170  44.270  1.00  0.00           H
ATOM   4468  CD  GLN A 931      37.430  43.290  43.660  1.00  0.00           C
ATOM   4469  OE1 GLN A 931      38.100  43.060  44.660  1.00  0.00           O
ATOM   4470  NE2 GLN A 931      37.300  42.300  42.710  1.00  0.00           N
ATOM   4471 HE21 GLN A 931      38.000  41.580  42.670  1.00  0.00           H
ATOM   4472 HE22 GLN A 931      36.810  42.570  41.880  1.00  0.00           H
ATOM   4473  C   GLN A 931      37.700  45.920  40.040  1.00  0.00           C
ATOM   4474  O   GLN A 931      38.030  45.150  39.060  1.00  0.00           O
ATOM   4475  N   GLN A 932      37.350  47.220  39.740  1.00  0.00           N
ATOM   4476  HN  GLN A 932      37.120  47.840  40.480  1.00  0.00           H
ATOM   4477  CA  GLN A 932      37.150  47.680  38.430  1.00  0.00           C
ATOM   4478  HA  GLN A 932      36.670  46.820  37.980  1.00  0.00           H
ATOM   4479  CB  GLN A 932      36.240  48.970  38.370  1.00  0.00           C
ATOM   4480  HB1 GLN A 932      36.450  49.350  37.350  1.00  0.00           H
ATOM   4481  HB2 GLN A 932      36.600  49.770  39.040  1.00  0.00           H
ATOM   4482  CG  GLN A 932      34.690  48.850  38.530  1.00  0.00           C
ATOM   4483  HG1 GLN A 932      34.180  49.750  38.120  1.00  0.00           H
ATOM   4484  HG2 GLN A 932      34.460  48.740  39.610  1.00  0.00           H
ATOM   4485  CD  GLN A 932      34.090  47.580  37.900  1.00  0.00           C
ATOM   4486  OE1 GLN A 932      34.100  46.520  38.450  1.00  0.00           O
ATOM   4487  NE2 GLN A 932      33.630  47.630  36.620  1.00  0.00           N
ATOM   4488 HE21 GLN A 932      33.410  48.500  36.160  1.00  0.00           H
ATOM   4489 HE22 GLN A 932      33.430  46.830  36.070  1.00  0.00           H
ATOM   4490  C   GLN A 932      38.450  47.790  37.620  1.00  0.00           C
ATOM   4491  O   GLN A 932      38.470  47.360  36.480  1.00  0.00           O
ATOM   4492  N   ILE A 933      39.500  48.390  38.220  1.00  0.00           N
ATOM   4493  HN  ILE A 933      39.370  48.840  39.100  1.00  0.00           H
ATOM   4494  CA  ILE A 933      40.840  48.410  37.720  1.00  0.00           C
ATOM   4495  HA  ILE A 933      40.660  48.770  36.720  1.00  0.00           H
ATOM   4496  CB  ILE A 933      41.740  49.380  38.420  1.00  0.00           C
ATOM   4497  HB  ILE A 933      41.840  49.070  39.490  1.00  0.00           H
ATOM   4498  CG2 ILE A 933      43.250  49.300  37.930  1.00  0.00           C
ATOM   4499 HG21 ILE A 933      43.530  48.250  37.700  1.00  0.00           H
ATOM   4500 HG22 ILE A 933      43.960  49.710  38.680  1.00  0.00           H
ATOM   4501 HG23 ILE A 933      43.450  49.930  37.040  1.00  0.00           H
ATOM   4502  CG1 ILE A 933      41.100  50.770  38.360  1.00  0.00           C
ATOM   4503 HG11 ILE A 933      41.480  51.380  39.210  1.00  0.00           H
ATOM   4504 HG12 ILE A 933      40.000  50.800  38.450  1.00  0.00           H
ATOM   4505  CD  ILE A 933      41.470  51.380  37.020  1.00  0.00           C
ATOM   4506  HD1 ILE A 933      41.220  50.720  36.160  1.00  0.00           H
ATOM   4507  HD2 ILE A 933      42.540  51.650  37.040  1.00  0.00           H
ATOM   4508  HD3 ILE A 933      40.940  52.360  36.980  1.00  0.00           H
ATOM   4509  C   ILE A 933      41.480  47.070  37.390  1.00  0.00           C
ATOM   4510  O   ILE A 933      41.970  46.750  36.290  1.00  0.00           O
ATOM   4511  N   THR A 934      41.340  46.120  38.390  1.00  0.00           N
ATOM   4512  HN  THR A 934      40.960  46.360  39.280  1.00  0.00           H
ATOM   4513  CA  THR A 934      41.780  44.780  38.100  1.00  0.00           C
ATOM   4514  HA  THR A 934      42.830  44.810  37.880  1.00  0.00           H
ATOM   4515  CB  THR A 934      41.640  43.930  39.340  1.00  0.00           C
ATOM   4516  HB  THR A 934      40.590  43.640  39.520  1.00  0.00           H
ATOM   4517  OG1 THR A 934      42.160  44.510  40.520  1.00  0.00           O
ATOM   4518  HG1 THR A 934      41.620  45.270  40.720  1.00  0.00           H
ATOM   4519  CG2 THR A 934      42.480  42.680  39.100  1.00  0.00           C
ATOM   4520 HG21 THR A 934      41.890  42.100  38.370  1.00  0.00           H
ATOM   4521 HG22 THR A 934      42.470  42.170  40.090  1.00  0.00           H
ATOM   4522 HG23 THR A 934      43.540  42.860  38.820  1.00  0.00           H
ATOM   4523  C   THR A 934      41.070  44.050  36.930  1.00  0.00           C
ATOM   4524  O   THR A 934      41.690  43.400  36.120  1.00  0.00           O
ATOM   4525  N   ALA A 935      39.760  44.220  36.810  1.00  0.00           N
ATOM   4526  HN  ALA A 935      39.250  44.710  37.530  1.00  0.00           H
ATOM   4527  CA  ALA A 935      38.950  43.600  35.750  1.00  0.00           C
ATOM   4528  HA  ALA A 935      39.070  42.540  35.840  1.00  0.00           H
ATOM   4529  CB  ALA A 935      37.480  44.040  36.110  1.00  0.00           C
ATOM   4530  HB1 ALA A 935      36.710  43.370  35.670  1.00  0.00           H
ATOM   4531  HB2 ALA A 935      37.380  45.110  35.810  1.00  0.00           H
ATOM   4532  HB3 ALA A 935      37.430  43.960  37.220  1.00  0.00           H
ATOM   4533  C   ALA A 935      39.410  44.090  34.380  1.00  0.00           C
ATOM   4534  O   ALA A 935      39.490  43.310  33.400  1.00  0.00           O
ATOM   4535  N   VAL A 936      39.680  45.350  34.210  1.00  0.00           N
ATOM   4536  HN  VAL A 936      39.550  45.970  34.980  1.00  0.00           H
ATOM   4537  CA  VAL A 936      40.230  46.110  33.060  1.00  0.00           C
ATOM   4538  HA  VAL A 936      39.670  46.000  32.150  1.00  0.00           H
ATOM   4539  CB  VAL A 936      40.420  47.620  33.460  1.00  0.00           C
ATOM   4540  HB  VAL A 936      40.870  47.830  34.450  1.00  0.00           H
ATOM   4541  CG1 VAL A 936      41.290  48.360  32.360  1.00  0.00           C
ATOM   4542 HG11 VAL A 936      41.330  49.430  32.640  1.00  0.00           H
ATOM   4543 HG12 VAL A 936      41.040  48.270  31.280  1.00  0.00           H
ATOM   4544 HG13 VAL A 936      42.380  48.140  32.440  1.00  0.00           H
ATOM   4545  CG2 VAL A 936      39.070  48.320  33.460  1.00  0.00           C
ATOM   4546 HG21 VAL A 936      38.600  48.290  32.460  1.00  0.00           H
ATOM   4547 HG22 VAL A 936      39.130  49.410  33.670  1.00  0.00           H
ATOM   4548 HG23 VAL A 936      38.430  47.780  34.190  1.00  0.00           H
ATOM   4549  C   VAL A 936      41.610  45.570  32.660  1.00  0.00           C
ATOM   4550  O   VAL A 936      41.860  45.160  31.510  1.00  0.00           O
ATOM   4551  N   ILE A 937      42.530  45.450  33.620  1.00  0.00           N
ATOM   4552  HN  ILE A 937      42.410  45.640  34.580  1.00  0.00           H
ATOM   4553  CA  ILE A 937      43.820  44.750  33.430  1.00  0.00           C
ATOM   4554  HA  ILE A 937      44.350  45.220  32.610  1.00  0.00           H
ATOM   4555  CB  ILE A 937      44.700  44.830  34.670  1.00  0.00           C
ATOM   4556  HB  ILE A 937      44.120  44.410  35.520  1.00  0.00           H
ATOM   4557  CG2 ILE A 937      45.980  43.940  34.620  1.00  0.00           C
ATOM   4558 HG21 ILE A 937      45.750  42.850  34.490  1.00  0.00           H
ATOM   4559 HG22 ILE A 937      46.480  44.030  35.610  1.00  0.00           H
ATOM   4560 HG23 ILE A 937      46.690  44.140  33.780  1.00  0.00           H
ATOM   4561  CG1 ILE A 937      45.050  46.280  34.980  1.00  0.00           C
ATOM   4562 HG11 ILE A 937      45.660  46.410  35.890  1.00  0.00           H
ATOM   4563 HG12 ILE A 937      44.190  46.960  35.130  1.00  0.00           H
ATOM   4564  CD  ILE A 937      45.920  46.970  33.890  1.00  0.00           C
ATOM   4565  HD1 ILE A 937      45.200  47.390  33.170  1.00  0.00           H
ATOM   4566  HD2 ILE A 937      46.550  46.240  33.330  1.00  0.00           H
ATOM   4567  HD3 ILE A 937      46.570  47.780  34.290  1.00  0.00           H
ATOM   4568  C   ILE A 937      43.680  43.310  32.990  1.00  0.00           C
ATOM   4569  O   ILE A 937      44.330  42.810  32.120  1.00  0.00           O
ATOM   4570  N   ILE A 938      42.750  42.570  33.630  1.00  0.00           N
ATOM   4571  HN  ILE A 938      42.290  43.010  34.400  1.00  0.00           H
ATOM   4572  CA  ILE A 938      42.270  41.220  33.210  1.00  0.00           C
ATOM   4573  HA  ILE A 938      43.210  40.710  33.100  1.00  0.00           H
ATOM   4574  CB  ILE A 938      41.360  40.560  34.230  1.00  0.00           C
ATOM   4575  HB  ILE A 938      41.050  41.340  34.950  1.00  0.00           H
ATOM   4576  CG2 ILE A 938      40.040  40.010  33.550  1.00  0.00           C
ATOM   4577 HG21 ILE A 938      39.510  40.940  33.230  1.00  0.00           H
ATOM   4578 HG22 ILE A 938      39.340  39.520  34.260  1.00  0.00           H
ATOM   4579 HG23 ILE A 938      40.240  39.320  32.710  1.00  0.00           H
ATOM   4580  CG1 ILE A 938      42.130  39.520  35.070  1.00  0.00           C
ATOM   4581 HG11 ILE A 938      42.510  38.770  34.340  1.00  0.00           H
ATOM   4582 HG12 ILE A 938      41.390  38.910  35.630  1.00  0.00           H
ATOM   4583  CD  ILE A 938      43.330  40.000  35.860  1.00  0.00           C
ATOM   4584  HD1 ILE A 938      42.990  40.920  36.380  1.00  0.00           H
ATOM   4585  HD2 ILE A 938      44.160  40.310  35.200  1.00  0.00           H
ATOM   4586  HD3 ILE A 938      43.660  39.180  36.530  1.00  0.00           H
ATOM   4587  C   ILE A 938      41.790  41.190  31.750  1.00  0.00           C
ATOM   4588  O   ILE A 938      42.170  40.350  30.990  1.00  0.00           O
ATOM   4589  N   ASN A 939      40.990  42.200  31.330  1.00  0.00           N
ATOM   4590  HN  ASN A 939      40.740  42.960  31.930  1.00  0.00           H
ATOM   4591  CA  ASN A 939      40.240  42.120  30.090  1.00  0.00           C
ATOM   4592  HA  ASN A 939      40.030  41.090  29.840  1.00  0.00           H
ATOM   4593  CB  ASN A 939      38.900  42.990  30.220  1.00  0.00           C
ATOM   4594  HB1 ASN A 939      39.260  44.050  30.280  1.00  0.00           H
ATOM   4595  HB2 ASN A 939      38.360  42.870  31.170  1.00  0.00           H
ATOM   4596  CG  ASN A 939      37.910  42.850  29.060  1.00  0.00           C
ATOM   4597  OD1 ASN A 939      38.110  43.450  27.990  1.00  0.00           O
ATOM   4598  ND2 ASN A 939      36.840  42.200  29.390  1.00  0.00           N
ATOM   4599 HD21 ASN A 939      36.110  42.040  28.720  1.00  0.00           H
ATOM   4600 HD22 ASN A 939      36.770  41.710  30.260  1.00  0.00           H
ATOM   4601  C   ASN A 939      41.100  42.620  28.940  1.00  0.00           C
ATOM   4602  O   ASN A 939      40.890  42.410  27.750  1.00  0.00           O
ATOM   4603  N   ARG A 940      42.220  43.330  29.290  1.00  0.00           N
ATOM   4604  HN  ARG A 940      42.310  43.670  30.210  1.00  0.00           H
ATOM   4605  CA  ARG A 940      43.270  43.690  28.410  1.00  0.00           C
ATOM   4606  HA  ARG A 940      42.810  44.520  27.870  1.00  0.00           H
ATOM   4607  CB  ARG A 940      44.490  44.230  29.230  1.00  0.00           C
ATOM   4608  HB1 ARG A 940      44.940  43.430  29.850  1.00  0.00           H
ATOM   4609  HB2 ARG A 940      44.120  45.110  29.810  1.00  0.00           H
ATOM   4610  CG  ARG A 940      45.810  44.630  28.400  1.00  0.00           C
ATOM   4611  HG1 ARG A 940      45.410  45.420  27.720  1.00  0.00           H
ATOM   4612  HG2 ARG A 940      46.260  43.770  27.860  1.00  0.00           H
ATOM   4613  CD  ARG A 940      46.860  45.280  29.300  1.00  0.00           C
ATOM   4614  HD1 ARG A 940      47.800  45.470  28.740  1.00  0.00           H
ATOM   4615  HD2 ARG A 940      47.020  44.540  30.120  1.00  0.00           H
ATOM   4616  NE  ARG A 940      46.360  46.550  29.880  1.00  0.00           N
ATOM   4617  HE  ARG A 940      45.390  46.800  29.890  1.00  0.00           H
ATOM   4618  CZ  ARG A 940      47.220  47.290  30.530  1.00  0.00           C
ATOM   4619  NH1 ARG A 940      46.720  48.470  30.910  1.00  0.00           N
ATOM   4620 HH11 ARG A 940      45.930  48.720  30.360  1.00  0.00           H
ATOM   4621 HH12 ARG A 940      47.340  49.230  31.120  1.00  0.00           H
ATOM   4622  NH2 ARG A 940      48.470  46.960  30.850  1.00  0.00           N
ATOM   4623 HH21 ARG A 940      48.750  46.130  30.370  1.00  0.00           H
ATOM   4624 HH22 ARG A 940      49.070  47.690  31.180  1.00  0.00           H
ATOM   4625  C   ARG A 940      43.750  42.700  27.320  1.00  0.00           C
ATOM   4626  O   ARG A 940      44.050  41.570  27.690  1.00  0.00           O
ATOM   4627  N   LYS A 941      43.800  43.140  26.040  1.00  0.00           N
ATOM   4628  HN  LYS A 941      43.510  44.060  25.800  1.00  0.00           H
ATOM   4629  CA  LYS A 941      43.780  42.260  24.870  1.00  0.00           C
ATOM   4630  HA  LYS A 941      42.840  41.730  24.890  1.00  0.00           H
ATOM   4631  CB  LYS A 941      43.780  43.030  23.510  1.00  0.00           C
ATOM   4632  HB1 LYS A 941      43.830  42.310  22.660  1.00  0.00           H
ATOM   4633  HB2 LYS A 941      44.730  43.610  23.490  1.00  0.00           H
ATOM   4634  CG  LYS A 941      42.690  44.010  23.310  1.00  0.00           C
ATOM   4635  HG1 LYS A 941      42.960  44.690  22.480  1.00  0.00           H
ATOM   4636  HG2 LYS A 941      42.530  44.690  24.170  1.00  0.00           H
ATOM   4637  CD  LYS A 941      41.320  43.370  22.880  1.00  0.00           C
ATOM   4638  HD1 LYS A 941      41.130  42.510  23.570  1.00  0.00           H
ATOM   4639  HD2 LYS A 941      41.600  42.870  21.920  1.00  0.00           H
ATOM   4640  CE  LYS A 941      40.270  44.490  22.550  1.00  0.00           C
ATOM   4641  HE1 LYS A 941      39.430  44.110  21.930  1.00  0.00           H
ATOM   4642  HE2 LYS A 941      40.730  45.400  22.120  1.00  0.00           H
ATOM   4643  NZ  LYS A 941      39.550  45.010  23.810  1.00  0.00           N
ATOM   4644  HZ1 LYS A 941      40.160  45.620  24.400  1.00  0.00           H
ATOM   4645  HZ2 LYS A 941      39.140  44.310  24.450  1.00  0.00           H
ATOM   4646  HZ3 LYS A 941      38.780  45.600  23.420  1.00  0.00           H
ATOM   4647  C   LYS A 941      44.980  41.210  24.820  1.00  0.00           C
ATOM   4648  O   LYS A 941      44.770  40.080  24.440  1.00  0.00           O
ATOM   4649  N   GLU A 942      46.170  41.640  25.150  1.00  0.00           N
ATOM   4650  HN  GLU A 942      46.410  42.580  25.430  1.00  0.00           H
ATOM   4651  CA  GLU A 942      47.420  40.900  24.970  1.00  0.00           C
ATOM   4652  HA  GLU A 942      47.210  40.460  24.010  1.00  0.00           H
ATOM   4653  CB  GLU A 942      48.670  41.790  24.740  1.00  0.00           C
ATOM   4654  HB1 GLU A 942      49.490  41.060  24.640  1.00  0.00           H
ATOM   4655  HB2 GLU A 942      48.920  42.270  25.710  1.00  0.00           H
ATOM   4656  CG  GLU A 942      48.580  42.620  23.500  1.00  0.00           C
ATOM   4657  HG1 GLU A 942      47.690  43.280  23.380  1.00  0.00           H
ATOM   4658  HG2 GLU A 942      48.500  41.880  22.670  1.00  0.00           H
ATOM   4659  CD  GLU A 942      49.880  43.470  23.320  1.00  0.00           C
ATOM   4660  OE1 GLU A 942      50.210  44.290  24.190  1.00  0.00           O
ATOM   4661  OE2 GLU A 942      50.480  43.340  22.260  1.00  0.00           O
ATOM   4662  C   GLU A 942      47.590  39.680  25.870  1.00  0.00           C
ATOM   4663  O   GLU A 942      48.380  38.790  25.560  1.00  0.00           O
ATOM   4664  N   HSD A 943      46.820  39.670  27.040  1.00  0.00           N
ATOM   4665  HN  HSD A 943      46.300  40.470  27.330  1.00  0.00           H
ATOM   4666  CA  HSD A 943      46.710  38.440  27.890  1.00  0.00           C
ATOM   4667  HA  HSD A 943      47.680  37.970  27.970  1.00  0.00           H
ATOM   4668  CB  HSD A 943      46.200  38.640  29.270  1.00  0.00           C
ATOM   4669  HB1 HSD A 943      46.190  37.710  29.900  1.00  0.00           H
ATOM   4670  HB2 HSD A 943      45.110  38.870  29.180  1.00  0.00           H
ATOM   4671  ND1 HSD A 943      46.430  40.750  30.640  1.00  0.00           N
ATOM   4672  HD1 HSD A 943      45.470  40.890  30.880  1.00  0.00           H
ATOM   4673  CG  HSD A 943      46.950  39.770  29.810  1.00  0.00           C
ATOM   4674  CE1 HSD A 943      47.440  41.590  30.970  1.00  0.00           C
ATOM   4675  HE1 HSD A 943      47.280  42.470  31.590  1.00  0.00           H
ATOM   4676  NE2 HSD A 943      48.590  41.140  30.500  1.00  0.00           N
ATOM   4677  CD2 HSD A 943      48.230  39.990  29.810  1.00  0.00           C
ATOM   4678  HD2 HSD A 943      48.940  39.270  29.420  1.00  0.00           H
ATOM   4679  C   HSD A 943      45.930  37.310  27.250  1.00  0.00           C
ATOM   4680  O   HSD A 943      46.250  36.110  27.390  1.00  0.00           O
ATOM   4681  N   LYS A 944      44.890  37.720  26.480  1.00  0.00           N
ATOM   4682  HN  LYS A 944      44.770  38.680  26.220  1.00  0.00           H
ATOM   4683  CA  LYS A 944      44.070  36.770  25.710  1.00  0.00           C
ATOM   4684  HA  LYS A 944      43.320  37.380  25.230  1.00  0.00           H
ATOM   4685  CB  LYS A 944      44.920  35.950  24.580  1.00  0.00           C
ATOM   4686  HB1 LYS A 944      44.220  35.280  24.040  1.00  0.00           H
ATOM   4687  HB2 LYS A 944      45.660  35.320  25.120  1.00  0.00           H
ATOM   4688  CG  LYS A 944      45.480  36.850  23.460  1.00  0.00           C
ATOM   4689  HG1 LYS A 944      46.220  37.540  23.920  1.00  0.00           H
ATOM   4690  HG2 LYS A 944      44.650  37.460  23.040  1.00  0.00           H
ATOM   4691  CD  LYS A 944      46.150  36.080  22.340  1.00  0.00           C
ATOM   4692  HD1 LYS A 944      47.000  35.560  22.820  1.00  0.00           H
ATOM   4693  HD2 LYS A 944      46.510  36.730  21.520  1.00  0.00           H
ATOM   4694  CE  LYS A 944      45.300  35.020  21.590  1.00  0.00           C
ATOM   4695  HE1 LYS A 944      44.890  34.200  22.230  1.00  0.00           H
ATOM   4696  HE2 LYS A 944      46.010  34.530  20.890  1.00  0.00           H
ATOM   4697  NZ  LYS A 944      44.240  35.630  20.810  1.00  0.00           N
ATOM   4698  HZ1 LYS A 944      43.540  36.000  21.470  1.00  0.00           H
ATOM   4699  HZ2 LYS A 944      43.820  34.870  20.230  1.00  0.00           H
ATOM   4700  HZ3 LYS A 944      44.530  36.390  20.170  1.00  0.00           H
ATOM   4701  C   LYS A 944      43.070  35.950  26.490  1.00  0.00           C
ATOM   4702  O   LYS A 944      42.580  34.930  25.940  1.00  0.00           O
ATOM   4703  N   LEU A 945      42.670  36.310  27.690  1.00  0.00           N
ATOM   4704  HN  LEU A 945      42.980  37.180  28.060  1.00  0.00           H
ATOM   4705  CA  LEU A 945      41.730  35.580  28.560  1.00  0.00           C
ATOM   4706  HA  LEU A 945      42.000  34.530  28.580  1.00  0.00           H
ATOM   4707  CB  LEU A 945      41.730  36.210  30.030  1.00  0.00           C
ATOM   4708  HB1 LEU A 945      41.090  35.580  30.680  1.00  0.00           H
ATOM   4709  HB2 LEU A 945      41.230  37.200  29.980  1.00  0.00           H
ATOM   4710  CG  LEU A 945      43.110  36.420  30.640  1.00  0.00           C
ATOM   4711  HG  LEU A 945      43.740  37.180  30.130  1.00  0.00           H
ATOM   4712  CD1 LEU A 945      42.990  36.810  32.160  1.00  0.00           C
ATOM   4713 HD11 LEU A 945      44.060  36.930  32.460  1.00  0.00           H
ATOM   4714 HD12 LEU A 945      42.580  35.920  32.680  1.00  0.00           H
ATOM   4715 HD13 LEU A 945      42.320  37.670  32.350  1.00  0.00           H
ATOM   4716  CD2 LEU A 945      44.010  35.190  30.580  1.00  0.00           C
ATOM   4717 HD21 LEU A 945      44.330  35.020  29.530  1.00  0.00           H
ATOM   4718 HD22 LEU A 945      43.410  34.330  30.960  1.00  0.00           H
ATOM   4719 HD23 LEU A 945      44.820  35.230  31.340  1.00  0.00           H
ATOM   4720  C   LEU A 945      40.330  35.470  27.960  1.00  0.00           C
ATOM   4721  O   LEU A 945      39.890  36.270  27.160  1.00  0.00           O
ATOM   4722  N   LYS A 946      39.610  34.460  28.390  1.00  0.00           N
ATOM   4723  HN  LYS A 946      39.970  33.880  29.110  1.00  0.00           H
ATOM   4724  CA  LYS A 946      38.290  34.150  28.000  1.00  0.00           C
ATOM   4725  HA  LYS A 946      37.720  35.060  28.010  1.00  0.00           H
ATOM   4726  CB  LYS A 946      38.250  33.590  26.510  1.00  0.00           C
ATOM   4727  HB1 LYS A 946      38.380  34.470  25.840  1.00  0.00           H
ATOM   4728  HB2 LYS A 946      37.200  33.300  26.310  1.00  0.00           H
ATOM   4729  CG  LYS A 946      39.320  32.560  26.080  1.00  0.00           C
ATOM   4730  HG1 LYS A 946      40.330  33.020  25.970  1.00  0.00           H
ATOM   4731  HG2 LYS A 946      38.900  32.130  25.150  1.00  0.00           H
ATOM   4732  CD  LYS A 946      39.450  31.320  27.040  1.00  0.00           C
ATOM   4733  HD1 LYS A 946      38.490  30.780  27.220  1.00  0.00           H
ATOM   4734  HD2 LYS A 946      39.940  31.620  27.990  1.00  0.00           H
ATOM   4735  CE  LYS A 946      40.470  30.210  26.640  1.00  0.00           C
ATOM   4736  HE1 LYS A 946      40.180  29.830  25.640  1.00  0.00           H
ATOM   4737  HE2 LYS A 946      40.400  29.450  27.460  1.00  0.00           H
ATOM   4738  NZ  LYS A 946      41.930  30.700  26.590  1.00  0.00           N
ATOM   4739  HZ1 LYS A 946      42.580  29.900  26.600  1.00  0.00           H
ATOM   4740  HZ2 LYS A 946      41.970  31.300  27.440  1.00  0.00           H
ATOM   4741  HZ3 LYS A 946      41.940  31.200  25.670  1.00  0.00           H
ATOM   4742  C   LYS A 946      37.530  33.280  28.880  1.00  0.00           C
ATOM   4743  O   LYS A 946      36.330  33.100  28.590  1.00  0.00           O
ATOM   4744  N   LYS A 947      38.080  32.770  30.000  1.00  0.00           N
ATOM   4745  HN  LYS A 947      39.020  32.900  30.300  1.00  0.00           H
ATOM   4746  CA  LYS A 947      37.360  31.780  30.880  1.00  0.00           C
ATOM   4747  HA  LYS A 947      36.610  31.350  30.240  1.00  0.00           H
ATOM   4748  CB  LYS A 947      38.190  30.560  31.510  1.00  0.00           C
ATOM   4749  HB1 LYS A 947      37.530  30.020  32.210  1.00  0.00           H
ATOM   4750  HB2 LYS A 947      39.100  30.940  32.040  1.00  0.00           H
ATOM   4751  CG  LYS A 947      38.620  29.550  30.380  1.00  0.00           C
ATOM   4752  HG1 LYS A 947      39.210  28.810  30.950  1.00  0.00           H
ATOM   4753  HG2 LYS A 947      39.180  30.010  29.530  1.00  0.00           H
ATOM   4754  CD  LYS A 947      37.500  28.770  29.630  1.00  0.00           C
ATOM   4755  HD1 LYS A 947      38.010  28.260  28.780  1.00  0.00           H
ATOM   4756  HD2 LYS A 947      36.910  29.520  29.080  1.00  0.00           H
ATOM   4757  CE  LYS A 947      36.580  27.800  30.350  1.00  0.00           C
ATOM   4758  HE1 LYS A 947      35.710  27.570  29.680  1.00  0.00           H
ATOM   4759  HE2 LYS A 947      36.090  28.220  31.260  1.00  0.00           H
ATOM   4760  NZ  LYS A 947      37.370  26.550  30.680  1.00  0.00           N
ATOM   4761  HZ1 LYS A 947      37.360  26.260  31.670  1.00  0.00           H
ATOM   4762  HZ2 LYS A 947      38.350  26.740  30.410  1.00  0.00           H
ATOM   4763  HZ3 LYS A 947      37.020  25.780  30.080  1.00  0.00           H
ATOM   4764  C   LYS A 947      36.670  32.450  32.130  1.00  0.00           C
ATOM   4765  O   LYS A 947      35.850  31.760  32.770  1.00  0.00           O
ATOM   4766  N   GLY A 948      36.850  33.730  32.430  1.00  0.00           N
ATOM   4767  HN  GLY A 948      37.490  34.270  31.900  1.00  0.00           H
ATOM   4768  CA  GLY A 948      36.030  34.460  33.400  1.00  0.00           C
ATOM   4769  HA1 GLY A 948      36.550  35.310  33.830  1.00  0.00           H
ATOM   4770  HA2 GLY A 948      35.560  33.760  34.080  1.00  0.00           H
ATOM   4771  C   GLY A 948      34.850  35.190  32.710  1.00  0.00           C
ATOM   4772  O   GLY A 948      34.780  35.260  31.480  1.00  0.00           O
ATOM   4773  N   ALA A 949      33.980  35.740  33.530  1.00  0.00           N
ATOM   4774  HN  ALA A 949      34.270  35.960  34.460  1.00  0.00           H
ATOM   4775  CA  ALA A 949      32.830  36.510  33.020  1.00  0.00           C
ATOM   4776  HA  ALA A 949      33.130  37.110  32.170  1.00  0.00           H
ATOM   4777  CB  ALA A 949      31.610  35.620  32.650  1.00  0.00           C
ATOM   4778  HB1 ALA A 949      31.230  35.230  33.620  1.00  0.00           H
ATOM   4779  HB2 ALA A 949      31.840  34.770  31.970  1.00  0.00           H
ATOM   4780  HB3 ALA A 949      30.840  36.180  32.080  1.00  0.00           H
ATOM   4781  C   ALA A 949      32.340  37.510  34.030  1.00  0.00           C
ATOM   4782  O   ALA A 949      32.330  37.270  35.230  1.00  0.00           O
ATOM   4783  N   GLY A 950      31.860  38.660  33.470  1.00  0.00           N
ATOM   4784  HN  GLY A 950      31.790  38.650  32.470  1.00  0.00           H
ATOM   4785  CA  GLY A 950      31.310  39.820  34.170  1.00  0.00           C
ATOM   4786  HA1 GLY A 950      30.410  39.460  34.640  1.00  0.00           H
ATOM   4787  HA2 GLY A 950      31.180  40.500  33.340  1.00  0.00           H
ATOM   4788  C   GLY A 950      32.170  40.580  35.240  1.00  0.00           C
ATOM   4789  O   GLY A 950      33.290  40.120  35.520  1.00  0.00           O
ATOM   4790  N   TYR A 951      31.700  41.700  35.870  1.00  0.00           N
ATOM   4791  HN  TYR A 951      30.830  42.050  35.510  1.00  0.00           H
ATOM   4792  CA  TYR A 951      32.290  42.500  36.960  1.00  0.00           C
ATOM   4793  HA  TYR A 951      33.350  42.330  36.980  1.00  0.00           H
ATOM   4794  CB  TYR A 951      32.040  43.960  36.840  1.00  0.00           C
ATOM   4795  HB1 TYR A 951      32.600  44.530  37.610  1.00  0.00           H
ATOM   4796  HB2 TYR A 951      30.950  44.160  37.010  1.00  0.00           H
ATOM   4797  CG  TYR A 951      32.500  44.480  35.450  1.00  0.00           C
ATOM   4798  CD1 TYR A 951      31.590  45.110  34.640  1.00  0.00           C
ATOM   4799  HD1 TYR A 951      30.550  45.120  34.950  1.00  0.00           H
ATOM   4800  CE1 TYR A 951      31.970  45.910  33.580  1.00  0.00           C
ATOM   4801  HE1 TYR A 951      31.240  46.410  32.960  1.00  0.00           H
ATOM   4802  CZ  TYR A 951      33.320  45.870  33.170  1.00  0.00           C
ATOM   4803  OH  TYR A 951      33.780  46.650  32.050  1.00  0.00           O
ATOM   4804  HH  TYR A 951      33.200  47.400  31.940  1.00  0.00           H
ATOM   4805  CD2 TYR A 951      33.840  44.400  34.980  1.00  0.00           C
ATOM   4806  HD2 TYR A 951      34.520  43.840  35.610  1.00  0.00           H
ATOM   4807  CE2 TYR A 951      34.260  45.110  33.850  1.00  0.00           C
ATOM   4808  HE2 TYR A 951      35.290  44.990  33.540  1.00  0.00           H
ATOM   4809  C   TYR A 951      31.610  42.110  38.310  1.00  0.00           C
ATOM   4810  O   TYR A 951      32.150  42.540  39.390  1.00  0.00           O
ATOM   4811  N   HSD A 952      30.420  41.490  38.180  1.00  0.00           N
ATOM   4812  HN  HSD A 952      30.200  41.130  37.280  1.00  0.00           H
ATOM   4813  CA  HSD A 952      29.370  41.440  39.210  1.00  0.00           C
ATOM   4814  HA  HSD A 952      29.400  42.340  39.800  1.00  0.00           H
ATOM   4815  CB  HSD A 952      28.000  41.110  38.570  1.00  0.00           C
ATOM   4816  HB1 HSD A 952      27.750  41.950  37.870  1.00  0.00           H
ATOM   4817  HB2 HSD A 952      27.130  41.100  39.250  1.00  0.00           H
ATOM   4818  ND1 HSD A 952      27.930  39.900  36.300  1.00  0.00           N
ATOM   4819  HD1 HSD A 952      28.110  40.690  35.720  1.00  0.00           H
ATOM   4820  CG  HSD A 952      27.990  39.880  37.700  1.00  0.00           C
ATOM   4821  CE1 HSD A 952      27.840  38.650  35.810  1.00  0.00           C
ATOM   4822  HE1 HSD A 952      27.850  38.420  34.750  1.00  0.00           H
ATOM   4823  NE2 HSD A 952      27.850  37.820  36.790  1.00  0.00           N
ATOM   4824  CD2 HSD A 952      27.830  38.550  37.970  1.00  0.00           C
ATOM   4825  HD2 HSD A 952      27.940  38.000  38.900  1.00  0.00           H
ATOM   4826  C   HSD A 952      29.660  40.440  40.300  1.00  0.00           C
ATOM   4827  O   HSD A 952      29.330  40.770  41.420  1.00  0.00           O
ATOM   4828  N   LEU A 953      30.340  39.320  39.980  1.00  0.00           N
ATOM   4829  HN  LEU A 953      30.530  39.230  39.010  1.00  0.00           H
ATOM   4830  CA  LEU A 953      30.500  38.160  40.890  1.00  0.00           C
ATOM   4831  HA  LEU A 953      29.620  38.180  41.520  1.00  0.00           H
ATOM   4832  CB  LEU A 953      30.750  36.830  40.090  1.00  0.00           C
ATOM   4833  HB1 LEU A 953      31.750  36.840  39.610  1.00  0.00           H
ATOM   4834  HB2 LEU A 953      29.990  36.940  39.300  1.00  0.00           H
ATOM   4835  CG  LEU A 953      30.640  35.570  40.960  1.00  0.00           C
ATOM   4836  HG  LEU A 953      31.520  35.530  41.630  1.00  0.00           H
ATOM   4837  CD1 LEU A 953      29.420  35.610  41.910  1.00  0.00           C
ATOM   4838 HD11 LEU A 953      29.230  34.590  42.310  1.00  0.00           H
ATOM   4839 HD12 LEU A 953      28.500  35.840  41.340  1.00  0.00           H
ATOM   4840 HD13 LEU A 953      29.560  36.350  42.730  1.00  0.00           H
ATOM   4841  CD2 LEU A 953      30.740  34.290  40.140  1.00  0.00           C
ATOM   4842 HD21 LEU A 953      30.940  33.500  40.880  1.00  0.00           H
ATOM   4843 HD22 LEU A 953      31.620  34.370  39.450  1.00  0.00           H
ATOM   4844 HD23 LEU A 953      29.810  34.060  39.580  1.00  0.00           H
ATOM   4845  C   LEU A 953      31.640  38.280  41.820  1.00  0.00           C
ATOM   4846  O   LEU A 953      31.750  37.840  42.960  1.00  0.00           O
ATOM   4847  N   ASP A 954      32.660  39.010  41.290  1.00  0.00           N
ATOM   4848  HN  ASP A 954      32.510  39.320  40.360  1.00  0.00           H
ATOM   4849  CA  ASP A 954      33.840  39.340  42.050  1.00  0.00           C
ATOM   4850  HA  ASP A 954      33.920  38.480  42.700  1.00  0.00           H
ATOM   4851  CB  ASP A 954      34.990  39.610  41.070  1.00  0.00           C
ATOM   4852  HB1 ASP A 954      35.160  38.710  40.450  1.00  0.00           H
ATOM   4853  HB2 ASP A 954      35.900  39.790  41.690  1.00  0.00           H
ATOM   4854  CG  ASP A 954      34.830  40.730  40.050  1.00  0.00           C
ATOM   4855  OD1 ASP A 954      34.400  40.610  38.920  1.00  0.00           O
ATOM   4856  OD2 ASP A 954      35.280  41.960  40.490  1.00  0.00           O
ATOM   4857  HD2 ASP A 954      35.280  42.560  39.750  1.00  0.00           H
ATOM   4858  C   ASP A 954      33.580  40.600  42.950  1.00  0.00           C
ATOM   4859  O   ASP A 954      33.980  40.700  44.060  1.00  0.00           O
ATOM   4860  N   LEU A 955      32.740  41.590  42.490  1.00  0.00           N
ATOM   4861  HN  LEU A 955      32.300  41.430  41.620  1.00  0.00           H
ATOM   4862  CA  LEU A 955      32.290  42.700  43.350  1.00  0.00           C
ATOM   4863  HA  LEU A 955      33.140  43.090  43.890  1.00  0.00           H
ATOM   4864  CB  LEU A 955      31.630  43.900  42.530  1.00  0.00           C
ATOM   4865  HB1 LEU A 955      30.840  43.340  42.000  1.00  0.00           H
ATOM   4866  HB2 LEU A 955      32.310  44.190  41.710  1.00  0.00           H
ATOM   4867  CG  LEU A 955      31.110  45.030  43.370  1.00  0.00           C
ATOM   4868  HG  LEU A 955      30.340  44.610  44.050  1.00  0.00           H
ATOM   4869  CD1 LEU A 955      32.280  45.590  44.240  1.00  0.00           C
ATOM   4870 HD11 LEU A 955      32.760  44.760  44.810  1.00  0.00           H
ATOM   4871 HD12 LEU A 955      31.890  46.280  45.030  1.00  0.00           H
ATOM   4872 HD13 LEU A 955      33.040  46.240  43.760  1.00  0.00           H
ATOM   4873  CD2 LEU A 955      30.480  46.130  42.550  1.00  0.00           C
ATOM   4874 HD21 LEU A 955      29.740  45.580  41.930  1.00  0.00           H
ATOM   4875 HD22 LEU A 955      31.210  46.640  41.900  1.00  0.00           H
ATOM   4876 HD23 LEU A 955      30.000  46.910  43.180  1.00  0.00           H
ATOM   4877  C   LEU A 955      31.340  42.230  44.490  1.00  0.00           C
ATOM   4878  O   LEU A 955      31.500  42.600  45.640  1.00  0.00           O
ATOM   4879  N   LEU A 956      30.360  41.350  44.140  1.00  0.00           N
ATOM   4880  HN  LEU A 956      30.080  41.200  43.200  1.00  0.00           H
ATOM   4881  CA  LEU A 956      29.530  40.570  45.100  1.00  0.00           C
ATOM   4882  HA  LEU A 956      29.030  41.320  45.690  1.00  0.00           H
ATOM   4883  CB  LEU A 956      28.500  39.680  44.290  1.00  0.00           C
ATOM   4884  HB1 LEU A 956      29.120  38.920  43.770  1.00  0.00           H
ATOM   4885  HB2 LEU A 956      28.020  40.320  43.530  1.00  0.00           H
ATOM   4886  CG  LEU A 956      27.410  39.010  45.090  1.00  0.00           C
ATOM   4887  HG  LEU A 956      27.740  38.290  45.870  1.00  0.00           H
ATOM   4888  CD1 LEU A 956      26.580  40.120  45.650  1.00  0.00           C
ATOM   4889 HD11 LEU A 956      25.660  39.700  46.130  1.00  0.00           H
ATOM   4890 HD12 LEU A 956      26.230  40.750  44.810  1.00  0.00           H
ATOM   4891 HD13 LEU A 956      27.110  40.800  46.350  1.00  0.00           H
ATOM   4892  CD2 LEU A 956      26.500  38.180  44.170  1.00  0.00           C
ATOM   4893 HD21 LEU A 956      26.190  38.860  43.360  1.00  0.00           H
ATOM   4894 HD22 LEU A 956      25.590  37.910  44.750  1.00  0.00           H
ATOM   4895 HD23 LEU A 956      26.940  37.210  43.810  1.00  0.00           H
ATOM   4896  C   LEU A 956      30.300  39.630  46.070  1.00  0.00           C
ATOM   4897  O   LEU A 956      30.090  39.770  47.300  1.00  0.00           O
ATOM   4898  N   MET A 957      31.260  38.780  45.690  1.00  0.00           N
ATOM   4899  HN  MET A 957      31.460  38.530  44.740  1.00  0.00           H
ATOM   4900  CA  MET A 957      32.150  38.070  46.600  1.00  0.00           C
ATOM   4901  HA  MET A 957      31.570  37.440  47.270  1.00  0.00           H
ATOM   4902  CB  MET A 957      33.000  36.990  45.830  1.00  0.00           C
ATOM   4903  HB1 MET A 957      33.750  36.540  46.500  1.00  0.00           H
ATOM   4904  HB2 MET A 957      33.550  37.480  45.000  1.00  0.00           H
ATOM   4905  CG  MET A 957      32.160  35.750  45.370  1.00  0.00           C
ATOM   4906  HG1 MET A 957      32.730  35.110  44.660  1.00  0.00           H
ATOM   4907  HG2 MET A 957      31.340  36.160  44.750  1.00  0.00           H
ATOM   4908  SD  MET A 957      31.520  34.720  46.750  1.00  0.00           S
ATOM   4909  CE  MET A 957      30.150  34.000  45.760  1.00  0.00           C
ATOM   4910  HE1 MET A 957      29.580  33.320  46.430  1.00  0.00           H
ATOM   4911  HE2 MET A 957      30.440  33.380  44.890  1.00  0.00           H
ATOM   4912  HE3 MET A 957      29.400  34.730  45.400  1.00  0.00           H
ATOM   4913  C   MET A 957      32.990  38.760  47.650  1.00  0.00           C
ATOM   4914  O   MET A 957      32.940  38.390  48.810  1.00  0.00           O
ATOM   4915  N   VAL A 958      33.760  39.810  47.230  1.00  0.00           N
ATOM   4916  HN  VAL A 958      33.710  40.040  46.260  1.00  0.00           H
ATOM   4917  CA  VAL A 958      34.240  40.800  48.190  1.00  0.00           C
ATOM   4918  HA  VAL A 958      34.820  40.260  48.910  1.00  0.00           H
ATOM   4919  CB  VAL A 958      35.190  41.730  47.410  1.00  0.00           C
ATOM   4920  HB  VAL A 958      34.780  41.830  46.380  1.00  0.00           H
ATOM   4921  CG1 VAL A 958      35.450  43.020  48.190  1.00  0.00           C
ATOM   4922 HG11 VAL A 958      34.570  43.700  48.250  1.00  0.00           H
ATOM   4923 HG12 VAL A 958      36.310  43.440  47.610  1.00  0.00           H
ATOM   4924 HG13 VAL A 958      35.890  42.760  49.170  1.00  0.00           H
ATOM   4925  CG2 VAL A 958      36.540  41.030  47.240  1.00  0.00           C
ATOM   4926 HG21 VAL A 958      37.330  41.680  46.800  1.00  0.00           H
ATOM   4927 HG22 VAL A 958      36.430  40.290  46.410  1.00  0.00           H
ATOM   4928 HG23 VAL A 958      36.880  40.550  48.190  1.00  0.00           H
ATOM   4929  C   VAL A 958      33.110  41.540  49.050  1.00  0.00           C
ATOM   4930  O   VAL A 958      33.260  41.680  50.240  1.00  0.00           O
ATOM   4931  N   GLY A 959      31.980  41.990  48.450  1.00  0.00           N
ATOM   4932  HN  GLY A 959      31.830  41.910  47.470  1.00  0.00           H
ATOM   4933  CA  GLY A 959      30.840  42.620  49.210  1.00  0.00           C
ATOM   4934  HA1 GLY A 959      30.120  42.960  48.490  1.00  0.00           H
ATOM   4935  HA2 GLY A 959      31.290  43.410  49.760  1.00  0.00           H
ATOM   4936  C   GLY A 959      30.150  41.770  50.250  1.00  0.00           C
ATOM   4937  O   GLY A 959      29.760  42.180  51.330  1.00  0.00           O
ATOM   4938  N   VAL A 960      30.020  40.440  49.980  1.00  0.00           N
ATOM   4939  HN  VAL A 960      30.220  40.110  49.070  1.00  0.00           H
ATOM   4940  CA  VAL A 960      29.590  39.360  50.850  1.00  0.00           C
ATOM   4941  HA  VAL A 960      28.620  39.620  51.250  1.00  0.00           H
ATOM   4942  CB  VAL A 960      29.350  38.140  50.000  1.00  0.00           C
ATOM   4943  HB  VAL A 960      30.230  37.900  49.370  1.00  0.00           H
ATOM   4944  CG1 VAL A 960      29.250  36.870  50.850  1.00  0.00           C
ATOM   4945 HG11 VAL A 960      28.400  36.860  51.570  1.00  0.00           H
ATOM   4946 HG12 VAL A 960      30.150  36.660  51.470  1.00  0.00           H
ATOM   4947 HG13 VAL A 960      29.120  35.960  50.230  1.00  0.00           H
ATOM   4948  CG2 VAL A 960      28.070  38.330  49.200  1.00  0.00           C
ATOM   4949 HG21 VAL A 960      28.030  37.640  48.320  1.00  0.00           H
ATOM   4950 HG22 VAL A 960      28.110  39.300  48.660  1.00  0.00           H
ATOM   4951 HG23 VAL A 960      27.100  38.270  49.730  1.00  0.00           H
ATOM   4952  C   VAL A 960      30.620  39.070  51.950  1.00  0.00           C
ATOM   4953  O   VAL A 960      30.230  39.120  53.080  1.00  0.00           O
ATOM   4954  N   MET A 961      31.950  38.950  51.590  1.00  0.00           N
ATOM   4955  HN  MET A 961      32.210  39.230  50.670  1.00  0.00           H
ATOM   4956  CA  MET A 961      32.940  38.540  52.550  1.00  0.00           C
ATOM   4957  HA  MET A 961      32.550  37.740  53.160  1.00  0.00           H
ATOM   4958  CB  MET A 961      34.240  38.070  51.950  1.00  0.00           C
ATOM   4959  HB1 MET A 961      34.890  37.910  52.840  1.00  0.00           H
ATOM   4960  HB2 MET A 961      34.680  38.870  51.320  1.00  0.00           H
ATOM   4961  CG  MET A 961      34.180  36.730  51.200  1.00  0.00           C
ATOM   4962  HG1 MET A 961      35.230  36.410  51.000  1.00  0.00           H
ATOM   4963  HG2 MET A 961      33.710  36.900  50.210  1.00  0.00           H
ATOM   4964  SD  MET A 961      33.180  35.350  52.010  1.00  0.00           S
ATOM   4965  CE  MET A 961      34.330  35.050  53.400  1.00  0.00           C
ATOM   4966  HE1 MET A 961      35.290  35.580  53.250  1.00  0.00           H
ATOM   4967  HE2 MET A 961      34.490  33.960  53.440  1.00  0.00           H
ATOM   4968  HE3 MET A 961      33.980  35.290  54.430  1.00  0.00           H
ATOM   4969  C   MET A 961      33.350  39.660  53.520  1.00  0.00           C
ATOM   4970  O   MET A 961      33.900  39.510  54.620  1.00  0.00           O
ATOM   4971  N   LEU A 962      33.110  40.870  53.050  1.00  0.00           N
ATOM   4972  HN  LEU A 962      32.840  40.920  52.090  1.00  0.00           H
ATOM   4973  CA  LEU A 962      33.500  42.180  53.710  1.00  0.00           C
ATOM   4974  HA  LEU A 962      34.540  42.180  53.970  1.00  0.00           H
ATOM   4975  CB  LEU A 962      33.200  43.390  52.820  1.00  0.00           C
ATOM   4976  HB1 LEU A 962      32.110  43.390  52.590  1.00  0.00           H
ATOM   4977  HB2 LEU A 962      33.760  43.180  51.880  1.00  0.00           H
ATOM   4978  CG  LEU A 962      33.700  44.720  53.260  1.00  0.00           C
ATOM   4979  HG  LEU A 962      34.610  44.580  53.880  1.00  0.00           H
ATOM   4980  CD1 LEU A 962      34.260  45.370  52.010  1.00  0.00           C
ATOM   4981 HD11 LEU A 962      35.180  44.890  51.630  1.00  0.00           H
ATOM   4982 HD12 LEU A 962      34.530  46.420  52.220  1.00  0.00           H
ATOM   4983 HD13 LEU A 962      33.520  45.400  51.180  1.00  0.00           H
ATOM   4984  CD2 LEU A 962      32.630  45.480  53.990  1.00  0.00           C
ATOM   4985 HD21 LEU A 962      32.870  46.550  54.210  1.00  0.00           H
ATOM   4986 HD22 LEU A 962      32.260  44.960  54.890  1.00  0.00           H
ATOM   4987 HD23 LEU A 962      31.770  45.600  53.290  1.00  0.00           H
ATOM   4988  C   LEU A 962      32.620  42.290  54.900  1.00  0.00           C
ATOM   4989  O   LEU A 962      33.100  42.600  55.960  1.00  0.00           O
ATOM   4990  N   GLY A 963      31.330  41.960  54.790  1.00  0.00           N
ATOM   4991  HN  GLY A 963      31.040  41.680  53.880  1.00  0.00           H
ATOM   4992  CA  GLY A 963      30.400  41.730  55.880  1.00  0.00           C
ATOM   4993  HA1 GLY A 963      29.440  41.580  55.420  1.00  0.00           H
ATOM   4994  HA2 GLY A 963      30.480  42.620  56.490  1.00  0.00           H
ATOM   4995  C   GLY A 963      30.820  40.640  56.890  1.00  0.00           C
ATOM   4996  O   GLY A 963      30.790  40.840  58.110  1.00  0.00           O
ATOM   4997  N   VAL A 964      31.270  39.390  56.420  1.00  0.00           N
ATOM   4998  HN  VAL A 964      31.370  39.330  55.430  1.00  0.00           H
ATOM   4999  CA  VAL A 964      31.750  38.200  57.200  1.00  0.00           C
ATOM   5000  HA  VAL A 964      30.980  37.980  57.920  1.00  0.00           H
ATOM   5001  CB  VAL A 964      32.120  36.940  56.400  1.00  0.00           C
ATOM   5002  HB  VAL A 964      32.980  37.230  55.760  1.00  0.00           H
ATOM   5003  CG1 VAL A 964      32.540  35.820  57.400  1.00  0.00           C
ATOM   5004 HG11 VAL A 964      32.970  34.960  56.860  1.00  0.00           H
ATOM   5005 HG12 VAL A 964      31.610  35.450  57.880  1.00  0.00           H
ATOM   5006 HG13 VAL A 964      33.220  36.190  58.200  1.00  0.00           H
ATOM   5007  CG2 VAL A 964      30.970  36.560  55.450  1.00  0.00           C
ATOM   5008 HG21 VAL A 964      29.990  36.350  55.940  1.00  0.00           H
ATOM   5009 HG22 VAL A 964      31.180  35.590  54.960  1.00  0.00           H
ATOM   5010 HG23 VAL A 964      30.950  37.480  54.820  1.00  0.00           H
ATOM   5011  C   VAL A 964      32.880  38.730  58.050  1.00  0.00           C
ATOM   5012  O   VAL A 964      32.870  38.660  59.260  1.00  0.00           O
ATOM   5013  N   CYS A 965      33.930  39.290  57.460  1.00  0.00           N
ATOM   5014  HN  CYS A 965      33.800  39.470  56.490  1.00  0.00           H
ATOM   5015  CA  CYS A 965      35.020  39.990  58.170  1.00  0.00           C
ATOM   5016  HA  CYS A 965      35.670  39.330  58.730  1.00  0.00           H
ATOM   5017  CB  CYS A 965      36.070  40.530  57.090  1.00  0.00           C
ATOM   5018  HB1 CYS A 965      36.830  41.170  57.580  1.00  0.00           H
ATOM   5019  HB2 CYS A 965      35.510  41.220  56.420  1.00  0.00           H
ATOM   5020  SG  CYS A 965      36.950  39.180  56.260  1.00  0.00           S
ATOM   5021  HG1 CYS A 965      37.440  40.040  55.380  1.00  0.00           H
ATOM   5022  C   CYS A 965      34.570  41.110  59.050  1.00  0.00           C
ATOM   5023  O   CYS A 965      35.110  41.300  60.130  1.00  0.00           O
ATOM   5024  N   SER A 966      33.520  41.950  58.700  1.00  0.00           N
ATOM   5025  HN  SER A 966      33.050  41.710  57.850  1.00  0.00           H
ATOM   5026  CA  SER A 966      32.960  43.010  59.610  1.00  0.00           C
ATOM   5027  HA  SER A 966      33.800  43.690  59.790  1.00  0.00           H
ATOM   5028  CB  SER A 966      31.780  43.850  58.930  1.00  0.00           C
ATOM   5029  HB1 SER A 966      31.600  44.650  59.680  1.00  0.00           H
ATOM   5030  HB2 SER A 966      30.830  43.280  58.840  1.00  0.00           H
ATOM   5031  OG  SER A 966      32.320  44.440  57.730  1.00  0.00           O
ATOM   5032  HG1 SER A 966      32.830  43.800  57.230  1.00  0.00           H
ATOM   5033  C   SER A 966      32.500  42.450  60.960  1.00  0.00           C
ATOM   5034  O   SER A 966      32.920  42.960  62.000  1.00  0.00           O
ATOM   5035  N   VAL A 967      31.630  41.410  60.830  1.00  0.00           N
ATOM   5036  HN  VAL A 967      31.360  41.040  59.950  1.00  0.00           H
ATOM   5037  CA  VAL A 967      31.090  40.710  61.970  1.00  0.00           C
ATOM   5038  HA  VAL A 967      30.700  41.470  62.640  1.00  0.00           H
ATOM   5039  CB  VAL A 967      29.910  39.750  61.650  1.00  0.00           C
ATOM   5040  HB  VAL A 967      30.300  39.040  60.880  1.00  0.00           H
ATOM   5041  CG1 VAL A 967      29.480  38.870  62.840  1.00  0.00           C
ATOM   5042 HG11 VAL A 967      29.270  39.430  63.780  1.00  0.00           H
ATOM   5043 HG12 VAL A 967      30.200  38.030  62.930  1.00  0.00           H
ATOM   5044 HG13 VAL A 967      28.540  38.320  62.670  1.00  0.00           H
ATOM   5045  CG2 VAL A 967      28.710  40.520  61.200  1.00  0.00           C
ATOM   5046 HG21 VAL A 967      27.920  39.910  60.730  1.00  0.00           H
ATOM   5047 HG22 VAL A 967      28.990  41.340  60.490  1.00  0.00           H
ATOM   5048 HG23 VAL A 967      28.260  40.960  62.110  1.00  0.00           H
ATOM   5049  C   VAL A 967      32.140  39.940  62.760  1.00  0.00           C
ATOM   5050  O   VAL A 967      32.110  39.920  63.990  1.00  0.00           O
ATOM   5051  N   MET A 968      33.140  39.350  62.100  1.00  0.00           N
ATOM   5052  HN  MET A 968      33.050  39.240  61.120  1.00  0.00           H
ATOM   5053  CA  MET A 968      34.170  38.740  62.830  1.00  0.00           C
ATOM   5054  HA  MET A 968      33.690  38.170  63.620  1.00  0.00           H
ATOM   5055  CB  MET A 968      34.940  37.820  61.900  1.00  0.00           C
ATOM   5056  HB1 MET A 968      35.890  37.410  62.310  1.00  0.00           H
ATOM   5057  HB2 MET A 968      35.360  38.430  61.060  1.00  0.00           H
ATOM   5058  CG  MET A 968      34.030  36.710  61.420  1.00  0.00           C
ATOM   5059  HG1 MET A 968      34.490  36.360  60.470  1.00  0.00           H
ATOM   5060  HG2 MET A 968      33.020  37.070  61.120  1.00  0.00           H
[truncated: 6,873,249 more chars]
