# Supplementary material for: CryoEM and computational modeling structural insights into the pH regulator NBCn1
Source: Nat Commun. 2025 Nov 11;16:9932. doi: 10.1038/s41467-025-64868-z (PMC12606367; doi:10.1038/s41467-025-64868-z)
Supplement: Supplementary file 7 — Supplementary Data 5 [file 41467_2025_64868_MOESM7_ESM.zip › 100ns_z_restr_MD_NBCn1_2NaCO3/hNBCn1_IF/z-restr_hNBCn1_IF_2NaCO3_first_step_71.pdb]

REMARK    GENERATED BY TRJCONV
TITLE     Title t= 4100.00000 step= 2050000
REMARK    THIS IS A SIMULATION BOX
CRYST1   93.554   93.554  102.203  90.00  90.00  90.00 P 1           1
MODEL        1
ATOM      1  N   LEU A 585      24.260  39.930  36.460  1.00  0.00           N
ATOM      2  HT1 LEU A 585      24.320  40.950  36.640  1.00  0.00           H
ATOM      3  HT2 LEU A 585      23.440  39.830  35.830  1.00  0.00           H
ATOM      4  HT3 LEU A 585      25.130  39.580  36.010  1.00  0.00           H
ATOM      5  CA  LEU A 585      24.110  39.230  37.770  1.00  0.00           C
ATOM      6  HA  LEU A 585      25.080  39.260  38.260  1.00  0.00           H
ATOM      7  CB  LEU A 585      23.140  39.930  38.690  1.00  0.00           C
ATOM      8  HB1 LEU A 585      22.070  39.880  38.390  1.00  0.00           H
ATOM      9  HB2 LEU A 585      23.400  41.010  38.720  1.00  0.00           H
ATOM     10  CG  LEU A 585      23.140  39.560  40.170  1.00  0.00           C
ATOM     11  HG  LEU A 585      22.630  38.570  40.240  1.00  0.00           H
ATOM     12  CD1 LEU A 585      24.550  39.420  40.770  1.00  0.00           C
ATOM     13 HD11 LEU A 585      24.390  39.240  41.860  1.00  0.00           H
ATOM     14 HD12 LEU A 585      25.000  40.390  40.500  1.00  0.00           H
ATOM     15 HD13 LEU A 585      25.140  38.620  40.290  1.00  0.00           H
ATOM     16  CD2 LEU A 585      22.290  40.640  40.910  1.00  0.00           C
ATOM     17 HD21 LEU A 585      21.360  41.020  40.450  1.00  0.00           H
ATOM     18 HD22 LEU A 585      22.920  41.560  40.990  1.00  0.00           H
ATOM     19 HD23 LEU A 585      22.180  40.260  41.950  1.00  0.00           H
ATOM     20  C   LEU A 585      23.830  37.730  37.760  1.00  0.00           C
ATOM     21  O   LEU A 585      24.750  36.930  37.710  1.00  0.00           O
ATOM     22  N   ILE A 586      22.590  37.250  37.780  1.00  0.00           N
ATOM     23  HN  ILE A 586      21.860  37.920  37.830  1.00  0.00           H
ATOM     24  CA  ILE A 586      22.270  35.830  37.980  1.00  0.00           C
ATOM     25  HA  ILE A 586      22.760  35.570  38.900  1.00  0.00           H
ATOM     26  CB  ILE A 586      20.800  35.590  38.320  1.00  0.00           C
ATOM     27  HB  ILE A 586      20.150  35.800  37.440  1.00  0.00           H
ATOM     28  CG2 ILE A 586      20.550  34.070  38.600  1.00  0.00           C
ATOM     29 HG21 ILE A 586      19.560  33.930  39.100  1.00  0.00           H
ATOM     30 HG22 ILE A 586      21.360  33.790  39.300  1.00  0.00           H
ATOM     31 HG23 ILE A 586      20.540  33.420  37.710  1.00  0.00           H
ATOM     32  CG1 ILE A 586      20.260  36.400  39.540  1.00  0.00           C
ATOM     33 HG11 ILE A 586      19.180  36.270  39.710  1.00  0.00           H
ATOM     34 HG12 ILE A 586      20.540  37.410  39.170  1.00  0.00           H
ATOM     35  CD  ILE A 586      20.960  36.060  40.830  1.00  0.00           C
ATOM     36  HD1 ILE A 586      20.600  35.050  41.140  1.00  0.00           H
ATOM     37  HD2 ILE A 586      20.790  36.790  41.660  1.00  0.00           H
ATOM     38  HD3 ILE A 586      22.060  35.980  40.650  1.00  0.00           H
ATOM     39  C   ILE A 586      22.780  34.910  36.900  1.00  0.00           C
ATOM     40  O   ILE A 586      23.240  33.820  37.160  1.00  0.00           O
ATOM     41  N   LEU A 587      22.820  35.490  35.650  1.00  0.00           N
ATOM     42  HN  LEU A 587      22.380  36.370  35.490  1.00  0.00           H
ATOM     43  CA  LEU A 587      23.120  34.810  34.390  1.00  0.00           C
ATOM     44  HA  LEU A 587      22.560  33.900  34.460  1.00  0.00           H
ATOM     45  CB  LEU A 587      22.640  35.670  33.120  1.00  0.00           C
ATOM     46  HB1 LEU A 587      23.220  36.620  33.140  1.00  0.00           H
ATOM     47  HB2 LEU A 587      21.600  36.000  33.350  1.00  0.00           H
ATOM     48  CG  LEU A 587      22.730  35.090  31.730  1.00  0.00           C
ATOM     49  HG  LEU A 587      23.800  34.840  31.600  1.00  0.00           H
ATOM     50  CD1 LEU A 587      21.880  33.760  31.670  1.00  0.00           C
ATOM     51 HD11 LEU A 587      20.910  33.930  32.200  1.00  0.00           H
ATOM     52 HD12 LEU A 587      22.360  32.920  32.230  1.00  0.00           H
ATOM     53 HD13 LEU A 587      21.640  33.490  30.630  1.00  0.00           H
ATOM     54  CD2 LEU A 587      22.120  35.940  30.610  1.00  0.00           C
ATOM     55 HD21 LEU A 587      21.040  36.210  30.690  1.00  0.00           H
ATOM     56 HD22 LEU A 587      22.250  35.260  29.740  1.00  0.00           H
ATOM     57 HD23 LEU A 587      22.750  36.830  30.410  1.00  0.00           H
ATOM     58  C   LEU A 587      24.560  34.580  34.320  1.00  0.00           C
ATOM     59  O   LEU A 587      24.930  33.500  33.900  1.00  0.00           O
ATOM     60  N   ASP A 588      25.300  35.600  34.830  1.00  0.00           N
ATOM     61  HN  ASP A 588      24.970  36.470  35.170  1.00  0.00           H
ATOM     62  CA  ASP A 588      26.790  35.490  34.900  1.00  0.00           C
ATOM     63  HA  ASP A 588      27.250  35.310  33.940  1.00  0.00           H
ATOM     64  CB  ASP A 588      27.370  36.790  35.430  1.00  0.00           C
ATOM     65  HB1 ASP A 588      28.480  36.770  35.450  1.00  0.00           H
ATOM     66  HB2 ASP A 588      26.960  37.000  36.440  1.00  0.00           H
ATOM     67  CG  ASP A 588      26.880  37.920  34.620  1.00  0.00           C
ATOM     68  OD1 ASP A 588      26.750  37.780  33.350  1.00  0.00           O
ATOM     69  OD2 ASP A 588      26.670  39.060  35.190  1.00  0.00           O
ATOM     70  C   ASP A 588      27.320  34.340  35.870  1.00  0.00           C
ATOM     71  O   ASP A 588      28.380  33.710  35.670  1.00  0.00           O
ATOM     72  N   ILE A 589      26.540  34.000  36.860  1.00  0.00           N
ATOM     73  HN  ILE A 589      25.700  34.480  37.080  1.00  0.00           H
ATOM     74  CA  ILE A 589      26.830  32.800  37.700  1.00  0.00           C
ATOM     75  HA  ILE A 589      27.880  32.750  37.980  1.00  0.00           H
ATOM     76  CB  ILE A 589      25.940  32.850  39.010  1.00  0.00           C
ATOM     77  HB  ILE A 589      24.950  32.380  38.810  1.00  0.00           H
ATOM     78  CG2 ILE A 589      26.670  31.960  40.070  1.00  0.00           C
ATOM     79 HG21 ILE A 589      26.080  31.960  41.000  1.00  0.00           H
ATOM     80 HG22 ILE A 589      27.710  32.330  40.230  1.00  0.00           H
ATOM     81 HG23 ILE A 589      26.830  30.900  39.750  1.00  0.00           H
ATOM     82  CG1 ILE A 589      25.720  34.300  39.470  1.00  0.00           C
ATOM     83 HG11 ILE A 589      25.020  34.780  38.760  1.00  0.00           H
ATOM     84 HG12 ILE A 589      26.640  34.920  39.580  1.00  0.00           H
ATOM     85  CD  ILE A 589      25.020  34.330  40.770  1.00  0.00           C
ATOM     86  HD1 ILE A 589      24.590  35.330  41.000  1.00  0.00           H
ATOM     87  HD2 ILE A 589      25.680  34.130  41.650  1.00  0.00           H
ATOM     88  HD3 ILE A 589      24.130  33.660  40.860  1.00  0.00           H
ATOM     89  C   ILE A 589      26.480  31.490  37.000  1.00  0.00           C
ATOM     90  O   ILE A 589      27.370  30.640  36.970  1.00  0.00           O
ATOM     91  N   LYS A 590      25.280  31.350  36.390  1.00  0.00           N
ATOM     92  HN  LYS A 590      24.740  32.190  36.360  1.00  0.00           H
ATOM     93  CA  LYS A 590      24.870  30.250  35.530  1.00  0.00           C
ATOM     94  HA  LYS A 590      24.770  29.380  36.160  1.00  0.00           H
ATOM     95  CB  LYS A 590      23.420  30.550  35.030  1.00  0.00           C
ATOM     96  HB1 LYS A 590      23.250  29.890  34.160  1.00  0.00           H
ATOM     97  HB2 LYS A 590      23.350  31.590  34.650  1.00  0.00           H
ATOM     98  CG  LYS A 590      22.280  30.440  36.050  1.00  0.00           C
ATOM     99  HG1 LYS A 590      22.350  31.170  36.880  1.00  0.00           H
ATOM    100  HG2 LYS A 590      22.310  29.450  36.540  1.00  0.00           H
ATOM    101  CD  LYS A 590      20.990  30.670  35.330  1.00  0.00           C
ATOM    102  HD1 LYS A 590      21.000  30.150  34.350  1.00  0.00           H
ATOM    103  HD2 LYS A 590      20.910  31.780  35.220  1.00  0.00           H
ATOM    104  CE  LYS A 590      19.810  30.310  36.260  1.00  0.00           C
ATOM    105  HE1 LYS A 590      19.680  30.860  37.210  1.00  0.00           H
ATOM    106  HE2 LYS A 590      19.910  29.220  36.490  1.00  0.00           H
ATOM    107  NZ  LYS A 590      18.540  30.520  35.500  1.00  0.00           N
ATOM    108  HZ1 LYS A 590      17.670  30.450  36.080  1.00  0.00           H
ATOM    109  HZ2 LYS A 590      18.430  29.790  34.760  1.00  0.00           H
ATOM    110  HZ3 LYS A 590      18.480  31.460  35.070  1.00  0.00           H
ATOM    111  C   LYS A 590      25.870  29.950  34.440  1.00  0.00           C
ATOM    112  O   LYS A 590      26.100  28.810  34.140  1.00  0.00           O
ATOM    113  N   ARG A 591      26.370  31.020  33.760  1.00  0.00           N
ATOM    114  HN  ARG A 591      26.160  31.960  34.020  1.00  0.00           H
ATOM    115  CA  ARG A 591      27.120  31.080  32.490  1.00  0.00           C
ATOM    116  HA  ARG A 591      26.590  30.510  31.730  1.00  0.00           H
ATOM    117  CB  ARG A 591      27.240  32.450  31.900  1.00  0.00           C
ATOM    118  HB1 ARG A 591      28.170  32.740  31.340  1.00  0.00           H
ATOM    119  HB2 ARG A 591      27.320  33.230  32.690  1.00  0.00           H
ATOM    120  CG  ARG A 591      26.010  32.950  31.000  1.00  0.00           C
ATOM    121  HG1 ARG A 591      26.030  34.040  30.800  1.00  0.00           H
ATOM    122  HG2 ARG A 591      25.060  32.760  31.570  1.00  0.00           H
ATOM    123  CD  ARG A 591      25.740  32.190  29.640  1.00  0.00           C
ATOM    124  HD1 ARG A 591      25.790  31.100  29.870  1.00  0.00           H
ATOM    125  HD2 ARG A 591      26.640  32.440  29.060  1.00  0.00           H
ATOM    126  NE  ARG A 591      24.470  32.590  28.990  1.00  0.00           N
ATOM    127  HE  ARG A 591      24.340  33.580  28.940  1.00  0.00           H
ATOM    128  CZ  ARG A 591      23.760  31.880  28.090  1.00  0.00           C
ATOM    129  NH1 ARG A 591      24.030  30.610  27.820  1.00  0.00           N
ATOM    130 HH11 ARG A 591      24.640  30.080  28.400  1.00  0.00           H
ATOM    131 HH12 ARG A 591      23.520  30.150  27.070  1.00  0.00           H
ATOM    132  NH2 ARG A 591      22.840  32.460  27.330  1.00  0.00           N
ATOM    133 HH21 ARG A 591      22.330  31.900  26.680  1.00  0.00           H
ATOM    134 HH22 ARG A 591      22.540  33.420  27.270  1.00  0.00           H
ATOM    135  C   ARG A 591      28.470  30.290  32.620  1.00  0.00           C
ATOM    136  O   ARG A 591      28.970  29.670  31.630  1.00  0.00           O
ATOM    137  N   LYS A 592      29.180  30.400  33.760  1.00  0.00           N
ATOM    138  HN  LYS A 592      28.860  31.020  34.460  1.00  0.00           H
ATOM    139  CA  LYS A 592      30.420  29.850  34.030  1.00  0.00           C
ATOM    140  HA  LYS A 592      30.860  29.530  33.100  1.00  0.00           H
ATOM    141  CB  LYS A 592      31.450  30.930  34.530  1.00  0.00           C
ATOM    142  HB1 LYS A 592      32.390  30.550  34.980  1.00  0.00           H
ATOM    143  HB2 LYS A 592      30.880  31.270  35.420  1.00  0.00           H
ATOM    144  CG  LYS A 592      31.720  31.950  33.450  1.00  0.00           C
ATOM    145  HG1 LYS A 592      32.270  32.810  33.880  1.00  0.00           H
ATOM    146  HG2 LYS A 592      30.790  32.340  32.990  1.00  0.00           H
ATOM    147  CD  LYS A 592      32.700  31.490  32.340  1.00  0.00           C
ATOM    148  HD1 LYS A 592      32.210  30.590  31.910  1.00  0.00           H
ATOM    149  HD2 LYS A 592      33.610  31.070  32.810  1.00  0.00           H
ATOM    150  CE  LYS A 592      33.030  32.580  31.330  1.00  0.00           C
ATOM    151  HE1 LYS A 592      33.550  33.310  32.000  1.00  0.00           H
ATOM    152  HE2 LYS A 592      32.130  33.000  30.840  1.00  0.00           H
ATOM    153  NZ  LYS A 592      33.910  32.090  30.260  1.00  0.00           N
ATOM    154  HZ1 LYS A 592      34.680  31.510  30.650  1.00  0.00           H
ATOM    155  HZ2 LYS A 592      34.290  32.890  29.710  1.00  0.00           H
ATOM    156  HZ3 LYS A 592      33.350  31.440  29.660  1.00  0.00           H
ATOM    157  C   LYS A 592      30.440  28.660  34.930  1.00  0.00           C
ATOM    158  O   LYS A 592      31.490  28.120  35.260  1.00  0.00           O
ATOM    159  N   ALA A 593      29.240  28.290  35.410  1.00  0.00           N
ATOM    160  HN  ALA A 593      28.370  28.720  35.150  1.00  0.00           H
ATOM    161  CA  ALA A 593      29.000  27.070  36.180  1.00  0.00           C
ATOM    162  HA  ALA A 593      29.530  27.220  37.110  1.00  0.00           H
ATOM    163  CB  ALA A 593      27.540  27.060  36.690  1.00  0.00           C
ATOM    164  HB1 ALA A 593      27.290  28.030  37.170  1.00  0.00           H
ATOM    165  HB2 ALA A 593      27.380  26.200  37.380  1.00  0.00           H
ATOM    166  HB3 ALA A 593      26.850  26.700  35.910  1.00  0.00           H
ATOM    167  C   ALA A 593      29.290  25.630  35.620  1.00  0.00           C
ATOM    168  O   ALA A 593      29.890  24.830  36.300  1.00  0.00           O
ATOM    169  N   PRO A 594      28.970  25.270  34.390  1.00  0.00           N
ATOM    170  CD  PRO A 594      28.050  25.970  33.520  1.00  0.00           C
ATOM    171  HD1 PRO A 594      28.420  27.020  33.460  1.00  0.00           H
ATOM    172  HD2 PRO A 594      27.020  25.790  33.910  1.00  0.00           H
ATOM    173  CA  PRO A 594      29.340  23.940  33.880  1.00  0.00           C
ATOM    174  HA  PRO A 594      29.130  23.160  34.590  1.00  0.00           H
ATOM    175  CB  PRO A 594      28.540  23.820  32.590  1.00  0.00           C
ATOM    176  HB1 PRO A 594      27.530  23.420  32.800  1.00  0.00           H
ATOM    177  HB2 PRO A 594      28.930  23.180  31.770  1.00  0.00           H
ATOM    178  CG  PRO A 594      28.310  25.300  32.180  1.00  0.00           C
ATOM    179  HG1 PRO A 594      29.270  25.670  31.740  1.00  0.00           H
ATOM    180  HG2 PRO A 594      27.480  25.330  31.450  1.00  0.00           H
ATOM    181  C   PRO A 594      30.840  23.830  33.570  1.00  0.00           C
ATOM    182  O   PRO A 594      31.250  22.890  32.880  1.00  0.00           O
ATOM    183  N   PHE A 595      31.740  24.750  33.970  1.00  0.00           N
ATOM    184  HN  PHE A 595      31.510  25.690  34.240  1.00  0.00           H
ATOM    185  CA  PHE A 595      33.190  24.670  33.790  1.00  0.00           C
ATOM    186  HA  PHE A 595      33.560  23.800  33.250  1.00  0.00           H
ATOM    187  CB  PHE A 595      33.670  25.980  33.080  1.00  0.00           C
ATOM    188  HB1 PHE A 595      34.760  25.920  32.870  1.00  0.00           H
ATOM    189  HB2 PHE A 595      33.580  26.830  33.780  1.00  0.00           H
ATOM    190  CG  PHE A 595      32.990  26.290  31.850  1.00  0.00           C
ATOM    191  CD1 PHE A 595      32.440  27.550  31.550  1.00  0.00           C
ATOM    192  HD1 PHE A 595      32.530  28.390  32.220  1.00  0.00           H
ATOM    193  CE1 PHE A 595      31.580  27.710  30.450  1.00  0.00           C
ATOM    194  HE1 PHE A 595      31.210  28.700  30.220  1.00  0.00           H
ATOM    195  CZ  PHE A 595      31.480  26.640  29.460  1.00  0.00           C
ATOM    196  HZ  PHE A 595      30.890  26.830  28.580  1.00  0.00           H
ATOM    197  CD2 PHE A 595      32.840  25.260  30.850  1.00  0.00           C
ATOM    198  HD2 PHE A 595      33.320  24.310  31.070  1.00  0.00           H
ATOM    199  CE2 PHE A 595      32.200  25.450  29.690  1.00  0.00           C
ATOM    200  HE2 PHE A 595      32.230  24.590  29.030  1.00  0.00           H
ATOM    201  C   PHE A 595      33.910  24.420  35.090  1.00  0.00           C
ATOM    202  O   PHE A 595      35.140  24.300  35.150  1.00  0.00           O
ATOM    203  N   PHE A 596      33.200  24.270  36.200  1.00  0.00           N
ATOM    204  HN  PHE A 596      32.210  24.220  36.220  1.00  0.00           H
ATOM    205  CA  PHE A 596      33.830  24.340  37.480  1.00  0.00           C
ATOM    206  HA  PHE A 596      34.380  25.250  37.660  1.00  0.00           H
ATOM    207  CB  PHE A 596      32.670  24.360  38.520  1.00  0.00           C
ATOM    208  HB1 PHE A 596      32.270  23.330  38.610  1.00  0.00           H
ATOM    209  HB2 PHE A 596      31.730  24.870  38.220  1.00  0.00           H
ATOM    210  CG  PHE A 596      32.990  24.830  39.970  1.00  0.00           C
ATOM    211  CD1 PHE A 596      34.050  24.380  40.730  1.00  0.00           C
ATOM    212  HD1 PHE A 596      34.790  23.750  40.260  1.00  0.00           H
ATOM    213  CE1 PHE A 596      34.310  24.850  41.980  1.00  0.00           C
ATOM    214  HE1 PHE A 596      35.190  24.440  42.430  1.00  0.00           H
ATOM    215  CZ  PHE A 596      33.420  25.700  42.610  1.00  0.00           C
ATOM    216  HZ  PHE A 596      33.430  26.070  43.630  1.00  0.00           H
ATOM    217  CD2 PHE A 596      32.130  25.750  40.520  1.00  0.00           C
ATOM    218  HD2 PHE A 596      31.260  26.190  40.060  1.00  0.00           H
ATOM    219  CE2 PHE A 596      32.290  26.130  41.880  1.00  0.00           C
ATOM    220  HE2 PHE A 596      31.590  26.850  42.290  1.00  0.00           H
ATOM    221  C   PHE A 596      34.790  23.130  37.750  1.00  0.00           C
ATOM    222  O   PHE A 596      35.860  23.290  38.280  1.00  0.00           O
ATOM    223  N   LEU A 597      34.360  21.890  37.310  1.00  0.00           N
ATOM    224  HN  LEU A 597      33.450  21.810  36.910  1.00  0.00           H
ATOM    225  CA  LEU A 597      35.110  20.640  37.410  1.00  0.00           C
ATOM    226  HA  LEU A 597      35.420  20.480  38.430  1.00  0.00           H
ATOM    227  CB  LEU A 597      34.270  19.400  36.960  1.00  0.00           C
ATOM    228  HB1 LEU A 597      33.640  19.610  36.070  1.00  0.00           H
ATOM    229  HB2 LEU A 597      33.590  19.240  37.810  1.00  0.00           H
ATOM    230  CG  LEU A 597      35.150  18.130  36.720  1.00  0.00           C
ATOM    231  HG  LEU A 597      35.950  18.350  35.980  1.00  0.00           H
ATOM    232  CD1 LEU A 597      35.740  17.620  38.070  1.00  0.00           C
ATOM    233 HD11 LEU A 597      36.530  18.260  38.510  1.00  0.00           H
ATOM    234 HD12 LEU A 597      36.180  16.610  38.010  1.00  0.00           H
ATOM    235 HD13 LEU A 597      35.010  17.570  38.910  1.00  0.00           H
ATOM    236  CD2 LEU A 597      34.190  17.000  36.260  1.00  0.00           C
ATOM    237 HD21 LEU A 597      34.650  15.990  36.230  1.00  0.00           H
ATOM    238 HD22 LEU A 597      33.790  17.240  35.260  1.00  0.00           H
ATOM    239 HD23 LEU A 597      33.350  16.930  36.990  1.00  0.00           H
ATOM    240  C   LEU A 597      36.400  20.750  36.640  1.00  0.00           C
ATOM    241  O   LEU A 597      37.510  20.400  37.110  1.00  0.00           O
ATOM    242  N   SER A 598      36.370  21.350  35.430  1.00  0.00           N
ATOM    243  HN  SER A 598      35.440  21.620  35.180  1.00  0.00           H
ATOM    244  CA  SER A 598      37.560  21.560  34.630  1.00  0.00           C
ATOM    245  HA  SER A 598      37.930  20.630  34.230  1.00  0.00           H
ATOM    246  CB  SER A 598      37.270  22.500  33.420  1.00  0.00           C
ATOM    247  HB1 SER A 598      37.240  23.550  33.780  1.00  0.00           H
ATOM    248  HB2 SER A 598      36.260  22.260  33.020  1.00  0.00           H
ATOM    249  OG  SER A 598      38.220  22.330  32.430  1.00  0.00           O
ATOM    250  HG1 SER A 598      39.030  22.840  32.520  1.00  0.00           H
ATOM    251  C   SER A 598      38.770  22.180  35.360  1.00  0.00           C
ATOM    252  O   SER A 598      39.860  21.740  35.040  1.00  0.00           O
ATOM    253  N   ASP A 599      38.610  23.220  36.280  1.00  0.00           N
ATOM    254  HN  ASP A 599      37.670  23.480  36.550  1.00  0.00           H
ATOM    255  CA  ASP A 599      39.660  24.010  36.860  1.00  0.00           C
ATOM    256  HA  ASP A 599      40.170  24.430  36.000  1.00  0.00           H
ATOM    257  CB  ASP A 599      39.020  25.140  37.660  1.00  0.00           C
ATOM    258  HB1 ASP A 599      39.710  25.420  38.490  1.00  0.00           H
ATOM    259  HB2 ASP A 599      38.050  24.750  38.010  1.00  0.00           H
ATOM    260  CG  ASP A 599      38.740  26.360  36.770  1.00  0.00           C
ATOM    261  OD1 ASP A 599      38.600  26.250  35.530  1.00  0.00           O
ATOM    262  OD2 ASP A 599      38.520  27.420  37.430  1.00  0.00           O
ATOM    263  C   ASP A 599      40.610  23.110  37.650  1.00  0.00           C
ATOM    264  O   ASP A 599      41.790  23.400  37.850  1.00  0.00           O
ATOM    265  N   PHE A 600      40.070  21.990  38.260  1.00  0.00           N
ATOM    266  HN  PHE A 600      39.100  21.810  38.310  1.00  0.00           H
ATOM    267  CA  PHE A 600      40.930  21.020  38.940  1.00  0.00           C
ATOM    268  HA  PHE A 600      41.470  21.400  39.790  1.00  0.00           H
ATOM    269  CB  PHE A 600      39.980  19.860  39.400  1.00  0.00           C
ATOM    270  HB1 PHE A 600      40.480  19.020  39.920  1.00  0.00           H
ATOM    271  HB2 PHE A 600      39.300  19.550  38.580  1.00  0.00           H
ATOM    272  CG  PHE A 600      39.110  20.490  40.420  1.00  0.00           C
ATOM    273  CD1 PHE A 600      39.640  21.080  41.610  1.00  0.00           C
ATOM    274  HD1 PHE A 600      40.670  21.160  41.890  1.00  0.00           H
ATOM    275  CE1 PHE A 600      38.790  21.780  42.550  1.00  0.00           C
ATOM    276  HE1 PHE A 600      39.250  22.330  43.360  1.00  0.00           H
ATOM    277  CZ  PHE A 600      37.370  21.740  42.310  1.00  0.00           C
ATOM    278  HZ  PHE A 600      36.740  22.250  43.020  1.00  0.00           H
ATOM    279  CD2 PHE A 600      37.700  20.460  40.270  1.00  0.00           C
ATOM    280  HD2 PHE A 600      37.290  19.950  39.420  1.00  0.00           H
ATOM    281  CE2 PHE A 600      36.850  21.090  41.180  1.00  0.00           C
ATOM    282  HE2 PHE A 600      35.780  21.080  41.030  1.00  0.00           H
ATOM    283  C   PHE A 600      41.970  20.390  38.110  1.00  0.00           C
ATOM    284  O   PHE A 600      43.110  20.370  38.460  1.00  0.00           O
ATOM    285  N   LYS A 601      41.480  19.940  36.930  1.00  0.00           N
ATOM    286  HN  LYS A 601      40.510  20.140  36.780  1.00  0.00           H
ATOM    287  CA  LYS A 601      42.180  19.290  35.860  1.00  0.00           C
ATOM    288  HA  LYS A 601      42.830  18.540  36.280  1.00  0.00           H
ATOM    289  CB  LYS A 601      41.080  18.680  34.870  1.00  0.00           C
ATOM    290  HB1 LYS A 601      40.230  19.390  34.870  1.00  0.00           H
ATOM    291  HB2 LYS A 601      40.600  17.940  35.540  1.00  0.00           H
ATOM    292  CG  LYS A 601      41.580  18.060  33.550  1.00  0.00           C
ATOM    293  HG1 LYS A 601      40.830  17.370  33.100  1.00  0.00           H
ATOM    294  HG2 LYS A 601      42.540  17.500  33.630  1.00  0.00           H
ATOM    295  CD  LYS A 601      41.810  19.160  32.430  1.00  0.00           C
ATOM    296  HD1 LYS A 601      42.180  18.580  31.560  1.00  0.00           H
ATOM    297  HD2 LYS A 601      42.570  19.910  32.730  1.00  0.00           H
ATOM    298  CE  LYS A 601      40.520  19.970  32.160  1.00  0.00           C
ATOM    299  HE1 LYS A 601      40.350  20.640  33.030  1.00  0.00           H
ATOM    300  HE2 LYS A 601      39.640  19.290  32.190  1.00  0.00           H
ATOM    301  NZ  LYS A 601      40.570  20.830  30.920  1.00  0.00           N
ATOM    302  HZ1 LYS A 601      41.250  21.550  31.240  1.00  0.00           H
ATOM    303  HZ2 LYS A 601      39.690  21.240  30.560  1.00  0.00           H
ATOM    304  HZ3 LYS A 601      40.970  20.180  30.220  1.00  0.00           H
ATOM    305  C   LYS A 601      43.200  20.250  35.230  1.00  0.00           C
ATOM    306  O   LYS A 601      44.370  19.870  34.980  1.00  0.00           O
ATOM    307  N   ASP A 602      42.730  21.580  35.170  1.00  0.00           N
ATOM    308  HN  ASP A 602      41.740  21.740  35.170  1.00  0.00           H
ATOM    309  CA  ASP A 602      43.470  22.620  34.470  1.00  0.00           C
ATOM    310  HA  ASP A 602      44.000  22.200  33.630  1.00  0.00           H
ATOM    311  CB  ASP A 602      42.520  23.740  34.070  1.00  0.00           C
ATOM    312  HB1 ASP A 602      43.080  24.620  33.690  1.00  0.00           H
ATOM    313  HB2 ASP A 602      41.820  23.980  34.890  1.00  0.00           H
ATOM    314  CG  ASP A 602      41.630  23.310  32.900  1.00  0.00           C
ATOM    315  OD1 ASP A 602      42.110  22.520  32.010  1.00  0.00           O
ATOM    316  OD2 ASP A 602      40.450  23.780  32.830  1.00  0.00           O
ATOM    317  C   ASP A 602      44.620  23.150  35.320  1.00  0.00           C
ATOM    318  O   ASP A 602      45.530  23.700  34.780  1.00  0.00           O
ATOM    319  N   ALA A 603      44.560  22.960  36.660  1.00  0.00           N
ATOM    320  HN  ALA A 603      43.810  22.530  37.150  1.00  0.00           H
ATOM    321  CA  ALA A 603      45.650  23.420  37.470  1.00  0.00           C
ATOM    322  HA  ALA A 603      46.210  24.220  37.020  1.00  0.00           H
ATOM    323  CB  ALA A 603      45.140  23.870  38.920  1.00  0.00           C
ATOM    324  HB1 ALA A 603      45.950  24.280  39.570  1.00  0.00           H
ATOM    325  HB2 ALA A 603      44.540  23.100  39.450  1.00  0.00           H
ATOM    326  HB3 ALA A 603      44.430  24.700  38.730  1.00  0.00           H
ATOM    327  C   ALA A 603      46.670  22.310  37.700  1.00  0.00           C
ATOM    328  O   ALA A 603      47.650  22.480  38.400  1.00  0.00           O
ATOM    329  N   LEU A 604      46.540  21.180  37.130  1.00  0.00           N
ATOM    330  HN  LEU A 604      45.700  20.940  36.640  1.00  0.00           H
ATOM    331  CA  LEU A 604      47.460  20.030  37.360  1.00  0.00           C
ATOM    332  HA  LEU A 604      47.900  20.060  38.340  1.00  0.00           H
ATOM    333  CB  LEU A 604      46.850  18.610  37.360  1.00  0.00           C
ATOM    334  HB1 LEU A 604      47.660  17.850  37.260  1.00  0.00           H
ATOM    335  HB2 LEU A 604      46.330  18.500  36.390  1.00  0.00           H
ATOM    336  CG  LEU A 604      45.850  18.320  38.440  1.00  0.00           C
ATOM    337  HG  LEU A 604      45.090  19.140  38.430  1.00  0.00           H
ATOM    338  CD1 LEU A 604      44.970  17.050  38.080  1.00  0.00           C
ATOM    339 HD11 LEU A 604      44.770  17.010  36.980  1.00  0.00           H
ATOM    340 HD12 LEU A 604      43.970  17.150  38.570  1.00  0.00           H
ATOM    341 HD13 LEU A 604      45.540  16.140  38.320  1.00  0.00           H
ATOM    342  CD2 LEU A 604      46.490  18.140  39.850  1.00  0.00           C
ATOM    343 HD21 LEU A 604      45.680  17.890  40.570  1.00  0.00           H
ATOM    344 HD22 LEU A 604      47.090  19.030  40.170  1.00  0.00           H
ATOM    345 HD23 LEU A 604      47.300  17.390  39.790  1.00  0.00           H
ATOM    346  C   LEU A 604      48.570  20.110  36.400  1.00  0.00           C
ATOM    347  O   LEU A 604      48.510  19.670  35.250  1.00  0.00           O
ATOM    348  N   SER A 605      49.580  20.870  36.730  1.00  0.00           N
ATOM    349  HN  SER A 605      49.440  21.340  37.600  1.00  0.00           H
ATOM    350  CA  SER A 605      50.610  21.310  35.830  1.00  0.00           C
ATOM    351  HA  SER A 605      51.020  20.410  35.380  1.00  0.00           H
ATOM    352  CB  SER A 605      50.080  22.320  34.840  1.00  0.00           C
ATOM    353  HB1 SER A 605      49.140  22.760  35.230  1.00  0.00           H
ATOM    354  HB2 SER A 605      49.760  21.720  33.970  1.00  0.00           H
ATOM    355  OG  SER A 605      50.930  23.430  34.370  1.00  0.00           O
ATOM    356  HG1 SER A 605      51.680  23.000  33.940  1.00  0.00           H
ATOM    357  C   SER A 605      51.790  21.820  36.620  1.00  0.00           C
ATOM    358  O   SER A 605      51.650  22.340  37.690  1.00  0.00           O
ATOM    359  N   LEU A 606      52.980  21.670  36.060  1.00  0.00           N
ATOM    360  HN  LEU A 606      53.130  21.130  35.240  1.00  0.00           H
ATOM    361  CA  LEU A 606      54.260  22.060  36.780  1.00  0.00           C
ATOM    362  HA  LEU A 606      54.080  21.780  37.820  1.00  0.00           H
ATOM    363  CB  LEU A 606      55.570  21.470  36.180  1.00  0.00           C
ATOM    364  HB1 LEU A 606      56.390  21.740  36.890  1.00  0.00           H
ATOM    365  HB2 LEU A 606      55.670  21.950  35.180  1.00  0.00           H
ATOM    366  CG  LEU A 606      55.560  19.910  35.980  1.00  0.00           C
ATOM    367  HG  LEU A 606      54.760  19.710  35.230  1.00  0.00           H
ATOM    368  CD1 LEU A 606      56.850  19.400  35.320  1.00  0.00           C
ATOM    369 HD11 LEU A 606      57.870  19.630  35.710  1.00  0.00           H
ATOM    370 HD12 LEU A 606      56.840  19.670  34.240  1.00  0.00           H
ATOM    371 HD13 LEU A 606      56.740  18.290  35.380  1.00  0.00           H
ATOM    372  CD2 LEU A 606      55.200  19.190  37.330  1.00  0.00           C
ATOM    373 HD21 LEU A 606      55.010  18.100  37.260  1.00  0.00           H
ATOM    374 HD22 LEU A 606      54.210  19.580  37.660  1.00  0.00           H
ATOM    375 HD23 LEU A 606      55.830  19.370  38.220  1.00  0.00           H
ATOM    376  C   LEU A 606      54.460  23.580  36.850  1.00  0.00           C
ATOM    377  O   LEU A 606      54.930  24.110  37.910  1.00  0.00           O
ATOM    378  N   GLN A 607      54.080  24.300  35.770  1.00  0.00           N
ATOM    379  HN  GLN A 607      53.830  23.810  34.930  1.00  0.00           H
ATOM    380  CA  GLN A 607      53.910  25.700  35.790  1.00  0.00           C
ATOM    381  HA  GLN A 607      54.880  26.150  35.940  1.00  0.00           H
ATOM    382  CB  GLN A 607      53.380  26.280  34.420  1.00  0.00           C
ATOM    383  HB1 GLN A 607      52.520  25.660  34.130  1.00  0.00           H
ATOM    384  HB2 GLN A 607      54.180  26.020  33.700  1.00  0.00           H
ATOM    385  CG  GLN A 607      53.210  27.830  34.350  1.00  0.00           C
ATOM    386  HG1 GLN A 607      54.070  28.380  34.800  1.00  0.00           H
ATOM    387  HG2 GLN A 607      52.380  28.210  34.970  1.00  0.00           H
ATOM    388  CD  GLN A 607      53.100  28.330  32.880  1.00  0.00           C
ATOM    389  OE1 GLN A 607      52.650  27.610  32.030  1.00  0.00           O
ATOM    390  NE2 GLN A 607      53.570  29.610  32.730  1.00  0.00           N
ATOM    391 HE21 GLN A 607      53.460  30.110  31.870  1.00  0.00           H
ATOM    392 HE22 GLN A 607      53.680  30.190  33.540  1.00  0.00           H
ATOM    393  C   GLN A 607      52.940  26.160  36.930  1.00  0.00           C
ATOM    394  O   GLN A 607      53.210  27.120  37.660  1.00  0.00           O
ATOM    395  N   CYS A 608      51.770  25.440  37.070  1.00  0.00           N
ATOM    396  HN  CYS A 608      51.580  24.690  36.420  1.00  0.00           H
ATOM    397  CA  CYS A 608      50.770  25.760  38.070  1.00  0.00           C
ATOM    398  HA  CYS A 608      50.540  26.820  37.950  1.00  0.00           H
ATOM    399  CB  CYS A 608      49.520  24.940  37.860  1.00  0.00           C
ATOM    400  HB1 CYS A 608      48.820  25.240  38.660  1.00  0.00           H
ATOM    401  HB2 CYS A 608      49.690  23.850  37.980  1.00  0.00           H
ATOM    402  SG  CYS A 608      48.750  25.440  36.230  1.00  0.00           S
ATOM    403  HG1 CYS A 608      48.170  26.550  36.680  1.00  0.00           H
ATOM    404  C   CYS A 608      51.340  25.650  39.470  1.00  0.00           C
ATOM    405  O   CYS A 608      51.300  26.620  40.280  1.00  0.00           O
ATOM    406  N   LEU A 609      51.990  24.590  39.780  1.00  0.00           N
ATOM    407  HN  LEU A 609      52.200  23.850  39.140  1.00  0.00           H
ATOM    408  CA  LEU A 609      52.680  24.230  41.010  1.00  0.00           C
ATOM    409  HA  LEU A 609      51.910  24.350  41.750  1.00  0.00           H
ATOM    410  CB  LEU A 609      53.310  22.810  40.710  1.00  0.00           C
ATOM    411  HB1 LEU A 609      53.840  23.060  39.770  1.00  0.00           H
ATOM    412  HB2 LEU A 609      52.490  22.110  40.440  1.00  0.00           H
ATOM    413  CG  LEU A 609      54.190  22.100  41.700  1.00  0.00           C
ATOM    414  HG  LEU A 609      55.050  22.750  42.000  1.00  0.00           H
ATOM    415  CD1 LEU A 609      53.310  21.730  42.920  1.00  0.00           C
ATOM    416 HD11 LEU A 609      52.270  21.400  42.720  1.00  0.00           H
ATOM    417 HD12 LEU A 609      53.170  22.690  43.480  1.00  0.00           H
ATOM    418 HD13 LEU A 609      53.810  21.000  43.600  1.00  0.00           H
ATOM    419  CD2 LEU A 609      54.720  20.840  41.040  1.00  0.00           C
ATOM    420 HD21 LEU A 609      55.430  21.220  40.280  1.00  0.00           H
ATOM    421 HD22 LEU A 609      53.930  20.290  40.510  1.00  0.00           H
ATOM    422 HD23 LEU A 609      55.240  20.170  41.770  1.00  0.00           H
ATOM    423  C   LEU A 609      53.740  25.220  41.600  1.00  0.00           C
ATOM    424  O   LEU A 609      53.710  25.660  42.770  1.00  0.00           O
ATOM    425  N   ALA A 610      54.730  25.600  40.730  1.00  0.00           N
ATOM    426  HN  ALA A 610      54.700  25.110  39.870  1.00  0.00           H
ATOM    427  CA  ALA A 610      55.690  26.720  40.840  1.00  0.00           C
ATOM    428  HA  ALA A 610      56.300  26.510  41.700  1.00  0.00           H
ATOM    429  CB  ALA A 610      56.560  26.850  39.570  1.00  0.00           C
ATOM    430  HB1 ALA A 610      55.920  27.090  38.700  1.00  0.00           H
ATOM    431  HB2 ALA A 610      56.910  25.820  39.350  1.00  0.00           H
ATOM    432  HB3 ALA A 610      57.320  27.660  39.710  1.00  0.00           H
ATOM    433  C   ALA A 610      55.050  28.050  41.110  1.00  0.00           C
ATOM    434  O   ALA A 610      55.490  28.740  42.040  1.00  0.00           O
ATOM    435  N   SER A 611      53.900  28.350  40.460  1.00  0.00           N
ATOM    436  HN  SER A 611      53.680  27.640  39.780  1.00  0.00           H
ATOM    437  CA  SER A 611      53.050  29.560  40.520  1.00  0.00           C
ATOM    438  HA  SER A 611      53.680  30.440  40.450  1.00  0.00           H
ATOM    439  CB  SER A 611      51.830  29.610  39.510  1.00  0.00           C
ATOM    440  HB1 SER A 611      51.300  30.600  39.520  1.00  0.00           H
ATOM    441  HB2 SER A 611      51.040  28.880  39.780  1.00  0.00           H
ATOM    442  OG  SER A 611      52.130  29.460  38.120  1.00  0.00           O
ATOM    443  HG1 SER A 611      52.440  28.580  37.890  1.00  0.00           H
ATOM    444  C   SER A 611      52.380  29.790  41.890  1.00  0.00           C
ATOM    445  O   SER A 611      52.320  30.940  42.330  1.00  0.00           O
ATOM    446  N   ILE A 612      51.980  28.710  42.540  1.00  0.00           N
ATOM    447  HN  ILE A 612      52.150  27.820  42.120  1.00  0.00           H
ATOM    448  CA  ILE A 612      51.300  28.690  43.800  1.00  0.00           C
ATOM    449  HA  ILE A 612      50.490  29.400  43.880  1.00  0.00           H
ATOM    450  CB  ILE A 612      50.900  27.200  44.080  1.00  0.00           C
ATOM    451  HB  ILE A 612      51.770  26.520  43.900  1.00  0.00           H
ATOM    452  CG2 ILE A 612      50.640  26.940  45.630  1.00  0.00           C
ATOM    453 HG21 ILE A 612      51.540  26.720  46.240  1.00  0.00           H
ATOM    454 HG22 ILE A 612      50.010  26.030  45.650  1.00  0.00           H
ATOM    455 HG23 ILE A 612      50.020  27.720  46.110  1.00  0.00           H
ATOM    456  CG1 ILE A 612      49.740  26.910  43.040  1.00  0.00           C
ATOM    457 HG11 ILE A 612      49.980  27.240  42.010  1.00  0.00           H
ATOM    458 HG12 ILE A 612      48.860  27.510  43.370  1.00  0.00           H
ATOM    459  CD  ILE A 612      49.340  25.430  43.120  1.00  0.00           C
ATOM    460  HD1 ILE A 612      50.190  24.720  43.080  1.00  0.00           H
ATOM    461  HD2 ILE A 612      48.550  25.200  42.370  1.00  0.00           H
ATOM    462  HD3 ILE A 612      48.890  25.170  44.100  1.00  0.00           H
ATOM    463  C   ILE A 612      52.290  29.050  44.940  1.00  0.00           C
ATOM    464  O   ILE A 612      52.080  29.930  45.820  1.00  0.00           O
ATOM    465  N   LEU A 613      53.560  28.620  44.770  1.00  0.00           N
ATOM    466  HN  LEU A 613      53.740  28.000  44.000  1.00  0.00           H
ATOM    467  CA  LEU A 613      54.680  28.930  45.690  1.00  0.00           C
ATOM    468  HA  LEU A 613      54.280  28.990  46.690  1.00  0.00           H
ATOM    469  CB  LEU A 613      55.760  27.820  45.590  1.00  0.00           C
ATOM    470  HB1 LEU A 613      56.550  27.880  46.370  1.00  0.00           H
ATOM    471  HB2 LEU A 613      56.190  27.880  44.570  1.00  0.00           H
ATOM    472  CG  LEU A 613      55.220  26.350  45.770  1.00  0.00           C
ATOM    473  HG  LEU A 613      54.430  26.090  45.020  1.00  0.00           H
ATOM    474  CD1 LEU A 613      56.330  25.290  45.530  1.00  0.00           C
ATOM    475 HD11 LEU A 613      57.120  25.350  46.300  1.00  0.00           H
ATOM    476 HD12 LEU A 613      56.920  25.600  44.630  1.00  0.00           H
ATOM    477 HD13 LEU A 613      55.840  24.300  45.410  1.00  0.00           H
ATOM    478  CD2 LEU A 613      54.610  26.170  47.170  1.00  0.00           C
ATOM    479 HD21 LEU A 613      53.520  26.190  46.940  1.00  0.00           H
ATOM    480 HD22 LEU A 613      54.980  27.010  47.790  1.00  0.00           H
ATOM    481 HD23 LEU A 613      54.870  25.160  47.550  1.00  0.00           H
ATOM    482  C   LEU A 613      55.340  30.270  45.430  1.00  0.00           C
ATOM    483  O   LEU A 613      55.640  31.020  46.420  1.00  0.00           O
ATOM    484  N   PHE A 614      55.550  30.610  44.170  1.00  0.00           N
ATOM    485  HN  PHE A 614      55.310  29.980  43.430  1.00  0.00           H
ATOM    486  CA  PHE A 614      56.050  31.870  43.850  1.00  0.00           C
ATOM    487  HA  PHE A 614      56.960  31.990  44.430  1.00  0.00           H
ATOM    488  CB  PHE A 614      56.390  32.020  42.260  1.00  0.00           C
ATOM    489  HB1 PHE A 614      55.480  31.830  41.660  1.00  0.00           H
ATOM    490  HB2 PHE A 614      57.150  31.240  42.000  1.00  0.00           H
ATOM    491  CG  PHE A 614      56.930  33.400  41.980  1.00  0.00           C
ATOM    492  CD1 PHE A 614      58.210  33.700  42.420  1.00  0.00           C
ATOM    493  HD1 PHE A 614      58.940  32.960  42.710  1.00  0.00           H
ATOM    494  CE1 PHE A 614      58.550  35.040  42.640  1.00  0.00           C
ATOM    495  HE1 PHE A 614      59.460  35.300  43.160  1.00  0.00           H
ATOM    496  CZ  PHE A 614      57.630  36.060  42.140  1.00  0.00           C
ATOM    497  HZ  PHE A 614      57.830  37.080  42.410  1.00  0.00           H
ATOM    498  CD2 PHE A 614      56.060  34.390  41.540  1.00  0.00           C
ATOM    499  HD2 PHE A 614      55.110  34.130  41.100  1.00  0.00           H
ATOM    500  CE2 PHE A 614      56.420  35.760  41.620  1.00  0.00           C
ATOM    501  HE2 PHE A 614      55.780  36.550  41.260  1.00  0.00           H
ATOM    502  C   PHE A 614      55.200  33.060  44.340  1.00  0.00           C
ATOM    503  O   PHE A 614      55.730  33.980  44.970  1.00  0.00           O
ATOM    504  N   LEU A 615      53.810  32.980  44.200  1.00  0.00           N
ATOM    505  HN  LEU A 615      53.420  32.190  43.750  1.00  0.00           H
ATOM    506  CA  LEU A 615      52.950  34.090  44.520  1.00  0.00           C
ATOM    507  HA  LEU A 615      53.460  35.020  44.330  1.00  0.00           H
ATOM    508  CB  LEU A 615      51.590  34.050  43.760  1.00  0.00           C
ATOM    509  HB1 LEU A 615      50.830  34.400  44.500  1.00  0.00           H
ATOM    510  HB2 LEU A 615      51.390  33.020  43.440  1.00  0.00           H
ATOM    511  CG  LEU A 615      51.450  34.930  42.510  1.00  0.00           C
ATOM    512  HG  LEU A 615      50.510  34.550  42.060  1.00  0.00           H
ATOM    513  CD1 LEU A 615      51.320  36.450  42.770  1.00  0.00           C
ATOM    514 HD11 LEU A 615      50.630  36.690  43.610  1.00  0.00           H
ATOM    515 HD12 LEU A 615      50.930  36.870  41.820  1.00  0.00           H
ATOM    516 HD13 LEU A 615      52.310  36.890  43.030  1.00  0.00           H
ATOM    517  CD2 LEU A 615      52.540  34.760  41.400  1.00  0.00           C
ATOM    518 HD21 LEU A 615      53.490  35.120  41.850  1.00  0.00           H
ATOM    519 HD22 LEU A 615      52.400  35.420  40.520  1.00  0.00           H
ATOM    520 HD23 LEU A 615      52.690  33.700  41.090  1.00  0.00           H
ATOM    521  C   LEU A 615      52.730  34.050  46.040  1.00  0.00           C
ATOM    522  O   LEU A 615      52.420  35.080  46.700  1.00  0.00           O
ATOM    523  N   TYR A 616      52.870  32.850  46.650  1.00  0.00           N
ATOM    524  HN  TYR A 616      52.810  31.940  46.270  1.00  0.00           H
ATOM    525  CA  TYR A 616      52.910  32.860  48.140  1.00  0.00           C
ATOM    526  HA  TYR A 616      52.000  33.300  48.520  1.00  0.00           H
ATOM    527  CB  TYR A 616      52.940  31.380  48.590  1.00  0.00           C
ATOM    528  HB1 TYR A 616      53.760  30.890  48.020  1.00  0.00           H
ATOM    529  HB2 TYR A 616      52.040  30.790  48.340  1.00  0.00           H
ATOM    530  CG  TYR A 616      53.110  31.210  50.090  1.00  0.00           C
ATOM    531  CD1 TYR A 616      54.120  30.300  50.540  1.00  0.00           C
ATOM    532  HD1 TYR A 616      54.670  29.750  49.780  1.00  0.00           H
ATOM    533  CE1 TYR A 616      54.540  30.300  51.910  1.00  0.00           C
ATOM    534  HE1 TYR A 616      55.320  29.670  52.300  1.00  0.00           H
ATOM    535  CZ  TYR A 616      53.780  31.030  52.790  1.00  0.00           C
ATOM    536  OH  TYR A 616      54.120  30.880  54.180  1.00  0.00           O
ATOM    537  HH  TYR A 616      53.430  31.250  54.730  1.00  0.00           H
ATOM    538  CD2 TYR A 616      52.250  31.740  51.040  1.00  0.00           C
ATOM    539  HD2 TYR A 616      51.360  32.240  50.690  1.00  0.00           H
ATOM    540  CE2 TYR A 616      52.590  31.690  52.340  1.00  0.00           C
ATOM    541  HE2 TYR A 616      51.930  32.240  53.000  1.00  0.00           H
ATOM    542  C   TYR A 616      54.160  33.600  48.660  1.00  0.00           C
ATOM    543  O   TYR A 616      54.090  34.430  49.590  1.00  0.00           O
ATOM    544  N   CYS A 617      55.380  33.430  48.000  1.00  0.00           N
ATOM    545  HN  CYS A 617      55.580  32.810  47.250  1.00  0.00           H
ATOM    546  CA  CYS A 617      56.550  34.060  48.470  1.00  0.00           C
ATOM    547  HA  CYS A 617      56.590  33.960  49.550  1.00  0.00           H
ATOM    548  CB  CYS A 617      57.860  33.400  47.930  1.00  0.00           C
ATOM    549  HB1 CYS A 617      58.750  34.020  48.200  1.00  0.00           H
ATOM    550  HB2 CYS A 617      57.880  33.500  46.820  1.00  0.00           H
ATOM    551  SG  CYS A 617      57.980  31.730  48.670  1.00  0.00           S
ATOM    552  HG1 CYS A 617      56.790  31.910  49.220  1.00  0.00           H
ATOM    553  C   CYS A 617      56.540  35.570  48.190  1.00  0.00           C
ATOM    554  O   CYS A 617      56.920  36.390  49.010  1.00  0.00           O
ATOM    555  N   ALA A 618      56.060  35.970  46.960  1.00  0.00           N
ATOM    556  HN  ALA A 618      55.800  35.340  46.220  1.00  0.00           H
ATOM    557  CA  ALA A 618      55.860  37.440  46.600  1.00  0.00           C
ATOM    558  HA  ALA A 618      56.810  37.910  46.820  1.00  0.00           H
ATOM    559  CB  ALA A 618      55.410  37.640  45.190  1.00  0.00           C
ATOM    560  HB1 ALA A 618      56.290  37.520  44.520  1.00  0.00           H
ATOM    561  HB2 ALA A 618      55.100  38.690  44.990  1.00  0.00           H
ATOM    562  HB3 ALA A 618      54.610  37.010  44.750  1.00  0.00           H
ATOM    563  C   ALA A 618      54.850  38.180  47.530  1.00  0.00           C
ATOM    564  O   ALA A 618      55.030  39.310  47.940  1.00  0.00           O
ATOM    565  N   CYS A 619      53.690  37.510  47.850  1.00  0.00           N
ATOM    566  HN  CYS A 619      53.410  36.610  47.500  1.00  0.00           H
ATOM    567  CA  CYS A 619      52.690  38.070  48.750  1.00  0.00           C
ATOM    568  HA  CYS A 619      52.560  39.110  48.460  1.00  0.00           H
ATOM    569  CB  CYS A 619      51.340  37.260  48.530  1.00  0.00           C
ATOM    570  HB1 CYS A 619      50.520  37.330  49.280  1.00  0.00           H
ATOM    571  HB2 CYS A 619      51.650  36.200  48.440  1.00  0.00           H
ATOM    572  SG  CYS A 619      50.330  37.850  47.010  1.00  0.00           S
ATOM    573  HG1 CYS A 619      49.600  36.750  46.900  1.00  0.00           H
ATOM    574  C   CYS A 619      52.990  38.160  50.220  1.00  0.00           C
ATOM    575  O   CYS A 619      52.560  39.160  50.790  1.00  0.00           O
ATOM    576  N   MET A 620      53.590  37.140  50.930  1.00  0.00           N
ATOM    577  HN  MET A 620      53.820  36.260  50.490  1.00  0.00           H
ATOM    578  CA  MET A 620      53.830  37.250  52.380  1.00  0.00           C
ATOM    579  HA  MET A 620      52.890  36.870  52.750  1.00  0.00           H
ATOM    580  CB  MET A 620      54.860  36.150  52.830  1.00  0.00           C
ATOM    581  HB1 MET A 620      55.320  36.420  53.800  1.00  0.00           H
ATOM    582  HB2 MET A 620      55.740  36.180  52.150  1.00  0.00           H
ATOM    583  CG  MET A 620      54.270  34.740  52.900  1.00  0.00           C
ATOM    584  HG1 MET A 620      55.040  33.950  52.990  1.00  0.00           H
ATOM    585  HG2 MET A 620      53.790  34.460  51.940  1.00  0.00           H
ATOM    586  SD  MET A 620      52.870  34.630  54.100  1.00  0.00           S
ATOM    587  CE  MET A 620      53.690  34.630  55.620  1.00  0.00           C
ATOM    588  HE1 MET A 620      54.600  34.000  55.620  1.00  0.00           H
ATOM    589  HE2 MET A 620      53.050  34.280  56.470  1.00  0.00           H
ATOM    590  HE3 MET A 620      54.070  35.660  55.810  1.00  0.00           H
ATOM    591  C   MET A 620      54.230  38.630  53.010  1.00  0.00           C
ATOM    592  O   MET A 620      53.560  39.190  53.830  1.00  0.00           O
ATOM    593  N   SER A 621      55.420  39.150  52.530  1.00  0.00           N
ATOM    594  HN  SER A 621      56.030  38.680  51.900  1.00  0.00           H
ATOM    595  CA  SER A 621      55.990  40.340  53.100  1.00  0.00           C
ATOM    596  HA  SER A 621      56.030  40.220  54.170  1.00  0.00           H
ATOM    597  CB  SER A 621      57.510  40.590  52.910  1.00  0.00           C
ATOM    598  HB1 SER A 621      57.830  40.390  51.860  1.00  0.00           H
ATOM    599  HB2 SER A 621      58.010  39.730  53.400  1.00  0.00           H
ATOM    600  OG  SER A 621      58.010  41.820  53.490  1.00  0.00           O
ATOM    601  HG1 SER A 621      57.650  41.970  54.370  1.00  0.00           H
ATOM    602  C   SER A 621      55.160  41.630  52.950  1.00  0.00           C
ATOM    603  O   SER A 621      55.030  42.220  54.010  1.00  0.00           O
ATOM    604  N   PRO A 622      54.510  42.070  51.850  1.00  0.00           N
ATOM    605  CD  PRO A 622      54.990  41.610  50.560  1.00  0.00           C
ATOM    606  HD1 PRO A 622      54.740  40.540  50.420  1.00  0.00           H
ATOM    607  HD2 PRO A 622      56.050  41.870  50.390  1.00  0.00           H
ATOM    608  CA  PRO A 622      53.410  42.980  51.800  1.00  0.00           C
ATOM    609  HA  PRO A 622      53.830  43.950  52.010  1.00  0.00           H
ATOM    610  CB  PRO A 622      52.910  42.840  50.310  1.00  0.00           C
ATOM    611  HB1 PRO A 622      52.520  43.810  49.960  1.00  0.00           H
ATOM    612  HB2 PRO A 622      52.150  42.040  50.310  1.00  0.00           H
ATOM    613  CG  PRO A 622      54.140  42.410  49.520  1.00  0.00           C
ATOM    614  HG1 PRO A 622      53.830  41.850  48.620  1.00  0.00           H
ATOM    615  HG2 PRO A 622      54.810  43.290  49.370  1.00  0.00           H
ATOM    616  C   PRO A 622      52.330  42.820  52.890  1.00  0.00           C
ATOM    617  O   PRO A 622      52.060  43.790  53.620  1.00  0.00           O
ATOM    618  N   VAL A 623      51.720  41.560  52.960  1.00  0.00           N
ATOM    619  HN  VAL A 623      51.920  40.770  52.380  1.00  0.00           H
ATOM    620  CA  VAL A 623      50.590  41.290  53.830  1.00  0.00           C
ATOM    621  HA  VAL A 623      49.970  42.170  53.760  1.00  0.00           H
ATOM    622  CB  VAL A 623      49.700  40.100  53.450  1.00  0.00           C
ATOM    623  HB  VAL A 623      50.310  39.170  53.470  1.00  0.00           H
ATOM    624  CG1 VAL A 623      48.570  39.880  54.480  1.00  0.00           C
ATOM    625 HG11 VAL A 623      48.040  40.830  54.670  1.00  0.00           H
ATOM    626 HG12 VAL A 623      48.990  39.470  55.430  1.00  0.00           H
ATOM    627 HG13 VAL A 623      47.810  39.200  54.050  1.00  0.00           H
ATOM    628  CG2 VAL A 623      49.130  40.410  52.070  1.00  0.00           C
ATOM    629 HG21 VAL A 623      49.920  40.480  51.300  1.00  0.00           H
ATOM    630 HG22 VAL A 623      48.560  41.360  52.020  1.00  0.00           H
ATOM    631 HG23 VAL A 623      48.530  39.570  51.660  1.00  0.00           H
ATOM    632  C   VAL A 623      50.940  41.370  55.290  1.00  0.00           C
ATOM    633  O   VAL A 623      50.210  41.920  56.100  1.00  0.00           O
ATOM    634  N   ILE A 624      52.080  40.850  55.600  1.00  0.00           N
ATOM    635  HN  ILE A 624      52.510  40.360  54.850  1.00  0.00           H
ATOM    636  CA  ILE A 624      52.850  41.090  56.820  1.00  0.00           C
ATOM    637  HA  ILE A 624      52.200  40.770  57.620  1.00  0.00           H
ATOM    638  CB  ILE A 624      54.060  40.180  56.920  1.00  0.00           C
ATOM    639  HB  ILE A 624      54.620  40.260  55.970  1.00  0.00           H
ATOM    640  CG2 ILE A 624      55.090  40.610  57.990  1.00  0.00           C
ATOM    641 HG21 ILE A 624      54.500  40.750  58.920  1.00  0.00           H
ATOM    642 HG22 ILE A 624      55.560  41.600  57.810  1.00  0.00           H
ATOM    643 HG23 ILE A 624      55.940  39.900  58.080  1.00  0.00           H
ATOM    644  CG1 ILE A 624      53.730  38.620  57.120  1.00  0.00           C
ATOM    645 HG11 ILE A 624      54.740  38.180  57.060  1.00  0.00           H
ATOM    646 HG12 ILE A 624      53.400  38.210  56.140  1.00  0.00           H
ATOM    647  CD  ILE A 624      52.940  38.230  58.380  1.00  0.00           C
ATOM    648  HD1 ILE A 624      53.390  38.860  59.170  1.00  0.00           H
ATOM    649  HD2 ILE A 624      53.020  37.180  58.700  1.00  0.00           H
ATOM    650  HD3 ILE A 624      51.890  38.550  58.150  1.00  0.00           H
ATOM    651  C   ILE A 624      53.300  42.550  57.070  1.00  0.00           C
ATOM    652  O   ILE A 624      53.070  43.130  58.170  1.00  0.00           O
ATOM    653  N   THR A 625      53.780  43.300  56.090  1.00  0.00           N
ATOM    654  HN  THR A 625      53.910  42.830  55.230  1.00  0.00           H
ATOM    655  CA  THR A 625      54.250  44.700  56.220  1.00  0.00           C
ATOM    656  HA  THR A 625      54.800  44.640  57.140  1.00  0.00           H
ATOM    657  CB  THR A 625      55.120  45.250  55.100  1.00  0.00           C
ATOM    658  HB  THR A 625      54.510  45.290  54.160  1.00  0.00           H
ATOM    659  OG1 THR A 625      56.280  44.420  54.900  1.00  0.00           O
ATOM    660  HG1 THR A 625      56.040  43.590  54.480  1.00  0.00           H
ATOM    661  CG2 THR A 625      55.510  46.740  55.380  1.00  0.00           C
ATOM    662 HG21 THR A 625      55.860  46.870  56.430  1.00  0.00           H
ATOM    663 HG22 THR A 625      54.560  47.300  55.210  1.00  0.00           H
ATOM    664 HG23 THR A 625      56.250  47.130  54.660  1.00  0.00           H
ATOM    665  C   THR A 625      53.020  45.590  56.500  1.00  0.00           C
ATOM    666  O   THR A 625      52.990  46.480  57.340  1.00  0.00           O
ATOM    667  N   PHE A 626      51.880  45.360  55.810  1.00  0.00           N
ATOM    668  HN  PHE A 626      52.040  44.640  55.140  1.00  0.00           H
ATOM    669  CA  PHE A 626      50.590  45.950  55.930  1.00  0.00           C
ATOM    670  HA  PHE A 626      50.780  47.000  55.780  1.00  0.00           H
ATOM    671  CB  PHE A 626      49.610  45.540  54.750  1.00  0.00           C
ATOM    672  HB1 PHE A 626      49.890  44.470  54.580  1.00  0.00           H
ATOM    673  HB2 PHE A 626      49.810  46.010  53.770  1.00  0.00           H
ATOM    674  CG  PHE A 626      48.040  45.650  55.010  1.00  0.00           C
ATOM    675  CD1 PHE A 626      47.410  44.500  55.550  1.00  0.00           C
ATOM    676  HD1 PHE A 626      47.880  43.650  56.030  1.00  0.00           H
ATOM    677  CE1 PHE A 626      45.990  44.440  55.560  1.00  0.00           C
ATOM    678  HE1 PHE A 626      45.420  43.650  56.010  1.00  0.00           H
ATOM    679  CZ  PHE A 626      45.220  45.540  55.240  1.00  0.00           C
ATOM    680  HZ  PHE A 626      44.140  45.610  55.300  1.00  0.00           H
ATOM    681  CD2 PHE A 626      47.270  46.680  54.520  1.00  0.00           C
ATOM    682  HD2 PHE A 626      47.660  47.670  54.270  1.00  0.00           H
ATOM    683  CE2 PHE A 626      45.850  46.700  54.730  1.00  0.00           C
ATOM    684  HE2 PHE A 626      45.250  47.530  54.400  1.00  0.00           H
ATOM    685  C   PHE A 626      50.010  45.690  57.310  1.00  0.00           C
ATOM    686  O   PHE A 626      49.510  46.610  57.930  1.00  0.00           O
ATOM    687  N   GLY A 627      50.170  44.500  57.790  1.00  0.00           N
ATOM    688  HN  GLY A 627      50.550  43.810  57.170  1.00  0.00           H
ATOM    689  CA  GLY A 627      49.630  44.070  59.030  1.00  0.00           C
ATOM    690  HA1 GLY A 627      49.840  43.010  59.030  1.00  0.00           H
ATOM    691  HA2 GLY A 627      48.570  44.280  59.040  1.00  0.00           H
ATOM    692  C   GLY A 627      50.430  44.630  60.230  1.00  0.00           C
ATOM    693  O   GLY A 627      49.850  44.950  61.240  1.00  0.00           O
ATOM    694  N   GLY A 628      51.740  44.840  60.090  1.00  0.00           N
ATOM    695  HN  GLY A 628      52.170  44.380  59.310  1.00  0.00           H
ATOM    696  CA  GLY A 628      52.550  45.600  61.070  1.00  0.00           C
ATOM    697  HA1 GLY A 628      53.570  45.540  60.700  1.00  0.00           H
ATOM    698  HA2 GLY A 628      52.430  45.170  62.050  1.00  0.00           H
ATOM    699  C   GLY A 628      52.250  47.040  61.170  1.00  0.00           C
ATOM    700  O   GLY A 628      52.310  47.620  62.230  1.00  0.00           O
ATOM    701  N   LEU A 629      51.910  47.640  59.960  1.00  0.00           N
ATOM    702  HN  LEU A 629      51.930  47.030  59.170  1.00  0.00           H
ATOM    703  CA  LEU A 629      51.710  49.120  60.000  1.00  0.00           C
ATOM    704  HA  LEU A 629      52.370  49.600  60.720  1.00  0.00           H
ATOM    705  CB  LEU A 629      52.160  49.750  58.620  1.00  0.00           C
ATOM    706  HB1 LEU A 629      51.360  49.470  57.910  1.00  0.00           H
ATOM    707  HB2 LEU A 629      53.080  49.260  58.230  1.00  0.00           H
ATOM    708  CG  LEU A 629      52.310  51.270  58.470  1.00  0.00           C
ATOM    709  HG  LEU A 629      52.770  51.390  57.470  1.00  0.00           H
ATOM    710  CD1 LEU A 629      51.040  52.060  58.390  1.00  0.00           C
ATOM    711 HD11 LEU A 629      50.770  52.250  59.450  1.00  0.00           H
ATOM    712 HD12 LEU A 629      50.170  51.530  57.930  1.00  0.00           H
ATOM    713 HD13 LEU A 629      51.150  53.070  57.950  1.00  0.00           H
ATOM    714  CD2 LEU A 629      53.320  51.740  59.580  1.00  0.00           C
ATOM    715 HD21 LEU A 629      52.800  51.730  60.570  1.00  0.00           H
ATOM    716 HD22 LEU A 629      53.710  52.780  59.510  1.00  0.00           H
ATOM    717 HD23 LEU A 629      54.150  51.010  59.760  1.00  0.00           H
ATOM    718  C   LEU A 629      50.240  49.500  60.360  1.00  0.00           C
ATOM    719  O   LEU A 629      49.900  50.410  61.120  1.00  0.00           O
ATOM    720  N   LEU A 630      49.320  48.630  59.990  1.00  0.00           N
ATOM    721  HN  LEU A 630      49.560  47.900  59.350  1.00  0.00           H
ATOM    722  CA  LEU A 630      47.940  48.660  60.460  1.00  0.00           C
ATOM    723  HA  LEU A 630      47.530  49.650  60.240  1.00  0.00           H
ATOM    724  CB  LEU A 630      47.210  47.380  59.870  1.00  0.00           C
ATOM    725  HB1 LEU A 630      47.510  46.480  60.440  1.00  0.00           H
ATOM    726  HB2 LEU A 630      47.390  47.310  58.780  1.00  0.00           H
ATOM    727  CG  LEU A 630      45.660  47.350  60.130  1.00  0.00           C
ATOM    728  HG  LEU A 630      45.610  47.410  61.240  1.00  0.00           H
ATOM    729  CD1 LEU A 630      44.840  48.430  59.470  1.00  0.00           C
ATOM    730 HD11 LEU A 630      44.690  48.420  58.360  1.00  0.00           H
ATOM    731 HD12 LEU A 630      45.140  49.410  59.900  1.00  0.00           H
ATOM    732 HD13 LEU A 630      43.820  48.310  59.910  1.00  0.00           H
ATOM    733  CD2 LEU A 630      45.030  45.990  59.730  1.00  0.00           C
ATOM    734 HD21 LEU A 630      45.530  45.140  60.260  1.00  0.00           H
ATOM    735 HD22 LEU A 630      45.310  45.870  58.670  1.00  0.00           H
ATOM    736 HD23 LEU A 630      43.930  46.000  59.820  1.00  0.00           H
ATOM    737  C   LEU A 630      47.810  48.560  61.950  1.00  0.00           C
ATOM    738  O   LEU A 630      47.080  49.210  62.680  1.00  0.00           O
ATOM    739  N   GLY A 631      48.680  47.740  62.480  1.00  0.00           N
ATOM    740  HN  GLY A 631      49.400  47.330  61.910  1.00  0.00           H
ATOM    741  CA  GLY A 631      48.870  47.390  63.900  1.00  0.00           C
ATOM    742  HA1 GLY A 631      49.620  46.630  63.920  1.00  0.00           H
ATOM    743  HA2 GLY A 631      47.910  47.080  64.290  1.00  0.00           H
ATOM    744  C   GLY A 631      49.250  48.570  64.730  1.00  0.00           C
ATOM    745  O   GLY A 631      48.800  48.770  65.840  1.00  0.00           O
ATOM    746  N   GLU A 632      50.130  49.380  64.140  1.00  0.00           N
ATOM    747  HN  GLU A 632      50.450  49.140  63.230  1.00  0.00           H
ATOM    748  CA  GLU A 632      50.380  50.730  64.620  1.00  0.00           C
ATOM    749  HA  GLU A 632      50.380  50.710  65.690  1.00  0.00           H
ATOM    750  CB  GLU A 632      51.680  51.280  64.010  1.00  0.00           C
ATOM    751  HB1 GLU A 632      51.770  52.380  64.120  1.00  0.00           H
ATOM    752  HB2 GLU A 632      51.820  51.030  62.940  1.00  0.00           H
ATOM    753  CG  GLU A 632      53.020  50.790  64.710  1.00  0.00           C
ATOM    754  HG1 GLU A 632      53.940  51.110  64.170  1.00  0.00           H
ATOM    755  HG2 GLU A 632      53.120  49.680  64.690  1.00  0.00           H
ATOM    756  CD  GLU A 632      53.160  51.210  66.120  1.00  0.00           C
ATOM    757  OE1 GLU A 632      53.050  50.340  67.020  1.00  0.00           O
ATOM    758  OE2 GLU A 632      53.330  52.450  66.370  1.00  0.00           O
ATOM    759  C   GLU A 632      49.270  51.750  64.330  1.00  0.00           C
ATOM    760  O   GLU A 632      48.960  52.530  65.240  1.00  0.00           O
ATOM    761  N   ALA A 633      48.590  51.920  63.170  1.00  0.00           N
ATOM    762  HN  ALA A 633      48.920  51.440  62.370  1.00  0.00           H
ATOM    763  CA  ALA A 633      47.500  52.830  62.920  1.00  0.00           C
ATOM    764  HA  ALA A 633      47.670  53.890  62.790  1.00  0.00           H
ATOM    765  CB  ALA A 633      46.980  52.330  61.590  1.00  0.00           C
ATOM    766  HB1 ALA A 633      47.720  52.580  60.800  1.00  0.00           H
ATOM    767  HB2 ALA A 633      45.970  52.730  61.360  1.00  0.00           H
ATOM    768  HB3 ALA A 633      46.860  51.230  61.570  1.00  0.00           H
ATOM    769  C   ALA A 633      46.350  52.830  63.930  1.00  0.00           C
ATOM    770  O   ALA A 633      45.940  53.940  64.370  1.00  0.00           O
ATOM    771  N   THR A 634      45.860  51.650  64.320  1.00  0.00           N
ATOM    772  HN  THR A 634      46.280  50.820  63.980  1.00  0.00           H
ATOM    773  CA  THR A 634      44.650  51.430  64.960  1.00  0.00           C
ATOM    774  HA  THR A 634      43.950  52.210  64.720  1.00  0.00           H
ATOM    775  CB  THR A 634      44.040  50.090  64.510  1.00  0.00           C
ATOM    776  HB  THR A 634      43.040  49.910  64.980  1.00  0.00           H
ATOM    777  OG1 THR A 634      44.950  48.970  64.640  1.00  0.00           O
ATOM    778  HG1 THR A 634      45.660  49.080  64.010  1.00  0.00           H
ATOM    779  CG2 THR A 634      43.780  50.160  63.050  1.00  0.00           C
ATOM    780 HG21 THR A 634      44.680  50.160  62.400  1.00  0.00           H
ATOM    781 HG22 THR A 634      43.190  51.080  62.850  1.00  0.00           H
ATOM    782 HG23 THR A 634      43.150  49.310  62.750  1.00  0.00           H
ATOM    783  C   THR A 634      44.900  51.210  66.410  1.00  0.00           C
ATOM    784  O   THR A 634      44.020  50.910  67.200  1.00  0.00           O
ATOM    785  N   GLU A 635      46.170  51.400  66.780  1.00  0.00           N
ATOM    786  HN  GLU A 635      46.780  51.850  66.130  1.00  0.00           H
ATOM    787  CA  GLU A 635      46.840  51.100  68.060  1.00  0.00           C
ATOM    788  HA  GLU A 635      47.890  51.140  67.780  1.00  0.00           H
ATOM    789  CB  GLU A 635      46.670  52.210  69.080  1.00  0.00           C
ATOM    790  HB1 GLU A 635      47.260  51.940  69.990  1.00  0.00           H
ATOM    791  HB2 GLU A 635      45.620  52.480  69.310  1.00  0.00           H
ATOM    792  CG  GLU A 635      47.280  53.580  68.540  1.00  0.00           C
ATOM    793  HG1 GLU A 635      46.700  53.980  67.680  1.00  0.00           H
ATOM    794  HG2 GLU A 635      48.360  53.360  68.370  1.00  0.00           H
ATOM    795  CD  GLU A 635      47.280  54.750  69.620  1.00  0.00           C
ATOM    796  OE1 GLU A 635      46.190  55.160  70.130  1.00  0.00           O
ATOM    797  OE2 GLU A 635      48.400  55.170  70.050  1.00  0.00           O
ATOM    798  C   GLU A 635      46.580  49.690  68.670  1.00  0.00           C
ATOM    799  O   GLU A 635      46.150  49.530  69.800  1.00  0.00           O
ATOM    800  N   GLY A 636      46.880  48.670  67.890  1.00  0.00           N
ATOM    801  HN  GLY A 636      47.260  48.830  66.980  1.00  0.00           H
ATOM    802  CA  GLY A 636      46.790  47.290  68.410  1.00  0.00           C
ATOM    803  HA1 GLY A 636      47.230  47.260  69.400  1.00  0.00           H
ATOM    804  HA2 GLY A 636      47.280  46.640  67.700  1.00  0.00           H
ATOM    805  C   GLY A 636      45.440  46.640  68.450  1.00  0.00           C
ATOM    806  O   GLY A 636      45.210  45.780  69.340  1.00  0.00           O
ATOM    807  N   ARG A 637      44.520  47.000  67.470  1.00  0.00           N
ATOM    808  HN  ARG A 637      44.720  47.820  66.940  1.00  0.00           H
ATOM    809  CA  ARG A 637      43.200  46.430  67.530  1.00  0.00           C
ATOM    810  HA  ARG A 637      43.020  46.010  68.500  1.00  0.00           H
ATOM    811  CB  ARG A 637      42.080  47.450  67.320  1.00  0.00           C
ATOM    812  HB1 ARG A 637      41.110  46.970  67.120  1.00  0.00           H
ATOM    813  HB2 ARG A 637      42.430  48.170  66.550  1.00  0.00           H
ATOM    814  CG  ARG A 637      41.670  48.240  68.580  1.00  0.00           C
ATOM    815  HG1 ARG A 637      41.150  47.570  69.310  1.00  0.00           H
ATOM    816  HG2 ARG A 637      40.850  48.930  68.280  1.00  0.00           H
ATOM    817  CD  ARG A 637      42.790  48.890  69.270  1.00  0.00           C
ATOM    818  HD1 ARG A 637      43.460  49.440  68.590  1.00  0.00           H
ATOM    819  HD2 ARG A 637      43.340  48.150  69.890  1.00  0.00           H
ATOM    820  NE  ARG A 637      42.200  49.940  70.180  1.00  0.00           N
ATOM    821  HE  ARG A 637      41.210  50.000  70.290  1.00  0.00           H
ATOM    822  CZ  ARG A 637      42.800  50.600  71.160  1.00  0.00           C
ATOM    823  NH1 ARG A 637      42.080  51.320  71.950  1.00  0.00           N
ATOM    824 HH11 ARG A 637      41.110  51.230  71.710  1.00  0.00           H
ATOM    825 HH12 ARG A 637      42.560  51.880  72.620  1.00  0.00           H
ATOM    826  NH2 ARG A 637      44.080  50.640  71.260  1.00  0.00           N
ATOM    827 HH21 ARG A 637      44.650  50.240  70.550  1.00  0.00           H
ATOM    828 HH22 ARG A 637      44.670  50.860  72.050  1.00  0.00           H
ATOM    829  C   ARG A 637      43.080  45.350  66.430  1.00  0.00           C
ATOM    830  O   ARG A 637      42.440  44.290  66.740  1.00  0.00           O
ATOM    831  N   ILE A 638      43.730  45.390  65.250  1.00  0.00           N
ATOM    832  HN  ILE A 638      44.250  46.180  64.940  1.00  0.00           H
ATOM    833  CA  ILE A 638      43.890  44.310  64.260  1.00  0.00           C
ATOM    834  HA  ILE A 638      43.830  43.350  64.760  1.00  0.00           H
ATOM    835  CB  ILE A 638      42.870  44.400  63.130  1.00  0.00           C
ATOM    836  HB  ILE A 638      43.240  43.690  62.360  1.00  0.00           H
ATOM    837  CG2 ILE A 638      41.540  43.800  63.620  1.00  0.00           C
ATOM    838 HG21 ILE A 638      40.840  43.630  62.770  1.00  0.00           H
ATOM    839 HG22 ILE A 638      41.070  44.510  64.330  1.00  0.00           H
ATOM    840 HG23 ILE A 638      41.850  42.850  64.080  1.00  0.00           H
ATOM    841  CG1 ILE A 638      42.590  45.810  62.640  1.00  0.00           C
ATOM    842 HG11 ILE A 638      43.500  46.340  62.290  1.00  0.00           H
ATOM    843 HG12 ILE A 638      42.180  46.490  63.420  1.00  0.00           H
ATOM    844  CD  ILE A 638      41.650  45.840  61.410  1.00  0.00           C
ATOM    845  HD1 ILE A 638      40.660  45.500  61.770  1.00  0.00           H
ATOM    846  HD2 ILE A 638      42.070  45.140  60.650  1.00  0.00           H
ATOM    847  HD3 ILE A 638      41.470  46.830  60.980  1.00  0.00           H
ATOM    848  C   ILE A 638      45.280  44.440  63.790  1.00  0.00           C
ATOM    849  O   ILE A 638      45.850  45.510  63.880  1.00  0.00           O
ATOM    850  N   SER A 639      45.960  43.400  63.370  1.00  0.00           N
ATOM    851  HN  SER A 639      45.510  42.520  63.490  1.00  0.00           H
ATOM    852  CA  SER A 639      47.300  43.450  62.830  1.00  0.00           C
ATOM    853  HA  SER A 639      47.360  44.290  62.170  1.00  0.00           H
ATOM    854  CB  SER A 639      48.290  43.720  63.980  1.00  0.00           C
ATOM    855  HB1 SER A 639      48.120  43.040  64.840  1.00  0.00           H
ATOM    856  HB2 SER A 639      48.010  44.700  64.410  1.00  0.00           H
ATOM    857  OG  SER A 639      49.730  43.930  63.690  1.00  0.00           O
ATOM    858  HG1 SER A 639      49.820  44.480  62.910  1.00  0.00           H
ATOM    859  C   SER A 639      47.660  42.260  62.000  1.00  0.00           C
ATOM    860  O   SER A 639      46.830  41.700  61.310  1.00  0.00           O
ATOM    861  N   ALA A 640      48.930  41.760  61.980  1.00  0.00           N
ATOM    862  HN  ALA A 640      49.600  42.160  62.600  1.00  0.00           H
ATOM    863  CA  ALA A 640      49.610  40.890  61.040  1.00  0.00           C
ATOM    864  HA  ALA A 640      49.690  41.340  60.060  1.00  0.00           H
ATOM    865  CB  ALA A 640      51.080  40.600  61.560  1.00  0.00           C
ATOM    866  HB1 ALA A 640      51.660  41.540  61.540  1.00  0.00           H
ATOM    867  HB2 ALA A 640      51.580  39.890  60.860  1.00  0.00           H
ATOM    868  HB3 ALA A 640      51.220  40.160  62.580  1.00  0.00           H
ATOM    869  C   ALA A 640      49.050  39.490  60.870  1.00  0.00           C
ATOM    870  O   ALA A 640      48.930  38.990  59.750  1.00  0.00           O
ATOM    871  N   ILE A 641      48.590  38.740  61.940  1.00  0.00           N
ATOM    872  HN  ILE A 641      48.350  39.250  62.780  1.00  0.00           H
ATOM    873  CA  ILE A 641      48.060  37.380  61.840  1.00  0.00           C
ATOM    874  HA  ILE A 641      48.570  36.860  61.040  1.00  0.00           H
ATOM    875  CB  ILE A 641      48.250  36.580  63.100  1.00  0.00           C
ATOM    876  HB  ILE A 641      47.620  36.990  63.910  1.00  0.00           H
ATOM    877  CG2 ILE A 641      47.800  35.140  62.810  1.00  0.00           C
ATOM    878 HG21 ILE A 641      48.250  34.720  61.890  1.00  0.00           H
ATOM    879 HG22 ILE A 641      46.700  34.970  62.730  1.00  0.00           H
ATOM    880 HG23 ILE A 641      47.950  34.490  63.700  1.00  0.00           H
ATOM    881  CG1 ILE A 641      49.700  36.450  63.490  1.00  0.00           C
ATOM    882 HG11 ILE A 641      49.770  35.730  64.340  1.00  0.00           H
ATOM    883 HG12 ILE A 641      49.990  37.400  63.970  1.00  0.00           H
ATOM    884  CD  ILE A 641      50.540  36.080  62.280  1.00  0.00           C
ATOM    885  HD1 ILE A 641      50.480  36.860  61.500  1.00  0.00           H
ATOM    886  HD2 ILE A 641      50.270  35.130  61.750  1.00  0.00           H
ATOM    887  HD3 ILE A 641      51.610  35.920  62.520  1.00  0.00           H
ATOM    888  C   ILE A 641      46.670  37.320  61.360  1.00  0.00           C
ATOM    889  O   ILE A 641      46.290  36.570  60.480  1.00  0.00           O
ATOM    890  N   GLU A 642      45.840  38.150  61.920  1.00  0.00           N
ATOM    891  HN  GLU A 642      46.120  38.660  62.730  1.00  0.00           H
ATOM    892  CA  GLU A 642      44.560  38.620  61.360  1.00  0.00           C
ATOM    893  HA  GLU A 642      43.880  37.780  61.430  1.00  0.00           H
ATOM    894  CB  GLU A 642      44.020  39.750  62.210  1.00  0.00           C
ATOM    895  HB1 GLU A 642      43.040  40.060  61.790  1.00  0.00           H
ATOM    896  HB2 GLU A 642      44.660  40.660  62.150  1.00  0.00           H
ATOM    897  CG  GLU A 642      43.740  39.240  63.620  1.00  0.00           C
ATOM    898  HG1 GLU A 642      44.560  38.580  63.980  1.00  0.00           H
ATOM    899  HG2 GLU A 642      42.820  38.620  63.750  1.00  0.00           H
ATOM    900  CD  GLU A 642      43.750  40.390  64.650  1.00  0.00           C
ATOM    901  OE1 GLU A 642      42.750  40.470  65.430  1.00  0.00           O
ATOM    902  OE2 GLU A 642      44.710  41.130  64.630  1.00  0.00           O
ATOM    903  C   GLU A 642      44.540  39.020  59.860  1.00  0.00           C
ATOM    904  O   GLU A 642      43.700  38.630  59.090  1.00  0.00           O
ATOM    905  N   SER A 643      45.590  39.750  59.450  1.00  0.00           N
ATOM    906  HN  SER A 643      46.250  40.040  60.130  1.00  0.00           H
ATOM    907  CA  SER A 643      45.760  40.110  58.040  1.00  0.00           C
ATOM    908  HA  SER A 643      44.870  40.630  57.730  1.00  0.00           H
ATOM    909  CB  SER A 643      47.020  41.020  57.800  1.00  0.00           C
ATOM    910  HB1 SER A 643      47.010  41.210  56.700  1.00  0.00           H
ATOM    911  HB2 SER A 643      47.990  40.550  58.080  1.00  0.00           H
ATOM    912  OG  SER A 643      46.810  42.220  58.540  1.00  0.00           O
ATOM    913  HG1 SER A 643      46.810  42.020  59.480  1.00  0.00           H
ATOM    914  C   SER A 643      45.910  38.890  57.130  1.00  0.00           C
ATOM    915  O   SER A 643      45.390  38.870  55.940  1.00  0.00           O
ATOM    916  N   LEU A 644      46.790  37.910  57.520  1.00  0.00           N
ATOM    917  HN  LEU A 644      47.280  38.100  58.370  1.00  0.00           H
ATOM    918  CA  LEU A 644      47.010  36.680  56.780  1.00  0.00           C
ATOM    919  HA  LEU A 644      47.210  36.990  55.770  1.00  0.00           H
ATOM    920  CB  LEU A 644      48.150  35.730  57.410  1.00  0.00           C
ATOM    921  HB1 LEU A 644      48.050  34.700  57.010  1.00  0.00           H
ATOM    922  HB2 LEU A 644      48.020  35.650  58.520  1.00  0.00           H
ATOM    923  CG  LEU A 644      49.560  36.210  57.230  1.00  0.00           C
ATOM    924  HG  LEU A 644      49.580  37.290  57.490  1.00  0.00           H
ATOM    925  CD1 LEU A 644      50.530  35.490  58.200  1.00  0.00           C
ATOM    926 HD11 LEU A 644      50.340  34.400  58.150  1.00  0.00           H
ATOM    927 HD12 LEU A 644      50.420  35.760  59.280  1.00  0.00           H
ATOM    928 HD13 LEU A 644      51.510  35.870  57.820  1.00  0.00           H
ATOM    929  CD2 LEU A 644      50.020  35.910  55.730  1.00  0.00           C
ATOM    930 HD21 LEU A 644      51.030  36.360  55.660  1.00  0.00           H
ATOM    931 HD22 LEU A 644      49.350  36.500  55.050  1.00  0.00           H
ATOM    932 HD23 LEU A 644      49.970  34.850  55.390  1.00  0.00           H
ATOM    933  C   LEU A 644      45.670  35.940  56.680  1.00  0.00           C
ATOM    934  O   LEU A 644      45.170  35.500  55.610  1.00  0.00           O
ATOM    935  N   PHE A 645      44.930  35.830  57.870  1.00  0.00           N
ATOM    936  HN  PHE A 645      45.240  36.320  58.690  1.00  0.00           H
ATOM    937  CA  PHE A 645      43.690  35.130  57.920  1.00  0.00           C
ATOM    938  HA  PHE A 645      43.810  34.220  57.380  1.00  0.00           H
ATOM    939  CB  PHE A 645      43.410  34.920  59.490  1.00  0.00           C
ATOM    940  HB1 PHE A 645      43.370  35.880  60.060  1.00  0.00           H
ATOM    941  HB2 PHE A 645      44.190  34.300  59.990  1.00  0.00           H
ATOM    942  CG  PHE A 645      42.140  34.200  59.700  1.00  0.00           C
ATOM    943  CD1 PHE A 645      41.220  34.640  60.630  1.00  0.00           C
ATOM    944  HD1 PHE A 645      41.400  35.430  61.340  1.00  0.00           H
ATOM    945  CE1 PHE A 645      39.970  34.050  60.790  1.00  0.00           C
ATOM    946  HE1 PHE A 645      39.310  34.440  61.550  1.00  0.00           H
ATOM    947  CZ  PHE A 645      39.620  33.030  59.890  1.00  0.00           C
ATOM    948  HZ  PHE A 645      38.640  32.560  59.920  1.00  0.00           H
ATOM    949  CD2 PHE A 645      41.780  33.070  58.980  1.00  0.00           C
ATOM    950  HD2 PHE A 645      42.430  32.700  58.200  1.00  0.00           H
ATOM    951  CE2 PHE A 645      40.480  32.530  58.950  1.00  0.00           C
ATOM    952  HE2 PHE A 645      40.300  31.680  58.310  1.00  0.00           H
ATOM    953  C   PHE A 645      42.590  35.850  57.050  1.00  0.00           C
ATOM    954  O   PHE A 645      41.930  35.190  56.230  1.00  0.00           O
ATOM    955  N   GLY A 646      42.410  37.240  57.220  1.00  0.00           N
ATOM    956  HN  GLY A 646      42.910  37.720  57.950  1.00  0.00           H
ATOM    957  CA  GLY A 646      41.670  38.130  56.280  1.00  0.00           C
ATOM    958  HA1 GLY A 646      42.160  39.060  56.530  1.00  0.00           H
ATOM    959  HA2 GLY A 646      40.650  38.370  56.470  1.00  0.00           H
ATOM    960  C   GLY A 646      41.870  37.890  54.810  1.00  0.00           C
ATOM    961  O   GLY A 646      40.900  37.600  54.100  1.00  0.00           O
ATOM    962  N   ALA A 647      43.150  37.930  54.330  1.00  0.00           N
ATOM    963  HN  ALA A 647      43.950  38.150  54.880  1.00  0.00           H
ATOM    964  CA  ALA A 647      43.500  37.660  52.980  1.00  0.00           C
ATOM    965  HA  ALA A 647      43.170  38.440  52.300  1.00  0.00           H
ATOM    966  CB  ALA A 647      45.040  37.580  52.730  1.00  0.00           C
ATOM    967  HB1 ALA A 647      45.510  38.570  52.900  1.00  0.00           H
ATOM    968  HB2 ALA A 647      45.210  37.190  51.710  1.00  0.00           H
ATOM    969  HB3 ALA A 647      45.460  36.820  53.420  1.00  0.00           H
ATOM    970  C   ALA A 647      42.990  36.310  52.600  1.00  0.00           C
ATOM    971  O   ALA A 647      42.270  36.280  51.620  1.00  0.00           O
ATOM    972  N   SER A 648      43.270  35.210  53.380  1.00  0.00           N
ATOM    973  HN  SER A 648      43.810  35.430  54.180  1.00  0.00           H
ATOM    974  CA  SER A 648      42.840  33.850  53.160  1.00  0.00           C
ATOM    975  HA  SER A 648      43.160  33.500  52.190  1.00  0.00           H
ATOM    976  CB  SER A 648      43.560  32.880  54.160  1.00  0.00           C
ATOM    977  HB1 SER A 648      44.540  33.400  54.270  1.00  0.00           H
ATOM    978  HB2 SER A 648      43.690  31.860  53.750  1.00  0.00           H
ATOM    979  OG  SER A 648      42.960  32.750  55.460  1.00  0.00           O
ATOM    980  HG1 SER A 648      42.580  33.600  55.670  1.00  0.00           H
ATOM    981  C   SER A 648      41.290  33.710  53.130  1.00  0.00           C
ATOM    982  O   SER A 648      40.720  33.050  52.270  1.00  0.00           O
ATOM    983  N   LEU A 649      40.570  34.260  54.170  1.00  0.00           N
ATOM    984  HN  LEU A 649      40.960  34.940  54.790  1.00  0.00           H
ATOM    985  CA  LEU A 649      39.160  34.090  54.300  1.00  0.00           C
ATOM    986  HA  LEU A 649      38.970  33.020  54.350  1.00  0.00           H
ATOM    987  CB  LEU A 649      38.610  34.630  55.610  1.00  0.00           C
ATOM    988  HB1 LEU A 649      38.840  35.700  55.730  1.00  0.00           H
ATOM    989  HB2 LEU A 649      39.150  34.100  56.440  1.00  0.00           H
ATOM    990  CG  LEU A 649      37.140  34.440  55.960  1.00  0.00           C
ATOM    991  HG  LEU A 649      36.490  34.990  55.240  1.00  0.00           H
ATOM    992  CD1 LEU A 649      36.620  33.020  55.820  1.00  0.00           C
ATOM    993 HD11 LEU A 649      36.990  32.280  56.560  1.00  0.00           H
ATOM    994 HD12 LEU A 649      37.030  32.690  54.840  1.00  0.00           H
ATOM    995 HD13 LEU A 649      35.510  33.100  55.690  1.00  0.00           H
ATOM    996  CD2 LEU A 649      37.010  35.060  57.340  1.00  0.00           C
ATOM    997 HD21 LEU A 649      35.970  34.990  57.750  1.00  0.00           H
ATOM    998 HD22 LEU A 649      37.230  36.140  57.360  1.00  0.00           H
ATOM    999 HD23 LEU A 649      37.720  34.580  58.040  1.00  0.00           H
ATOM   1000  C   LEU A 649      38.420  34.750  53.070  1.00  0.00           C
ATOM   1001  O   LEU A 649      37.710  34.040  52.340  1.00  0.00           O
ATOM   1002  N   THR A 650      38.770  36.000  52.750  1.00  0.00           N
ATOM   1003  HN  THR A 650      39.400  36.570  53.270  1.00  0.00           H
ATOM   1004  CA  THR A 650      38.250  36.710  51.580  1.00  0.00           C
ATOM   1005  HA  THR A 650      37.180  36.610  51.670  1.00  0.00           H
ATOM   1006  CB  THR A 650      38.580  38.150  51.440  1.00  0.00           C
ATOM   1007  HB  THR A 650      38.110  38.580  50.520  1.00  0.00           H
ATOM   1008  OG1 THR A 650      40.020  38.380  51.440  1.00  0.00           O
ATOM   1009  HG1 THR A 650      40.360  38.110  52.300  1.00  0.00           H
ATOM   1010  CG2 THR A 650      37.980  38.900  52.640  1.00  0.00           C
ATOM   1011 HG21 THR A 650      38.220  38.460  53.630  1.00  0.00           H
ATOM   1012 HG22 THR A 650      36.870  38.980  52.570  1.00  0.00           H
ATOM   1013 HG23 THR A 650      38.350  39.950  52.610  1.00  0.00           H
ATOM   1014  C   THR A 650      38.650  36.070  50.290  1.00  0.00           C
ATOM   1015  O   THR A 650      37.830  35.980  49.380  1.00  0.00           O
ATOM   1016  N   GLY A 651      39.950  35.600  50.060  1.00  0.00           N
ATOM   1017  HN  GLY A 651      40.600  35.710  50.820  1.00  0.00           H
ATOM   1018  CA  GLY A 651      40.540  35.070  48.840  1.00  0.00           C
ATOM   1019  HA1 GLY A 651      41.620  35.150  48.900  1.00  0.00           H
ATOM   1020  HA2 GLY A 651      40.250  35.690  48.010  1.00  0.00           H
ATOM   1021  C   GLY A 651      40.160  33.680  48.430  1.00  0.00           C
ATOM   1022  O   GLY A 651      39.920  33.390  47.270  1.00  0.00           O
ATOM   1023  N   ILE A 652      39.960  32.800  49.390  1.00  0.00           N
ATOM   1024  HN  ILE A 652      40.090  33.130  50.320  1.00  0.00           H
ATOM   1025  CA  ILE A 652      39.460  31.460  49.230  1.00  0.00           C
ATOM   1026  HA  ILE A 652      40.190  30.990  48.590  1.00  0.00           H
ATOM   1027  CB  ILE A 652      39.380  30.610  50.510  1.00  0.00           C
ATOM   1028  HB  ILE A 652      39.040  31.290  51.310  1.00  0.00           H
ATOM   1029  CG2 ILE A 652      38.470  29.320  50.490  1.00  0.00           C
ATOM   1030 HG21 ILE A 652      37.400  29.590  50.530  1.00  0.00           H
ATOM   1031 HG22 ILE A 652      38.740  28.680  51.370  1.00  0.00           H
ATOM   1032 HG23 ILE A 652      38.660  28.860  49.490  1.00  0.00           H
ATOM   1033  CG1 ILE A 652      40.850  30.160  50.980  1.00  0.00           C
ATOM   1034 HG11 ILE A 652      41.530  31.030  50.860  1.00  0.00           H
ATOM   1035 HG12 ILE A 652      41.280  29.420  50.270  1.00  0.00           H
ATOM   1036  CD  ILE A 652      40.960  29.630  52.370  1.00  0.00           C
ATOM   1037  HD1 ILE A 652      40.230  30.180  53.020  1.00  0.00           H
ATOM   1038  HD2 ILE A 652      42.000  29.700  52.760  1.00  0.00           H
ATOM   1039  HD3 ILE A 652      40.640  28.570  52.390  1.00  0.00           H
ATOM   1040  C   ILE A 652      38.100  31.420  48.610  1.00  0.00           C
ATOM   1041  O   ILE A 652      37.900  30.790  47.540  1.00  0.00           O
ATOM   1042  N   ALA A 653      37.120  32.150  49.200  1.00  0.00           N
ATOM   1043  HN  ALA A 653      37.230  32.630  50.060  1.00  0.00           H
ATOM   1044  CA  ALA A 653      35.770  32.250  48.660  1.00  0.00           C
ATOM   1045  HA  ALA A 653      35.390  31.310  48.290  1.00  0.00           H
ATOM   1046  CB  ALA A 653      34.900  33.010  49.580  1.00  0.00           C
ATOM   1047  HB1 ALA A 653      34.600  32.310  50.400  1.00  0.00           H
ATOM   1048  HB2 ALA A 653      33.970  33.430  49.160  1.00  0.00           H
ATOM   1049  HB3 ALA A 653      35.390  33.850  50.120  1.00  0.00           H
ATOM   1050  C   ALA A 653      35.740  32.940  47.340  1.00  0.00           C
ATOM   1051  O   ALA A 653      35.080  32.550  46.420  1.00  0.00           O
ATOM   1052  N   TYR A 654      36.470  34.110  47.150  1.00  0.00           N
ATOM   1053  HN  TYR A 654      36.800  34.570  47.970  1.00  0.00           H
ATOM   1054  CA  TYR A 654      36.710  34.740  45.930  1.00  0.00           C
ATOM   1055  HA  TYR A 654      35.850  35.190  45.450  1.00  0.00           H
ATOM   1056  CB  TYR A 654      37.690  35.910  46.170  1.00  0.00           C
ATOM   1057  HB1 TYR A 654      38.590  35.370  46.530  1.00  0.00           H
ATOM   1058  HB2 TYR A 654      37.210  36.500  46.990  1.00  0.00           H
ATOM   1059  CG  TYR A 654      37.910  36.860  44.980  1.00  0.00           C
ATOM   1060  CD1 TYR A 654      38.890  36.540  43.980  1.00  0.00           C
ATOM   1061  HD1 TYR A 654      39.490  35.640  44.110  1.00  0.00           H
ATOM   1062  CE1 TYR A 654      39.210  37.530  43.080  1.00  0.00           C
ATOM   1063  HE1 TYR A 654      39.920  37.130  42.370  1.00  0.00           H
ATOM   1064  CZ  TYR A 654      38.450  38.670  42.920  1.00  0.00           C
ATOM   1065  OH  TYR A 654      38.610  39.530  41.810  1.00  0.00           O
ATOM   1066  HH  TYR A 654      39.450  39.360  41.380  1.00  0.00           H
ATOM   1067  CD2 TYR A 654      37.140  38.020  44.810  1.00  0.00           C
ATOM   1068  HD2 TYR A 654      36.210  38.110  45.360  1.00  0.00           H
ATOM   1069  CE2 TYR A 654      37.350  38.880  43.760  1.00  0.00           C
ATOM   1070  HE2 TYR A 654      36.710  39.730  43.700  1.00  0.00           H
ATOM   1071  C   TYR A 654      37.140  33.840  44.830  1.00  0.00           C
ATOM   1072  O   TYR A 654      36.520  33.870  43.740  1.00  0.00           O
ATOM   1073  N   SER A 655      38.250  33.080  45.030  1.00  0.00           N
ATOM   1074  HN  SER A 655      38.660  33.110  45.940  1.00  0.00           H
ATOM   1075  CA  SER A 655      38.730  32.160  44.060  1.00  0.00           C
ATOM   1076  HA  SER A 655      38.770  32.760  43.160  1.00  0.00           H
ATOM   1077  CB  SER A 655      40.120  31.610  44.410  1.00  0.00           C
ATOM   1078  HB1 SER A 655      40.840  32.430  44.190  1.00  0.00           H
ATOM   1079  HB2 SER A 655      40.460  30.790  43.750  1.00  0.00           H
ATOM   1080  OG  SER A 655      40.220  31.220  45.810  1.00  0.00           O
ATOM   1081  HG1 SER A 655      39.960  32.010  46.280  1.00  0.00           H
ATOM   1082  C   SER A 655      37.780  31.080  43.810  1.00  0.00           C
ATOM   1083  O   SER A 655      37.430  30.740  42.700  1.00  0.00           O
ATOM   1084  N   LEU A 656      37.220  30.410  44.900  1.00  0.00           N
ATOM   1085  HN  LEU A 656      37.500  30.750  45.790  1.00  0.00           H
ATOM   1086  CA  LEU A 656      36.440  29.160  44.800  1.00  0.00           C
ATOM   1087  HA  LEU A 656      37.150  28.460  44.410  1.00  0.00           H
ATOM   1088  CB  LEU A 656      35.970  28.720  46.240  1.00  0.00           C
ATOM   1089  HB1 LEU A 656      35.460  29.640  46.610  1.00  0.00           H
ATOM   1090  HB2 LEU A 656      36.840  28.660  46.910  1.00  0.00           H
ATOM   1091  CG  LEU A 656      34.920  27.610  46.420  1.00  0.00           C
ATOM   1092  HG  LEU A 656      34.090  28.070  45.830  1.00  0.00           H
ATOM   1093  CD1 LEU A 656      35.560  26.360  45.820  1.00  0.00           C
ATOM   1094 HD11 LEU A 656      34.820  25.570  45.580  1.00  0.00           H
ATOM   1095 HD12 LEU A 656      36.240  26.000  46.620  1.00  0.00           H
ATOM   1096 HD13 LEU A 656      36.040  26.610  44.840  1.00  0.00           H
ATOM   1097  CD2 LEU A 656      34.380  27.380  47.900  1.00  0.00           C
ATOM   1098 HD21 LEU A 656      33.760  26.470  48.030  1.00  0.00           H
ATOM   1099 HD22 LEU A 656      33.740  28.230  48.210  1.00  0.00           H
ATOM   1100 HD23 LEU A 656      35.240  27.390  48.610  1.00  0.00           H
ATOM   1101  C   LEU A 656      35.260  29.230  43.880  1.00  0.00           C
ATOM   1102  O   LEU A 656      34.910  28.330  43.040  1.00  0.00           O
ATOM   1103  N   PHE A 657      34.510  30.390  44.000  1.00  0.00           N
ATOM   1104  HN  PHE A 657      34.680  31.090  44.690  1.00  0.00           H
ATOM   1105  CA  PHE A 657      33.280  30.650  43.280  1.00  0.00           C
ATOM   1106  HA  PHE A 657      32.810  29.740  42.930  1.00  0.00           H
ATOM   1107  CB  PHE A 657      32.240  31.360  44.170  1.00  0.00           C
ATOM   1108  HB1 PHE A 657      31.370  31.550  43.510  1.00  0.00           H
ATOM   1109  HB2 PHE A 657      32.690  32.250  44.660  1.00  0.00           H
ATOM   1110  CG  PHE A 657      31.660  30.400  45.210  1.00  0.00           C
ATOM   1111  CD1 PHE A 657      32.100  30.420  46.520  1.00  0.00           C
ATOM   1112  HD1 PHE A 657      32.960  31.050  46.680  1.00  0.00           H
ATOM   1113  CE1 PHE A 657      31.540  29.550  47.460  1.00  0.00           C
ATOM   1114  HE1 PHE A 657      31.930  29.570  48.470  1.00  0.00           H
ATOM   1115  CZ  PHE A 657      30.540  28.630  47.070  1.00  0.00           C
ATOM   1116  HZ  PHE A 657      30.070  28.040  47.850  1.00  0.00           H
ATOM   1117  CD2 PHE A 657      30.570  29.530  44.840  1.00  0.00           C
ATOM   1118  HD2 PHE A 657      30.180  29.510  43.840  1.00  0.00           H
ATOM   1119  CE2 PHE A 657      30.020  28.710  45.720  1.00  0.00           C
ATOM   1120  HE2 PHE A 657      29.170  28.070  45.490  1.00  0.00           H
ATOM   1121  C   PHE A 657      33.630  31.470  42.050  1.00  0.00           C
ATOM   1122  O   PHE A 657      32.670  31.850  41.420  1.00  0.00           O
ATOM   1123  N   ALA A 658      34.890  31.750  41.740  1.00  0.00           N
ATOM   1124  HN  ALA A 658      35.590  31.430  42.390  1.00  0.00           H
ATOM   1125  CA  ALA A 658      35.520  32.410  40.660  1.00  0.00           C
ATOM   1126  HA  ALA A 658      36.550  32.440  40.950  1.00  0.00           H
ATOM   1127  CB  ALA A 658      35.460  31.560  39.420  1.00  0.00           C
ATOM   1128  HB1 ALA A 658      35.730  30.500  39.650  1.00  0.00           H
ATOM   1129  HB2 ALA A 658      36.100  31.960  38.610  1.00  0.00           H
ATOM   1130  HB3 ALA A 658      34.430  31.380  39.040  1.00  0.00           H
ATOM   1131  C   ALA A 658      35.030  33.850  40.470  1.00  0.00           C
ATOM   1132  O   ALA A 658      34.370  34.270  39.500  1.00  0.00           O
ATOM   1133  N   GLY A 659      35.400  34.730  41.390  1.00  0.00           N
ATOM   1134  HN  GLY A 659      35.830  34.480  42.270  1.00  0.00           H
ATOM   1135  CA  GLY A 659      35.180  36.170  41.250  1.00  0.00           C
ATOM   1136  HA1 GLY A 659      35.760  36.670  42.020  1.00  0.00           H
ATOM   1137  HA2 GLY A 659      34.130  36.400  41.210  1.00  0.00           H
ATOM   1138  C   GLY A 659      35.690  36.760  40.020  1.00  0.00           C
ATOM   1139  O   GLY A 659      35.070  37.610  39.450  1.00  0.00           O
ATOM   1140  N   GLN A 660      36.950  36.410  39.680  1.00  0.00           N
ATOM   1141  HN  GLN A 660      37.380  35.730  40.260  1.00  0.00           H
ATOM   1142  CA  GLN A 660      37.600  36.800  38.430  1.00  0.00           C
ATOM   1143  HA  GLN A 660      36.960  36.540  37.610  1.00  0.00           H
ATOM   1144  CB  GLN A 660      37.960  38.330  38.350  1.00  0.00           C
ATOM   1145  HB1 GLN A 660      38.540  38.770  39.190  1.00  0.00           H
ATOM   1146  HB2 GLN A 660      36.970  38.790  38.560  1.00  0.00           H
ATOM   1147  CG  GLN A 660      38.580  38.790  36.990  1.00  0.00           C
ATOM   1148  HG1 GLN A 660      39.610  38.460  36.750  1.00  0.00           H
ATOM   1149  HG2 GLN A 660      38.620  39.900  36.980  1.00  0.00           H
ATOM   1150  CD  GLN A 660      37.740  38.350  35.830  1.00  0.00           C
ATOM   1151  OE1 GLN A 660      38.110  37.560  34.980  1.00  0.00           O
ATOM   1152  NE2 GLN A 660      36.520  38.850  35.740  1.00  0.00           N
ATOM   1153 HE21 GLN A 660      36.110  38.900  34.830  1.00  0.00           H
ATOM   1154 HE22 GLN A 660      36.260  39.510  36.440  1.00  0.00           H
ATOM   1155  C   GLN A 660      38.960  36.050  38.630  1.00  0.00           C
ATOM   1156  O   GLN A 660      39.780  36.590  39.310  1.00  0.00           O
ATOM   1157  N   PRO A 661      39.100  34.810  38.210  1.00  0.00           N
ATOM   1158  CD  PRO A 661      38.220  34.200  37.240  1.00  0.00           C
ATOM   1159  HD1 PRO A 661      38.150  34.850  36.340  1.00  0.00           H
ATOM   1160  HD2 PRO A 661      37.230  34.080  37.730  1.00  0.00           H
ATOM   1161  CA  PRO A 661      39.900  33.820  38.880  1.00  0.00           C
ATOM   1162  HA  PRO A 661      39.670  33.740  39.930  1.00  0.00           H
ATOM   1163  CB  PRO A 661      39.600  32.450  38.180  1.00  0.00           C
ATOM   1164  HB1 PRO A 661      38.780  31.830  38.610  1.00  0.00           H
ATOM   1165  HB2 PRO A 661      40.510  31.830  38.110  1.00  0.00           H
ATOM   1166  CG  PRO A 661      38.980  32.900  36.800  1.00  0.00           C
ATOM   1167  HG1 PRO A 661      39.800  33.170  36.110  1.00  0.00           H
ATOM   1168  HG2 PRO A 661      38.340  32.170  36.270  1.00  0.00           H
ATOM   1169  C   PRO A 661      41.370  34.090  38.900  1.00  0.00           C
ATOM   1170  O   PRO A 661      41.940  33.680  39.900  1.00  0.00           O
ATOM   1171  N   LEU A 662      42.080  34.730  37.920  1.00  0.00           N
ATOM   1172  HN  LEU A 662      41.620  35.080  37.100  1.00  0.00           H
ATOM   1173  CA  LEU A 662      43.480  35.000  38.090  1.00  0.00           C
ATOM   1174  HA  LEU A 662      43.940  34.200  38.670  1.00  0.00           H
ATOM   1175  CB  LEU A 662      44.200  35.070  36.740  1.00  0.00           C
ATOM   1176  HB1 LEU A 662      45.270  35.300  36.910  1.00  0.00           H
ATOM   1177  HB2 LEU A 662      43.820  35.870  36.070  1.00  0.00           H
ATOM   1178  CG  LEU A 662      44.260  33.820  35.850  1.00  0.00           C
ATOM   1179  HG  LEU A 662      43.240  33.740  35.400  1.00  0.00           H
ATOM   1180  CD1 LEU A 662      45.420  33.860  34.900  1.00  0.00           C
ATOM   1181 HD11 LEU A 662      45.290  34.640  34.110  1.00  0.00           H
ATOM   1182 HD12 LEU A 662      45.540  32.870  34.430  1.00  0.00           H
ATOM   1183 HD13 LEU A 662      46.390  33.890  35.440  1.00  0.00           H
ATOM   1184  CD2 LEU A 662      44.540  32.600  36.740  1.00  0.00           C
ATOM   1185 HD21 LEU A 662      45.490  32.730  37.300  1.00  0.00           H
ATOM   1186 HD22 LEU A 662      44.610  31.680  36.120  1.00  0.00           H
ATOM   1187 HD23 LEU A 662      43.700  32.420  37.450  1.00  0.00           H
ATOM   1188  C   LEU A 662      43.850  36.070  39.030  1.00  0.00           C
ATOM   1189  O   LEU A 662      44.960  36.120  39.560  1.00  0.00           O
ATOM   1190  N   THR A 663      42.870  36.970  39.330  1.00  0.00           N
ATOM   1191  HN  THR A 663      41.960  36.740  38.990  1.00  0.00           H
ATOM   1192  CA  THR A 663      43.060  38.150  40.140  1.00  0.00           C
ATOM   1193  HA  THR A 663      43.960  38.570  39.720  1.00  0.00           H
ATOM   1194  CB  THR A 663      42.040  39.240  40.010  1.00  0.00           C
ATOM   1195  HB  THR A 663      42.410  40.180  40.490  1.00  0.00           H
ATOM   1196  OG1 THR A 663      40.780  38.910  40.420  1.00  0.00           O
ATOM   1197  HG1 THR A 663      40.570  38.200  39.810  1.00  0.00           H
ATOM   1198  CG2 THR A 663      41.940  39.610  38.480  1.00  0.00           C
ATOM   1199 HG21 THR A 663      41.180  40.400  38.280  1.00  0.00           H
ATOM   1200 HG22 THR A 663      41.600  38.710  37.930  1.00  0.00           H
ATOM   1201 HG23 THR A 663      42.980  39.790  38.110  1.00  0.00           H
ATOM   1202  C   THR A 663      43.410  37.910  41.580  1.00  0.00           C
ATOM   1203  O   THR A 663      42.980  36.920  42.170  1.00  0.00           O
ATOM   1204  N   ILE A 664      44.170  38.850  42.200  1.00  0.00           N
ATOM   1205  HN  ILE A 664      44.510  39.610  41.670  1.00  0.00           H
ATOM   1206  CA  ILE A 664      44.670  38.630  43.570  1.00  0.00           C
ATOM   1207  HA  ILE A 664      44.220  37.690  43.890  1.00  0.00           H
ATOM   1208  CB  ILE A 664      46.250  38.510  43.480  1.00  0.00           C
ATOM   1209  HB  ILE A 664      46.600  39.480  43.070  1.00  0.00           H
ATOM   1210  CG2 ILE A 664      46.910  38.360  44.870  1.00  0.00           C
ATOM   1211 HG21 ILE A 664      46.730  39.330  45.390  1.00  0.00           H
ATOM   1212 HG22 ILE A 664      48.010  38.200  44.960  1.00  0.00           H
ATOM   1213 HG23 ILE A 664      46.340  37.590  45.420  1.00  0.00           H
ATOM   1214  CG1 ILE A 664      46.800  37.310  42.570  1.00  0.00           C
ATOM   1215 HG11 ILE A 664      47.910  37.310  42.510  1.00  0.00           H
ATOM   1216 HG12 ILE A 664      46.430  37.470  41.540  1.00  0.00           H
ATOM   1217  CD  ILE A 664      46.320  35.910  43.070  1.00  0.00           C
ATOM   1218  HD1 ILE A 664      46.550  35.740  44.160  1.00  0.00           H
ATOM   1219  HD2 ILE A 664      46.820  35.150  42.440  1.00  0.00           H
ATOM   1220  HD3 ILE A 664      45.210  35.780  43.060  1.00  0.00           H
ATOM   1221  C   ILE A 664      44.290  39.730  44.550  1.00  0.00           C
ATOM   1222  O   ILE A 664      44.650  40.870  44.380  1.00  0.00           O
ATOM   1223  N   LEU A 665      43.520  39.360  45.610  1.00  0.00           N
ATOM   1224  HN  LEU A 665      43.120  38.460  45.720  1.00  0.00           H
ATOM   1225  CA  LEU A 665      43.240  40.320  46.740  1.00  0.00           C
ATOM   1226  HA  LEU A 665      43.020  41.250  46.240  1.00  0.00           H
ATOM   1227  CB  LEU A 665      42.080  39.780  47.650  1.00  0.00           C
ATOM   1228  HB1 LEU A 665      41.680  40.640  48.220  1.00  0.00           H
ATOM   1229  HB2 LEU A 665      42.460  38.990  48.320  1.00  0.00           H
ATOM   1230  CG  LEU A 665      40.860  39.320  46.890  1.00  0.00           C
ATOM   1231  HG  LEU A 665      41.150  38.320  46.500  1.00  0.00           H
ATOM   1232  CD1 LEU A 665      39.830  38.860  47.940  1.00  0.00           C
ATOM   1233 HD11 LEU A 665      39.780  39.580  48.790  1.00  0.00           H
ATOM   1234 HD12 LEU A 665      40.100  37.830  48.260  1.00  0.00           H
ATOM   1235 HD13 LEU A 665      38.850  38.760  47.440  1.00  0.00           H
ATOM   1236  CD2 LEU A 665      40.200  40.270  45.900  1.00  0.00           C
ATOM   1237 HD21 LEU A 665      39.330  39.820  45.390  1.00  0.00           H
ATOM   1238 HD22 LEU A 665      40.850  40.510  45.020  1.00  0.00           H
ATOM   1239 HD23 LEU A 665      39.920  41.190  46.470  1.00  0.00           H
ATOM   1240  C   LEU A 665      44.490  40.540  47.530  1.00  0.00           C
ATOM   1241  O   LEU A 665      45.250  39.630  47.820  1.00  0.00           O
ATOM   1242  N   GLY A 666      44.760  41.840  47.770  1.00  0.00           N
ATOM   1243  HN  GLY A 666      44.080  42.550  47.620  1.00  0.00           H
ATOM   1244  CA  GLY A 666      46.060  42.360  48.230  1.00  0.00           C
ATOM   1245  HA1 GLY A 666      46.530  42.880  47.410  1.00  0.00           H
ATOM   1246  HA2 GLY A 666      46.690  41.580  48.670  1.00  0.00           H
ATOM   1247  C   GLY A 666      45.880  43.320  49.310  1.00  0.00           C
ATOM   1248  O   GLY A 666      44.790  43.690  49.640  1.00  0.00           O
ATOM   1249  N   SER A 667      47.090  43.870  49.780  1.00  0.00           N
ATOM   1250  HN  SER A 667      47.930  43.460  49.440  1.00  0.00           H
ATOM   1251  CA  SER A 667      47.190  44.910  50.840  1.00  0.00           C
ATOM   1252  HA  SER A 667      46.480  44.750  51.650  1.00  0.00           H
ATOM   1253  CB  SER A 667      48.630  45.010  51.430  1.00  0.00           C
ATOM   1254  HB1 SER A 667      48.780  44.680  52.480  1.00  0.00           H
ATOM   1255  HB2 SER A 667      48.800  46.110  51.560  1.00  0.00           H
ATOM   1256  OG  SER A 667      49.700  44.500  50.590  1.00  0.00           O
ATOM   1257  HG1 SER A 667      49.890  45.090  49.860  1.00  0.00           H
ATOM   1258  C   SER A 667      46.720  46.160  50.130  1.00  0.00           C
ATOM   1259  O   SER A 667      47.060  46.380  48.920  1.00  0.00           O
ATOM   1260  N   THR A 668      45.930  47.080  50.770  1.00  0.00           N
ATOM   1261  HN  THR A 668      45.680  47.020  51.740  1.00  0.00           H
ATOM   1262  CA  THR A 668      45.480  48.240  50.100  1.00  0.00           C
ATOM   1263  HA  THR A 668      45.870  48.390  49.110  1.00  0.00           H
ATOM   1264  CB  THR A 668      43.920  48.280  50.030  1.00  0.00           C
ATOM   1265  HB  THR A 668      43.730  47.810  49.030  1.00  0.00           H
ATOM   1266  OG1 THR A 668      43.450  49.590  49.970  1.00  0.00           O
ATOM   1267  HG1 THR A 668      42.710  49.650  49.350  1.00  0.00           H
ATOM   1268  CG2 THR A 668      43.250  47.480  51.150  1.00  0.00           C
ATOM   1269 HG21 THR A 668      42.170  47.700  51.010  1.00  0.00           H
ATOM   1270 HG22 THR A 668      43.580  48.010  52.070  1.00  0.00           H
ATOM   1271 HG23 THR A 668      43.430  46.380  51.200  1.00  0.00           H
ATOM   1272  C   THR A 668      46.130  49.380  50.870  1.00  0.00           C
ATOM   1273  O   THR A 668      46.310  49.330  52.070  1.00  0.00           O
ATOM   1274  N   GLY A 669      46.490  50.480  50.200  1.00  0.00           N
ATOM   1275  HN  GLY A 669      46.440  50.600  49.210  1.00  0.00           H
ATOM   1276  CA  GLY A 669      47.040  51.720  50.860  1.00  0.00           C
ATOM   1277  HA1 GLY A 669      47.800  52.100  50.180  1.00  0.00           H
ATOM   1278  HA2 GLY A 669      47.540  51.480  51.790  1.00  0.00           H
ATOM   1279  C   GLY A 669      46.030  52.800  51.250  1.00  0.00           C
ATOM   1280  O   GLY A 669      46.100  53.450  52.290  1.00  0.00           O
ATOM   1281  N   PRO A 670      45.050  53.080  50.410  1.00  0.00           N
ATOM   1282  CD  PRO A 670      45.210  52.840  48.950  1.00  0.00           C
ATOM   1283  HD1 PRO A 670      44.900  51.820  48.660  1.00  0.00           H
ATOM   1284  HD2 PRO A 670      46.230  53.060  48.590  1.00  0.00           H
ATOM   1285  CA  PRO A 670      43.980  53.940  50.780  1.00  0.00           C
ATOM   1286  HA  PRO A 670      44.330  54.910  51.110  1.00  0.00           H
ATOM   1287  CB  PRO A 670      43.160  53.870  49.520  1.00  0.00           C
ATOM   1288  HB1 PRO A 670      42.400  54.660  49.370  1.00  0.00           H
ATOM   1289  HB2 PRO A 670      42.600  52.910  49.530  1.00  0.00           H
ATOM   1290  CG  PRO A 670      44.110  53.850  48.360  1.00  0.00           C
ATOM   1291  HG1 PRO A 670      43.830  53.410  47.380  1.00  0.00           H
ATOM   1292  HG2 PRO A 670      44.530  54.840  48.070  1.00  0.00           H
ATOM   1293  C   PRO A 670      43.060  53.450  51.860  1.00  0.00           C
ATOM   1294  O   PRO A 670      42.680  54.220  52.720  1.00  0.00           O
ATOM   1295  N   VAL A 671      42.630  52.140  51.970  1.00  0.00           N
ATOM   1296  HN  VAL A 671      42.970  51.460  51.330  1.00  0.00           H
ATOM   1297  CA  VAL A 671      41.930  51.600  53.110  1.00  0.00           C
ATOM   1298  HA  VAL A 671      41.150  52.300  53.290  1.00  0.00           H
ATOM   1299  CB  VAL A 671      41.500  50.170  52.950  1.00  0.00           C
ATOM   1300  HB  VAL A 671      42.310  49.540  52.510  1.00  0.00           H
ATOM   1301  CG1 VAL A 671      40.910  49.560  54.190  1.00  0.00           C
ATOM   1302 HG11 VAL A 671      40.000  50.060  54.610  1.00  0.00           H
ATOM   1303 HG12 VAL A 671      41.640  49.470  55.030  1.00  0.00           H
ATOM   1304 HG13 VAL A 671      40.480  48.580  53.900  1.00  0.00           H
ATOM   1305  CG2 VAL A 671      40.360  50.340  51.880  1.00  0.00           C
ATOM   1306 HG21 VAL A 671      39.640  51.060  52.340  1.00  0.00           H
ATOM   1307 HG22 VAL A 671      39.770  49.420  51.700  1.00  0.00           H
ATOM   1308 HG23 VAL A 671      40.780  50.590  50.890  1.00  0.00           H
ATOM   1309  C   VAL A 671      42.820  51.610  54.390  1.00  0.00           C
ATOM   1310  O   VAL A 671      42.340  51.910  55.470  1.00  0.00           O
ATOM   1311  N   LEU A 672      44.100  51.290  54.310  1.00  0.00           N
ATOM   1312  HN  LEU A 672      44.410  51.050  53.400  1.00  0.00           H
ATOM   1313  CA  LEU A 672      45.030  51.480  55.390  1.00  0.00           C
ATOM   1314  HA  LEU A 672      44.650  50.830  56.170  1.00  0.00           H
ATOM   1315  CB  LEU A 672      46.390  50.960  54.900  1.00  0.00           C
ATOM   1316  HB1 LEU A 672      46.740  51.500  53.990  1.00  0.00           H
ATOM   1317  HB2 LEU A 672      46.140  49.900  54.690  1.00  0.00           H
ATOM   1318  CG  LEU A 672      47.560  51.090  55.870  1.00  0.00           C
ATOM   1319  HG  LEU A 672      47.800  52.180  55.960  1.00  0.00           H
ATOM   1320  CD1 LEU A 672      47.460  50.320  57.180  1.00  0.00           C
ATOM   1321 HD11 LEU A 672      47.450  49.210  57.090  1.00  0.00           H
ATOM   1322 HD12 LEU A 672      46.540  50.640  57.720  1.00  0.00           H
ATOM   1323 HD13 LEU A 672      48.240  50.580  57.940  1.00  0.00           H
ATOM   1324  CD2 LEU A 672      48.790  50.480  55.160  1.00  0.00           C
ATOM   1325 HD21 LEU A 672      48.950  50.960  54.170  1.00  0.00           H
ATOM   1326 HD22 LEU A 672      48.750  49.380  54.990  1.00  0.00           H
ATOM   1327 HD23 LEU A 672      49.720  50.490  55.760  1.00  0.00           H
ATOM   1328  C   LEU A 672      45.180  52.840  55.980  1.00  0.00           C
ATOM   1329  O   LEU A 672      45.140  53.040  57.170  1.00  0.00           O
ATOM   1330  N   VAL A 673      45.280  53.830  55.120  1.00  0.00           N
ATOM   1331  HN  VAL A 673      45.600  53.600  54.210  1.00  0.00           H
ATOM   1332  CA  VAL A 673      45.160  55.270  55.480  1.00  0.00           C
ATOM   1333  HA  VAL A 673      45.990  55.460  56.140  1.00  0.00           H
ATOM   1334  CB  VAL A 673      45.400  56.130  54.250  1.00  0.00           C
ATOM   1335  HB  VAL A 673      44.760  55.710  53.460  1.00  0.00           H
ATOM   1336  CG1 VAL A 673      44.910  57.600  54.460  1.00  0.00           C
ATOM   1337 HG11 VAL A 673      45.230  57.900  55.490  1.00  0.00           H
ATOM   1338 HG12 VAL A 673      43.800  57.770  54.400  1.00  0.00           H
ATOM   1339 HG13 VAL A 673      45.480  58.190  53.720  1.00  0.00           H
ATOM   1340  CG2 VAL A 673      46.850  56.210  53.840  1.00  0.00           C
ATOM   1341 HG21 VAL A 673      47.450  55.280  53.760  1.00  0.00           H
ATOM   1342 HG22 VAL A 673      47.400  56.870  54.550  1.00  0.00           H
ATOM   1343 HG23 VAL A 673      46.900  56.620  52.810  1.00  0.00           H
ATOM   1344  C   VAL A 673      43.870  55.500  56.230  1.00  0.00           C
ATOM   1345  O   VAL A 673      43.860  56.080  57.350  1.00  0.00           O
ATOM   1346  N   PHE A 674      42.680  55.100  55.740  1.00  0.00           N
ATOM   1347  HN  PHE A 674      42.790  54.590  54.880  1.00  0.00           H
ATOM   1348  CA  PHE A 674      41.310  55.150  56.370  1.00  0.00           C
ATOM   1349  HA  PHE A 674      40.930  56.160  56.440  1.00  0.00           H
ATOM   1350  CB  PHE A 674      40.300  54.530  55.360  1.00  0.00           C
ATOM   1351  HB1 PHE A 674      40.540  53.450  55.200  1.00  0.00           H
ATOM   1352  HB2 PHE A 674      40.310  55.000  54.350  1.00  0.00           H
ATOM   1353  CG  PHE A 674      38.930  54.580  55.750  1.00  0.00           C
ATOM   1354  CD1 PHE A 674      38.160  55.780  55.690  1.00  0.00           C
ATOM   1355  HD1 PHE A 674      38.660  56.730  55.570  1.00  0.00           H
ATOM   1356  CE1 PHE A 674      36.850  55.830  56.180  1.00  0.00           C
ATOM   1357  HE1 PHE A 674      36.290  56.760  56.260  1.00  0.00           H
ATOM   1358  CZ  PHE A 674      36.230  54.680  56.460  1.00  0.00           C
ATOM   1359  HZ  PHE A 674      35.150  54.630  56.440  1.00  0.00           H
ATOM   1360  CD2 PHE A 674      38.240  53.380  56.080  1.00  0.00           C
ATOM   1361  HD2 PHE A 674      38.800  52.460  56.120  1.00  0.00           H
ATOM   1362  CE2 PHE A 674      36.870  53.390  56.450  1.00  0.00           C
ATOM   1363  HE2 PHE A 674      36.350  52.500  56.770  1.00  0.00           H
ATOM   1364  C   PHE A 674      41.190  54.570  57.750  1.00  0.00           C
ATOM   1365  O   PHE A 674      40.480  55.110  58.560  1.00  0.00           O
ATOM   1366  N   GLU A 675      41.970  53.540  58.070  1.00  0.00           N
ATOM   1367  HN  GLU A 675      42.500  53.010  57.420  1.00  0.00           H
ATOM   1368  CA  GLU A 675      42.010  52.860  59.370  1.00  0.00           C
ATOM   1369  HA  GLU A 675      40.980  52.690  59.630  1.00  0.00           H
ATOM   1370  CB  GLU A 675      42.630  51.450  59.220  1.00  0.00           C
ATOM   1371  HB1 GLU A 675      42.780  51.030  60.240  1.00  0.00           H
ATOM   1372  HB2 GLU A 675      43.590  51.630  58.680  1.00  0.00           H
ATOM   1373  CG  GLU A 675      41.770  50.390  58.440  1.00  0.00           C
ATOM   1374  HG1 GLU A 675      42.450  49.540  58.190  1.00  0.00           H
ATOM   1375  HG2 GLU A 675      41.250  50.820  57.560  1.00  0.00           H
ATOM   1376  CD  GLU A 675      40.760  49.700  59.350  1.00  0.00           C
ATOM   1377  OE1 GLU A 675      40.320  48.620  59.030  1.00  0.00           O
ATOM   1378  OE2 GLU A 675      40.480  50.230  60.430  1.00  0.00           O
ATOM   1379  C   GLU A 675      42.640  53.700  60.530  1.00  0.00           C
ATOM   1380  O   GLU A 675      42.050  53.760  61.620  1.00  0.00           O
ATOM   1381  N   LYS A 676      43.760  54.420  60.230  1.00  0.00           N
ATOM   1382  HN  LYS A 676      44.330  54.360  59.410  1.00  0.00           H
ATOM   1383  CA  LYS A 676      44.190  55.500  61.180  1.00  0.00           C
ATOM   1384  HA  LYS A 676      44.220  55.180  62.210  1.00  0.00           H
ATOM   1385  CB  LYS A 676      45.690  55.970  60.710  1.00  0.00           C
ATOM   1386  HB1 LYS A 676      45.610  56.040  59.600  1.00  0.00           H
ATOM   1387  HB2 LYS A 676      46.440  55.200  60.980  1.00  0.00           H
ATOM   1388  CG  LYS A 676      46.090  57.330  61.340  1.00  0.00           C
ATOM   1389  HG1 LYS A 676      45.290  58.040  61.030  1.00  0.00           H
ATOM   1390  HG2 LYS A 676      46.980  57.750  60.820  1.00  0.00           H
ATOM   1391  CD  LYS A 676      46.410  57.500  62.810  1.00  0.00           C
ATOM   1392  HD1 LYS A 676      45.750  56.850  63.430  1.00  0.00           H
ATOM   1393  HD2 LYS A 676      46.370  58.590  63.050  1.00  0.00           H
ATOM   1394  CE  LYS A 676      47.890  57.110  63.080  1.00  0.00           C
ATOM   1395  HE1 LYS A 676      48.630  57.570  62.390  1.00  0.00           H
ATOM   1396  HE2 LYS A 676      48.060  56.020  62.990  1.00  0.00           H
ATOM   1397  NZ  LYS A 676      48.350  57.410  64.540  1.00  0.00           N
ATOM   1398  HZ1 LYS A 676      47.700  56.880  65.160  1.00  0.00           H
ATOM   1399  HZ2 LYS A 676      48.470  58.420  64.700  1.00  0.00           H
ATOM   1400  HZ3 LYS A 676      49.270  56.960  64.750  1.00  0.00           H
ATOM   1401  C   LYS A 676      43.130  56.610  61.300  1.00  0.00           C
ATOM   1402  O   LYS A 676      42.800  56.920  62.420  1.00  0.00           O
ATOM   1403  N   ILE A 677      42.520  57.130  60.220  1.00  0.00           N
ATOM   1404  HN  ILE A 677      42.740  56.810  59.300  1.00  0.00           H
ATOM   1405  CA  ILE A 677      41.410  58.140  60.240  1.00  0.00           C
ATOM   1406  HA  ILE A 677      41.840  58.990  60.750  1.00  0.00           H
ATOM   1407  CB  ILE A 677      40.960  58.490  58.800  1.00  0.00           C
ATOM   1408  HB  ILE A 677      40.460  57.640  58.280  1.00  0.00           H
ATOM   1409  CG2 ILE A 677      39.860  59.540  58.860  1.00  0.00           C
ATOM   1410 HG21 ILE A 677      39.480  59.710  57.830  1.00  0.00           H
ATOM   1411 HG22 ILE A 677      40.390  60.460  59.200  1.00  0.00           H
ATOM   1412 HG23 ILE A 677      39.050  59.170  59.530  1.00  0.00           H
ATOM   1413  CG1 ILE A 677      42.130  59.060  57.910  1.00  0.00           C
ATOM   1414 HG11 ILE A 677      42.890  58.250  57.910  1.00  0.00           H
ATOM   1415 HG12 ILE A 677      42.600  59.950  58.370  1.00  0.00           H
ATOM   1416  CD  ILE A 677      41.640  59.420  56.510  1.00  0.00           C
ATOM   1417  HD1 ILE A 677      42.410  59.550  55.720  1.00  0.00           H
ATOM   1418  HD2 ILE A 677      41.120  60.390  56.510  1.00  0.00           H
ATOM   1419  HD3 ILE A 677      40.900  58.680  56.150  1.00  0.00           H
ATOM   1420  C   ILE A 677      40.120  57.580  60.980  1.00  0.00           C
ATOM   1421  O   ILE A 677      39.550  58.250  61.850  1.00  0.00           O
ATOM   1422  N   LEU A 678      39.600  56.320  60.750  1.00  0.00           N
ATOM   1423  HN  LEU A 678      40.020  55.780  60.030  1.00  0.00           H
ATOM   1424  CA  LEU A 678      38.550  55.770  61.570  1.00  0.00           C
ATOM   1425  HA  LEU A 678      37.740  56.480  61.540  1.00  0.00           H
ATOM   1426  CB  LEU A 678      38.140  54.410  61.050  1.00  0.00           C
ATOM   1427  HB1 LEU A 678      38.910  53.630  61.210  1.00  0.00           H
ATOM   1428  HB2 LEU A 678      38.090  54.470  59.940  1.00  0.00           H
ATOM   1429  CG  LEU A 678      36.840  53.780  61.670  1.00  0.00           C
ATOM   1430  HG  LEU A 678      36.970  53.510  62.740  1.00  0.00           H
ATOM   1431  CD1 LEU A 678      35.660  54.790  61.560  1.00  0.00           C
ATOM   1432 HD11 LEU A 678      35.860  55.700  62.150  1.00  0.00           H
ATOM   1433 HD12 LEU A 678      34.780  54.260  61.980  1.00  0.00           H
ATOM   1434 HD13 LEU A 678      35.530  55.040  60.480  1.00  0.00           H
ATOM   1435  CD2 LEU A 678      36.580  52.440  60.960  1.00  0.00           C
ATOM   1436 HD21 LEU A 678      35.650  51.840  61.070  1.00  0.00           H
ATOM   1437 HD22 LEU A 678      37.410  51.740  61.200  1.00  0.00           H
ATOM   1438 HD23 LEU A 678      36.670  52.780  59.900  1.00  0.00           H
ATOM   1439  C   LEU A 678      38.840  55.640  63.030  1.00  0.00           C
ATOM   1440  O   LEU A 678      38.000  55.960  63.860  1.00  0.00           O
ATOM   1441  N   TYR A 679      40.020  55.070  63.450  1.00  0.00           N
ATOM   1442  HN  TYR A 679      40.710  54.890  62.760  1.00  0.00           H
ATOM   1443  CA  TYR A 679      40.480  55.050  64.790  1.00  0.00           C
ATOM   1444  HA  TYR A 679      39.740  54.530  65.380  1.00  0.00           H
ATOM   1445  CB  TYR A 679      41.720  54.120  64.790  1.00  0.00           C
ATOM   1446  HB1 TYR A 679      42.490  54.410  64.040  1.00  0.00           H
ATOM   1447  HB2 TYR A 679      41.460  53.090  64.460  1.00  0.00           H
ATOM   1448  CG  TYR A 679      42.290  54.000  66.150  1.00  0.00           C
ATOM   1449  CD1 TYR A 679      41.760  53.110  67.160  1.00  0.00           C
ATOM   1450  HD1 TYR A 679      40.970  52.460  66.840  1.00  0.00           H
ATOM   1451  CE1 TYR A 679      42.260  53.140  68.470  1.00  0.00           C
ATOM   1452  HE1 TYR A 679      41.900  52.550  69.300  1.00  0.00           H
ATOM   1453  CZ  TYR A 679      43.270  54.050  68.840  1.00  0.00           C
ATOM   1454  OH  TYR A 679      43.730  54.150  70.190  1.00  0.00           O
ATOM   1455  HH  TYR A 679      44.610  54.550  70.170  1.00  0.00           H
ATOM   1456  CD2 TYR A 679      43.420  54.780  66.500  1.00  0.00           C
ATOM   1457  HD2 TYR A 679      43.800  55.470  65.760  1.00  0.00           H
ATOM   1458  CE2 TYR A 679      43.900  54.790  67.820  1.00  0.00           C
ATOM   1459  HE2 TYR A 679      44.670  55.490  68.070  1.00  0.00           H
ATOM   1460  C   TYR A 679      40.720  56.450  65.360  1.00  0.00           C
ATOM   1461  O   TYR A 679      40.250  56.800  66.510  1.00  0.00           O
ATOM   1462  N   LYS A 680      41.400  57.390  64.650  1.00  0.00           N
ATOM   1463  HN  LYS A 680      41.820  57.160  63.780  1.00  0.00           H
ATOM   1464  CA  LYS A 680      41.410  58.800  65.080  1.00  0.00           C
ATOM   1465  HA  LYS A 680      41.780  58.740  66.100  1.00  0.00           H
ATOM   1466  CB  LYS A 680      42.260  59.750  64.210  1.00  0.00           C
ATOM   1467  HB1 LYS A 680      42.050  60.810  64.440  1.00  0.00           H
ATOM   1468  HB2 LYS A 680      41.960  59.650  63.140  1.00  0.00           H
ATOM   1469  CG  LYS A 680      43.760  59.520  64.250  1.00  0.00           C
ATOM   1470  HG1 LYS A 680      44.350  60.220  63.620  1.00  0.00           H
ATOM   1471  HG2 LYS A 680      44.050  58.480  64.010  1.00  0.00           H
ATOM   1472  CD  LYS A 680      44.330  59.800  65.660  1.00  0.00           C
ATOM   1473  HD1 LYS A 680      43.930  59.040  66.370  1.00  0.00           H
ATOM   1474  HD2 LYS A 680      43.920  60.780  65.990  1.00  0.00           H
ATOM   1475  CE  LYS A 680      45.860  59.810  65.680  1.00  0.00           C
ATOM   1476  HE1 LYS A 680      46.160  60.750  65.170  1.00  0.00           H
ATOM   1477  HE2 LYS A 680      46.220  58.930  65.110  1.00  0.00           H
ATOM   1478  NZ  LYS A 680      46.440  59.920  67.020  1.00  0.00           N
ATOM   1479  HZ1 LYS A 680      47.430  60.250  67.070  1.00  0.00           H
ATOM   1480  HZ2 LYS A 680      46.480  59.040  67.580  1.00  0.00           H
ATOM   1481  HZ3 LYS A 680      45.870  60.560  67.600  1.00  0.00           H
ATOM   1482  C   LYS A 680      40.020  59.450  65.270  1.00  0.00           C
ATOM   1483  O   LYS A 680      39.760  60.130  66.270  1.00  0.00           O
ATOM   1484  N   PHE A 681      39.030  59.240  64.430  1.00  0.00           N
ATOM   1485  HN  PHE A 681      39.240  58.760  63.580  1.00  0.00           H
ATOM   1486  CA  PHE A 681      37.670  59.620  64.710  1.00  0.00           C
ATOM   1487  HA  PHE A 681      37.720  60.690  64.900  1.00  0.00           H
ATOM   1488  CB  PHE A 681      36.790  59.540  63.370  1.00  0.00           C
ATOM   1489  HB1 PHE A 681      37.010  58.550  62.950  1.00  0.00           H
ATOM   1490  HB2 PHE A 681      37.100  60.420  62.770  1.00  0.00           H
ATOM   1491  CG  PHE A 681      35.300  59.540  63.530  1.00  0.00           C
ATOM   1492  CD1 PHE A 681      34.450  58.380  63.390  1.00  0.00           C
ATOM   1493  HD1 PHE A 681      34.870  57.410  63.170  1.00  0.00           H
ATOM   1494  CE1 PHE A 681      33.090  58.470  63.480  1.00  0.00           C
ATOM   1495  HE1 PHE A 681      32.520  57.560  63.390  1.00  0.00           H
ATOM   1496  CZ  PHE A 681      32.440  59.690  63.740  1.00  0.00           C
ATOM   1497  HZ  PHE A 681      31.380  59.640  63.950  1.00  0.00           H
ATOM   1498  CD2 PHE A 681      34.600  60.740  63.900  1.00  0.00           C
ATOM   1499  HD2 PHE A 681      35.210  61.610  64.120  1.00  0.00           H
ATOM   1500  CE2 PHE A 681      33.250  60.750  64.020  1.00  0.00           C
ATOM   1501  HE2 PHE A 681      32.750  61.670  64.290  1.00  0.00           H
ATOM   1502  C   PHE A 681      36.930  58.960  65.810  1.00  0.00           C
ATOM   1503  O   PHE A 681      36.320  59.620  66.610  1.00  0.00           O
ATOM   1504  N   CYS A 682      37.020  57.630  65.940  1.00  0.00           N
ATOM   1505  HN  CYS A 682      37.550  57.200  65.220  1.00  0.00           H
ATOM   1506  CA  CYS A 682      36.420  56.870  67.020  1.00  0.00           C
ATOM   1507  HA  CYS A 682      35.360  57.080  67.020  1.00  0.00           H
ATOM   1508  CB  CYS A 682      36.620  55.340  66.750  1.00  0.00           C
ATOM   1509  HB1 CYS A 682      36.550  54.680  67.630  1.00  0.00           H
ATOM   1510  HB2 CYS A 682      37.710  55.220  66.550  1.00  0.00           H
ATOM   1511  SG  CYS A 682      35.430  54.810  65.510  1.00  0.00           S
ATOM   1512  HG1 CYS A 682      36.160  55.250  64.500  1.00  0.00           H
ATOM   1513  C   CYS A 682      36.910  57.250  68.430  1.00  0.00           C
ATOM   1514  O   CYS A 682      36.130  57.320  69.350  1.00  0.00           O
ATOM   1515  N   ARG A 683      38.240  57.580  68.620  1.00  0.00           N
ATOM   1516  HN  ARG A 683      38.890  57.240  67.950  1.00  0.00           H
ATOM   1517  CA  ARG A 683      38.790  58.100  69.870  1.00  0.00           C
ATOM   1518  HA  ARG A 683      38.490  57.430  70.670  1.00  0.00           H
ATOM   1519  CB  ARG A 683      40.290  58.200  69.800  1.00  0.00           C
ATOM   1520  HB1 ARG A 683      40.720  58.810  70.620  1.00  0.00           H
ATOM   1521  HB2 ARG A 683      40.540  58.620  68.800  1.00  0.00           H
ATOM   1522  CG  ARG A 683      40.930  56.800  69.840  1.00  0.00           C
ATOM   1523  HG1 ARG A 683      42.020  57.000  69.700  1.00  0.00           H
ATOM   1524  HG2 ARG A 683      40.670  56.300  68.880  1.00  0.00           H
ATOM   1525  CD  ARG A 683      40.600  55.880  70.970  1.00  0.00           C
ATOM   1526  HD1 ARG A 683      41.260  55.000  70.860  1.00  0.00           H
ATOM   1527  HD2 ARG A 683      39.540  55.550  71.040  1.00  0.00           H
ATOM   1528  NE  ARG A 683      41.000  56.670  72.200  1.00  0.00           N
ATOM   1529  HE  ARG A 683      41.940  56.710  72.520  1.00  0.00           H
ATOM   1530  CZ  ARG A 683      40.180  57.200  73.120  1.00  0.00           C
ATOM   1531  NH1 ARG A 683      40.880  58.010  73.910  1.00  0.00           N
ATOM   1532 HH11 ARG A 683      40.360  58.520  74.610  1.00  0.00           H
ATOM   1533 HH12 ARG A 683      41.860  57.920  73.870  1.00  0.00           H
ATOM   1534  NH2 ARG A 683      38.900  57.000  73.330  1.00  0.00           N
ATOM   1535 HH21 ARG A 683      38.340  56.490  72.670  1.00  0.00           H
ATOM   1536 HH22 ARG A 683      38.370  57.360  74.100  1.00  0.00           H
ATOM   1537  C   ARG A 683      38.180  59.470  70.260  1.00  0.00           C
ATOM   1538  O   ARG A 683      37.790  59.700  71.360  1.00  0.00           O
ATOM   1539  N   ASP A 684      38.070  60.420  69.300  1.00  0.00           N
ATOM   1540  HN  ASP A 684      38.530  60.330  68.420  1.00  0.00           H
ATOM   1541  CA  ASP A 684      37.660  61.770  69.520  1.00  0.00           C
ATOM   1542  HA  ASP A 684      38.140  62.280  70.340  1.00  0.00           H
ATOM   1543  CB  ASP A 684      38.010  62.520  68.200  1.00  0.00           C
ATOM   1544  HB1 ASP A 684      37.430  63.460  68.240  1.00  0.00           H
ATOM   1545  HB2 ASP A 684      37.710  62.010  67.260  1.00  0.00           H
ATOM   1546  CG  ASP A 684      39.480  62.840  68.110  1.00  0.00           C
ATOM   1547  OD1 ASP A 684      40.300  62.580  69.050  1.00  0.00           O
ATOM   1548  OD2 ASP A 684      39.810  63.450  67.070  1.00  0.00           O
ATOM   1549  C   ASP A 684      36.220  61.860  69.970  1.00  0.00           C
ATOM   1550  O   ASP A 684      35.930  62.800  70.690  1.00  0.00           O
ATOM   1551  N   TYR A 685      35.310  60.960  69.480  1.00  0.00           N
ATOM   1552  HN  TYR A 685      35.560  60.380  68.710  1.00  0.00           H
ATOM   1553  CA  TYR A 685      33.940  60.950  69.940  1.00  0.00           C
ATOM   1554  HA  TYR A 685      33.800  61.930  70.380  1.00  0.00           H
ATOM   1555  CB  TYR A 685      33.010  60.860  68.680  1.00  0.00           C
ATOM   1556  HB1 TYR A 685      32.030  60.740  69.170  1.00  0.00           H
ATOM   1557  HB2 TYR A 685      33.390  60.010  68.090  1.00  0.00           H
ATOM   1558  CG  TYR A 685      32.990  62.120  67.950  1.00  0.00           C
ATOM   1559  CD1 TYR A 685      33.700  62.340  66.780  1.00  0.00           C
ATOM   1560  HD1 TYR A 685      34.280  61.500  66.420  1.00  0.00           H
ATOM   1561  CE1 TYR A 685      33.840  63.570  66.200  1.00  0.00           C
ATOM   1562  HE1 TYR A 685      34.520  63.740  65.370  1.00  0.00           H
ATOM   1563  CZ  TYR A 685      33.380  64.670  66.920  1.00  0.00           C
ATOM   1564  OH  TYR A 685      33.680  65.950  66.430  1.00  0.00           O
ATOM   1565  HH  TYR A 685      34.410  65.800  65.820  1.00  0.00           H
ATOM   1566  CD2 TYR A 685      32.380  63.220  68.530  1.00  0.00           C
ATOM   1567  HD2 TYR A 685      31.870  63.070  69.480  1.00  0.00           H
ATOM   1568  CE2 TYR A 685      32.640  64.540  68.080  1.00  0.00           C
ATOM   1569  HE2 TYR A 685      32.390  65.390  68.700  1.00  0.00           H
ATOM   1570  C   TYR A 685      33.580  59.840  70.960  1.00  0.00           C
ATOM   1571  O   TYR A 685      32.380  59.590  71.180  1.00  0.00           O
ATOM   1572  N   GLN A 686      34.580  59.140  71.540  1.00  0.00           N
ATOM   1573  HN  GLN A 686      35.410  59.260  71.030  1.00  0.00           H
ATOM   1574  CA  GLN A 686      34.540  58.310  72.730  1.00  0.00           C
ATOM   1575  HA  GLN A 686      35.560  58.020  72.960  1.00  0.00           H
ATOM   1576  CB  GLN A 686      33.830  59.110  73.950  1.00  0.00           C
ATOM   1577  HB1 GLN A 686      33.870  58.560  74.920  1.00  0.00           H
ATOM   1578  HB2 GLN A 686      32.770  59.190  73.610  1.00  0.00           H
ATOM   1579  CG  GLN A 686      34.260  60.630  74.270  1.00  0.00           C
ATOM   1580  HG1 GLN A 686      33.790  60.980  75.220  1.00  0.00           H
ATOM   1581  HG2 GLN A 686      33.970  61.310  73.440  1.00  0.00           H
ATOM   1582  CD  GLN A 686      35.790  60.700  74.620  1.00  0.00           C
ATOM   1583  OE1 GLN A 686      36.290  60.200  75.600  1.00  0.00           O
ATOM   1584  NE2 GLN A 686      36.480  61.510  73.790  1.00  0.00           N
ATOM   1585 HE21 GLN A 686      37.450  61.490  74.030  1.00  0.00           H
ATOM   1586 HE22 GLN A 686      36.060  61.870  72.950  1.00  0.00           H
ATOM   1587  C   GLN A 686      33.750  56.960  72.450  1.00  0.00           C
ATOM   1588  O   GLN A 686      33.030  56.330  73.240  1.00  0.00           O
ATOM   1589  N   LEU A 687      33.790  56.600  71.130  1.00  0.00           N
ATOM   1590  HN  LEU A 687      34.400  57.170  70.580  1.00  0.00           H
ATOM   1591  CA  LEU A 687      33.170  55.460  70.400  1.00  0.00           C
ATOM   1592  HA  LEU A 687      32.210  55.250  70.860  1.00  0.00           H
ATOM   1593  CB  LEU A 687      32.910  55.790  68.880  1.00  0.00           C
ATOM   1594  HB1 LEU A 687      32.490  54.820  68.520  1.00  0.00           H
ATOM   1595  HB2 LEU A 687      33.930  56.050  68.560  1.00  0.00           H
ATOM   1596  CG  LEU A 687      31.920  56.920  68.620  1.00  0.00           C
ATOM   1597  HG  LEU A 687      32.200  57.710  69.350  1.00  0.00           H
ATOM   1598  CD1 LEU A 687      32.110  57.560  67.270  1.00  0.00           C
ATOM   1599 HD11 LEU A 687      33.140  57.970  67.170  1.00  0.00           H
ATOM   1600 HD12 LEU A 687      31.410  58.430  67.230  1.00  0.00           H
ATOM   1601 HD13 LEU A 687      31.800  56.920  66.420  1.00  0.00           H
ATOM   1602  CD2 LEU A 687      30.490  56.480  68.830  1.00  0.00           C
ATOM   1603 HD21 LEU A 687      29.800  57.190  68.340  1.00  0.00           H
ATOM   1604 HD22 LEU A 687      30.160  56.360  69.890  1.00  0.00           H
ATOM   1605 HD23 LEU A 687      30.320  55.470  68.400  1.00  0.00           H
ATOM   1606  C   LEU A 687      33.850  54.100  70.470  1.00  0.00           C
ATOM   1607  O   LEU A 687      35.090  53.990  70.310  1.00  0.00           O
ATOM   1608  N   SER A 688      33.070  53.040  70.600  1.00  0.00           N
ATOM   1609  HN  SER A 688      32.140  53.160  70.910  1.00  0.00           H
ATOM   1610  CA  SER A 688      33.660  51.680  70.390  1.00  0.00           C
ATOM   1611  HA  SER A 688      34.480  51.740  71.100  1.00  0.00           H
ATOM   1612  CB  SER A 688      32.620  50.750  70.880  1.00  0.00           C
ATOM   1613  HB1 SER A 688      31.720  50.820  70.230  1.00  0.00           H
ATOM   1614  HB2 SER A 688      32.160  51.010  71.840  1.00  0.00           H
ATOM   1615  OG  SER A 688      33.120  49.420  70.860  1.00  0.00           O
ATOM   1616  HG1 SER A 688      33.010  49.220  71.790  1.00  0.00           H
ATOM   1617  C   SER A 688      34.090  51.440  68.950  1.00  0.00           C
ATOM   1618  O   SER A 688      33.280  51.310  68.030  1.00  0.00           O
ATOM   1619  N   TYR A 689      35.470  51.470  68.690  1.00  0.00           N
ATOM   1620  HN  TYR A 689      36.060  51.540  69.490  1.00  0.00           H
ATOM   1621  CA  TYR A 689      36.010  51.500  67.320  1.00  0.00           C
ATOM   1622  HA  TYR A 689      35.700  52.350  66.730  1.00  0.00           H
ATOM   1623  CB  TYR A 689      37.550  51.770  67.290  1.00  0.00           C
ATOM   1624  HB1 TYR A 689      37.800  51.160  68.190  1.00  0.00           H
ATOM   1625  HB2 TYR A 689      37.720  52.840  67.480  1.00  0.00           H
ATOM   1626  CG  TYR A 689      38.420  51.230  66.180  1.00  0.00           C
ATOM   1627  CD1 TYR A 689      39.220  50.140  66.290  1.00  0.00           C
ATOM   1628  HD1 TYR A 689      39.280  49.680  67.280  1.00  0.00           H
ATOM   1629  CE1 TYR A 689      40.020  49.680  65.190  1.00  0.00           C
ATOM   1630  HE1 TYR A 689      40.700  48.850  65.380  1.00  0.00           H
ATOM   1631  CZ  TYR A 689      39.900  50.310  63.940  1.00  0.00           C
ATOM   1632  OH  TYR A 689      40.540  49.660  62.860  1.00  0.00           O
ATOM   1633  HH  TYR A 689      40.450  50.030  61.980  1.00  0.00           H
ATOM   1634  CD2 TYR A 689      38.300  51.840  64.970  1.00  0.00           C
ATOM   1635  HD2 TYR A 689      37.590  52.610  64.710  1.00  0.00           H
ATOM   1636  CE2 TYR A 689      39.030  51.440  63.840  1.00  0.00           C
ATOM   1637  HE2 TYR A 689      38.920  51.810  62.840  1.00  0.00           H
ATOM   1638  C   TYR A 689      35.600  50.240  66.510  1.00  0.00           C
ATOM   1639  O   TYR A 689      35.070  50.370  65.420  1.00  0.00           O
ATOM   1640  N   LEU A 690      35.980  49.020  66.980  1.00  0.00           N
ATOM   1641  HN  LEU A 690      36.650  48.950  67.710  1.00  0.00           H
ATOM   1642  CA  LEU A 690      35.720  47.760  66.200  1.00  0.00           C
ATOM   1643  HA  LEU A 690      36.070  47.840  65.190  1.00  0.00           H
ATOM   1644  CB  LEU A 690      36.380  46.550  66.900  1.00  0.00           C
ATOM   1645  HB1 LEU A 690      36.180  45.680  66.240  1.00  0.00           H
ATOM   1646  HB2 LEU A 690      36.050  46.300  67.940  1.00  0.00           H
ATOM   1647  CG  LEU A 690      37.960  46.470  66.910  1.00  0.00           C
ATOM   1648  HG  LEU A 690      38.310  47.380  67.450  1.00  0.00           H
ATOM   1649  CD1 LEU A 690      38.420  45.150  67.470  1.00  0.00           C
ATOM   1650 HD11 LEU A 690      37.980  44.280  66.910  1.00  0.00           H
ATOM   1651 HD12 LEU A 690      38.130  45.050  68.530  1.00  0.00           H
ATOM   1652 HD13 LEU A 690      39.510  45.020  67.330  1.00  0.00           H
ATOM   1653  CD2 LEU A 690      38.490  46.570  65.470  1.00  0.00           C
ATOM   1654 HD21 LEU A 690      38.220  47.570  65.050  1.00  0.00           H
ATOM   1655 HD22 LEU A 690      37.910  45.800  64.920  1.00  0.00           H
ATOM   1656 HD23 LEU A 690      39.580  46.390  65.420  1.00  0.00           H
ATOM   1657  C   LEU A 690      34.230  47.650  66.030  1.00  0.00           C
ATOM   1658  O   LEU A 690      33.710  47.450  64.950  1.00  0.00           O
ATOM   1659  N   SER A 691      33.350  47.840  67.000  1.00  0.00           N
ATOM   1660  HN  SER A 691      33.780  47.840  67.910  1.00  0.00           H
ATOM   1661  CA  SER A 691      31.890  47.870  66.870  1.00  0.00           C
ATOM   1662  HA  SER A 691      31.710  46.890  66.470  1.00  0.00           H
ATOM   1663  CB  SER A 691      31.250  48.170  68.250  1.00  0.00           C
ATOM   1664  HB1 SER A 691      31.500  49.210  68.560  1.00  0.00           H
ATOM   1665  HB2 SER A 691      31.560  47.370  68.960  1.00  0.00           H
ATOM   1666  OG  SER A 691      29.760  48.130  68.190  1.00  0.00           O
ATOM   1667  HG1 SER A 691      29.470  47.220  68.070  1.00  0.00           H
ATOM   1668  C   SER A 691      31.330  48.900  65.880  1.00  0.00           C
ATOM   1669  O   SER A 691      30.500  48.610  65.030  1.00  0.00           O
ATOM   1670  N   LEU A 692      31.820  50.180  65.880  1.00  0.00           N
ATOM   1671  HN  LEU A 692      32.370  50.500  66.650  1.00  0.00           H
ATOM   1672  CA  LEU A 692      31.450  51.160  64.840  1.00  0.00           C
ATOM   1673  HA  LEU A 692      30.360  51.140  64.840  1.00  0.00           H
ATOM   1674  CB  LEU A 692      31.890  52.630  65.230  1.00  0.00           C
ATOM   1675  HB1 LEU A 692      32.920  52.650  64.810  1.00  0.00           H
ATOM   1676  HB2 LEU A 692      31.870  52.980  66.300  1.00  0.00           H
ATOM   1677  CG  LEU A 692      31.030  53.620  64.520  1.00  0.00           C
ATOM   1678  HG  LEU A 692      30.570  53.180  63.610  1.00  0.00           H
ATOM   1679  CD1 LEU A 692      29.840  54.070  65.400  1.00  0.00           C
ATOM   1680 HD11 LEU A 692      29.440  55.080  65.170  1.00  0.00           H
ATOM   1681 HD12 LEU A 692      30.220  54.150  66.440  1.00  0.00           H
ATOM   1682 HD13 LEU A 692      28.970  53.380  65.340  1.00  0.00           H
ATOM   1683  CD2 LEU A 692      31.960  54.790  64.080  1.00  0.00           C
ATOM   1684 HD21 LEU A 692      32.440  55.120  65.020  1.00  0.00           H
ATOM   1685 HD22 LEU A 692      31.340  55.590  63.620  1.00  0.00           H
ATOM   1686 HD23 LEU A 692      32.750  54.470  63.360  1.00  0.00           H
ATOM   1687  C   LEU A 692      31.890  50.730  63.480  1.00  0.00           C
ATOM   1688  O   LEU A 692      31.070  50.690  62.570  1.00  0.00           O
ATOM   1689  N   ARG A 693      33.110  50.210  63.350  1.00  0.00           N
ATOM   1690  HN  ARG A 693      33.690  50.130  64.150  1.00  0.00           H
ATOM   1691  CA  ARG A 693      33.750  49.660  62.150  1.00  0.00           C
ATOM   1692  HA  ARG A 693      33.610  50.390  61.370  1.00  0.00           H
ATOM   1693  CB  ARG A 693      35.230  49.340  62.410  1.00  0.00           C
ATOM   1694  HB1 ARG A 693      35.160  48.590  63.240  1.00  0.00           H
ATOM   1695  HB2 ARG A 693      35.770  50.190  62.880  1.00  0.00           H
ATOM   1696  CG  ARG A 693      35.920  48.620  61.240  1.00  0.00           C
ATOM   1697  HG1 ARG A 693      35.700  49.310  60.390  1.00  0.00           H
ATOM   1698  HG2 ARG A 693      35.460  47.620  61.060  1.00  0.00           H
ATOM   1699  CD  ARG A 693      37.480  48.390  61.420  1.00  0.00           C
ATOM   1700  HD1 ARG A 693      37.620  47.780  62.330  1.00  0.00           H
ATOM   1701  HD2 ARG A 693      38.080  49.320  61.520  1.00  0.00           H
ATOM   1702  NE  ARG A 693      38.060  47.700  60.270  1.00  0.00           N
ATOM   1703  HE  ARG A 693      38.840  48.030  59.750  1.00  0.00           H
ATOM   1704  CZ  ARG A 693      38.020  46.390  60.100  1.00  0.00           C
ATOM   1705  NH1 ARG A 693      37.390  45.530  60.840  1.00  0.00           N
ATOM   1706 HH11 ARG A 693      36.670  45.890  61.440  1.00  0.00           H
ATOM   1707 HH12 ARG A 693      37.240  44.670  60.350  1.00  0.00           H
ATOM   1708  NH2 ARG A 693      38.580  45.870  59.050  1.00  0.00           N
ATOM   1709 HH21 ARG A 693      38.650  44.880  58.940  1.00  0.00           H
ATOM   1710 HH22 ARG A 693      38.890  46.420  58.260  1.00  0.00           H
ATOM   1711  C   ARG A 693      33.030  48.440  61.610  1.00  0.00           C
ATOM   1712  O   ARG A 693      32.940  48.290  60.420  1.00  0.00           O
ATOM   1713  N   THR A 694      32.530  47.600  62.550  1.00  0.00           N
ATOM   1714  HN  THR A 694      32.770  47.710  63.510  1.00  0.00           H
ATOM   1715  CA  THR A 694      31.640  46.510  62.140  1.00  0.00           C
ATOM   1716  HA  THR A 694      32.190  45.890  61.450  1.00  0.00           H
ATOM   1717  CB  THR A 694      31.270  45.630  63.340  1.00  0.00           C
ATOM   1718  HB  THR A 694      31.020  46.290  64.200  1.00  0.00           H
ATOM   1719  OG1 THR A 694      32.400  44.860  63.690  1.00  0.00           O
ATOM   1720  HG1 THR A 694      32.640  44.300  62.960  1.00  0.00           H
ATOM   1721  CG2 THR A 694      30.100  44.620  63.050  1.00  0.00           C
ATOM   1722 HG21 THR A 694      30.270  44.160  62.070  1.00  0.00           H
ATOM   1723 HG22 THR A 694      29.160  45.210  63.160  1.00  0.00           H
ATOM   1724 HG23 THR A 694      30.050  43.750  63.740  1.00  0.00           H
ATOM   1725  C   THR A 694      30.330  46.970  61.470  1.00  0.00           C
ATOM   1726  O   THR A 694      29.900  46.480  60.400  1.00  0.00           O
ATOM   1727  N   SER A 695      29.680  48.070  61.940  1.00  0.00           N
ATOM   1728  HN  SER A 695      29.970  48.600  62.730  1.00  0.00           H
ATOM   1729  CA  SER A 695      28.440  48.600  61.320  1.00  0.00           C
ATOM   1730  HA  SER A 695      27.700  47.830  61.150  1.00  0.00           H
ATOM   1731  CB  SER A 695      27.690  49.610  62.310  1.00  0.00           C
ATOM   1732  HB1 SER A 695      27.680  49.240  63.360  1.00  0.00           H
ATOM   1733  HB2 SER A 695      26.640  49.620  61.950  1.00  0.00           H
ATOM   1734  OG  SER A 695      28.150  50.930  62.380  1.00  0.00           O
ATOM   1735  HG1 SER A 695      29.030  50.930  62.760  1.00  0.00           H
ATOM   1736  C   SER A 695      28.660  49.270  60.070  1.00  0.00           C
ATOM   1737  O   SER A 695      27.890  49.080  59.160  1.00  0.00           O
ATOM   1738  N   ILE A 696      29.780  49.980  60.000  1.00  0.00           N
ATOM   1739  HN  ILE A 696      30.430  49.960  60.760  1.00  0.00           H
ATOM   1740  CA  ILE A 696      30.320  50.540  58.760  1.00  0.00           C
ATOM   1741  HA  ILE A 696      29.620  51.260  58.360  1.00  0.00           H
ATOM   1742  CB  ILE A 696      31.590  51.480  59.140  1.00  0.00           C
ATOM   1743  HB  ILE A 696      32.190  51.010  59.950  1.00  0.00           H
ATOM   1744  CG2 ILE A 696      32.480  51.790  57.910  1.00  0.00           C
ATOM   1745 HG21 ILE A 696      33.310  52.490  58.130  1.00  0.00           H
ATOM   1746 HG22 ILE A 696      31.810  52.250  57.150  1.00  0.00           H
ATOM   1747 HG23 ILE A 696      32.980  50.860  57.590  1.00  0.00           H
ATOM   1748  CG1 ILE A 696      30.980  52.690  59.980  1.00  0.00           C
ATOM   1749 HG11 ILE A 696      30.140  52.360  60.610  1.00  0.00           H
ATOM   1750 HG12 ILE A 696      30.620  53.350  59.160  1.00  0.00           H
ATOM   1751  CD  ILE A 696      32.090  53.450  60.730  1.00  0.00           C
ATOM   1752  HD1 ILE A 696      32.510  52.860  61.570  1.00  0.00           H
ATOM   1753  HD2 ILE A 696      31.610  54.270  61.310  1.00  0.00           H
ATOM   1754  HD3 ILE A 696      32.930  53.810  60.110  1.00  0.00           H
ATOM   1755  C   ILE A 696      30.710  49.510  57.670  1.00  0.00           C
ATOM   1756  O   ILE A 696      30.370  49.710  56.480  1.00  0.00           O
ATOM   1757  N   GLY A 697      31.330  48.430  58.050  1.00  0.00           N
ATOM   1758  HN  GLY A 697      31.630  48.270  58.990  1.00  0.00           H
ATOM   1759  CA  GLY A 697      31.590  47.350  57.030  1.00  0.00           C
ATOM   1760  HA1 GLY A 697      32.120  46.610  57.610  1.00  0.00           H
ATOM   1761  HA2 GLY A 697      32.100  47.810  56.200  1.00  0.00           H
ATOM   1762  C   GLY A 697      30.290  46.730  56.590  1.00  0.00           C
ATOM   1763  O   GLY A 697      30.110  46.520  55.380  1.00  0.00           O
ATOM   1764  N   LEU A 698      29.310  46.410  57.420  1.00  0.00           N
ATOM   1765  HN  LEU A 698      29.450  46.600  58.390  1.00  0.00           H
ATOM   1766  CA  LEU A 698      28.000  45.940  57.020  1.00  0.00           C
ATOM   1767  HA  LEU A 698      28.230  45.040  56.460  1.00  0.00           H
ATOM   1768  CB  LEU A 698      27.130  45.440  58.150  1.00  0.00           C
ATOM   1769  HB1 LEU A 698      26.080  45.230  57.860  1.00  0.00           H
ATOM   1770  HB2 LEU A 698      27.150  46.300  58.850  1.00  0.00           H
ATOM   1771  CG  LEU A 698      27.490  44.110  58.940  1.00  0.00           C
ATOM   1772  HG  LEU A 698      28.560  44.130  59.240  1.00  0.00           H
ATOM   1773  CD1 LEU A 698      26.490  43.930  60.040  1.00  0.00           C
ATOM   1774 HD11 LEU A 698      26.500  44.750  60.810  1.00  0.00           H
ATOM   1775 HD12 LEU A 698      26.510  42.920  60.510  1.00  0.00           H
ATOM   1776 HD13 LEU A 698      25.470  44.050  59.610  1.00  0.00           H
ATOM   1777  CD2 LEU A 698      27.350  42.890  57.880  1.00  0.00           C
ATOM   1778 HD21 LEU A 698      28.120  42.900  57.080  1.00  0.00           H
ATOM   1779 HD22 LEU A 698      26.380  42.990  57.360  1.00  0.00           H
ATOM   1780 HD23 LEU A 698      27.510  41.910  58.390  1.00  0.00           H
ATOM   1781  C   LEU A 698      27.180  46.920  56.130  1.00  0.00           C
ATOM   1782  O   LEU A 698      26.510  46.570  55.170  1.00  0.00           O
ATOM   1783  N   TRP A 699      27.150  48.200  56.480  1.00  0.00           N
ATOM   1784  HN  TRP A 699      27.730  48.430  57.260  1.00  0.00           H
ATOM   1785  CA  TRP A 699      26.640  49.320  55.670  1.00  0.00           C
ATOM   1786  HA  TRP A 699      25.590  49.150  55.430  1.00  0.00           H
ATOM   1787  CB  TRP A 699      26.860  50.650  56.310  1.00  0.00           C
ATOM   1788  HB1 TRP A 699      26.810  51.450  55.530  1.00  0.00           H
ATOM   1789  HB2 TRP A 699      27.810  50.780  56.870  1.00  0.00           H
ATOM   1790  CG  TRP A 699      25.740  51.140  57.140  1.00  0.00           C
ATOM   1791  CD1 TRP A 699      25.830  51.430  58.470  1.00  0.00           C
ATOM   1792  HD1 TRP A 699      26.620  51.090  59.130  1.00  0.00           H
ATOM   1793  NE1 TRP A 699      24.740  52.010  58.920  1.00  0.00           N
ATOM   1794  HE1 TRP A 699      24.710  52.630  59.660  1.00  0.00           H
ATOM   1795  CE2 TRP A 699      23.860  52.150  57.880  1.00  0.00           C
ATOM   1796  CD2 TRP A 699      24.440  51.570  56.770  1.00  0.00           C
ATOM   1797  CE3 TRP A 699      23.870  51.710  55.450  1.00  0.00           C
ATOM   1798  HE3 TRP A 699      24.310  51.210  54.590  1.00  0.00           H
ATOM   1799  CZ3 TRP A 699      22.520  52.140  55.440  1.00  0.00           C
ATOM   1800  HZ3 TRP A 699      22.030  52.180  54.480  1.00  0.00           H
ATOM   1801  CZ2 TRP A 699      22.680  52.790  57.760  1.00  0.00           C
ATOM   1802  HZ2 TRP A 699      22.210  53.070  58.700  1.00  0.00           H
ATOM   1803  CH2 TRP A 699      21.970  52.770  56.540  1.00  0.00           C
ATOM   1804  HH2 TRP A 699      20.990  53.210  56.460  1.00  0.00           H
ATOM   1805  C   TRP A 699      27.370  49.380  54.330  1.00  0.00           C
ATOM   1806  O   TRP A 699      26.780  49.510  53.230  1.00  0.00           O
ATOM   1807  N   THR A 700      28.670  49.270  54.360  1.00  0.00           N
ATOM   1808  HN  THR A 700      29.210  49.170  55.200  1.00  0.00           H
ATOM   1809  CA  THR A 700      29.510  49.150  53.160  1.00  0.00           C
ATOM   1810  HA  THR A 700      29.340  49.990  52.500  1.00  0.00           H
ATOM   1811  CB  THR A 700      31.050  49.110  53.350  1.00  0.00           C
ATOM   1812  HB  THR A 700      31.300  48.260  54.030  1.00  0.00           H
ATOM   1813  OG1 THR A 700      31.610  50.250  54.020  1.00  0.00           O
ATOM   1814  HG1 THR A 700      31.260  50.110  54.900  1.00  0.00           H
ATOM   1815  CG2 THR A 700      31.760  48.990  52.000  1.00  0.00           C
ATOM   1816 HG21 THR A 700      32.820  49.310  52.080  1.00  0.00           H
ATOM   1817 HG22 THR A 700      31.310  49.720  51.280  1.00  0.00           H
ATOM   1818 HG23 THR A 700      31.690  47.930  51.650  1.00  0.00           H
ATOM   1819  C   THR A 700      29.160  47.920  52.340  1.00  0.00           C
ATOM   1820  O   THR A 700      28.810  48.010  51.180  1.00  0.00           O
ATOM   1821  N   SER A 701      29.070  46.730  52.940  1.00  0.00           N
ATOM   1822  HN  SER A 701      29.520  46.630  53.830  1.00  0.00           H
ATOM   1823  CA  SER A 701      28.780  45.380  52.220  1.00  0.00           C
ATOM   1824  HA  SER A 701      29.510  45.150  51.460  1.00  0.00           H
ATOM   1825  CB  SER A 701      29.030  44.230  53.240  1.00  0.00           C
ATOM   1826  HB1 SER A 701      28.370  44.430  54.110  1.00  0.00           H
ATOM   1827  HB2 SER A 701      30.070  44.360  53.640  1.00  0.00           H
ATOM   1828  OG  SER A 701      28.940  42.880  52.780  1.00  0.00           O
ATOM   1829  HG1 SER A 701      29.790  42.620  52.410  1.00  0.00           H
ATOM   1830  C   SER A 701      27.380  45.390  51.480  1.00  0.00           C
ATOM   1831  O   SER A 701      27.350  45.240  50.260  1.00  0.00           O
ATOM   1832  N   PHE A 702      26.320  45.790  52.120  1.00  0.00           N
ATOM   1833  HN  PHE A 702      26.470  46.100  53.050  1.00  0.00           H
ATOM   1834  CA  PHE A 702      25.000  46.200  51.610  1.00  0.00           C
ATOM   1835  HA  PHE A 702      24.500  45.350  51.170  1.00  0.00           H
ATOM   1836  CB  PHE A 702      24.140  46.810  52.810  1.00  0.00           C
ATOM   1837  HB1 PHE A 702      24.770  47.590  53.280  1.00  0.00           H
ATOM   1838  HB2 PHE A 702      24.050  45.960  53.520  1.00  0.00           H
ATOM   1839  CG  PHE A 702      22.870  47.510  52.460  1.00  0.00           C
ATOM   1840  CD1 PHE A 702      22.700  48.870  52.560  1.00  0.00           C
ATOM   1841  HD1 PHE A 702      23.590  49.460  52.720  1.00  0.00           H
ATOM   1842  CE1 PHE A 702      21.450  49.430  52.280  1.00  0.00           C
ATOM   1843  HE1 PHE A 702      21.290  50.490  52.360  1.00  0.00           H
ATOM   1844  CZ  PHE A 702      20.370  48.610  51.900  1.00  0.00           C
ATOM   1845  HZ  PHE A 702      19.440  49.100  51.670  1.00  0.00           H
ATOM   1846  CD2 PHE A 702      21.820  46.690  52.060  1.00  0.00           C
ATOM   1847  HD2 PHE A 702      22.020  45.620  51.980  1.00  0.00           H
ATOM   1848  CE2 PHE A 702      20.560  47.190  51.780  1.00  0.00           C
ATOM   1849  HE2 PHE A 702      19.720  46.570  51.520  1.00  0.00           H
ATOM   1850  C   PHE A 702      25.020  47.190  50.470  1.00  0.00           C
ATOM   1851  O   PHE A 702      24.530  46.960  49.350  1.00  0.00           O
ATOM   1852  N   LEU A 703      25.710  48.310  50.550  1.00  0.00           N
ATOM   1853  HN  LEU A 703      26.210  48.450  51.410  1.00  0.00           H
ATOM   1854  CA  LEU A 703      25.750  49.340  49.510  1.00  0.00           C
ATOM   1855  HA  LEU A 703      24.770  49.560  49.120  1.00  0.00           H
ATOM   1856  CB  LEU A 703      26.320  50.630  50.030  1.00  0.00           C
ATOM   1857  HB1 LEU A 703      27.430  50.650  50.090  1.00  0.00           H
ATOM   1858  HB2 LEU A 703      26.100  50.810  51.100  1.00  0.00           H
ATOM   1859  CG  LEU A 703      26.010  51.850  49.150  1.00  0.00           C
ATOM   1860  HG  LEU A 703      25.970  51.560  48.080  1.00  0.00           H
ATOM   1861  CD1 LEU A 703      24.510  52.360  49.460  1.00  0.00           C
ATOM   1862 HD11 LEU A 703      24.320  53.380  49.030  1.00  0.00           H
ATOM   1863 HD12 LEU A 703      24.400  52.210  50.540  1.00  0.00           H
ATOM   1864 HD13 LEU A 703      23.790  51.670  48.970  1.00  0.00           H
ATOM   1865  CD2 LEU A 703      26.980  52.940  49.540  1.00  0.00           C
ATOM   1866 HD21 LEU A 703      27.010  53.210  50.610  1.00  0.00           H
ATOM   1867 HD22 LEU A 703      26.670  53.860  49.020  1.00  0.00           H
ATOM   1868 HD23 LEU A 703      28.020  52.680  49.260  1.00  0.00           H
ATOM   1869  C   LEU A 703      26.510  48.810  48.280  1.00  0.00           C
ATOM   1870  O   LEU A 703      26.080  49.070  47.190  1.00  0.00           O
ATOM   1871  N   CYS A 704      27.590  47.990  48.440  1.00  0.00           N
ATOM   1872  HN  CYS A 704      27.830  47.830  49.390  1.00  0.00           H
ATOM   1873  CA  CYS A 704      28.260  47.250  47.320  1.00  0.00           C
ATOM   1874  HA  CYS A 704      28.710  47.950  46.610  1.00  0.00           H
ATOM   1875  CB  CYS A 704      29.550  46.450  47.800  1.00  0.00           C
ATOM   1876  HB1 CYS A 704      30.010  46.010  46.880  1.00  0.00           H
ATOM   1877  HB2 CYS A 704      29.230  45.640  48.480  1.00  0.00           H
ATOM   1878  SG  CYS A 704      30.860  47.440  48.620  1.00  0.00           S
ATOM   1879  HG1 CYS A 704      30.290  48.300  49.460  1.00  0.00           H
ATOM   1880  C   CYS A 704      27.300  46.310  46.570  1.00  0.00           C
ATOM   1881  O   CYS A 704      27.430  46.250  45.340  1.00  0.00           O
ATOM   1882  N   ILE A 705      26.370  45.570  47.280  1.00  0.00           N
ATOM   1883  HN  ILE A 705      26.370  45.540  48.280  1.00  0.00           H
ATOM   1884  CA  ILE A 705      25.330  44.810  46.560  1.00  0.00           C
ATOM   1885  HA  ILE A 705      25.870  44.150  45.890  1.00  0.00           H
ATOM   1886  CB  ILE A 705      24.620  43.910  47.590  1.00  0.00           C
ATOM   1887  HB  ILE A 705      24.220  44.590  48.370  1.00  0.00           H
ATOM   1888  CG2 ILE A 705      23.360  43.280  46.970  1.00  0.00           C
ATOM   1889 HG21 ILE A 705      22.670  43.990  46.490  1.00  0.00           H
ATOM   1890 HG22 ILE A 705      22.730  42.800  47.750  1.00  0.00           H
ATOM   1891 HG23 ILE A 705      23.710  42.500  46.250  1.00  0.00           H
ATOM   1892  CG1 ILE A 705      25.670  42.920  48.170  1.00  0.00           C
ATOM   1893 HG11 ILE A 705      26.700  43.340  48.110  1.00  0.00           H
ATOM   1894 HG12 ILE A 705      25.810  42.010  47.540  1.00  0.00           H
ATOM   1895  CD  ILE A 705      25.210  42.580  49.610  1.00  0.00           C
ATOM   1896  HD1 ILE A 705      24.100  42.480  49.650  1.00  0.00           H
ATOM   1897  HD2 ILE A 705      25.410  43.450  50.270  1.00  0.00           H
ATOM   1898  HD3 ILE A 705      25.740  41.740  50.090  1.00  0.00           H
ATOM   1899  C   ILE A 705      24.390  45.730  45.810  1.00  0.00           C
ATOM   1900  O   ILE A 705      24.100  45.520  44.670  1.00  0.00           O
ATOM   1901  N   VAL A 706      23.950  46.840  46.420  1.00  0.00           N
ATOM   1902  HN  VAL A 706      24.140  47.040  47.370  1.00  0.00           H
ATOM   1903  CA  VAL A 706      23.020  47.770  45.760  1.00  0.00           C
ATOM   1904  HA  VAL A 706      22.130  47.250  45.440  1.00  0.00           H
ATOM   1905  CB  VAL A 706      22.670  48.860  46.760  1.00  0.00           C
ATOM   1906  HB  VAL A 706      23.560  49.220  47.320  1.00  0.00           H
ATOM   1907  CG1 VAL A 706      22.030  50.140  46.140  1.00  0.00           C
ATOM   1908 HG11 VAL A 706      21.310  49.930  45.310  1.00  0.00           H
ATOM   1909 HG12 VAL A 706      22.830  50.860  45.850  1.00  0.00           H
ATOM   1910 HG13 VAL A 706      21.340  50.650  46.870  1.00  0.00           H
ATOM   1911  CG2 VAL A 706      21.660  48.300  47.800  1.00  0.00           C
ATOM   1912 HG21 VAL A 706      20.840  47.850  47.190  1.00  0.00           H
ATOM   1913 HG22 VAL A 706      21.420  49.130  48.500  1.00  0.00           H
ATOM   1914 HG23 VAL A 706      22.110  47.420  48.300  1.00  0.00           H
ATOM   1915  C   VAL A 706      23.640  48.410  44.510  1.00  0.00           C
ATOM   1916  O   VAL A 706      23.030  48.490  43.500  1.00  0.00           O
ATOM   1917  N   LEU A 707      24.940  48.800  44.530  1.00  0.00           N
ATOM   1918  HN  LEU A 707      25.450  48.780  45.380  1.00  0.00           H
ATOM   1919  CA  LEU A 707      25.600  49.270  43.300  1.00  0.00           C
ATOM   1920  HA  LEU A 707      25.030  50.090  42.910  1.00  0.00           H
ATOM   1921  CB  LEU A 707      26.960  49.810  43.780  1.00  0.00           C
ATOM   1922  HB1 LEU A 707      27.550  49.940  42.850  1.00  0.00           H
ATOM   1923  HB2 LEU A 707      27.490  49.040  44.370  1.00  0.00           H
ATOM   1924  CG  LEU A 707      26.940  51.150  44.580  1.00  0.00           C
ATOM   1925  HG  LEU A 707      26.010  51.130  45.200  1.00  0.00           H
ATOM   1926  CD1 LEU A 707      28.150  51.170  45.450  1.00  0.00           C
ATOM   1927 HD11 LEU A 707      28.000  50.260  46.080  1.00  0.00           H
ATOM   1928 HD12 LEU A 707      28.420  52.010  46.110  1.00  0.00           H
ATOM   1929 HD13 LEU A 707      29.050  50.960  44.840  1.00  0.00           H
ATOM   1930  CD2 LEU A 707      26.830  52.350  43.620  1.00  0.00           C
ATOM   1931 HD21 LEU A 707      25.900  52.280  43.010  1.00  0.00           H
ATOM   1932 HD22 LEU A 707      27.700  52.350  42.930  1.00  0.00           H
ATOM   1933 HD23 LEU A 707      26.750  53.350  44.090  1.00  0.00           H
ATOM   1934  C   LEU A 707      25.770  48.160  42.240  1.00  0.00           C
ATOM   1935  O   LEU A 707      25.700  48.410  41.040  1.00  0.00           O
ATOM   1936  N   VAL A 708      26.120  46.990  42.730  1.00  0.00           N
ATOM   1937  HN  VAL A 708      26.140  46.850  43.710  1.00  0.00           H
ATOM   1938  CA  VAL A 708      26.160  45.790  41.910  1.00  0.00           C
ATOM   1939  HA  VAL A 708      26.940  45.880  41.170  1.00  0.00           H
ATOM   1940  CB  VAL A 708      26.540  44.510  42.670  1.00  0.00           C
ATOM   1941  HB  VAL A 708      26.010  44.520  43.650  1.00  0.00           H
ATOM   1942  CG1 VAL A 708      26.230  43.150  41.980  1.00  0.00           C
ATOM   1943 HG11 VAL A 708      26.860  42.380  42.490  1.00  0.00           H
ATOM   1944 HG12 VAL A 708      26.610  43.100  40.940  1.00  0.00           H
ATOM   1945 HG13 VAL A 708      25.160  42.840  42.050  1.00  0.00           H
ATOM   1946  CG2 VAL A 708      28.010  44.630  42.860  1.00  0.00           C
ATOM   1947 HG21 VAL A 708      28.320  45.580  43.360  1.00  0.00           H
ATOM   1948 HG22 VAL A 708      28.580  44.460  41.920  1.00  0.00           H
ATOM   1949 HG23 VAL A 708      28.230  43.820  43.580  1.00  0.00           H
ATOM   1950  C   VAL A 708      24.910  45.590  41.050  1.00  0.00           C
ATOM   1951  O   VAL A 708      24.820  45.540  39.820  1.00  0.00           O
ATOM   1952  N   ALA A 709      23.830  45.610  41.770  1.00  0.00           N
ATOM   1953  HN  ALA A 709      23.970  45.730  42.750  1.00  0.00           H
ATOM   1954  CA  ALA A 709      22.530  45.580  41.190  1.00  0.00           C
ATOM   1955  HA  ALA A 709      22.520  44.680  40.600  1.00  0.00           H
ATOM   1956  CB  ALA A 709      21.490  45.410  42.370  1.00  0.00           C
ATOM   1957  HB1 ALA A 709      20.470  45.260  41.960  1.00  0.00           H
ATOM   1958  HB2 ALA A 709      21.410  46.330  42.980  1.00  0.00           H
ATOM   1959  HB3 ALA A 709      21.640  44.550  43.050  1.00  0.00           H
ATOM   1960  C   ALA A 709      22.000  46.710  40.320  1.00  0.00           C
ATOM   1961  O   ALA A 709      21.290  46.550  39.340  1.00  0.00           O
ATOM   1962  N   THR A 710      22.420  47.950  40.650  1.00  0.00           N
ATOM   1963  HN  THR A 710      22.770  47.930  41.590  1.00  0.00           H
ATOM   1964  CA  THR A 710      22.290  49.170  39.910  1.00  0.00           C
ATOM   1965  HA  THR A 710      21.230  49.240  39.760  1.00  0.00           H
ATOM   1966  CB  THR A 710      22.770  50.330  40.710  1.00  0.00           C
ATOM   1967  HB  THR A 710      23.830  50.200  41.040  1.00  0.00           H
ATOM   1968  OG1 THR A 710      21.890  50.440  41.870  1.00  0.00           O
ATOM   1969  HG1 THR A 710      22.180  49.820  42.530  1.00  0.00           H
ATOM   1970  CG2 THR A 710      22.760  51.720  40.050  1.00  0.00           C
ATOM   1971 HG21 THR A 710      21.680  51.950  39.980  1.00  0.00           H
ATOM   1972 HG22 THR A 710      23.130  51.810  38.990  1.00  0.00           H
ATOM   1973 HG23 THR A 710      23.210  52.550  40.630  1.00  0.00           H
ATOM   1974  C   THR A 710      22.960  49.220  38.600  1.00  0.00           C
ATOM   1975  O   THR A 710      22.320  49.650  37.670  1.00  0.00           O
ATOM   1976  N   ASP A 711      24.180  48.780  38.460  1.00  0.00           N
ATOM   1977  HN  ASP A 711      24.610  48.520  39.320  1.00  0.00           H
ATOM   1978  CA  ASP A 711      25.000  48.920  37.280  1.00  0.00           C
ATOM   1979  HA  ASP A 711      25.660  48.050  37.300  1.00  0.00           H
ATOM   1980  CB  ASP A 711      24.260  48.690  35.890  1.00  0.00           C
ATOM   1981  HB1 ASP A 711      23.470  49.430  35.650  1.00  0.00           H
ATOM   1982  HB2 ASP A 711      23.980  47.630  36.020  1.00  0.00           H
ATOM   1983  CG  ASP A 711      25.260  48.720  34.640  1.00  0.00           C
ATOM   1984  OD1 ASP A 711      26.350  49.260  34.770  1.00  0.00           O
ATOM   1985  OD2 ASP A 711      24.800  48.270  33.570  1.00  0.00           O
ATOM   1986  C   ASP A 711      25.760  50.230  37.470  1.00  0.00           C
ATOM   1987  O   ASP A 711      25.190  51.340  37.250  1.00  0.00           O
ATOM   1988  N   ALA A 712      27.030  50.080  37.920  1.00  0.00           N
ATOM   1989  HN  ALA A 712      27.310  49.150  38.100  1.00  0.00           H
ATOM   1990  CA  ALA A 712      28.040  51.100  38.170  1.00  0.00           C
ATOM   1991  HA  ALA A 712      27.480  52.020  38.100  1.00  0.00           H
ATOM   1992  CB  ALA A 712      28.560  50.970  39.610  1.00  0.00           C
ATOM   1993  HB1 ALA A 712      28.740  49.910  39.840  1.00  0.00           H
ATOM   1994  HB2 ALA A 712      27.820  51.190  40.420  1.00  0.00           H
ATOM   1995  HB3 ALA A 712      29.450  51.630  39.760  1.00  0.00           H
ATOM   1996  C   ALA A 712      29.130  51.030  37.040  1.00  0.00           C
ATOM   1997  O   ALA A 712      30.160  51.670  37.130  1.00  0.00           O
ATOM   1998  N   SER A 713      28.820  50.450  35.860  1.00  0.00           N
ATOM   1999  HN  SER A 713      27.870  50.150  35.820  1.00  0.00           H
ATOM   2000  CA  SER A 713      29.730  50.380  34.730  1.00  0.00           C
ATOM   2001  HA  SER A 713      30.660  49.900  34.980  1.00  0.00           H
ATOM   2002  CB  SER A 713      29.130  49.690  33.470  1.00  0.00           C
ATOM   2003  HB1 SER A 713      29.840  49.600  32.630  1.00  0.00           H
ATOM   2004  HB2 SER A 713      28.260  50.280  33.090  1.00  0.00           H
ATOM   2005  OG  SER A 713      28.650  48.420  33.730  1.00  0.00           O
ATOM   2006  HG1 SER A 713      27.870  48.650  34.240  1.00  0.00           H
ATOM   2007  C   SER A 713      30.130  51.790  34.240  1.00  0.00           C
ATOM   2008  O   SER A 713      31.330  51.960  33.980  1.00  0.00           O
ATOM   2009  N   SER A 714      29.230  52.750  34.190  1.00  0.00           N
ATOM   2010  HN  SER A 714      28.340  52.480  34.540  1.00  0.00           H
ATOM   2011  CA  SER A 714      29.440  54.190  34.000  1.00  0.00           C
ATOM   2012  HA  SER A 714      30.070  54.230  33.120  1.00  0.00           H
ATOM   2013  CB  SER A 714      28.140  55.010  33.840  1.00  0.00           C
ATOM   2014  HB1 SER A 714      28.430  55.960  33.340  1.00  0.00           H
ATOM   2015  HB2 SER A 714      27.590  55.240  34.780  1.00  0.00           H
ATOM   2016  OG  SER A 714      27.170  54.380  33.030  1.00  0.00           O
ATOM   2017  HG1 SER A 714      27.030  53.560  33.500  1.00  0.00           H
ATOM   2018  C   SER A 714      30.250  54.740  35.060  1.00  0.00           C
ATOM   2019  O   SER A 714      31.170  55.510  34.850  1.00  0.00           O
ATOM   2020  N   LEU A 715      29.970  54.490  36.350  1.00  0.00           N
ATOM   2021  HN  LEU A 715      29.290  53.810  36.640  1.00  0.00           H
ATOM   2022  CA  LEU A 715      30.680  55.150  37.450  1.00  0.00           C
ATOM   2023  HA  LEU A 715      30.440  56.200  37.330  1.00  0.00           H
ATOM   2024  CB  LEU A 715      30.020  54.740  38.840  1.00  0.00           C
ATOM   2025  HB1 LEU A 715      30.430  55.310  39.690  1.00  0.00           H
ATOM   2026  HB2 LEU A 715      30.090  53.640  39.000  1.00  0.00           H
ATOM   2027  CG  LEU A 715      28.510  55.040  39.090  1.00  0.00           C
ATOM   2028  HG  LEU A 715      27.980  54.450  38.320  1.00  0.00           H
ATOM   2029  CD1 LEU A 715      28.020  54.610  40.500  1.00  0.00           C
ATOM   2030 HD11 LEU A 715      26.930  54.450  40.560  1.00  0.00           H
ATOM   2031 HD12 LEU A 715      28.380  55.220  41.350  1.00  0.00           H
ATOM   2032 HD13 LEU A 715      28.500  53.610  40.600  1.00  0.00           H
ATOM   2033  CD2 LEU A 715      28.230  56.520  38.900  1.00  0.00           C
ATOM   2034 HD21 LEU A 715      27.130  56.660  39.080  1.00  0.00           H
ATOM   2035 HD22 LEU A 715      28.480  56.940  37.900  1.00  0.00           H
ATOM   2036 HD23 LEU A 715      28.620  57.210  39.670  1.00  0.00           H
ATOM   2037  C   LEU A 715      32.230  54.930  37.340  1.00  0.00           C
ATOM   2038  O   LEU A 715      33.010  55.860  37.450  1.00  0.00           O
ATOM   2039  N   VAL A 716      32.680  53.710  37.070  1.00  0.00           N
ATOM   2040  HN  VAL A 716      32.110  52.960  36.760  1.00  0.00           H
ATOM   2041  CA  VAL A 716      34.100  53.440  36.780  1.00  0.00           C
ATOM   2042  HA  VAL A 716      34.660  54.100  37.430  1.00  0.00           H
ATOM   2043  CB  VAL A 716      34.410  51.940  37.120  1.00  0.00           C
ATOM   2044  HB  VAL A 716      33.980  51.790  38.130  1.00  0.00           H
ATOM   2045  CG1 VAL A 716      33.670  50.990  36.180  1.00  0.00           C
ATOM   2046 HG11 VAL A 716      32.560  51.020  36.270  1.00  0.00           H
ATOM   2047 HG12 VAL A 716      34.040  49.990  36.480  1.00  0.00           H
ATOM   2048 HG13 VAL A 716      33.820  51.020  35.080  1.00  0.00           H
ATOM   2049  CG2 VAL A 716      35.960  51.730  37.020  1.00  0.00           C
ATOM   2050 HG21 VAL A 716      36.430  52.470  37.710  1.00  0.00           H
ATOM   2051 HG22 VAL A 716      36.390  51.810  36.000  1.00  0.00           H
ATOM   2052 HG23 VAL A 716      36.300  50.700  37.310  1.00  0.00           H
ATOM   2053  C   VAL A 716      34.670  53.910  35.460  1.00  0.00           C
ATOM   2054  O   VAL A 716      35.890  54.080  35.230  1.00  0.00           O
ATOM   2055  N   CYS A 717      33.750  54.440  34.540  1.00  0.00           N
ATOM   2056  HN  CYS A 717      32.790  54.420  34.810  1.00  0.00           H
ATOM   2057  CA  CYS A 717      34.080  54.950  33.270  1.00  0.00           C
ATOM   2058  HA  CYS A 717      34.900  54.370  32.850  1.00  0.00           H
ATOM   2059  CB  CYS A 717      32.820  54.940  32.300  1.00  0.00           C
ATOM   2060  HB1 CYS A 717      32.210  55.830  32.560  1.00  0.00           H
ATOM   2061  HB2 CYS A 717      32.280  54.010  32.590  1.00  0.00           H
ATOM   2062  SG  CYS A 717      33.270  54.960  30.560  1.00  0.00           S
ATOM   2063  HG1 CYS A 717      33.200  56.240  30.200  1.00  0.00           H
ATOM   2064  C   CYS A 717      34.590  56.360  33.460  1.00  0.00           C
ATOM   2065  O   CYS A 717      35.370  56.940  32.700  1.00  0.00           O
ATOM   2066  N   TYR A 718      34.180  57.070  34.460  1.00  0.00           N
ATOM   2067  HN  TYR A 718      33.470  56.690  35.040  1.00  0.00           H
ATOM   2068  CA  TYR A 718      34.470  58.450  34.790  1.00  0.00           C
ATOM   2069  HA  TYR A 718      34.470  58.890  33.800  1.00  0.00           H
ATOM   2070  CB  TYR A 718      33.440  59.030  35.800  1.00  0.00           C
ATOM   2071  HB1 TYR A 718      33.720  60.050  36.130  1.00  0.00           H
ATOM   2072  HB2 TYR A 718      33.220  58.320  36.640  1.00  0.00           H
ATOM   2073  CG  TYR A 718      32.080  59.190  35.090  1.00  0.00           C
ATOM   2074  CD1 TYR A 718      31.950  60.170  34.130  1.00  0.00           C
ATOM   2075  HD1 TYR A 718      32.830  60.600  33.690  1.00  0.00           H
ATOM   2076  CE1 TYR A 718      30.650  60.430  33.580  1.00  0.00           C
ATOM   2077  HE1 TYR A 718      30.600  61.220  32.850  1.00  0.00           H
ATOM   2078  CZ  TYR A 718      29.530  59.710  34.000  1.00  0.00           C
ATOM   2079  OH  TYR A 718      28.220  60.060  33.570  1.00  0.00           O
ATOM   2080  HH  TYR A 718      28.330  60.480  32.710  1.00  0.00           H
ATOM   2081  CD2 TYR A 718      30.930  58.550  35.570  1.00  0.00           C
ATOM   2082  HD2 TYR A 718      31.050  57.860  36.390  1.00  0.00           H
ATOM   2083  CE2 TYR A 718      29.650  58.740  35.010  1.00  0.00           C
ATOM   2084  HE2 TYR A 718      28.760  58.180  35.240  1.00  0.00           H
ATOM   2085  C   TYR A 718      35.790  58.680  35.400  1.00  0.00           C
ATOM   2086  O   TYR A 718      36.230  59.800  35.530  1.00  0.00           O
ATOM   2087  N   ILE A 719      36.530  57.580  35.770  1.00  0.00           N
ATOM   2088  HN  ILE A 719      36.130  56.700  35.500  1.00  0.00           H
ATOM   2089  CA  ILE A 719      37.890  57.630  36.280  1.00  0.00           C
ATOM   2090  HA  ILE A 719      38.180  58.580  36.720  1.00  0.00           H
ATOM   2091  CB  ILE A 719      38.130  56.640  37.370  1.00  0.00           C
ATOM   2092  HB  ILE A 719      38.210  55.620  36.940  1.00  0.00           H
ATOM   2093  CG2 ILE A 719      39.440  56.940  38.020  1.00  0.00           C
ATOM   2094 HG21 ILE A 719      39.620  56.200  38.830  1.00  0.00           H
ATOM   2095 HG22 ILE A 719      39.540  58.000  38.360  1.00  0.00           H
ATOM   2096 HG23 ILE A 719      40.300  56.760  37.330  1.00  0.00           H
ATOM   2097  CG1 ILE A 719      37.000  56.460  38.430  1.00  0.00           C
ATOM   2098 HG11 ILE A 719      37.360  55.880  39.310  1.00  0.00           H
ATOM   2099 HG12 ILE A 719      36.150  55.860  38.040  1.00  0.00           H
ATOM   2100  CD  ILE A 719      36.570  57.760  39.060  1.00  0.00           C
ATOM   2101  HD1 ILE A 719      35.890  57.560  39.920  1.00  0.00           H
ATOM   2102  HD2 ILE A 719      35.910  58.420  38.450  1.00  0.00           H
ATOM   2103  HD3 ILE A 719      37.440  58.310  39.490  1.00  0.00           H
ATOM   2104  C   ILE A 719      38.920  57.500  35.190  1.00  0.00           C
ATOM   2105  O   ILE A 719      38.950  56.540  34.420  1.00  0.00           O
ATOM   2106  N   THR A 720      39.820  58.520  35.200  1.00  0.00           N
ATOM   2107  HN  THR A 720      39.770  59.180  35.940  1.00  0.00           H
ATOM   2108  CA  THR A 720      40.920  58.500  34.200  1.00  0.00           C
ATOM   2109  HA  THR A 720      41.060  57.490  33.840  1.00  0.00           H
ATOM   2110  CB  THR A 720      40.700  59.530  33.000  1.00  0.00           C
ATOM   2111  HB  THR A 720      41.490  59.370  32.240  1.00  0.00           H
ATOM   2112  OG1 THR A 720      40.810  60.810  33.530  1.00  0.00           O
ATOM   2113  HG1 THR A 720      41.140  61.420  32.860  1.00  0.00           H
ATOM   2114  CG2 THR A 720      39.340  59.410  32.380  1.00  0.00           C
ATOM   2115 HG21 THR A 720      39.390  60.050  31.480  1.00  0.00           H
ATOM   2116 HG22 THR A 720      38.590  59.860  33.070  1.00  0.00           H
ATOM   2117 HG23 THR A 720      39.070  58.340  32.220  1.00  0.00           H
ATOM   2118  C   THR A 720      42.210  58.740  34.910  1.00  0.00           C
ATOM   2119  O   THR A 720      42.220  59.160  36.070  1.00  0.00           O
ATOM   2120  N   ARG A 721      43.260  58.510  34.090  1.00  0.00           N
ATOM   2121  HN  ARG A 721      43.060  58.440  33.110  1.00  0.00           H
ATOM   2122  CA  ARG A 721      44.640  58.660  34.430  1.00  0.00           C
ATOM   2123  HA  ARG A 721      44.860  57.780  34.990  1.00  0.00           H
ATOM   2124  CB  ARG A 721      45.450  58.710  33.180  1.00  0.00           C
ATOM   2125  HB1 ARG A 721      46.510  58.800  33.510  1.00  0.00           H
ATOM   2126  HB2 ARG A 721      45.140  59.550  32.520  1.00  0.00           H
ATOM   2127  CG  ARG A 721      45.350  57.390  32.370  1.00  0.00           C
ATOM   2128  HG1 ARG A 721      45.980  57.500  31.460  1.00  0.00           H
ATOM   2129  HG2 ARG A 721      44.360  57.240  31.890  1.00  0.00           H
ATOM   2130  CD  ARG A 721      45.710  56.060  33.140  1.00  0.00           C
ATOM   2131  HD1 ARG A 721      45.460  55.190  32.480  1.00  0.00           H
ATOM   2132  HD2 ARG A 721      45.080  56.080  34.070  1.00  0.00           H
ATOM   2133  NE  ARG A 721      47.110  56.000  33.630  1.00  0.00           N
ATOM   2134  HE  ARG A 721      47.720  56.630  33.150  1.00  0.00           H
ATOM   2135  CZ  ARG A 721      47.530  55.300  34.710  1.00  0.00           C
ATOM   2136  NH1 ARG A 721      46.880  54.490  35.470  1.00  0.00           N
ATOM   2137 HH11 ARG A 721      45.880  54.580  35.440  1.00  0.00           H
ATOM   2138 HH12 ARG A 721      47.260  54.330  36.380  1.00  0.00           H
ATOM   2139  NH2 ARG A 721      48.850  55.380  34.840  1.00  0.00           N
ATOM   2140 HH21 ARG A 721      49.320  55.650  33.990  1.00  0.00           H
ATOM   2141 HH22 ARG A 721      49.260  54.670  35.410  1.00  0.00           H
ATOM   2142  C   ARG A 721      45.110  59.880  35.280  1.00  0.00           C
ATOM   2143  O   ARG A 721      45.830  59.650  36.170  1.00  0.00           O
ATOM   2144  N   PHE A 722      44.730  61.120  35.020  1.00  0.00           N
ATOM   2145  HN  PHE A 722      44.400  61.240  34.090  1.00  0.00           H
ATOM   2146  CA  PHE A 722      44.860  62.250  35.940  1.00  0.00           C
ATOM   2147  HA  PHE A 722      45.940  62.280  35.940  1.00  0.00           H
ATOM   2148  CB  PHE A 722      44.160  63.470  35.280  1.00  0.00           C
ATOM   2149  HB1 PHE A 722      43.140  63.110  35.000  1.00  0.00           H
ATOM   2150  HB2 PHE A 722      44.790  63.720  34.410  1.00  0.00           H
ATOM   2151  CG  PHE A 722      44.080  64.730  36.110  1.00  0.00           C
ATOM   2152  CD1 PHE A 722      45.010  65.750  35.980  1.00  0.00           C
ATOM   2153  HD1 PHE A 722      45.840  65.650  35.310  1.00  0.00           H
ATOM   2154  CE1 PHE A 722      44.850  66.960  36.680  1.00  0.00           C
ATOM   2155  HE1 PHE A 722      45.520  67.780  36.540  1.00  0.00           H
ATOM   2156  CZ  PHE A 722      43.770  67.120  37.610  1.00  0.00           C
ATOM   2157  HZ  PHE A 722      43.960  67.970  38.230  1.00  0.00           H
ATOM   2158  CD2 PHE A 722      42.950  64.930  36.950  1.00  0.00           C
ATOM   2159  HD2 PHE A 722      42.200  64.170  36.990  1.00  0.00           H
ATOM   2160  CE2 PHE A 722      42.800  66.160  37.660  1.00  0.00           C
ATOM   2161  HE2 PHE A 722      41.920  66.170  38.300  1.00  0.00           H
ATOM   2162  C   PHE A 722      44.410  62.010  37.400  1.00  0.00           C
ATOM   2163  O   PHE A 722      45.240  62.230  38.300  1.00  0.00           O
ATOM   2164  N   THR A 723      43.130  61.530  37.710  1.00  0.00           N
ATOM   2165  HN  THR A 723      42.530  61.290  36.950  1.00  0.00           H
ATOM   2166  CA  THR A 723      42.640  61.120  39.070  1.00  0.00           C
ATOM   2167  HA  THR A 723      42.740  61.970  39.730  1.00  0.00           H
ATOM   2168  CB  THR A 723      41.140  60.790  38.950  1.00  0.00           C
ATOM   2169  HB  THR A 723      40.950  60.170  38.050  1.00  0.00           H
ATOM   2170  OG1 THR A 723      40.380  61.930  38.700  1.00  0.00           O
ATOM   2171  HG1 THR A 723      40.710  62.260  37.860  1.00  0.00           H
ATOM   2172  CG2 THR A 723      40.540  60.100  40.190  1.00  0.00           C
ATOM   2173 HG21 THR A 723      41.180  59.210  40.380  1.00  0.00           H
ATOM   2174 HG22 THR A 723      39.500  59.800  39.950  1.00  0.00           H
ATOM   2175 HG23 THR A 723      40.590  60.690  41.130  1.00  0.00           H
ATOM   2176  C   THR A 723      43.480  59.970  39.600  1.00  0.00           C
ATOM   2177  O   THR A 723      43.910  59.920  40.740  1.00  0.00           O
ATOM   2178  N   GLU A 724      43.590  58.890  38.780  1.00  0.00           N
ATOM   2179  HN  GLU A 724      43.010  58.880  37.960  1.00  0.00           H
ATOM   2180  CA  GLU A 724      44.390  57.680  39.120  1.00  0.00           C
ATOM   2181  HA  GLU A 724      43.930  57.270  40.010  1.00  0.00           H
ATOM   2182  CB  GLU A 724      44.480  56.640  37.880  1.00  0.00           C
ATOM   2183  HB1 GLU A 724      45.220  55.840  38.060  1.00  0.00           H
ATOM   2184  HB2 GLU A 724      44.730  57.300  37.020  1.00  0.00           H
ATOM   2185  CG  GLU A 724      43.060  56.030  37.550  1.00  0.00           C
ATOM   2186  HG1 GLU A 724      42.420  56.930  37.390  1.00  0.00           H
ATOM   2187  HG2 GLU A 724      42.510  55.470  38.330  1.00  0.00           H
ATOM   2188  CD  GLU A 724      43.210  55.290  36.260  1.00  0.00           C
ATOM   2189  OE1 GLU A 724      44.100  54.460  36.120  1.00  0.00           O
ATOM   2190  OE2 GLU A 724      42.410  55.560  35.290  1.00  0.00           O
ATOM   2191  C   GLU A 724      45.840  58.020  39.480  1.00  0.00           C
ATOM   2192  O   GLU A 724      46.420  57.660  40.500  1.00  0.00           O
ATOM   2193  N   GLU A 725      46.560  58.730  38.630  1.00  0.00           N
ATOM   2194  HN  GLU A 725      46.320  58.960  37.690  1.00  0.00           H
ATOM   2195  CA  GLU A 725      47.930  59.140  38.870  1.00  0.00           C
ATOM   2196  HA  GLU A 725      48.510  58.290  39.210  1.00  0.00           H
ATOM   2197  CB  GLU A 725      48.540  59.570  37.610  1.00  0.00           C
ATOM   2198  HB1 GLU A 725      49.510  60.110  37.720  1.00  0.00           H
ATOM   2199  HB2 GLU A 725      47.910  60.330  37.100  1.00  0.00           H
ATOM   2200  CG  GLU A 725      48.950  58.470  36.520  1.00  0.00           C
ATOM   2201  HG1 GLU A 725      48.020  58.140  36.010  1.00  0.00           H
ATOM   2202  HG2 GLU A 725      49.230  57.560  37.090  1.00  0.00           H
ATOM   2203  CD  GLU A 725      49.930  58.960  35.510  1.00  0.00           C
ATOM   2204  OE1 GLU A 725      51.120  59.090  35.860  1.00  0.00           O
ATOM   2205  OE2 GLU A 725      49.560  59.310  34.350  1.00  0.00           O
ATOM   2206  C   GLU A 725      48.190  60.100  40.030  1.00  0.00           C
ATOM   2207  O   GLU A 725      49.100  60.010  40.840  1.00  0.00           O
ATOM   2208  N   ALA A 726      47.290  61.090  40.220  1.00  0.00           N
ATOM   2209  HN  ALA A 726      46.600  61.300  39.530  1.00  0.00           H
ATOM   2210  CA  ALA A 726      47.470  61.920  41.380  1.00  0.00           C
ATOM   2211  HA  ALA A 726      48.520  62.210  41.350  1.00  0.00           H
ATOM   2212  CB  ALA A 726      46.850  63.350  41.190  1.00  0.00           C
ATOM   2213  HB1 ALA A 726      45.740  63.330  41.300  1.00  0.00           H
ATOM   2214  HB2 ALA A 726      47.100  63.680  40.160  1.00  0.00           H
ATOM   2215  HB3 ALA A 726      47.150  64.180  41.870  1.00  0.00           H
ATOM   2216  C   ALA A 726      47.060  61.360  42.760  1.00  0.00           C
ATOM   2217  O   ALA A 726      47.790  61.490  43.770  1.00  0.00           O
ATOM   2218  N   PHE A 727      45.950  60.570  42.840  1.00  0.00           N
ATOM   2219  HN  PHE A 727      45.390  60.520  42.020  1.00  0.00           H
ATOM   2220  CA  PHE A 727      45.680  59.750  43.980  1.00  0.00           C
ATOM   2221  HA  PHE A 727      45.720  60.320  44.910  1.00  0.00           H
ATOM   2222  CB  PHE A 727      44.240  59.290  43.960  1.00  0.00           C
ATOM   2223  HB1 PHE A 727      44.130  58.890  42.930  1.00  0.00           H
ATOM   2224  HB2 PHE A 727      43.570  60.170  44.050  1.00  0.00           H
ATOM   2225  CG  PHE A 727      43.850  58.200  44.860  1.00  0.00           C
ATOM   2226  CD1 PHE A 727      43.270  57.020  44.320  1.00  0.00           C
ATOM   2227  HD1 PHE A 727      43.270  56.940  43.230  1.00  0.00           H
ATOM   2228  CE1 PHE A 727      42.650  56.100  45.140  1.00  0.00           C
ATOM   2229  HE1 PHE A 727      42.010  55.260  44.920  1.00  0.00           H
ATOM   2230  CZ  PHE A 727      42.590  56.360  46.550  1.00  0.00           C
ATOM   2231  HZ  PHE A 727      42.100  55.600  47.130  1.00  0.00           H
ATOM   2232  CD2 PHE A 727      43.760  58.400  46.220  1.00  0.00           C
ATOM   2233  HD2 PHE A 727      44.130  59.330  46.610  1.00  0.00           H
ATOM   2234  CE2 PHE A 727      43.210  57.500  47.100  1.00  0.00           C
ATOM   2235  HE2 PHE A 727      43.280  57.630  48.160  1.00  0.00           H
ATOM   2236  C   PHE A 727      46.710  58.680  44.350  1.00  0.00           C
ATOM   2237  O   PHE A 727      47.060  58.560  45.520  1.00  0.00           O
ATOM   2238  N   ALA A 728      47.200  58.030  43.330  1.00  0.00           N
ATOM   2239  HN  ALA A 728      46.730  57.990  42.450  1.00  0.00           H
ATOM   2240  CA  ALA A 728      48.360  57.180  43.490  1.00  0.00           C
ATOM   2241  HA  ALA A 728      48.120  56.490  44.270  1.00  0.00           H
ATOM   2242  CB  ALA A 728      48.700  56.430  42.190  1.00  0.00           C
ATOM   2243  HB1 ALA A 728      48.840  57.120  41.340  1.00  0.00           H
ATOM   2244  HB2 ALA A 728      47.870  55.700  42.040  1.00  0.00           H
ATOM   2245  HB3 ALA A 728      49.660  55.870  42.260  1.00  0.00           H
ATOM   2246  C   ALA A 728      49.610  57.900  44.010  1.00  0.00           C
ATOM   2247  O   ALA A 728      50.340  57.410  44.910  1.00  0.00           O
ATOM   2248  N   ALA A 729      50.000  59.120  43.470  1.00  0.00           N
ATOM   2249  HN  ALA A 729      49.610  59.590  42.680  1.00  0.00           H
ATOM   2250  CA  ALA A 729      51.190  59.830  43.890  1.00  0.00           C
ATOM   2251  HA  ALA A 729      52.040  59.160  43.900  1.00  0.00           H
ATOM   2252  CB  ALA A 729      51.360  60.960  42.900  1.00  0.00           C
ATOM   2253  HB1 ALA A 729      50.580  61.740  42.910  1.00  0.00           H
ATOM   2254  HB2 ALA A 729      51.430  60.630  41.830  1.00  0.00           H
ATOM   2255  HB3 ALA A 729      52.300  61.510  43.120  1.00  0.00           H
ATOM   2256  C   ALA A 729      51.120  60.250  45.270  1.00  0.00           C
ATOM   2257  O   ALA A 729      52.040  60.110  46.080  1.00  0.00           O
ATOM   2258  N   LEU A 730      49.940  60.760  45.700  1.00  0.00           N
ATOM   2259  HN  LEU A 730      49.150  60.800  45.080  1.00  0.00           H
ATOM   2260  CA  LEU A 730      49.640  60.910  47.130  1.00  0.00           C
ATOM   2261  HA  LEU A 730      50.290  61.670  47.530  1.00  0.00           H
ATOM   2262  CB  LEU A 730      48.120  61.570  47.090  1.00  0.00           C
ATOM   2263  HB1 LEU A 730      47.490  60.910  46.470  1.00  0.00           H
ATOM   2264  HB2 LEU A 730      48.120  62.540  46.550  1.00  0.00           H
ATOM   2265  CG  LEU A 730      47.530  61.760  48.500  1.00  0.00           C
ATOM   2266  HG  LEU A 730      47.630  60.860  49.150  1.00  0.00           H
ATOM   2267  CD1 LEU A 730      48.220  62.880  49.260  1.00  0.00           C
ATOM   2268 HD11 LEU A 730      47.850  62.960  50.310  1.00  0.00           H
ATOM   2269 HD12 LEU A 730      47.950  63.870  48.820  1.00  0.00           H
ATOM   2270 HD13 LEU A 730      49.320  62.760  49.270  1.00  0.00           H
ATOM   2271  CD2 LEU A 730      46.000  62.110  48.370  1.00  0.00           C
ATOM   2272 HD21 LEU A 730      45.640  62.710  49.230  1.00  0.00           H
ATOM   2273 HD22 LEU A 730      45.360  61.200  48.260  1.00  0.00           H
ATOM   2274 HD23 LEU A 730      45.820  62.780  47.500  1.00  0.00           H
ATOM   2275  C   LEU A 730      49.800  59.750  48.070  1.00  0.00           C
ATOM   2276  O   LEU A 730      50.500  59.950  49.050  1.00  0.00           O
ATOM   2277  N   ILE A 731      49.310  58.510  47.710  1.00  0.00           N
ATOM   2278  HN  ILE A 731      48.790  58.430  46.850  1.00  0.00           H
ATOM   2279  CA  ILE A 731      49.510  57.300  48.490  1.00  0.00           C
ATOM   2280  HA  ILE A 731      49.100  57.480  49.480  1.00  0.00           H
ATOM   2281  CB  ILE A 731      48.750  56.060  47.950  1.00  0.00           C
ATOM   2282  HB  ILE A 731      48.940  55.810  46.890  1.00  0.00           H
ATOM   2283  CG2 ILE A 731      49.250  54.720  48.620  1.00  0.00           C
ATOM   2284 HG21 ILE A 731      50.350  54.580  48.550  1.00  0.00           H
ATOM   2285 HG22 ILE A 731      48.860  53.840  48.050  1.00  0.00           H
ATOM   2286 HG23 ILE A 731      48.950  54.750  49.680  1.00  0.00           H
ATOM   2287  CG1 ILE A 731      47.230  56.150  48.060  1.00  0.00           C
ATOM   2288 HG11 ILE A 731      46.730  55.280  47.580  1.00  0.00           H
ATOM   2289 HG12 ILE A 731      46.950  57.040  47.480  1.00  0.00           H
ATOM   2290  CD  ILE A 731      46.730  56.350  49.550  1.00  0.00           C
ATOM   2291  HD1 ILE A 731      47.210  57.280  49.930  1.00  0.00           H
ATOM   2292  HD2 ILE A 731      47.120  55.480  50.120  1.00  0.00           H
ATOM   2293  HD3 ILE A 731      45.620  56.300  49.480  1.00  0.00           H
ATOM   2294  C   ILE A 731      51.000  56.930  48.510  1.00  0.00           C
ATOM   2295  O   ILE A 731      51.490  56.490  49.490  1.00  0.00           O
ATOM   2296  N   CYS A 732      51.670  57.060  47.340  1.00  0.00           N
ATOM   2297  HN  CYS A 732      51.120  57.280  46.540  1.00  0.00           H
ATOM   2298  CA  CYS A 732      53.120  56.820  47.280  1.00  0.00           C
ATOM   2299  HA  CYS A 732      53.240  55.810  47.650  1.00  0.00           H
ATOM   2300  CB  CYS A 732      53.640  56.730  45.810  1.00  0.00           C
ATOM   2301  HB1 CYS A 732      54.720  56.470  45.790  1.00  0.00           H
ATOM   2302  HB2 CYS A 732      53.420  57.690  45.290  1.00  0.00           H
ATOM   2303  SG  CYS A 732      52.750  55.500  44.920  1.00  0.00           S
ATOM   2304  HG1 CYS A 732      51.580  56.060  45.200  1.00  0.00           H
ATOM   2305  C   CYS A 732      54.010  57.720  48.170  1.00  0.00           C
ATOM   2306  O   CYS A 732      54.860  57.150  48.870  1.00  0.00           O
ATOM   2307  N   ILE A 733      53.730  59.050  48.300  1.00  0.00           N
ATOM   2308  HN  ILE A 733      53.110  59.460  47.630  1.00  0.00           H
ATOM   2309  CA  ILE A 733      54.490  59.940  49.190  1.00  0.00           C
ATOM   2310  HA  ILE A 733      55.520  59.620  49.090  1.00  0.00           H
ATOM   2311  CB  ILE A 733      54.390  61.450  48.810  1.00  0.00           C
ATOM   2312  HB  ILE A 733      54.730  61.620  47.770  1.00  0.00           H
ATOM   2313  CG2 ILE A 733      52.950  61.910  48.740  1.00  0.00           C
ATOM   2314 HG21 ILE A 733      52.430  61.220  48.050  1.00  0.00           H
ATOM   2315 HG22 ILE A 733      52.840  63.000  48.550  1.00  0.00           H
ATOM   2316 HG23 ILE A 733      52.400  61.880  49.710  1.00  0.00           H
ATOM   2317  CG1 ILE A 733      55.210  62.320  49.780  1.00  0.00           C
ATOM   2318 HG11 ILE A 733      54.720  62.530  50.740  1.00  0.00           H
ATOM   2319 HG12 ILE A 733      55.170  63.280  49.210  1.00  0.00           H
ATOM   2320  CD  ILE A 733      56.630  61.860  50.060  1.00  0.00           C
ATOM   2321  HD1 ILE A 733      56.690  60.840  50.510  1.00  0.00           H
ATOM   2322  HD2 ILE A 733      57.100  62.700  50.610  1.00  0.00           H
ATOM   2323  HD3 ILE A 733      57.120  61.590  49.110  1.00  0.00           H
ATOM   2324  C   ILE A 733      54.010  59.690  50.640  1.00  0.00           C
ATOM   2325  O   ILE A 733      54.800  59.630  51.620  1.00  0.00           O
ATOM   2326  N   ILE A 734      52.730  59.340  50.860  1.00  0.00           N
ATOM   2327  HN  ILE A 734      52.040  59.220  50.150  1.00  0.00           H
ATOM   2328  CA  ILE A 734      52.310  58.880  52.230  1.00  0.00           C
ATOM   2329  HA  ILE A 734      52.510  59.620  52.990  1.00  0.00           H
ATOM   2330  CB  ILE A 734      50.770  58.760  52.280  1.00  0.00           C
ATOM   2331  HB  ILE A 734      50.430  58.260  51.350  1.00  0.00           H
ATOM   2332  CG2 ILE A 734      50.280  57.940  53.600  1.00  0.00           C
ATOM   2333 HG21 ILE A 734      50.490  58.480  54.540  1.00  0.00           H
ATOM   2334 HG22 ILE A 734      50.770  56.940  53.540  1.00  0.00           H
ATOM   2335 HG23 ILE A 734      49.190  57.800  53.460  1.00  0.00           H
ATOM   2336  CG1 ILE A 734      50.250  60.280  52.280  1.00  0.00           C
ATOM   2337 HG11 ILE A 734      50.610  60.820  51.380  1.00  0.00           H
ATOM   2338 HG12 ILE A 734      50.730  60.760  53.170  1.00  0.00           H
ATOM   2339  CD  ILE A 734      48.740  60.330  52.320  1.00  0.00           C
ATOM   2340  HD1 ILE A 734      48.360  59.850  53.250  1.00  0.00           H
ATOM   2341  HD2 ILE A 734      48.310  59.910  51.380  1.00  0.00           H
ATOM   2342  HD3 ILE A 734      48.350  61.370  52.390  1.00  0.00           H
ATOM   2343  C   ILE A 734      53.010  57.730  52.790  1.00  0.00           C
ATOM   2344  O   ILE A 734      53.590  57.710  53.900  1.00  0.00           O
ATOM   2345  N   PHE A 735      53.130  56.620  51.980  1.00  0.00           N
ATOM   2346  HN  PHE A 735      52.720  56.600  51.070  1.00  0.00           H
ATOM   2347  CA  PHE A 735      53.900  55.440  52.370  1.00  0.00           C
ATOM   2348  HA  PHE A 735      53.440  55.190  53.320  1.00  0.00           H
ATOM   2349  CB  PHE A 735      53.920  54.320  51.330  1.00  0.00           C
ATOM   2350  HB1 PHE A 735      54.680  53.540  51.520  1.00  0.00           H
ATOM   2351  HB2 PHE A 735      54.130  54.730  50.310  1.00  0.00           H
ATOM   2352  CG  PHE A 735      52.630  53.600  51.260  1.00  0.00           C
ATOM   2353  CD1 PHE A 735      51.420  53.930  52.000  1.00  0.00           C
ATOM   2354  HD1 PHE A 735      51.220  54.760  52.670  1.00  0.00           H
ATOM   2355  CE1 PHE A 735      50.400  52.960  51.890  1.00  0.00           C
ATOM   2356  HE1 PHE A 735      49.520  53.120  52.480  1.00  0.00           H
ATOM   2357  CZ  PHE A 735      50.390  51.750  51.120  1.00  0.00           C
ATOM   2358  HZ  PHE A 735      49.540  51.090  51.080  1.00  0.00           H
ATOM   2359  CD2 PHE A 735      52.680  52.360  50.610  1.00  0.00           C
ATOM   2360  HD2 PHE A 735      53.650  52.160  50.170  1.00  0.00           H
ATOM   2361  CE2 PHE A 735      51.590  51.410  50.500  1.00  0.00           C
ATOM   2362  HE2 PHE A 735      51.670  50.540  49.850  1.00  0.00           H
ATOM   2363  C   PHE A 735      55.340  55.670  52.640  1.00  0.00           C
ATOM   2364  O   PHE A 735      55.880  55.160  53.610  1.00  0.00           O
ATOM   2365  N   ILE A 736      55.960  56.460  51.780  1.00  0.00           N
ATOM   2366  HN  ILE A 736      55.480  56.700  50.940  1.00  0.00           H
ATOM   2367  CA  ILE A 736      57.380  56.800  51.950  1.00  0.00           C
ATOM   2368  HA  ILE A 736      57.850  55.860  52.200  1.00  0.00           H
ATOM   2369  CB  ILE A 736      57.940  57.330  50.650  1.00  0.00           C
ATOM   2370  HB  ILE A 736      57.320  58.180  50.270  1.00  0.00           H
ATOM   2371  CG2 ILE A 736      59.390  57.910  50.820  1.00  0.00           C
ATOM   2372 HG21 ILE A 736      60.200  57.180  51.020  1.00  0.00           H
ATOM   2373 HG22 ILE A 736      59.310  58.710  51.590  1.00  0.00           H
ATOM   2374 HG23 ILE A 736      59.840  58.370  49.920  1.00  0.00           H
ATOM   2375  CG1 ILE A 736      57.960  56.280  49.490  1.00  0.00           C
ATOM   2376 HG11 ILE A 736      56.990  55.740  49.580  1.00  0.00           H
ATOM   2377 HG12 ILE A 736      58.740  55.560  49.820  1.00  0.00           H
ATOM   2378  CD  ILE A 736      58.160  56.820  48.170  1.00  0.00           C
ATOM   2379  HD1 ILE A 736      57.340  57.450  47.780  1.00  0.00           H
ATOM   2380  HD2 ILE A 736      58.360  55.940  47.510  1.00  0.00           H
ATOM   2381  HD3 ILE A 736      59.110  57.400  48.180  1.00  0.00           H
ATOM   2382  C   ILE A 736      57.670  57.680  53.190  1.00  0.00           C
ATOM   2383  O   ILE A 736      58.640  57.400  53.970  1.00  0.00           O
ATOM   2384  N   TYR A 737      56.760  58.590  53.390  1.00  0.00           N
ATOM   2385  HN  TYR A 737      56.120  58.850  52.660  1.00  0.00           H
ATOM   2386  CA  TYR A 737      56.810  59.610  54.460  1.00  0.00           C
ATOM   2387  HA  TYR A 737      57.840  59.950  54.390  1.00  0.00           H
ATOM   2388  CB  TYR A 737      55.780  60.780  54.230  1.00  0.00           C
ATOM   2389  HB1 TYR A 737      54.750  60.350  54.060  1.00  0.00           H
ATOM   2390  HB2 TYR A 737      56.030  61.200  53.240  1.00  0.00           H
ATOM   2391  CG  TYR A 737      55.880  61.810  55.270  1.00  0.00           C
ATOM   2392  CD1 TYR A 737      55.120  61.610  56.440  1.00  0.00           C
ATOM   2393  HD1 TYR A 737      54.620  60.660  56.490  1.00  0.00           H
ATOM   2394  CE1 TYR A 737      55.290  62.480  57.500  1.00  0.00           C
ATOM   2395  HE1 TYR A 737      54.850  62.400  58.480  1.00  0.00           H
ATOM   2396  CZ  TYR A 737      55.990  63.730  57.250  1.00  0.00           C
ATOM   2397  OH  TYR A 737      56.170  64.770  58.190  1.00  0.00           O
ATOM   2398  HH  TYR A 737      55.620  64.520  58.940  1.00  0.00           H
ATOM   2399  CD2 TYR A 737      56.640  62.960  55.050  1.00  0.00           C
ATOM   2400  HD2 TYR A 737      57.150  63.020  54.100  1.00  0.00           H
ATOM   2401  CE2 TYR A 737      56.640  63.910  56.080  1.00  0.00           C
ATOM   2402  HE2 TYR A 737      57.150  64.860  55.890  1.00  0.00           H
ATOM   2403  C   TYR A 737      56.740  58.900  55.880  1.00  0.00           C
ATOM   2404  O   TYR A 737      57.550  58.970  56.840  1.00  0.00           O
ATOM   2405  N   GLU A 738      55.740  58.070  56.060  1.00  0.00           N
ATOM   2406  HN  GLU A 738      55.200  57.790  55.270  1.00  0.00           H
ATOM   2407  CA  GLU A 738      55.260  57.330  57.320  1.00  0.00           C
ATOM   2408  HA  GLU A 738      55.030  58.100  58.050  1.00  0.00           H
ATOM   2409  CB  GLU A 738      54.010  56.380  57.020  1.00  0.00           C
ATOM   2410  HB1 GLU A 738      53.850  55.750  57.910  1.00  0.00           H
ATOM   2411  HB2 GLU A 738      54.280  55.800  56.110  1.00  0.00           H
ATOM   2412  CG  GLU A 738      52.670  57.210  56.810  1.00  0.00           C
ATOM   2413  HG1 GLU A 738      52.020  56.650  56.100  1.00  0.00           H
ATOM   2414  HG2 GLU A 738      52.950  58.220  56.440  1.00  0.00           H
ATOM   2415  CD  GLU A 738      51.950  57.430  58.120  1.00  0.00           C
ATOM   2416  OE1 GLU A 738      51.750  56.430  58.930  1.00  0.00           O
ATOM   2417  OE2 GLU A 738      51.430  58.540  58.340  1.00  0.00           O
ATOM   2418  C   GLU A 738      56.320  56.380  57.870  1.00  0.00           C
ATOM   2419  O   GLU A 738      56.480  56.270  59.060  1.00  0.00           O
ATOM   2420  N   ALA A 739      57.060  55.680  57.040  1.00  0.00           N
ATOM   2421  HN  ALA A 739      56.770  55.670  56.090  1.00  0.00           H
ATOM   2422  CA  ALA A 739      58.190  54.810  57.330  1.00  0.00           C
ATOM   2423  HA  ALA A 739      57.910  54.050  58.030  1.00  0.00           H
ATOM   2424  CB  ALA A 739      58.640  54.240  55.970  1.00  0.00           C
ATOM   2425  HB1 ALA A 739      59.660  53.810  56.030  1.00  0.00           H
ATOM   2426  HB2 ALA A 739      58.800  55.090  55.270  1.00  0.00           H
ATOM   2427  HB3 ALA A 739      57.950  53.500  55.520  1.00  0.00           H
ATOM   2428  C   ALA A 739      59.250  55.630  58.080  1.00  0.00           C
ATOM   2429  O   ALA A 739      59.650  55.290  59.180  1.00  0.00           O
ATOM   2430  N   LEU A 740      59.670  56.800  57.570  1.00  0.00           N
ATOM   2431  HN  LEU A 740      59.410  57.110  56.670  1.00  0.00           H
ATOM   2432  CA  LEU A 740      60.520  57.780  58.190  1.00  0.00           C
ATOM   2433  HA  LEU A 740      61.530  57.440  58.310  1.00  0.00           H
ATOM   2434  CB  LEU A 740      60.730  59.010  57.260  1.00  0.00           C
ATOM   2435  HB1 LEU A 740      61.360  59.700  57.860  1.00  0.00           H
ATOM   2436  HB2 LEU A 740      59.710  59.360  56.980  1.00  0.00           H
ATOM   2437  CG  LEU A 740      61.290  58.690  55.780  1.00  0.00           C
ATOM   2438  HG  LEU A 740      60.670  57.860  55.400  1.00  0.00           H
ATOM   2439  CD1 LEU A 740      61.200  59.940  54.920  1.00  0.00           C
ATOM   2440 HD11 LEU A 740      61.770  60.750  55.430  1.00  0.00           H
ATOM   2441 HD12 LEU A 740      60.120  60.170  54.810  1.00  0.00           H
ATOM   2442 HD13 LEU A 740      61.600  59.830  53.890  1.00  0.00           H
ATOM   2443  CD2 LEU A 740      62.720  58.170  55.840  1.00  0.00           C
ATOM   2444 HD21 LEU A 740      63.000  57.790  54.830  1.00  0.00           H
ATOM   2445 HD22 LEU A 740      62.730  57.250  56.480  1.00  0.00           H
ATOM   2446 HD23 LEU A 740      63.420  58.930  56.240  1.00  0.00           H
ATOM   2447  C   LEU A 740      59.950  58.310  59.470  1.00  0.00           C
ATOM   2448  O   LEU A 740      60.620  58.280  60.510  1.00  0.00           O
ATOM   2449  N   GLU A 741      58.670  58.710  59.490  1.00  0.00           N
ATOM   2450  HN  GLU A 741      58.160  58.730  58.620  1.00  0.00           H
ATOM   2451  CA  GLU A 741      58.020  59.190  60.680  1.00  0.00           C
ATOM   2452  HA  GLU A 741      58.490  60.100  61.000  1.00  0.00           H
ATOM   2453  CB  GLU A 741      56.540  59.590  60.290  1.00  0.00           C
ATOM   2454  HB1 GLU A 741      56.010  58.780  59.750  1.00  0.00           H
ATOM   2455  HB2 GLU A 741      56.530  60.500  59.640  1.00  0.00           H
ATOM   2456  CG  GLU A 741      55.730  59.860  61.610  1.00  0.00           C
ATOM   2457  HG1 GLU A 741      56.390  60.320  62.370  1.00  0.00           H
ATOM   2458  HG2 GLU A 741      55.490  58.890  62.090  1.00  0.00           H
ATOM   2459  CD  GLU A 741      54.520  60.780  61.320  1.00  0.00           C
ATOM   2460  OE1 GLU A 741      53.850  60.660  60.300  1.00  0.00           O
ATOM   2461  OE2 GLU A 741      54.450  61.740  62.120  1.00  0.00           O
ATOM   2462  C   GLU A 741      58.000  58.150  61.810  1.00  0.00           C
ATOM   2463  O   GLU A 741      58.220  58.540  62.960  1.00  0.00           O
ATOM   2464  N   LYS A 742      57.940  56.880  61.570  1.00  0.00           N
ATOM   2465  HN  LYS A 742      57.870  56.480  60.650  1.00  0.00           H
ATOM   2466  CA  LYS A 742      58.000  55.900  62.630  1.00  0.00           C
ATOM   2467  HA  LYS A 742      57.390  56.330  63.420  1.00  0.00           H
ATOM   2468  CB  LYS A 742      57.450  54.570  62.070  1.00  0.00           C
ATOM   2469  HB1 LYS A 742      58.170  54.160  61.330  1.00  0.00           H
ATOM   2470  HB2 LYS A 742      56.460  54.730  61.580  1.00  0.00           H
ATOM   2471  CG  LYS A 742      57.230  53.510  63.130  1.00  0.00           C
ATOM   2472  HG1 LYS A 742      58.170  53.360  63.690  1.00  0.00           H
ATOM   2473  HG2 LYS A 742      56.810  52.550  62.780  1.00  0.00           H
ATOM   2474  CD  LYS A 742      56.310  53.940  64.300  1.00  0.00           C
ATOM   2475  HD1 LYS A 742      55.320  53.560  63.930  1.00  0.00           H
ATOM   2476  HD2 LYS A 742      56.210  55.040  64.450  1.00  0.00           H
ATOM   2477  CE  LYS A 742      56.590  53.150  65.590  1.00  0.00           C
ATOM   2478  HE1 LYS A 742      57.610  53.330  66.000  1.00  0.00           H
ATOM   2479  HE2 LYS A 742      56.470  52.070  65.310  1.00  0.00           H
ATOM   2480  NZ  LYS A 742      55.740  53.370  66.790  1.00  0.00           N
ATOM   2481  HZ1 LYS A 742      54.760  53.130  66.530  1.00  0.00           H
ATOM   2482  HZ2 LYS A 742      55.780  54.330  67.160  1.00  0.00           H
ATOM   2483  HZ3 LYS A 742      56.100  52.780  67.580  1.00  0.00           H
ATOM   2484  C   LYS A 742      59.390  55.680  63.160  1.00  0.00           C
ATOM   2485  O   LYS A 742      59.710  55.480  64.340  1.00  0.00           O
ATOM   2486  N   LEU A 743      60.420  55.830  62.350  1.00  0.00           N
ATOM   2487  HN  LEU A 743      60.200  55.990  61.400  1.00  0.00           H
ATOM   2488  CA  LEU A 743      61.800  55.880  62.880  1.00  0.00           C
ATOM   2489  HA  LEU A 743      62.040  55.070  63.550  1.00  0.00           H
ATOM   2490  CB  LEU A 743      62.960  55.620  61.830  1.00  0.00           C
ATOM   2491  HB1 LEU A 743      63.880  56.170  62.130  1.00  0.00           H
ATOM   2492  HB2 LEU A 743      62.640  56.090  60.870  1.00  0.00           H
ATOM   2493  CG  LEU A 743      63.280  54.140  61.530  1.00  0.00           C
ATOM   2494  HG  LEU A 743      63.340  53.480  62.420  1.00  0.00           H
ATOM   2495  CD1 LEU A 743      62.210  53.550  60.630  1.00  0.00           C
ATOM   2496 HD11 LEU A 743      62.520  52.480  60.540  1.00  0.00           H
ATOM   2497 HD12 LEU A 743      62.060  54.160  59.720  1.00  0.00           H
ATOM   2498 HD13 LEU A 743      61.250  53.570  61.190  1.00  0.00           H
ATOM   2499  CD2 LEU A 743      64.650  53.860  60.940  1.00  0.00           C
ATOM   2500 HD21 LEU A 743      64.800  52.760  60.850  1.00  0.00           H
ATOM   2501 HD22 LEU A 743      65.510  54.170  61.560  1.00  0.00           H
ATOM   2502 HD23 LEU A 743      64.740  54.550  60.070  1.00  0.00           H
ATOM   2503  C   LEU A 743      62.050  57.160  63.670  1.00  0.00           C
ATOM   2504  O   LEU A 743      62.720  57.160  64.650  1.00  0.00           O
ATOM   2505  N   PHE A 744      61.380  58.300  63.380  1.00  0.00           N
ATOM   2506  HN  PHE A 744      60.780  58.330  62.580  1.00  0.00           H
ATOM   2507  CA  PHE A 744      61.350  59.360  64.280  1.00  0.00           C
ATOM   2508  HA  PHE A 744      62.360  59.560  64.580  1.00  0.00           H
ATOM   2509  CB  PHE A 744      60.720  60.650  63.620  1.00  0.00           C
ATOM   2510  HB1 PHE A 744      59.610  60.610  63.560  1.00  0.00           H
ATOM   2511  HB2 PHE A 744      61.070  60.820  62.580  1.00  0.00           H
ATOM   2512  CG  PHE A 744      60.950  61.920  64.460  1.00  0.00           C
ATOM   2513  CD1 PHE A 744      60.090  62.280  65.490  1.00  0.00           C
ATOM   2514  HD1 PHE A 744      59.220  61.640  65.600  1.00  0.00           H
ATOM   2515  CE1 PHE A 744      60.270  63.520  66.110  1.00  0.00           C
ATOM   2516  HE1 PHE A 744      59.640  63.930  66.870  1.00  0.00           H
ATOM   2517  CZ  PHE A 744      61.440  64.260  65.830  1.00  0.00           C
ATOM   2518  HZ  PHE A 744      61.610  65.180  66.370  1.00  0.00           H
ATOM   2519  CD2 PHE A 744      62.080  62.690  64.090  1.00  0.00           C
ATOM   2520  HD2 PHE A 744      62.690  62.360  63.260  1.00  0.00           H
ATOM   2521  CE2 PHE A 744      62.360  63.860  64.830  1.00  0.00           C
ATOM   2522  HE2 PHE A 744      63.260  64.430  64.620  1.00  0.00           H
ATOM   2523  C   PHE A 744      60.620  59.020  65.570  1.00  0.00           C
ATOM   2524  O   PHE A 744      61.030  59.410  66.720  1.00  0.00           O
ATOM   2525  N   ASP A 745      59.480  58.240  65.540  1.00  0.00           N
ATOM   2526  HN  ASP A 745      59.000  58.070  64.680  1.00  0.00           H
ATOM   2527  CA  ASP A 745      58.750  57.790  66.670  1.00  0.00           C
ATOM   2528  HA  ASP A 745      58.550  58.640  67.310  1.00  0.00           H
ATOM   2529  CB  ASP A 745      57.410  57.340  66.100  1.00  0.00           C
ATOM   2530  HB1 ASP A 745      57.490  56.480  65.400  1.00  0.00           H
ATOM   2531  HB2 ASP A 745      56.950  58.160  65.510  1.00  0.00           H
ATOM   2532  CG  ASP A 745      56.330  57.020  67.180  1.00  0.00           C
ATOM   2533  OD1 ASP A 745      56.190  55.870  67.570  1.00  0.00           O
ATOM   2534  OD2 ASP A 745      55.820  58.060  67.700  1.00  0.00           O
ATOM   2535  C   ASP A 745      59.400  56.780  67.590  1.00  0.00           C
ATOM   2536  O   ASP A 745      59.400  56.860  68.800  1.00  0.00           O
ATOM   2537  N   LEU A 746      60.150  55.780  67.030  1.00  0.00           N
ATOM   2538  HN  LEU A 746      60.220  55.670  66.040  1.00  0.00           H
ATOM   2539  CA  LEU A 746      61.130  54.940  67.770  1.00  0.00           C
ATOM   2540  HA  LEU A 746      60.650  54.430  68.600  1.00  0.00           H
ATOM   2541  CB  LEU A 746      61.840  53.970  66.830  1.00  0.00           C
ATOM   2542  HB1 LEU A 746      62.690  53.490  67.330  1.00  0.00           H
ATOM   2543  HB2 LEU A 746      62.310  54.470  65.950  1.00  0.00           H
ATOM   2544  CG  LEU A 746      61.020  52.810  66.230  1.00  0.00           C
ATOM   2545  HG  LEU A 746      60.300  53.190  65.460  1.00  0.00           H
ATOM   2546  CD1 LEU A 746      61.950  51.730  65.490  1.00  0.00           C
ATOM   2547 HD11 LEU A 746      62.360  52.170  64.560  1.00  0.00           H
ATOM   2548 HD12 LEU A 746      61.340  50.820  65.280  1.00  0.00           H
ATOM   2549 HD13 LEU A 746      62.700  51.230  66.140  1.00  0.00           H
ATOM   2550  CD2 LEU A 746      60.210  52.010  67.320  1.00  0.00           C
ATOM   2551 HD21 LEU A 746      60.980  51.680  68.050  1.00  0.00           H
ATOM   2552 HD22 LEU A 746      59.640  51.160  66.880  1.00  0.00           H
ATOM   2553 HD23 LEU A 746      59.500  52.630  67.920  1.00  0.00           H
ATOM   2554  C   LEU A 746      62.160  55.790  68.450  1.00  0.00           C
ATOM   2555  O   LEU A 746      62.530  55.490  69.570  1.00  0.00           O
ATOM   2556  N   GLY A 747      62.680  56.890  67.740  1.00  0.00           N
ATOM   2557  HN  GLY A 747      62.410  56.950  66.770  1.00  0.00           H
ATOM   2558  CA  GLY A 747      63.620  57.770  68.290  1.00  0.00           C
ATOM   2559  HA1 GLY A 747      64.140  58.340  67.540  1.00  0.00           H
ATOM   2560  HA2 GLY A 747      64.300  57.080  68.780  1.00  0.00           H
ATOM   2561  C   GLY A 747      63.130  58.520  69.480  1.00  0.00           C
ATOM   2562  O   GLY A 747      63.770  58.660  70.500  1.00  0.00           O
ATOM   2563  N   GLU A 748      61.930  59.040  69.330  1.00  0.00           N
ATOM   2564  HN  GLU A 748      61.400  59.010  68.480  1.00  0.00           H
ATOM   2565  CA  GLU A 748      61.260  59.820  70.360  1.00  0.00           C
ATOM   2566  HA  GLU A 748      61.960  60.570  70.720  1.00  0.00           H
ATOM   2567  CB  GLU A 748      60.010  60.580  69.770  1.00  0.00           C
ATOM   2568  HB1 GLU A 748      59.370  59.820  69.270  1.00  0.00           H
ATOM   2569  HB2 GLU A 748      60.380  61.300  69.010  1.00  0.00           H
ATOM   2570  CG  GLU A 748      59.140  61.390  70.780  1.00  0.00           C
ATOM   2571  HG1 GLU A 748      59.770  62.250  71.080  1.00  0.00           H
ATOM   2572  HG2 GLU A 748      58.770  60.830  71.660  1.00  0.00           H
ATOM   2573  CD  GLU A 748      57.900  61.960  70.140  1.00  0.00           C
ATOM   2574  OE1 GLU A 748      57.750  63.160  69.800  1.00  0.00           O
ATOM   2575  OE2 GLU A 748      56.900  61.200  70.200  1.00  0.00           O
ATOM   2576  C   GLU A 748      60.810  59.050  71.580  1.00  0.00           C
ATOM   2577  O   GLU A 748      60.880  59.530  72.700  1.00  0.00           O
ATOM   2578  N   THR A 749      60.510  57.790  71.360  1.00  0.00           N
ATOM   2579  HN  THR A 749      60.570  57.420  70.430  1.00  0.00           H
ATOM   2580  CA  THR A 749      60.220  56.850  72.380  1.00  0.00           C
ATOM   2581  HA  THR A 749      59.730  57.290  73.240  1.00  0.00           H
ATOM   2582  CB  THR A 749      59.360  55.660  71.970  1.00  0.00           C
ATOM   2583  HB  THR A 749      59.950  54.960  71.330  1.00  0.00           H
ATOM   2584  OG1 THR A 749      58.080  56.070  71.420  1.00  0.00           O
ATOM   2585  HG1 THR A 749      58.300  56.500  70.580  1.00  0.00           H
ATOM   2586  CG2 THR A 749      58.870  54.820  73.210  1.00  0.00           C
ATOM   2587 HG21 THR A 749      59.820  54.420  73.640  1.00  0.00           H
ATOM   2588 HG22 THR A 749      58.320  53.920  72.830  1.00  0.00           H
ATOM   2589 HG23 THR A 749      58.420  55.600  73.860  1.00  0.00           H
ATOM   2590  C   THR A 749      61.460  56.280  73.040  1.00  0.00           C
ATOM   2591  O   THR A 749      61.520  56.280  74.260  1.00  0.00           O
ATOM   2592  N   TYR A 750      62.500  55.800  72.360  1.00  0.00           N
ATOM   2593  HN  TYR A 750      62.360  55.840  71.380  1.00  0.00           H
ATOM   2594  CA  TYR A 750      63.590  55.070  72.920  1.00  0.00           C
ATOM   2595  HA  TYR A 750      63.390  54.890  73.970  1.00  0.00           H
ATOM   2596  CB  TYR A 750      63.720  53.730  72.120  1.00  0.00           C
ATOM   2597  HB1 TYR A 750      64.450  52.970  72.460  1.00  0.00           H
ATOM   2598  HB2 TYR A 750      64.030  53.940  71.080  1.00  0.00           H
ATOM   2599  CG  TYR A 750      62.430  52.980  72.080  1.00  0.00           C
ATOM   2600  CD1 TYR A 750      61.720  52.560  70.970  1.00  0.00           C
ATOM   2601  HD1 TYR A 750      62.290  52.660  70.050  1.00  0.00           H
ATOM   2602  CE1 TYR A 750      60.500  51.940  70.970  1.00  0.00           C
ATOM   2603  HE1 TYR A 750      59.940  51.610  70.100  1.00  0.00           H
ATOM   2604  CZ  TYR A 750      59.930  51.690  72.250  1.00  0.00           C
ATOM   2605  OH  TYR A 750      58.720  51.000  72.350  1.00  0.00           O
ATOM   2606  HH  TYR A 750      58.410  50.880  71.450  1.00  0.00           H
ATOM   2607  CD2 TYR A 750      61.900  52.630  73.360  1.00  0.00           C
ATOM   2608  HD2 TYR A 750      62.380  52.830  74.290  1.00  0.00           H
ATOM   2609  CE2 TYR A 750      60.580  51.990  73.460  1.00  0.00           C
ATOM   2610  HE2 TYR A 750      60.130  51.750  74.410  1.00  0.00           H
ATOM   2611  C   TYR A 750      64.970  55.770  72.840  1.00  0.00           C
ATOM   2612  O   TYR A 750      66.010  55.060  72.920  1.00  0.00           O
ATOM   2613  N   ALA A 751      64.930  57.090  72.680  1.00  0.00           N
ATOM   2614  HN  ALA A 751      64.110  57.550  72.350  1.00  0.00           H
ATOM   2615  CA  ALA A 751      66.230  57.850  72.580  1.00  0.00           C
ATOM   2616  HA  ALA A 751      65.850  58.850  72.440  1.00  0.00           H
ATOM   2617  CB  ALA A 751      67.060  57.810  73.850  1.00  0.00           C
ATOM   2618  HB1 ALA A 751      66.310  58.010  74.650  1.00  0.00           H
ATOM   2619  HB2 ALA A 751      67.810  58.600  74.060  1.00  0.00           H
ATOM   2620  HB3 ALA A 751      67.480  56.800  74.060  1.00  0.00           H
ATOM   2621  C   ALA A 751      67.040  57.590  71.310  1.00  0.00           C
ATOM   2622  O   ALA A 751      66.640  56.800  70.390  1.00  0.00           O
ATOM   2623  N   PHE A 752      68.230  58.220  71.160  1.00  0.00           N
ATOM   2624  HN  PHE A 752      68.540  58.770  71.930  1.00  0.00           H
ATOM   2625  CA  PHE A 752      69.160  58.110  70.110  1.00  0.00           C
ATOM   2626  HA  PHE A 752      68.970  57.080  69.810  1.00  0.00           H
ATOM   2627  CB  PHE A 752      68.990  59.140  69.000  1.00  0.00           C
ATOM   2628  HB1 PHE A 752      69.240  60.150  69.380  1.00  0.00           H
ATOM   2629  HB2 PHE A 752      67.890  59.080  68.850  1.00  0.00           H
ATOM   2630  CG  PHE A 752      69.700  58.750  67.710  1.00  0.00           C
ATOM   2631  CD1 PHE A 752      70.730  59.500  67.110  1.00  0.00           C
ATOM   2632  HD1 PHE A 752      71.060  60.410  67.580  1.00  0.00           H
ATOM   2633  CE1 PHE A 752      71.350  59.160  65.900  1.00  0.00           C
ATOM   2634  HE1 PHE A 752      72.170  59.710  65.460  1.00  0.00           H
ATOM   2635  CZ  PHE A 752      70.930  58.010  65.250  1.00  0.00           C
ATOM   2636  HZ  PHE A 752      71.240  57.790  64.250  1.00  0.00           H
ATOM   2637  CD2 PHE A 752      69.360  57.610  67.010  1.00  0.00           C
ATOM   2638  HD2 PHE A 752      68.570  57.030  67.460  1.00  0.00           H
ATOM   2639  CE2 PHE A 752      69.960  57.230  65.770  1.00  0.00           C
ATOM   2640  HE2 PHE A 752      69.580  56.330  65.300  1.00  0.00           H
ATOM   2641  C   PHE A 752      70.480  58.320  70.900  1.00  0.00           C
ATOM   2642  O   PHE A 752      70.500  59.090  71.850  1.00  0.00           O
ATOM   2643  N   PRO A 822      71.640  57.690  70.650  1.00  0.00           N
ATOM   2644  CD  PRO A 822      72.710  57.720  71.600  1.00  0.00           C
ATOM   2645  HD1 PRO A 822      72.390  57.290  72.570  1.00  0.00           H
ATOM   2646  HD2 PRO A 822      73.090  58.750  71.800  1.00  0.00           H
ATOM   2647  CA  PRO A 822      71.900  56.730  69.550  1.00  0.00           C
ATOM   2648  HA  PRO A 822      71.600  57.090  68.570  1.00  0.00           H
ATOM   2649  CB  PRO A 822      73.400  56.740  69.590  1.00  0.00           C
ATOM   2650  HB1 PRO A 822      73.610  57.740  69.160  1.00  0.00           H
ATOM   2651  HB2 PRO A 822      73.800  55.870  69.030  1.00  0.00           H
ATOM   2652  CG  PRO A 822      73.800  56.850  71.000  1.00  0.00           C
ATOM   2653  HG1 PRO A 822      73.720  55.910  71.580  1.00  0.00           H
ATOM   2654  HG2 PRO A 822      74.840  57.240  71.110  1.00  0.00           H
ATOM   2655  C   PRO A 822      71.250  55.360  69.820  1.00  0.00           C
ATOM   2656  O   PRO A 822      70.560  54.880  68.910  1.00  0.00           O
ATOM   2657  N   ASP A 823      71.420  54.870  71.090  1.00  0.00           N
ATOM   2658  HN  ASP A 823      71.830  55.390  71.830  1.00  0.00           H
ATOM   2659  CA  ASP A 823      70.730  53.700  71.580  1.00  0.00           C
ATOM   2660  HA  ASP A 823      71.460  53.150  72.180  1.00  0.00           H
ATOM   2661  CB  ASP A 823      69.620  54.280  72.610  1.00  0.00           C
ATOM   2662  HB1 ASP A 823      68.910  53.560  73.080  1.00  0.00           H
ATOM   2663  HB2 ASP A 823      69.090  55.130  72.130  1.00  0.00           H
ATOM   2664  CG  ASP A 823      70.270  54.840  73.840  1.00  0.00           C
ATOM   2665  OD1 ASP A 823      69.630  55.520  74.690  1.00  0.00           O
ATOM   2666  OD2 ASP A 823      71.460  54.520  74.040  1.00  0.00           O
ATOM   2667  C   ASP A 823      70.370  52.580  70.650  1.00  0.00           C
ATOM   2668  O   ASP A 823      71.180  52.090  69.860  1.00  0.00           O
ATOM   2669  N   VAL A 824      69.230  51.990  70.750  1.00  0.00           N
ATOM   2670  HN  VAL A 824      68.470  52.470  71.170  1.00  0.00           H
ATOM   2671  CA  VAL A 824      68.850  50.870  69.980  1.00  0.00           C
ATOM   2672  HA  VAL A 824      69.710  50.220  69.890  1.00  0.00           H
ATOM   2673  CB  VAL A 824      67.770  49.950  70.710  1.00  0.00           C
ATOM   2674  HB  VAL A 824      68.120  49.850  71.760  1.00  0.00           H
ATOM   2675  CG1 VAL A 824      66.360  50.600  70.820  1.00  0.00           C
ATOM   2676 HG11 VAL A 824      65.630  49.930  71.310  1.00  0.00           H
ATOM   2677 HG12 VAL A 824      65.940  50.760  69.800  1.00  0.00           H
ATOM   2678 HG13 VAL A 824      66.320  51.570  71.370  1.00  0.00           H
ATOM   2679  CG2 VAL A 824      67.660  48.580  70.010  1.00  0.00           C
ATOM   2680 HG21 VAL A 824      67.140  47.820  70.620  1.00  0.00           H
ATOM   2681 HG22 VAL A 824      68.650  48.160  69.690  1.00  0.00           H
ATOM   2682 HG23 VAL A 824      67.180  48.770  69.020  1.00  0.00           H
ATOM   2683  C   VAL A 824      68.360  51.290  68.590  1.00  0.00           C
ATOM   2684  O   VAL A 824      68.380  50.540  67.590  1.00  0.00           O
ATOM   2685  N   LEU A 825      68.020  52.620  68.380  1.00  0.00           N
ATOM   2686  HN  LEU A 825      67.910  53.230  69.150  1.00  0.00           H
ATOM   2687  CA  LEU A 825      67.600  53.280  67.080  1.00  0.00           C
ATOM   2688  HA  LEU A 825      66.880  52.620  66.640  1.00  0.00           H
ATOM   2689  CB  LEU A 825      66.910  54.710  67.260  1.00  0.00           C
ATOM   2690  HB1 LEU A 825      67.610  55.300  67.890  1.00  0.00           H
ATOM   2691  HB2 LEU A 825      65.990  54.560  67.860  1.00  0.00           H
ATOM   2692  CG  LEU A 825      66.480  55.510  66.010  1.00  0.00           C
ATOM   2693  HG  LEU A 825      67.270  55.600  65.230  1.00  0.00           H
ATOM   2694  CD1 LEU A 825      65.350  54.920  65.200  1.00  0.00           C
ATOM   2695 HD11 LEU A 825      65.460  53.830  65.020  1.00  0.00           H
ATOM   2696 HD12 LEU A 825      65.310  55.400  64.200  1.00  0.00           H
ATOM   2697 HD13 LEU A 825      64.360  55.060  65.680  1.00  0.00           H
ATOM   2698  CD2 LEU A 825      66.200  57.020  66.330  1.00  0.00           C
ATOM   2699 HD21 LEU A 825      66.960  57.680  65.870  1.00  0.00           H
ATOM   2700 HD22 LEU A 825      66.110  57.260  67.400  1.00  0.00           H
ATOM   2701 HD23 LEU A 825      65.190  57.310  65.950  1.00  0.00           H
ATOM   2702  C   LEU A 825      68.710  53.370  65.980  1.00  0.00           C
ATOM   2703  O   LEU A 825      68.460  53.200  64.790  1.00  0.00           O
ATOM   2704  N   PHE A 826      69.940  53.490  66.390  1.00  0.00           N
ATOM   2705  HN  PHE A 826      70.120  53.700  67.350  1.00  0.00           H
ATOM   2706  CA  PHE A 826      71.150  53.290  65.630  1.00  0.00           C
ATOM   2707  HA  PHE A 826      71.120  54.090  64.900  1.00  0.00           H
ATOM   2708  CB  PHE A 826      72.380  53.670  66.600  1.00  0.00           C
ATOM   2709  HB1 PHE A 826      72.300  53.230  67.620  1.00  0.00           H
ATOM   2710  HB2 PHE A 826      72.380  54.770  66.760  1.00  0.00           H
ATOM   2711  CG  PHE A 826      73.760  53.300  66.040  1.00  0.00           C
ATOM   2712  CD1 PHE A 826      74.270  52.040  66.080  1.00  0.00           C
ATOM   2713  HD1 PHE A 826      73.750  51.310  66.690  1.00  0.00           H
ATOM   2714  CE1 PHE A 826      75.510  51.660  65.520  1.00  0.00           C
ATOM   2715  HE1 PHE A 826      75.870  50.660  65.670  1.00  0.00           H
ATOM   2716  CZ  PHE A 826      76.120  52.560  64.680  1.00  0.00           C
ATOM   2717  HZ  PHE A 826      76.990  52.240  64.120  1.00  0.00           H
ATOM   2718  CD2 PHE A 826      74.560  54.260  65.330  1.00  0.00           C
ATOM   2719  HD2 PHE A 826      74.180  55.260  65.200  1.00  0.00           H
ATOM   2720  CE2 PHE A 826      75.730  53.930  64.640  1.00  0.00           C
ATOM   2721  HE2 PHE A 826      76.310  54.650  64.090  1.00  0.00           H
ATOM   2722  C   PHE A 826      71.240  52.010  64.830  1.00  0.00           C
ATOM   2723  O   PHE A 826      71.500  52.050  63.630  1.00  0.00           O
ATOM   2724  N   TRP A 827      70.910  50.860  65.390  1.00  0.00           N
ATOM   2725  HN  TRP A 827      70.650  50.870  66.350  1.00  0.00           H
ATOM   2726  CA  TRP A 827      70.940  49.480  64.830  1.00  0.00           C
ATOM   2727  HA  TRP A 827      71.800  49.480  64.170  1.00  0.00           H
ATOM   2728  CB  TRP A 827      71.260  48.450  65.940  1.00  0.00           C
ATOM   2729  HB1 TRP A 827      70.920  47.490  65.510  1.00  0.00           H
ATOM   2730  HB2 TRP A 827      70.650  48.750  66.820  1.00  0.00           H
ATOM   2731  CG  TRP A 827      72.670  48.250  66.450  1.00  0.00           C
ATOM   2732  CD1 TRP A 827      73.120  48.620  67.700  1.00  0.00           C
ATOM   2733  HD1 TRP A 827      72.560  49.210  68.420  1.00  0.00           H
ATOM   2734  NE1 TRP A 827      74.490  48.480  67.660  1.00  0.00           N
ATOM   2735  HE1 TRP A 827      75.170  48.620  68.360  1.00  0.00           H
ATOM   2736  CE2 TRP A 827      74.960  47.870  66.510  1.00  0.00           C
ATOM   2737  CD2 TRP A 827      73.760  47.630  65.730  1.00  0.00           C
ATOM   2738  CE3 TRP A 827      73.860  46.960  64.500  1.00  0.00           C
ATOM   2739  HE3 TRP A 827      72.950  46.810  63.940  1.00  0.00           H
ATOM   2740  CZ3 TRP A 827      75.110  46.460  64.100  1.00  0.00           C
ATOM   2741  HZ3 TRP A 827      75.270  46.000  63.150  1.00  0.00           H
ATOM   2742  CZ2 TRP A 827      76.200  47.430  66.090  1.00  0.00           C
ATOM   2743  HZ2 TRP A 827      77.060  47.580  66.730  1.00  0.00           H
ATOM   2744  CH2 TRP A 827      76.200  46.710  64.920  1.00  0.00           C
ATOM   2745  HH2 TRP A 827      77.180  46.410  64.570  1.00  0.00           H
ATOM   2746  C   TRP A 827      69.730  49.260  63.980  1.00  0.00           C
ATOM   2747  O   TRP A 827      69.740  48.640  62.950  1.00  0.00           O
ATOM   2748  N   CYS A 828      68.640  50.010  64.350  1.00  0.00           N
ATOM   2749  HN  CYS A 828      68.590  50.380  65.280  1.00  0.00           H
ATOM   2750  CA  CYS A 828      67.450  50.190  63.470  1.00  0.00           C
ATOM   2751  HA  CYS A 828      67.170  49.210  63.100  1.00  0.00           H
ATOM   2752  CB  CYS A 828      66.250  50.850  64.180  1.00  0.00           C
ATOM   2753  HB1 CYS A 828      65.440  51.070  63.460  1.00  0.00           H
ATOM   2754  HB2 CYS A 828      66.650  51.850  64.450  1.00  0.00           H
ATOM   2755  SG  CYS A 828      65.740  50.040  65.820  1.00  0.00           S
ATOM   2756  HG1 CYS A 828      66.670  50.580  66.590  1.00  0.00           H
ATOM   2757  C   CYS A 828      67.600  50.880  62.160  1.00  0.00           C
ATOM   2758  O   CYS A 828      67.000  50.500  61.170  1.00  0.00           O
ATOM   2759  N   VAL A 829      68.420  51.950  62.130  1.00  0.00           N
ATOM   2760  HN  VAL A 829      68.750  52.280  63.010  1.00  0.00           H
ATOM   2761  CA  VAL A 829      68.780  52.690  60.940  1.00  0.00           C
ATOM   2762  HA  VAL A 829      67.950  53.100  60.380  1.00  0.00           H
ATOM   2763  CB  VAL A 829      69.570  53.930  61.390  1.00  0.00           C
ATOM   2764  HB  VAL A 829      70.430  53.570  62.020  1.00  0.00           H
ATOM   2765  CG1 VAL A 829      70.230  54.680  60.200  1.00  0.00           C
ATOM   2766 HG11 VAL A 829      69.470  55.340  59.730  1.00  0.00           H
ATOM   2767 HG12 VAL A 829      70.680  54.020  59.420  1.00  0.00           H
ATOM   2768 HG13 VAL A 829      71.010  55.380  60.580  1.00  0.00           H
ATOM   2769  CG2 VAL A 829      68.660  54.870  62.260  1.00  0.00           C
ATOM   2770 HG21 VAL A 829      68.090  55.500  61.540  1.00  0.00           H
ATOM   2771 HG22 VAL A 829      69.180  55.560  62.960  1.00  0.00           H
ATOM   2772 HG23 VAL A 829      67.880  54.320  62.820  1.00  0.00           H
ATOM   2773  C   VAL A 829      69.510  51.770  60.010  1.00  0.00           C
ATOM   2774  O   VAL A 829      69.270  51.740  58.800  1.00  0.00           O
ATOM   2775  N   ILE A 830      70.520  51.020  60.510  1.00  0.00           N
ATOM   2776  HN  ILE A 830      70.660  51.010  61.500  1.00  0.00           H
ATOM   2777  CA  ILE A 830      71.300  50.100  59.700  1.00  0.00           C
ATOM   2778  HA  ILE A 830      71.850  50.730  59.000  1.00  0.00           H
ATOM   2779  CB  ILE A 830      72.440  49.370  60.450  1.00  0.00           C
ATOM   2780  HB  ILE A 830      71.930  48.740  61.230  1.00  0.00           H
ATOM   2781  CG2 ILE A 830      73.270  48.430  59.560  1.00  0.00           C
ATOM   2782 HG21 ILE A 830      73.970  47.910  60.240  1.00  0.00           H
ATOM   2783 HG22 ILE A 830      73.770  49.120  58.860  1.00  0.00           H
ATOM   2784 HG23 ILE A 830      72.710  47.670  58.980  1.00  0.00           H
ATOM   2785  CG1 ILE A 830      73.440  50.350  61.150  1.00  0.00           C
ATOM   2786 HG11 ILE A 830      72.830  51.080  61.740  1.00  0.00           H
ATOM   2787 HG12 ILE A 830      74.050  50.960  60.460  1.00  0.00           H
ATOM   2788  CD  ILE A 830      74.380  49.590  61.990  1.00  0.00           C
ATOM   2789  HD1 ILE A 830      74.940  50.330  62.590  1.00  0.00           H
ATOM   2790  HD2 ILE A 830      75.110  49.000  61.390  1.00  0.00           H
ATOM   2791  HD3 ILE A 830      73.920  48.800  62.610  1.00  0.00           H
ATOM   2792  C   ILE A 830      70.480  49.040  59.040  1.00  0.00           C
ATOM   2793  O   ILE A 830      70.590  48.910  57.820  1.00  0.00           O
ATOM   2794  N   LEU A 831      69.630  48.250  59.740  1.00  0.00           N
ATOM   2795  HN  LEU A 831      69.660  48.260  60.730  1.00  0.00           H
ATOM   2796  CA  LEU A 831      68.710  47.350  59.070  1.00  0.00           C
ATOM   2797  HA  LEU A 831      69.300  46.650  58.480  1.00  0.00           H
ATOM   2798  CB  LEU A 831      67.910  46.460  60.070  1.00  0.00           C
ATOM   2799  HB1 LEU A 831      67.240  45.830  59.460  1.00  0.00           H
ATOM   2800  HB2 LEU A 831      67.420  47.180  60.770  1.00  0.00           H
ATOM   2801  CG  LEU A 831      68.820  45.640  61.110  1.00  0.00           C
ATOM   2802  HG  LEU A 831      69.390  46.340  61.760  1.00  0.00           H
ATOM   2803  CD1 LEU A 831      67.850  44.840  62.060  1.00  0.00           C
ATOM   2804 HD11 LEU A 831      67.520  44.010  61.400  1.00  0.00           H
ATOM   2805 HD12 LEU A 831      67.000  45.460  62.400  1.00  0.00           H
ATOM   2806 HD13 LEU A 831      68.270  44.470  63.010  1.00  0.00           H
ATOM   2807  CD2 LEU A 831      69.770  44.710  60.390  1.00  0.00           C
ATOM   2808 HD21 LEU A 831      69.470  44.290  59.400  1.00  0.00           H
ATOM   2809 HD22 LEU A 831      69.900  43.860  61.090  1.00  0.00           H
ATOM   2810 HD23 LEU A 831      70.690  45.280  60.120  1.00  0.00           H
ATOM   2811  C   LEU A 831      67.730  47.970  58.110  1.00  0.00           C
ATOM   2812  O   LEU A 831      67.490  47.390  57.050  1.00  0.00           O
ATOM   2813  N   PHE A 832      67.150  49.160  58.360  1.00  0.00           N
ATOM   2814  HN  PHE A 832      67.370  49.640  59.200  1.00  0.00           H
ATOM   2815  CA  PHE A 832      66.460  50.010  57.410  1.00  0.00           C
ATOM   2816  HA  PHE A 832      65.540  49.510  57.110  1.00  0.00           H
ATOM   2817  CB  PHE A 832      66.050  51.390  57.990  1.00  0.00           C
ATOM   2818  HB1 PHE A 832      66.920  52.080  58.000  1.00  0.00           H
ATOM   2819  HB2 PHE A 832      65.690  51.250  59.030  1.00  0.00           H
ATOM   2820  CG  PHE A 832      64.950  51.920  57.140  1.00  0.00           C
ATOM   2821  CD1 PHE A 832      63.590  51.920  57.650  1.00  0.00           C
ATOM   2822  HD1 PHE A 832      63.450  51.490  58.620  1.00  0.00           H
ATOM   2823  CE1 PHE A 832      62.500  52.650  57.110  1.00  0.00           C
ATOM   2824  HE1 PHE A 832      61.500  52.750  57.530  1.00  0.00           H
ATOM   2825  CZ  PHE A 832      62.710  53.220  55.820  1.00  0.00           C
ATOM   2826  HZ  PHE A 832      61.890  53.740  55.330  1.00  0.00           H
ATOM   2827  CD2 PHE A 832      65.050  52.500  55.860  1.00  0.00           C
ATOM   2828  HD2 PHE A 832      65.960  52.590  55.280  1.00  0.00           H
ATOM   2829  CE2 PHE A 832      64.000  53.110  55.180  1.00  0.00           C
ATOM   2830  HE2 PHE A 832      64.090  53.540  54.200  1.00  0.00           H
ATOM   2831  C   PHE A 832      67.270  50.270  56.120  1.00  0.00           C
ATOM   2832  O   PHE A 832      66.750  50.040  55.020  1.00  0.00           O
ATOM   2833  N   PHE A 833      68.540  50.690  56.290  1.00  0.00           N
ATOM   2834  HN  PHE A 833      68.940  50.900  57.180  1.00  0.00           H
ATOM   2835  CA  PHE A 833      69.350  51.130  55.210  1.00  0.00           C
ATOM   2836  HA  PHE A 833      68.800  51.760  54.540  1.00  0.00           H
ATOM   2837  CB  PHE A 833      70.410  52.140  55.740  1.00  0.00           C
ATOM   2838  HB1 PHE A 833      71.030  51.620  56.500  1.00  0.00           H
ATOM   2839  HB2 PHE A 833      69.880  53.010  56.190  1.00  0.00           H
ATOM   2840  CG  PHE A 833      71.350  52.740  54.670  1.00  0.00           C
ATOM   2841  CD1 PHE A 833      71.030  53.860  53.940  1.00  0.00           C
ATOM   2842  HD1 PHE A 833      70.030  54.280  54.000  1.00  0.00           H
ATOM   2843  CE1 PHE A 833      72.080  54.430  53.140  1.00  0.00           C
ATOM   2844  HE1 PHE A 833      72.100  55.360  52.590  1.00  0.00           H
ATOM   2845  CZ  PHE A 833      73.320  53.770  52.960  1.00  0.00           C
ATOM   2846  HZ  PHE A 833      74.050  54.280  52.340  1.00  0.00           H
ATOM   2847  CD2 PHE A 833      72.610  52.090  54.570  1.00  0.00           C
ATOM   2848  HD2 PHE A 833      72.840  51.230  55.180  1.00  0.00           H
ATOM   2849  CE2 PHE A 833      73.580  52.620  53.710  1.00  0.00           C
ATOM   2850  HE2 PHE A 833      74.520  52.080  53.690  1.00  0.00           H
ATOM   2851  C   PHE A 833      69.970  50.030  54.310  1.00  0.00           C
ATOM   2852  O   PHE A 833      69.920  50.030  53.060  1.00  0.00           O
ATOM   2853  N   THR A 834      70.430  48.930  54.940  1.00  0.00           N
ATOM   2854  HN  THR A 834      70.440  48.920  55.940  1.00  0.00           H
ATOM   2855  CA  THR A 834      70.820  47.730  54.210  1.00  0.00           C
ATOM   2856  HA  THR A 834      71.490  48.060  53.430  1.00  0.00           H
ATOM   2857  CB  THR A 834      71.750  46.740  55.060  1.00  0.00           C
ATOM   2858  HB  THR A 834      71.770  45.770  54.530  1.00  0.00           H
ATOM   2859  OG1 THR A 834      71.260  46.520  56.410  1.00  0.00           O
ATOM   2860  HG1 THR A 834      71.290  47.360  56.880  1.00  0.00           H
ATOM   2861  CG2 THR A 834      73.150  47.290  55.270  1.00  0.00           C
ATOM   2862 HG21 THR A 834      73.050  48.180  55.940  1.00  0.00           H
ATOM   2863 HG22 THR A 834      73.670  47.600  54.340  1.00  0.00           H
ATOM   2864 HG23 THR A 834      73.780  46.440  55.640  1.00  0.00           H
ATOM   2865  C   THR A 834      69.710  46.980  53.560  1.00  0.00           C
ATOM   2866  O   THR A 834      69.850  46.610  52.390  1.00  0.00           O
ATOM   2867  N   THR A 835      68.490  46.790  54.130  1.00  0.00           N
ATOM   2868  HN  THR A 835      68.410  47.040  55.080  1.00  0.00           H
ATOM   2869  CA  THR A 835      67.270  46.280  53.420  1.00  0.00           C
ATOM   2870  HA  THR A 835      67.490  45.290  53.050  1.00  0.00           H
ATOM   2871  CB  THR A 835      66.060  46.320  54.440  1.00  0.00           C
ATOM   2872  HB  THR A 835      65.810  47.330  54.820  1.00  0.00           H
ATOM   2873  OG1 THR A 835      66.460  45.500  55.540  1.00  0.00           O
ATOM   2874  HG1 THR A 835      66.750  46.120  56.210  1.00  0.00           H
ATOM   2875  CG2 THR A 835      64.800  45.730  53.880  1.00  0.00           C
ATOM   2876 HG21 THR A 835      64.450  46.210  52.940  1.00  0.00           H
ATOM   2877 HG22 THR A 835      63.940  45.970  54.550  1.00  0.00           H
ATOM   2878 HG23 THR A 835      64.720  44.630  53.780  1.00  0.00           H
ATOM   2879  C   THR A 835      66.770  47.050  52.180  1.00  0.00           C
ATOM   2880  O   THR A 835      66.490  46.380  51.180  1.00  0.00           O
ATOM   2881  N   PHE A 836      66.580  48.390  52.190  1.00  0.00           N
ATOM   2882  HN  PHE A 836      66.760  48.960  52.990  1.00  0.00           H
ATOM   2883  CA  PHE A 836      66.180  49.200  50.980  1.00  0.00           C
ATOM   2884  HA  PHE A 836      65.310  48.780  50.510  1.00  0.00           H
ATOM   2885  CB  PHE A 836      65.970  50.630  51.500  1.00  0.00           C
ATOM   2886  HB1 PHE A 836      66.950  51.100  51.770  1.00  0.00           H
ATOM   2887  HB2 PHE A 836      65.310  50.500  52.370  1.00  0.00           H
ATOM   2888  CG  PHE A 836      65.330  51.360  50.330  1.00  0.00           C
ATOM   2889  CD1 PHE A 836      66.060  52.360  49.700  1.00  0.00           C
ATOM   2890  HD1 PHE A 836      67.090  52.520  50.000  1.00  0.00           H
ATOM   2891  CE1 PHE A 836      65.520  53.190  48.720  1.00  0.00           C
ATOM   2892  HE1 PHE A 836      66.190  53.860  48.180  1.00  0.00           H
ATOM   2893  CZ  PHE A 836      64.200  52.950  48.240  1.00  0.00           C
ATOM   2894  HZ  PHE A 836      63.790  53.540  47.430  1.00  0.00           H
ATOM   2895  CD2 PHE A 836      64.050  51.080  49.810  1.00  0.00           C
ATOM   2896  HD2 PHE A 836      63.510  50.260  50.280  1.00  0.00           H
ATOM   2897  CE2 PHE A 836      63.530  51.840  48.760  1.00  0.00           C
ATOM   2898  HE2 PHE A 836      62.530  51.740  48.350  1.00  0.00           H
ATOM   2899  C   PHE A 836      67.290  49.190  49.890  1.00  0.00           C
ATOM   2900  O   PHE A 836      66.960  49.140  48.700  1.00  0.00           O
ATOM   2901  N   PHE A 837      68.620  49.220  50.240  1.00  0.00           N
ATOM   2902  HN  PHE A 837      68.930  49.330  51.180  1.00  0.00           H
ATOM   2903  CA  PHE A 837      69.660  48.870  49.320  1.00  0.00           C
ATOM   2904  HA  PHE A 837      69.580  49.520  48.460  1.00  0.00           H
ATOM   2905  CB  PHE A 837      70.990  49.180  50.110  1.00  0.00           C
ATOM   2906  HB1 PHE A 837      70.930  48.490  50.990  1.00  0.00           H
ATOM   2907  HB2 PHE A 837      70.960  50.250  50.390  1.00  0.00           H
ATOM   2908  CG  PHE A 837      72.330  48.930  49.360  1.00  0.00           C
ATOM   2909  CD1 PHE A 837      72.890  50.140  48.720  1.00  0.00           C
ATOM   2910  HD1 PHE A 837      72.430  51.120  48.600  1.00  0.00           H
ATOM   2911  CE1 PHE A 837      74.210  50.010  48.240  1.00  0.00           C
ATOM   2912  HE1 PHE A 837      74.790  50.930  48.140  1.00  0.00           H
ATOM   2913  CZ  PHE A 837      74.850  48.810  48.130  1.00  0.00           C
ATOM   2914  HZ  PHE A 837      75.840  48.750  47.740  1.00  0.00           H
ATOM   2915  CD2 PHE A 837      72.960  47.650  49.250  1.00  0.00           C
ATOM   2916  HD2 PHE A 837      72.510  46.720  49.570  1.00  0.00           H
ATOM   2917  CE2 PHE A 837      74.200  47.620  48.550  1.00  0.00           C
ATOM   2918  HE2 PHE A 837      74.750  46.710  48.370  1.00  0.00           H
ATOM   2919  C   PHE A 837      69.650  47.420  48.800  1.00  0.00           C
ATOM   2920  O   PHE A 837      69.660  47.250  47.560  1.00  0.00           O
ATOM   2921  N   LEU A 838      69.570  46.340  49.590  1.00  0.00           N
ATOM   2922  HN  LEU A 838      69.750  46.570  50.540  1.00  0.00           H
ATOM   2923  CA  LEU A 838      69.410  44.910  49.120  1.00  0.00           C
ATOM   2924  HA  LEU A 838      70.240  44.700  48.460  1.00  0.00           H
ATOM   2925  CB  LEU A 838      69.500  43.860  50.230  1.00  0.00           C
ATOM   2926  HB1 LEU A 838      68.510  43.800  50.720  1.00  0.00           H
ATOM   2927  HB2 LEU A 838      70.310  44.200  50.900  1.00  0.00           H
ATOM   2928  CG  LEU A 838      69.720  42.410  49.720  1.00  0.00           C
ATOM   2929  HG  LEU A 838      68.790  42.050  49.210  1.00  0.00           H
ATOM   2930  CD1 LEU A 838      70.980  42.300  48.830  1.00  0.00           C
ATOM   2931 HD11 LEU A 838      71.210  41.240  48.620  1.00  0.00           H
ATOM   2932 HD12 LEU A 838      71.820  42.810  49.360  1.00  0.00           H
ATOM   2933 HD13 LEU A 838      70.850  42.680  47.790  1.00  0.00           H
ATOM   2934  CD2 LEU A 838      70.080  41.470  50.890  1.00  0.00           C
ATOM   2935 HD21 LEU A 838      71.010  41.740  51.440  1.00  0.00           H
ATOM   2936 HD22 LEU A 838      70.230  40.420  50.560  1.00  0.00           H
ATOM   2937 HD23 LEU A 838      69.230  41.410  51.620  1.00  0.00           H
ATOM   2938  C   LEU A 838      68.240  44.650  48.270  1.00  0.00           C
ATOM   2939  O   LEU A 838      68.300  44.030  47.220  1.00  0.00           O
ATOM   2940  N   SER A 839      67.020  45.130  48.710  1.00  0.00           N
ATOM   2941  HN  SER A 839      66.980  45.710  49.510  1.00  0.00           H
ATOM   2942  CA  SER A 839      65.770  44.850  48.010  1.00  0.00           C
ATOM   2943  HA  SER A 839      65.760  43.780  47.850  1.00  0.00           H
ATOM   2944  CB  SER A 839      64.530  45.200  48.880  1.00  0.00           C
ATOM   2945  HB1 SER A 839      64.540  44.540  49.770  1.00  0.00           H
ATOM   2946  HB2 SER A 839      63.540  44.900  48.450  1.00  0.00           H
ATOM   2947  OG  SER A 839      64.500  46.530  49.350  1.00  0.00           O
ATOM   2948  HG1 SER A 839      65.280  46.670  49.910  1.00  0.00           H
ATOM   2949  C   SER A 839      65.670  45.530  46.650  1.00  0.00           C
ATOM   2950  O   SER A 839      65.440  44.960  45.630  1.00  0.00           O
ATOM   2951  N   SER A 840      66.100  46.850  46.560  1.00  0.00           N
ATOM   2952  HN  SER A 840      66.280  47.370  47.390  1.00  0.00           H
ATOM   2953  CA  SER A 840      66.280  47.560  45.330  1.00  0.00           C
ATOM   2954  HA  SER A 840      65.350  47.530  44.770  1.00  0.00           H
ATOM   2955  CB  SER A 840      66.540  49.070  45.520  1.00  0.00           C
ATOM   2956  HB1 SER A 840      65.620  49.430  46.040  1.00  0.00           H
ATOM   2957  HB2 SER A 840      66.540  49.510  44.500  1.00  0.00           H
ATOM   2958  OG  SER A 840      67.680  49.350  46.250  1.00  0.00           O
ATOM   2959  HG1 SER A 840      67.430  49.320  47.180  1.00  0.00           H
ATOM   2960  C   SER A 840      67.350  46.930  44.450  1.00  0.00           C
ATOM   2961  O   SER A 840      67.130  46.760  43.250  1.00  0.00           O
ATOM   2962  N   PHE A 841      68.550  46.540  44.940  1.00  0.00           N
ATOM   2963  HN  PHE A 841      68.770  46.740  45.880  1.00  0.00           H
ATOM   2964  CA  PHE A 841      69.520  45.860  44.100  1.00  0.00           C
ATOM   2965  HA  PHE A 841      69.870  46.520  43.320  1.00  0.00           H
ATOM   2966  CB  PHE A 841      70.910  45.660  44.820  1.00  0.00           C
ATOM   2967  HB1 PHE A 841      70.660  45.360  45.860  1.00  0.00           H
ATOM   2968  HB2 PHE A 841      71.500  46.600  44.810  1.00  0.00           H
ATOM   2969  CG  PHE A 841      71.760  44.510  44.300  1.00  0.00           C
ATOM   2970  CD1 PHE A 841      71.800  43.200  44.920  1.00  0.00           C
ATOM   2971  HD1 PHE A 841      71.190  43.120  45.810  1.00  0.00           H
ATOM   2972  CE1 PHE A 841      72.660  42.170  44.500  1.00  0.00           C
ATOM   2973  HE1 PHE A 841      72.650  41.210  45.010  1.00  0.00           H
ATOM   2974  CZ  PHE A 841      73.600  42.470  43.540  1.00  0.00           C
ATOM   2975  HZ  PHE A 841      74.270  41.740  43.110  1.00  0.00           H
ATOM   2976  CD2 PHE A 841      72.730  44.820  43.380  1.00  0.00           C
ATOM   2977  HD2 PHE A 841      72.700  45.810  42.950  1.00  0.00           H
ATOM   2978  CE2 PHE A 841      73.660  43.790  43.050  1.00  0.00           C
ATOM   2979  HE2 PHE A 841      74.450  44.080  42.370  1.00  0.00           H
ATOM   2980  C   PHE A 841      69.040  44.630  43.370  1.00  0.00           C
ATOM   2981  O   PHE A 841      69.290  44.480  42.200  1.00  0.00           O
ATOM   2982  N   LEU A 842      68.380  43.690  44.190  1.00  0.00           N
ATOM   2983  HN  LEU A 842      68.320  43.700  45.180  1.00  0.00           H
ATOM   2984  CA  LEU A 842      67.800  42.530  43.610  1.00  0.00           C
ATOM   2985  HA  LEU A 842      68.570  42.010  43.060  1.00  0.00           H
ATOM   2986  CB  LEU A 842      67.230  41.520  44.630  1.00  0.00           C
ATOM   2987  HB1 LEU A 842      66.750  40.610  44.210  1.00  0.00           H
ATOM   2988  HB2 LEU A 842      66.400  41.930  45.230  1.00  0.00           H
ATOM   2989  CG  LEU A 842      68.230  40.920  45.560  1.00  0.00           C
ATOM   2990  HG  LEU A 842      68.770  41.710  46.140  1.00  0.00           H
ATOM   2991  CD1 LEU A 842      67.440  40.130  46.640  1.00  0.00           C
ATOM   2992 HD11 LEU A 842      66.940  39.200  46.290  1.00  0.00           H
ATOM   2993 HD12 LEU A 842      66.630  40.790  47.000  1.00  0.00           H
ATOM   2994 HD13 LEU A 842      68.070  39.910  47.540  1.00  0.00           H
ATOM   2995  CD2 LEU A 842      69.380  40.150  44.910  1.00  0.00           C
ATOM   2996 HD21 LEU A 842      68.990  39.310  44.300  1.00  0.00           H
ATOM   2997 HD22 LEU A 842      70.010  39.690  45.710  1.00  0.00           H
ATOM   2998 HD23 LEU A 842      70.010  40.810  44.290  1.00  0.00           H
ATOM   2999  C   LEU A 842      66.620  42.840  42.660  1.00  0.00           C
ATOM   3000  O   LEU A 842      66.560  42.270  41.590  1.00  0.00           O
ATOM   3001  N   LYS A 843      65.830  43.840  42.960  1.00  0.00           N
ATOM   3002  HN  LYS A 843      66.000  44.290  43.830  1.00  0.00           H
ATOM   3003  CA  LYS A 843      64.800  44.370  41.970  1.00  0.00           C
ATOM   3004  HA  LYS A 843      64.160  43.500  41.840  1.00  0.00           H
ATOM   3005  CB  LYS A 843      63.990  45.400  42.700  1.00  0.00           C
ATOM   3006  HB1 LYS A 843      64.720  46.070  43.200  1.00  0.00           H
ATOM   3007  HB2 LYS A 843      63.370  45.030  43.540  1.00  0.00           H
ATOM   3008  CG  LYS A 843      62.940  46.210  41.810  1.00  0.00           C
ATOM   3009  HG1 LYS A 843      63.320  46.840  40.980  1.00  0.00           H
ATOM   3010  HG2 LYS A 843      62.450  46.930  42.510  1.00  0.00           H
ATOM   3011  CD  LYS A 843      61.910  45.160  41.230  1.00  0.00           C
ATOM   3012  HD1 LYS A 843      61.940  44.210  41.830  1.00  0.00           H
ATOM   3013  HD2 LYS A 843      62.180  44.780  40.220  1.00  0.00           H
ATOM   3014  CE  LYS A 843      60.470  45.720  41.120  1.00  0.00           C
ATOM   3015  HE1 LYS A 843      60.600  46.750  40.720  1.00  0.00           H
ATOM   3016  HE2 LYS A 843      60.030  45.700  42.140  1.00  0.00           H
ATOM   3017  NZ  LYS A 843      59.620  44.940  40.260  1.00  0.00           N
ATOM   3018  HZ1 LYS A 843      59.940  45.180  39.300  1.00  0.00           H
ATOM   3019  HZ2 LYS A 843      58.620  45.210  40.320  1.00  0.00           H
ATOM   3020  HZ3 LYS A 843      59.740  43.900  40.260  1.00  0.00           H
ATOM   3021  C   LYS A 843      65.360  44.870  40.680  1.00  0.00           C
ATOM   3022  O   LYS A 843      64.760  44.550  39.680  1.00  0.00           O
ATOM   3023  N   GLN A 844      66.450  45.710  40.700  1.00  0.00           N
ATOM   3024  HN  GLN A 844      66.730  45.960  41.620  1.00  0.00           H
ATOM   3025  CA  GLN A 844      67.050  46.220  39.440  1.00  0.00           C
ATOM   3026  HA  GLN A 844      66.260  46.340  38.700  1.00  0.00           H
ATOM   3027  CB  GLN A 844      67.830  47.610  39.750  1.00  0.00           C
ATOM   3028  HB1 GLN A 844      67.990  47.910  38.690  1.00  0.00           H
ATOM   3029  HB2 GLN A 844      68.820  47.570  40.270  1.00  0.00           H
ATOM   3030  CG  GLN A 844      67.000  48.710  40.490  1.00  0.00           C
ATOM   3031  HG1 GLN A 844      67.450  49.720  40.460  1.00  0.00           H
ATOM   3032  HG2 GLN A 844      66.900  48.510  41.590  1.00  0.00           H
ATOM   3033  CD  GLN A 844      65.590  48.860  40.000  1.00  0.00           C
ATOM   3034  OE1 GLN A 844      64.630  48.800  40.730  1.00  0.00           O
ATOM   3035  NE2 GLN A 844      65.400  48.910  38.680  1.00  0.00           N
ATOM   3036 HE21 GLN A 844      64.490  48.710  38.300  1.00  0.00           H
ATOM   3037 HE22 GLN A 844      66.190  49.050  38.100  1.00  0.00           H
ATOM   3038  C   GLN A 844      67.890  45.190  38.730  1.00  0.00           C
ATOM   3039  O   GLN A 844      68.130  45.320  37.560  1.00  0.00           O
ATOM   3040  N   PHE A 845      68.320  44.100  39.380  1.00  0.00           N
ATOM   3041  HN  PHE A 845      68.070  44.100  40.350  1.00  0.00           H
ATOM   3042  CA  PHE A 845      69.350  43.080  39.090  1.00  0.00           C
ATOM   3043  HA  PHE A 845      70.300  43.590  39.070  1.00  0.00           H
ATOM   3044  CB  PHE A 845      69.430  41.930  40.140  1.00  0.00           C
ATOM   3045  HB1 PHE A 845      68.520  41.300  40.180  1.00  0.00           H
ATOM   3046  HB2 PHE A 845      69.450  42.420  41.150  1.00  0.00           H
ATOM   3047  CG  PHE A 845      70.630  41.000  39.990  1.00  0.00           C
ATOM   3048  CD1 PHE A 845      71.970  41.270  40.420  1.00  0.00           C
ATOM   3049  HD1 PHE A 845      72.190  42.240  40.840  1.00  0.00           H
ATOM   3050  CE1 PHE A 845      72.950  40.280  40.270  1.00  0.00           C
ATOM   3051  HE1 PHE A 845      73.950  40.570  40.560  1.00  0.00           H
ATOM   3052  CZ  PHE A 845      72.610  39.020  39.780  1.00  0.00           C
ATOM   3053  HZ  PHE A 845      73.440  38.350  39.630  1.00  0.00           H
ATOM   3054  CD2 PHE A 845      70.320  39.740  39.470  1.00  0.00           C
ATOM   3055  HD2 PHE A 845      69.300  39.580  39.160  1.00  0.00           H
ATOM   3056  CE2 PHE A 845      71.290  38.760  39.310  1.00  0.00           C
ATOM   3057  HE2 PHE A 845      71.010  37.800  38.890  1.00  0.00           H
ATOM   3058  C   PHE A 845      69.070  42.430  37.740  1.00  0.00           C
ATOM   3059  O   PHE A 845      70.020  42.170  37.010  1.00  0.00           O
ATOM   3060  N   LYS A 846      67.730  42.280  37.380  1.00  0.00           N
ATOM   3061  HN  LYS A 846      67.000  42.430  38.040  1.00  0.00           H
ATOM   3062  CA  LYS A 846      67.330  41.900  36.050  1.00  0.00           C
ATOM   3063  HA  LYS A 846      67.660  40.890  35.870  1.00  0.00           H
ATOM   3064  CB  LYS A 846      65.740  41.950  36.030  1.00  0.00           C
ATOM   3065  HB1 LYS A 846      65.370  41.210  36.770  1.00  0.00           H
ATOM   3066  HB2 LYS A 846      65.570  41.580  34.990  1.00  0.00           H
ATOM   3067  CG  LYS A 846      65.080  43.260  36.460  1.00  0.00           C
ATOM   3068  HG1 LYS A 846      65.350  43.940  35.620  1.00  0.00           H
ATOM   3069  HG2 LYS A 846      65.420  43.690  37.430  1.00  0.00           H
ATOM   3070  CD  LYS A 846      63.540  43.250  36.550  1.00  0.00           C
ATOM   3071  HD1 LYS A 846      63.360  44.290  36.860  1.00  0.00           H
ATOM   3072  HD2 LYS A 846      63.220  42.550  37.350  1.00  0.00           H
ATOM   3073  CE  LYS A 846      62.790  42.850  35.260  1.00  0.00           C
ATOM   3074  HE1 LYS A 846      62.960  41.820  34.920  1.00  0.00           H
ATOM   3075  HE2 LYS A 846      63.030  43.630  34.510  1.00  0.00           H
ATOM   3076  NZ  LYS A 846      61.310  42.820  35.520  1.00  0.00           N
ATOM   3077  HZ1 LYS A 846      61.120  41.860  35.890  1.00  0.00           H
ATOM   3078  HZ2 LYS A 846      60.720  43.070  34.700  1.00  0.00           H
ATOM   3079  HZ3 LYS A 846      61.110  43.550  36.230  1.00  0.00           H
ATOM   3080  C   LYS A 846      67.910  42.750  34.830  1.00  0.00           C
ATOM   3081  O   LYS A 846      67.930  42.280  33.710  1.00  0.00           O
ATOM   3082  N   THR A 847      68.490  43.980  35.050  1.00  0.00           N
ATOM   3083  HN  THR A 847      68.610  44.380  35.960  1.00  0.00           H
ATOM   3084  CA  THR A 847      69.140  44.800  34.010  1.00  0.00           C
ATOM   3085  HA  THR A 847      68.800  44.410  33.070  1.00  0.00           H
ATOM   3086  CB  THR A 847      68.600  46.190  34.130  1.00  0.00           C
ATOM   3087  HB  THR A 847      69.040  46.830  33.340  1.00  0.00           H
ATOM   3088  OG1 THR A 847      68.860  46.820  35.410  1.00  0.00           O
ATOM   3089  HG1 THR A 847      69.750  47.150  35.300  1.00  0.00           H
ATOM   3090  CG2 THR A 847      67.100  46.120  34.010  1.00  0.00           C
ATOM   3091 HG21 THR A 847      66.780  45.770  33.000  1.00  0.00           H
ATOM   3092 HG22 THR A 847      66.690  47.150  33.990  1.00  0.00           H
ATOM   3093 HG23 THR A 847      66.620  45.580  34.870  1.00  0.00           H
ATOM   3094  C   THR A 847      70.640  44.790  34.050  1.00  0.00           C
ATOM   3095  O   THR A 847      71.320  45.340  33.180  1.00  0.00           O
ATOM   3096  N   LYS A 848      71.300  43.980  34.890  1.00  0.00           N
ATOM   3097  HN  LYS A 848      70.790  43.550  35.630  1.00  0.00           H
ATOM   3098  CA  LYS A 848      72.670  43.500  34.750  1.00  0.00           C
ATOM   3099  HA  LYS A 848      73.180  44.350  34.340  1.00  0.00           H
ATOM   3100  CB  LYS A 848      73.290  43.090  36.160  1.00  0.00           C
ATOM   3101  HB1 LYS A 848      74.390  42.920  36.140  1.00  0.00           H
ATOM   3102  HB2 LYS A 848      72.750  42.220  36.580  1.00  0.00           H
ATOM   3103  CG  LYS A 848      73.040  44.160  37.240  1.00  0.00           C
ATOM   3104  HG1 LYS A 848      71.990  44.260  37.580  1.00  0.00           H
ATOM   3105  HG2 LYS A 848      73.220  45.200  36.880  1.00  0.00           H
ATOM   3106  CD  LYS A 848      73.970  44.040  38.470  1.00  0.00           C
ATOM   3107  HD1 LYS A 848      74.260  42.990  38.690  1.00  0.00           H
ATOM   3108  HD2 LYS A 848      73.400  44.540  39.280  1.00  0.00           H
ATOM   3109  CE  LYS A 848      75.380  44.710  38.250  1.00  0.00           C
ATOM   3110  HE1 LYS A 848      75.840  44.400  37.280  1.00  0.00           H
ATOM   3111  HE2 LYS A 848      76.070  44.440  39.060  1.00  0.00           H
ATOM   3112  NZ  LYS A 848      75.260  46.130  38.160  1.00  0.00           N
ATOM   3113  HZ1 LYS A 848      76.230  46.480  38.070  1.00  0.00           H
ATOM   3114  HZ2 LYS A 848      74.850  46.620  38.990  1.00  0.00           H
ATOM   3115  HZ3 LYS A 848      74.690  46.490  37.360  1.00  0.00           H
ATOM   3116  C   LYS A 848      72.820  42.380  33.810  1.00  0.00           C
ATOM   3117  O   LYS A 848      71.840  41.870  33.340  1.00  0.00           O
ATOM   3118  N   ARG A 849      74.090  41.910  33.500  1.00  0.00           N
ATOM   3119  HN  ARG A 849      74.830  42.520  33.780  1.00  0.00           H
ATOM   3120  CA  ARG A 849      74.460  40.830  32.480  1.00  0.00           C
ATOM   3121  HA  ARG A 849      73.670  40.750  31.740  1.00  0.00           H
ATOM   3122  CB  ARG A 849      75.830  41.080  31.680  1.00  0.00           C
ATOM   3123  HB1 ARG A 849      76.040  40.230  31.000  1.00  0.00           H
ATOM   3124  HB2 ARG A 849      76.750  41.110  32.310  1.00  0.00           H
ATOM   3125  CG  ARG A 849      75.800  42.310  30.740  1.00  0.00           C
ATOM   3126  HG1 ARG A 849      76.800  42.470  30.270  1.00  0.00           H
ATOM   3127  HG2 ARG A 849      75.690  43.190  31.410  1.00  0.00           H
ATOM   3128  CD  ARG A 849      74.640  42.470  29.740  1.00  0.00           C
ATOM   3129  HD1 ARG A 849      74.900  43.190  28.930  1.00  0.00           H
ATOM   3130  HD2 ARG A 849      73.690  42.790  30.210  1.00  0.00           H
ATOM   3131  NE  ARG A 849      74.460  41.190  29.100  1.00  0.00           N
ATOM   3132  HE  ARG A 849      75.300  40.800  28.700  1.00  0.00           H
ATOM   3133  CZ  ARG A 849      73.380  40.470  29.090  1.00  0.00           C
ATOM   3134  NH1 ARG A 849      73.430  39.180  28.830  1.00  0.00           N
ATOM   3135 HH11 ARG A 849      74.380  38.910  28.990  1.00  0.00           H
ATOM   3136 HH12 ARG A 849      72.610  38.600  28.800  1.00  0.00           H
ATOM   3137  NH2 ARG A 849      72.120  40.930  29.210  1.00  0.00           N
ATOM   3138 HH21 ARG A 849      71.990  41.920  29.290  1.00  0.00           H
ATOM   3139 HH22 ARG A 849      71.400  40.270  29.020  1.00  0.00           H
ATOM   3140  C   ARG A 849      74.500  39.420  33.170  1.00  0.00           C
ATOM   3141  O   ARG A 849      74.410  38.380  32.550  1.00  0.00           O
ATOM   3142  N   TYR A 850      74.770  39.360  34.470  1.00  0.00           N
ATOM   3143  HN  TYR A 850      74.980  40.220  34.940  1.00  0.00           H
ATOM   3144  CA  TYR A 850      75.030  38.190  35.300  1.00  0.00           C
ATOM   3145  HA  TYR A 850      75.780  37.560  34.820  1.00  0.00           H
ATOM   3146  CB  TYR A 850      75.280  38.570  36.780  1.00  0.00           C
ATOM   3147  HB1 TYR A 850      75.590  37.690  37.390  1.00  0.00           H
ATOM   3148  HB2 TYR A 850      74.340  39.050  37.140  1.00  0.00           H
ATOM   3149  CG  TYR A 850      76.310  39.690  36.840  1.00  0.00           C
ATOM   3150  CD1 TYR A 850      77.620  39.250  36.600  1.00  0.00           C
ATOM   3151  HD1 TYR A 850      77.800  38.270  36.200  1.00  0.00           H
ATOM   3152  CE1 TYR A 850      78.720  40.090  36.610  1.00  0.00           C
ATOM   3153  HE1 TYR A 850      79.690  39.800  36.220  1.00  0.00           H
ATOM   3154  CZ  TYR A 850      78.620  41.370  36.980  1.00  0.00           C
ATOM   3155  OH  TYR A 850      79.770  42.210  36.990  1.00  0.00           O
ATOM   3156  HH  TYR A 850      79.510  43.070  37.330  1.00  0.00           H
ATOM   3157  CD2 TYR A 850      76.170  40.950  37.400  1.00  0.00           C
ATOM   3158  HD2 TYR A 850      75.240  41.350  37.750  1.00  0.00           H
ATOM   3159  CE2 TYR A 850      77.350  41.830  37.430  1.00  0.00           C
ATOM   3160  HE2 TYR A 850      77.330  42.880  37.690  1.00  0.00           H
ATOM   3161  C   TYR A 850      73.770  37.300  35.270  1.00  0.00           C
ATOM   3162  O   TYR A 850      72.680  37.760  35.210  1.00  0.00           O
ATOM   3163  N   PHE A 851      73.980  36.010  35.280  1.00  0.00           N
ATOM   3164  HN  PHE A 851      74.940  35.710  35.280  1.00  0.00           H
ATOM   3165  CA  PHE A 851      72.990  34.970  35.170  1.00  0.00           C
ATOM   3166  HA  PHE A 851      73.580  34.070  35.260  1.00  0.00           H
ATOM   3167  CB  PHE A 851      71.910  35.010  36.300  1.00  0.00           C
ATOM   3168  HB1 PHE A 851      71.110  34.230  36.260  1.00  0.00           H
ATOM   3169  HB2 PHE A 851      71.390  36.000  36.320  1.00  0.00           H
ATOM   3170  CG  PHE A 851      72.510  34.760  37.650  1.00  0.00           C
ATOM   3171  CD1 PHE A 851      72.470  33.480  38.220  1.00  0.00           C
ATOM   3172  HD1 PHE A 851      72.050  32.630  37.700  1.00  0.00           H
ATOM   3173  CE1 PHE A 851      73.000  33.200  39.530  1.00  0.00           C
ATOM   3174  HE1 PHE A 851      72.980  32.160  39.860  1.00  0.00           H
ATOM   3175  CZ  PHE A 851      73.590  34.200  40.230  1.00  0.00           C
ATOM   3176  HZ  PHE A 851      74.090  33.880  41.130  1.00  0.00           H
ATOM   3177  CD2 PHE A 851      73.220  35.710  38.370  1.00  0.00           C
ATOM   3178  HD2 PHE A 851      73.230  36.690  37.920  1.00  0.00           H
ATOM   3179  CE2 PHE A 851      73.770  35.460  39.680  1.00  0.00           C
ATOM   3180  HE2 PHE A 851      74.050  36.300  40.300  1.00  0.00           H
ATOM   3181  C   PHE A 851      72.190  34.890  33.780  1.00  0.00           C
ATOM   3182  O   PHE A 851      72.170  35.860  33.060  1.00  0.00           O
ATOM   3183  N   PRO A 852      71.570  33.770  33.380  1.00  0.00           N
ATOM   3184  CD  PRO A 852      71.720  32.420  33.920  1.00  0.00           C
ATOM   3185  HD1 PRO A 852      71.770  32.350  35.030  1.00  0.00           H
ATOM   3186  HD2 PRO A 852      72.620  32.000  33.410  1.00  0.00           H
ATOM   3187  CA  PRO A 852      70.540  33.820  32.250  1.00  0.00           C
ATOM   3188  HA  PRO A 852      70.980  34.100  31.300  1.00  0.00           H
ATOM   3189  CB  PRO A 852      70.140  32.320  32.110  1.00  0.00           C
ATOM   3190  HB1 PRO A 852      70.780  31.890  31.310  1.00  0.00           H
ATOM   3191  HB2 PRO A 852      69.080  32.130  31.810  1.00  0.00           H
ATOM   3192  CG  PRO A 852      70.450  31.670  33.420  1.00  0.00           C
ATOM   3193  HG1 PRO A 852      69.660  31.820  34.190  1.00  0.00           H
ATOM   3194  HG2 PRO A 852      70.600  30.570  33.370  1.00  0.00           H
ATOM   3195  C   PRO A 852      69.410  34.680  32.490  1.00  0.00           C
ATOM   3196  O   PRO A 852      69.070  34.860  33.670  1.00  0.00           O
ATOM   3197  N   THR A 853      68.710  35.240  31.500  1.00  0.00           N
ATOM   3198  HN  THR A 853      68.920  35.060  30.530  1.00  0.00           H
ATOM   3199  CA  THR A 853      67.690  36.260  31.720  1.00  0.00           C
ATOM   3200  HA  THR A 853      68.170  36.960  32.400  1.00  0.00           H
ATOM   3201  CB  THR A 853      67.410  37.050  30.390  1.00  0.00           C
ATOM   3202  HB  THR A 853      68.430  37.380  30.090  1.00  0.00           H
ATOM   3203  OG1 THR A 853      66.550  38.120  30.570  1.00  0.00           O
ATOM   3204  HG1 THR A 853      66.780  38.710  29.840  1.00  0.00           H
ATOM   3205  CG2 THR A 853      66.940  36.100  29.220  1.00  0.00           C
ATOM   3206 HG21 THR A 853      67.750  35.390  28.940  1.00  0.00           H
ATOM   3207 HG22 THR A 853      66.690  36.750  28.360  1.00  0.00           H
ATOM   3208 HG23 THR A 853      66.050  35.480  29.470  1.00  0.00           H
ATOM   3209  C   THR A 853      66.460  35.710  32.470  1.00  0.00           C
ATOM   3210  O   THR A 853      65.830  36.430  33.220  1.00  0.00           O
ATOM   3211  N   LYS A 854      66.090  34.420  32.260  1.00  0.00           N
ATOM   3212  HN  LYS A 854      66.610  33.830  31.640  1.00  0.00           H
ATOM   3213  CA  LYS A 854      65.070  33.830  33.220  1.00  0.00           C
ATOM   3214  HA  LYS A 854      64.200  34.460  33.150  1.00  0.00           H
ATOM   3215  CB  LYS A 854      64.650  32.410  32.790  1.00  0.00           C
ATOM   3216  HB1 LYS A 854      64.110  31.940  33.640  1.00  0.00           H
ATOM   3217  HB2 LYS A 854      65.580  31.820  32.690  1.00  0.00           H
ATOM   3218  CG  LYS A 854      63.920  32.310  31.440  1.00  0.00           C
ATOM   3219  HG1 LYS A 854      64.150  31.410  30.850  1.00  0.00           H
ATOM   3220  HG2 LYS A 854      64.220  33.220  30.880  1.00  0.00           H
ATOM   3221  CD  LYS A 854      62.350  32.370  31.630  1.00  0.00           C
ATOM   3222  HD1 LYS A 854      62.050  32.980  32.500  1.00  0.00           H
ATOM   3223  HD2 LYS A 854      62.040  31.350  31.960  1.00  0.00           H
ATOM   3224  CE  LYS A 854      61.620  32.750  30.320  1.00  0.00           C
ATOM   3225  HE1 LYS A 854      61.880  32.030  29.510  1.00  0.00           H
ATOM   3226  HE2 LYS A 854      61.940  33.730  29.900  1.00  0.00           H
ATOM   3227  NZ  LYS A 854      60.160  32.670  30.500  1.00  0.00           N
ATOM   3228  HZ1 LYS A 854      59.610  32.810  29.630  1.00  0.00           H
ATOM   3229  HZ2 LYS A 854      60.010  33.390  31.230  1.00  0.00           H
ATOM   3230  HZ3 LYS A 854      59.970  31.710  30.860  1.00  0.00           H
ATOM   3231  C   LYS A 854      65.390  33.900  34.700  1.00  0.00           C
ATOM   3232  O   LYS A 854      64.550  34.420  35.480  1.00  0.00           O
ATOM   3233  N   VAL A 855      66.600  33.360  35.090  1.00  0.00           N
ATOM   3234  HN  VAL A 855      67.260  32.940  34.480  1.00  0.00           H
ATOM   3235  CA  VAL A 855      67.110  33.520  36.430  1.00  0.00           C
ATOM   3236  HA  VAL A 855      66.320  33.140  37.070  1.00  0.00           H
ATOM   3237  CB  VAL A 855      68.390  32.730  36.600  1.00  0.00           C
ATOM   3238  HB  VAL A 855      69.050  33.110  35.780  1.00  0.00           H
ATOM   3239  CG1 VAL A 855      69.070  32.980  37.940  1.00  0.00           C
ATOM   3240 HG11 VAL A 855      68.350  32.880  38.780  1.00  0.00           H
ATOM   3241 HG12 VAL A 855      69.640  33.930  37.860  1.00  0.00           H
ATOM   3242 HG13 VAL A 855      69.810  32.170  38.090  1.00  0.00           H
ATOM   3243  CG2 VAL A 855      68.110  31.280  36.580  1.00  0.00           C
ATOM   3244 HG21 VAL A 855      67.500  30.870  37.410  1.00  0.00           H
ATOM   3245 HG22 VAL A 855      68.990  30.620  36.700  1.00  0.00           H
ATOM   3246 HG23 VAL A 855      67.630  31.010  35.610  1.00  0.00           H
ATOM   3247  C   VAL A 855      67.250  34.860  36.900  1.00  0.00           C
ATOM   3248  O   VAL A 855      66.620  35.180  37.930  1.00  0.00           O
ATOM   3249  N   ARG A 856      67.770  35.720  36.070  1.00  0.00           N
ATOM   3250  HN  ARG A 856      68.120  35.420  35.180  1.00  0.00           H
ATOM   3251  CA  ARG A 856      67.930  37.160  36.320  1.00  0.00           C
ATOM   3252  HA  ARG A 856      68.580  37.220  37.170  1.00  0.00           H
ATOM   3253  CB  ARG A 856      68.720  37.820  35.120  1.00  0.00           C
ATOM   3254  HB1 ARG A 856      68.210  38.050  34.160  1.00  0.00           H
ATOM   3255  HB2 ARG A 856      69.460  37.010  34.930  1.00  0.00           H
ATOM   3256  CG  ARG A 856      69.650  38.940  35.640  1.00  0.00           C
ATOM   3257  HG1 ARG A 856      70.520  38.450  36.140  1.00  0.00           H
ATOM   3258  HG2 ARG A 856      68.980  39.470  36.350  1.00  0.00           H
ATOM   3259  CD  ARG A 856      70.110  39.810  34.510  1.00  0.00           C
ATOM   3260  HD1 ARG A 856      70.710  40.630  34.950  1.00  0.00           H
ATOM   3261  HD2 ARG A 856      69.260  40.170  33.900  1.00  0.00           H
ATOM   3262  NE  ARG A 856      70.970  39.070  33.510  1.00  0.00           N
ATOM   3263  HE  ARG A 856      71.640  38.450  33.910  1.00  0.00           H
ATOM   3264  CZ  ARG A 856      70.880  39.120  32.160  1.00  0.00           C
ATOM   3265  NH1 ARG A 856      70.100  39.950  31.470  1.00  0.00           N
ATOM   3266 HH11 ARG A 856      70.100  40.880  31.860  1.00  0.00           H
ATOM   3267 HH12 ARG A 856      70.010  39.810  30.490  1.00  0.00           H
ATOM   3268  NH2 ARG A 856      71.450  38.120  31.460  1.00  0.00           N
ATOM   3269 HH21 ARG A 856      71.290  38.100  30.480  1.00  0.00           H
ATOM   3270 HH22 ARG A 856      71.680  37.270  31.930  1.00  0.00           H
ATOM   3271  C   ARG A 856      66.670  37.890  36.660  1.00  0.00           C
ATOM   3272  O   ARG A 856      66.540  38.700  37.570  1.00  0.00           O
ATOM   3273  N   SER A 857      65.620  37.580  35.890  1.00  0.00           N
ATOM   3274  HN  SER A 857      65.860  36.920  35.190  1.00  0.00           H
ATOM   3275  CA  SER A 857      64.390  38.310  36.030  1.00  0.00           C
ATOM   3276  HA  SER A 857      64.600  39.340  36.320  1.00  0.00           H
ATOM   3277  CB  SER A 857      63.510  38.330  34.750  1.00  0.00           C
ATOM   3278  HB1 SER A 857      62.480  38.520  35.110  1.00  0.00           H
ATOM   3279  HB2 SER A 857      63.550  37.320  34.290  1.00  0.00           H
ATOM   3280  OG  SER A 857      64.030  39.320  33.810  1.00  0.00           O
ATOM   3281  HG1 SER A 857      64.900  38.980  33.580  1.00  0.00           H
ATOM   3282  C   SER A 857      63.520  37.700  37.120  1.00  0.00           C
ATOM   3283  O   SER A 857      62.770  38.430  37.730  1.00  0.00           O
ATOM   3284  N   THR A 858      63.550  36.370  37.440  1.00  0.00           N
ATOM   3285  HN  THR A 858      64.160  35.850  36.850  1.00  0.00           H
ATOM   3286  CA  THR A 858      62.950  35.790  38.580  1.00  0.00           C
ATOM   3287  HA  THR A 858      61.890  36.000  38.600  1.00  0.00           H
ATOM   3288  CB  THR A 858      63.120  34.170  38.480  1.00  0.00           C
ATOM   3289  HB  THR A 858      64.170  33.800  38.540  1.00  0.00           H
ATOM   3290  OG1 THR A 858      62.650  33.590  37.300  1.00  0.00           O
ATOM   3291  HG1 THR A 858      63.320  33.720  36.630  1.00  0.00           H
ATOM   3292  CG2 THR A 858      62.340  33.540  39.650  1.00  0.00           C
ATOM   3293 HG21 THR A 858      61.260  33.830  39.650  1.00  0.00           H
ATOM   3294 HG22 THR A 858      62.780  33.940  40.590  1.00  0.00           H
ATOM   3295 HG23 THR A 858      62.390  32.430  39.570  1.00  0.00           H
ATOM   3296  C   THR A 858      63.590  36.290  39.850  1.00  0.00           C
ATOM   3297  O   THR A 858      62.910  36.380  40.870  1.00  0.00           O
ATOM   3298  N   ILE A 859      64.930  36.640  39.910  1.00  0.00           N
ATOM   3299  HN  ILE A 859      65.470  36.540  39.080  1.00  0.00           H
ATOM   3300  CA  ILE A 859      65.570  37.220  41.100  1.00  0.00           C
ATOM   3301  HA  ILE A 859      65.400  36.630  41.980  1.00  0.00           H
ATOM   3302  CB  ILE A 859      67.100  37.340  40.980  1.00  0.00           C
ATOM   3303  HB  ILE A 859      67.420  37.760  40.010  1.00  0.00           H
ATOM   3304  CG2 ILE A 859      67.680  38.370  41.950  1.00  0.00           C
ATOM   3305 HG21 ILE A 859      67.630  38.040  43.010  1.00  0.00           H
ATOM   3306 HG22 ILE A 859      67.290  39.400  41.800  1.00  0.00           H
ATOM   3307 HG23 ILE A 859      68.750  38.480  41.720  1.00  0.00           H
ATOM   3308  CG1 ILE A 859      67.760  35.970  41.320  1.00  0.00           C
ATOM   3309 HG11 ILE A 859      67.260  35.280  40.600  1.00  0.00           H
ATOM   3310 HG12 ILE A 859      67.420  35.580  42.300  1.00  0.00           H
ATOM   3311  CD  ILE A 859      69.280  35.830  41.200  1.00  0.00           C
ATOM   3312  HD1 ILE A 859      69.620  34.780  41.150  1.00  0.00           H
ATOM   3313  HD2 ILE A 859      69.980  36.300  41.930  1.00  0.00           H
ATOM   3314  HD3 ILE A 859      69.480  36.400  40.260  1.00  0.00           H
ATOM   3315  C   ILE A 859      64.790  38.490  41.610  1.00  0.00           C
ATOM   3316  O   ILE A 859      64.510  38.590  42.810  1.00  0.00           O
ATOM   3317  N   SER A 860      64.460  39.420  40.700  1.00  0.00           N
ATOM   3318  HN  SER A 860      64.770  39.410  39.750  1.00  0.00           H
ATOM   3319  CA  SER A 860      63.750  40.670  40.910  1.00  0.00           C
ATOM   3320  HA  SER A 860      64.320  41.240  41.630  1.00  0.00           H
ATOM   3321  CB  SER A 860      63.770  41.380  39.510  1.00  0.00           C
ATOM   3322  HB1 SER A 860      63.230  42.350  39.610  1.00  0.00           H
ATOM   3323  HB2 SER A 860      63.210  40.680  38.860  1.00  0.00           H
ATOM   3324  OG  SER A 860      65.200  41.580  39.180  1.00  0.00           O
ATOM   3325  HG1 SER A 860      65.520  42.150  39.880  1.00  0.00           H
ATOM   3326  C   SER A 860      62.370  40.460  41.370  1.00  0.00           C
ATOM   3327  O   SER A 860      61.870  41.250  42.210  1.00  0.00           O
ATOM   3328  N   ASP A 861      61.680  39.430  40.920  1.00  0.00           N
ATOM   3329  HN  ASP A 861      61.930  38.940  40.090  1.00  0.00           H
ATOM   3330  CA  ASP A 861      60.300  39.220  41.400  1.00  0.00           C
ATOM   3331  HA  ASP A 861      59.740  40.110  41.600  1.00  0.00           H
ATOM   3332  CB  ASP A 861      59.650  38.290  40.300  1.00  0.00           C
ATOM   3333  HB1 ASP A 861      58.670  38.200  40.810  1.00  0.00           H
ATOM   3334  HB2 ASP A 861      60.150  37.330  40.040  1.00  0.00           H
ATOM   3335  CG  ASP A 861      59.210  39.030  39.100  1.00  0.00           C
ATOM   3336  OD1 ASP A 861      59.210  40.280  38.980  1.00  0.00           O
ATOM   3337  OD2 ASP A 861      58.610  38.300  38.240  1.00  0.00           O
ATOM   3338  C   ASP A 861      60.350  38.470  42.750  1.00  0.00           C
ATOM   3339  O   ASP A 861      59.420  38.530  43.510  1.00  0.00           O
ATOM   3340  N   PHE A 862      61.490  37.810  43.080  1.00  0.00           N
ATOM   3341  HN  PHE A 862      62.190  37.670  42.400  1.00  0.00           H
ATOM   3342  CA  PHE A 862      61.730  37.140  44.330  1.00  0.00           C
ATOM   3343  HA  PHE A 862      60.780  36.960  44.810  1.00  0.00           H
ATOM   3344  CB  PHE A 862      62.600  35.920  44.030  1.00  0.00           C
ATOM   3345  HB1 PHE A 862      63.640  36.220  43.750  1.00  0.00           H
ATOM   3346  HB2 PHE A 862      62.330  35.390  43.090  1.00  0.00           H
ATOM   3347  CG  PHE A 862      62.670  34.900  45.130  1.00  0.00           C
ATOM   3348  CD1 PHE A 862      63.870  34.340  45.650  1.00  0.00           C
ATOM   3349  HD1 PHE A 862      64.810  34.740  45.270  1.00  0.00           H
ATOM   3350  CE1 PHE A 862      63.720  33.410  46.660  1.00  0.00           C
ATOM   3351  HE1 PHE A 862      64.600  32.910  47.020  1.00  0.00           H
ATOM   3352  CZ  PHE A 862      62.500  32.870  47.070  1.00  0.00           C
ATOM   3353  HZ  PHE A 862      62.350  32.210  47.910  1.00  0.00           H
ATOM   3354  CD2 PHE A 862      61.410  34.420  45.550  1.00  0.00           C
ATOM   3355  HD2 PHE A 862      60.520  34.670  45.000  1.00  0.00           H
ATOM   3356  CE2 PHE A 862      61.320  33.500  46.590  1.00  0.00           C
ATOM   3357  HE2 PHE A 862      60.330  33.130  46.830  1.00  0.00           H
ATOM   3358  C   PHE A 862      62.520  38.070  45.340  1.00  0.00           C
ATOM   3359  O   PHE A 862      62.970  37.650  46.430  1.00  0.00           O
ATOM   3360  N   ALA A 863      62.680  39.400  45.050  1.00  0.00           N
ATOM   3361  HN  ALA A 863      62.310  39.750  44.200  1.00  0.00           H
ATOM   3362  CA  ALA A 863      63.600  40.230  45.770  1.00  0.00           C
ATOM   3363  HA  ALA A 863      64.540  39.700  45.650  1.00  0.00           H
ATOM   3364  CB  ALA A 863      63.630  41.550  45.060  1.00  0.00           C
ATOM   3365  HB1 ALA A 863      64.280  42.300  45.570  1.00  0.00           H
ATOM   3366  HB2 ALA A 863      62.650  42.080  45.000  1.00  0.00           H
ATOM   3367  HB3 ALA A 863      64.080  41.410  44.050  1.00  0.00           H
ATOM   3368  C   ALA A 863      63.280  40.440  47.280  1.00  0.00           C
ATOM   3369  O   ALA A 863      64.220  40.180  48.100  1.00  0.00           O
ATOM   3370  N   VAL A 864      62.080  40.780  47.620  1.00  0.00           N
ATOM   3371  HN  VAL A 864      61.330  40.680  46.970  1.00  0.00           H
ATOM   3372  CA  VAL A 864      61.820  41.220  48.970  1.00  0.00           C
ATOM   3373  HA  VAL A 864      62.530  42.010  49.180  1.00  0.00           H
ATOM   3374  CB  VAL A 864      60.520  41.860  48.940  1.00  0.00           C
ATOM   3375  HB  VAL A 864      59.790  41.160  48.490  1.00  0.00           H
ATOM   3376  CG1 VAL A 864      59.960  42.210  50.360  1.00  0.00           C
ATOM   3377 HG11 VAL A 864      58.900  42.520  50.410  1.00  0.00           H
ATOM   3378 HG12 VAL A 864      60.640  43.020  50.740  1.00  0.00           H
ATOM   3379 HG13 VAL A 864      59.990  41.350  51.050  1.00  0.00           H
ATOM   3380  CG2 VAL A 864      60.630  43.160  47.960  1.00  0.00           C
ATOM   3381 HG21 VAL A 864      61.530  43.770  48.210  1.00  0.00           H
ATOM   3382 HG22 VAL A 864      59.770  43.810  48.170  1.00  0.00           H
ATOM   3383 HG23 VAL A 864      60.640  42.790  46.900  1.00  0.00           H
ATOM   3384  C   VAL A 864      61.960  40.090  49.910  1.00  0.00           C
ATOM   3385  O   VAL A 864      62.490  40.170  51.020  1.00  0.00           O
ATOM   3386  N   PHE A 865      61.450  38.940  49.440  1.00  0.00           N
ATOM   3387  HN  PHE A 865      60.930  38.930  48.580  1.00  0.00           H
ATOM   3388  CA  PHE A 865      61.510  37.740  50.190  1.00  0.00           C
ATOM   3389  HA  PHE A 865      61.110  37.980  51.160  1.00  0.00           H
ATOM   3390  CB  PHE A 865      60.660  36.650  49.440  1.00  0.00           C
ATOM   3391  HB1 PHE A 865      61.180  36.370  48.510  1.00  0.00           H
ATOM   3392  HB2 PHE A 865      59.650  37.010  49.110  1.00  0.00           H
ATOM   3393  CG  PHE A 865      60.460  35.470  50.310  1.00  0.00           C
ATOM   3394  CD1 PHE A 865      61.390  34.490  50.030  1.00  0.00           C
ATOM   3395  HD1 PHE A 865      62.110  34.570  49.230  1.00  0.00           H
ATOM   3396  CE1 PHE A 865      61.160  33.210  50.590  1.00  0.00           C
ATOM   3397  HE1 PHE A 865      61.740  32.380  50.220  1.00  0.00           H
ATOM   3398  CZ  PHE A 865      60.160  33.050  51.570  1.00  0.00           C
ATOM   3399  HZ  PHE A 865      60.020  32.150  52.150  1.00  0.00           H
ATOM   3400  CD2 PHE A 865      59.490  35.380  51.350  1.00  0.00           C
ATOM   3401  HD2 PHE A 865      58.830  36.190  51.610  1.00  0.00           H
ATOM   3402  CE2 PHE A 865      59.310  34.150  52.010  1.00  0.00           C
ATOM   3403  HE2 PHE A 865      58.540  33.980  52.750  1.00  0.00           H
ATOM   3404  C   PHE A 865      62.950  37.240  50.450  1.00  0.00           C
ATOM   3405  O   PHE A 865      63.340  36.940  51.570  1.00  0.00           O
ATOM   3406  N   LEU A 866      63.850  37.210  49.450  1.00  0.00           N
ATOM   3407  HN  LEU A 866      63.670  37.310  48.480  1.00  0.00           H
ATOM   3408  CA  LEU A 866      65.230  36.910  49.660  1.00  0.00           C
ATOM   3409  HA  LEU A 866      65.360  35.940  50.070  1.00  0.00           H
ATOM   3410  CB  LEU A 866      65.990  36.730  48.270  1.00  0.00           C
ATOM   3411  HB1 LEU A 866      65.960  37.740  47.820  1.00  0.00           H
ATOM   3412  HB2 LEU A 866      65.430  36.110  47.530  1.00  0.00           H
ATOM   3413  CG  LEU A 866      67.510  36.200  48.350  1.00  0.00           C
ATOM   3414  HG  LEU A 866      68.140  37.070  48.640  1.00  0.00           H
ATOM   3415  CD1 LEU A 866      67.670  35.160  49.410  1.00  0.00           C
ATOM   3416 HD11 LEU A 866      67.300  35.560  50.380  1.00  0.00           H
ATOM   3417 HD12 LEU A 866      68.730  34.820  49.540  1.00  0.00           H
ATOM   3418 HD13 LEU A 866      67.120  34.210  49.180  1.00  0.00           H
ATOM   3419  CD2 LEU A 866      67.970  35.920  46.930  1.00  0.00           C
ATOM   3420 HD21 LEU A 866      67.650  34.860  46.780  1.00  0.00           H
ATOM   3421 HD22 LEU A 866      69.050  36.100  46.750  1.00  0.00           H
ATOM   3422 HD23 LEU A 866      67.460  36.630  46.240  1.00  0.00           H
ATOM   3423  C   LEU A 866      65.840  37.920  50.640  1.00  0.00           C
ATOM   3424  O   LEU A 866      66.720  37.590  51.390  1.00  0.00           O
ATOM   3425  N   THR A 867      65.440  39.180  50.610  1.00  0.00           N
ATOM   3426  HN  THR A 867      64.670  39.390  50.010  1.00  0.00           H
ATOM   3427  CA  THR A 867      65.960  40.280  51.530  1.00  0.00           C
ATOM   3428  HA  THR A 867      67.050  40.180  51.550  1.00  0.00           H
ATOM   3429  CB  THR A 867      65.540  41.630  51.140  1.00  0.00           C
ATOM   3430  HB  THR A 867      64.480  41.830  51.410  1.00  0.00           H
ATOM   3431  OG1 THR A 867      65.780  41.870  49.720  1.00  0.00           O
ATOM   3432  HG1 THR A 867      65.160  41.320  49.230  1.00  0.00           H
ATOM   3433  CG2 THR A 867      66.430  42.600  51.900  1.00  0.00           C
ATOM   3434 HG21 THR A 867      66.210  42.770  52.980  1.00  0.00           H
ATOM   3435 HG22 THR A 867      66.440  43.600  51.420  1.00  0.00           H
ATOM   3436 HG23 THR A 867      67.470  42.210  51.910  1.00  0.00           H
ATOM   3437  C   THR A 867      65.560  40.050  52.930  1.00  0.00           C
ATOM   3438  O   THR A 867      66.370  40.080  53.800  1.00  0.00           O
ATOM   3439  N   ILE A 868      64.320  39.600  53.280  1.00  0.00           N
ATOM   3440  HN  ILE A 868      63.640  39.530  52.550  1.00  0.00           H
ATOM   3441  CA  ILE A 868      63.820  39.110  54.600  1.00  0.00           C
ATOM   3442  HA  ILE A 868      63.990  39.860  55.350  1.00  0.00           H
ATOM   3443  CB  ILE A 868      62.330  38.840  54.600  1.00  0.00           C
ATOM   3444  HB  ILE A 868      62.080  38.080  53.820  1.00  0.00           H
ATOM   3445  CG2 ILE A 868      61.820  38.260  55.940  1.00  0.00           C
ATOM   3446 HG21 ILE A 868      62.200  38.840  56.810  1.00  0.00           H
ATOM   3447 HG22 ILE A 868      62.270  37.250  56.010  1.00  0.00           H
ATOM   3448 HG23 ILE A 868      60.720  38.120  55.980  1.00  0.00           H
ATOM   3449  CG1 ILE A 868      61.500  40.110  54.210  1.00  0.00           C
ATOM   3450 HG11 ILE A 868      60.660  39.860  53.530  1.00  0.00           H
ATOM   3451 HG12 ILE A 868      62.140  40.790  53.630  1.00  0.00           H
ATOM   3452  CD  ILE A 868      60.900  40.990  55.390  1.00  0.00           C
ATOM   3453  HD1 ILE A 868      60.160  40.340  55.890  1.00  0.00           H
ATOM   3454  HD2 ILE A 868      60.490  41.940  55.000  1.00  0.00           H
ATOM   3455  HD3 ILE A 868      61.690  41.240  56.130  1.00  0.00           H
ATOM   3456  C   ILE A 868      64.580  37.870  54.970  1.00  0.00           C
ATOM   3457  O   ILE A 868      65.060  37.750  56.100  1.00  0.00           O
ATOM   3458  N   VAL A 869      64.700  36.830  54.090  1.00  0.00           N
ATOM   3459  HN  VAL A 869      64.380  36.970  53.160  1.00  0.00           H
ATOM   3460  CA  VAL A 869      65.330  35.540  54.370  1.00  0.00           C
ATOM   3461  HA  VAL A 869      64.730  35.020  55.110  1.00  0.00           H
ATOM   3462  CB  VAL A 869      65.140  34.650  53.100  1.00  0.00           C
ATOM   3463  HB  VAL A 869      65.340  35.170  52.140  1.00  0.00           H
ATOM   3464  CG1 VAL A 869      65.980  33.310  53.280  1.00  0.00           C
ATOM   3465 HG11 VAL A 869      65.840  32.950  54.310  1.00  0.00           H
ATOM   3466 HG12 VAL A 869      67.080  33.390  53.120  1.00  0.00           H
ATOM   3467 HG13 VAL A 869      65.670  32.470  52.630  1.00  0.00           H
ATOM   3468  CG2 VAL A 869      63.630  34.250  53.100  1.00  0.00           C
ATOM   3469 HG21 VAL A 869      63.390  33.900  54.130  1.00  0.00           H
ATOM   3470 HG22 VAL A 869      63.510  33.540  52.260  1.00  0.00           H
ATOM   3471 HG23 VAL A 869      62.930  35.080  52.870  1.00  0.00           H
ATOM   3472  C   VAL A 869      66.790  35.660  54.770  1.00  0.00           C
ATOM   3473  O   VAL A 869      67.230  35.200  55.790  1.00  0.00           O
ATOM   3474  N   ILE A 870      67.550  36.520  54.040  1.00  0.00           N
ATOM   3475  HN  ILE A 870      67.170  36.850  53.180  1.00  0.00           H
ATOM   3476  CA  ILE A 870      68.940  36.890  54.370  1.00  0.00           C
ATOM   3477  HA  ILE A 870      69.530  35.990  54.480  1.00  0.00           H
ATOM   3478  CB  ILE A 870      69.510  37.720  53.240  1.00  0.00           C
ATOM   3479  HB  ILE A 870      68.820  38.520  52.890  1.00  0.00           H
ATOM   3480  CG2 ILE A 870      70.790  38.600  53.640  1.00  0.00           C
ATOM   3481 HG21 ILE A 870      71.710  38.070  53.950  1.00  0.00           H
ATOM   3482 HG22 ILE A 870      70.500  39.390  54.370  1.00  0.00           H
ATOM   3483 HG23 ILE A 870      71.090  39.100  52.700  1.00  0.00           H
ATOM   3484  CG1 ILE A 870      69.840  36.740  52.050  1.00  0.00           C
ATOM   3485 HG11 ILE A 870      68.910  36.190  51.770  1.00  0.00           H
ATOM   3486 HG12 ILE A 870      70.500  35.950  52.460  1.00  0.00           H
ATOM   3487  CD  ILE A 870      70.380  37.470  50.750  1.00  0.00           C
ATOM   3488  HD1 ILE A 870      71.440  37.820  50.800  1.00  0.00           H
ATOM   3489  HD2 ILE A 870      69.690  38.320  50.560  1.00  0.00           H
ATOM   3490  HD3 ILE A 870      70.280  36.860  49.820  1.00  0.00           H
ATOM   3491  C   ILE A 870      69.040  37.650  55.750  1.00  0.00           C
ATOM   3492  O   ILE A 870      69.930  37.360  56.590  1.00  0.00           O
ATOM   3493  N   MET A 871      68.090  38.640  56.040  1.00  0.00           N
ATOM   3494  HN  MET A 871      67.260  38.810  55.500  1.00  0.00           H
ATOM   3495  CA  MET A 871      68.150  39.370  57.280  1.00  0.00           C
ATOM   3496  HA  MET A 871      69.150  39.730  57.480  1.00  0.00           H
ATOM   3497  CB  MET A 871      67.190  40.630  57.160  1.00  0.00           C
ATOM   3498  HB1 MET A 871      66.990  41.100  58.150  1.00  0.00           H
ATOM   3499  HB2 MET A 871      66.150  40.440  56.800  1.00  0.00           H
ATOM   3500  CG  MET A 871      67.720  41.700  56.240  1.00  0.00           C
ATOM   3501  HG1 MET A 871      66.980  42.520  56.190  1.00  0.00           H
ATOM   3502  HG2 MET A 871      67.740  41.260  55.220  1.00  0.00           H
ATOM   3503  SD  MET A 871      69.460  42.230  56.550  1.00  0.00           S
ATOM   3504  CE  MET A 871      69.490  43.570  55.350  1.00  0.00           C
ATOM   3505  HE1 MET A 871      69.150  43.280  54.340  1.00  0.00           H
ATOM   3506  HE2 MET A 871      70.510  43.990  55.200  1.00  0.00           H
ATOM   3507  HE3 MET A 871      68.910  44.460  55.660  1.00  0.00           H
ATOM   3508  C   MET A 871      67.700  38.630  58.530  1.00  0.00           C
ATOM   3509  O   MET A 871      68.270  38.790  59.530  1.00  0.00           O
ATOM   3510  N   VAL A 872      66.770  37.660  58.480  1.00  0.00           N
ATOM   3511  HN  VAL A 872      66.180  37.560  57.670  1.00  0.00           H
ATOM   3512  CA  VAL A 872      66.440  36.690  59.590  1.00  0.00           C
ATOM   3513  HA  VAL A 872      66.400  37.300  60.470  1.00  0.00           H
ATOM   3514  CB  VAL A 872      65.100  35.990  59.470  1.00  0.00           C
ATOM   3515  HB  VAL A 872      64.850  35.420  60.390  1.00  0.00           H
ATOM   3516  CG1 VAL A 872      64.040  37.090  59.530  1.00  0.00           C
ATOM   3517 HG11 VAL A 872      64.290  37.810  60.350  1.00  0.00           H
ATOM   3518 HG12 VAL A 872      63.000  36.710  59.640  1.00  0.00           H
ATOM   3519 HG13 VAL A 872      63.920  37.660  58.580  1.00  0.00           H
ATOM   3520  CG2 VAL A 872      64.970  34.980  58.310  1.00  0.00           C
ATOM   3521 HG21 VAL A 872      65.100  35.560  57.370  1.00  0.00           H
ATOM   3522 HG22 VAL A 872      63.920  34.610  58.330  1.00  0.00           H
ATOM   3523 HG23 VAL A 872      65.700  34.140  58.320  1.00  0.00           H
ATOM   3524  C   VAL A 872      67.650  35.770  59.720  1.00  0.00           C
ATOM   3525  O   VAL A 872      68.010  35.450  60.850  1.00  0.00           O
ATOM   3526  N   THR A 873      68.380  35.300  58.630  1.00  0.00           N
ATOM   3527  HN  THR A 873      68.200  35.740  57.750  1.00  0.00           H
ATOM   3528  CA  THR A 873      69.590  34.560  58.750  1.00  0.00           C
ATOM   3529  HA  THR A 873      69.200  33.710  59.310  1.00  0.00           H
ATOM   3530  CB  THR A 873      70.320  34.120  57.500  1.00  0.00           C
ATOM   3531  HB  THR A 873      70.490  35.070  56.940  1.00  0.00           H
ATOM   3532  OG1 THR A 873      69.340  33.290  56.720  1.00  0.00           O
ATOM   3533  HG1 THR A 873      68.640  33.890  56.430  1.00  0.00           H
ATOM   3534  CG2 THR A 873      71.630  33.340  57.680  1.00  0.00           C
ATOM   3535 HG21 THR A 873      71.570  32.660  58.550  1.00  0.00           H
ATOM   3536 HG22 THR A 873      72.450  34.040  57.970  1.00  0.00           H
ATOM   3537 HG23 THR A 873      71.780  32.780  56.740  1.00  0.00           H
ATOM   3538  C   THR A 873      70.650  35.300  59.540  1.00  0.00           C
ATOM   3539  O   THR A 873      71.230  34.740  60.530  1.00  0.00           O
ATOM   3540  N   ILE A 874      70.940  36.520  59.220  1.00  0.00           N
ATOM   3541  HN  ILE A 874      70.480  36.950  58.440  1.00  0.00           H
ATOM   3542  CA  ILE A 874      71.930  37.300  59.930  1.00  0.00           C
ATOM   3543  HA  ILE A 874      72.850  36.720  60.010  1.00  0.00           H
ATOM   3544  CB  ILE A 874      72.380  38.540  59.190  1.00  0.00           C
ATOM   3545  HB  ILE A 874      71.440  39.140  59.120  1.00  0.00           H
ATOM   3546  CG2 ILE A 874      73.350  39.440  60.010  1.00  0.00           C
ATOM   3547 HG21 ILE A 874      73.440  40.340  59.370  1.00  0.00           H
ATOM   3548 HG22 ILE A 874      74.290  38.850  60.130  1.00  0.00           H
ATOM   3549 HG23 ILE A 874      72.810  39.650  60.950  1.00  0.00           H
ATOM   3550  CG1 ILE A 874      72.880  38.220  57.760  1.00  0.00           C
ATOM   3551 HG11 ILE A 874      73.490  39.090  57.440  1.00  0.00           H
ATOM   3552 HG12 ILE A 874      72.050  38.110  57.040  1.00  0.00           H
ATOM   3553  CD  ILE A 874      73.920  37.070  57.750  1.00  0.00           C
ATOM   3554  HD1 ILE A 874      74.230  36.810  56.710  1.00  0.00           H
ATOM   3555  HD2 ILE A 874      73.460  36.140  58.150  1.00  0.00           H
ATOM   3556  HD3 ILE A 874      74.770  37.350  58.400  1.00  0.00           H
ATOM   3557  C   ILE A 874      71.660  37.560  61.330  1.00  0.00           C
ATOM   3558  O   ILE A 874      72.450  37.350  62.290  1.00  0.00           O
ATOM   3559  N   ASP A 875      70.420  37.940  61.660  1.00  0.00           N
ATOM   3560  HN  ASP A 875      69.840  38.180  60.870  1.00  0.00           H
ATOM   3561  CA  ASP A 875      69.900  38.170  63.030  1.00  0.00           C
ATOM   3562  HA  ASP A 875      70.500  38.910  63.550  1.00  0.00           H
ATOM   3563  CB  ASP A 875      68.490  38.950  62.980  1.00  0.00           C
ATOM   3564  HB1 ASP A 875      67.690  38.360  62.470  1.00  0.00           H
ATOM   3565  HB2 ASP A 875      68.660  39.910  62.460  1.00  0.00           H
ATOM   3566  CG  ASP A 875      68.050  39.220  64.440  1.00  0.00           C
ATOM   3567  OD1 ASP A 875      66.950  38.800  64.940  1.00  0.00           O
ATOM   3568  OD2 ASP A 875      68.830  39.910  65.160  1.00  0.00           O
ATOM   3569  C   ASP A 875      69.870  36.900  63.910  1.00  0.00           C
ATOM   3570  O   ASP A 875      70.400  36.950  65.060  1.00  0.00           O
ATOM   3571  N   TYR A 876      69.430  35.800  63.470  1.00  0.00           N
ATOM   3572  HN  TYR A 876      68.980  35.760  62.580  1.00  0.00           H
ATOM   3573  CA  TYR A 876      69.490  34.470  64.070  1.00  0.00           C
ATOM   3574  HA  TYR A 876      69.010  34.560  65.040  1.00  0.00           H
ATOM   3575  CB  TYR A 876      68.780  33.470  63.170  1.00  0.00           C
ATOM   3576  HB1 TYR A 876      69.370  33.340  62.230  1.00  0.00           H
ATOM   3577  HB2 TYR A 876      67.760  33.860  63.000  1.00  0.00           H
ATOM   3578  CG  TYR A 876      68.450  32.090  63.610  1.00  0.00           C
ATOM   3579  CD1 TYR A 876      69.050  30.950  62.990  1.00  0.00           C
ATOM   3580  HD1 TYR A 876      69.920  31.130  62.370  1.00  0.00           H
ATOM   3581  CE1 TYR A 876      68.490  29.660  63.230  1.00  0.00           C
ATOM   3582  HE1 TYR A 876      68.770  28.790  62.670  1.00  0.00           H
ATOM   3583  CZ  TYR A 876      67.530  29.500  64.230  1.00  0.00           C
ATOM   3584  OH  TYR A 876      66.980  28.330  64.520  1.00  0.00           O
ATOM   3585  HH  TYR A 876      66.690  28.250  65.440  1.00  0.00           H
ATOM   3586  CD2 TYR A 876      67.360  31.920  64.440  1.00  0.00           C
ATOM   3587  HD2 TYR A 876      66.890  32.680  65.030  1.00  0.00           H
ATOM   3588  CE2 TYR A 876      67.010  30.570  64.900  1.00  0.00           C
ATOM   3589  HE2 TYR A 876      66.210  30.380  65.610  1.00  0.00           H
ATOM   3590  C   TYR A 876      70.900  33.970  64.490  1.00  0.00           C
ATOM   3591  O   TYR A 876      71.240  33.710  65.640  1.00  0.00           O
ATOM   3592  N   LEU A 877      71.800  34.080  63.490  1.00  0.00           N
ATOM   3593  HN  LEU A 877      71.540  34.340  62.560  1.00  0.00           H
ATOM   3594  CA  LEU A 877      73.130  33.520  63.720  1.00  0.00           C
ATOM   3595  HA  LEU A 877      73.050  32.580  64.250  1.00  0.00           H
ATOM   3596  CB  LEU A 877      73.810  33.400  62.350  1.00  0.00           C
ATOM   3597  HB1 LEU A 877      74.870  33.090  62.440  1.00  0.00           H
ATOM   3598  HB2 LEU A 877      73.780  34.360  61.800  1.00  0.00           H
ATOM   3599  CG  LEU A 877      73.190  32.370  61.350  1.00  0.00           C
ATOM   3600  HG  LEU A 877      72.120  32.620  61.160  1.00  0.00           H
ATOM   3601  CD1 LEU A 877      73.910  32.450  60.060  1.00  0.00           C
ATOM   3602 HD11 LEU A 877      73.900  33.440  59.540  1.00  0.00           H
ATOM   3603 HD12 LEU A 877      73.530  31.720  59.320  1.00  0.00           H
ATOM   3604 HD13 LEU A 877      74.940  32.090  60.240  1.00  0.00           H
ATOM   3605  CD2 LEU A 877      73.230  30.930  61.850  1.00  0.00           C
ATOM   3606 HD21 LEU A 877      74.250  30.680  62.230  1.00  0.00           H
ATOM   3607 HD22 LEU A 877      72.770  30.180  61.180  1.00  0.00           H
ATOM   3608 HD23 LEU A 877      72.630  30.860  62.790  1.00  0.00           H
ATOM   3609  C   LEU A 877      73.900  34.490  64.600  1.00  0.00           C
ATOM   3610  O   LEU A 877      74.520  34.030  65.570  1.00  0.00           O
ATOM   3611  N   VAL A 878      73.750  35.840  64.330  1.00  0.00           N
ATOM   3612  HN  VAL A 878      72.970  36.150  63.800  1.00  0.00           H
ATOM   3613  CA  VAL A 878      74.710  36.780  64.940  1.00  0.00           C
ATOM   3614  HA  VAL A 878      75.440  36.160  65.450  1.00  0.00           H
ATOM   3615  CB  VAL A 878      75.220  37.890  63.950  1.00  0.00           C
ATOM   3616  HB  VAL A 878      74.450  38.560  63.490  1.00  0.00           H
ATOM   3617  CG1 VAL A 878      76.280  38.810  64.610  1.00  0.00           C
ATOM   3618 HG11 VAL A 878      77.280  38.340  64.710  1.00  0.00           H
ATOM   3619 HG12 VAL A 878      75.930  39.330  65.530  1.00  0.00           H
ATOM   3620 HG13 VAL A 878      76.420  39.610  63.840  1.00  0.00           H
ATOM   3621  CG2 VAL A 878      75.890  37.310  62.660  1.00  0.00           C
ATOM   3622 HG21 VAL A 878      75.070  36.750  62.150  1.00  0.00           H
ATOM   3623 HG22 VAL A 878      76.780  36.680  62.850  1.00  0.00           H
ATOM   3624 HG23 VAL A 878      76.170  38.160  62.020  1.00  0.00           H
ATOM   3625  C   VAL A 878      73.990  37.520  66.100  1.00  0.00           C
ATOM   3626  O   VAL A 878      74.620  37.920  67.090  1.00  0.00           O
ATOM   3627  N   GLY A 879      72.720  37.810  66.000  1.00  0.00           N
ATOM   3628  HN  GLY A 879      72.300  37.250  65.290  1.00  0.00           H
ATOM   3629  CA  GLY A 879      71.930  38.800  66.840  1.00  0.00           C
ATOM   3630  HA1 GLY A 879      72.080  38.610  67.900  1.00  0.00           H
ATOM   3631  HA2 GLY A 879      70.900  38.780  66.550  1.00  0.00           H
ATOM   3632  C   GLY A 879      72.240  40.260  66.520  1.00  0.00           C
ATOM   3633  O   GLY A 879      73.300  40.820  66.820  1.00  0.00           O
ATOM   3634  N   VAL A 880      71.300  41.000  66.000  1.00  0.00           N
ATOM   3635  HN  VAL A 880      70.410  40.600  65.770  1.00  0.00           H
ATOM   3636  CA  VAL A 880      71.400  42.420  65.830  1.00  0.00           C
ATOM   3637  HA  VAL A 880      72.390  42.750  66.120  1.00  0.00           H
ATOM   3638  CB  VAL A 880      71.270  42.880  64.370  1.00  0.00           C
ATOM   3639  HB  VAL A 880      70.320  42.470  63.970  1.00  0.00           H
ATOM   3640  CG1 VAL A 880      71.300  44.410  64.130  1.00  0.00           C
ATOM   3641 HG11 VAL A 880      72.190  44.830  64.640  1.00  0.00           H
ATOM   3642 HG12 VAL A 880      70.350  44.830  64.530  1.00  0.00           H
ATOM   3643 HG13 VAL A 880      71.380  44.570  63.040  1.00  0.00           H
ATOM   3644  CG2 VAL A 880      72.400  42.250  63.520  1.00  0.00           C
ATOM   3645 HG21 VAL A 880      72.440  42.590  62.460  1.00  0.00           H
ATOM   3646 HG22 VAL A 880      72.420  41.140  63.570  1.00  0.00           H
ATOM   3647 HG23 VAL A 880      73.340  42.540  64.040  1.00  0.00           H
ATOM   3648  C   VAL A 880      70.340  43.150  66.650  1.00  0.00           C
ATOM   3649  O   VAL A 880      69.200  42.760  66.670  1.00  0.00           O
ATOM   3650  N   PRO A 881      70.700  44.170  67.470  1.00  0.00           N
ATOM   3651  CD  PRO A 881      72.110  44.430  67.850  1.00  0.00           C
ATOM   3652  HD1 PRO A 881      72.650  44.880  67.000  1.00  0.00           H
ATOM   3653  HD2 PRO A 881      72.530  43.470  68.240  1.00  0.00           H
ATOM   3654  CA  PRO A 881      69.670  44.950  68.220  1.00  0.00           C
ATOM   3655  HA  PRO A 881      69.140  44.280  68.880  1.00  0.00           H
ATOM   3656  CB  PRO A 881      70.520  46.000  68.920  1.00  0.00           C
ATOM   3657  HB1 PRO A 881      70.030  46.360  69.850  1.00  0.00           H
ATOM   3658  HB2 PRO A 881      70.770  46.920  68.350  1.00  0.00           H
ATOM   3659  CG  PRO A 881      71.980  45.320  69.170  1.00  0.00           C
ATOM   3660  HG1 PRO A 881      72.660  46.170  69.370  1.00  0.00           H
ATOM   3661  HG2 PRO A 881      71.810  44.660  70.050  1.00  0.00           H
ATOM   3662  C   PRO A 881      68.690  45.690  67.300  1.00  0.00           C
ATOM   3663  O   PRO A 881      69.120  46.190  66.280  1.00  0.00           O
ATOM   3664  N   SER A 882      67.380  45.750  67.580  1.00  0.00           N
ATOM   3665  HN  SER A 882      67.110  45.380  68.470  1.00  0.00           H
ATOM   3666  CA  SER A 882      66.270  46.140  66.690  1.00  0.00           C
ATOM   3667  HA  SER A 882      66.270  47.210  66.840  1.00  0.00           H
ATOM   3668  CB  SER A 882      66.490  45.830  65.260  1.00  0.00           C
ATOM   3669  HB1 SER A 882      65.530  45.750  64.700  1.00  0.00           H
ATOM   3670  HB2 SER A 882      67.050  44.870  65.200  1.00  0.00           H
ATOM   3671  OG  SER A 882      67.250  46.910  64.680  1.00  0.00           O
ATOM   3672  HG1 SER A 882      68.090  46.770  65.130  1.00  0.00           H
ATOM   3673  C   SER A 882      64.880  45.540  67.060  1.00  0.00           C
ATOM   3674  O   SER A 882      64.820  44.340  67.030  1.00  0.00           O
ATOM   3675  N   PRO A 883      63.740  46.290  67.400  1.00  0.00           N
ATOM   3676  CD  PRO A 883      63.780  47.750  67.570  1.00  0.00           C
ATOM   3677  HD1 PRO A 883      63.720  48.260  66.580  1.00  0.00           H
ATOM   3678  HD2 PRO A 883      64.630  48.000  68.220  1.00  0.00           H
ATOM   3679  CA  PRO A 883      62.370  45.820  67.560  1.00  0.00           C
ATOM   3680  HA  PRO A 883      62.330  45.390  68.550  1.00  0.00           H
ATOM   3681  CB  PRO A 883      61.550  47.080  67.450  1.00  0.00           C
ATOM   3682  HB1 PRO A 883      60.560  47.090  67.970  1.00  0.00           H
ATOM   3683  HB2 PRO A 883      61.470  47.280  66.370  1.00  0.00           H
ATOM   3684  CG  PRO A 883      62.390  48.070  68.250  1.00  0.00           C
ATOM   3685  HG1 PRO A 883      62.060  49.130  68.190  1.00  0.00           H
ATOM   3686  HG2 PRO A 883      62.410  47.800  69.320  1.00  0.00           H
ATOM   3687  C   PRO A 883      61.870  44.660  66.630  1.00  0.00           C
ATOM   3688  O   PRO A 883      61.930  44.700  65.410  1.00  0.00           O
ATOM   3689  N   LYS A 884      61.260  43.640  67.280  1.00  0.00           N
ATOM   3690  HN  LYS A 884      60.970  43.720  68.240  1.00  0.00           H
ATOM   3691  CA  LYS A 884      60.620  42.510  66.640  1.00  0.00           C
ATOM   3692  HA  LYS A 884      60.950  42.230  65.650  1.00  0.00           H
ATOM   3693  CB  LYS A 884      60.910  41.280  67.450  1.00  0.00           C
ATOM   3694  HB1 LYS A 884      60.180  40.470  67.210  1.00  0.00           H
ATOM   3695  HB2 LYS A 884      60.800  41.520  68.530  1.00  0.00           H
ATOM   3696  CG  LYS A 884      62.330  40.830  67.110  1.00  0.00           C
ATOM   3697  HG1 LYS A 884      63.070  41.380  67.720  1.00  0.00           H
ATOM   3698  HG2 LYS A 884      62.530  41.060  66.050  1.00  0.00           H
ATOM   3699  CD  LYS A 884      62.490  39.270  67.240  1.00  0.00           C
ATOM   3700  HD1 LYS A 884      61.780  38.890  66.470  1.00  0.00           H
ATOM   3701  HD2 LYS A 884      62.190  38.980  68.270  1.00  0.00           H
ATOM   3702  CE  LYS A 884      64.000  38.860  67.070  1.00  0.00           C
ATOM   3703  HE1 LYS A 884      63.990  37.760  67.220  1.00  0.00           H
ATOM   3704  HE2 LYS A 884      64.680  39.380  67.780  1.00  0.00           H
ATOM   3705  NZ  LYS A 884      64.430  39.200  65.700  1.00  0.00           N
ATOM   3706  HZ1 LYS A 884      65.400  38.860  65.580  1.00  0.00           H
ATOM   3707  HZ2 LYS A 884      64.260  40.230  65.680  1.00  0.00           H
ATOM   3708  HZ3 LYS A 884      63.760  38.770  65.030  1.00  0.00           H
ATOM   3709  C   LYS A 884      59.060  42.650  66.540  1.00  0.00           C
ATOM   3710  O   LYS A 884      58.490  43.540  67.170  1.00  0.00           O
ATOM   3711  N   LEU A 885      58.380  41.850  65.700  1.00  0.00           N
ATOM   3712  HN  LEU A 885      58.920  41.400  65.000  1.00  0.00           H
ATOM   3713  CA  LEU A 885      56.980  41.700  65.590  1.00  0.00           C
ATOM   3714  HA  LEU A 885      56.670  42.730  65.690  1.00  0.00           H
ATOM   3715  CB  LEU A 885      56.530  41.200  64.130  1.00  0.00           C
ATOM   3716  HB1 LEU A 885      56.970  40.190  63.980  1.00  0.00           H
ATOM   3717  HB2 LEU A 885      56.980  41.860  63.360  1.00  0.00           H
ATOM   3718  CG  LEU A 885      55.000  41.120  63.690  1.00  0.00           C
ATOM   3719  HG  LEU A 885      54.500  40.330  64.280  1.00  0.00           H
ATOM   3720  CD1 LEU A 885      54.150  42.350  63.820  1.00  0.00           C
ATOM   3721 HD11 LEU A 885      54.410  43.000  64.690  1.00  0.00           H
ATOM   3722 HD12 LEU A 885      53.050  42.170  63.790  1.00  0.00           H
ATOM   3723 HD13 LEU A 885      54.470  43.040  63.000  1.00  0.00           H
ATOM   3724  CD2 LEU A 885      54.940  40.550  62.220  1.00  0.00           C
ATOM   3725 HD21 LEU A 885      54.930  41.300  61.400  1.00  0.00           H
ATOM   3726 HD22 LEU A 885      53.980  40.040  62.020  1.00  0.00           H
ATOM   3727 HD23 LEU A 885      55.710  39.780  62.030  1.00  0.00           H
ATOM   3728  C   LEU A 885      56.320  40.890  66.740  1.00  0.00           C
ATOM   3729  O   LEU A 885      57.020  40.380  67.630  1.00  0.00           O
ATOM   3730  N   HSD A 886      54.970  40.950  66.840  1.00  0.00           N
ATOM   3731  HN  HSD A 886      54.540  41.610  66.230  1.00  0.00           H
ATOM   3732  CA  HSD A 886      54.060  40.420  67.840  1.00  0.00           C
ATOM   3733  HA  HSD A 886      54.540  39.750  68.520  1.00  0.00           H
ATOM   3734  CB  HSD A 886      53.440  41.630  68.610  1.00  0.00           C
ATOM   3735  HB1 HSD A 886      52.590  41.260  69.220  1.00  0.00           H
ATOM   3736  HB2 HSD A 886      52.980  42.320  67.860  1.00  0.00           H
ATOM   3737  ND1 HSD A 886      55.020  43.590  69.090  1.00  0.00           N
ATOM   3738  HD1 HSD A 886      54.930  44.100  68.230  1.00  0.00           H
ATOM   3739  CG  HSD A 886      54.410  42.410  69.440  1.00  0.00           C
ATOM   3740  CE1 HSD A 886      55.810  43.940  70.120  1.00  0.00           C
ATOM   3741  HE1 HSD A 886      56.250  44.940  70.070  1.00  0.00           H
ATOM   3742  NE2 HSD A 886      55.640  43.100  71.080  1.00  0.00           N
ATOM   3743  CD2 HSD A 886      54.830  42.130  70.670  1.00  0.00           C
ATOM   3744  HD2 HSD A 886      54.710  41.240  71.270  1.00  0.00           H
ATOM   3745  C   HSD A 886      53.010  39.650  67.070  1.00  0.00           C
ATOM   3746  O   HSD A 886      52.460  40.110  66.060  1.00  0.00           O
ATOM   3747  N   VAL A 887      52.540  38.500  67.620  1.00  0.00           N
ATOM   3748  HN  VAL A 887      52.920  38.220  68.500  1.00  0.00           H
ATOM   3749  CA  VAL A 887      51.540  37.680  67.120  1.00  0.00           C
ATOM   3750  HA  VAL A 887      50.920  38.270  66.460  1.00  0.00           H
ATOM   3751  CB  VAL A 887      52.200  36.510  66.320  1.00  0.00           C
ATOM   3752  HB  VAL A 887      51.520  35.630  66.180  1.00  0.00           H
ATOM   3753  CG1 VAL A 887      52.720  37.020  64.940  1.00  0.00           C
ATOM   3754 HG11 VAL A 887      51.950  37.670  64.470  1.00  0.00           H
ATOM   3755 HG12 VAL A 887      52.880  36.160  64.250  1.00  0.00           H
ATOM   3756 HG13 VAL A 887      53.690  37.560  65.010  1.00  0.00           H
ATOM   3757  CG2 VAL A 887      53.310  35.850  67.190  1.00  0.00           C
ATOM   3758 HG21 VAL A 887      52.850  35.270  68.030  1.00  0.00           H
ATOM   3759 HG22 VAL A 887      54.060  36.520  67.660  1.00  0.00           H
ATOM   3760 HG23 VAL A 887      53.890  35.110  66.590  1.00  0.00           H
ATOM   3761  C   VAL A 887      50.720  37.390  68.380  1.00  0.00           C
ATOM   3762  O   VAL A 887      51.390  37.240  69.470  1.00  0.00           O
ATOM   3763  N   PRO A 888      49.360  37.440  68.290  1.00  0.00           N
ATOM   3764  CD  PRO A 888      48.560  37.930  67.190  1.00  0.00           C
ATOM   3765  HD1 PRO A 888      49.060  37.710  66.220  1.00  0.00           H
ATOM   3766  HD2 PRO A 888      48.540  39.040  67.180  1.00  0.00           H
ATOM   3767  CA  PRO A 888      48.630  36.360  69.030  1.00  0.00           C
ATOM   3768  HA  PRO A 888      48.920  36.420  70.060  1.00  0.00           H
ATOM   3769  CB  PRO A 888      47.150  36.570  68.660  1.00  0.00           C
ATOM   3770  HB1 PRO A 888      46.800  37.440  69.270  1.00  0.00           H
ATOM   3771  HB2 PRO A 888      46.530  35.670  68.770  1.00  0.00           H
ATOM   3772  CG  PRO A 888      47.260  37.110  67.230  1.00  0.00           C
ATOM   3773  HG1 PRO A 888      47.360  36.220  66.570  1.00  0.00           H
ATOM   3774  HG2 PRO A 888      46.390  37.740  66.950  1.00  0.00           H
ATOM   3775  C   PRO A 888      49.090  34.870  68.760  1.00  0.00           C
ATOM   3776  O   PRO A 888      49.720  34.700  67.750  1.00  0.00           O
ATOM   3777  N   GLU A 889      48.700  33.840  69.530  1.00  0.00           N
ATOM   3778  HN  GLU A 889      48.110  34.140  70.270  1.00  0.00           H
ATOM   3779  CA  GLU A 889      49.020  32.410  69.410  1.00  0.00           C
ATOM   3780  HA  GLU A 889      49.410  32.280  68.410  1.00  0.00           H
ATOM   3781  CB  GLU A 889      50.200  32.090  70.300  1.00  0.00           C
ATOM   3782  HB1 GLU A 889      50.180  31.010  70.530  1.00  0.00           H
ATOM   3783  HB2 GLU A 889      50.050  32.570  71.290  1.00  0.00           H
ATOM   3784  CG  GLU A 889      51.520  32.480  69.600  1.00  0.00           C
ATOM   3785  HG1 GLU A 889      51.690  33.570  69.740  1.00  0.00           H
ATOM   3786  HG2 GLU A 889      51.570  32.260  68.510  1.00  0.00           H
ATOM   3787  CD  GLU A 889      52.720  31.890  70.230  1.00  0.00           C
ATOM   3788  OE1 GLU A 889      52.980  30.680  70.210  1.00  0.00           O
ATOM   3789  OE2 GLU A 889      53.530  32.700  70.800  1.00  0.00           O
ATOM   3790  C   GLU A 889      47.840  31.430  69.650  1.00  0.00           C
ATOM   3791  O   GLU A 889      46.980  31.700  70.520  1.00  0.00           O
ATOM   3792  N   LYS A 890      47.690  30.400  68.770  1.00  0.00           N
ATOM   3793  HN  LYS A 890      48.500  30.130  68.260  1.00  0.00           H
ATOM   3794  CA  LYS A 890      46.660  29.420  68.960  1.00  0.00           C
ATOM   3795  HA  LYS A 890      46.920  28.740  68.170  1.00  0.00           H
ATOM   3796  CB  LYS A 890      46.740  28.610  70.310  1.00  0.00           C
ATOM   3797  HB1 LYS A 890      45.890  27.900  70.350  1.00  0.00           H
ATOM   3798  HB2 LYS A 890      46.610  29.270  71.190  1.00  0.00           H
ATOM   3799  CG  LYS A 890      48.080  27.910  70.710  1.00  0.00           C
ATOM   3800  HG1 LYS A 890      48.150  27.570  71.770  1.00  0.00           H
ATOM   3801  HG2 LYS A 890      48.860  28.710  70.730  1.00  0.00           H
ATOM   3802  CD  LYS A 890      48.510  26.830  69.690  1.00  0.00           C
ATOM   3803  HD1 LYS A 890      49.600  26.680  69.860  1.00  0.00           H
ATOM   3804  HD2 LYS A 890      48.320  27.300  68.710  1.00  0.00           H
ATOM   3805  CE  LYS A 890      47.680  25.500  69.710  1.00  0.00           C
ATOM   3806  HE1 LYS A 890      46.620  25.800  69.530  1.00  0.00           H
ATOM   3807  HE2 LYS A 890      47.760  24.930  70.660  1.00  0.00           H
ATOM   3808  NZ  LYS A 890      48.010  24.600  68.600  1.00  0.00           N
ATOM   3809  HZ1 LYS A 890      48.790  23.970  68.860  1.00  0.00           H
ATOM   3810  HZ2 LYS A 890      48.470  25.010  67.770  1.00  0.00           H
ATOM   3811  HZ3 LYS A 890      47.240  24.000  68.250  1.00  0.00           H
ATOM   3812  C   LYS A 890      45.300  29.900  68.540  1.00  0.00           C
ATOM   3813  O   LYS A 890      44.310  29.590  69.200  1.00  0.00           O
ATOM   3814  N   PHE A 891      45.180  30.720  67.510  1.00  0.00           N
ATOM   3815  HN  PHE A 891      46.040  31.000  67.080  1.00  0.00           H
ATOM   3816  CA  PHE A 891      44.030  31.210  66.720  1.00  0.00           C
ATOM   3817  HA  PHE A 891      44.390  31.840  65.910  1.00  0.00           H
ATOM   3818  CB  PHE A 891      43.360  29.830  66.150  1.00  0.00           C
ATOM   3819  HB1 PHE A 891      42.990  29.180  66.970  1.00  0.00           H
ATOM   3820  HB2 PHE A 891      44.160  29.270  65.620  1.00  0.00           H
ATOM   3821  CG  PHE A 891      42.240  30.020  65.190  1.00  0.00           C
ATOM   3822  CD1 PHE A 891      40.900  29.660  65.400  1.00  0.00           C
ATOM   3823  HD1 PHE A 891      40.550  29.070  66.240  1.00  0.00           H
ATOM   3824  CE1 PHE A 891      39.930  30.110  64.520  1.00  0.00           C
ATOM   3825  HE1 PHE A 891      38.870  30.010  64.700  1.00  0.00           H
ATOM   3826  CZ  PHE A 891      40.250  30.880  63.380  1.00  0.00           C
ATOM   3827  HZ  PHE A 891      39.450  31.250  62.760  1.00  0.00           H
ATOM   3828  CD2 PHE A 891      42.560  30.880  64.070  1.00  0.00           C
ATOM   3829  HD2 PHE A 891      43.580  31.210  63.940  1.00  0.00           H
ATOM   3830  CE2 PHE A 891      41.590  31.200  63.160  1.00  0.00           C
ATOM   3831  HE2 PHE A 891      41.750  31.870  62.340  1.00  0.00           H
ATOM   3832  C   PHE A 891      43.050  31.990  67.610  1.00  0.00           C
ATOM   3833  O   PHE A 891      42.060  31.430  68.110  1.00  0.00           O
ATOM   3834  N   GLU A 892      43.340  33.300  67.860  1.00  0.00           N
ATOM   3835  HN  GLU A 892      44.130  33.720  67.420  1.00  0.00           H
ATOM   3836  CA  GLU A 892      42.510  34.200  68.600  1.00  0.00           C
ATOM   3837  HA  GLU A 892      41.500  34.010  68.270  1.00  0.00           H
ATOM   3838  CB  GLU A 892      42.530  33.990  70.170  1.00  0.00           C
ATOM   3839  HB1 GLU A 892      42.260  32.920  70.220  1.00  0.00           H
ATOM   3840  HB2 GLU A 892      41.700  34.570  70.630  1.00  0.00           H
ATOM   3841  CG  GLU A 892      43.880  34.310  70.910  1.00  0.00           C
ATOM   3842  HG1 GLU A 892      43.830  35.400  71.150  1.00  0.00           H
ATOM   3843  HG2 GLU A 892      44.760  34.070  70.290  1.00  0.00           H
ATOM   3844  CD  GLU A 892      44.020  33.610  72.330  1.00  0.00           C
ATOM   3845  OE1 GLU A 892      45.040  34.010  72.970  1.00  0.00           O
ATOM   3846  OE2 GLU A 892      43.170  32.750  72.710  1.00  0.00           O
ATOM   3847  C   GLU A 892      42.830  35.690  68.300  1.00  0.00           C
ATOM   3848  O   GLU A 892      43.940  35.970  67.830  1.00  0.00           O
ATOM   3849  N   PRO A 893      41.930  36.660  68.520  1.00  0.00           N
ATOM   3850  CD  PRO A 893      40.570  36.450  69.060  1.00  0.00           C
ATOM   3851  HD1 PRO A 893      40.590  36.320  70.170  1.00  0.00           H
ATOM   3852  HD2 PRO A 893      40.030  35.570  68.650  1.00  0.00           H
ATOM   3853  CA  PRO A 893      42.240  38.020  68.190  1.00  0.00           C
ATOM   3854  HA  PRO A 893      42.350  38.060  67.120  1.00  0.00           H
ATOM   3855  CB  PRO A 893      40.940  38.740  68.720  1.00  0.00           C
ATOM   3856  HB1 PRO A 893      40.520  39.490  68.020  1.00  0.00           H
ATOM   3857  HB2 PRO A 893      41.090  39.240  69.700  1.00  0.00           H
ATOM   3858  CG  PRO A 893      39.770  37.730  68.820  1.00  0.00           C
ATOM   3859  HG1 PRO A 893      39.070  37.930  69.660  1.00  0.00           H
ATOM   3860  HG2 PRO A 893      39.060  37.750  67.960  1.00  0.00           H
ATOM   3861  C   PRO A 893      43.450  38.670  68.810  1.00  0.00           C
ATOM   3862  O   PRO A 893      44.030  38.220  69.800  1.00  0.00           O
ATOM   3863  N   THR A 894      43.880  39.800  68.220  1.00  0.00           N
ATOM   3864  HN  THR A 894      43.550  40.040  67.310  1.00  0.00           H
ATOM   3865  CA  THR A 894      44.730  40.770  68.870  1.00  0.00           C
ATOM   3866  HA  THR A 894      45.540  40.150  69.200  1.00  0.00           H
ATOM   3867  CB  THR A 894      45.300  41.920  68.070  1.00  0.00           C
ATOM   3868  HB  THR A 894      44.670  42.730  67.680  1.00  0.00           H
ATOM   3869  OG1 THR A 894      45.950  41.490  66.880  1.00  0.00           O
ATOM   3870  HG1 THR A 894      45.250  41.470  66.220  1.00  0.00           H
ATOM   3871  CG2 THR A 894      46.480  42.550  68.750  1.00  0.00           C
ATOM   3872 HG21 THR A 894      47.000  43.380  68.220  1.00  0.00           H
ATOM   3873 HG22 THR A 894      47.210  41.780  69.050  1.00  0.00           H
ATOM   3874 HG23 THR A 894      46.160  42.980  69.710  1.00  0.00           H
ATOM   3875  C   THR A 894      44.080  41.330  70.100  1.00  0.00           C
ATOM   3876  O   THR A 894      44.690  41.600  71.130  1.00  0.00           O
ATOM   3877  N   HSD A 895      42.740  41.600  70.030  1.00  0.00           N
ATOM   3878  HN  HSD A 895      42.240  41.530  69.180  1.00  0.00           H
ATOM   3879  CA  HSD A 895      42.050  42.180  71.120  1.00  0.00           C
ATOM   3880  HA  HSD A 895      42.490  43.100  71.470  1.00  0.00           H
ATOM   3881  CB  HSD A 895      40.610  42.600  70.700  1.00  0.00           C
ATOM   3882  HB1 HSD A 895      40.080  41.690  70.370  1.00  0.00           H
ATOM   3883  HB2 HSD A 895      40.640  43.220  69.790  1.00  0.00           H
ATOM   3884  ND1 HSD A 895      39.750  44.510  72.220  1.00  0.00           N
ATOM   3885  HD1 HSD A 895      40.400  45.200  71.930  1.00  0.00           H
ATOM   3886  CG  HSD A 895      39.660  43.240  71.670  1.00  0.00           C
ATOM   3887  CE1 HSD A 895      38.760  44.730  73.080  1.00  0.00           C
ATOM   3888  HE1 HSD A 895      38.670  45.680  73.600  1.00  0.00           H
ATOM   3889  NE2 HSD A 895      37.950  43.690  73.120  1.00  0.00           N
ATOM   3890  CD2 HSD A 895      38.470  42.750  72.210  1.00  0.00           C
ATOM   3891  HD2 HSD A 895      37.970  41.800  72.100  1.00  0.00           H
ATOM   3892  C   HSD A 895      41.930  41.220  72.360  1.00  0.00           C
ATOM   3893  O   HSD A 895      41.800  39.980  72.180  1.00  0.00           O
ATOM   3894  N   PRO A 896      41.980  41.650  73.600  1.00  0.00           N
ATOM   3895  CD  PRO A 896      42.610  42.950  73.850  1.00  0.00           C
ATOM   3896  HD1 PRO A 896      42.030  43.800  73.400  1.00  0.00           H
ATOM   3897  HD2 PRO A 896      43.620  42.970  73.380  1.00  0.00           H
ATOM   3898  CA  PRO A 896      42.080  40.710  74.740  1.00  0.00           C
ATOM   3899  HA  PRO A 896      42.420  39.730  74.420  1.00  0.00           H
ATOM   3900  CB  PRO A 896      43.010  41.370  75.680  1.00  0.00           C
ATOM   3901  HB1 PRO A 896      44.020  41.030  75.390  1.00  0.00           H
ATOM   3902  HB2 PRO A 896      42.930  41.030  76.730  1.00  0.00           H
ATOM   3903  CG  PRO A 896      42.770  42.870  75.400  1.00  0.00           C
ATOM   3904  HG1 PRO A 896      41.860  43.310  75.870  1.00  0.00           H
ATOM   3905  HG2 PRO A 896      43.570  43.600  75.670  1.00  0.00           H
ATOM   3906  C   PRO A 896      40.730  40.510  75.480  1.00  0.00           C
ATOM   3907  O   PRO A 896      40.790  39.970  76.590  1.00  0.00           O
ATOM   3908  N   GLU A 897      39.540  40.860  75.040  1.00  0.00           N
ATOM   3909  HN  GLU A 897      39.510  41.280  74.140  1.00  0.00           H
ATOM   3910  CA  GLU A 897      38.350  40.650  75.920  1.00  0.00           C
ATOM   3911  HA  GLU A 897      38.580  40.140  76.840  1.00  0.00           H
ATOM   3912  CB  GLU A 897      37.640  41.980  76.290  1.00  0.00           C
ATOM   3913  HB1 GLU A 897      36.610  41.850  76.690  1.00  0.00           H
ATOM   3914  HB2 GLU A 897      37.550  42.430  75.280  1.00  0.00           H
ATOM   3915  CG  GLU A 897      38.250  42.890  77.350  1.00  0.00           C
ATOM   3916  HG1 GLU A 897      39.190  43.380  77.010  1.00  0.00           H
ATOM   3917  HG2 GLU A 897      38.580  42.210  78.170  1.00  0.00           H
ATOM   3918  CD  GLU A 897      37.400  44.020  77.810  1.00  0.00           C
ATOM   3919  OE1 GLU A 897      36.690  43.840  78.810  1.00  0.00           O
ATOM   3920  OE2 GLU A 897      37.470  45.060  77.120  1.00  0.00           O
ATOM   3921  C   GLU A 897      37.360  39.720  75.340  1.00  0.00           C
ATOM   3922  O   GLU A 897      36.310  39.460  75.950  1.00  0.00           O
ATOM   3923  N   ARG A 898      37.520  39.090  74.160  1.00  0.00           N
ATOM   3924  HN  ARG A 898      38.350  39.210  73.620  1.00  0.00           H
ATOM   3925  CA  ARG A 898      36.530  38.140  73.670  1.00  0.00           C
ATOM   3926  HA  ARG A 898      36.110  37.510  74.440  1.00  0.00           H
ATOM   3927  CB  ARG A 898      35.400  38.890  73.060  1.00  0.00           C
ATOM   3928  HB1 ARG A 898      34.690  39.260  73.830  1.00  0.00           H
ATOM   3929  HB2 ARG A 898      34.740  38.220  72.450  1.00  0.00           H
ATOM   3930  CG  ARG A 898      35.840  40.040  72.150  1.00  0.00           C
ATOM   3931  HG1 ARG A 898      36.740  39.630  71.640  1.00  0.00           H
ATOM   3932  HG2 ARG A 898      36.030  40.930  72.800  1.00  0.00           H
ATOM   3933  CD  ARG A 898      34.750  40.340  71.200  1.00  0.00           C
ATOM   3934  HD1 ARG A 898      33.800  40.670  71.680  1.00  0.00           H
ATOM   3935  HD2 ARG A 898      34.510  39.430  70.630  1.00  0.00           H
ATOM   3936  NE  ARG A 898      35.300  41.460  70.330  1.00  0.00           N
ATOM   3937  HE  ARG A 898      34.950  42.390  70.480  1.00  0.00           H
ATOM   3938  CZ  ARG A 898      36.230  41.300  69.350  1.00  0.00           C
ATOM   3939  NH1 ARG A 898      36.460  40.170  68.720  1.00  0.00           N
ATOM   3940 HH11 ARG A 898      37.140  40.170  68.000  1.00  0.00           H
ATOM   3941 HH12 ARG A 898      36.140  39.310  69.120  1.00  0.00           H
ATOM   3942  NH2 ARG A 898      37.070  42.310  69.110  1.00  0.00           N
ATOM   3943 HH21 ARG A 898      37.820  42.260  68.440  1.00  0.00           H
ATOM   3944 HH22 ARG A 898      36.800  43.190  69.500  1.00  0.00           H
ATOM   3945  C   ARG A 898      37.150  37.230  72.610  1.00  0.00           C
ATOM   3946  O   ARG A 898      38.230  37.390  72.210  1.00  0.00           O
ATOM   3947  N   GLY A 899      36.310  36.260  72.250  1.00  0.00           N
ATOM   3948  HN  GLY A 899      35.380  36.220  72.610  1.00  0.00           H
ATOM   3949  CA  GLY A 899      36.690  35.520  71.010  1.00  0.00           C
ATOM   3950  HA1 GLY A 899      36.060  34.660  70.910  1.00  0.00           H
ATOM   3951  HA2 GLY A 899      37.760  35.420  71.080  1.00  0.00           H
ATOM   3952  C   GLY A 899      36.360  36.210  69.700  1.00  0.00           C
ATOM   3953  O   GLY A 899      36.300  37.440  69.590  1.00  0.00           O
ATOM   3954  N   TRP A 900      36.190  35.500  68.530  1.00  0.00           N
ATOM   3955  HN  TRP A 900      36.050  34.520  68.460  1.00  0.00           H
ATOM   3956  CA  TRP A 900      36.120  36.140  67.220  1.00  0.00           C
ATOM   3957  HA  TRP A 900      37.000  36.750  67.100  1.00  0.00           H
ATOM   3958  CB  TRP A 900      36.280  34.940  66.170  1.00  0.00           C
ATOM   3959  HB1 TRP A 900      36.240  35.380  65.150  1.00  0.00           H
ATOM   3960  HB2 TRP A 900      35.460  34.190  66.130  1.00  0.00           H
ATOM   3961  CG  TRP A 900      37.660  34.300  66.210  1.00  0.00           C
ATOM   3962  CD1 TRP A 900      38.080  33.060  66.730  1.00  0.00           C
ATOM   3963  HD1 TRP A 900      37.390  32.320  67.120  1.00  0.00           H
ATOM   3964  NE1 TRP A 900      39.390  32.890  66.350  1.00  0.00           N
ATOM   3965  HE1 TRP A 900      39.930  32.080  66.460  1.00  0.00           H
ATOM   3966  CE2 TRP A 900      39.910  34.030  65.880  1.00  0.00           C
ATOM   3967  CD2 TRP A 900      38.850  34.940  65.660  1.00  0.00           C
ATOM   3968  CE3 TRP A 900      39.070  36.160  65.030  1.00  0.00           C
ATOM   3969  HE3 TRP A 900      38.240  36.830  64.920  1.00  0.00           H
ATOM   3970  CZ3 TRP A 900      40.310  36.390  64.510  1.00  0.00           C
ATOM   3971  HZ3 TRP A 900      40.500  37.330  63.990  1.00  0.00           H
ATOM   3972  CZ2 TRP A 900      41.210  34.260  65.320  1.00  0.00           C
ATOM   3973  HZ2 TRP A 900      42.050  33.610  65.510  1.00  0.00           H
ATOM   3974  CH2 TRP A 900      41.400  35.490  64.640  1.00  0.00           C
ATOM   3975  HH2 TRP A 900      42.300  35.870  64.170  1.00  0.00           H
ATOM   3976  C   TRP A 900      34.910  37.010  66.920  1.00  0.00           C
ATOM   3977  O   TRP A 900      35.080  37.960  66.210  1.00  0.00           O
ATOM   3978  N   ILE A 901      33.750  36.580  67.360  1.00  0.00           N
ATOM   3979  HN  ILE A 901      33.620  35.910  68.070  1.00  0.00           H
ATOM   3980  CA  ILE A 901      32.530  37.080  66.700  1.00  0.00           C
ATOM   3981  HA  ILE A 901      32.640  37.240  65.640  1.00  0.00           H
ATOM   3982  CB  ILE A 901      31.290  36.110  66.820  1.00  0.00           C
ATOM   3983  HB  ILE A 901      31.020  35.960  67.890  1.00  0.00           H
ATOM   3984  CG2 ILE A 901      30.160  36.770  66.050  1.00  0.00           C
ATOM   3985 HG21 ILE A 901      29.260  36.120  66.130  1.00  0.00           H
ATOM   3986 HG22 ILE A 901      30.490  37.030  65.030  1.00  0.00           H
ATOM   3987 HG23 ILE A 901      29.850  37.710  66.560  1.00  0.00           H
ATOM   3988  CG1 ILE A 901      31.620  34.670  66.260  1.00  0.00           C
ATOM   3989 HG11 ILE A 901      30.670  34.070  66.260  1.00  0.00           H
ATOM   3990 HG12 ILE A 901      32.320  34.200  66.990  1.00  0.00           H
ATOM   3991  CD  ILE A 901      32.280  34.800  64.900  1.00  0.00           C
ATOM   3992  HD1 ILE A 901      32.480  33.800  64.490  1.00  0.00           H
ATOM   3993  HD2 ILE A 901      33.230  35.360  65.000  1.00  0.00           H
ATOM   3994  HD3 ILE A 901      31.730  35.380  64.110  1.00  0.00           H
ATOM   3995  C   ILE A 901      32.150  38.460  67.330  1.00  0.00           C
ATOM   3996  O   ILE A 901      31.790  38.580  68.510  1.00  0.00           O
ATOM   3997  N   ILE A 902      32.060  39.530  66.540  1.00  0.00           N
ATOM   3998  HN  ILE A 902      32.340  39.420  65.600  1.00  0.00           H
ATOM   3999  CA  ILE A 902      31.640  40.860  66.960  1.00  0.00           C
ATOM   4000  HA  ILE A 902      31.720  40.920  68.040  1.00  0.00           H
ATOM   4001  CB  ILE A 902      32.470  41.970  66.310  1.00  0.00           C
ATOM   4002  HB  ILE A 902      32.270  41.910  65.230  1.00  0.00           H
ATOM   4003  CG2 ILE A 902      32.030  43.420  66.890  1.00  0.00           C
ATOM   4004 HG21 ILE A 902      32.550  44.240  66.330  1.00  0.00           H
ATOM   4005 HG22 ILE A 902      32.100  43.450  68.000  1.00  0.00           H
ATOM   4006 HG23 ILE A 902      30.990  43.720  66.680  1.00  0.00           H
ATOM   4007  CG1 ILE A 902      33.940  41.710  66.730  1.00  0.00           C
ATOM   4008 HG11 ILE A 902      34.330  40.750  66.320  1.00  0.00           H
ATOM   4009 HG12 ILE A 902      33.940  41.610  67.830  1.00  0.00           H
ATOM   4010  CD  ILE A 902      34.940  42.840  66.310  1.00  0.00           C
ATOM   4011  HD1 ILE A 902      34.900  43.070  65.230  1.00  0.00           H
ATOM   4012  HD2 ILE A 902      35.960  42.480  66.590  1.00  0.00           H
ATOM   4013  HD3 ILE A 902      34.570  43.660  66.960  1.00  0.00           H
ATOM   4014  C   ILE A 902      30.090  40.940  66.710  1.00  0.00           C
ATOM   4015  O   ILE A 902      29.620  40.870  65.570  1.00  0.00           O
ATOM   4016  N   SER A 903      29.300  41.110  67.770  1.00  0.00           N
ATOM   4017  HN  SER A 903      29.630  41.150  68.710  1.00  0.00           H
ATOM   4018  CA  SER A 903      27.810  41.190  67.640  1.00  0.00           C
ATOM   4019  HA  SER A 903      27.450  40.260  67.230  1.00  0.00           H
ATOM   4020  CB  SER A 903      27.170  41.220  69.030  1.00  0.00           C
ATOM   4021  HB1 SER A 903      27.200  42.290  69.340  1.00  0.00           H
ATOM   4022  HB2 SER A 903      27.750  40.580  69.730  1.00  0.00           H
ATOM   4023  OG  SER A 903      25.820  40.770  68.990  1.00  0.00           O
ATOM   4024  HG1 SER A 903      25.250  41.550  69.010  1.00  0.00           H
ATOM   4025  C   SER A 903      27.250  42.330  66.790  1.00  0.00           C
ATOM   4026  O   SER A 903      27.340  43.480  67.290  1.00  0.00           O
ATOM   4027  N   PRO A 904      26.730  42.200  65.550  1.00  0.00           N
ATOM   4028  CD  PRO A 904      26.210  40.910  65.060  1.00  0.00           C
ATOM   4029  HD1 PRO A 904      25.730  40.300  65.840  1.00  0.00           H
ATOM   4030  HD2 PRO A 904      27.030  40.350  64.560  1.00  0.00           H
ATOM   4031  CA  PRO A 904      26.240  43.350  64.790  1.00  0.00           C
ATOM   4032  HA  PRO A 904      27.090  43.990  64.610  1.00  0.00           H
ATOM   4033  CB  PRO A 904      25.730  42.630  63.560  1.00  0.00           C
ATOM   4034  HB1 PRO A 904      26.630  42.420  62.920  1.00  0.00           H
ATOM   4035  HB2 PRO A 904      25.010  43.260  63.000  1.00  0.00           H
ATOM   4036  CG  PRO A 904      25.130  41.310  64.060  1.00  0.00           C
ATOM   4037  HG1 PRO A 904      24.230  41.540  64.670  1.00  0.00           H
ATOM   4038  HG2 PRO A 904      24.870  40.510  63.330  1.00  0.00           H
ATOM   4039  C   PRO A 904      25.360  44.350  65.490  1.00  0.00           C
ATOM   4040  O   PRO A 904      24.650  44.010  66.400  1.00  0.00           O
ATOM   4041  N   LEU A 905      25.500  45.650  65.090  1.00  0.00           N
ATOM   4042  HN  LEU A 905      26.210  45.850  64.420  1.00  0.00           H
ATOM   4043  CA  LEU A 905      24.710  46.750  65.590  1.00  0.00           C
ATOM   4044  HA  LEU A 905      24.650  47.520  64.830  1.00  0.00           H
ATOM   4045  CB  LEU A 905      23.160  46.510  65.820  1.00  0.00           C
ATOM   4046  HB1 LEU A 905      22.750  47.500  66.100  1.00  0.00           H
ATOM   4047  HB2 LEU A 905      23.090  45.780  66.660  1.00  0.00           H
ATOM   4048  CG  LEU A 905      22.370  45.990  64.610  1.00  0.00           C
ATOM   4049  HG  LEU A 905      22.790  44.990  64.360  1.00  0.00           H
ATOM   4050  CD1 LEU A 905      20.920  45.640  64.970  1.00  0.00           C
ATOM   4051 HD11 LEU A 905      20.230  46.520  64.960  1.00  0.00           H
ATOM   4052 HD12 LEU A 905      20.880  45.080  65.930  1.00  0.00           H
ATOM   4053 HD13 LEU A 905      20.530  44.880  64.250  1.00  0.00           H
ATOM   4054  CD2 LEU A 905      22.400  46.970  63.410  1.00  0.00           C
ATOM   4055 HD21 LEU A 905      21.550  46.770  62.720  1.00  0.00           H
ATOM   4056 HD22 LEU A 905      23.360  46.770  62.910  1.00  0.00           H
ATOM   4057 HD23 LEU A 905      22.320  48.000  63.820  1.00  0.00           H
ATOM   4058  C   LEU A 905      25.400  47.400  66.750  1.00  0.00           C
ATOM   4059  O   LEU A 905      25.710  48.540  66.820  1.00  0.00           O
ATOM   4060  N   GLY A 906      25.770  46.580  67.710  1.00  0.00           N
ATOM   4061  HN  GLY A 906      25.750  45.600  67.550  1.00  0.00           H
ATOM   4062  CA  GLY A 906      26.340  46.900  69.030  1.00  0.00           C
ATOM   4063  HA1 GLY A 906      27.240  47.470  68.790  1.00  0.00           H
ATOM   4064  HA2 GLY A 906      26.460  45.960  69.550  1.00  0.00           H
ATOM   4065  C   GLY A 906      25.560  47.750  69.960  1.00  0.00           C
ATOM   4066  O   GLY A 906      24.380  47.880  69.780  1.00  0.00           O
ATOM   4067  N   ASP A 907      26.220  48.290  71.020  1.00  0.00           N
ATOM   4068  HN  ASP A 907      27.180  48.050  71.150  1.00  0.00           H
ATOM   4069  CA  ASP A 907      25.600  49.220  72.000  1.00  0.00           C
ATOM   4070  HA  ASP A 907      24.560  49.000  72.150  1.00  0.00           H
ATOM   4071  CB  ASP A 907      26.420  49.200  73.310  1.00  0.00           C
ATOM   4072  HB1 ASP A 907      25.970  49.980  73.970  1.00  0.00           H
ATOM   4073  HB2 ASP A 907      27.500  49.410  73.320  1.00  0.00           H
ATOM   4074  CG  ASP A 907      26.140  47.810  74.010  1.00  0.00           C
ATOM   4075  OD1 ASP A 907      26.970  47.330  74.810  1.00  0.00           O
ATOM   4076  OD2 ASP A 907      24.980  47.370  73.810  1.00  0.00           O
ATOM   4077  C   ASP A 907      25.650  50.680  71.500  1.00  0.00           C
ATOM   4078  O   ASP A 907      25.420  51.680  72.220  1.00  0.00           O
ATOM   4079  N   ASN A 908      25.980  50.860  70.220  1.00  0.00           N
ATOM   4080  HN  ASN A 908      26.330  50.170  69.600  1.00  0.00           H
ATOM   4081  CA  ASN A 908      25.920  52.220  69.660  1.00  0.00           C
ATOM   4082  HA  ASN A 908      26.570  52.830  70.280  1.00  0.00           H
ATOM   4083  CB  ASN A 908      26.340  52.210  68.100  1.00  0.00           C
ATOM   4084  HB1 ASN A 908      26.100  53.190  67.630  1.00  0.00           H
ATOM   4085  HB2 ASN A 908      25.640  51.460  67.680  1.00  0.00           H
ATOM   4086  CG  ASN A 908      27.770  51.820  68.070  1.00  0.00           C
ATOM   4087  OD1 ASN A 908      28.660  52.290  68.810  1.00  0.00           O
ATOM   4088  ND2 ASN A 908      28.090  50.830  67.190  1.00  0.00           N
ATOM   4089 HD21 ASN A 908      29.040  50.520  67.130  1.00  0.00           H
ATOM   4090 HD22 ASN A 908      27.390  50.340  66.680  1.00  0.00           H
ATOM   4091  C   ASN A 908      24.420  52.770  69.600  1.00  0.00           C
ATOM   4092  O   ASN A 908      23.500  52.000  69.260  1.00  0.00           O
ATOM   4093  N   PRO A 909      24.120  54.020  69.880  1.00  0.00           N
ATOM   4094  CD  PRO A 909      24.970  54.900  70.610  1.00  0.00           C
ATOM   4095  HD1 PRO A 909      25.590  55.480  69.890  1.00  0.00           H
ATOM   4096  HD2 PRO A 909      25.530  54.390  71.410  1.00  0.00           H
ATOM   4097  CA  PRO A 909      22.760  54.570  69.630  1.00  0.00           C
ATOM   4098  HA  PRO A 909      22.020  54.180  70.310  1.00  0.00           H
ATOM   4099  CB  PRO A 909      22.970  56.020  69.950  1.00  0.00           C
ATOM   4100  HB1 PRO A 909      21.990  56.490  70.190  1.00  0.00           H
ATOM   4101  HB2 PRO A 909      23.500  56.510  69.110  1.00  0.00           H
ATOM   4102  CG  PRO A 909      23.930  55.900  71.120  1.00  0.00           C
ATOM   4103  HG1 PRO A 909      24.370  56.900  71.300  1.00  0.00           H
ATOM   4104  HG2 PRO A 909      23.520  55.420  72.040  1.00  0.00           H
ATOM   4105  C   PRO A 909      22.170  54.420  68.140  1.00  0.00           C
ATOM   4106  O   PRO A 909      22.930  54.330  67.220  1.00  0.00           O
ATOM   4107  N   TRP A 910      20.880  54.410  68.010  1.00  0.00           N
ATOM   4108  HN  TRP A 910      20.240  54.490  68.780  1.00  0.00           H
ATOM   4109  CA  TRP A 910      20.170  54.280  66.680  1.00  0.00           C
ATOM   4110  HA  TRP A 910      20.610  53.440  66.160  1.00  0.00           H
ATOM   4111  CB  TRP A 910      18.690  53.890  66.890  1.00  0.00           C
ATOM   4112  HB1 TRP A 910      18.190  54.500  67.680  1.00  0.00           H
ATOM   4113  HB2 TRP A 910      18.680  52.830  67.210  1.00  0.00           H
ATOM   4114  CG  TRP A 910      17.880  53.960  65.640  1.00  0.00           C
ATOM   4115  CD1 TRP A 910      18.350  53.450  64.460  1.00  0.00           C
ATOM   4116  HD1 TRP A 910      19.360  53.140  64.210  1.00  0.00           H
ATOM   4117  NE1 TRP A 910      17.290  53.510  63.550  1.00  0.00           N
ATOM   4118  HE1 TRP A 910      17.260  53.460  62.580  1.00  0.00           H
ATOM   4119  CE2 TRP A 910      16.160  53.980  64.090  1.00  0.00           C
ATOM   4120  CD2 TRP A 910      16.490  54.220  65.490  1.00  0.00           C
ATOM   4121  CE3 TRP A 910      15.490  54.840  66.300  1.00  0.00           C
ATOM   4122  HE3 TRP A 910      15.710  55.160  67.310  1.00  0.00           H
ATOM   4123  CZ3 TRP A 910      14.230  55.070  65.680  1.00  0.00           C
ATOM   4124  HZ3 TRP A 910      13.420  55.420  66.320  1.00  0.00           H
ATOM   4125  CZ2 TRP A 910      14.960  54.360  63.570  1.00  0.00           C
ATOM   4126  HZ2 TRP A 910      14.760  54.200  62.530  1.00  0.00           H
ATOM   4127  CH2 TRP A 910      13.930  54.810  64.390  1.00  0.00           C
ATOM   4128  HH2 TRP A 910      13.000  55.190  64.010  1.00  0.00           H
ATOM   4129  C   TRP A 910      20.510  55.460  65.810  1.00  0.00           C
ATOM   4130  O   TRP A 910      20.730  55.320  64.640  1.00  0.00           O
ATOM   4131  N   TRP A 911      20.640  56.720  66.370  1.00  0.00           N
ATOM   4132  HN  TRP A 911      20.360  56.880  67.320  1.00  0.00           H
ATOM   4133  CA  TRP A 911      21.160  57.860  65.590  1.00  0.00           C
ATOM   4134  HA  TRP A 911      20.540  58.010  64.730  1.00  0.00           H
ATOM   4135  CB  TRP A 911      21.030  59.250  66.260  1.00  0.00           C
ATOM   4136  HB1 TRP A 911      19.940  59.460  66.260  1.00  0.00           H
ATOM   4137  HB2 TRP A 911      21.450  60.010  65.550  1.00  0.00           H
ATOM   4138  CG  TRP A 911      21.760  59.400  67.600  1.00  0.00           C
ATOM   4139  CD1 TRP A 911      21.330  59.000  68.890  1.00  0.00           C
ATOM   4140  HD1 TRP A 911      20.390  58.560  69.150  1.00  0.00           H
ATOM   4141  NE1 TRP A 911      22.330  59.310  69.830  1.00  0.00           N
ATOM   4142  HE1 TRP A 911      22.170  59.540  70.760  1.00  0.00           H
ATOM   4143  CE2 TRP A 911      23.300  59.960  69.240  1.00  0.00           C
ATOM   4144  CD2 TRP A 911      23.020  60.040  67.800  1.00  0.00           C
ATOM   4145  CE3 TRP A 911      23.960  60.540  66.910  1.00  0.00           C
ATOM   4146  HE3 TRP A 911      23.720  60.580  65.860  1.00  0.00           H
ATOM   4147  CZ3 TRP A 911      25.110  61.100  67.480  1.00  0.00           C
ATOM   4148  HZ3 TRP A 911      25.740  61.660  66.800  1.00  0.00           H
ATOM   4149  CZ2 TRP A 911      24.530  60.470  69.730  1.00  0.00           C
ATOM   4150  HZ2 TRP A 911      24.630  60.470  70.800  1.00  0.00           H
ATOM   4151  CH2 TRP A 911      25.360  61.090  68.820  1.00  0.00           C
ATOM   4152  HH2 TRP A 911      26.250  61.620  69.110  1.00  0.00           H
ATOM   4153  C   TRP A 911      22.520  57.630  65.110  1.00  0.00           C
ATOM   4154  O   TRP A 911      22.840  57.820  63.960  1.00  0.00           O
ATOM   4155  N   THR A 912      23.430  57.110  65.960  1.00  0.00           N
ATOM   4156  HN  THR A 912      23.200  56.950  66.920  1.00  0.00           H
ATOM   4157  CA  THR A 912      24.830  56.890  65.640  1.00  0.00           C
ATOM   4158  HA  THR A 912      25.240  57.830  65.310  1.00  0.00           H
ATOM   4159  CB  THR A 912      25.560  56.410  66.910  1.00  0.00           C
ATOM   4160  HB  THR A 912      25.030  55.540  67.330  1.00  0.00           H
ATOM   4161  OG1 THR A 912      25.420  57.520  67.800  1.00  0.00           O
ATOM   4162  HG1 THR A 912      26.040  58.150  67.430  1.00  0.00           H
ATOM   4163  CG2 THR A 912      27.040  56.240  66.590  1.00  0.00           C
ATOM   4164 HG21 THR A 912      27.610  56.290  67.540  1.00  0.00           H
ATOM   4165 HG22 THR A 912      27.470  56.980  65.870  1.00  0.00           H
ATOM   4166 HG23 THR A 912      27.240  55.230  66.180  1.00  0.00           H
ATOM   4167  C   THR A 912      24.980  55.820  64.540  1.00  0.00           C
ATOM   4168  O   THR A 912      25.850  55.830  63.660  1.00  0.00           O
ATOM   4169  N   LEU A 913      24.090  54.780  64.550  1.00  0.00           N
ATOM   4170  HN  LEU A 913      23.520  54.660  65.360  1.00  0.00           H
ATOM   4171  CA  LEU A 913      23.930  53.740  63.550  1.00  0.00           C
ATOM   4172  HA  LEU A 913      24.870  53.220  63.420  1.00  0.00           H
ATOM   4173  CB  LEU A 913      23.040  52.560  63.980  1.00  0.00           C
ATOM   4174  HB1 LEU A 913      22.810  52.040  63.020  1.00  0.00           H
ATOM   4175  HB2 LEU A 913      22.070  52.920  64.370  1.00  0.00           H
ATOM   4176  CG  LEU A 913      23.640  51.500  64.990  1.00  0.00           C
ATOM   4177  HG  LEU A 913      23.960  51.950  65.960  1.00  0.00           H
ATOM   4178  CD1 LEU A 913      22.530  50.450  65.260  1.00  0.00           C
ATOM   4179 HD11 LEU A 913      21.750  50.950  65.870  1.00  0.00           H
ATOM   4180 HD12 LEU A 913      22.680  49.620  65.980  1.00  0.00           H
ATOM   4181 HD13 LEU A 913      22.040  50.050  64.340  1.00  0.00           H
ATOM   4182  CD2 LEU A 913      24.890  50.800  64.360  1.00  0.00           C
ATOM   4183 HD21 LEU A 913      25.170  50.130  65.210  1.00  0.00           H
ATOM   4184 HD22 LEU A 913      25.770  51.460  64.180  1.00  0.00           H
ATOM   4185 HD23 LEU A 913      24.640  50.280  63.410  1.00  0.00           H
ATOM   4186  C   LEU A 913      23.550  54.300  62.110  1.00  0.00           C
ATOM   4187  O   LEU A 913      24.080  53.860  61.080  1.00  0.00           O
ATOM   4188  N   LEU A 914      22.680  55.320  62.090  1.00  0.00           N
ATOM   4189  HN  LEU A 914      22.180  55.580  62.910  1.00  0.00           H
ATOM   4190  CA  LEU A 914      22.280  56.030  60.880  1.00  0.00           C
ATOM   4191  HA  LEU A 914      22.140  55.420  60.000  1.00  0.00           H
ATOM   4192  CB  LEU A 914      20.880  56.700  61.180  1.00  0.00           C
ATOM   4193  HB1 LEU A 914      20.550  57.300  60.310  1.00  0.00           H
ATOM   4194  HB2 LEU A 914      21.060  57.350  62.060  1.00  0.00           H
ATOM   4195  CG  LEU A 914      19.780  55.750  61.550  1.00  0.00           C
ATOM   4196  HG  LEU A 914      20.160  54.830  62.060  1.00  0.00           H
ATOM   4197  CD1 LEU A 914      18.770  56.470  62.440  1.00  0.00           C
ATOM   4198 HD11 LEU A 914      19.180  56.790  63.420  1.00  0.00           H
ATOM   4199 HD12 LEU A 914      17.970  55.710  62.590  1.00  0.00           H
ATOM   4200 HD13 LEU A 914      18.390  57.330  61.850  1.00  0.00           H
ATOM   4201  CD2 LEU A 914      18.990  55.120  60.330  1.00  0.00           C
ATOM   4202 HD21 LEU A 914      18.340  54.330  60.780  1.00  0.00           H
ATOM   4203 HD22 LEU A 914      19.680  54.760  59.540  1.00  0.00           H
ATOM   4204 HD23 LEU A 914      18.420  55.990  59.910  1.00  0.00           H
ATOM   4205  C   LEU A 914      23.300  57.020  60.430  1.00  0.00           C
ATOM   4206  O   LEU A 914      23.620  57.290  59.290  1.00  0.00           O
ATOM   4207  N   ILE A 915      24.060  57.550  61.370  1.00  0.00           N
ATOM   4208  HN  ILE A 915      23.830  57.320  62.320  1.00  0.00           H
ATOM   4209  CA  ILE A 915      25.340  58.300  61.170  1.00  0.00           C
ATOM   4210  HA  ILE A 915      25.160  59.080  60.440  1.00  0.00           H
ATOM   4211  CB  ILE A 915      25.790  59.010  62.500  1.00  0.00           C
ATOM   4212  HB  ILE A 915      25.250  58.420  63.270  1.00  0.00           H
ATOM   4213  CG2 ILE A 915      27.300  58.930  62.800  1.00  0.00           C
ATOM   4214 HG21 ILE A 915      27.800  57.950  62.720  1.00  0.00           H
ATOM   4215 HG22 ILE A 915      27.510  59.190  63.860  1.00  0.00           H
ATOM   4216 HG23 ILE A 915      27.890  59.660  62.200  1.00  0.00           H
ATOM   4217  CG1 ILE A 915      25.250  60.420  62.440  1.00  0.00           C
ATOM   4218 HG11 ILE A 915      25.510  60.860  61.450  1.00  0.00           H
ATOM   4219 HG12 ILE A 915      25.780  60.960  63.260  1.00  0.00           H
ATOM   4220  CD  ILE A 915      23.700  60.600  62.700  1.00  0.00           C
ATOM   4221  HD1 ILE A 915      23.440  61.670  62.580  1.00  0.00           H
ATOM   4222  HD2 ILE A 915      23.410  60.360  63.750  1.00  0.00           H
ATOM   4223  HD3 ILE A 915      23.050  60.000  62.030  1.00  0.00           H
ATOM   4224  C   ILE A 915      26.400  57.520  60.550  1.00  0.00           C
ATOM   4225  O   ILE A 915      27.150  57.940  59.650  1.00  0.00           O
ATOM   4226  N   ALA A 916      26.570  56.210  60.990  1.00  0.00           N
ATOM   4227  HN  ALA A 916      26.120  55.910  61.830  1.00  0.00           H
ATOM   4228  CA  ALA A 916      27.620  55.280  60.530  1.00  0.00           C
ATOM   4229  HA  ALA A 916      28.480  55.930  60.610  1.00  0.00           H
ATOM   4230  CB  ALA A 916      27.660  54.100  61.540  1.00  0.00           C
ATOM   4231  HB1 ALA A 916      27.740  54.320  62.620  1.00  0.00           H
ATOM   4232  HB2 ALA A 916      28.630  53.630  61.260  1.00  0.00           H
ATOM   4233  HB3 ALA A 916      26.880  53.330  61.360  1.00  0.00           H
ATOM   4234  C   ALA A 916      27.620  54.910  59.020  1.00  0.00           C
ATOM   4235  O   ALA A 916      28.610  54.480  58.430  1.00  0.00           O
ATOM   4236  N   ALA A 917      26.560  55.210  58.310  1.00  0.00           N
ATOM   4237  HN  ALA A 917      25.700  55.360  58.780  1.00  0.00           H
ATOM   4238  CA  ALA A 917      26.480  55.260  56.880  1.00  0.00           C
ATOM   4239  HA  ALA A 917      26.840  54.340  56.440  1.00  0.00           H
ATOM   4240  CB  ALA A 917      25.070  55.710  56.550  1.00  0.00           C
ATOM   4241  HB1 ALA A 917      24.360  54.910  56.840  1.00  0.00           H
ATOM   4242  HB2 ALA A 917      24.980  55.800  55.460  1.00  0.00           H
ATOM   4243  HB3 ALA A 917      24.980  56.730  56.990  1.00  0.00           H
ATOM   4244  C   ALA A 917      27.480  56.250  56.290  1.00  0.00           C
ATOM   4245  O   ALA A 917      28.160  56.010  55.280  1.00  0.00           O
ATOM   4246  N   ILE A 918      27.750  57.410  56.810  1.00  0.00           N
ATOM   4247  HN  ILE A 918      27.210  57.680  57.610  1.00  0.00           H
ATOM   4248  CA  ILE A 918      28.720  58.380  56.260  1.00  0.00           C
ATOM   4249  HA  ILE A 918      28.360  58.610  55.260  1.00  0.00           H
ATOM   4250  CB  ILE A 918      28.530  59.800  56.930  1.00  0.00           C
ATOM   4251  HB  ILE A 918      28.880  59.670  57.970  1.00  0.00           H
ATOM   4252  CG2 ILE A 918      29.420  60.830  56.230  1.00  0.00           C
ATOM   4253 HG21 ILE A 918      29.140  60.680  55.160  1.00  0.00           H
ATOM   4254 HG22 ILE A 918      30.490  60.590  56.230  1.00  0.00           H
ATOM   4255 HG23 ILE A 918      29.120  61.850  56.580  1.00  0.00           H
ATOM   4256  CG1 ILE A 918      27.120  60.330  57.040  1.00  0.00           C
ATOM   4257 HG11 ILE A 918      26.420  59.470  57.140  1.00  0.00           H
ATOM   4258 HG12 ILE A 918      26.660  60.800  56.150  1.00  0.00           H
ATOM   4259  CD  ILE A 918      26.950  61.350  58.260  1.00  0.00           C
ATOM   4260  HD1 ILE A 918      27.380  62.350  58.070  1.00  0.00           H
ATOM   4261  HD2 ILE A 918      27.420  60.880  59.150  1.00  0.00           H
ATOM   4262  HD3 ILE A 918      25.870  61.490  58.480  1.00  0.00           H
ATOM   4263  C   ILE A 918      30.240  57.930  56.100  1.00  0.00           C
ATOM   4264  O   ILE A 918      30.860  58.100  55.040  1.00  0.00           O
ATOM   4265  N   PRO A 919      30.830  57.190  57.010  1.00  0.00           N
ATOM   4266  CD  PRO A 919      30.530  57.240  58.450  1.00  0.00           C
ATOM   4267  HD1 PRO A 919      29.800  56.410  58.620  1.00  0.00           H
ATOM   4268  HD2 PRO A 919      30.210  58.210  58.880  1.00  0.00           H
ATOM   4269  CA  PRO A 919      32.130  56.590  56.830  1.00  0.00           C
ATOM   4270  HA  PRO A 919      32.820  57.320  56.430  1.00  0.00           H
ATOM   4271  CB  PRO A 919      32.660  56.030  58.140  1.00  0.00           C
ATOM   4272  HB1 PRO A 919      33.740  56.260  58.240  1.00  0.00           H
ATOM   4273  HB2 PRO A 919      32.600  54.940  58.320  1.00  0.00           H
ATOM   4274  CG  PRO A 919      31.830  56.880  59.150  1.00  0.00           C
ATOM   4275  HG1 PRO A 919      31.590  56.270  60.060  1.00  0.00           H
ATOM   4276  HG2 PRO A 919      32.320  57.830  59.420  1.00  0.00           H
ATOM   4277  C   PRO A 919      32.040  55.410  55.870  1.00  0.00           C
ATOM   4278  O   PRO A 919      32.910  55.220  55.040  1.00  0.00           O
ATOM   4279  N   ALA A 920      30.900  54.720  55.900  1.00  0.00           N
ATOM   4280  HN  ALA A 920      30.100  54.940  56.460  1.00  0.00           H
ATOM   4281  CA  ALA A 920      30.660  53.580  54.980  1.00  0.00           C
ATOM   4282  HA  ALA A 920      31.510  52.920  55.110  1.00  0.00           H
ATOM   4283  CB  ALA A 920      29.280  52.950  55.300  1.00  0.00           C
ATOM   4284  HB1 ALA A 920      28.400  53.580  55.040  1.00  0.00           H
ATOM   4285  HB2 ALA A 920      29.280  52.670  56.380  1.00  0.00           H
ATOM   4286  HB3 ALA A 920      29.190  52.060  54.640  1.00  0.00           H
ATOM   4287  C   ALA A 920      30.640  53.960  53.490  1.00  0.00           C
ATOM   4288  O   ALA A 920      31.240  53.450  52.610  1.00  0.00           O
ATOM   4289  N   LEU A 921      29.940  55.090  53.200  1.00  0.00           N
ATOM   4290  HN  LEU A 921      29.460  55.430  54.010  1.00  0.00           H
ATOM   4291  CA  LEU A 921      29.870  55.800  51.920  1.00  0.00           C
ATOM   4292  HA  LEU A 921      29.550  55.060  51.200  1.00  0.00           H
ATOM   4293  CB  LEU A 921      29.010  57.110  52.210  1.00  0.00           C
ATOM   4294  HB1 LEU A 921      29.360  57.600  53.140  1.00  0.00           H
ATOM   4295  HB2 LEU A 921      27.960  56.790  52.380  1.00  0.00           H
ATOM   4296  CG  LEU A 921      29.040  58.230  51.060  1.00  0.00           C
ATOM   4297  HG  LEU A 921      29.980  58.290  50.470  1.00  0.00           H
ATOM   4298  CD1 LEU A 921      27.900  58.050  49.980  1.00  0.00           C
ATOM   4299 HD11 LEU A 921      27.960  57.010  49.580  1.00  0.00           H
ATOM   4300 HD12 LEU A 921      28.140  58.820  49.240  1.00  0.00           H
ATOM   4301 HD13 LEU A 921      26.890  58.120  50.460  1.00  0.00           H
ATOM   4302  CD2 LEU A 921      28.820  59.630  51.700  1.00  0.00           C
ATOM   4303 HD21 LEU A 921      27.960  59.710  52.400  1.00  0.00           H
ATOM   4304 HD22 LEU A 921      28.760  60.370  50.880  1.00  0.00           H
ATOM   4305 HD23 LEU A 921      29.720  59.800  52.350  1.00  0.00           H
ATOM   4306  C   LEU A 921      31.240  56.180  51.370  1.00  0.00           C
ATOM   4307  O   LEU A 921      31.590  56.010  50.220  1.00  0.00           O
ATOM   4308  N   LEU A 922      32.070  56.770  52.280  1.00  0.00           N
ATOM   4309  HN  LEU A 922      31.710  57.110  53.140  1.00  0.00           H
ATOM   4310  CA  LEU A 922      33.500  57.070  52.020  1.00  0.00           C
ATOM   4311  HA  LEU A 922      33.390  57.740  51.180  1.00  0.00           H
ATOM   4312  CB  LEU A 922      34.030  57.920  53.210  1.00  0.00           C
ATOM   4313  HB1 LEU A 922      35.140  57.900  53.160  1.00  0.00           H
ATOM   4314  HB2 LEU A 922      33.680  57.440  54.140  1.00  0.00           H
ATOM   4315  CG  LEU A 922      33.670  59.450  53.160  1.00  0.00           C
ATOM   4316  HG  LEU A 922      32.560  59.460  53.240  1.00  0.00           H
ATOM   4317  CD1 LEU A 922      34.290  60.310  54.300  1.00  0.00           C
ATOM   4318 HD11 LEU A 922      33.890  60.020  55.300  1.00  0.00           H
ATOM   4319 HD12 LEU A 922      33.910  61.340  54.170  1.00  0.00           H
ATOM   4320 HD13 LEU A 922      35.390  60.150  54.200  1.00  0.00           H
ATOM   4321  CD2 LEU A 922      34.130  60.200  51.810  1.00  0.00           C
ATOM   4322 HD21 LEU A 922      33.870  61.270  51.800  1.00  0.00           H
ATOM   4323 HD22 LEU A 922      33.640  59.760  50.930  1.00  0.00           H
ATOM   4324 HD23 LEU A 922      35.210  59.950  51.670  1.00  0.00           H
ATOM   4325  C   LEU A 922      34.360  55.840  51.700  1.00  0.00           C
ATOM   4326  O   LEU A 922      35.120  55.750  50.750  1.00  0.00           O
ATOM   4327  N   CYS A 923      34.330  54.830  52.570  1.00  0.00           N
ATOM   4328  HN  CYS A 923      33.740  54.890  53.380  1.00  0.00           H
ATOM   4329  CA  CYS A 923      34.930  53.480  52.400  1.00  0.00           C
ATOM   4330  HA  CYS A 923      36.000  53.580  52.330  1.00  0.00           H
ATOM   4331  CB  CYS A 923      34.450  52.590  53.550  1.00  0.00           C
ATOM   4332  HB1 CYS A 923      33.340  52.620  53.580  1.00  0.00           H
ATOM   4333  HB2 CYS A 923      34.810  53.170  54.440  1.00  0.00           H
ATOM   4334  SG  CYS A 923      34.990  50.800  53.500  1.00  0.00           S
ATOM   4335  HG1 CYS A 923      33.860  50.260  53.930  1.00  0.00           H
ATOM   4336  C   CYS A 923      34.530  52.720  51.120  1.00  0.00           C
ATOM   4337  O   CYS A 923      35.420  52.190  50.470  1.00  0.00           O
ATOM   4338  N   THR A 924      33.220  52.700  50.780  1.00  0.00           N
ATOM   4339  HN  THR A 924      32.540  53.150  51.350  1.00  0.00           H
ATOM   4340  CA  THR A 924      32.680  52.280  49.500  1.00  0.00           C
ATOM   4341  HA  THR A 924      32.730  51.200  49.540  1.00  0.00           H
ATOM   4342  CB  THR A 924      31.190  52.550  49.270  1.00  0.00           C
ATOM   4343  HB  THR A 924      31.170  53.660  49.240  1.00  0.00           H
ATOM   4344  OG1 THR A 924      30.260  52.060  50.200  1.00  0.00           O
ATOM   4345  HG1 THR A 924      30.530  52.350  51.090  1.00  0.00           H
ATOM   4346  CG2 THR A 924      30.630  51.920  47.970  1.00  0.00           C
ATOM   4347 HG21 THR A 924      31.130  52.260  47.030  1.00  0.00           H
ATOM   4348 HG22 THR A 924      29.590  52.240  47.800  1.00  0.00           H
ATOM   4349 HG23 THR A 924      30.590  50.810  48.030  1.00  0.00           H
ATOM   4350  C   THR A 924      33.530  52.600  48.260  1.00  0.00           C
ATOM   4351  O   THR A 924      33.850  51.770  47.410  1.00  0.00           O
ATOM   4352  N   ILE A 925      33.900  53.900  48.030  1.00  0.00           N
ATOM   4353  HN  ILE A 925      33.730  54.590  48.720  1.00  0.00           H
ATOM   4354  CA  ILE A 925      34.730  54.350  46.940  1.00  0.00           C
ATOM   4355  HA  ILE A 925      34.250  54.020  46.040  1.00  0.00           H
ATOM   4356  CB  ILE A 925      34.870  55.870  47.220  1.00  0.00           C
ATOM   4357  HB  ILE A 925      35.350  56.010  48.210  1.00  0.00           H
ATOM   4358  CG2 ILE A 925      35.810  56.470  46.110  1.00  0.00           C
ATOM   4359 HG21 ILE A 925      35.860  57.570  46.250  1.00  0.00           H
ATOM   4360 HG22 ILE A 925      35.300  56.270  45.140  1.00  0.00           H
ATOM   4361 HG23 ILE A 925      36.840  56.070  46.110  1.00  0.00           H
ATOM   4362  CG1 ILE A 925      33.530  56.620  47.260  1.00  0.00           C
ATOM   4363 HG11 ILE A 925      32.690  55.950  47.560  1.00  0.00           H
ATOM   4364 HG12 ILE A 925      33.220  56.880  46.220  1.00  0.00           H
ATOM   4365  CD  ILE A 925      33.580  57.850  48.230  1.00  0.00           C
ATOM   4366  HD1 ILE A 925      34.360  58.620  48.060  1.00  0.00           H
ATOM   4367  HD2 ILE A 925      33.570  57.570  49.300  1.00  0.00           H
ATOM   4368  HD3 ILE A 925      32.680  58.460  48.010  1.00  0.00           H
ATOM   4369  C   ILE A 925      36.070  53.610  47.010  1.00  0.00           C
ATOM   4370  O   ILE A 925      36.530  53.190  45.990  1.00  0.00           O
ATOM   4371  N   LEU A 926      36.710  53.400  48.140  1.00  0.00           N
ATOM   4372  HN  LEU A 926      36.310  53.570  49.030  1.00  0.00           H
ATOM   4373  CA  LEU A 926      38.000  52.750  48.310  1.00  0.00           C
ATOM   4374  HA  LEU A 926      38.620  53.300  47.620  1.00  0.00           H
ATOM   4375  CB  LEU A 926      38.570  52.780  49.740  1.00  0.00           C
ATOM   4376  HB1 LEU A 926      39.610  52.360  49.710  1.00  0.00           H
ATOM   4377  HB2 LEU A 926      37.890  52.200  50.390  1.00  0.00           H
ATOM   4378  CG  LEU A 926      38.700  54.230  50.230  1.00  0.00           C
ATOM   4379  HG  LEU A 926      37.650  54.590  50.350  1.00  0.00           H
ATOM   4380  CD1 LEU A 926      39.280  54.250  51.630  1.00  0.00           C
ATOM   4381 HD11 LEU A 926      39.270  55.310  51.960  1.00  0.00           H
ATOM   4382 HD12 LEU A 926      40.350  53.930  51.610  1.00  0.00           H
ATOM   4383 HD13 LEU A 926      38.620  53.690  52.330  1.00  0.00           H
ATOM   4384  CD2 LEU A 926      39.540  55.170  49.270  1.00  0.00           C
ATOM   4385 HD21 LEU A 926      40.370  54.580  48.850  1.00  0.00           H
ATOM   4386 HD22 LEU A 926      40.070  56.000  49.790  1.00  0.00           H
ATOM   4387 HD23 LEU A 926      38.840  55.620  48.530  1.00  0.00           H
ATOM   4388  C   LEU A 926      37.990  51.220  47.760  1.00  0.00           C
ATOM   4389  O   LEU A 926      38.850  50.700  47.030  1.00  0.00           O
ATOM   4390  N   ILE A 927      36.870  50.530  48.020  1.00  0.00           N
ATOM   4391  HN  ILE A 927      36.060  51.050  48.300  1.00  0.00           H
ATOM   4392  CA  ILE A 927      36.680  49.100  47.680  1.00  0.00           C
ATOM   4393  HA  ILE A 927      37.630  48.610  47.830  1.00  0.00           H
ATOM   4394  CB  ILE A 927      35.740  48.490  48.750  1.00  0.00           C
ATOM   4395  HB  ILE A 927      34.810  49.090  48.810  1.00  0.00           H
ATOM   4396  CG2 ILE A 927      35.450  47.060  48.440  1.00  0.00           C
ATOM   4397 HG21 ILE A 927      34.750  46.950  47.590  1.00  0.00           H
ATOM   4398 HG22 ILE A 927      34.830  46.750  49.290  1.00  0.00           H
ATOM   4399 HG23 ILE A 927      36.360  46.440  48.310  1.00  0.00           H
ATOM   4400  CG1 ILE A 927      36.330  48.540  50.180  1.00  0.00           C
ATOM   4401 HG11 ILE A 927      35.530  48.290  50.910  1.00  0.00           H
ATOM   4402 HG12 ILE A 927      36.610  49.580  50.440  1.00  0.00           H
ATOM   4403  CD  ILE A 927      37.540  47.610  50.490  1.00  0.00           C
ATOM   4404  HD1 ILE A 927      38.390  47.870  49.830  1.00  0.00           H
ATOM   4405  HD2 ILE A 927      37.170  46.570  50.350  1.00  0.00           H
ATOM   4406  HD3 ILE A 927      37.840  47.660  51.560  1.00  0.00           H
ATOM   4407  C   ILE A 927      36.220  48.970  46.280  1.00  0.00           C
ATOM   4408  O   ILE A 927      36.680  48.060  45.560  1.00  0.00           O
ATOM   4409  N   PHE A 928      35.290  49.820  45.830  1.00  0.00           N
ATOM   4410  HN  PHE A 928      34.960  50.580  46.390  1.00  0.00           H
ATOM   4411  CA  PHE A 928      34.860  49.760  44.490  1.00  0.00           C
ATOM   4412  HA  PHE A 928      34.490  48.750  44.340  1.00  0.00           H
ATOM   4413  CB  PHE A 928      33.660  50.780  44.260  1.00  0.00           C
ATOM   4414  HB1 PHE A 928      33.980  51.800  44.530  1.00  0.00           H
ATOM   4415  HB2 PHE A 928      32.820  50.460  44.920  1.00  0.00           H
ATOM   4416  CG  PHE A 928      33.130  50.920  42.900  1.00  0.00           C
ATOM   4417  CD1 PHE A 928      32.020  50.220  42.290  1.00  0.00           C
ATOM   4418  HD1 PHE A 928      31.470  49.430  42.780  1.00  0.00           H
ATOM   4419  CE1 PHE A 928      31.590  50.440  41.020  1.00  0.00           C
ATOM   4420  HE1 PHE A 928      30.810  49.890  40.500  1.00  0.00           H
ATOM   4421  CZ  PHE A 928      32.210  51.450  40.260  1.00  0.00           C
ATOM   4422  HZ  PHE A 928      31.710  51.780  39.360  1.00  0.00           H
ATOM   4423  CD2 PHE A 928      33.740  51.870  42.050  1.00  0.00           C
ATOM   4424  HD2 PHE A 928      34.490  52.490  42.520  1.00  0.00           H
ATOM   4425  CE2 PHE A 928      33.270  52.230  40.830  1.00  0.00           C
ATOM   4426  HE2 PHE A 928      33.600  53.070  40.240  1.00  0.00           H
ATOM   4427  C   PHE A 928      35.920  49.980  43.350  1.00  0.00           C
ATOM   4428  O   PHE A 928      36.050  49.140  42.490  1.00  0.00           O
ATOM   4429  N   MET A 929      36.620  51.100  43.450  1.00  0.00           N
ATOM   4430  HN  MET A 929      36.380  51.720  44.200  1.00  0.00           H
ATOM   4431  CA  MET A 929      37.600  51.440  42.430  1.00  0.00           C
ATOM   4432  HA  MET A 929      37.070  51.500  41.490  1.00  0.00           H
ATOM   4433  CB  MET A 929      38.240  52.830  42.670  1.00  0.00           C
ATOM   4434  HB1 MET A 929      39.010  53.040  41.890  1.00  0.00           H
ATOM   4435  HB2 MET A 929      38.740  52.790  43.670  1.00  0.00           H
ATOM   4436  CG  MET A 929      37.230  54.020  42.670  1.00  0.00           C
ATOM   4437  HG1 MET A 929      36.450  53.940  43.460  1.00  0.00           H
ATOM   4438  HG2 MET A 929      36.630  53.980  41.740  1.00  0.00           H
ATOM   4439  SD  MET A 929      38.010  55.680  42.870  1.00  0.00           S
ATOM   4440  CE  MET A 929      39.280  55.380  44.170  1.00  0.00           C
ATOM   4441  HE1 MET A 929      39.650  56.380  44.490  1.00  0.00           H
ATOM   4442  HE2 MET A 929      40.070  54.740  43.720  1.00  0.00           H
ATOM   4443  HE3 MET A 929      38.890  54.790  45.030  1.00  0.00           H
ATOM   4444  C   MET A 929      38.710  50.430  42.250  1.00  0.00           C
ATOM   4445  O   MET A 929      38.970  50.120  41.120  1.00  0.00           O
ATOM   4446  N   ASP A 930      39.330  49.840  43.240  1.00  0.00           N
ATOM   4447  HN  ASP A 930      39.020  50.140  44.150  1.00  0.00           H
ATOM   4448  CA  ASP A 930      40.390  48.850  43.130  1.00  0.00           C
ATOM   4449  HA  ASP A 930      41.030  49.140  42.310  1.00  0.00           H
ATOM   4450  CB  ASP A 930      41.170  48.720  44.510  1.00  0.00           C
ATOM   4451  HB1 ASP A 930      41.810  47.810  44.450  1.00  0.00           H
ATOM   4452  HB2 ASP A 930      40.570  48.640  45.440  1.00  0.00           H
ATOM   4453  CG  ASP A 930      42.180  49.820  44.550  1.00  0.00           C
ATOM   4454  OD1 ASP A 930      42.230  50.500  45.610  1.00  0.00           O
ATOM   4455  OD2 ASP A 930      43.040  49.990  43.610  1.00  0.00           O
ATOM   4456  C   ASP A 930      39.940  47.490  42.630  1.00  0.00           C
ATOM   4457  O   ASP A 930      40.700  46.690  42.030  1.00  0.00           O
ATOM   4458  N   GLN A 931      38.660  47.190  42.850  1.00  0.00           N
ATOM   4459  HN  GLN A 931      38.130  47.750  43.470  1.00  0.00           H
ATOM   4460  CA  GLN A 931      37.940  46.130  42.240  1.00  0.00           C
ATOM   4461  HA  GLN A 931      38.540  45.250  42.350  1.00  0.00           H
ATOM   4462  CB  GLN A 931      36.520  45.860  42.990  1.00  0.00           C
ATOM   4463  HB1 GLN A 931      35.940  45.180  42.330  1.00  0.00           H
ATOM   4464  HB2 GLN A 931      35.930  46.780  43.160  1.00  0.00           H
ATOM   4465  CG  GLN A 931      36.560  44.990  44.330  1.00  0.00           C
ATOM   4466  HG1 GLN A 931      35.540  44.640  44.600  1.00  0.00           H
ATOM   4467  HG2 GLN A 931      36.820  45.540  45.260  1.00  0.00           H
ATOM   4468  CD  GLN A 931      37.570  43.800  44.210  1.00  0.00           C
ATOM   4469  OE1 GLN A 931      38.570  43.690  44.940  1.00  0.00           O
ATOM   4470  NE2 GLN A 931      37.250  42.850  43.320  1.00  0.00           N
ATOM   4471 HE21 GLN A 931      37.690  41.950  43.410  1.00  0.00           H
ATOM   4472 HE22 GLN A 931      36.650  43.070  42.550  1.00  0.00           H
ATOM   4473  C   GLN A 931      37.800  46.260  40.760  1.00  0.00           C
ATOM   4474  O   GLN A 931      38.300  45.430  40.060  1.00  0.00           O
ATOM   4475  N   GLN A 932      37.110  47.310  40.300  1.00  0.00           N
ATOM   4476  HN  GLN A 932      36.680  47.880  41.000  1.00  0.00           H
ATOM   4477  CA  GLN A 932      36.820  47.520  38.870  1.00  0.00           C
ATOM   4478  HA  GLN A 932      36.540  46.550  38.520  1.00  0.00           H
ATOM   4479  CB  GLN A 932      35.540  48.390  38.780  1.00  0.00           C
ATOM   4480  HB1 GLN A 932      35.410  48.630  37.700  1.00  0.00           H
ATOM   4481  HB2 GLN A 932      35.660  49.410  39.200  1.00  0.00           H
ATOM   4482  CG  GLN A 932      34.240  47.620  39.130  1.00  0.00           C
ATOM   4483  HG1 GLN A 932      33.360  48.270  38.960  1.00  0.00           H
ATOM   4484  HG2 GLN A 932      34.220  47.560  40.240  1.00  0.00           H
ATOM   4485  CD  GLN A 932      34.090  46.140  38.710  1.00  0.00           C
ATOM   4486  OE1 GLN A 932      34.490  45.260  39.460  1.00  0.00           O
ATOM   4487  NE2 GLN A 932      33.370  45.840  37.540  1.00  0.00           N
ATOM   4488 HE21 GLN A 932      32.950  46.560  36.980  1.00  0.00           H
ATOM   4489 HE22 GLN A 932      32.980  44.920  37.470  1.00  0.00           H
ATOM   4490  C   GLN A 932      37.980  47.880  38.020  1.00  0.00           C
ATOM   4491  O   GLN A 932      38.060  47.490  36.880  1.00  0.00           O
ATOM   4492  N   ILE A 933      38.880  48.720  38.480  1.00  0.00           N
ATOM   4493  HN  ILE A 933      38.870  49.140  39.390  1.00  0.00           H
ATOM   4494  CA  ILE A 933      40.100  49.040  37.730  1.00  0.00           C
ATOM   4495  HA  ILE A 933      39.780  49.370  36.750  1.00  0.00           H
ATOM   4496  CB  ILE A 933      40.830  50.290  38.210  1.00  0.00           C
ATOM   4497  HB  ILE A 933      41.020  50.000  39.260  1.00  0.00           H
ATOM   4498  CG2 ILE A 933      42.160  50.470  37.430  1.00  0.00           C
ATOM   4499 HG21 ILE A 933      42.000  50.420  36.340  1.00  0.00           H
ATOM   4500 HG22 ILE A 933      42.940  49.740  37.730  1.00  0.00           H
ATOM   4501 HG23 ILE A 933      42.630  51.460  37.630  1.00  0.00           H
ATOM   4502  CG1 ILE A 933      39.990  51.590  38.150  1.00  0.00           C
ATOM   4503 HG11 ILE A 933      38.930  51.310  38.290  1.00  0.00           H
ATOM   4504 HG12 ILE A 933      40.180  52.070  37.170  1.00  0.00           H
ATOM   4505  CD  ILE A 933      40.490  52.710  39.140  1.00  0.00           C
ATOM   4506  HD1 ILE A 933      41.550  52.880  38.840  1.00  0.00           H
ATOM   4507  HD2 ILE A 933      40.640  52.320  40.170  1.00  0.00           H
ATOM   4508  HD3 ILE A 933      40.020  53.700  38.980  1.00  0.00           H
ATOM   4509  C   ILE A 933      41.090  47.840  37.570  1.00  0.00           C
ATOM   4510  O   ILE A 933      41.760  47.630  36.540  1.00  0.00           O
ATOM   4511  N   THR A 934      41.290  47.020  38.640  1.00  0.00           N
ATOM   4512  HN  THR A 934      40.660  47.080  39.400  1.00  0.00           H
ATOM   4513  CA  THR A 934      42.250  45.810  38.640  1.00  0.00           C
ATOM   4514  HA  THR A 934      43.170  46.140  38.200  1.00  0.00           H
ATOM   4515  CB  THR A 934      42.440  45.170  39.990  1.00  0.00           C
ATOM   4516  HB  THR A 934      41.500  44.880  40.490  1.00  0.00           H
ATOM   4517  OG1 THR A 934      43.210  45.990  40.890  1.00  0.00           O
ATOM   4518  HG1 THR A 934      42.570  46.320  41.530  1.00  0.00           H
ATOM   4519  CG2 THR A 934      43.340  43.910  39.910  1.00  0.00           C
ATOM   4520 HG21 THR A 934      43.670  43.640  40.940  1.00  0.00           H
ATOM   4521 HG22 THR A 934      44.350  44.100  39.470  1.00  0.00           H
ATOM   4522 HG23 THR A 934      42.890  43.050  39.370  1.00  0.00           H
ATOM   4523  C   THR A 934      41.720  44.840  37.620  1.00  0.00           C
ATOM   4524  O   THR A 934      42.440  44.230  36.830  1.00  0.00           O
ATOM   4525  N   ALA A 935      40.370  44.680  37.570  1.00  0.00           N
ATOM   4526  HN  ALA A 935      39.810  45.120  38.260  1.00  0.00           H
ATOM   4527  CA  ALA A 935      39.740  43.980  36.530  1.00  0.00           C
ATOM   4528  HA  ALA A 935      40.130  42.970  36.610  1.00  0.00           H
ATOM   4529  CB  ALA A 935      38.200  43.860  36.640  1.00  0.00           C
ATOM   4530  HB1 ALA A 935      37.680  44.800  36.370  1.00  0.00           H
ATOM   4531  HB2 ALA A 935      37.870  43.520  37.640  1.00  0.00           H
ATOM   4532  HB3 ALA A 935      37.820  43.150  35.870  1.00  0.00           H
ATOM   4533  C   ALA A 935      40.130  44.500  35.080  1.00  0.00           C
ATOM   4534  O   ALA A 935      40.610  43.690  34.270  1.00  0.00           O
ATOM   4535  N   VAL A 936      39.920  45.810  34.800  1.00  0.00           N
ATOM   4536  HN  VAL A 936      39.530  46.430  35.480  1.00  0.00           H
ATOM   4537  CA  VAL A 936      40.190  46.510  33.550  1.00  0.00           C
ATOM   4538  HA  VAL A 936      39.610  46.030  32.770  1.00  0.00           H
ATOM   4539  CB  VAL A 936      39.750  47.980  33.790  1.00  0.00           C
ATOM   4540  HB  VAL A 936      40.170  48.330  34.750  1.00  0.00           H
ATOM   4541  CG1 VAL A 936      40.060  48.950  32.690  1.00  0.00           C
ATOM   4542 HG11 VAL A 936      41.150  48.870  32.450  1.00  0.00           H
ATOM   4543 HG12 VAL A 936      39.800  49.990  33.010  1.00  0.00           H
ATOM   4544 HG13 VAL A 936      39.520  48.810  31.730  1.00  0.00           H
ATOM   4545  CG2 VAL A 936      38.250  47.900  33.930  1.00  0.00           C
ATOM   4546 HG21 VAL A 936      37.820  47.720  32.920  1.00  0.00           H
ATOM   4547 HG22 VAL A 936      37.850  48.870  34.290  1.00  0.00           H
ATOM   4548 HG23 VAL A 936      37.900  47.040  34.540  1.00  0.00           H
ATOM   4549  C   VAL A 936      41.540  46.480  33.040  1.00  0.00           C
ATOM   4550  O   VAL A 936      41.700  46.250  31.810  1.00  0.00           O
ATOM   4551  N   ILE A 937      42.540  46.700  33.890  1.00  0.00           N
ATOM   4552  HN  ILE A 937      42.370  47.020  34.820  1.00  0.00           H
ATOM   4553  CA  ILE A 937      43.970  46.550  33.560  1.00  0.00           C
ATOM   4554  HA  ILE A 937      44.250  47.180  32.730  1.00  0.00           H
ATOM   4555  CB  ILE A 937      44.790  47.030  34.870  1.00  0.00           C
ATOM   4556  HB  ILE A 937      44.280  46.690  35.800  1.00  0.00           H
ATOM   4557  CG2 ILE A 937      46.190  46.560  34.810  1.00  0.00           C
ATOM   4558 HG21 ILE A 937      46.820  46.770  35.710  1.00  0.00           H
ATOM   4559 HG22 ILE A 937      46.750  46.860  33.890  1.00  0.00           H
ATOM   4560 HG23 ILE A 937      46.230  45.450  34.820  1.00  0.00           H
ATOM   4561  CG1 ILE A 937      44.650  48.500  35.250  1.00  0.00           C
ATOM   4562 HG11 ILE A 937      45.380  48.700  36.080  1.00  0.00           H
ATOM   4563 HG12 ILE A 937      43.640  48.720  35.670  1.00  0.00           H
ATOM   4564  CD  ILE A 937      45.130  49.410  34.160  1.00  0.00           C
ATOM   4565  HD1 ILE A 937      46.070  48.960  33.750  1.00  0.00           H
ATOM   4566  HD2 ILE A 937      45.330  50.340  34.730  1.00  0.00           H
ATOM   4567  HD3 ILE A 937      44.480  49.550  33.280  1.00  0.00           H
ATOM   4568  C   ILE A 937      44.310  45.100  33.030  1.00  0.00           C
ATOM   4569  O   ILE A 937      45.110  44.960  32.140  1.00  0.00           O
ATOM   4570  N   ILE A 938      43.690  44.100  33.660  1.00  0.00           N
ATOM   4571  HN  ILE A 938      43.120  44.290  34.460  1.00  0.00           H
ATOM   4572  CA  ILE A 938      43.690  42.650  33.240  1.00  0.00           C
ATOM   4573  HA  ILE A 938      44.710  42.420  32.960  1.00  0.00           H
ATOM   4574  CB  ILE A 938      43.210  41.670  34.300  1.00  0.00           C
ATOM   4575  HB  ILE A 938      42.280  42.100  34.720  1.00  0.00           H
ATOM   4576  CG2 ILE A 938      42.950  40.180  33.920  1.00  0.00           C
ATOM   4577 HG21 ILE A 938      42.190  40.170  33.110  1.00  0.00           H
ATOM   4578 HG22 ILE A 938      42.360  39.760  34.760  1.00  0.00           H
ATOM   4579 HG23 ILE A 938      43.890  39.660  33.640  1.00  0.00           H
ATOM   4580  CG1 ILE A 938      44.200  41.670  35.480  1.00  0.00           C
ATOM   4581 HG11 ILE A 938      43.890  41.020  36.330  1.00  0.00           H
ATOM   4582 HG12 ILE A 938      44.330  42.670  35.940  1.00  0.00           H
ATOM   4583  CD  ILE A 938      45.610  41.110  35.230  1.00  0.00           C
ATOM   4584  HD1 ILE A 938      46.160  41.050  36.190  1.00  0.00           H
ATOM   4585  HD2 ILE A 938      46.180  41.780  34.560  1.00  0.00           H
ATOM   4586  HD3 ILE A 938      45.630  40.180  34.620  1.00  0.00           H
ATOM   4587  C   ILE A 938      42.970  42.430  31.950  1.00  0.00           C
ATOM   4588  O   ILE A 938      43.580  41.850  31.030  1.00  0.00           O
ATOM   4589  N   ASN A 939      41.730  42.910  31.820  1.00  0.00           N
ATOM   4590  HN  ASN A 939      41.310  43.390  32.590  1.00  0.00           H
ATOM   4591  CA  ASN A 939      40.990  42.920  30.590  1.00  0.00           C
ATOM   4592  HA  ASN A 939      40.700  41.890  30.510  1.00  0.00           H
ATOM   4593  CB  ASN A 939      39.720  43.720  30.680  1.00  0.00           C
ATOM   4594  HB1 ASN A 939      39.250  43.730  29.680  1.00  0.00           H
ATOM   4595  HB2 ASN A 939      40.060  44.700  31.060  1.00  0.00           H
ATOM   4596  CG  ASN A 939      38.700  43.130  31.610  1.00  0.00           C
ATOM   4597  OD1 ASN A 939      38.690  41.970  32.050  1.00  0.00           O
ATOM   4598  ND2 ASN A 939      37.630  43.930  31.850  1.00  0.00           N
ATOM   4599 HD21 ASN A 939      37.550  44.840  31.430  1.00  0.00           H
ATOM   4600 HD22 ASN A 939      36.820  43.530  32.260  1.00  0.00           H
ATOM   4601  C   ASN A 939      41.770  43.370  29.240  1.00  0.00           C
ATOM   4602  O   ASN A 939      42.300  44.510  29.180  1.00  0.00           O
ATOM   4603  N   ARG A 940      41.760  42.550  28.200  1.00  0.00           N
ATOM   4604  HN  ARG A 940      41.250  41.680  28.200  1.00  0.00           H
ATOM   4605  CA  ARG A 940      42.470  42.770  26.880  1.00  0.00           C
ATOM   4606  HA  ARG A 940      42.690  43.830  26.830  1.00  0.00           H
ATOM   4607  CB  ARG A 940      43.870  42.020  26.770  1.00  0.00           C
ATOM   4608  HB1 ARG A 940      44.200  41.960  25.710  1.00  0.00           H
ATOM   4609  HB2 ARG A 940      43.640  40.940  26.920  1.00  0.00           H
ATOM   4610  CG  ARG A 940      44.960  42.320  27.840  1.00  0.00           C
ATOM   4611  HG1 ARG A 940      45.610  41.430  27.850  1.00  0.00           H
ATOM   4612  HG2 ARG A 940      44.490  42.380  28.850  1.00  0.00           H
ATOM   4613  CD  ARG A 940      45.680  43.640  27.440  1.00  0.00           C
ATOM   4614  HD1 ARG A 940      44.860  44.390  27.440  1.00  0.00           H
ATOM   4615  HD2 ARG A 940      46.180  43.570  26.450  1.00  0.00           H
ATOM   4616  NE  ARG A 940      46.540  43.920  28.610  1.00  0.00           N
ATOM   4617  HE  ARG A 940      46.740  43.170  29.250  1.00  0.00           H
ATOM   4618  CZ  ARG A 940      47.260  44.990  28.700  1.00  0.00           C
ATOM   4619  NH1 ARG A 940      48.100  45.150  29.650  1.00  0.00           N
ATOM   4620 HH11 ARG A 940      47.980  44.610  30.490  1.00  0.00           H
ATOM   4621 HH12 ARG A 940      48.640  45.980  29.740  1.00  0.00           H
ATOM   4622  NH2 ARG A 940      47.260  45.900  27.710  1.00  0.00           N
ATOM   4623 HH21 ARG A 940      46.700  45.700  26.920  1.00  0.00           H
ATOM   4624 HH22 ARG A 940      47.770  46.760  27.770  1.00  0.00           H
ATOM   4625  C   ARG A 940      41.610  42.390  25.730  1.00  0.00           C
ATOM   4626  O   ARG A 940      40.920  41.370  25.830  1.00  0.00           O
ATOM   4627  N   LYS A 941      41.760  43.080  24.560  1.00  0.00           N
ATOM   4628  HN  LYS A 941      42.260  43.940  24.470  1.00  0.00           H
ATOM   4629  CA  LYS A 941      40.900  42.750  23.420  1.00  0.00           C
ATOM   4630  HA  LYS A 941      39.960  42.320  23.730  1.00  0.00           H
ATOM   4631  CB  LYS A 941      40.580  43.950  22.430  1.00  0.00           C
ATOM   4632  HB1 LYS A 941      40.230  43.680  21.410  1.00  0.00           H
ATOM   4633  HB2 LYS A 941      41.530  44.500  22.260  1.00  0.00           H
ATOM   4634  CG  LYS A 941      39.610  44.960  23.110  1.00  0.00           C
ATOM   4635  HG1 LYS A 941      39.420  45.830  22.460  1.00  0.00           H
ATOM   4636  HG2 LYS A 941      40.160  45.210  24.050  1.00  0.00           H
ATOM   4637  CD  LYS A 941      38.200  44.470  23.460  1.00  0.00           C
ATOM   4638  HD1 LYS A 941      37.590  45.170  24.070  1.00  0.00           H
ATOM   4639  HD2 LYS A 941      38.280  43.540  24.060  1.00  0.00           H
ATOM   4640  CE  LYS A 941      37.460  43.990  22.150  1.00  0.00           C
ATOM   4641  HE1 LYS A 941      37.760  42.990  21.790  1.00  0.00           H
ATOM   4642  HE2 LYS A 941      37.740  44.730  21.370  1.00  0.00           H
ATOM   4643  NZ  LYS A 941      35.990  44.000  22.440  1.00  0.00           N
ATOM   4644  HZ1 LYS A 941      35.810  44.980  22.710  1.00  0.00           H
ATOM   4645  HZ2 LYS A 941      35.790  43.480  23.320  1.00  0.00           H
ATOM   4646  HZ3 LYS A 941      35.510  43.670  21.580  1.00  0.00           H
ATOM   4647  C   LYS A 941      41.740  41.710  22.570  1.00  0.00           C
ATOM   4648  O   LYS A 941      41.250  40.740  22.020  1.00  0.00           O
ATOM   4649  N   GLU A 942      43.050  41.830  22.540  1.00  0.00           N
ATOM   4650  HN  GLU A 942      43.540  42.630  22.890  1.00  0.00           H
ATOM   4651  CA  GLU A 942      43.980  40.970  21.860  1.00  0.00           C
ATOM   4652  HA  GLU A 942      43.670  41.160  20.830  1.00  0.00           H
ATOM   4653  CB  GLU A 942      45.480  41.490  22.060  1.00  0.00           C
ATOM   4654  HB1 GLU A 942      46.150  40.880  21.430  1.00  0.00           H
ATOM   4655  HB2 GLU A 942      45.780  41.240  23.100  1.00  0.00           H
ATOM   4656  CG  GLU A 942      45.750  42.900  21.550  1.00  0.00           C
ATOM   4657  HG1 GLU A 942      45.020  43.190  20.760  1.00  0.00           H
ATOM   4658  HG2 GLU A 942      46.690  42.920  20.930  1.00  0.00           H
ATOM   4659  CD  GLU A 942      45.870  43.870  22.770  1.00  0.00           C
ATOM   4660  OE1 GLU A 942      46.720  44.730  22.890  1.00  0.00           O
ATOM   4661  OE2 GLU A 942      44.840  43.840  23.550  1.00  0.00           O
ATOM   4662  C   GLU A 942      43.910  39.450  22.260  1.00  0.00           C
ATOM   4663  O   GLU A 942      44.250  38.560  21.530  1.00  0.00           O
ATOM   4664  N   HSD A 943      43.390  39.180  23.470  1.00  0.00           N
ATOM   4665  HN  HSD A 943      43.190  39.960  24.050  1.00  0.00           H
ATOM   4666  CA  HSD A 943      43.140  37.860  23.840  1.00  0.00           C
ATOM   4667  HA  HSD A 943      42.780  37.270  23.020  1.00  0.00           H
ATOM   4668  CB  HSD A 943      44.380  37.130  24.410  1.00  0.00           C
ATOM   4669  HB1 HSD A 943      45.080  36.800  23.600  1.00  0.00           H
ATOM   4670  HB2 HSD A 943      44.070  36.200  24.950  1.00  0.00           H
ATOM   4671  ND1 HSD A 943      44.690  38.370  26.530  1.00  0.00           N
ATOM   4672  HD1 HSD A 943      43.720  38.330  26.760  1.00  0.00           H
ATOM   4673  CG  HSD A 943      45.200  37.930  25.350  1.00  0.00           C
ATOM   4674  CE1 HSD A 943      45.610  38.870  27.330  1.00  0.00           C
ATOM   4675  HE1 HSD A 943      45.510  39.200  28.360  1.00  0.00           H
ATOM   4676  NE2 HSD A 943      46.710  38.930  26.650  1.00  0.00           N
ATOM   4677  CD2 HSD A 943      46.470  38.380  25.370  1.00  0.00           C
ATOM   4678  HD2 HSD A 943      47.310  38.310  24.700  1.00  0.00           H
ATOM   4679  C   HSD A 943      41.920  37.740  24.770  1.00  0.00           C
ATOM   4680  O   HSD A 943      41.840  38.410  25.820  1.00  0.00           O
ATOM   4681  N   LYS A 944      40.870  37.030  24.340  1.00  0.00           N
ATOM   4682  HN  LYS A 944      40.810  36.620  23.430  1.00  0.00           H
ATOM   4683  CA  LYS A 944      39.600  36.830  25.090  1.00  0.00           C
ATOM   4684  HA  LYS A 944      39.330  37.820  25.430  1.00  0.00           H
ATOM   4685  CB  LYS A 944      38.570  36.090  24.280  1.00  0.00           C
ATOM   4686  HB1 LYS A 944      37.740  35.720  24.930  1.00  0.00           H
ATOM   4687  HB2 LYS A 944      39.000  35.100  24.000  1.00  0.00           H
ATOM   4688  CG  LYS A 944      38.180  36.740  22.900  1.00  0.00           C
ATOM   4689  HG1 LYS A 944      37.570  36.050  22.280  1.00  0.00           H
ATOM   4690  HG2 LYS A 944      39.080  36.830  22.270  1.00  0.00           H
ATOM   4691  CD  LYS A 944      37.440  38.100  23.020  1.00  0.00           C
ATOM   4692  HD1 LYS A 944      37.280  38.490  22.000  1.00  0.00           H
ATOM   4693  HD2 LYS A 944      38.240  38.650  23.560  1.00  0.00           H
ATOM   4694  CE  LYS A 944      36.170  38.070  23.920  1.00  0.00           C
ATOM   4695  HE1 LYS A 944      36.400  37.730  24.950  1.00  0.00           H
ATOM   4696  HE2 LYS A 944      35.430  37.510  23.300  1.00  0.00           H
ATOM   4697  NZ  LYS A 944      35.690  39.470  24.180  1.00  0.00           N
ATOM   4698  HZ1 LYS A 944      36.110  39.730  25.100  1.00  0.00           H
ATOM   4699  HZ2 LYS A 944      34.670  39.320  24.350  1.00  0.00           H
ATOM   4700  HZ3 LYS A 944      35.880  40.100  23.390  1.00  0.00           H
ATOM   4701  C   LYS A 944      39.840  36.000  26.370  1.00  0.00           C
ATOM   4702  O   LYS A 944      40.650  35.070  26.400  1.00  0.00           O
ATOM   4703  N   LEU A 945      39.100  36.280  27.500  1.00  0.00           N
ATOM   4704  HN  LEU A 945      38.440  37.010  27.560  1.00  0.00           H
ATOM   4705  CA  LEU A 945      39.240  35.510  28.740  1.00  0.00           C
ATOM   4706  HA  LEU A 945      40.300  35.480  28.950  1.00  0.00           H
ATOM   4707  CB  LEU A 945      38.490  36.110  29.890  1.00  0.00           C
ATOM   4708  HB1 LEU A 945      38.560  35.530  30.840  1.00  0.00           H
ATOM   4709  HB2 LEU A 945      37.380  36.170  29.820  1.00  0.00           H
ATOM   4710  CG  LEU A 945      38.890  37.550  30.300  1.00  0.00           C
ATOM   4711  HG  LEU A 945      38.960  38.210  29.400  1.00  0.00           H
ATOM   4712  CD1 LEU A 945      37.730  38.130  31.210  1.00  0.00           C
ATOM   4713 HD11 LEU A 945      37.830  39.240  31.280  1.00  0.00           H
ATOM   4714 HD12 LEU A 945      37.720  37.700  32.230  1.00  0.00           H
ATOM   4715 HD13 LEU A 945      36.720  37.990  30.770  1.00  0.00           H
ATOM   4716  CD2 LEU A 945      40.170  37.560  31.170  1.00  0.00           C
ATOM   4717 HD21 LEU A 945      40.090  36.900  32.060  1.00  0.00           H
ATOM   4718 HD22 LEU A 945      40.430  38.560  31.590  1.00  0.00           H
ATOM   4719 HD23 LEU A 945      40.980  37.140  30.540  1.00  0.00           H
ATOM   4720  C   LEU A 945      38.960  33.990  28.640  1.00  0.00           C
ATOM   4721  O   LEU A 945      37.770  33.610  28.440  1.00  0.00           O
ATOM   4722  N   LYS A 946      39.930  33.030  28.780  1.00  0.00           N
ATOM   4723  HN  LYS A 946      40.850  33.250  29.100  1.00  0.00           H
ATOM   4724  CA  LYS A 946      39.760  31.610  28.590  1.00  0.00           C
ATOM   4725  HA  LYS A 946      39.100  31.570  27.730  1.00  0.00           H
ATOM   4726  CB  LYS A 946      41.130  30.860  28.390  1.00  0.00           C
ATOM   4727  HB1 LYS A 946      40.980  29.760  28.540  1.00  0.00           H
ATOM   4728  HB2 LYS A 946      41.830  31.260  29.150  1.00  0.00           H
ATOM   4729  CG  LYS A 946      41.670  31.020  26.960  1.00  0.00           C
ATOM   4730  HG1 LYS A 946      41.700  32.090  26.690  1.00  0.00           H
ATOM   4731  HG2 LYS A 946      40.960  30.590  26.230  1.00  0.00           H
ATOM   4732  CD  LYS A 946      43.130  30.410  26.730  1.00  0.00           C
ATOM   4733  HD1 LYS A 946      43.000  29.360  27.080  1.00  0.00           H
ATOM   4734  HD2 LYS A 946      43.930  30.850  27.370  1.00  0.00           H
ATOM   4735  CE  LYS A 946      43.480  30.430  25.170  1.00  0.00           C
ATOM   4736  HE1 LYS A 946      42.650  29.960  24.590  1.00  0.00           H
ATOM   4737  HE2 LYS A 946      44.430  29.860  24.990  1.00  0.00           H
ATOM   4738  NZ  LYS A 946      43.620  31.840  24.690  1.00  0.00           N
ATOM   4739  HZ1 LYS A 946      44.290  32.300  25.350  1.00  0.00           H
ATOM   4740  HZ2 LYS A 946      42.670  32.250  24.720  1.00  0.00           H
ATOM   4741  HZ3 LYS A 946      44.010  31.930  23.730  1.00  0.00           H
ATOM   4742  C   LYS A 946      38.920  30.910  29.640  1.00  0.00           C
ATOM   4743  O   LYS A 946      38.130  29.950  29.380  1.00  0.00           O
ATOM   4744  N   LYS A 947      39.040  31.440  30.870  1.00  0.00           N
ATOM   4745  HN  LYS A 947      39.720  32.110  31.140  1.00  0.00           H
ATOM   4746  CA  LYS A 947      37.980  31.290  31.870  1.00  0.00           C
ATOM   4747  HA  LYS A 947      37.190  30.650  31.510  1.00  0.00           H
ATOM   4748  CB  LYS A 947      38.510  30.620  33.200  1.00  0.00           C
ATOM   4749  HB1 LYS A 947      37.620  30.530  33.850  1.00  0.00           H
ATOM   4750  HB2 LYS A 947      39.260  31.210  33.780  1.00  0.00           H
ATOM   4751  CG  LYS A 947      39.140  29.260  33.060  1.00  0.00           C
ATOM   4752  HG1 LYS A 947      39.580  28.980  34.030  1.00  0.00           H
ATOM   4753  HG2 LYS A 947      39.890  29.420  32.250  1.00  0.00           H
ATOM   4754  CD  LYS A 947      38.130  28.200  32.600  1.00  0.00           C
ATOM   4755  HD1 LYS A 947      37.450  28.680  31.870  1.00  0.00           H
ATOM   4756  HD2 LYS A 947      37.610  28.030  33.560  1.00  0.00           H
ATOM   4757  CE  LYS A 947      38.760  26.850  32.050  1.00  0.00           C
ATOM   4758  HE1 LYS A 947      39.270  27.060  31.090  1.00  0.00           H
ATOM   4759  HE2 LYS A 947      38.050  26.010  31.870  1.00  0.00           H
ATOM   4760  NZ  LYS A 947      39.790  26.370  32.990  1.00  0.00           N
ATOM   4761  HZ1 LYS A 947      39.470  26.200  33.970  1.00  0.00           H
ATOM   4762  HZ2 LYS A 947      40.470  27.160  32.960  1.00  0.00           H
ATOM   4763  HZ3 LYS A 947      40.210  25.480  32.660  1.00  0.00           H
ATOM   4764  C   LYS A 947      37.230  32.570  32.130  1.00  0.00           C
ATOM   4765  O   LYS A 947      36.150  32.820  31.650  1.00  0.00           O
ATOM   4766  N   GLY A 948      37.850  33.510  32.930  1.00  0.00           N
ATOM   4767  HN  GLY A 948      38.810  33.320  33.140  1.00  0.00           H
ATOM   4768  CA  GLY A 948      37.250  34.710  33.380  1.00  0.00           C
ATOM   4769  HA1 GLY A 948      36.830  35.250  32.550  1.00  0.00           H
ATOM   4770  HA2 GLY A 948      37.990  35.260  33.920  1.00  0.00           H
ATOM   4771  C   GLY A 948      36.050  34.550  34.330  1.00  0.00           C
ATOM   4772  O   GLY A 948      35.890  33.470  34.930  1.00  0.00           O
ATOM   4773  N   ALA A 949      35.270  35.640  34.460  1.00  0.00           N
ATOM   4774  HN  ALA A 949      35.520  36.390  33.850  1.00  0.00           H
ATOM   4775  CA  ALA A 949      33.980  35.760  35.190  1.00  0.00           C
ATOM   4776  HA  ALA A 949      33.450  34.830  35.030  1.00  0.00           H
ATOM   4777  CB  ALA A 949      34.260  35.860  36.730  1.00  0.00           C
ATOM   4778  HB1 ALA A 949      33.330  35.740  37.320  1.00  0.00           H
ATOM   4779  HB2 ALA A 949      34.710  36.850  36.960  1.00  0.00           H
ATOM   4780  HB3 ALA A 949      35.000  35.070  36.980  1.00  0.00           H
ATOM   4781  C   ALA A 949      33.230  36.940  34.620  1.00  0.00           C
ATOM   4782  O   ALA A 949      33.800  37.830  33.970  1.00  0.00           O
ATOM   4783  N   GLY A 950      31.870  37.020  34.840  1.00  0.00           N
ATOM   4784  HN  GLY A 950      31.470  36.290  35.390  1.00  0.00           H
ATOM   4785  CA  GLY A 950      31.060  38.210  34.510  1.00  0.00           C
ATOM   4786  HA1 GLY A 950      30.060  37.990  34.830  1.00  0.00           H
ATOM   4787  HA2 GLY A 950      31.060  38.520  33.480  1.00  0.00           H
ATOM   4788  C   GLY A 950      31.530  39.460  35.230  1.00  0.00           C
ATOM   4789  O   GLY A 950      32.300  39.400  36.160  1.00  0.00           O
ATOM   4790  N   TYR A 951      30.990  40.650  34.790  1.00  0.00           N
ATOM   4791  HN  TYR A 951      30.310  40.620  34.050  1.00  0.00           H
ATOM   4792  CA  TYR A 951      31.520  41.950  34.990  1.00  0.00           C
ATOM   4793  HA  TYR A 951      32.510  41.930  34.590  1.00  0.00           H
ATOM   4794  CB  TYR A 951      30.830  42.910  34.070  1.00  0.00           C
ATOM   4795  HB1 TYR A 951      29.750  42.950  34.340  1.00  0.00           H
ATOM   4796  HB2 TYR A 951      30.870  42.580  33.010  1.00  0.00           H
ATOM   4797  CG  TYR A 951      31.280  44.350  34.120  1.00  0.00           C
ATOM   4798  CD1 TYR A 951      30.650  45.290  34.930  1.00  0.00           C
ATOM   4799  HD1 TYR A 951      29.780  45.120  35.550  1.00  0.00           H
ATOM   4800  CE1 TYR A 951      31.160  46.600  35.100  1.00  0.00           C
ATOM   4801  HE1 TYR A 951      30.780  47.270  35.850  1.00  0.00           H
ATOM   4802  CZ  TYR A 951      32.300  46.950  34.400  1.00  0.00           C
ATOM   4803  OH  TYR A 951      32.770  48.300  34.600  1.00  0.00           O
ATOM   4804  HH  TYR A 951      33.590  48.350  34.090  1.00  0.00           H
ATOM   4805  CD2 TYR A 951      32.300  44.790  33.390  1.00  0.00           C
ATOM   4806  HD2 TYR A 951      32.770  44.060  32.740  1.00  0.00           H
ATOM   4807  CE2 TYR A 951      32.870  46.020  33.520  1.00  0.00           C
ATOM   4808  HE2 TYR A 951      33.810  46.190  33.000  1.00  0.00           H
ATOM   4809  C   TYR A 951      31.760  42.440  36.400  1.00  0.00           C
ATOM   4810  O   TYR A 951      32.760  43.070  36.710  1.00  0.00           O
ATOM   4811  N   HSD A 952      30.770  42.180  37.300  1.00  0.00           N
ATOM   4812  HN  HSD A 952      30.010  41.580  37.070  1.00  0.00           H
ATOM   4813  CA  HSD A 952      30.800  42.690  38.670  1.00  0.00           C
ATOM   4814  HA  HSD A 952      31.720  43.220  38.870  1.00  0.00           H
ATOM   4815  CB  HSD A 952      29.570  43.570  38.940  1.00  0.00           C
ATOM   4816  HB1 HSD A 952      29.600  44.410  38.200  1.00  0.00           H
ATOM   4817  HB2 HSD A 952      29.590  44.060  39.940  1.00  0.00           H
ATOM   4818  ND1 HSD A 952      27.190  43.460  38.020  1.00  0.00           N
ATOM   4819  HD1 HSD A 952      27.280  44.340  37.550  1.00  0.00           H
ATOM   4820  CG  HSD A 952      28.200  42.890  38.700  1.00  0.00           C
ATOM   4821  CE1 HSD A 952      26.100  42.680  38.050  1.00  0.00           C
ATOM   4822  HE1 HSD A 952      25.090  42.750  37.650  1.00  0.00           H
ATOM   4823  NE2 HSD A 952      26.380  41.540  38.690  1.00  0.00           N
ATOM   4824  CD2 HSD A 952      27.730  41.640  39.090  1.00  0.00           C
ATOM   4825  HD2 HSD A 952      28.200  40.810  39.590  1.00  0.00           H
ATOM   4826  C   HSD A 952      30.870  41.680  39.720  1.00  0.00           C
ATOM   4827  O   HSD A 952      30.880  42.050  40.930  1.00  0.00           O
ATOM   4828  N   LEU A 953      30.960  40.320  39.460  1.00  0.00           N
ATOM   4829  HN  LEU A 953      30.930  40.090  38.480  1.00  0.00           H
ATOM   4830  CA  LEU A 953      31.010  39.210  40.450  1.00  0.00           C
ATOM   4831  HA  LEU A 953      30.240  39.270  41.200  1.00  0.00           H
ATOM   4832  CB  LEU A 953      31.130  37.840  39.780  1.00  0.00           C
ATOM   4833  HB1 LEU A 953      31.320  37.050  40.540  1.00  0.00           H
ATOM   4834  HB2 LEU A 953      32.030  37.840  39.120  1.00  0.00           H
ATOM   4835  CG  LEU A 953      29.930  37.360  38.920  1.00  0.00           C
ATOM   4836  HG  LEU A 953      29.830  37.960  38.000  1.00  0.00           H
ATOM   4837  CD1 LEU A 953      30.120  35.840  38.480  1.00  0.00           C
ATOM   4838 HD11 LEU A 953      29.400  35.530  37.710  1.00  0.00           H
ATOM   4839 HD12 LEU A 953      29.960  35.180  39.350  1.00  0.00           H
ATOM   4840 HD13 LEU A 953      31.130  35.610  38.070  1.00  0.00           H
ATOM   4841  CD2 LEU A 953      28.630  37.380  39.800  1.00  0.00           C
ATOM   4842 HD21 LEU A 953      28.440  38.440  40.110  1.00  0.00           H
ATOM   4843 HD22 LEU A 953      28.820  36.790  40.720  1.00  0.00           H
ATOM   4844 HD23 LEU A 953      27.800  36.930  39.210  1.00  0.00           H
ATOM   4845  C   LEU A 953      32.220  39.340  41.360  1.00  0.00           C
ATOM   4846  O   LEU A 953      32.100  38.980  42.550  1.00  0.00           O
ATOM   4847  N   ASP A 954      33.360  39.810  40.920  1.00  0.00           N
ATOM   4848  HN  ASP A 954      33.480  39.950  39.930  1.00  0.00           H
ATOM   4849  CA  ASP A 954      34.530  40.160  41.660  1.00  0.00           C
ATOM   4850  HA  ASP A 954      34.960  39.320  42.180  1.00  0.00           H
ATOM   4851  CB  ASP A 954      35.610  40.710  40.710  1.00  0.00           C
ATOM   4852  HB1 ASP A 954      35.800  39.950  39.940  1.00  0.00           H
ATOM   4853  HB2 ASP A 954      36.490  40.900  41.380  1.00  0.00           H
ATOM   4854  CG  ASP A 954      35.280  42.010  39.940  1.00  0.00           C
ATOM   4855  OD1 ASP A 954      34.330  42.240  39.200  1.00  0.00           O
ATOM   4856  OD2 ASP A 954      36.020  43.060  40.460  1.00  0.00           O
ATOM   4857  HD2 ASP A 954      35.740  43.820  39.930  1.00  0.00           H
ATOM   4858  C   ASP A 954      34.200  41.220  42.720  1.00  0.00           C
ATOM   4859  O   ASP A 954      34.690  41.140  43.820  1.00  0.00           O
ATOM   4860  N   LEU A 955      33.450  42.310  42.270  1.00  0.00           N
ATOM   4861  HN  LEU A 955      33.240  42.300  41.300  1.00  0.00           H
ATOM   4862  CA  LEU A 955      32.910  43.400  43.050  1.00  0.00           C
ATOM   4863  HA  LEU A 955      33.690  43.800  43.680  1.00  0.00           H
ATOM   4864  CB  LEU A 955      32.320  44.500  42.190  1.00  0.00           C
ATOM   4865  HB1 LEU A 955      31.680  44.180  41.350  1.00  0.00           H
ATOM   4866  HB2 LEU A 955      33.140  44.880  41.550  1.00  0.00           H
ATOM   4867  CG  LEU A 955      31.730  45.650  42.970  1.00  0.00           C
ATOM   4868  HG  LEU A 955      30.940  45.390  43.700  1.00  0.00           H
ATOM   4869  CD1 LEU A 955      32.860  46.350  43.800  1.00  0.00           C
ATOM   4870 HD11 LEU A 955      32.400  47.130  44.450  1.00  0.00           H
ATOM   4871 HD12 LEU A 955      33.490  46.830  43.020  1.00  0.00           H
ATOM   4872 HD13 LEU A 955      33.370  45.640  44.480  1.00  0.00           H
ATOM   4873  CD2 LEU A 955      31.020  46.700  42.070  1.00  0.00           C
ATOM   4874 HD21 LEU A 955      30.270  46.220  41.420  1.00  0.00           H
ATOM   4875 HD22 LEU A 955      31.770  47.150  41.380  1.00  0.00           H
ATOM   4876 HD23 LEU A 955      30.560  47.470  42.720  1.00  0.00           H
ATOM   4877  C   LEU A 955      31.930  42.780  44.000  1.00  0.00           C
ATOM   4878  O   LEU A 955      31.940  42.990  45.230  1.00  0.00           O
ATOM   4879  N   LEU A 956      31.070  41.850  43.570  1.00  0.00           N
ATOM   4880  HN  LEU A 956      30.990  41.530  42.630  1.00  0.00           H
ATOM   4881  CA  LEU A 956      30.040  41.290  44.510  1.00  0.00           C
ATOM   4882  HA  LEU A 956      29.550  42.120  45.000  1.00  0.00           H
ATOM   4883  CB  LEU A 956      28.920  40.510  43.740  1.00  0.00           C
ATOM   4884  HB1 LEU A 956      29.450  39.680  43.210  1.00  0.00           H
ATOM   4885  HB2 LEU A 956      28.400  41.110  42.970  1.00  0.00           H
ATOM   4886  CG  LEU A 956      27.910  39.800  44.610  1.00  0.00           C
ATOM   4887  HG  LEU A 956      28.440  39.190  45.380  1.00  0.00           H
ATOM   4888  CD1 LEU A 956      26.910  40.770  45.230  1.00  0.00           C
ATOM   4889 HD11 LEU A 956      26.100  40.220  45.760  1.00  0.00           H
ATOM   4890 HD12 LEU A 956      26.490  41.510  44.520  1.00  0.00           H
ATOM   4891 HD13 LEU A 956      27.480  41.360  45.970  1.00  0.00           H
ATOM   4892  CD2 LEU A 956      27.130  38.730  43.760  1.00  0.00           C
ATOM   4893 HD21 LEU A 956      27.770  38.070  43.130  1.00  0.00           H
ATOM   4894 HD22 LEU A 956      26.400  39.130  43.020  1.00  0.00           H
ATOM   4895 HD23 LEU A 956      26.560  38.060  44.440  1.00  0.00           H
ATOM   4896  C   LEU A 956      30.630  40.540  45.640  1.00  0.00           C
ATOM   4897  O   LEU A 956      30.240  40.670  46.790  1.00  0.00           O
ATOM   4898  N   MET A 957      31.490  39.590  45.310  1.00  0.00           N
ATOM   4899  HN  MET A 957      31.750  39.510  44.350  1.00  0.00           H
ATOM   4900  CA  MET A 957      32.200  38.710  46.200  1.00  0.00           C
ATOM   4901  HA  MET A 957      31.470  38.150  46.770  1.00  0.00           H
ATOM   4902  CB  MET A 957      33.040  37.600  45.550  1.00  0.00           C
ATOM   4903  HB1 MET A 957      33.580  37.000  46.310  1.00  0.00           H
ATOM   4904  HB2 MET A 957      33.800  37.890  44.790  1.00  0.00           H
ATOM   4905  CG  MET A 957      32.150  36.560  44.890  1.00  0.00           C
ATOM   4906  HG1 MET A 957      31.340  36.980  44.260  1.00  0.00           H
ATOM   4907  HG2 MET A 957      31.630  36.090  45.740  1.00  0.00           H
ATOM   4908  SD  MET A 957      32.980  35.440  43.810  1.00  0.00           S
ATOM   4909  CE  MET A 957      31.510  34.790  42.930  1.00  0.00           C
ATOM   4910  HE1 MET A 957      30.740  35.570  42.730  1.00  0.00           H
ATOM   4911  HE2 MET A 957      30.950  34.000  43.470  1.00  0.00           H
ATOM   4912  HE3 MET A 957      31.860  34.410  41.940  1.00  0.00           H
ATOM   4913  C   MET A 957      33.070  39.440  47.190  1.00  0.00           C
ATOM   4914  O   MET A 957      33.080  39.080  48.390  1.00  0.00           O
ATOM   4915  N   VAL A 958      33.820  40.510  46.830  1.00  0.00           N
ATOM   4916  HN  VAL A 958      33.810  40.840  45.890  1.00  0.00           H
ATOM   4917  CA  VAL A 958      34.600  41.330  47.740  1.00  0.00           C
ATOM   4918  HA  VAL A 958      35.200  40.680  48.370  1.00  0.00           H
ATOM   4919  CB  VAL A 958      35.650  42.260  47.150  1.00  0.00           C
ATOM   4920  HB  VAL A 958      35.260  42.970  46.380  1.00  0.00           H
ATOM   4921  CG1 VAL A 958      36.450  43.140  48.190  1.00  0.00           C
ATOM   4922 HG11 VAL A 958      37.250  43.780  47.750  1.00  0.00           H
ATOM   4923 HG12 VAL A 958      36.920  42.460  48.930  1.00  0.00           H
ATOM   4924 HG13 VAL A 958      35.790  43.810  48.790  1.00  0.00           H
ATOM   4925  CG2 VAL A 958      36.680  41.310  46.470  1.00  0.00           C
ATOM   4926 HG21 VAL A 958      36.300  41.070  45.440  1.00  0.00           H
ATOM   4927 HG22 VAL A 958      36.900  40.460  47.150  1.00  0.00           H
ATOM   4928 HG23 VAL A 958      37.650  41.820  46.250  1.00  0.00           H
ATOM   4929  C   VAL A 958      33.740  42.060  48.740  1.00  0.00           C
ATOM   4930  O   VAL A 958      33.980  42.060  49.950  1.00  0.00           O
ATOM   4931  N   GLY A 959      32.620  42.630  48.240  1.00  0.00           N
ATOM   4932  HN  GLY A 959      32.600  42.790  47.260  1.00  0.00           H
ATOM   4933  CA  GLY A 959      31.600  43.220  49.050  1.00  0.00           C
ATOM   4934  HA1 GLY A 959      30.850  43.420  48.290  1.00  0.00           H
ATOM   4935  HA2 GLY A 959      32.010  44.050  49.610  1.00  0.00           H
ATOM   4936  C   GLY A 959      31.020  42.200  50.050  1.00  0.00           C
ATOM   4937  O   GLY A 959      30.990  42.490  51.240  1.00  0.00           O
ATOM   4938  N   VAL A 960      30.600  40.990  49.610  1.00  0.00           N
ATOM   4939  HN  VAL A 960      30.510  40.800  48.640  1.00  0.00           H
ATOM   4940  CA  VAL A 960      30.130  40.000  50.550  1.00  0.00           C
ATOM   4941  HA  VAL A 960      29.320  40.480  51.070  1.00  0.00           H
ATOM   4942  CB  VAL A 960      29.480  38.840  49.840  1.00  0.00           C
ATOM   4943  HB  VAL A 960      30.190  38.530  49.030  1.00  0.00           H
ATOM   4944  CG1 VAL A 960      29.220  37.640  50.820  1.00  0.00           C
ATOM   4945 HG11 VAL A 960      28.620  36.890  50.280  1.00  0.00           H
ATOM   4946 HG12 VAL A 960      28.500  37.920  51.610  1.00  0.00           H
ATOM   4947 HG13 VAL A 960      30.160  37.260  51.250  1.00  0.00           H
ATOM   4948  CG2 VAL A 960      28.250  39.410  49.140  1.00  0.00           C
ATOM   4949 HG21 VAL A 960      28.550  40.280  48.530  1.00  0.00           H
ATOM   4950 HG22 VAL A 960      27.310  39.640  49.690  1.00  0.00           H
ATOM   4951 HG23 VAL A 960      27.960  38.600  48.430  1.00  0.00           H
ATOM   4952  C   VAL A 960      31.140  39.610  51.630  1.00  0.00           C
ATOM   4953  O   VAL A 960      30.830  39.630  52.830  1.00  0.00           O
ATOM   4954  N   MET A 961      32.360  39.370  51.210  1.00  0.00           N
ATOM   4955  HN  MET A 961      32.680  39.500  50.270  1.00  0.00           H
ATOM   4956  CA  MET A 961      33.460  38.830  52.000  1.00  0.00           C
ATOM   4957  HA  MET A 961      33.120  38.000  52.610  1.00  0.00           H
ATOM   4958  CB  MET A 961      34.450  38.150  51.030  1.00  0.00           C
ATOM   4959  HB1 MET A 961      35.420  37.910  51.510  1.00  0.00           H
ATOM   4960  HB2 MET A 961      34.700  38.740  50.120  1.00  0.00           H
ATOM   4961  CG  MET A 961      33.910  36.790  50.540  1.00  0.00           C
ATOM   4962  HG1 MET A 961      34.560  36.210  49.850  1.00  0.00           H
ATOM   4963  HG2 MET A 961      33.050  37.110  49.900  1.00  0.00           H
ATOM   4964  SD  MET A 961      33.270  35.510  51.750  1.00  0.00           S
ATOM   4965  CE  MET A 961      34.820  35.380  52.530  1.00  0.00           C
ATOM   4966  HE1 MET A 961      34.980  34.410  53.050  1.00  0.00           H
ATOM   4967  HE2 MET A 961      35.040  36.190  53.250  1.00  0.00           H
ATOM   4968  HE3 MET A 961      35.640  35.330  51.760  1.00  0.00           H
ATOM   4969  C   MET A 961      34.000  39.860  53.100  1.00  0.00           C
ATOM   4970  O   MET A 961      34.420  39.490  54.190  1.00  0.00           O
ATOM   4971  N   LEU A 962      33.980  41.120  52.780  1.00  0.00           N
ATOM   4972  HN  LEU A 962      33.670  41.320  51.850  1.00  0.00           H
ATOM   4973  CA  LEU A 962      34.040  42.310  53.600  1.00  0.00           C
ATOM   4974  HA  LEU A 962      35.020  42.430  54.020  1.00  0.00           H
ATOM   4975  CB  LEU A 962      33.800  43.560  52.740  1.00  0.00           C
ATOM   4976  HB1 LEU A 962      32.760  43.600  52.350  1.00  0.00           H
ATOM   4977  HB2 LEU A 962      34.460  43.440  51.860  1.00  0.00           H
ATOM   4978  CG  LEU A 962      34.080  44.930  53.390  1.00  0.00           C
ATOM   4979  HG  LEU A 962      34.630  44.800  54.360  1.00  0.00           H
ATOM   4980  CD1 LEU A 962      34.870  45.870  52.480  1.00  0.00           C
ATOM   4981 HD11 LEU A 962      34.860  46.890  52.910  1.00  0.00           H
ATOM   4982 HD12 LEU A 962      34.280  45.940  51.540  1.00  0.00           H
ATOM   4983 HD13 LEU A 962      35.880  45.440  52.320  1.00  0.00           H
ATOM   4984  CD2 LEU A 962      32.750  45.620  53.920  1.00  0.00           C
ATOM   4985 HD21 LEU A 962      32.240  45.140  54.780  1.00  0.00           H
ATOM   4986 HD22 LEU A 962      32.060  45.840  53.080  1.00  0.00           H
ATOM   4987 HD23 LEU A 962      33.020  46.650  54.250  1.00  0.00           H
ATOM   4988  C   LEU A 962      33.040  42.230  54.750  1.00  0.00           C
ATOM   4989  O   LEU A 962      33.290  42.680  55.890  1.00  0.00           O
ATOM   4990  N   GLY A 963      31.800  41.730  54.490  1.00  0.00           N
ATOM   4991  HN  GLY A 963      31.600  41.450  53.550  1.00  0.00           H
ATOM   4992  CA  GLY A 963      30.660  41.520  55.480  1.00  0.00           C
ATOM   4993  HA1 GLY A 963      29.860  41.210  54.820  1.00  0.00           H
ATOM   4994  HA2 GLY A 963      30.550  42.420  56.060  1.00  0.00           H
ATOM   4995  C   GLY A 963      30.970  40.420  56.430  1.00  0.00           C
ATOM   4996  O   GLY A 963      30.760  40.640  57.610  1.00  0.00           O
ATOM   4997  N   VAL A 964      31.410  39.240  55.970  1.00  0.00           N
ATOM   4998  HN  VAL A 964      31.510  39.170  54.970  1.00  0.00           H
ATOM   4999  CA  VAL A 964      31.860  38.140  56.800  1.00  0.00           C
ATOM   5000  HA  VAL A 964      30.980  37.770  57.310  1.00  0.00           H
ATOM   5001  CB  VAL A 964      32.450  37.020  55.930  1.00  0.00           C
ATOM   5002  HB  VAL A 964      33.170  37.480  55.220  1.00  0.00           H
ATOM   5003  CG1 VAL A 964      33.330  35.990  56.750  1.00  0.00           C
ATOM   5004 HG11 VAL A 964      33.660  35.200  56.040  1.00  0.00           H
ATOM   5005 HG12 VAL A 964      32.760  35.510  57.570  1.00  0.00           H
ATOM   5006 HG13 VAL A 964      34.230  36.480  57.190  1.00  0.00           H
ATOM   5007  CG2 VAL A 964      31.370  36.230  55.080  1.00  0.00           C
ATOM   5008 HG21 VAL A 964      30.850  36.940  54.400  1.00  0.00           H
ATOM   5009 HG22 VAL A 964      30.590  35.720  55.690  1.00  0.00           H
ATOM   5010 HG23 VAL A 964      31.740  35.440  54.400  1.00  0.00           H
ATOM   5011  C   VAL A 964      32.940  38.570  57.840  1.00  0.00           C
ATOM   5012  O   VAL A 964      32.760  38.370  59.070  1.00  0.00           O
ATOM   5013  N   CYS A 965      34.000  39.210  57.310  1.00  0.00           N
ATOM   5014  HN  CYS A 965      34.060  39.420  56.330  1.00  0.00           H
ATOM   5015  CA  CYS A 965      35.150  39.830  58.050  1.00  0.00           C
ATOM   5016  HA  CYS A 965      35.680  39.030  58.520  1.00  0.00           H
ATOM   5017  CB  CYS A 965      36.070  40.550  56.980  1.00  0.00           C
ATOM   5018  HB1 CYS A 965      36.830  41.200  57.460  1.00  0.00           H
ATOM   5019  HB2 CYS A 965      35.490  41.300  56.400  1.00  0.00           H
ATOM   5020  SG  CYS A 965      37.050  39.420  55.860  1.00  0.00           S
ATOM   5021  HG1 CYS A 965      36.230  39.510  54.820  1.00  0.00           H
ATOM   5022  C   CYS A 965      34.760  40.860  59.030  1.00  0.00           C
ATOM   5023  O   CYS A 965      35.420  41.000  60.060  1.00  0.00           O
ATOM   5024  N   SER A 966      33.730  41.660  58.770  1.00  0.00           N
ATOM   5025  HN  SER A 966      33.270  41.560  57.880  1.00  0.00           H
ATOM   5026  CA  SER A 966      33.220  42.690  59.670  1.00  0.00           C
ATOM   5027  HA  SER A 966      34.000  43.360  60.010  1.00  0.00           H
ATOM   5028  CB  SER A 966      32.250  43.640  58.940  1.00  0.00           C
ATOM   5029  HB1 SER A 966      31.680  44.270  59.670  1.00  0.00           H
ATOM   5030  HB2 SER A 966      31.400  43.170  58.390  1.00  0.00           H
ATOM   5031  OG  SER A 966      33.040  44.430  58.040  1.00  0.00           O
ATOM   5032  HG1 SER A 966      33.260  43.910  57.270  1.00  0.00           H
ATOM   5033  C   SER A 966      32.570  42.130  60.920  1.00  0.00           C
ATOM   5034  O   SER A 966      32.580  42.780  61.920  1.00  0.00           O
ATOM   5035  N   VAL A 967      32.030  40.870  60.850  1.00  0.00           N
ATOM   5036  HN  VAL A 967      32.170  40.380  59.990  1.00  0.00           H
ATOM   5037  CA  VAL A 967      31.540  40.180  61.980  1.00  0.00           C
ATOM   5038  HA  VAL A 967      31.060  40.830  62.700  1.00  0.00           H
ATOM   5039  CB  VAL A 967      30.430  39.250  61.470  1.00  0.00           C
ATOM   5040  HB  VAL A 967      30.800  38.630  60.620  1.00  0.00           H
ATOM   5041  CG1 VAL A 967      29.880  38.360  62.590  1.00  0.00           C
ATOM   5042 HG11 VAL A 967      30.480  37.420  62.660  1.00  0.00           H
ATOM   5043 HG12 VAL A 967      28.800  38.150  62.390  1.00  0.00           H
ATOM   5044 HG13 VAL A 967      29.900  38.890  63.560  1.00  0.00           H
ATOM   5045  CG2 VAL A 967      29.330  40.090  60.840  1.00  0.00           C
ATOM   5046 HG21 VAL A 967      28.550  39.410  60.410  1.00  0.00           H
ATOM   5047 HG22 VAL A 967      29.590  40.720  59.960  1.00  0.00           H
ATOM   5048 HG23 VAL A 967      28.750  40.640  61.610  1.00  0.00           H
ATOM   5049  C   VAL A 967      32.680  39.420  62.630  1.00  0.00           C
ATOM   5050  O   VAL A 967      32.750  39.460  63.860  1.00  0.00           O
ATOM   5051  N   MET A 968      33.660  38.840  61.880  1.00  0.00           N
ATOM   5052  HN  MET A 968      33.420  38.720  60.910  1.00  0.00           H
ATOM   5053  CA  MET A 968      34.880  38.120  62.390  1.00  0.00           C
ATOM   5054  HA  MET A 968      34.570  37.430  63.170  1.00  0.00           H
ATOM   5055  CB  MET A 968      35.540  37.290  61.210  1.00  0.00           C
ATOM   5056  HB1 MET A 968      36.570  37.000  61.510  1.00  0.00           H
ATOM   5057  HB2 MET A 968      35.680  37.970  60.340  1.00  0.00           H
ATOM   5058  CG  MET A 968      34.770  36.130  60.690  1.00  0.00           C
ATOM   5059  HG1 MET A 968      35.280  35.850  59.740  1.00  0.00           H
ATOM   5060  HG2 MET A 968      33.780  36.450  60.290  1.00  0.00           H
[truncated: 6,873,249 more chars]
