# Supplementary material for: CryoEM and computational modeling structural insights into the pH regulator NBCn1
Source: Nat Commun. 2025 Nov 11;16:9932. doi: 10.1038/s41467-025-64868-z (PMC12606367; doi:10.1038/s41467-025-64868-z)
Supplement: Supplementary file 7 — Supplementary Data 5 [file 41467_2025_64868_MOESM7_ESM.zip › 100ns_z_restr_MD_NBCn1_2NaCO3/hNBCn1_IF/z-restr_hNBCn1_IF_2NaCO3_last_step_45.pdb]

REMARK    GENERATED BY TRJCONV
TITLE     Title t= 101000.00000 step= 50500000
REMARK    THIS IS A SIMULATION BOX
CRYST1   92.628   92.628  104.175  90.00  90.00  90.00 P 1           1
MODEL        1
ATOM      1  N   LEU A 585      20.060  27.340  39.290  1.00  0.00           N
ATOM      2  HT1 LEU A 585      19.370  28.080  39.510  1.00  0.00           H
ATOM      3  HT2 LEU A 585      19.440  26.560  38.980  1.00  0.00           H
ATOM      4  HT3 LEU A 585      20.630  27.610  38.470  1.00  0.00           H
ATOM      5  CA  LEU A 585      20.880  27.010  40.550  1.00  0.00           C
ATOM      6  HA  LEU A 585      21.560  27.840  40.700  1.00  0.00           H
ATOM      7  CB  LEU A 585      19.870  26.950  41.700  1.00  0.00           C
ATOM      8  HB1 LEU A 585      19.050  26.230  41.520  1.00  0.00           H
ATOM      9  HB2 LEU A 585      19.520  27.980  41.530  1.00  0.00           H
ATOM     10  CG  LEU A 585      20.520  26.610  43.040  1.00  0.00           C
ATOM     11  HG  LEU A 585      20.800  25.540  43.100  1.00  0.00           H
ATOM     12  CD1 LEU A 585      21.710  27.520  43.320  1.00  0.00           C
ATOM     13 HD11 LEU A 585      21.470  28.600  43.180  1.00  0.00           H
ATOM     14 HD12 LEU A 585      22.460  27.280  42.540  1.00  0.00           H
ATOM     15 HD13 LEU A 585      22.150  27.330  44.310  1.00  0.00           H
ATOM     16  CD2 LEU A 585      19.460  26.770  44.120  1.00  0.00           C
ATOM     17 HD21 LEU A 585      18.430  26.750  43.730  1.00  0.00           H
ATOM     18 HD22 LEU A 585      19.670  27.800  44.480  1.00  0.00           H
ATOM     19 HD23 LEU A 585      19.500  25.980  44.900  1.00  0.00           H
ATOM     20  C   LEU A 585      21.710  25.800  40.240  1.00  0.00           C
ATOM     21  O   LEU A 585      22.870  25.920  39.800  1.00  0.00           O
ATOM     22  N   ILE A 586      21.150  24.610  40.400  1.00  0.00           N
ATOM     23  HN  ILE A 586      20.200  24.520  40.670  1.00  0.00           H
ATOM     24  CA  ILE A 586      21.750  23.330  40.050  1.00  0.00           C
ATOM     25  HA  ILE A 586      22.750  23.320  40.430  1.00  0.00           H
ATOM     26  CB  ILE A 586      20.830  22.200  40.680  1.00  0.00           C
ATOM     27  HB  ILE A 586      19.840  22.240  40.180  1.00  0.00           H
ATOM     28  CG2 ILE A 586      21.490  20.800  40.600  1.00  0.00           C
ATOM     29 HG21 ILE A 586      20.780  19.960  40.740  1.00  0.00           H
ATOM     30 HG22 ILE A 586      22.330  20.680  41.310  1.00  0.00           H
ATOM     31 HG23 ILE A 586      21.800  20.610  39.550  1.00  0.00           H
ATOM     32  CG1 ILE A 586      20.490  22.430  42.260  1.00  0.00           C
ATOM     33 HG11 ILE A 586      19.870  23.320  42.540  1.00  0.00           H
ATOM     34 HG12 ILE A 586      21.380  22.450  42.930  1.00  0.00           H
ATOM     35  CD  ILE A 586      19.650  21.300  42.850  1.00  0.00           C
ATOM     36  HD1 ILE A 586      18.990  20.860  42.090  1.00  0.00           H
ATOM     37  HD2 ILE A 586      19.030  21.620  43.710  1.00  0.00           H
ATOM     38  HD3 ILE A 586      20.340  20.490  43.150  1.00  0.00           H
ATOM     39  C   ILE A 586      21.840  23.020  38.590  1.00  0.00           C
ATOM     40  O   ILE A 586      22.690  22.280  38.130  1.00  0.00           O
ATOM     41  N   LEU A 587      21.030  23.600  37.720  1.00  0.00           N
ATOM     42  HN  LEU A 587      20.300  24.150  38.110  1.00  0.00           H
ATOM     43  CA  LEU A 587      21.120  23.630  36.340  1.00  0.00           C
ATOM     44  HA  LEU A 587      21.170  22.620  35.970  1.00  0.00           H
ATOM     45  CB  LEU A 587      19.880  24.230  35.660  1.00  0.00           C
ATOM     46  HB1 LEU A 587      19.730  25.220  36.150  1.00  0.00           H
ATOM     47  HB2 LEU A 587      19.040  23.550  35.890  1.00  0.00           H
ATOM     48  CG  LEU A 587      19.880  24.280  34.130  1.00  0.00           C
ATOM     49  HG  LEU A 587      20.660  24.980  33.780  1.00  0.00           H
ATOM     50  CD1 LEU A 587      20.060  22.850  33.520  1.00  0.00           C
ATOM     51 HD11 LEU A 587      19.230  22.170  33.770  1.00  0.00           H
ATOM     52 HD12 LEU A 587      21.080  22.490  33.810  1.00  0.00           H
ATOM     53 HD13 LEU A 587      20.020  22.910  32.410  1.00  0.00           H
ATOM     54  CD2 LEU A 587      18.520  24.860  33.790  1.00  0.00           C
ATOM     55 HD21 LEU A 587      17.810  24.090  34.140  1.00  0.00           H
ATOM     56 HD22 LEU A 587      18.310  25.000  32.700  1.00  0.00           H
ATOM     57 HD23 LEU A 587      18.320  25.810  34.320  1.00  0.00           H
ATOM     58  C   LEU A 587      22.380  24.350  35.880  1.00  0.00           C
ATOM     59  O   LEU A 587      23.120  23.800  35.160  1.00  0.00           O
ATOM     60  N   ASP A 588      22.680  25.600  36.410  1.00  0.00           N
ATOM     61  HN  ASP A 588      21.930  26.070  36.860  1.00  0.00           H
ATOM     62  CA  ASP A 588      23.890  26.340  36.060  1.00  0.00           C
ATOM     63  HA  ASP A 588      24.080  26.550  35.020  1.00  0.00           H
ATOM     64  CB  ASP A 588      23.920  27.710  36.880  1.00  0.00           C
ATOM     65  HB1 ASP A 588      24.830  28.230  36.520  1.00  0.00           H
ATOM     66  HB2 ASP A 588      23.980  27.490  37.970  1.00  0.00           H
ATOM     67  CG  ASP A 588      22.630  28.440  36.520  1.00  0.00           C
ATOM     68  OD1 ASP A 588      21.630  28.100  37.210  1.00  0.00           O
ATOM     69  OD2 ASP A 588      22.640  29.410  35.770  1.00  0.00           O
ATOM     70  C   ASP A 588      25.130  25.580  36.580  1.00  0.00           C
ATOM     71  O   ASP A 588      26.160  25.460  35.910  1.00  0.00           O
ATOM     72  N   ILE A 589      25.040  24.950  37.740  1.00  0.00           N
ATOM     73  HN  ILE A 589      24.250  24.950  38.340  1.00  0.00           H
ATOM     74  CA  ILE A 589      26.140  24.050  38.240  1.00  0.00           C
ATOM     75  HA  ILE A 589      26.940  24.780  38.310  1.00  0.00           H
ATOM     76  CB  ILE A 589      25.900  23.500  39.670  1.00  0.00           C
ATOM     77  HB  ILE A 589      24.810  23.270  39.710  1.00  0.00           H
ATOM     78  CG2 ILE A 589      26.800  22.250  39.970  1.00  0.00           C
ATOM     79 HG21 ILE A 589      26.750  21.430  39.220  1.00  0.00           H
ATOM     80 HG22 ILE A 589      26.460  21.840  40.950  1.00  0.00           H
ATOM     81 HG23 ILE A 589      27.860  22.520  40.100  1.00  0.00           H
ATOM     82  CG1 ILE A 589      26.120  24.710  40.660  1.00  0.00           C
ATOM     83 HG11 ILE A 589      25.860  25.680  40.180  1.00  0.00           H
ATOM     84 HG12 ILE A 589      27.210  24.900  40.710  1.00  0.00           H
ATOM     85  CD  ILE A 589      25.460  24.510  42.000  1.00  0.00           C
ATOM     86  HD1 ILE A 589      25.450  25.390  42.690  1.00  0.00           H
ATOM     87  HD2 ILE A 589      26.010  23.660  42.470  1.00  0.00           H
ATOM     88  HD3 ILE A 589      24.410  24.170  41.910  1.00  0.00           H
ATOM     89  C   ILE A 589      26.500  22.880  37.260  1.00  0.00           C
ATOM     90  O   ILE A 589      27.690  22.830  36.920  1.00  0.00           O
ATOM     91  N   LYS A 590      25.490  22.110  36.840  1.00  0.00           N
ATOM     92  HN  LYS A 590      24.550  22.110  37.190  1.00  0.00           H
ATOM     93  CA  LYS A 590      25.690  21.090  35.820  1.00  0.00           C
ATOM     94  HA  LYS A 590      26.500  20.420  36.030  1.00  0.00           H
ATOM     95  CB  LYS A 590      24.380  20.290  35.510  1.00  0.00           C
ATOM     96  HB1 LYS A 590      24.500  19.570  34.670  1.00  0.00           H
ATOM     97  HB2 LYS A 590      23.580  21.020  35.220  1.00  0.00           H
ATOM     98  CG  LYS A 590      23.850  19.440  36.690  1.00  0.00           C
ATOM     99  HG1 LYS A 590      23.680  20.060  37.590  1.00  0.00           H
ATOM    100  HG2 LYS A 590      24.590  18.650  36.920  1.00  0.00           H
ATOM    101  CD  LYS A 590      22.470  18.730  36.480  1.00  0.00           C
ATOM    102  HD1 LYS A 590      22.310  18.090  37.380  1.00  0.00           H
ATOM    103  HD2 LYS A 590      22.560  18.120  35.560  1.00  0.00           H
ATOM    104  CE  LYS A 590      21.210  19.600  36.350  1.00  0.00           C
ATOM    105  HE1 LYS A 590      21.360  20.330  35.530  1.00  0.00           H
ATOM    106  HE2 LYS A 590      21.010  20.240  37.230  1.00  0.00           H
ATOM    107  NZ  LYS A 590      20.040  18.730  36.040  1.00  0.00           N
ATOM    108  HZ1 LYS A 590      19.200  19.200  35.620  1.00  0.00           H
ATOM    109  HZ2 LYS A 590      19.790  18.460  37.010  1.00  0.00           H
ATOM    110  HZ3 LYS A 590      20.260  17.880  35.490  1.00  0.00           H
ATOM    111  C   LYS A 590      26.220  21.600  34.450  1.00  0.00           C
ATOM    112  O   LYS A 590      27.090  21.010  33.840  1.00  0.00           O
ATOM    113  N   ARG A 591      25.590  22.700  34.040  1.00  0.00           N
ATOM    114  HN  ARG A 591      24.890  23.230  34.500  1.00  0.00           H
ATOM    115  CA  ARG A 591      26.010  23.280  32.720  1.00  0.00           C
ATOM    116  HA  ARG A 591      25.960  22.490  31.990  1.00  0.00           H
ATOM    117  CB  ARG A 591      24.910  24.220  32.090  1.00  0.00           C
ATOM    118  HB1 ARG A 591      25.290  24.840  31.250  1.00  0.00           H
ATOM    119  HB2 ARG A 591      24.660  24.860  32.950  1.00  0.00           H
ATOM    120  CG  ARG A 591      23.670  23.430  31.640  1.00  0.00           C
ATOM    121  HG1 ARG A 591      23.240  23.020  32.580  1.00  0.00           H
ATOM    122  HG2 ARG A 591      24.150  22.640  31.030  1.00  0.00           H
ATOM    123  CD  ARG A 591      22.490  24.200  30.960  1.00  0.00           C
ATOM    124  HD1 ARG A 591      21.710  23.420  30.860  1.00  0.00           H
ATOM    125  HD2 ARG A 591      22.930  24.540  30.000  1.00  0.00           H
ATOM    126  NE  ARG A 591      21.930  25.380  31.590  1.00  0.00           N
ATOM    127  HE  ARG A 591      22.410  25.870  32.300  1.00  0.00           H
ATOM    128  CZ  ARG A 591      20.770  25.840  31.160  1.00  0.00           C
ATOM    129  NH1 ARG A 591      20.050  25.450  30.130  1.00  0.00           N
ATOM    130 HH11 ARG A 591      20.330  24.710  29.510  1.00  0.00           H
ATOM    131 HH12 ARG A 591      19.170  25.890  29.950  1.00  0.00           H
ATOM    132  NH2 ARG A 591      20.230  26.820  31.840  1.00  0.00           N
ATOM    133 HH21 ARG A 591      19.260  27.020  31.640  1.00  0.00           H
ATOM    134 HH22 ARG A 591      20.590  27.150  32.700  1.00  0.00           H
ATOM    135  C   ARG A 591      27.370  23.910  32.640  1.00  0.00           C
ATOM    136  O   ARG A 591      28.080  23.760  31.620  1.00  0.00           O
ATOM    137  N   LYS A 592      27.920  24.440  33.760  1.00  0.00           N
ATOM    138  HN  LYS A 592      27.410  24.620  34.590  1.00  0.00           H
ATOM    139  CA  LYS A 592      29.250  24.910  33.740  1.00  0.00           C
ATOM    140  HA  LYS A 592      29.650  24.980  32.750  1.00  0.00           H
ATOM    141  CB  LYS A 592      29.280  26.330  34.460  1.00  0.00           C
ATOM    142  HB1 LYS A 592      30.350  26.640  34.390  1.00  0.00           H
ATOM    143  HB2 LYS A 592      28.840  26.220  35.460  1.00  0.00           H
ATOM    144  CG  LYS A 592      28.570  27.580  33.730  1.00  0.00           C
ATOM    145  HG1 LYS A 592      27.480  27.410  33.830  1.00  0.00           H
ATOM    146  HG2 LYS A 592      29.020  27.580  32.710  1.00  0.00           H
ATOM    147  CD  LYS A 592      29.020  28.980  34.310  1.00  0.00           C
ATOM    148  HD1 LYS A 592      30.010  29.280  33.890  1.00  0.00           H
ATOM    149  HD2 LYS A 592      29.180  28.850  35.400  1.00  0.00           H
ATOM    150  CE  LYS A 592      27.960  30.070  34.220  1.00  0.00           C
ATOM    151  HE1 LYS A 592      28.350  30.980  34.720  1.00  0.00           H
ATOM    152  HE2 LYS A 592      27.000  29.710  34.660  1.00  0.00           H
ATOM    153  NZ  LYS A 592      27.620  30.280  32.840  1.00  0.00           N
ATOM    154  HZ1 LYS A 592      28.450  30.260  32.210  1.00  0.00           H
ATOM    155  HZ2 LYS A 592      27.030  31.110  32.660  1.00  0.00           H
ATOM    156  HZ3 LYS A 592      27.100  29.460  32.470  1.00  0.00           H
ATOM    157  C   LYS A 592      30.160  23.950  34.420  1.00  0.00           C
ATOM    158  O   LYS A 592      31.330  24.270  34.710  1.00  0.00           O
ATOM    159  N   ALA A 593      29.730  22.680  34.700  1.00  0.00           N
ATOM    160  HN  ALA A 593      28.760  22.440  34.650  1.00  0.00           H
ATOM    161  CA  ALA A 593      30.730  21.710  35.280  1.00  0.00           C
ATOM    162  HA  ALA A 593      31.170  22.270  36.090  1.00  0.00           H
ATOM    163  CB  ALA A 593      30.120  20.560  35.940  1.00  0.00           C
ATOM    164  HB1 ALA A 593      29.500  20.700  36.850  1.00  0.00           H
ATOM    165  HB2 ALA A 593      30.890  19.820  36.250  1.00  0.00           H
ATOM    166  HB3 ALA A 593      29.590  19.800  35.320  1.00  0.00           H
ATOM    167  C   ALA A 593      31.990  21.370  34.340  1.00  0.00           C
ATOM    168  O   ALA A 593      33.000  21.260  34.910  1.00  0.00           O
ATOM    169  N   PRO A 594      32.010  21.260  33.040  1.00  0.00           N
ATOM    170  CD  PRO A 594      30.850  20.750  32.400  1.00  0.00           C
ATOM    171  HD1 PRO A 594      30.280  21.630  32.050  1.00  0.00           H
ATOM    172  HD2 PRO A 594      30.150  20.150  33.010  1.00  0.00           H
ATOM    173  CA  PRO A 594      33.250  20.820  32.260  1.00  0.00           C
ATOM    174  HA  PRO A 594      33.730  20.040  32.830  1.00  0.00           H
ATOM    175  CB  PRO A 594      32.760  20.450  30.850  1.00  0.00           C
ATOM    176  HB1 PRO A 594      33.340  19.860  30.100  1.00  0.00           H
ATOM    177  HB2 PRO A 594      32.520  21.390  30.290  1.00  0.00           H
ATOM    178  CG  PRO A 594      31.340  19.930  31.180  1.00  0.00           C
ATOM    179  HG1 PRO A 594      30.730  20.060  30.250  1.00  0.00           H
ATOM    180  HG2 PRO A 594      31.360  18.840  31.390  1.00  0.00           H
ATOM    181  C   PRO A 594      34.150  22.040  32.300  1.00  0.00           C
ATOM    182  O   PRO A 594      35.400  21.970  32.350  1.00  0.00           O
ATOM    183  N   PHE A 595      33.570  23.280  32.210  1.00  0.00           N
ATOM    184  HN  PHE A 595      32.590  23.460  32.200  1.00  0.00           H
ATOM    185  CA  PHE A 595      34.500  24.400  32.440  1.00  0.00           C
ATOM    186  HA  PHE A 595      35.350  24.450  31.760  1.00  0.00           H
ATOM    187  CB  PHE A 595      33.670  25.710  32.260  1.00  0.00           C
ATOM    188  HB1 PHE A 595      34.400  26.480  31.930  1.00  0.00           H
ATOM    189  HB2 PHE A 595      33.060  25.890  33.160  1.00  0.00           H
ATOM    190  CG  PHE A 595      32.740  25.600  31.040  1.00  0.00           C
ATOM    191  CD1 PHE A 595      31.420  26.040  31.220  1.00  0.00           C
ATOM    192  HD1 PHE A 595      31.100  26.380  32.190  1.00  0.00           H
ATOM    193  CE1 PHE A 595      30.500  25.900  30.170  1.00  0.00           C
ATOM    194  HE1 PHE A 595      29.460  26.200  30.300  1.00  0.00           H
ATOM    195  CZ  PHE A 595      30.960  25.310  28.960  1.00  0.00           C
ATOM    196  HZ  PHE A 595      30.210  25.160  28.200  1.00  0.00           H
ATOM    197  CD2 PHE A 595      33.110  25.030  29.840  1.00  0.00           C
ATOM    198  HD2 PHE A 595      34.100  24.650  29.690  1.00  0.00           H
ATOM    199  CE2 PHE A 595      32.260  24.890  28.740  1.00  0.00           C
ATOM    200  HE2 PHE A 595      32.680  24.580  27.800  1.00  0.00           H
ATOM    201  C   PHE A 595      35.200  24.490  33.740  1.00  0.00           C
ATOM    202  O   PHE A 595      36.360  24.910  33.810  1.00  0.00           O
ATOM    203  N   PHE A 596      34.490  24.130  34.820  1.00  0.00           N
ATOM    204  HN  PHE A 596      33.540  23.870  34.700  1.00  0.00           H
ATOM    205  CA  PHE A 596      35.060  24.040  36.150  1.00  0.00           C
ATOM    206  HA  PHE A 596      35.450  25.030  36.320  1.00  0.00           H
ATOM    207  CB  PHE A 596      33.910  23.710  37.220  1.00  0.00           C
ATOM    208  HB1 PHE A 596      33.560  22.680  37.050  1.00  0.00           H
ATOM    209  HB2 PHE A 596      33.160  24.480  36.950  1.00  0.00           H
ATOM    210  CG  PHE A 596      34.290  23.950  38.700  1.00  0.00           C
ATOM    211  CD1 PHE A 596      33.480  23.380  39.650  1.00  0.00           C
ATOM    212  HD1 PHE A 596      32.570  22.880  39.350  1.00  0.00           H
ATOM    213  CE1 PHE A 596      33.900  23.360  40.990  1.00  0.00           C
ATOM    214  HE1 PHE A 596      33.180  23.000  41.700  1.00  0.00           H
ATOM    215  CZ  PHE A 596      35.090  24.090  41.370  1.00  0.00           C
ATOM    216  HZ  PHE A 596      35.380  24.150  42.410  1.00  0.00           H
ATOM    217  CD2 PHE A 596      35.480  24.680  39.060  1.00  0.00           C
ATOM    218  HD2 PHE A 596      36.160  25.160  38.370  1.00  0.00           H
ATOM    219  CE2 PHE A 596      35.900  24.630  40.410  1.00  0.00           C
ATOM    220  HE2 PHE A 596      36.740  25.230  40.680  1.00  0.00           H
ATOM    221  C   PHE A 596      36.270  23.070  36.290  1.00  0.00           C
ATOM    222  O   PHE A 596      37.350  23.280  36.810  1.00  0.00           O
ATOM    223  N   LEU A 597      36.010  21.810  35.770  1.00  0.00           N
ATOM    224  HN  LEU A 597      35.140  21.600  35.320  1.00  0.00           H
ATOM    225  CA  LEU A 597      37.010  20.810  35.640  1.00  0.00           C
ATOM    226  HA  LEU A 597      37.410  20.540  36.610  1.00  0.00           H
ATOM    227  CB  LEU A 597      36.480  19.490  35.050  1.00  0.00           C
ATOM    228  HB1 LEU A 597      36.250  19.610  33.970  1.00  0.00           H
ATOM    229  HB2 LEU A 597      35.430  19.320  35.390  1.00  0.00           H
ATOM    230  CG  LEU A 597      37.350  18.190  35.160  1.00  0.00           C
ATOM    231  HG  LEU A 597      38.330  18.370  34.680  1.00  0.00           H
ATOM    232  CD1 LEU A 597      37.580  17.770  36.660  1.00  0.00           C
ATOM    233 HD11 LEU A 597      38.030  18.530  37.320  1.00  0.00           H
ATOM    234 HD12 LEU A 597      38.180  16.850  36.770  1.00  0.00           H
ATOM    235 HD13 LEU A 597      36.620  17.480  37.130  1.00  0.00           H
ATOM    236  CD2 LEU A 597      36.790  16.910  34.550  1.00  0.00           C
ATOM    237 HD21 LEU A 597      37.550  16.100  34.460  1.00  0.00           H
ATOM    238 HD22 LEU A 597      36.330  17.200  33.580  1.00  0.00           H
ATOM    239 HD23 LEU A 597      35.930  16.560  35.140  1.00  0.00           H
ATOM    240  C   LEU A 597      38.180  21.280  34.790  1.00  0.00           C
ATOM    241  O   LEU A 597      39.360  21.040  35.060  1.00  0.00           O
ATOM    242  N   SER A 598      37.940  22.030  33.700  1.00  0.00           N
ATOM    243  HN  SER A 598      37.010  22.240  33.420  1.00  0.00           H
ATOM    244  CA  SER A 598      39.010  22.420  32.870  1.00  0.00           C
ATOM    245  HA  SER A 598      39.640  21.560  32.700  1.00  0.00           H
ATOM    246  CB  SER A 598      38.540  23.040  31.630  1.00  0.00           C
ATOM    247  HB1 SER A 598      38.130  24.060  31.820  1.00  0.00           H
ATOM    248  HB2 SER A 598      37.690  22.460  31.220  1.00  0.00           H
ATOM    249  OG  SER A 598      39.610  23.250  30.650  1.00  0.00           O
ATOM    250  HG1 SER A 598      40.350  23.590  31.180  1.00  0.00           H
ATOM    251  C   SER A 598      40.050  23.360  33.470  1.00  0.00           C
ATOM    252  O   SER A 598      41.240  23.230  33.250  1.00  0.00           O
ATOM    253  N   ASP A 599      39.600  24.240  34.340  1.00  0.00           N
ATOM    254  HN  ASP A 599      38.670  24.170  34.680  1.00  0.00           H
ATOM    255  CA  ASP A 599      40.400  25.080  35.150  1.00  0.00           C
ATOM    256  HA  ASP A 599      41.050  25.740  34.610  1.00  0.00           H
ATOM    257  CB  ASP A 599      39.590  25.970  36.130  1.00  0.00           C
ATOM    258  HB1 ASP A 599      40.320  26.420  36.850  1.00  0.00           H
ATOM    259  HB2 ASP A 599      38.760  25.430  36.620  1.00  0.00           H
ATOM    260  CG  ASP A 599      38.990  27.150  35.410  1.00  0.00           C
ATOM    261  OD1 ASP A 599      38.530  28.080  36.090  1.00  0.00           O
ATOM    262  OD2 ASP A 599      38.940  27.220  34.170  1.00  0.00           O
ATOM    263  C   ASP A 599      41.400  24.280  36.030  1.00  0.00           C
ATOM    264  O   ASP A 599      42.620  24.610  36.080  1.00  0.00           O
ATOM    265  N   PHE A 600      40.850  23.190  36.730  1.00  0.00           N
ATOM    266  HN  PHE A 600      39.910  22.910  36.610  1.00  0.00           H
ATOM    267  CA  PHE A 600      41.750  22.230  37.340  1.00  0.00           C
ATOM    268  HA  PHE A 600      42.380  22.740  38.060  1.00  0.00           H
ATOM    269  CB  PHE A 600      40.990  21.150  38.080  1.00  0.00           C
ATOM    270  HB1 PHE A 600      41.610  20.220  38.170  1.00  0.00           H
ATOM    271  HB2 PHE A 600      40.110  20.970  37.430  1.00  0.00           H
ATOM    272  CG  PHE A 600      40.550  21.630  39.490  1.00  0.00           C
ATOM    273  CD1 PHE A 600      41.420  21.660  40.550  1.00  0.00           C
ATOM    274  HD1 PHE A 600      42.480  21.410  40.510  1.00  0.00           H
ATOM    275  CE1 PHE A 600      40.990  22.110  41.860  1.00  0.00           C
ATOM    276  HE1 PHE A 600      41.660  22.100  42.720  1.00  0.00           H
ATOM    277  CZ  PHE A 600      39.600  22.400  42.100  1.00  0.00           C
ATOM    278  HZ  PHE A 600      39.290  22.620  43.110  1.00  0.00           H
ATOM    279  CD2 PHE A 600      39.170  21.950  39.750  1.00  0.00           C
ATOM    280  HD2 PHE A 600      38.490  21.830  38.910  1.00  0.00           H
ATOM    281  CE2 PHE A 600      38.790  22.460  40.960  1.00  0.00           C
ATOM    282  HE2 PHE A 600      37.760  22.700  41.210  1.00  0.00           H
ATOM    283  C   PHE A 600      42.800  21.560  36.390  1.00  0.00           C
ATOM    284  O   PHE A 600      44.000  21.570  36.610  1.00  0.00           O
ATOM    285  N   LYS A 601      42.370  21.260  35.160  1.00  0.00           N
ATOM    286  HN  LYS A 601      41.430  21.390  34.860  1.00  0.00           H
ATOM    287  CA  LYS A 601      43.190  20.570  34.160  1.00  0.00           C
ATOM    288  HA  LYS A 601      43.630  19.720  34.680  1.00  0.00           H
ATOM    289  CB  LYS A 601      42.390  19.920  33.020  1.00  0.00           C
ATOM    290  HB1 LYS A 601      43.120  19.500  32.300  1.00  0.00           H
ATOM    291  HB2 LYS A 601      41.690  20.650  32.550  1.00  0.00           H
ATOM    292  CG  LYS A 601      41.510  18.760  33.610  1.00  0.00           C
ATOM    293  HG1 LYS A 601      40.820  19.210  34.360  1.00  0.00           H
ATOM    294  HG2 LYS A 601      42.200  18.110  34.190  1.00  0.00           H
ATOM    295  CD  LYS A 601      40.620  18.090  32.580  1.00  0.00           C
ATOM    296  HD1 LYS A 601      40.240  18.870  31.910  1.00  0.00           H
ATOM    297  HD2 LYS A 601      39.720  17.680  33.090  1.00  0.00           H
ATOM    298  CE  LYS A 601      41.250  16.900  31.790  1.00  0.00           C
ATOM    299  HE1 LYS A 601      41.550  16.050  32.460  1.00  0.00           H
ATOM    300  HE2 LYS A 601      42.090  17.280  31.180  1.00  0.00           H
ATOM    301  NZ  LYS A 601      40.330  16.300  30.840  1.00  0.00           N
ATOM    302  HZ1 LYS A 601      40.610  15.310  30.730  1.00  0.00           H
ATOM    303  HZ2 LYS A 601      40.380  16.850  29.960  1.00  0.00           H
ATOM    304  HZ3 LYS A 601      39.340  16.370  31.170  1.00  0.00           H
ATOM    305  C   LYS A 601      44.300  21.450  33.670  1.00  0.00           C
ATOM    306  O   LYS A 601      45.470  20.960  33.510  1.00  0.00           O
ATOM    307  N   ASP A 602      43.980  22.760  33.520  1.00  0.00           N
ATOM    308  HN  ASP A 602      43.010  23.030  33.600  1.00  0.00           H
ATOM    309  CA  ASP A 602      44.880  23.900  33.200  1.00  0.00           C
ATOM    310  HA  ASP A 602      45.420  23.580  32.310  1.00  0.00           H
ATOM    311  CB  ASP A 602      44.050  25.150  32.770  1.00  0.00           C
ATOM    312  HB1 ASP A 602      44.770  25.940  32.470  1.00  0.00           H
ATOM    313  HB2 ASP A 602      43.420  25.550  33.600  1.00  0.00           H
ATOM    314  CG  ASP A 602      43.250  25.030  31.460  1.00  0.00           C
ATOM    315  OD1 ASP A 602      43.440  24.070  30.670  1.00  0.00           O
ATOM    316  OD2 ASP A 602      42.330  25.890  31.200  1.00  0.00           O
ATOM    317  C   ASP A 602      45.970  24.220  34.190  1.00  0.00           C
ATOM    318  O   ASP A 602      47.140  24.470  33.810  1.00  0.00           O
ATOM    319  N   ALA A 603      45.590  24.250  35.500  1.00  0.00           N
ATOM    320  HN  ALA A 603      44.660  23.970  35.740  1.00  0.00           H
ATOM    321  CA  ALA A 603      46.470  24.360  36.670  1.00  0.00           C
ATOM    322  HA  ALA A 603      47.100  25.190  36.430  1.00  0.00           H
ATOM    323  CB  ALA A 603      45.710  24.750  37.950  1.00  0.00           C
ATOM    324  HB1 ALA A 603      46.330  24.970  38.840  1.00  0.00           H
ATOM    325  HB2 ALA A 603      45.060  23.910  38.290  1.00  0.00           H
ATOM    326  HB3 ALA A 603      45.120  25.650  37.700  1.00  0.00           H
ATOM    327  C   ALA A 603      47.430  23.190  36.830  1.00  0.00           C
ATOM    328  O   ALA A 603      48.560  23.490  37.220  1.00  0.00           O
ATOM    329  N   LEU A 604      46.980  21.970  36.560  1.00  0.00           N
ATOM    330  HN  LEU A 604      46.060  21.770  36.220  1.00  0.00           H
ATOM    331  CA  LEU A 604      47.740  20.740  36.650  1.00  0.00           C
ATOM    332  HA  LEU A 604      47.990  20.670  37.710  1.00  0.00           H
ATOM    333  CB  LEU A 604      46.900  19.480  36.340  1.00  0.00           C
ATOM    334  HB1 LEU A 604      47.540  18.610  36.060  1.00  0.00           H
ATOM    335  HB2 LEU A 604      46.220  19.640  35.480  1.00  0.00           H
ATOM    336  CG  LEU A 604      46.130  18.940  37.550  1.00  0.00           C
ATOM    337  HG  LEU A 604      45.560  19.810  37.930  1.00  0.00           H
ATOM    338  CD1 LEU A 604      45.080  17.860  37.150  1.00  0.00           C
ATOM    339 HD11 LEU A 604      44.430  17.560  38.000  1.00  0.00           H
ATOM    340 HD12 LEU A 604      45.580  16.960  36.770  1.00  0.00           H
ATOM    341 HD13 LEU A 604      44.360  18.370  36.470  1.00  0.00           H
ATOM    342  CD2 LEU A 604      46.990  18.420  38.730  1.00  0.00           C
ATOM    343 HD21 LEU A 604      46.440  17.650  39.310  1.00  0.00           H
ATOM    344 HD22 LEU A 604      47.220  19.180  39.510  1.00  0.00           H
ATOM    345 HD23 LEU A 604      48.000  18.030  38.480  1.00  0.00           H
ATOM    346  C   LEU A 604      49.140  20.660  35.960  1.00  0.00           C
ATOM    347  O   LEU A 604      49.350  19.780  35.130  1.00  0.00           O
ATOM    348  N   SER A 605      50.120  21.570  36.310  1.00  0.00           N
ATOM    349  HN  SER A 605      49.790  22.340  36.850  1.00  0.00           H
ATOM    350  CA  SER A 605      51.450  21.650  35.740  1.00  0.00           C
ATOM    351  HA  SER A 605      51.720  20.670  35.360  1.00  0.00           H
ATOM    352  CB  SER A 605      51.580  22.600  34.490  1.00  0.00           C
ATOM    353  HB1 SER A 605      51.140  23.570  34.780  1.00  0.00           H
ATOM    354  HB2 SER A 605      50.930  22.230  33.650  1.00  0.00           H
ATOM    355  OG  SER A 605      52.900  22.740  33.930  1.00  0.00           O
ATOM    356  HG1 SER A 605      53.110  22.020  33.330  1.00  0.00           H
ATOM    357  C   SER A 605      52.480  22.060  36.800  1.00  0.00           C
ATOM    358  O   SER A 605      52.080  22.750  37.750  1.00  0.00           O
ATOM    359  N   LEU A 606      53.780  21.710  36.600  1.00  0.00           N
ATOM    360  HN  LEU A 606      53.970  20.960  35.970  1.00  0.00           H
ATOM    361  CA  LEU A 606      54.880  22.200  37.440  1.00  0.00           C
ATOM    362  HA  LEU A 606      54.690  22.010  38.480  1.00  0.00           H
ATOM    363  CB  LEU A 606      56.240  21.580  36.930  1.00  0.00           C
ATOM    364  HB1 LEU A 606      57.150  21.850  37.500  1.00  0.00           H
ATOM    365  HB2 LEU A 606      56.410  21.940  35.890  1.00  0.00           H
ATOM    366  CG  LEU A 606      56.180  20.050  36.910  1.00  0.00           C
ATOM    367  HG  LEU A 606      55.350  19.700  36.260  1.00  0.00           H
ATOM    368  CD1 LEU A 606      57.410  19.500  36.210  1.00  0.00           C
ATOM    369 HD11 LEU A 606      57.650  18.420  36.300  1.00  0.00           H
ATOM    370 HD12 LEU A 606      58.330  19.960  36.640  1.00  0.00           H
ATOM    371 HD13 LEU A 606      57.330  19.790  35.140  1.00  0.00           H
ATOM    372  CD2 LEU A 606      56.040  19.450  38.320  1.00  0.00           C
ATOM    373 HD21 LEU A 606      55.150  19.780  38.890  1.00  0.00           H
ATOM    374 HD22 LEU A 606      56.900  19.760  38.940  1.00  0.00           H
ATOM    375 HD23 LEU A 606      56.100  18.340  38.370  1.00  0.00           H
ATOM    376  C   LEU A 606      55.060  23.710  37.290  1.00  0.00           C
ATOM    377  O   LEU A 606      55.460  24.480  38.130  1.00  0.00           O
ATOM    378  N   GLN A 607      54.780  24.210  36.070  1.00  0.00           N
ATOM    379  HN  GLN A 607      54.370  23.750  35.290  1.00  0.00           H
ATOM    380  CA  GLN A 607      55.020  25.630  35.830  1.00  0.00           C
ATOM    381  HA  GLN A 607      56.010  25.920  36.200  1.00  0.00           H
ATOM    382  CB  GLN A 607      54.920  26.070  34.360  1.00  0.00           C
ATOM    383  HB1 GLN A 607      54.790  27.170  34.370  1.00  0.00           H
ATOM    384  HB2 GLN A 607      54.010  25.610  33.930  1.00  0.00           H
ATOM    385  CG  GLN A 607      55.980  25.510  33.470  1.00  0.00           C
ATOM    386  HG1 GLN A 607      56.950  25.970  33.740  1.00  0.00           H
ATOM    387  HG2 GLN A 607      55.850  25.650  32.380  1.00  0.00           H
ATOM    388  CD  GLN A 607      56.520  24.090  33.590  1.00  0.00           C
ATOM    389  OE1 GLN A 607      57.650  23.850  34.030  1.00  0.00           O
ATOM    390  NE2 GLN A 607      55.690  23.170  33.090  1.00  0.00           N
ATOM    391 HE21 GLN A 607      56.050  22.230  33.140  1.00  0.00           H
ATOM    392 HE22 GLN A 607      54.790  23.550  32.880  1.00  0.00           H
ATOM    393  C   GLN A 607      54.040  26.410  36.730  1.00  0.00           C
ATOM    394  O   GLN A 607      54.480  27.280  37.480  1.00  0.00           O
ATOM    395  N   CYS A 608      52.720  26.050  36.680  1.00  0.00           N
ATOM    396  HN  CYS A 608      52.470  25.390  35.990  1.00  0.00           H
ATOM    397  CA  CYS A 608      51.710  26.660  37.600  1.00  0.00           C
ATOM    398  HA  CYS A 608      51.720  27.730  37.470  1.00  0.00           H
ATOM    399  CB  CYS A 608      50.280  25.960  37.340  1.00  0.00           C
ATOM    400  HB1 CYS A 608      49.580  26.420  38.060  1.00  0.00           H
ATOM    401  HB2 CYS A 608      50.390  24.880  37.620  1.00  0.00           H
ATOM    402  SG  CYS A 608      49.640  26.080  35.600  1.00  0.00           S
ATOM    403  HG1 CYS A 608      50.580  25.540  34.840  1.00  0.00           H
ATOM    404  C   CYS A 608      52.120  26.410  39.070  1.00  0.00           C
ATOM    405  O   CYS A 608      51.930  27.270  39.850  1.00  0.00           O
ATOM    406  N   LEU A 609      52.730  25.160  39.450  1.00  0.00           N
ATOM    407  HN  LEU A 609      52.740  24.410  38.800  1.00  0.00           H
ATOM    408  CA  LEU A 609      52.970  24.950  40.860  1.00  0.00           C
ATOM    409  HA  LEU A 609      52.040  25.050  41.390  1.00  0.00           H
ATOM    410  CB  LEU A 609      53.600  23.510  40.910  1.00  0.00           C
ATOM    411  HB1 LEU A 609      54.460  23.520  40.220  1.00  0.00           H
ATOM    412  HB2 LEU A 609      52.860  22.770  40.560  1.00  0.00           H
ATOM    413  CG  LEU A 609      54.160  22.970  42.260  1.00  0.00           C
ATOM    414  HG  LEU A 609      55.100  23.490  42.540  1.00  0.00           H
ATOM    415  CD1 LEU A 609      53.160  23.160  43.400  1.00  0.00           C
ATOM    416 HD11 LEU A 609      52.150  22.810  43.120  1.00  0.00           H
ATOM    417 HD12 LEU A 609      53.010  24.210  43.710  1.00  0.00           H
ATOM    418 HD13 LEU A 609      53.390  22.670  44.370  1.00  0.00           H
ATOM    419  CD2 LEU A 609      54.560  21.550  42.110  1.00  0.00           C
ATOM    420 HD21 LEU A 609      54.980  21.170  43.070  1.00  0.00           H
ATOM    421 HD22 LEU A 609      55.400  21.430  41.400  1.00  0.00           H
ATOM    422 HD23 LEU A 609      53.750  20.930  41.700  1.00  0.00           H
ATOM    423  C   LEU A 609      53.910  25.980  41.450  1.00  0.00           C
ATOM    424  O   LEU A 609      53.760  26.570  42.510  1.00  0.00           O
ATOM    425  N   ALA A 610      54.940  26.300  40.690  1.00  0.00           N
ATOM    426  HN  ALA A 610      55.080  25.720  39.890  1.00  0.00           H
ATOM    427  CA  ALA A 610      55.850  27.370  40.800  1.00  0.00           C
ATOM    428  HA  ALA A 610      56.340  27.310  41.760  1.00  0.00           H
ATOM    429  CB  ALA A 610      57.000  27.200  39.710  1.00  0.00           C
ATOM    430  HB1 ALA A 610      56.460  27.350  38.750  1.00  0.00           H
ATOM    431  HB2 ALA A 610      57.400  26.170  39.780  1.00  0.00           H
ATOM    432  HB3 ALA A 610      57.790  27.980  39.790  1.00  0.00           H
ATOM    433  C   ALA A 610      55.240  28.790  40.810  1.00  0.00           C
ATOM    434  O   ALA A 610      55.530  29.550  41.710  1.00  0.00           O
ATOM    435  N   SER A 611      54.270  29.080  39.950  1.00  0.00           N
ATOM    436  HN  SER A 611      54.050  28.430  39.230  1.00  0.00           H
ATOM    437  CA  SER A 611      53.410  30.260  40.030  1.00  0.00           C
ATOM    438  HA  SER A 611      54.010  31.160  40.000  1.00  0.00           H
ATOM    439  CB  SER A 611      52.310  30.330  38.940  1.00  0.00           C
ATOM    440  HB1 SER A 611      51.760  31.290  39.030  1.00  0.00           H
ATOM    441  HB2 SER A 611      51.550  29.540  39.100  1.00  0.00           H
ATOM    442  OG  SER A 611      52.920  30.190  37.630  1.00  0.00           O
ATOM    443  HG1 SER A 611      53.400  31.010  37.480  1.00  0.00           H
ATOM    444  C   SER A 611      52.630  30.390  41.350  1.00  0.00           C
ATOM    445  O   SER A 611      52.450  31.460  41.860  1.00  0.00           O
ATOM    446  N   ILE A 612      52.120  29.240  41.920  1.00  0.00           N
ATOM    447  HN  ILE A 612      52.210  28.410  41.360  1.00  0.00           H
ATOM    448  CA  ILE A 612      51.360  29.260  43.130  1.00  0.00           C
ATOM    449  HA  ILE A 612      50.590  30.000  42.990  1.00  0.00           H
ATOM    450  CB  ILE A 612      50.590  27.910  43.390  1.00  0.00           C
ATOM    451  HB  ILE A 612      51.350  27.110  43.320  1.00  0.00           H
ATOM    452  CG2 ILE A 612      49.870  27.750  44.810  1.00  0.00           C
ATOM    453 HG21 ILE A 612      50.520  28.160  45.610  1.00  0.00           H
ATOM    454 HG22 ILE A 612      49.660  26.680  45.000  1.00  0.00           H
ATOM    455 HG23 ILE A 612      48.870  28.260  44.830  1.00  0.00           H
ATOM    456  CG1 ILE A 612      49.550  27.690  42.260  1.00  0.00           C
ATOM    457 HG11 ILE A 612      50.080  28.130  41.410  1.00  0.00           H
ATOM    458 HG12 ILE A 612      48.620  28.250  42.500  1.00  0.00           H
ATOM    459  CD  ILE A 612      49.300  26.180  42.010  1.00  0.00           C
ATOM    460  HD1 ILE A 612      48.570  26.080  41.180  1.00  0.00           H
ATOM    461  HD2 ILE A 612      48.990  25.650  42.930  1.00  0.00           H
ATOM    462  HD3 ILE A 612      50.260  25.720  41.700  1.00  0.00           H
ATOM    463  C   ILE A 612      52.170  29.710  44.300  1.00  0.00           C
ATOM    464  O   ILE A 612      51.860  30.660  45.050  1.00  0.00           O
ATOM    465  N   LEU A 613      53.370  29.110  44.360  1.00  0.00           N
ATOM    466  HN  LEU A 613      53.660  28.480  43.640  1.00  0.00           H
ATOM    467  CA  LEU A 613      54.370  29.380  45.330  1.00  0.00           C
ATOM    468  HA  LEU A 613      53.850  29.340  46.270  1.00  0.00           H
ATOM    469  CB  LEU A 613      55.540  28.370  45.340  1.00  0.00           C
ATOM    470  HB1 LEU A 613      56.250  28.740  46.110  1.00  0.00           H
ATOM    471  HB2 LEU A 613      56.040  28.470  44.350  1.00  0.00           H
ATOM    472  CG  LEU A 613      55.240  26.860  45.460  1.00  0.00           C
ATOM    473  HG  LEU A 613      54.260  26.710  44.950  1.00  0.00           H
ATOM    474  CD1 LEU A 613      56.420  26.060  44.800  1.00  0.00           C
ATOM    475 HD11 LEU A 613      56.480  26.250  43.710  1.00  0.00           H
ATOM    476 HD12 LEU A 613      56.190  24.990  45.030  1.00  0.00           H
ATOM    477 HD13 LEU A 613      57.450  26.260  45.140  1.00  0.00           H
ATOM    478  CD2 LEU A 613      55.150  26.430  46.910  1.00  0.00           C
ATOM    479 HD21 LEU A 613      56.160  26.730  47.280  1.00  0.00           H
ATOM    480 HD22 LEU A 613      55.040  25.350  47.170  1.00  0.00           H
ATOM    481 HD23 LEU A 613      54.510  27.100  47.510  1.00  0.00           H
ATOM    482  C   LEU A 613      54.880  30.850  45.280  1.00  0.00           C
ATOM    483  O   LEU A 613      54.920  31.550  46.270  1.00  0.00           O
ATOM    484  N   PHE A 614      55.160  31.260  44.030  1.00  0.00           N
ATOM    485  HN  PHE A 614      55.220  30.640  43.260  1.00  0.00           H
ATOM    486  CA  PHE A 614      55.580  32.620  43.770  1.00  0.00           C
ATOM    487  HA  PHE A 614      56.430  32.860  44.370  1.00  0.00           H
ATOM    488  CB  PHE A 614      56.000  32.860  42.230  1.00  0.00           C
ATOM    489  HB1 PHE A 614      55.210  32.340  41.650  1.00  0.00           H
ATOM    490  HB2 PHE A 614      57.000  32.400  42.080  1.00  0.00           H
ATOM    491  CG  PHE A 614      56.040  34.270  41.680  1.00  0.00           C
ATOM    492  CD1 PHE A 614      55.650  34.490  40.350  1.00  0.00           C
ATOM    493  HD1 PHE A 614      55.310  33.680  39.720  1.00  0.00           H
ATOM    494  CE1 PHE A 614      55.820  35.780  39.770  1.00  0.00           C
ATOM    495  HE1 PHE A 614      55.460  36.030  38.780  1.00  0.00           H
ATOM    496  CZ  PHE A 614      56.460  36.770  40.460  1.00  0.00           C
ATOM    497  HZ  PHE A 614      56.380  37.810  40.140  1.00  0.00           H
ATOM    498  CD2 PHE A 614      56.820  35.220  42.320  1.00  0.00           C
ATOM    499  HD2 PHE A 614      57.160  35.070  43.340  1.00  0.00           H
ATOM    500  CE2 PHE A 614      57.010  36.440  41.730  1.00  0.00           C
ATOM    501  HE2 PHE A 614      57.400  37.230  42.340  1.00  0.00           H
ATOM    502  C   PHE A 614      54.640  33.680  44.190  1.00  0.00           C
ATOM    503  O   PHE A 614      55.150  34.710  44.750  1.00  0.00           O
ATOM    504  N   LEU A 615      53.310  33.480  44.050  1.00  0.00           N
ATOM    505  HN  LEU A 615      53.010  32.690  43.520  1.00  0.00           H
ATOM    506  CA  LEU A 615      52.300  34.490  44.390  1.00  0.00           C
ATOM    507  HA  LEU A 615      52.720  35.490  44.490  1.00  0.00           H
ATOM    508  CB  LEU A 615      51.080  34.550  43.350  1.00  0.00           C
ATOM    509  HB1 LEU A 615      50.260  35.150  43.780  1.00  0.00           H
ATOM    510  HB2 LEU A 615      50.820  33.510  43.070  1.00  0.00           H
ATOM    511  CG  LEU A 615      51.290  35.220  41.960  1.00  0.00           C
ATOM    512  HG  LEU A 615      50.270  35.270  41.550  1.00  0.00           H
ATOM    513  CD1 LEU A 615      51.920  36.600  42.050  1.00  0.00           C
ATOM    514 HD11 LEU A 615      51.310  37.190  42.770  1.00  0.00           H
ATOM    515 HD12 LEU A 615      52.000  37.100  41.070  1.00  0.00           H
ATOM    516 HD13 LEU A 615      52.970  36.580  42.420  1.00  0.00           H
ATOM    517  CD2 LEU A 615      52.140  34.430  40.990  1.00  0.00           C
ATOM    518 HD21 LEU A 615      51.700  33.440  40.760  1.00  0.00           H
ATOM    519 HD22 LEU A 615      53.150  34.200  41.390  1.00  0.00           H
ATOM    520 HD23 LEU A 615      52.230  34.880  39.980  1.00  0.00           H
ATOM    521  C   LEU A 615      51.830  34.360  45.810  1.00  0.00           C
ATOM    522  O   LEU A 615      51.390  35.350  46.410  1.00  0.00           O
ATOM    523  N   TYR A 616      52.040  33.210  46.510  1.00  0.00           N
ATOM    524  HN  TYR A 616      52.360  32.370  46.060  1.00  0.00           H
ATOM    525  CA  TYR A 616      51.920  33.200  47.970  1.00  0.00           C
ATOM    526  HA  TYR A 616      50.980  33.650  48.240  1.00  0.00           H
ATOM    527  CB  TYR A 616      51.980  31.700  48.610  1.00  0.00           C
ATOM    528  HB1 TYR A 616      52.770  31.080  48.140  1.00  0.00           H
ATOM    529  HB2 TYR A 616      51.000  31.280  48.290  1.00  0.00           H
ATOM    530  CG  TYR A 616      52.110  31.590  50.110  1.00  0.00           C
ATOM    531  CD1 TYR A 616      53.200  30.800  50.640  1.00  0.00           C
ATOM    532  HD1 TYR A 616      53.890  30.230  50.040  1.00  0.00           H
ATOM    533  CE1 TYR A 616      53.390  30.770  52.020  1.00  0.00           C
ATOM    534  HE1 TYR A 616      54.240  30.260  52.470  1.00  0.00           H
ATOM    535  CZ  TYR A 616      52.480  31.350  52.950  1.00  0.00           C
ATOM    536  OH  TYR A 616      52.730  31.200  54.310  1.00  0.00           O
ATOM    537  HH  TYR A 616      51.900  31.450  54.740  1.00  0.00           H
ATOM    538  CD2 TYR A 616      51.170  32.130  51.000  1.00  0.00           C
ATOM    539  HD2 TYR A 616      50.340  32.590  50.480  1.00  0.00           H
ATOM    540  CE2 TYR A 616      51.390  32.070  52.380  1.00  0.00           C
ATOM    541  HE2 TYR A 616      50.750  32.660  53.020  1.00  0.00           H
ATOM    542  C   TYR A 616      52.980  34.070  48.690  1.00  0.00           C
ATOM    543  O   TYR A 616      52.650  34.760  49.630  1.00  0.00           O
ATOM    544  N   CYS A 617      54.250  34.040  48.210  1.00  0.00           N
ATOM    545  HN  CYS A 617      54.450  33.420  47.440  1.00  0.00           H
ATOM    546  CA  CYS A 617      55.370  34.890  48.610  1.00  0.00           C
ATOM    547  HA  CYS A 617      55.530  34.600  49.640  1.00  0.00           H
ATOM    548  CB  CYS A 617      56.690  34.480  48.020  1.00  0.00           C
ATOM    549  HB1 CYS A 617      57.440  35.190  48.430  1.00  0.00           H
ATOM    550  HB2 CYS A 617      56.750  34.630  46.920  1.00  0.00           H
ATOM    551  SG  CYS A 617      57.000  32.760  48.460  1.00  0.00           S
ATOM    552  HG1 CYS A 617      56.020  32.410  47.650  1.00  0.00           H
ATOM    553  C   CYS A 617      55.120  36.360  48.390  1.00  0.00           C
ATOM    554  O   CYS A 617      55.270  37.170  49.270  1.00  0.00           O
ATOM    555  N   ALA A 618      54.530  36.590  47.190  1.00  0.00           N
ATOM    556  HN  ALA A 618      54.330  35.910  46.510  1.00  0.00           H
ATOM    557  CA  ALA A 618      53.970  37.900  46.790  1.00  0.00           C
ATOM    558  HA  ALA A 618      54.780  38.580  46.990  1.00  0.00           H
ATOM    559  CB  ALA A 618      53.520  37.820  45.350  1.00  0.00           C
ATOM    560  HB1 ALA A 618      53.480  38.810  44.870  1.00  0.00           H
ATOM    561  HB2 ALA A 618      52.560  37.280  45.250  1.00  0.00           H
ATOM    562  HB3 ALA A 618      54.130  37.090  44.770  1.00  0.00           H
ATOM    563  C   ALA A 618      52.850  38.470  47.640  1.00  0.00           C
ATOM    564  O   ALA A 618      52.890  39.620  48.040  1.00  0.00           O
ATOM    565  N   CYS A 619      51.840  37.740  48.000  1.00  0.00           N
ATOM    566  HN  CYS A 619      51.840  36.830  47.560  1.00  0.00           H
ATOM    567  CA  CYS A 619      50.750  37.970  48.950  1.00  0.00           C
ATOM    568  HA  CYS A 619      50.240  38.880  48.660  1.00  0.00           H
ATOM    569  CB  CYS A 619      49.740  36.760  48.630  1.00  0.00           C
ATOM    570  HB1 CYS A 619      49.090  36.770  49.530  1.00  0.00           H
ATOM    571  HB2 CYS A 619      50.370  35.840  48.590  1.00  0.00           H
ATOM    572  SG  CYS A 619      48.710  36.920  47.180  1.00  0.00           S
ATOM    573  HG1 CYS A 619      49.650  36.480  46.360  1.00  0.00           H
ATOM    574  C   CYS A 619      51.140  38.040  50.440  1.00  0.00           C
ATOM    575  O   CYS A 619      50.620  38.950  51.170  1.00  0.00           O
ATOM    576  N   MET A 620      52.070  37.210  50.990  1.00  0.00           N
ATOM    577  HN  MET A 620      52.190  36.320  50.570  1.00  0.00           H
ATOM    578  CA  MET A 620      52.690  37.350  52.330  1.00  0.00           C
ATOM    579  HA  MET A 620      51.830  37.310  52.990  1.00  0.00           H
ATOM    580  CB  MET A 620      53.550  36.170  52.720  1.00  0.00           C
ATOM    581  HB1 MET A 620      54.090  36.410  53.660  1.00  0.00           H
ATOM    582  HB2 MET A 620      54.270  35.910  51.890  1.00  0.00           H
ATOM    583  CG  MET A 620      52.820  34.900  53.080  1.00  0.00           C
ATOM    584  HG1 MET A 620      53.650  34.210  53.310  1.00  0.00           H
ATOM    585  HG2 MET A 620      52.300  34.440  52.210  1.00  0.00           H
ATOM    586  SD  MET A 620      51.770  34.950  54.550  1.00  0.00           S
ATOM    587  CE  MET A 620      52.970  35.170  55.830  1.00  0.00           C
ATOM    588  HE1 MET A 620      53.600  34.260  55.970  1.00  0.00           H
ATOM    589  HE2 MET A 620      52.530  35.440  56.820  1.00  0.00           H
ATOM    590  HE3 MET A 620      53.630  35.990  55.490  1.00  0.00           H
ATOM    591  C   MET A 620      53.400  38.660  52.520  1.00  0.00           C
ATOM    592  O   MET A 620      53.300  39.300  53.590  1.00  0.00           O
ATOM    593  N   SER A 621      54.140  39.130  51.540  1.00  0.00           N
ATOM    594  HN  SER A 621      54.210  38.620  50.690  1.00  0.00           H
ATOM    595  CA  SER A 621      55.170  40.170  51.780  1.00  0.00           C
ATOM    596  HA  SER A 621      55.860  39.960  52.580  1.00  0.00           H
ATOM    597  CB  SER A 621      55.990  40.340  50.490  1.00  0.00           C
ATOM    598  HB1 SER A 621      56.670  41.220  50.440  1.00  0.00           H
ATOM    599  HB2 SER A 621      55.290  40.320  49.630  1.00  0.00           H
ATOM    600  OG  SER A 621      56.890  39.190  50.320  1.00  0.00           O
ATOM    601  HG1 SER A 621      56.370  38.420  50.080  1.00  0.00           H
ATOM    602  C   SER A 621      54.520  41.490  52.230  1.00  0.00           C
ATOM    603  O   SER A 621      55.040  42.010  53.230  1.00  0.00           O
ATOM    604  N   PRO A 622      53.440  42.090  51.600  1.00  0.00           N
ATOM    605  CD  PRO A 622      52.950  41.790  50.280  1.00  0.00           C
ATOM    606  HD1 PRO A 622      52.190  40.990  50.190  1.00  0.00           H
ATOM    607  HD2 PRO A 622      53.710  41.450  49.540  1.00  0.00           H
ATOM    608  CA  PRO A 622      52.770  43.310  52.090  1.00  0.00           C
ATOM    609  HA  PRO A 622      53.570  43.990  52.370  1.00  0.00           H
ATOM    610  CB  PRO A 622      51.940  43.860  50.900  1.00  0.00           C
ATOM    611  HB1 PRO A 622      51.960  44.970  50.820  1.00  0.00           H
ATOM    612  HB2 PRO A 622      50.860  43.600  50.940  1.00  0.00           H
ATOM    613  CG  PRO A 622      52.530  43.130  49.680  1.00  0.00           C
ATOM    614  HG1 PRO A 622      51.800  42.920  48.880  1.00  0.00           H
ATOM    615  HG2 PRO A 622      53.320  43.830  49.360  1.00  0.00           H
ATOM    616  C   PRO A 622      51.920  42.970  53.310  1.00  0.00           C
ATOM    617  O   PRO A 622      51.840  43.750  54.230  1.00  0.00           O
ATOM    618  N   VAL A 623      51.170  41.840  53.300  1.00  0.00           N
ATOM    619  HN  VAL A 623      51.340  41.300  52.480  1.00  0.00           H
ATOM    620  CA  VAL A 623      50.190  41.550  54.320  1.00  0.00           C
ATOM    621  HA  VAL A 623      49.590  42.450  54.320  1.00  0.00           H
ATOM    622  CB  VAL A 623      49.290  40.340  53.990  1.00  0.00           C
ATOM    623  HB  VAL A 623      49.970  39.510  53.650  1.00  0.00           H
ATOM    624  CG1 VAL A 623      48.440  39.990  55.190  1.00  0.00           C
ATOM    625 HG11 VAL A 623      47.810  40.860  55.490  1.00  0.00           H
ATOM    626 HG12 VAL A 623      49.070  39.560  55.990  1.00  0.00           H
ATOM    627 HG13 VAL A 623      47.680  39.260  54.820  1.00  0.00           H
ATOM    628  CG2 VAL A 623      48.340  40.580  52.760  1.00  0.00           C
ATOM    629 HG21 VAL A 623      47.370  40.070  52.840  1.00  0.00           H
ATOM    630 HG22 VAL A 623      48.740  40.260  51.780  1.00  0.00           H
ATOM    631 HG23 VAL A 623      48.110  41.670  52.610  1.00  0.00           H
ATOM    632  C   VAL A 623      50.850  41.410  55.690  1.00  0.00           C
ATOM    633  O   VAL A 623      50.450  42.040  56.660  1.00  0.00           O
ATOM    634  N   ILE A 624      51.970  40.720  55.750  1.00  0.00           N
ATOM    635  HN  ILE A 624      52.270  40.160  54.990  1.00  0.00           H
ATOM    636  CA  ILE A 624      52.890  40.770  56.900  1.00  0.00           C
ATOM    637  HA  ILE A 624      52.170  40.590  57.690  1.00  0.00           H
ATOM    638  CB  ILE A 624      53.950  39.620  57.050  1.00  0.00           C
ATOM    639  HB  ILE A 624      53.420  38.710  56.690  1.00  0.00           H
ATOM    640  CG2 ILE A 624      55.170  39.870  56.100  1.00  0.00           C
ATOM    641 HG21 ILE A 624      55.700  38.920  55.840  1.00  0.00           H
ATOM    642 HG22 ILE A 624      55.760  40.710  56.540  1.00  0.00           H
ATOM    643 HG23 ILE A 624      54.770  40.220  55.120  1.00  0.00           H
ATOM    644  CG1 ILE A 624      54.490  39.480  58.440  1.00  0.00           C
ATOM    645 HG11 ILE A 624      55.030  40.330  58.900  1.00  0.00           H
ATOM    646 HG12 ILE A 624      55.290  38.720  58.360  1.00  0.00           H
ATOM    647  CD  ILE A 624      53.490  38.900  59.450  1.00  0.00           C
ATOM    648  HD1 ILE A 624      53.160  37.920  59.050  1.00  0.00           H
ATOM    649  HD2 ILE A 624      52.680  39.660  59.560  1.00  0.00           H
ATOM    650  HD3 ILE A 624      53.770  38.680  60.500  1.00  0.00           H
ATOM    651  C   ILE A 624      53.390  42.150  57.180  1.00  0.00           C
ATOM    652  O   ILE A 624      53.410  42.480  58.330  1.00  0.00           O
ATOM    653  N   THR A 625      53.840  42.950  56.170  1.00  0.00           N
ATOM    654  HN  THR A 625      53.760  42.540  55.280  1.00  0.00           H
ATOM    655  CA  THR A 625      54.510  44.190  56.320  1.00  0.00           C
ATOM    656  HA  THR A 625      55.240  44.060  57.110  1.00  0.00           H
ATOM    657  CB  THR A 625      55.160  44.750  55.110  1.00  0.00           C
ATOM    658  HB  THR A 625      54.430  44.710  54.280  1.00  0.00           H
ATOM    659  OG1 THR A 625      56.250  43.940  54.800  1.00  0.00           O
ATOM    660  HG1 THR A 625      55.850  43.100  54.580  1.00  0.00           H
ATOM    661  CG2 THR A 625      55.660  46.180  55.160  1.00  0.00           C
ATOM    662 HG21 THR A 625      56.180  46.390  56.110  1.00  0.00           H
ATOM    663 HG22 THR A 625      54.800  46.880  55.130  1.00  0.00           H
ATOM    664 HG23 THR A 625      56.290  46.360  54.280  1.00  0.00           H
ATOM    665  C   THR A 625      53.550  45.170  56.930  1.00  0.00           C
ATOM    666  O   THR A 625      53.940  45.930  57.870  1.00  0.00           O
ATOM    667  N   PHE A 626      52.290  45.280  56.430  1.00  0.00           N
ATOM    668  HN  PHE A 626      52.010  44.690  55.680  1.00  0.00           H
ATOM    669  CA  PHE A 626      51.240  46.070  56.870  1.00  0.00           C
ATOM    670  HA  PHE A 626      51.660  46.950  57.340  1.00  0.00           H
ATOM    671  CB  PHE A 626      50.380  46.400  55.620  1.00  0.00           C
ATOM    672  HB1 PHE A 626      49.560  47.100  55.820  1.00  0.00           H
ATOM    673  HB2 PHE A 626      49.960  45.510  55.080  1.00  0.00           H
ATOM    674  CG  PHE A 626      51.220  47.050  54.510  1.00  0.00           C
ATOM    675  CD1 PHE A 626      50.860  46.780  53.130  1.00  0.00           C
ATOM    676  HD1 PHE A 626      50.080  46.050  52.950  1.00  0.00           H
ATOM    677  CE1 PHE A 626      51.590  47.320  52.090  1.00  0.00           C
ATOM    678  HE1 PHE A 626      51.400  47.100  51.040  1.00  0.00           H
ATOM    679  CZ  PHE A 626      52.650  48.160  52.400  1.00  0.00           C
ATOM    680  HZ  PHE A 626      53.200  48.690  51.630  1.00  0.00           H
ATOM    681  CD2 PHE A 626      52.200  48.070  54.740  1.00  0.00           C
ATOM    682  HD2 PHE A 626      52.410  48.330  55.770  1.00  0.00           H
ATOM    683  CE2 PHE A 626      52.850  48.560  53.670  1.00  0.00           C
ATOM    684  HE2 PHE A 626      53.660  49.270  53.840  1.00  0.00           H
ATOM    685  C   PHE A 626      50.480  45.440  58.060  1.00  0.00           C
ATOM    686  O   PHE A 626      50.220  46.160  59.050  1.00  0.00           O
ATOM    687  N   GLY A 627      50.180  44.140  58.140  1.00  0.00           N
ATOM    688  HN  GLY A 627      50.470  43.460  57.480  1.00  0.00           H
ATOM    689  CA  GLY A 627      49.570  43.520  59.310  1.00  0.00           C
ATOM    690  HA1 GLY A 627      49.330  42.530  58.940  1.00  0.00           H
ATOM    691  HA2 GLY A 627      48.610  44.000  59.440  1.00  0.00           H
ATOM    692  C   GLY A 627      50.440  43.480  60.590  1.00  0.00           C
ATOM    693  O   GLY A 627      49.950  43.830  61.650  1.00  0.00           O
ATOM    694  N   GLY A 628      51.750  43.260  60.500  1.00  0.00           N
ATOM    695  HN  GLY A 628      52.160  42.940  59.660  1.00  0.00           H
ATOM    696  CA  GLY A 628      52.580  43.400  61.760  1.00  0.00           C
ATOM    697  HA1 GLY A 628      53.610  43.140  61.550  1.00  0.00           H
ATOM    698  HA2 GLY A 628      52.260  42.760  62.560  1.00  0.00           H
ATOM    699  C   GLY A 628      52.610  44.830  62.280  1.00  0.00           C
ATOM    700  O   GLY A 628      52.760  45.040  63.440  1.00  0.00           O
ATOM    701  N   LEU A 629      52.550  45.890  61.340  1.00  0.00           N
ATOM    702  HN  LEU A 629      52.520  45.680  60.380  1.00  0.00           H
ATOM    703  CA  LEU A 629      52.600  47.250  61.780  1.00  0.00           C
ATOM    704  HA  LEU A 629      53.060  47.450  62.740  1.00  0.00           H
ATOM    705  CB  LEU A 629      53.460  47.940  60.750  1.00  0.00           C
ATOM    706  HB1 LEU A 629      53.490  49.010  61.030  1.00  0.00           H
ATOM    707  HB2 LEU A 629      53.110  47.910  59.700  1.00  0.00           H
ATOM    708  CG  LEU A 629      54.910  47.510  60.590  1.00  0.00           C
ATOM    709  HG  LEU A 629      54.910  46.520  60.080  1.00  0.00           H
ATOM    710  CD1 LEU A 629      55.630  48.530  59.620  1.00  0.00           C
ATOM    711 HD11 LEU A 629      55.390  48.270  58.560  1.00  0.00           H
ATOM    712 HD12 LEU A 629      56.730  48.380  59.740  1.00  0.00           H
ATOM    713 HD13 LEU A 629      55.320  49.560  59.860  1.00  0.00           H
ATOM    714  CD2 LEU A 629      55.490  47.510  62.030  1.00  0.00           C
ATOM    715 HD21 LEU A 629      55.150  46.530  62.410  1.00  0.00           H
ATOM    716 HD22 LEU A 629      55.090  48.330  62.680  1.00  0.00           H
ATOM    717 HD23 LEU A 629      56.600  47.460  61.980  1.00  0.00           H
ATOM    718  C   LEU A 629      51.210  47.830  61.930  1.00  0.00           C
ATOM    719  O   LEU A 629      51.020  48.940  62.330  1.00  0.00           O
ATOM    720  N   LEU A 630      50.130  46.960  61.660  1.00  0.00           N
ATOM    721  HN  LEU A 630      50.320  46.110  61.180  1.00  0.00           H
ATOM    722  CA  LEU A 630      48.770  47.350  61.910  1.00  0.00           C
ATOM    723  HA  LEU A 630      48.590  48.300  61.410  1.00  0.00           H
ATOM    724  CB  LEU A 630      47.730  46.320  61.320  1.00  0.00           C
ATOM    725  HB1 LEU A 630      47.670  45.380  61.910  1.00  0.00           H
ATOM    726  HB2 LEU A 630      47.980  46.080  60.260  1.00  0.00           H
ATOM    727  CG  LEU A 630      46.240  46.860  61.480  1.00  0.00           C
ATOM    728  HG  LEU A 630      46.030  46.900  62.570  1.00  0.00           H
ATOM    729  CD1 LEU A 630      46.020  48.060  60.620  1.00  0.00           C
ATOM    730 HD11 LEU A 630      46.390  47.820  59.590  1.00  0.00           H
ATOM    731 HD12 LEU A 630      46.620  48.960  60.870  1.00  0.00           H
ATOM    732 HD13 LEU A 630      44.930  48.260  60.670  1.00  0.00           H
ATOM    733  CD2 LEU A 630      45.260  45.790  60.990  1.00  0.00           C
ATOM    734 HD21 LEU A 630      45.450  44.820  61.500  1.00  0.00           H
ATOM    735 HD22 LEU A 630      45.480  45.560  59.930  1.00  0.00           H
ATOM    736 HD23 LEU A 630      44.210  46.060  61.240  1.00  0.00           H
ATOM    737  C   LEU A 630      48.480  47.490  63.490  1.00  0.00           C
ATOM    738  O   LEU A 630      47.710  48.380  63.860  1.00  0.00           O
ATOM    739  N   GLY A 631      49.090  46.600  64.310  1.00  0.00           N
ATOM    740  HN  GLY A 631      49.740  45.930  63.980  1.00  0.00           H
ATOM    741  CA  GLY A 631      49.100  46.870  65.730  1.00  0.00           C
ATOM    742  HA1 GLY A 631      49.680  46.090  66.210  1.00  0.00           H
ATOM    743  HA2 GLY A 631      48.120  46.890  66.200  1.00  0.00           H
ATOM    744  C   GLY A 631      49.800  48.140  66.210  1.00  0.00           C
ATOM    745  O   GLY A 631      49.400  48.680  67.270  1.00  0.00           O
ATOM    746  N   GLU A 632      50.880  48.680  65.510  1.00  0.00           N
ATOM    747  HN  GLU A 632      51.210  48.080  64.790  1.00  0.00           H
ATOM    748  CA  GLU A 632      51.380  50.060  65.630  1.00  0.00           C
ATOM    749  HA  GLU A 632      51.480  50.160  66.700  1.00  0.00           H
ATOM    750  CB  GLU A 632      52.650  50.240  64.810  1.00  0.00           C
ATOM    751  HB1 GLU A 632      52.900  51.330  64.870  1.00  0.00           H
ATOM    752  HB2 GLU A 632      52.570  49.980  63.730  1.00  0.00           H
ATOM    753  CG  GLU A 632      53.900  49.320  65.300  1.00  0.00           C
ATOM    754  HG1 GLU A 632      54.750  49.600  64.630  1.00  0.00           H
ATOM    755  HG2 GLU A 632      53.650  48.240  65.260  1.00  0.00           H
ATOM    756  CD  GLU A 632      54.370  49.790  66.710  1.00  0.00           C
ATOM    757  OE1 GLU A 632      54.270  49.000  67.670  1.00  0.00           O
ATOM    758  OE2 GLU A 632      54.880  50.890  66.930  1.00  0.00           O
ATOM    759  C   GLU A 632      50.270  51.100  65.320  1.00  0.00           C
ATOM    760  O   GLU A 632      49.990  52.040  66.040  1.00  0.00           O
ATOM    761  N   ALA A 633      49.630  50.990  64.180  1.00  0.00           N
ATOM    762  HN  ALA A 633      50.000  50.340  63.530  1.00  0.00           H
ATOM    763  CA  ALA A 633      48.540  51.850  63.740  1.00  0.00           C
ATOM    764  HA  ALA A 633      48.880  52.880  63.700  1.00  0.00           H
ATOM    765  CB  ALA A 633      48.070  51.470  62.320  1.00  0.00           C
ATOM    766  HB1 ALA A 633      48.930  51.530  61.620  1.00  0.00           H
ATOM    767  HB2 ALA A 633      47.170  52.040  62.000  1.00  0.00           H
ATOM    768  HB3 ALA A 633      47.780  50.400  62.270  1.00  0.00           H
ATOM    769  C   ALA A 633      47.370  51.830  64.710  1.00  0.00           C
ATOM    770  O   ALA A 633      46.950  52.920  65.090  1.00  0.00           O
ATOM    771  N   THR A 634      46.910  50.660  65.110  1.00  0.00           N
ATOM    772  HN  THR A 634      47.290  49.810  64.760  1.00  0.00           H
ATOM    773  CA  THR A 634      45.730  50.570  66.000  1.00  0.00           C
ATOM    774  HA  THR A 634      45.060  51.400  65.810  1.00  0.00           H
ATOM    775  CB  THR A 634      44.890  49.320  65.730  1.00  0.00           C
ATOM    776  HB  THR A 634      44.040  49.320  66.450  1.00  0.00           H
ATOM    777  OG1 THR A 634      45.620  48.030  66.040  1.00  0.00           O
ATOM    778  HG1 THR A 634      46.160  47.800  65.270  1.00  0.00           H
ATOM    779  CG2 THR A 634      44.280  49.260  64.300  1.00  0.00           C
ATOM    780 HG21 THR A 634      43.650  50.130  64.040  1.00  0.00           H
ATOM    781 HG22 THR A 634      43.530  48.450  64.190  1.00  0.00           H
ATOM    782 HG23 THR A 634      45.090  49.120  63.540  1.00  0.00           H
ATOM    783  C   THR A 634      46.060  50.610  67.520  1.00  0.00           C
ATOM    784  O   THR A 634      45.260  50.250  68.400  1.00  0.00           O
ATOM    785  N   GLU A 635      47.310  50.900  67.880  1.00  0.00           N
ATOM    786  HN  GLU A 635      47.930  51.230  67.170  1.00  0.00           H
ATOM    787  CA  GLU A 635      47.940  50.810  69.190  1.00  0.00           C
ATOM    788  HA  GLU A 635      48.920  50.570  68.810  1.00  0.00           H
ATOM    789  CB  GLU A 635      47.830  52.190  69.920  1.00  0.00           C
ATOM    790  HB1 GLU A 635      48.360  52.040  70.890  1.00  0.00           H
ATOM    791  HB2 GLU A 635      46.750  52.400  70.100  1.00  0.00           H
ATOM    792  CG  GLU A 635      48.590  53.430  69.250  1.00  0.00           C
ATOM    793  HG1 GLU A 635      48.150  53.640  68.250  1.00  0.00           H
ATOM    794  HG2 GLU A 635      49.690  53.330  69.180  1.00  0.00           H
ATOM    795  CD  GLU A 635      48.460  54.720  70.050  1.00  0.00           C
ATOM    796  OE1 GLU A 635      49.440  55.120  70.750  1.00  0.00           O
ATOM    797  OE2 GLU A 635      47.410  55.440  69.920  1.00  0.00           O
ATOM    798  C   GLU A 635      47.620  49.550  70.030  1.00  0.00           C
ATOM    799  O   GLU A 635      47.240  49.630  71.170  1.00  0.00           O
ATOM    800  N   GLY A 636      47.840  48.390  69.360  1.00  0.00           N
ATOM    801  HN  GLY A 636      48.320  48.470  68.500  1.00  0.00           H
ATOM    802  CA  GLY A 636      47.700  46.990  69.770  1.00  0.00           C
ATOM    803  HA1 GLY A 636      47.990  46.940  70.810  1.00  0.00           H
ATOM    804  HA2 GLY A 636      48.270  46.390  69.070  1.00  0.00           H
ATOM    805  C   GLY A 636      46.370  46.420  69.810  1.00  0.00           C
ATOM    806  O   GLY A 636      46.020  45.630  70.670  1.00  0.00           O
ATOM    807  N   ARG A 637      45.480  46.780  68.850  1.00  0.00           N
ATOM    808  HN  ARG A 637      45.670  47.430  68.130  1.00  0.00           H
ATOM    809  CA  ARG A 637      44.070  46.270  68.870  1.00  0.00           C
ATOM    810  HA  ARG A 637      43.890  45.750  69.810  1.00  0.00           H
ATOM    811  CB  ARG A 637      43.160  47.490  69.000  1.00  0.00           C
ATOM    812  HB1 ARG A 637      42.090  47.230  68.800  1.00  0.00           H
ATOM    813  HB2 ARG A 637      43.420  48.180  68.170  1.00  0.00           H
ATOM    814  CG  ARG A 637      43.300  48.330  70.250  1.00  0.00           C
ATOM    815  HG1 ARG A 637      44.400  48.470  70.260  1.00  0.00           H
ATOM    816  HG2 ARG A 637      43.040  47.700  71.130  1.00  0.00           H
ATOM    817  CD  ARG A 637      42.520  49.680  70.310  1.00  0.00           C
ATOM    818  HD1 ARG A 637      41.430  49.620  70.080  1.00  0.00           H
ATOM    819  HD2 ARG A 637      43.110  50.390  69.690  1.00  0.00           H
ATOM    820  NE  ARG A 637      42.600  50.140  71.690  1.00  0.00           N
ATOM    821  HE  ARG A 637      41.860  49.990  72.330  1.00  0.00           H
ATOM    822  CZ  ARG A 637      43.690  50.660  72.240  1.00  0.00           C
ATOM    823  NH1 ARG A 637      43.890  50.670  73.550  1.00  0.00           N
ATOM    824 HH11 ARG A 637      43.370  50.150  74.230  1.00  0.00           H
ATOM    825 HH12 ARG A 637      44.540  51.270  74.010  1.00  0.00           H
ATOM    826  NH2 ARG A 637      44.660  51.170  71.540  1.00  0.00           N
ATOM    827 HH21 ARG A 637      44.730  51.000  70.560  1.00  0.00           H
ATOM    828 HH22 ARG A 637      45.360  51.720  71.990  1.00  0.00           H
ATOM    829  C   ARG A 637      43.700  45.420  67.760  1.00  0.00           C
ATOM    830  O   ARG A 637      42.720  44.690  67.890  1.00  0.00           O
ATOM    831  N   ILE A 638      44.320  45.410  66.590  1.00  0.00           N
ATOM    832  HN  ILE A 638      45.100  46.030  66.510  1.00  0.00           H
ATOM    833  CA  ILE A 638      44.090  44.520  65.460  1.00  0.00           C
ATOM    834  HA  ILE A 638      43.640  43.570  65.740  1.00  0.00           H
ATOM    835  CB  ILE A 638      43.250  45.100  64.310  1.00  0.00           C
ATOM    836  HB  ILE A 638      43.950  45.720  63.710  1.00  0.00           H
ATOM    837  CG2 ILE A 638      42.870  43.830  63.470  1.00  0.00           C
ATOM    838 HG21 ILE A 638      43.710  43.420  62.880  1.00  0.00           H
ATOM    839 HG22 ILE A 638      42.240  44.030  62.570  1.00  0.00           H
ATOM    840 HG23 ILE A 638      42.480  43.100  64.210  1.00  0.00           H
ATOM    841  CG1 ILE A 638      42.040  45.950  64.850  1.00  0.00           C
ATOM    842 HG11 ILE A 638      42.360  46.690  65.600  1.00  0.00           H
ATOM    843 HG12 ILE A 638      41.460  45.140  65.320  1.00  0.00           H
ATOM    844  CD  ILE A 638      41.260  46.570  63.720  1.00  0.00           C
ATOM    845  HD1 ILE A 638      40.480  47.230  64.140  1.00  0.00           H
ATOM    846  HD2 ILE A 638      40.560  45.860  63.250  1.00  0.00           H
ATOM    847  HD3 ILE A 638      41.920  47.150  63.030  1.00  0.00           H
ATOM    848  C   ILE A 638      45.570  44.320  64.870  1.00  0.00           C
ATOM    849  O   ILE A 638      46.310  45.310  64.920  1.00  0.00           O
ATOM    850  N   SER A 639      45.900  43.170  64.290  1.00  0.00           N
ATOM    851  HN  SER A 639      45.390  42.340  64.530  1.00  0.00           H
ATOM    852  CA  SER A 639      47.250  42.960  63.660  1.00  0.00           C
ATOM    853  HA  SER A 639      47.450  43.890  63.140  1.00  0.00           H
ATOM    854  CB  SER A 639      48.440  42.780  64.750  1.00  0.00           C
ATOM    855  HB1 SER A 639      48.380  43.720  65.340  1.00  0.00           H
ATOM    856  HB2 SER A 639      49.480  42.740  64.350  1.00  0.00           H
ATOM    857  OG  SER A 639      48.250  41.690  65.550  1.00  0.00           O
ATOM    858  HG1 SER A 639      48.090  42.080  66.410  1.00  0.00           H
ATOM    859  C   SER A 639      47.300  41.940  62.560  1.00  0.00           C
ATOM    860  O   SER A 639      46.370  41.890  61.710  1.00  0.00           O
ATOM    861  N   ALA A 640      48.410  41.240  62.480  1.00  0.00           N
ATOM    862  HN  ALA A 640      49.130  41.380  63.140  1.00  0.00           H
ATOM    863  CA  ALA A 640      48.800  40.500  61.310  1.00  0.00           C
ATOM    864  HA  ALA A 640      48.910  41.130  60.450  1.00  0.00           H
ATOM    865  CB  ALA A 640      50.230  40.050  61.460  1.00  0.00           C
ATOM    866  HB1 ALA A 640      50.420  39.190  62.140  1.00  0.00           H
ATOM    867  HB2 ALA A 640      50.910  40.850  61.810  1.00  0.00           H
ATOM    868  HB3 ALA A 640      50.700  39.650  60.540  1.00  0.00           H
ATOM    869  C   ALA A 640      48.020  39.300  60.920  1.00  0.00           C
ATOM    870  O   ALA A 640      47.790  39.040  59.730  1.00  0.00           O
ATOM    871  N   ILE A 641      47.600  38.510  61.970  1.00  0.00           N
ATOM    872  HN  ILE A 641      47.680  38.850  62.900  1.00  0.00           H
ATOM    873  CA  ILE A 641      46.860  37.280  61.850  1.00  0.00           C
ATOM    874  HA  ILE A 641      47.380  36.640  61.160  1.00  0.00           H
ATOM    875  CB  ILE A 641      46.930  36.510  63.190  1.00  0.00           C
ATOM    876  HB  ILE A 641      46.500  37.160  63.990  1.00  0.00           H
ATOM    877  CG2 ILE A 641      46.030  35.180  63.080  1.00  0.00           C
ATOM    878 HG21 ILE A 641      46.260  34.510  62.230  1.00  0.00           H
ATOM    879 HG22 ILE A 641      44.980  35.500  63.060  1.00  0.00           H
ATOM    880 HG23 ILE A 641      46.120  34.590  64.030  1.00  0.00           H
ATOM    881  CG1 ILE A 641      48.430  36.240  63.600  1.00  0.00           C
ATOM    882 HG11 ILE A 641      48.430  35.810  64.620  1.00  0.00           H
ATOM    883 HG12 ILE A 641      48.880  37.230  63.790  1.00  0.00           H
ATOM    884  CD  ILE A 641      49.230  35.340  62.650  1.00  0.00           C
ATOM    885  HD1 ILE A 641      50.180  35.900  62.400  1.00  0.00           H
ATOM    886  HD2 ILE A 641      48.780  35.170  61.650  1.00  0.00           H
ATOM    887  HD3 ILE A 641      49.560  34.350  63.030  1.00  0.00           H
ATOM    888  C   ILE A 641      45.450  37.570  61.370  1.00  0.00           C
ATOM    889  O   ILE A 641      44.920  36.930  60.470  1.00  0.00           O
ATOM    890  N   GLU A 642      44.850  38.590  61.900  1.00  0.00           N
ATOM    891  HN  GLU A 642      45.310  39.070  62.640  1.00  0.00           H
ATOM    892  CA  GLU A 642      43.500  39.210  61.470  1.00  0.00           C
ATOM    893  HA  GLU A 642      42.680  38.520  61.610  1.00  0.00           H
ATOM    894  CB  GLU A 642      43.260  40.330  62.510  1.00  0.00           C
ATOM    895  HB1 GLU A 642      42.440  41.000  62.160  1.00  0.00           H
ATOM    896  HB2 GLU A 642      44.210  40.900  62.590  1.00  0.00           H
ATOM    897  CG  GLU A 642      42.900  39.760  63.960  1.00  0.00           C
ATOM    898  HG1 GLU A 642      43.480  38.830  64.140  1.00  0.00           H
ATOM    899  HG2 GLU A 642      41.840  39.430  63.940  1.00  0.00           H
ATOM    900  CD  GLU A 642      43.220  40.690  65.140  1.00  0.00           C
ATOM    901  OE1 GLU A 642      42.230  41.180  65.870  1.00  0.00           O
ATOM    902  OE2 GLU A 642      44.440  40.910  65.330  1.00  0.00           O
ATOM    903  C   GLU A 642      43.530  39.640  60.020  1.00  0.00           C
ATOM    904  O   GLU A 642      42.530  39.610  59.320  1.00  0.00           O
ATOM    905  N   SER A 643      44.720  40.100  59.590  1.00  0.00           N
ATOM    906  HN  SER A 643      45.450  40.230  60.270  1.00  0.00           H
ATOM    907  CA  SER A 643      45.040  40.440  58.140  1.00  0.00           C
ATOM    908  HA  SER A 643      44.170  40.970  57.830  1.00  0.00           H
ATOM    909  CB  SER A 643      46.380  41.270  57.980  1.00  0.00           C
ATOM    910  HB1 SER A 643      46.420  41.370  56.880  1.00  0.00           H
ATOM    911  HB2 SER A 643      47.270  40.700  58.340  1.00  0.00           H
ATOM    912  OG  SER A 643      46.270  42.520  58.580  1.00  0.00           O
ATOM    913  HG1 SER A 643      46.140  42.270  59.490  1.00  0.00           H
ATOM    914  C   SER A 643      45.130  39.080  57.270  1.00  0.00           C
ATOM    915  O   SER A 643      44.490  38.970  56.200  1.00  0.00           O
ATOM    916  N   LEU A 644      45.850  38.020  57.740  1.00  0.00           N
ATOM    917  HN  LEU A 644      46.130  38.040  58.700  1.00  0.00           H
ATOM    918  CA  LEU A 644      45.910  36.760  57.020  1.00  0.00           C
ATOM    919  HA  LEU A 644      46.170  36.940  55.990  1.00  0.00           H
ATOM    920  CB  LEU A 644      46.950  35.810  57.680  1.00  0.00           C
ATOM    921  HB1 LEU A 644      46.840  34.760  57.350  1.00  0.00           H
ATOM    922  HB2 LEU A 644      46.760  35.860  58.780  1.00  0.00           H
ATOM    923  CG  LEU A 644      48.400  36.360  57.540  1.00  0.00           C
ATOM    924  HG  LEU A 644      48.500  37.430  57.790  1.00  0.00           H
ATOM    925  CD1 LEU A 644      49.370  35.550  58.400  1.00  0.00           C
ATOM    926 HD11 LEU A 644      50.380  35.940  58.210  1.00  0.00           H
ATOM    927 HD12 LEU A 644      49.340  34.430  58.320  1.00  0.00           H
ATOM    928 HD13 LEU A 644      49.190  35.680  59.490  1.00  0.00           H
ATOM    929  CD2 LEU A 644      48.920  36.140  56.120  1.00  0.00           C
ATOM    930 HD21 LEU A 644      49.910  36.650  56.010  1.00  0.00           H
ATOM    931 HD22 LEU A 644      48.270  36.520  55.310  1.00  0.00           H
ATOM    932 HD23 LEU A 644      49.110  35.080  55.870  1.00  0.00           H
ATOM    933  C   LEU A 644      44.590  36.080  56.920  1.00  0.00           C
ATOM    934  O   LEU A 644      44.270  35.550  55.840  1.00  0.00           O
ATOM    935  N   PHE A 645      43.810  36.200  58.030  1.00  0.00           N
ATOM    936  HN  PHE A 645      44.110  36.560  58.920  1.00  0.00           H
ATOM    937  CA  PHE A 645      42.420  35.720  57.920  1.00  0.00           C
ATOM    938  HA  PHE A 645      42.500  34.690  57.620  1.00  0.00           H
ATOM    939  CB  PHE A 645      41.810  35.520  59.380  1.00  0.00           C
ATOM    940  HB1 PHE A 645      41.980  36.520  59.860  1.00  0.00           H
ATOM    941  HB2 PHE A 645      42.510  34.920  59.990  1.00  0.00           H
ATOM    942  CG  PHE A 645      40.390  35.090  59.490  1.00  0.00           C
ATOM    943  CD1 PHE A 645      39.750  35.460  60.650  1.00  0.00           C
ATOM    944  HD1 PHE A 645      40.310  36.150  61.260  1.00  0.00           H
ATOM    945  CE1 PHE A 645      38.440  35.240  60.830  1.00  0.00           C
ATOM    946  HE1 PHE A 645      37.960  35.660  61.720  1.00  0.00           H
ATOM    947  CZ  PHE A 645      37.720  34.300  60.050  1.00  0.00           C
ATOM    948  HZ  PHE A 645      36.680  34.090  60.210  1.00  0.00           H
ATOM    949  CD2 PHE A 645      39.690  34.200  58.640  1.00  0.00           C
ATOM    950  HD2 PHE A 645      40.150  33.880  57.720  1.00  0.00           H
ATOM    951  CE2 PHE A 645      38.350  33.870  58.880  1.00  0.00           C
ATOM    952  HE2 PHE A 645      37.730  33.260  58.250  1.00  0.00           H
ATOM    953  C   PHE A 645      41.440  36.420  56.940  1.00  0.00           C
ATOM    954  O   PHE A 645      40.760  35.740  56.130  1.00  0.00           O
ATOM    955  N   GLY A 646      41.390  37.800  56.990  1.00  0.00           N
ATOM    956  HN  GLY A 646      41.980  38.240  57.670  1.00  0.00           H
ATOM    957  CA  GLY A 646      40.460  38.460  56.030  1.00  0.00           C
ATOM    958  HA1 GLY A 646      40.430  39.520  56.250  1.00  0.00           H
ATOM    959  HA2 GLY A 646      39.500  37.990  56.110  1.00  0.00           H
ATOM    960  C   GLY A 646      40.790  38.360  54.590  1.00  0.00           C
ATOM    961  O   GLY A 646      39.870  38.420  53.740  1.00  0.00           O
ATOM    962  N   ALA A 647      42.080  38.270  54.360  1.00  0.00           N
ATOM    963  HN  ALA A 647      42.780  38.260  55.060  1.00  0.00           H
ATOM    964  CA  ALA A 647      42.520  38.180  53.000  1.00  0.00           C
ATOM    965  HA  ALA A 647      42.040  38.960  52.430  1.00  0.00           H
ATOM    966  CB  ALA A 647      44.050  38.460  52.970  1.00  0.00           C
ATOM    967  HB1 ALA A 647      44.140  39.550  53.150  1.00  0.00           H
ATOM    968  HB2 ALA A 647      44.400  38.270  51.940  1.00  0.00           H
ATOM    969  HB3 ALA A 647      44.590  37.830  53.710  1.00  0.00           H
ATOM    970  C   ALA A 647      42.180  36.840  52.370  1.00  0.00           C
ATOM    971  O   ALA A 647      41.610  36.850  51.260  1.00  0.00           O
ATOM    972  N   SER A 648      42.490  35.730  53.080  1.00  0.00           N
ATOM    973  HN  SER A 648      42.810  35.870  54.010  1.00  0.00           H
ATOM    974  CA  SER A 648      42.210  34.300  52.650  1.00  0.00           C
ATOM    975  HA  SER A 648      42.590  34.120  51.660  1.00  0.00           H
ATOM    976  CB  SER A 648      42.840  33.180  53.680  1.00  0.00           C
ATOM    977  HB1 SER A 648      43.930  33.350  53.790  1.00  0.00           H
ATOM    978  HB2 SER A 648      42.510  32.160  53.400  1.00  0.00           H
ATOM    979  OG  SER A 648      42.420  33.370  55.080  1.00  0.00           O
ATOM    980  HG1 SER A 648      43.000  34.080  55.360  1.00  0.00           H
ATOM    981  C   SER A 648      40.690  33.990  52.550  1.00  0.00           C
ATOM    982  O   SER A 648      40.260  33.390  51.570  1.00  0.00           O
ATOM    983  N   LEU A 649      39.910  34.570  53.480  1.00  0.00           N
ATOM    984  HN  LEU A 649      40.250  35.010  54.300  1.00  0.00           H
ATOM    985  CA  LEU A 649      38.450  34.570  53.460  1.00  0.00           C
ATOM    986  HA  LEU A 649      38.060  33.560  53.530  1.00  0.00           H
ATOM    987  CB  LEU A 649      37.950  35.090  54.780  1.00  0.00           C
ATOM    988  HB1 LEU A 649      38.440  36.070  54.920  1.00  0.00           H
ATOM    989  HB2 LEU A 649      38.360  34.610  55.700  1.00  0.00           H
ATOM    990  CG  LEU A 649      36.420  35.400  54.940  1.00  0.00           C
ATOM    991  HG  LEU A 649      36.110  36.110  54.150  1.00  0.00           H
ATOM    992  CD1 LEU A 649      35.430  34.230  54.810  1.00  0.00           C
ATOM    993 HD11 LEU A 649      35.730  33.360  55.440  1.00  0.00           H
ATOM    994 HD12 LEU A 649      35.440  33.810  53.780  1.00  0.00           H
ATOM    995 HD13 LEU A 649      34.420  34.560  55.120  1.00  0.00           H
ATOM    996  CD2 LEU A 649      36.270  36.200  56.210  1.00  0.00           C
ATOM    997 HD21 LEU A 649      35.270  36.690  56.220  1.00  0.00           H
ATOM    998 HD22 LEU A 649      36.990  37.050  56.230  1.00  0.00           H
ATOM    999 HD23 LEU A 649      36.310  35.520  57.070  1.00  0.00           H
ATOM   1000  C   LEU A 649      37.840  35.240  52.210  1.00  0.00           C
ATOM   1001  O   LEU A 649      36.920  34.660  51.590  1.00  0.00           O
ATOM   1002  N   THR A 650      38.330  36.420  51.850  1.00  0.00           N
ATOM   1003  HN  THR A 650      38.990  36.820  52.490  1.00  0.00           H
ATOM   1004  CA  THR A 650      38.060  37.080  50.610  1.00  0.00           C
ATOM   1005  HA  THR A 650      37.020  37.310  50.470  1.00  0.00           H
ATOM   1006  CB  THR A 650      38.500  38.520  50.620  1.00  0.00           C
ATOM   1007  HB  THR A 650      39.610  38.480  50.750  1.00  0.00           H
ATOM   1008  OG1 THR A 650      38.140  39.190  51.810  1.00  0.00           O
ATOM   1009  HG1 THR A 650      38.820  38.960  52.440  1.00  0.00           H
ATOM   1010  CG2 THR A 650      37.980  39.330  49.410  1.00  0.00           C
ATOM   1011 HG21 THR A 650      38.120  38.870  48.420  1.00  0.00           H
ATOM   1012 HG22 THR A 650      38.400  40.360  49.430  1.00  0.00           H
ATOM   1013 HG23 THR A 650      36.870  39.500  49.370  1.00  0.00           H
ATOM   1014  C   THR A 650      38.530  36.250  49.410  1.00  0.00           C
ATOM   1015  O   THR A 650      37.700  35.940  48.600  1.00  0.00           O
ATOM   1016  N   GLY A 651      39.760  35.710  49.410  1.00  0.00           N
ATOM   1017  HN  GLY A 651      40.380  35.730  50.190  1.00  0.00           H
ATOM   1018  CA  GLY A 651      40.270  35.060  48.270  1.00  0.00           C
ATOM   1019  HA1 GLY A 651      41.320  34.900  48.420  1.00  0.00           H
ATOM   1020  HA2 GLY A 651      40.120  35.700  47.420  1.00  0.00           H
ATOM   1021  C   GLY A 651      39.720  33.740  47.960  1.00  0.00           C
ATOM   1022  O   GLY A 651      39.500  33.440  46.840  1.00  0.00           O
ATOM   1023  N   ILE A 652      39.430  32.890  48.970  1.00  0.00           N
ATOM   1024  HN  ILE A 652      39.550  33.180  49.910  1.00  0.00           H
ATOM   1025  CA  ILE A 652      38.730  31.710  48.760  1.00  0.00           C
ATOM   1026  HA  ILE A 652      39.190  31.140  47.970  1.00  0.00           H
ATOM   1027  CB  ILE A 652      38.690  30.790  50.010  1.00  0.00           C
ATOM   1028  HB  ILE A 652      38.240  31.380  50.850  1.00  0.00           H
ATOM   1029  CG2 ILE A 652      37.660  29.600  49.910  1.00  0.00           C
ATOM   1030 HG21 ILE A 652      37.790  28.910  50.770  1.00  0.00           H
ATOM   1031 HG22 ILE A 652      37.890  28.980  49.020  1.00  0.00           H
ATOM   1032 HG23 ILE A 652      36.590  29.920  49.920  1.00  0.00           H
ATOM   1033  CG1 ILE A 652      40.080  30.280  50.410  1.00  0.00           C
ATOM   1034 HG11 ILE A 652      40.000  29.810  51.400  1.00  0.00           H
ATOM   1035 HG12 ILE A 652      40.800  31.130  50.360  1.00  0.00           H
ATOM   1036  CD  ILE A 652      40.650  29.330  49.440  1.00  0.00           C
ATOM   1037  HD1 ILE A 652      40.000  28.450  49.220  1.00  0.00           H
ATOM   1038  HD2 ILE A 652      41.610  28.860  49.780  1.00  0.00           H
ATOM   1039  HD3 ILE A 652      40.870  29.840  48.490  1.00  0.00           H
ATOM   1040  C   ILE A 652      37.280  31.920  48.150  1.00  0.00           C
ATOM   1041  O   ILE A 652      36.890  31.180  47.250  1.00  0.00           O
ATOM   1042  N   ALA A 653      36.470  32.890  48.640  1.00  0.00           N
ATOM   1043  HN  ALA A 653      36.860  33.510  49.310  1.00  0.00           H
ATOM   1044  CA  ALA A 653      35.230  33.110  47.960  1.00  0.00           C
ATOM   1045  HA  ALA A 653      34.710  32.170  47.870  1.00  0.00           H
ATOM   1046  CB  ALA A 653      34.240  34.050  48.780  1.00  0.00           C
ATOM   1047  HB1 ALA A 653      33.340  34.320  48.190  1.00  0.00           H
ATOM   1048  HB2 ALA A 653      34.770  34.900  49.240  1.00  0.00           H
ATOM   1049  HB3 ALA A 653      33.880  33.420  49.630  1.00  0.00           H
ATOM   1050  C   ALA A 653      35.320  33.770  46.560  1.00  0.00           C
ATOM   1051  O   ALA A 653      34.610  33.330  45.660  1.00  0.00           O
ATOM   1052  N   TYR A 654      36.230  34.740  46.430  1.00  0.00           N
ATOM   1053  HN  TYR A 654      36.820  34.960  47.200  1.00  0.00           H
ATOM   1054  CA  TYR A 654      36.460  35.470  45.230  1.00  0.00           C
ATOM   1055  HA  TYR A 654      35.490  35.830  44.930  1.00  0.00           H
ATOM   1056  CB  TYR A 654      37.290  36.660  45.640  1.00  0.00           C
ATOM   1057  HB1 TYR A 654      38.270  36.240  45.960  1.00  0.00           H
ATOM   1058  HB2 TYR A 654      36.810  37.230  46.460  1.00  0.00           H
ATOM   1059  CG  TYR A 654      37.640  37.610  44.550  1.00  0.00           C
ATOM   1060  CD1 TYR A 654      38.870  37.460  43.830  1.00  0.00           C
ATOM   1061  HD1 TYR A 654      39.430  36.560  44.040  1.00  0.00           H
ATOM   1062  CE1 TYR A 654      39.270  38.300  42.840  1.00  0.00           C
ATOM   1063  HE1 TYR A 654      40.080  38.160  42.140  1.00  0.00           H
ATOM   1064  CZ  TYR A 654      38.540  39.480  42.700  1.00  0.00           C
ATOM   1065  OH  TYR A 654      38.800  40.440  41.720  1.00  0.00           O
ATOM   1066  HH  TYR A 654      39.480  40.130  41.110  1.00  0.00           H
ATOM   1067  CD2 TYR A 654      36.850  38.670  44.270  1.00  0.00           C
ATOM   1068  HD2 TYR A 654      35.920  38.860  44.780  1.00  0.00           H
ATOM   1069  CE2 TYR A 654      37.340  39.670  43.430  1.00  0.00           C
ATOM   1070  HE2 TYR A 654      36.840  40.640  43.320  1.00  0.00           H
ATOM   1071  C   TYR A 654      36.910  34.610  44.090  1.00  0.00           C
ATOM   1072  O   TYR A 654      36.420  34.770  43.000  1.00  0.00           O
ATOM   1073  N   SER A 655      37.880  33.670  44.390  1.00  0.00           N
ATOM   1074  HN  SER A 655      38.230  33.570  45.320  1.00  0.00           H
ATOM   1075  CA  SER A 655      38.430  32.680  43.440  1.00  0.00           C
ATOM   1076  HA  SER A 655      38.650  33.280  42.570  1.00  0.00           H
ATOM   1077  CB  SER A 655      39.840  32.050  43.840  1.00  0.00           C
ATOM   1078  HB1 SER A 655      40.470  32.910  44.130  1.00  0.00           H
ATOM   1079  HB2 SER A 655      40.270  31.440  43.000  1.00  0.00           H
ATOM   1080  OG  SER A 655      39.570  31.290  45.080  1.00  0.00           O
ATOM   1081  HG1 SER A 655      39.650  31.990  45.730  1.00  0.00           H
ATOM   1082  C   SER A 655      37.450  31.660  42.990  1.00  0.00           C
ATOM   1083  O   SER A 655      37.260  31.430  41.830  1.00  0.00           O
ATOM   1084  N   LEU A 656      36.700  31.050  43.950  1.00  0.00           N
ATOM   1085  HN  LEU A 656      36.990  31.130  44.910  1.00  0.00           H
ATOM   1086  CA  LEU A 656      35.870  29.910  43.640  1.00  0.00           C
ATOM   1087  HA  LEU A 656      36.400  29.070  43.220  1.00  0.00           H
ATOM   1088  CB  LEU A 656      35.390  29.380  45.030  1.00  0.00           C
ATOM   1089  HB1 LEU A 656      34.830  30.160  45.590  1.00  0.00           H
ATOM   1090  HB2 LEU A 656      36.260  29.080  45.640  1.00  0.00           H
ATOM   1091  CG  LEU A 656      34.440  28.150  44.910  1.00  0.00           C
ATOM   1092  HG  LEU A 656      33.770  28.340  44.040  1.00  0.00           H
ATOM   1093  CD1 LEU A 656      35.280  26.870  44.610  1.00  0.00           C
ATOM   1094 HD11 LEU A 656      36.210  26.800  45.230  1.00  0.00           H
ATOM   1095 HD12 LEU A 656      35.620  26.740  43.550  1.00  0.00           H
ATOM   1096 HD13 LEU A 656      34.660  26.030  44.970  1.00  0.00           H
ATOM   1097  CD2 LEU A 656      33.520  28.060  46.110  1.00  0.00           C
ATOM   1098 HD21 LEU A 656      33.240  27.010  46.330  1.00  0.00           H
ATOM   1099 HD22 LEU A 656      32.600  28.620  45.820  1.00  0.00           H
ATOM   1100 HD23 LEU A 656      33.970  28.500  47.030  1.00  0.00           H
ATOM   1101  C   LEU A 656      34.740  30.270  42.670  1.00  0.00           C
ATOM   1102  O   LEU A 656      34.520  29.590  41.700  1.00  0.00           O
ATOM   1103  N   PHE A 657      34.100  31.470  42.890  1.00  0.00           N
ATOM   1104  HN  PHE A 657      34.390  32.030  43.660  1.00  0.00           H
ATOM   1105  CA  PHE A 657      33.030  31.840  42.060  1.00  0.00           C
ATOM   1106  HA  PHE A 657      32.600  30.930  41.660  1.00  0.00           H
ATOM   1107  CB  PHE A 657      31.960  32.610  42.820  1.00  0.00           C
ATOM   1108  HB1 PHE A 657      31.150  32.930  42.140  1.00  0.00           H
ATOM   1109  HB2 PHE A 657      32.490  33.460  43.310  1.00  0.00           H
ATOM   1110  CG  PHE A 657      31.280  31.690  43.900  1.00  0.00           C
ATOM   1111  CD1 PHE A 657      30.350  30.690  43.550  1.00  0.00           C
ATOM   1112  HD1 PHE A 657      30.080  30.430  42.540  1.00  0.00           H
ATOM   1113  CE1 PHE A 657      29.800  29.840  44.530  1.00  0.00           C
ATOM   1114  HE1 PHE A 657      28.980  29.220  44.190  1.00  0.00           H
ATOM   1115  CZ  PHE A 657      30.140  29.950  45.860  1.00  0.00           C
ATOM   1116  HZ  PHE A 657      29.750  29.200  46.530  1.00  0.00           H
ATOM   1117  CD2 PHE A 657      31.640  31.860  45.240  1.00  0.00           C
ATOM   1118  HD2 PHE A 657      32.270  32.710  45.500  1.00  0.00           H
ATOM   1119  CE2 PHE A 657      31.120  30.970  46.260  1.00  0.00           C
ATOM   1120  HE2 PHE A 657      31.300  31.100  47.310  1.00  0.00           H
ATOM   1121  C   PHE A 657      33.380  32.690  40.830  1.00  0.00           C
ATOM   1122  O   PHE A 657      32.500  33.070  40.000  1.00  0.00           O
ATOM   1123  N   ALA A 658      34.670  33.010  40.800  1.00  0.00           N
ATOM   1124  HN  ALA A 658      35.280  32.710  41.530  1.00  0.00           H
ATOM   1125  CA  ALA A 658      35.450  33.330  39.640  1.00  0.00           C
ATOM   1126  HA  ALA A 658      36.500  33.210  39.870  1.00  0.00           H
ATOM   1127  CB  ALA A 658      35.070  32.500  38.360  1.00  0.00           C
ATOM   1128  HB1 ALA A 658      34.080  32.880  38.030  1.00  0.00           H
ATOM   1129  HB2 ALA A 658      35.000  31.400  38.460  1.00  0.00           H
ATOM   1130  HB3 ALA A 658      35.730  32.600  37.480  1.00  0.00           H
ATOM   1131  C   ALA A 658      35.520  34.870  39.400  1.00  0.00           C
ATOM   1132  O   ALA A 658      35.470  35.330  38.290  1.00  0.00           O
ATOM   1133  N   GLY A 659      35.560  35.670  40.440  1.00  0.00           N
ATOM   1134  HN  GLY A 659      35.570  35.340  41.380  1.00  0.00           H
ATOM   1135  CA  GLY A 659      35.740  37.120  40.260  1.00  0.00           C
ATOM   1136  HA1 GLY A 659      35.780  37.530  41.250  1.00  0.00           H
ATOM   1137  HA2 GLY A 659      34.900  37.400  39.640  1.00  0.00           H
ATOM   1138  C   GLY A 659      37.030  37.510  39.530  1.00  0.00           C
ATOM   1139  O   GLY A 659      38.100  37.260  40.120  1.00  0.00           O
ATOM   1140  N   GLN A 660      37.030  38.020  38.330  1.00  0.00           N
ATOM   1141  HN  GLN A 660      36.140  38.300  37.970  1.00  0.00           H
ATOM   1142  CA  GLN A 660      38.180  38.240  37.420  1.00  0.00           C
ATOM   1143  HA  GLN A 660      37.820  38.080  36.420  1.00  0.00           H
ATOM   1144  CB  GLN A 660      38.760  39.670  37.530  1.00  0.00           C
ATOM   1145  HB1 GLN A 660      39.630  39.960  36.900  1.00  0.00           H
ATOM   1146  HB2 GLN A 660      39.040  39.790  38.600  1.00  0.00           H
ATOM   1147  CG  GLN A 660      37.600  40.670  37.150  1.00  0.00           C
ATOM   1148  HG1 GLN A 660      37.980  41.680  37.400  1.00  0.00           H
ATOM   1149  HG2 GLN A 660      36.680  40.480  37.730  1.00  0.00           H
ATOM   1150  CD  GLN A 660      37.210  40.660  35.680  1.00  0.00           C
ATOM   1151  OE1 GLN A 660      37.880  40.250  34.710  1.00  0.00           O
ATOM   1152  NE2 GLN A 660      35.980  41.190  35.470  1.00  0.00           N
ATOM   1153 HE21 GLN A 660      35.720  41.270  34.510  1.00  0.00           H
ATOM   1154 HE22 GLN A 660      35.440  41.410  36.270  1.00  0.00           H
ATOM   1155  C   GLN A 660      39.380  37.230  37.670  1.00  0.00           C
ATOM   1156  O   GLN A 660      40.330  37.780  38.180  1.00  0.00           O
ATOM   1157  N   PRO A 661      39.420  35.930  37.210  1.00  0.00           N
ATOM   1158  CD  PRO A 661      38.340  35.350  36.430  1.00  0.00           C
ATOM   1159  HD1 PRO A 661      38.500  35.630  35.370  1.00  0.00           H
ATOM   1160  HD2 PRO A 661      37.330  35.760  36.660  1.00  0.00           H
ATOM   1161  CA  PRO A 661      40.100  34.850  37.960  1.00  0.00           C
ATOM   1162  HA  PRO A 661      39.670  34.760  38.940  1.00  0.00           H
ATOM   1163  CB  PRO A 661      39.820  33.650  37.100  1.00  0.00           C
ATOM   1164  HB1 PRO A 661      40.020  32.690  37.600  1.00  0.00           H
ATOM   1165  HB2 PRO A 661      40.510  33.720  36.220  1.00  0.00           H
ATOM   1166  CG  PRO A 661      38.340  33.810  36.620  1.00  0.00           C
ATOM   1167  HG1 PRO A 661      38.050  33.260  35.700  1.00  0.00           H
ATOM   1168  HG2 PRO A 661      37.660  33.570  37.470  1.00  0.00           H
ATOM   1169  C   PRO A 661      41.580  35.030  38.110  1.00  0.00           C
ATOM   1170  O   PRO A 661      42.180  34.340  38.990  1.00  0.00           O
ATOM   1171  N   LEU A 662      42.270  35.800  37.260  1.00  0.00           N
ATOM   1172  HN  LEU A 662      41.910  36.230  36.440  1.00  0.00           H
ATOM   1173  CA  LEU A 662      43.730  36.030  37.430  1.00  0.00           C
ATOM   1174  HA  LEU A 662      44.170  35.250  38.020  1.00  0.00           H
ATOM   1175  CB  LEU A 662      44.490  35.980  36.040  1.00  0.00           C
ATOM   1176  HB1 LEU A 662      45.580  36.050  36.240  1.00  0.00           H
ATOM   1177  HB2 LEU A 662      44.250  36.860  35.420  1.00  0.00           H
ATOM   1178  CG  LEU A 662      44.190  34.660  35.230  1.00  0.00           C
ATOM   1179  HG  LEU A 662      43.110  34.410  35.220  1.00  0.00           H
ATOM   1180  CD1 LEU A 662      44.690  34.940  33.780  1.00  0.00           C
ATOM   1181 HD11 LEU A 662      44.570  35.960  33.400  1.00  0.00           H
ATOM   1182 HD12 LEU A 662      44.220  34.230  33.060  1.00  0.00           H
ATOM   1183 HD13 LEU A 662      45.770  34.640  33.750  1.00  0.00           H
ATOM   1184  CD2 LEU A 662      44.860  33.420  35.750  1.00  0.00           C
ATOM   1185 HD21 LEU A 662      44.780  32.570  35.040  1.00  0.00           H
ATOM   1186 HD22 LEU A 662      44.520  33.160  36.770  1.00  0.00           H
ATOM   1187 HD23 LEU A 662      45.940  33.650  35.900  1.00  0.00           H
ATOM   1188  C   LEU A 662      44.040  37.300  38.060  1.00  0.00           C
ATOM   1189  O   LEU A 662      45.260  37.540  38.370  1.00  0.00           O
ATOM   1190  N   THR A 663      43.070  38.120  38.470  1.00  0.00           N
ATOM   1191  HN  THR A 663      42.150  37.890  38.150  1.00  0.00           H
ATOM   1192  CA  THR A 663      43.320  39.080  39.530  1.00  0.00           C
ATOM   1193  HA  THR A 663      44.200  39.620  39.190  1.00  0.00           H
ATOM   1194  CB  THR A 663      42.230  40.180  39.780  1.00  0.00           C
ATOM   1195  HB  THR A 663      42.710  40.880  40.500  1.00  0.00           H
ATOM   1196  OG1 THR A 663      41.040  39.620  40.280  1.00  0.00           O
ATOM   1197  HG1 THR A 663      40.870  38.810  39.800  1.00  0.00           H
ATOM   1198  CG2 THR A 663      41.940  40.910  38.530  1.00  0.00           C
ATOM   1199 HG21 THR A 663      41.550  40.190  37.780  1.00  0.00           H
ATOM   1200 HG22 THR A 663      42.910  41.350  38.190  1.00  0.00           H
ATOM   1201 HG23 THR A 663      41.170  41.700  38.620  1.00  0.00           H
ATOM   1202  C   THR A 663      43.750  38.490  40.920  1.00  0.00           C
ATOM   1203  O   THR A 663      43.190  37.440  41.340  1.00  0.00           O
ATOM   1204  N   ILE A 664      44.590  39.120  41.740  1.00  0.00           N
ATOM   1205  HN  ILE A 664      44.890  40.030  41.470  1.00  0.00           H
ATOM   1206  CA  ILE A 664      44.910  38.640  43.100  1.00  0.00           C
ATOM   1207  HA  ILE A 664      44.400  37.730  43.350  1.00  0.00           H
ATOM   1208  CB  ILE A 664      46.360  38.390  43.190  1.00  0.00           C
ATOM   1209  HB  ILE A 664      46.820  39.280  42.730  1.00  0.00           H
ATOM   1210  CG2 ILE A 664      46.970  38.240  44.650  1.00  0.00           C
ATOM   1211 HG21 ILE A 664      46.800  39.130  45.290  1.00  0.00           H
ATOM   1212 HG22 ILE A 664      48.000  37.830  44.780  1.00  0.00           H
ATOM   1213 HG23 ILE A 664      46.330  37.570  45.280  1.00  0.00           H
ATOM   1214  CG1 ILE A 664      46.790  37.260  42.220  1.00  0.00           C
ATOM   1215 HG11 ILE A 664      47.890  37.100  42.220  1.00  0.00           H
ATOM   1216 HG12 ILE A 664      46.460  37.330  41.160  1.00  0.00           H
ATOM   1217  CD  ILE A 664      46.080  35.870  42.530  1.00  0.00           C
ATOM   1218  HD1 ILE A 664      45.960  35.740  43.630  1.00  0.00           H
ATOM   1219  HD2 ILE A 664      46.740  35.070  42.150  1.00  0.00           H
ATOM   1220  HD3 ILE A 664      45.060  35.810  42.100  1.00  0.00           H
ATOM   1221  C   ILE A 664      44.500  39.580  44.140  1.00  0.00           C
ATOM   1222  O   ILE A 664      44.620  40.770  43.850  1.00  0.00           O
ATOM   1223  N   LEU A 665      43.980  39.140  45.340  1.00  0.00           N
ATOM   1224  HN  LEU A 665      43.770  38.190  45.520  1.00  0.00           H
ATOM   1225  CA  LEU A 665      43.550  40.080  46.300  1.00  0.00           C
ATOM   1226  HA  LEU A 665      43.210  40.980  45.810  1.00  0.00           H
ATOM   1227  CB  LEU A 665      42.420  39.750  47.350  1.00  0.00           C
ATOM   1228  HB1 LEU A 665      42.300  40.690  47.920  1.00  0.00           H
ATOM   1229  HB2 LEU A 665      42.740  38.960  48.060  1.00  0.00           H
ATOM   1230  CG  LEU A 665      41.080  39.320  46.670  1.00  0.00           C
ATOM   1231  HG  LEU A 665      40.200  39.390  47.340  1.00  0.00           H
ATOM   1232  CD1 LEU A 665      40.630  40.260  45.540  1.00  0.00           C
ATOM   1233 HD11 LEU A 665      40.700  41.300  45.910  1.00  0.00           H
ATOM   1234 HD12 LEU A 665      39.600  40.050  45.170  1.00  0.00           H
ATOM   1235 HD13 LEU A 665      41.350  40.210  44.690  1.00  0.00           H
ATOM   1236  CD2 LEU A 665      41.220  37.860  46.180  1.00  0.00           C
ATOM   1237 HD21 LEU A 665      41.650  37.880  45.150  1.00  0.00           H
ATOM   1238 HD22 LEU A 665      40.210  37.420  46.100  1.00  0.00           H
ATOM   1239 HD23 LEU A 665      41.800  37.310  46.940  1.00  0.00           H
ATOM   1240  C   LEU A 665      44.760  40.690  47.120  1.00  0.00           C
ATOM   1241  O   LEU A 665      45.800  40.020  47.360  1.00  0.00           O
ATOM   1242  N   GLY A 666      44.650  41.900  47.670  1.00  0.00           N
ATOM   1243  HN  GLY A 666      43.770  42.310  47.480  1.00  0.00           H
ATOM   1244  CA  GLY A 666      45.730  42.540  48.490  1.00  0.00           C
ATOM   1245  HA1 GLY A 666      46.470  42.860  47.780  1.00  0.00           H
ATOM   1246  HA2 GLY A 666      46.250  41.890  49.180  1.00  0.00           H
ATOM   1247  C   GLY A 666      45.320  43.800  49.250  1.00  0.00           C
ATOM   1248  O   GLY A 666      44.150  44.230  49.370  1.00  0.00           O
ATOM   1249  N   SER A 667      46.340  44.480  49.780  1.00  0.00           N
ATOM   1250  HN  SER A 667      47.260  44.100  49.640  1.00  0.00           H
ATOM   1251  CA  SER A 667      46.200  45.580  50.680  1.00  0.00           C
ATOM   1252  HA  SER A 667      45.430  45.320  51.390  1.00  0.00           H
ATOM   1253  CB  SER A 667      47.520  45.830  51.350  1.00  0.00           C
ATOM   1254  HB1 SER A 667      48.270  46.070  50.570  1.00  0.00           H
ATOM   1255  HB2 SER A 667      47.860  44.970  51.960  1.00  0.00           H
ATOM   1256  OG  SER A 667      47.420  46.890  52.280  1.00  0.00           O
ATOM   1257  HG1 SER A 667      47.000  46.540  53.080  1.00  0.00           H
ATOM   1258  C   SER A 667      45.910  46.850  49.930  1.00  0.00           C
ATOM   1259  O   SER A 667      46.270  47.070  48.820  1.00  0.00           O
ATOM   1260  N   THR A 668      45.140  47.800  50.550  1.00  0.00           N
ATOM   1261  HN  THR A 668      44.640  47.700  51.410  1.00  0.00           H
ATOM   1262  CA  THR A 668      44.870  49.020  49.840  1.00  0.00           C
ATOM   1263  HA  THR A 668      45.570  49.140  49.040  1.00  0.00           H
ATOM   1264  CB  THR A 668      43.510  49.170  49.120  1.00  0.00           C
ATOM   1265  HB  THR A 668      43.520  48.420  48.310  1.00  0.00           H
ATOM   1266  OG1 THR A 668      43.290  50.400  48.390  1.00  0.00           O
ATOM   1267  HG1 THR A 668      42.600  50.100  47.800  1.00  0.00           H
ATOM   1268  CG2 THR A 668      42.410  48.950  50.060  1.00  0.00           C
ATOM   1269 HG21 THR A 668      42.490  47.960  50.570  1.00  0.00           H
ATOM   1270 HG22 THR A 668      41.460  48.930  49.490  1.00  0.00           H
ATOM   1271 HG23 THR A 668      42.470  49.820  50.750  1.00  0.00           H
ATOM   1272  C   THR A 668      45.190  50.230  50.660  1.00  0.00           C
ATOM   1273  O   THR A 668      44.710  50.500  51.740  1.00  0.00           O
ATOM   1274  N   GLY A 669      46.060  51.070  50.100  1.00  0.00           N
ATOM   1275  HN  GLY A 669      46.360  50.830  49.180  1.00  0.00           H
ATOM   1276  CA  GLY A 669      46.560  52.320  50.630  1.00  0.00           C
ATOM   1277  HA1 GLY A 669      47.050  52.690  49.740  1.00  0.00           H
ATOM   1278  HA2 GLY A 669      47.210  52.150  51.450  1.00  0.00           H
ATOM   1279  C   GLY A 669      45.560  53.320  51.130  1.00  0.00           C
ATOM   1280  O   GLY A 669      45.720  53.580  52.340  1.00  0.00           O
ATOM   1281  N   PRO A 670      44.560  53.860  50.470  1.00  0.00           N
ATOM   1282  CD  PRO A 670      44.400  53.770  48.990  1.00  0.00           C
ATOM   1283  HD1 PRO A 670      44.700  52.830  48.480  1.00  0.00           H
ATOM   1284  HD2 PRO A 670      45.070  54.490  48.490  1.00  0.00           H
ATOM   1285  CA  PRO A 670      43.710  54.890  50.980  1.00  0.00           C
ATOM   1286  HA  PRO A 670      44.360  55.560  51.520  1.00  0.00           H
ATOM   1287  CB  PRO A 670      42.930  55.370  49.690  1.00  0.00           C
ATOM   1288  HB1 PRO A 670      43.290  56.280  49.170  1.00  0.00           H
ATOM   1289  HB2 PRO A 670      41.890  55.570  50.020  1.00  0.00           H
ATOM   1290  CG  PRO A 670      42.990  54.280  48.650  1.00  0.00           C
ATOM   1291  HG1 PRO A 670      42.160  53.560  48.780  1.00  0.00           H
ATOM   1292  HG2 PRO A 670      42.860  54.680  47.630  1.00  0.00           H
ATOM   1293  C   PRO A 670      42.810  54.430  52.070  1.00  0.00           C
ATOM   1294  O   PRO A 670      42.380  55.210  52.880  1.00  0.00           O
ATOM   1295  N   VAL A 671      42.360  53.140  52.090  1.00  0.00           N
ATOM   1296  HN  VAL A 671      42.460  52.580  51.280  1.00  0.00           H
ATOM   1297  CA  VAL A 671      41.600  52.550  53.190  1.00  0.00           C
ATOM   1298  HA  VAL A 671      40.790  53.210  53.450  1.00  0.00           H
ATOM   1299  CB  VAL A 671      40.970  51.230  52.780  1.00  0.00           C
ATOM   1300  HB  VAL A 671      41.740  50.470  52.530  1.00  0.00           H
ATOM   1301  CG1 VAL A 671      40.110  50.670  54.010  1.00  0.00           C
ATOM   1302 HG11 VAL A 671      39.410  49.890  53.670  1.00  0.00           H
ATOM   1303 HG12 VAL A 671      39.480  51.520  54.330  1.00  0.00           H
ATOM   1304 HG13 VAL A 671      40.910  50.280  54.670  1.00  0.00           H
ATOM   1305  CG2 VAL A 671      39.980  51.480  51.580  1.00  0.00           C
ATOM   1306 HG21 VAL A 671      40.540  51.670  50.640  1.00  0.00           H
ATOM   1307 HG22 VAL A 671      39.400  52.400  51.750  1.00  0.00           H
ATOM   1308 HG23 VAL A 671      39.410  50.530  51.490  1.00  0.00           H
ATOM   1309  C   VAL A 671      42.430  52.540  54.420  1.00  0.00           C
ATOM   1310  O   VAL A 671      42.000  52.900  55.440  1.00  0.00           O
ATOM   1311  N   LEU A 672      43.780  52.190  54.270  1.00  0.00           N
ATOM   1312  HN  LEU A 672      44.180  51.980  53.390  1.00  0.00           H
ATOM   1313  CA  LEU A 672      44.650  52.010  55.460  1.00  0.00           C
ATOM   1314  HA  LEU A 672      44.070  51.420  56.160  1.00  0.00           H
ATOM   1315  CB  LEU A 672      45.950  51.320  55.050  1.00  0.00           C
ATOM   1316  HB1 LEU A 672      46.250  51.870  54.130  1.00  0.00           H
ATOM   1317  HB2 LEU A 672      45.780  50.360  54.530  1.00  0.00           H
ATOM   1318  CG  LEU A 672      47.200  51.350  55.930  1.00  0.00           C
ATOM   1319  HG  LEU A 672      47.560  52.390  56.060  1.00  0.00           H
ATOM   1320  CD1 LEU A 672      46.990  50.970  57.400  1.00  0.00           C
ATOM   1321 HD11 LEU A 672      47.890  51.350  57.920  1.00  0.00           H
ATOM   1322 HD12 LEU A 672      46.680  49.920  57.560  1.00  0.00           H
ATOM   1323 HD13 LEU A 672      46.050  51.470  57.720  1.00  0.00           H
ATOM   1324  CD2 LEU A 672      48.220  50.490  55.370  1.00  0.00           C
ATOM   1325 HD21 LEU A 672      47.960  49.420  55.190  1.00  0.00           H
ATOM   1326 HD22 LEU A 672      49.130  50.450  55.990  1.00  0.00           H
ATOM   1327 HD23 LEU A 672      48.430  50.810  54.320  1.00  0.00           H
ATOM   1328  C   LEU A 672      44.900  53.380  56.010  1.00  0.00           C
ATOM   1329  O   LEU A 672      44.770  53.560  57.240  1.00  0.00           O
ATOM   1330  N   VAL A 673      45.100  54.390  55.190  1.00  0.00           N
ATOM   1331  HN  VAL A 673      45.150  54.370  54.190  1.00  0.00           H
ATOM   1332  CA  VAL A 673      45.060  55.750  55.750  1.00  0.00           C
ATOM   1333  HA  VAL A 673      45.830  55.750  56.510  1.00  0.00           H
ATOM   1334  CB  VAL A 673      45.400  56.760  54.630  1.00  0.00           C
ATOM   1335  HB  VAL A 673      44.720  56.530  53.780  1.00  0.00           H
ATOM   1336  CG1 VAL A 673      45.250  58.220  55.040  1.00  0.00           C
ATOM   1337 HG11 VAL A 673      44.190  58.510  54.950  1.00  0.00           H
ATOM   1338 HG12 VAL A 673      45.840  58.920  54.390  1.00  0.00           H
ATOM   1339 HG13 VAL A 673      45.550  58.340  56.100  1.00  0.00           H
ATOM   1340  CG2 VAL A 673      46.840  56.570  54.110  1.00  0.00           C
ATOM   1341 HG21 VAL A 673      47.570  56.890  54.890  1.00  0.00           H
ATOM   1342 HG22 VAL A 673      47.040  57.260  53.270  1.00  0.00           H
ATOM   1343 HG23 VAL A 673      47.150  55.580  53.700  1.00  0.00           H
ATOM   1344  C   VAL A 673      43.770  56.280  56.360  1.00  0.00           C
ATOM   1345  O   VAL A 673      43.790  56.930  57.420  1.00  0.00           O
ATOM   1346  N   PHE A 674      42.630  55.960  55.760  1.00  0.00           N
ATOM   1347  HN  PHE A 674      42.710  55.440  54.910  1.00  0.00           H
ATOM   1348  CA  PHE A 674      41.290  56.170  56.260  1.00  0.00           C
ATOM   1349  HA  PHE A 674      41.130  57.210  56.430  1.00  0.00           H
ATOM   1350  CB  PHE A 674      40.190  55.670  55.230  1.00  0.00           C
ATOM   1351  HB1 PHE A 674      40.250  54.570  55.130  1.00  0.00           H
ATOM   1352  HB2 PHE A 674      40.410  56.110  54.220  1.00  0.00           H
ATOM   1353  CG  PHE A 674      38.760  55.870  55.660  1.00  0.00           C
ATOM   1354  CD1 PHE A 674      38.000  56.950  55.210  1.00  0.00           C
ATOM   1355  HD1 PHE A 674      38.330  57.680  54.480  1.00  0.00           H
ATOM   1356  CE1 PHE A 674      36.690  57.120  55.600  1.00  0.00           C
ATOM   1357  HE1 PHE A 674      36.180  58.040  55.340  1.00  0.00           H
ATOM   1358  CZ  PHE A 674      36.120  56.150  56.430  1.00  0.00           C
ATOM   1359  HZ  PHE A 674      35.090  56.230  56.730  1.00  0.00           H
ATOM   1360  CD2 PHE A 674      38.160  54.880  56.440  1.00  0.00           C
ATOM   1361  HD2 PHE A 674      38.810  54.060  56.700  1.00  0.00           H
ATOM   1362  CE2 PHE A 674      36.850  55.030  56.880  1.00  0.00           C
ATOM   1363  HE2 PHE A 674      36.360  54.230  57.430  1.00  0.00           H
ATOM   1364  C   PHE A 674      41.160  55.570  57.670  1.00  0.00           C
ATOM   1365  O   PHE A 674      40.700  56.200  58.600  1.00  0.00           O
ATOM   1366  N   GLU A 675      41.470  54.280  57.800  1.00  0.00           N
ATOM   1367  HN  GLU A 675      41.910  53.820  57.020  1.00  0.00           H
ATOM   1368  CA  GLU A 675      41.450  53.500  59.030  1.00  0.00           C
ATOM   1369  HA  GLU A 675      40.450  53.380  59.410  1.00  0.00           H
ATOM   1370  CB  GLU A 675      42.160  52.130  58.840  1.00  0.00           C
ATOM   1371  HB1 GLU A 675      42.410  51.640  59.800  1.00  0.00           H
ATOM   1372  HB2 GLU A 675      43.130  52.300  58.310  1.00  0.00           H
ATOM   1373  CG  GLU A 675      41.320  51.130  57.980  1.00  0.00           C
ATOM   1374  HG1 GLU A 675      42.060  50.500  57.430  1.00  0.00           H
ATOM   1375  HG2 GLU A 675      40.680  51.580  57.180  1.00  0.00           H
ATOM   1376  CD  GLU A 675      40.510  50.060  58.760  1.00  0.00           C
ATOM   1377  OE1 GLU A 675      40.540  48.890  58.400  1.00  0.00           O
ATOM   1378  OE2 GLU A 675      39.800  50.440  59.700  1.00  0.00           O
ATOM   1379  C   GLU A 675      42.300  54.210  60.100  1.00  0.00           C
ATOM   1380  O   GLU A 675      41.800  54.400  61.230  1.00  0.00           O
ATOM   1381  N   LYS A 676      43.490  54.700  59.830  1.00  0.00           N
ATOM   1382  HN  LYS A 676      43.870  54.570  58.920  1.00  0.00           H
ATOM   1383  CA  LYS A 676      44.400  55.380  60.760  1.00  0.00           C
ATOM   1384  HA  LYS A 676      44.520  54.800  61.670  1.00  0.00           H
ATOM   1385  CB  LYS A 676      45.840  55.700  60.130  1.00  0.00           C
ATOM   1386  HB1 LYS A 676      46.260  56.430  60.860  1.00  0.00           H
ATOM   1387  HB2 LYS A 676      45.730  56.330  59.210  1.00  0.00           H
ATOM   1388  CG  LYS A 676      46.730  54.450  59.970  1.00  0.00           C
ATOM   1389  HG1 LYS A 676      46.150  53.700  59.400  1.00  0.00           H
ATOM   1390  HG2 LYS A 676      46.850  53.920  60.940  1.00  0.00           H
ATOM   1391  CD  LYS A 676      48.140  54.630  59.280  1.00  0.00           C
ATOM   1392  HD1 LYS A 676      48.110  54.950  58.210  1.00  0.00           H
ATOM   1393  HD2 LYS A 676      48.610  53.620  59.180  1.00  0.00           H
ATOM   1394  CE  LYS A 676      49.080  55.640  59.980  1.00  0.00           C
ATOM   1395  HE1 LYS A 676      48.580  56.620  60.100  1.00  0.00           H
ATOM   1396  HE2 LYS A 676      49.940  55.780  59.300  1.00  0.00           H
ATOM   1397  NZ  LYS A 676      49.490  55.040  61.240  1.00  0.00           N
ATOM   1398  HZ1 LYS A 676      50.100  54.230  61.050  1.00  0.00           H
ATOM   1399  HZ2 LYS A 676      48.700  54.800  61.870  1.00  0.00           H
ATOM   1400  HZ3 LYS A 676      50.110  55.700  61.730  1.00  0.00           H
ATOM   1401  C   LYS A 676      43.780  56.640  61.260  1.00  0.00           C
ATOM   1402  O   LYS A 676      43.930  57.000  62.440  1.00  0.00           O
ATOM   1403  N   ILE A 677      43.030  57.420  60.410  1.00  0.00           N
ATOM   1404  HN  ILE A 677      42.930  57.170  59.450  1.00  0.00           H
ATOM   1405  CA  ILE A 677      42.380  58.720  60.720  1.00  0.00           C
ATOM   1406  HA  ILE A 677      42.970  59.260  61.450  1.00  0.00           H
ATOM   1407  CB  ILE A 677      42.020  59.680  59.570  1.00  0.00           C
ATOM   1408  HB  ILE A 677      41.330  59.170  58.850  1.00  0.00           H
ATOM   1409  CG2 ILE A 677      41.360  61.020  59.960  1.00  0.00           C
ATOM   1410 HG21 ILE A 677      42.010  61.630  60.630  1.00  0.00           H
ATOM   1411 HG22 ILE A 677      40.350  60.920  60.410  1.00  0.00           H
ATOM   1412 HG23 ILE A 677      41.140  61.530  59.010  1.00  0.00           H
ATOM   1413  CG1 ILE A 677      43.340  60.000  58.770  1.00  0.00           C
ATOM   1414 HG11 ILE A 677      43.980  59.100  58.810  1.00  0.00           H
ATOM   1415 HG12 ILE A 677      43.870  60.780  59.340  1.00  0.00           H
ATOM   1416  CD  ILE A 677      43.220  60.330  57.310  1.00  0.00           C
ATOM   1417  HD1 ILE A 677      44.160  60.650  56.810  1.00  0.00           H
ATOM   1418  HD2 ILE A 677      42.560  61.220  57.380  1.00  0.00           H
ATOM   1419  HD3 ILE A 677      42.770  59.550  56.670  1.00  0.00           H
ATOM   1420  C   ILE A 677      41.140  58.520  61.550  1.00  0.00           C
ATOM   1421  O   ILE A 677      40.910  59.140  62.510  1.00  0.00           O
ATOM   1422  N   LEU A 678      40.370  57.470  61.260  1.00  0.00           N
ATOM   1423  HN  LEU A 678      40.450  56.920  60.430  1.00  0.00           H
ATOM   1424  CA  LEU A 678      39.200  57.130  62.080  1.00  0.00           C
ATOM   1425  HA  LEU A 678      38.600  58.030  62.140  1.00  0.00           H
ATOM   1426  CB  LEU A 678      38.380  55.900  61.430  1.00  0.00           C
ATOM   1427  HB1 LEU A 678      39.040  55.000  61.420  1.00  0.00           H
ATOM   1428  HB2 LEU A 678      38.310  56.160  60.350  1.00  0.00           H
ATOM   1429  CG  LEU A 678      37.010  55.620  62.070  1.00  0.00           C
ATOM   1430  HG  LEU A 678      37.240  55.490  63.150  1.00  0.00           H
ATOM   1431  CD1 LEU A 678      36.030  56.840  61.990  1.00  0.00           C
ATOM   1432 HD11 LEU A 678      36.380  57.850  62.310  1.00  0.00           H
ATOM   1433 HD12 LEU A 678      35.160  56.570  62.620  1.00  0.00           H
ATOM   1434 HD13 LEU A 678      35.570  56.860  60.990  1.00  0.00           H
ATOM   1435  CD2 LEU A 678      36.460  54.300  61.430  1.00  0.00           C
ATOM   1436 HD21 LEU A 678      35.690  53.900  62.140  1.00  0.00           H
ATOM   1437 HD22 LEU A 678      37.230  53.510  61.380  1.00  0.00           H
ATOM   1438 HD23 LEU A 678      35.940  54.420  60.440  1.00  0.00           H
ATOM   1439  C   LEU A 678      39.610  56.750  63.470  1.00  0.00           C
ATOM   1440  O   LEU A 678      39.040  57.210  64.450  1.00  0.00           O
ATOM   1441  N   TYR A 679      40.690  55.940  63.610  1.00  0.00           N
ATOM   1442  HN  TYR A 679      41.150  55.550  62.820  1.00  0.00           H
ATOM   1443  CA  TYR A 679      41.360  55.650  64.950  1.00  0.00           C
ATOM   1444  HA  TYR A 679      40.630  55.240  65.610  1.00  0.00           H
ATOM   1445  CB  TYR A 679      42.480  54.660  64.790  1.00  0.00           C
ATOM   1446  HB1 TYR A 679      43.230  54.930  64.020  1.00  0.00           H
ATOM   1447  HB2 TYR A 679      42.120  53.640  64.520  1.00  0.00           H
ATOM   1448  CG  TYR A 679      43.220  54.400  66.060  1.00  0.00           C
ATOM   1449  CD1 TYR A 679      42.750  53.590  66.970  1.00  0.00           C
ATOM   1450  HD1 TYR A 679      41.830  53.070  66.740  1.00  0.00           H
ATOM   1451  CE1 TYR A 679      43.330  53.490  68.250  1.00  0.00           C
ATOM   1452  HE1 TYR A 679      42.690  53.000  68.980  1.00  0.00           H
ATOM   1453  CZ  TYR A 679      44.480  54.220  68.560  1.00  0.00           C
ATOM   1454  OH  TYR A 679      45.000  54.250  69.900  1.00  0.00           O
ATOM   1455  HH  TYR A 679      45.910  54.550  69.840  1.00  0.00           H
ATOM   1456  CD2 TYR A 679      44.450  54.980  66.260  1.00  0.00           C
ATOM   1457  HD2 TYR A 679      44.920  55.380  65.370  1.00  0.00           H
ATOM   1458  CE2 TYR A 679      45.100  54.970  67.510  1.00  0.00           C
ATOM   1459  HE2 TYR A 679      46.020  55.510  67.650  1.00  0.00           H
ATOM   1460  C   TYR A 679      41.740  56.930  65.710  1.00  0.00           C
ATOM   1461  O   TYR A 679      41.250  57.120  66.850  1.00  0.00           O
ATOM   1462  N   LYS A 680      42.430  57.910  65.060  1.00  0.00           N
ATOM   1463  HN  LYS A 680      42.630  57.810  64.080  1.00  0.00           H
ATOM   1464  CA  LYS A 680      42.690  59.170  65.670  1.00  0.00           C
ATOM   1465  HA  LYS A 680      43.270  58.920  66.540  1.00  0.00           H
ATOM   1466  CB  LYS A 680      43.660  60.020  64.790  1.00  0.00           C
ATOM   1467  HB1 LYS A 680      43.260  59.920  63.760  1.00  0.00           H
ATOM   1468  HB2 LYS A 680      44.630  59.510  64.720  1.00  0.00           H
ATOM   1469  CG  LYS A 680      43.800  61.510  65.020  1.00  0.00           C
ATOM   1470  HG1 LYS A 680      42.870  62.100  64.900  1.00  0.00           H
ATOM   1471  HG2 LYS A 680      44.350  61.920  64.140  1.00  0.00           H
ATOM   1472  CD  LYS A 680      44.600  61.880  66.340  1.00  0.00           C
ATOM   1473  HD1 LYS A 680      45.540  61.290  66.410  1.00  0.00           H
ATOM   1474  HD2 LYS A 680      43.890  61.540  67.120  1.00  0.00           H
ATOM   1475  CE  LYS A 680      45.090  63.320  66.280  1.00  0.00           C
ATOM   1476  HE1 LYS A 680      45.560  63.550  65.300  1.00  0.00           H
ATOM   1477  HE2 LYS A 680      45.850  63.390  67.090  1.00  0.00           H
ATOM   1478  NZ  LYS A 680      44.040  64.230  66.410  1.00  0.00           N
ATOM   1479  HZ1 LYS A 680      44.250  65.140  66.870  1.00  0.00           H
ATOM   1480  HZ2 LYS A 680      43.160  63.860  66.790  1.00  0.00           H
ATOM   1481  HZ3 LYS A 680      43.670  64.510  65.470  1.00  0.00           H
ATOM   1482  C   LYS A 680      41.420  59.940  66.080  1.00  0.00           C
ATOM   1483  O   LYS A 680      41.350  60.440  67.150  1.00  0.00           O
ATOM   1484  N   PHE A 681      40.410  60.050  65.150  1.00  0.00           N
ATOM   1485  HN  PHE A 681      40.640  59.710  64.240  1.00  0.00           H
ATOM   1486  CA  PHE A 681      39.150  60.740  65.270  1.00  0.00           C
ATOM   1487  HA  PHE A 681      39.310  61.770  65.590  1.00  0.00           H
ATOM   1488  CB  PHE A 681      38.400  60.630  63.900  1.00  0.00           C
ATOM   1489  HB1 PHE A 681      38.300  59.530  63.760  1.00  0.00           H
ATOM   1490  HB2 PHE A 681      39.050  61.120  63.150  1.00  0.00           H
ATOM   1491  CG  PHE A 681      37.020  61.190  63.780  1.00  0.00           C
ATOM   1492  CD1 PHE A 681      36.010  60.290  64.090  1.00  0.00           C
ATOM   1493  HD1 PHE A 681      36.100  59.250  64.330  1.00  0.00           H
ATOM   1494  CE1 PHE A 681      34.630  60.700  63.870  1.00  0.00           C
ATOM   1495  HE1 PHE A 681      33.790  60.030  63.970  1.00  0.00           H
ATOM   1496  CZ  PHE A 681      34.380  62.020  63.460  1.00  0.00           C
ATOM   1497  HZ  PHE A 681      33.360  62.310  63.230  1.00  0.00           H
ATOM   1498  CD2 PHE A 681      36.750  62.520  63.400  1.00  0.00           C
ATOM   1499  HD2 PHE A 681      37.600  63.100  63.110  1.00  0.00           H
ATOM   1500  CE2 PHE A 681      35.410  62.910  63.280  1.00  0.00           C
ATOM   1501  HE2 PHE A 681      35.210  63.920  62.960  1.00  0.00           H
ATOM   1502  C   PHE A 681      38.290  60.190  66.460  1.00  0.00           C
ATOM   1503  O   PHE A 681      37.680  60.920  67.240  1.00  0.00           O
ATOM   1504  N   CYS A 682      38.240  58.820  66.620  1.00  0.00           N
ATOM   1505  HN  CYS A 682      38.600  58.150  65.980  1.00  0.00           H
ATOM   1506  CA  CYS A 682      37.650  58.100  67.730  1.00  0.00           C
ATOM   1507  HA  CYS A 682      36.640  58.470  67.890  1.00  0.00           H
ATOM   1508  CB  CYS A 682      37.640  56.580  67.540  1.00  0.00           C
ATOM   1509  HB1 CYS A 682      37.360  56.090  68.500  1.00  0.00           H
ATOM   1510  HB2 CYS A 682      38.700  56.260  67.380  1.00  0.00           H
ATOM   1511  SG  CYS A 682      36.590  56.150  66.170  1.00  0.00           S
ATOM   1512  HG1 CYS A 682      37.540  56.320  65.250  1.00  0.00           H
ATOM   1513  C   CYS A 682      38.440  58.440  69.000  1.00  0.00           C
ATOM   1514  O   CYS A 682      37.800  58.630  70.040  1.00  0.00           O
ATOM   1515  N   ARG A 683      39.810  58.530  69.050  1.00  0.00           N
ATOM   1516  HN  ARG A 683      40.300  58.380  68.200  1.00  0.00           H
ATOM   1517  CA  ARG A 683      40.560  58.830  70.290  1.00  0.00           C
ATOM   1518  HA  ARG A 683      40.310  58.150  71.080  1.00  0.00           H
ATOM   1519  CB  ARG A 683      42.090  58.590  69.960  1.00  0.00           C
ATOM   1520  HB1 ARG A 683      42.640  59.130  70.760  1.00  0.00           H
ATOM   1521  HB2 ARG A 683      42.170  59.030  68.940  1.00  0.00           H
ATOM   1522  CG  ARG A 683      42.490  57.080  69.890  1.00  0.00           C
ATOM   1523  HG1 ARG A 683      43.520  57.050  69.490  1.00  0.00           H
ATOM   1524  HG2 ARG A 683      41.990  56.580  69.030  1.00  0.00           H
ATOM   1525  CD  ARG A 683      42.350  56.130  71.080  1.00  0.00           C
ATOM   1526  HD1 ARG A 683      42.810  55.210  70.670  1.00  0.00           H
ATOM   1527  HD2 ARG A 683      41.300  55.900  71.390  1.00  0.00           H
ATOM   1528  NE  ARG A 683      43.240  56.720  72.130  1.00  0.00           N
ATOM   1529  HE  ARG A 683      43.420  57.710  72.160  1.00  0.00           H
ATOM   1530  CZ  ARG A 683      43.890  56.040  73.070  1.00  0.00           C
ATOM   1531  NH1 ARG A 683      44.720  56.650  73.840  1.00  0.00           N
ATOM   1532 HH11 ARG A 683      45.270  56.180  74.530  1.00  0.00           H
ATOM   1533 HH12 ARG A 683      44.900  57.630  73.810  1.00  0.00           H
ATOM   1534  NH2 ARG A 683      43.680  54.770  73.320  1.00  0.00           N
ATOM   1535 HH21 ARG A 683      42.970  54.350  72.750  1.00  0.00           H
ATOM   1536 HH22 ARG A 683      44.310  54.340  73.970  1.00  0.00           H
ATOM   1537  C   ARG A 683      40.320  60.250  70.750  1.00  0.00           C
ATOM   1538  O   ARG A 683      40.200  60.510  71.910  1.00  0.00           O
ATOM   1539  N   ASP A 684      40.290  61.250  69.790  1.00  0.00           N
ATOM   1540  HN  ASP A 684      40.610  61.000  68.890  1.00  0.00           H
ATOM   1541  CA  ASP A 684      40.080  62.590  70.100  1.00  0.00           C
ATOM   1542  HA  ASP A 684      40.850  62.830  70.810  1.00  0.00           H
ATOM   1543  CB  ASP A 684      40.160  63.390  68.800  1.00  0.00           C
ATOM   1544  HB1 ASP A 684      39.900  64.460  68.980  1.00  0.00           H
ATOM   1545  HB2 ASP A 684      39.390  62.910  68.160  1.00  0.00           H
ATOM   1546  CG  ASP A 684      41.530  63.400  68.130  1.00  0.00           C
ATOM   1547  OD1 ASP A 684      41.490  63.610  66.890  1.00  0.00           O
ATOM   1548  OD2 ASP A 684      42.620  63.360  68.800  1.00  0.00           O
ATOM   1549  C   ASP A 684      38.650  62.880  70.700  1.00  0.00           C
ATOM   1550  O   ASP A 684      38.570  63.640  71.700  1.00  0.00           O
ATOM   1551  N   TYR A 685      37.580  62.200  70.170  1.00  0.00           N
ATOM   1552  HN  TYR A 685      37.740  61.640  69.360  1.00  0.00           H
ATOM   1553  CA  TYR A 685      36.160  62.580  70.450  1.00  0.00           C
ATOM   1554  HA  TYR A 685      36.230  63.420  71.140  1.00  0.00           H
ATOM   1555  CB  TYR A 685      35.300  62.810  69.250  1.00  0.00           C
ATOM   1556  HB1 TYR A 685      34.210  62.810  69.420  1.00  0.00           H
ATOM   1557  HB2 TYR A 685      35.440  61.960  68.560  1.00  0.00           H
ATOM   1558  CG  TYR A 685      35.750  64.080  68.480  1.00  0.00           C
ATOM   1559  CD1 TYR A 685      36.160  64.030  67.110  1.00  0.00           C
ATOM   1560  HD1 TYR A 685      36.210  63.050  66.650  1.00  0.00           H
ATOM   1561  CE1 TYR A 685      36.490  65.210  66.400  1.00  0.00           C
ATOM   1562  HE1 TYR A 685      36.840  65.100  65.380  1.00  0.00           H
ATOM   1563  CZ  TYR A 685      36.730  66.390  67.090  1.00  0.00           C
ATOM   1564  OH  TYR A 685      37.180  67.540  66.430  1.00  0.00           O
ATOM   1565  HH  TYR A 685      36.930  68.320  66.920  1.00  0.00           H
ATOM   1566  CD2 TYR A 685      35.830  65.320  69.060  1.00  0.00           C
ATOM   1567  HD2 TYR A 685      35.450  65.350  70.070  1.00  0.00           H
ATOM   1568  CE2 TYR A 685      36.390  66.490  68.470  1.00  0.00           C
ATOM   1569  HE2 TYR A 685      36.450  67.460  68.950  1.00  0.00           H
ATOM   1570  C   TYR A 685      35.500  61.610  71.430  1.00  0.00           C
ATOM   1571  O   TYR A 685      34.410  61.890  72.010  1.00  0.00           O
ATOM   1572  N   GLN A 686      36.200  60.490  71.630  1.00  0.00           N
ATOM   1573  HN  GLN A 686      37.040  60.260  71.140  1.00  0.00           H
ATOM   1574  CA  GLN A 686      35.780  59.400  72.500  1.00  0.00           C
ATOM   1575  HA  GLN A 686      36.560  58.650  72.420  1.00  0.00           H
ATOM   1576  CB  GLN A 686      35.690  59.670  73.970  1.00  0.00           C
ATOM   1577  HB1 GLN A 686      35.130  58.960  74.610  1.00  0.00           H
ATOM   1578  HB2 GLN A 686      35.130  60.630  74.120  1.00  0.00           H
ATOM   1579  CG  GLN A 686      37.130  59.870  74.650  1.00  0.00           C
ATOM   1580  HG1 GLN A 686      37.050  60.130  75.740  1.00  0.00           H
ATOM   1581  HG2 GLN A 686      37.670  60.660  74.080  1.00  0.00           H
ATOM   1582  CD  GLN A 686      37.960  58.620  74.490  1.00  0.00           C
ATOM   1583  OE1 GLN A 686      37.820  57.630  75.160  1.00  0.00           O
ATOM   1584  NE2 GLN A 686      38.940  58.670  73.520  1.00  0.00           N
ATOM   1585 HE21 GLN A 686      39.170  59.490  72.980  1.00  0.00           H
ATOM   1586 HE22 GLN A 686      39.520  57.870  73.410  1.00  0.00           H
ATOM   1587  C   GLN A 686      34.600  58.620  71.950  1.00  0.00           C
ATOM   1588  O   GLN A 686      33.460  58.750  72.330  1.00  0.00           O
ATOM   1589  N   LEU A 687      34.940  57.790  70.960  1.00  0.00           N
ATOM   1590  HN  LEU A 687      35.870  57.640  70.650  1.00  0.00           H
ATOM   1591  CA  LEU A 687      33.970  56.960  70.220  1.00  0.00           C
ATOM   1592  HA  LEU A 687      33.110  56.850  70.860  1.00  0.00           H
ATOM   1593  CB  LEU A 687      33.620  57.490  68.760  1.00  0.00           C
ATOM   1594  HB1 LEU A 687      32.710  56.960  68.410  1.00  0.00           H
ATOM   1595  HB2 LEU A 687      34.500  57.190  68.160  1.00  0.00           H
ATOM   1596  CG  LEU A 687      33.390  59.010  68.600  1.00  0.00           C
ATOM   1597  HG  LEU A 687      34.130  59.660  69.130  1.00  0.00           H
ATOM   1598  CD1 LEU A 687      33.290  59.270  67.130  1.00  0.00           C
ATOM   1599 HD11 LEU A 687      34.240  59.340  66.560  1.00  0.00           H
ATOM   1600 HD12 LEU A 687      32.860  60.250  66.870  1.00  0.00           H
ATOM   1601 HD13 LEU A 687      32.620  58.470  66.740  1.00  0.00           H
ATOM   1602  CD2 LEU A 687      32.030  59.480  69.160  1.00  0.00           C
ATOM   1603 HD21 LEU A 687      31.980  59.380  70.260  1.00  0.00           H
ATOM   1604 HD22 LEU A 687      31.220  58.900  68.660  1.00  0.00           H
ATOM   1605 HD23 LEU A 687      31.880  60.580  69.100  1.00  0.00           H
ATOM   1606  C   LEU A 687      34.590  55.640  69.960  1.00  0.00           C
ATOM   1607  O   LEU A 687      35.740  55.310  69.980  1.00  0.00           O
ATOM   1608  N   SER A 688      33.710  54.620  69.800  1.00  0.00           N
ATOM   1609  HN  SER A 688      32.750  54.840  69.870  1.00  0.00           H
ATOM   1610  CA  SER A 688      34.090  53.280  69.440  1.00  0.00           C
ATOM   1611  HA  SER A 688      34.960  52.960  70.010  1.00  0.00           H
ATOM   1612  CB  SER A 688      32.990  52.360  70.070  1.00  0.00           C
ATOM   1613  HB1 SER A 688      32.080  52.690  69.520  1.00  0.00           H
ATOM   1614  HB2 SER A 688      32.920  52.510  71.170  1.00  0.00           H
ATOM   1615  OG  SER A 688      33.180  51.000  69.700  1.00  0.00           O
ATOM   1616  HG1 SER A 688      32.700  50.420  70.300  1.00  0.00           H
ATOM   1617  C   SER A 688      34.480  53.050  67.980  1.00  0.00           C
ATOM   1618  O   SER A 688      33.650  53.000  67.080  1.00  0.00           O
ATOM   1619  N   TYR A 689      35.840  52.970  67.770  1.00  0.00           N
ATOM   1620  HN  TYR A 689      36.410  52.940  68.590  1.00  0.00           H
ATOM   1621  CA  TYR A 689      36.480  52.790  66.520  1.00  0.00           C
ATOM   1622  HA  TYR A 689      36.060  53.560  65.890  1.00  0.00           H
ATOM   1623  CB  TYR A 689      38.050  52.970  66.540  1.00  0.00           C
ATOM   1624  HB1 TYR A 689      38.420  52.580  67.510  1.00  0.00           H
ATOM   1625  HB2 TYR A 689      38.210  54.070  66.630  1.00  0.00           H
ATOM   1626  CG  TYR A 689      38.880  52.410  65.440  1.00  0.00           C
ATOM   1627  CD1 TYR A 689      39.730  51.300  65.690  1.00  0.00           C
ATOM   1628  HD1 TYR A 689      39.770  50.820  66.650  1.00  0.00           H
ATOM   1629  CE1 TYR A 689      40.470  50.720  64.630  1.00  0.00           C
ATOM   1630  HE1 TYR A 689      40.810  49.710  64.840  1.00  0.00           H
ATOM   1631  CZ  TYR A 689      40.410  51.220  63.340  1.00  0.00           C
ATOM   1632  OH  TYR A 689      40.940  50.590  62.230  1.00  0.00           O
ATOM   1633  HH  TYR A 689      40.440  50.920  61.470  1.00  0.00           H
ATOM   1634  CD2 TYR A 689      38.830  52.930  64.160  1.00  0.00           C
ATOM   1635  HD2 TYR A 689      38.310  53.850  63.960  1.00  0.00           H
ATOM   1636  CE2 TYR A 689      39.590  52.300  63.100  1.00  0.00           C
ATOM   1637  HE2 TYR A 689      39.550  52.730  62.110  1.00  0.00           H
ATOM   1638  C   TYR A 689      36.100  51.460  65.890  1.00  0.00           C
ATOM   1639  O   TYR A 689      35.800  51.350  64.730  1.00  0.00           O
ATOM   1640  N   LEU A 690      36.160  50.340  66.660  1.00  0.00           N
ATOM   1641  HN  LEU A 690      36.330  50.380  67.650  1.00  0.00           H
ATOM   1642  CA  LEU A 690      35.870  48.970  66.150  1.00  0.00           C
ATOM   1643  HA  LEU A 690      36.500  48.850  65.290  1.00  0.00           H
ATOM   1644  CB  LEU A 690      36.180  47.830  67.160  1.00  0.00           C
ATOM   1645  HB1 LEU A 690      35.770  46.890  66.730  1.00  0.00           H
ATOM   1646  HB2 LEU A 690      35.590  47.970  68.080  1.00  0.00           H
ATOM   1647  CG  LEU A 690      37.670  47.670  67.480  1.00  0.00           C
ATOM   1648  HG  LEU A 690      37.990  48.700  67.760  1.00  0.00           H
ATOM   1649  CD1 LEU A 690      37.930  46.670  68.650  1.00  0.00           C
ATOM   1650 HD11 LEU A 690      37.450  47.030  69.590  1.00  0.00           H
ATOM   1651 HD12 LEU A 690      38.980  46.570  68.980  1.00  0.00           H
ATOM   1652 HD13 LEU A 690      37.540  45.690  68.320  1.00  0.00           H
ATOM   1653  CD2 LEU A 690      38.570  47.330  66.330  1.00  0.00           C
ATOM   1654 HD21 LEU A 690      38.520  46.260  66.030  1.00  0.00           H
ATOM   1655 HD22 LEU A 690      39.630  47.530  66.610  1.00  0.00           H
ATOM   1656 HD23 LEU A 690      38.450  47.850  65.350  1.00  0.00           H
ATOM   1657  C   LEU A 690      34.440  48.850  65.640  1.00  0.00           C
ATOM   1658  O   LEU A 690      34.140  48.380  64.570  1.00  0.00           O
ATOM   1659  N   SER A 691      33.430  49.370  66.400  1.00  0.00           N
ATOM   1660  HN  SER A 691      33.780  49.880  67.180  1.00  0.00           H
ATOM   1661  CA  SER A 691      32.000  49.490  66.040  1.00  0.00           C
ATOM   1662  HA  SER A 691      31.710  48.480  65.840  1.00  0.00           H
ATOM   1663  CB  SER A 691      31.240  49.920  67.310  1.00  0.00           C
ATOM   1664  HB1 SER A 691      31.610  50.910  67.660  1.00  0.00           H
ATOM   1665  HB2 SER A 691      31.540  49.150  68.050  1.00  0.00           H
ATOM   1666  OG  SER A 691      29.870  50.020  67.160  1.00  0.00           O
ATOM   1667  HG1 SER A 691      29.700  50.620  66.420  1.00  0.00           H
ATOM   1668  C   SER A 691      31.780  50.420  64.820  1.00  0.00           C
ATOM   1669  O   SER A 691      30.950  50.220  63.950  1.00  0.00           O
ATOM   1670  N   LEU A 692      32.480  51.560  64.730  1.00  0.00           N
ATOM   1671  HN  LEU A 692      33.170  51.740  65.430  1.00  0.00           H
ATOM   1672  CA  LEU A 692      32.390  52.540  63.640  1.00  0.00           C
ATOM   1673  HA  LEU A 692      31.360  52.640  63.340  1.00  0.00           H
ATOM   1674  CB  LEU A 692      33.020  53.920  64.100  1.00  0.00           C
ATOM   1675  HB1 LEU A 692      33.200  54.500  63.180  1.00  0.00           H
ATOM   1676  HB2 LEU A 692      33.920  53.670  64.710  1.00  0.00           H
ATOM   1677  CG  LEU A 692      32.070  54.790  64.940  1.00  0.00           C
ATOM   1678  HG  LEU A 692      31.860  54.240  65.890  1.00  0.00           H
ATOM   1679  CD1 LEU A 692      32.580  56.190  65.390  1.00  0.00           C
ATOM   1680 HD11 LEU A 692      33.490  56.100  66.030  1.00  0.00           H
ATOM   1681 HD12 LEU A 692      31.820  56.780  65.950  1.00  0.00           H
ATOM   1682 HD13 LEU A 692      33.030  56.660  64.490  1.00  0.00           H
ATOM   1683  CD2 LEU A 692      30.640  54.990  64.390  1.00  0.00           C
ATOM   1684 HD21 LEU A 692      30.790  55.510  63.420  1.00  0.00           H
ATOM   1685 HD22 LEU A 692      30.030  55.630  65.060  1.00  0.00           H
ATOM   1686 HD23 LEU A 692      30.020  54.070  64.310  1.00  0.00           H
ATOM   1687  C   LEU A 692      32.980  52.010  62.300  1.00  0.00           C
ATOM   1688  O   LEU A 692      32.450  52.250  61.270  1.00  0.00           O
ATOM   1689  N   ARG A 693      34.080  51.190  62.420  1.00  0.00           N
ATOM   1690  HN  ARG A 693      34.580  51.110  63.270  1.00  0.00           H
ATOM   1691  CA  ARG A 693      34.540  50.350  61.300  1.00  0.00           C
ATOM   1692  HA  ARG A 693      34.470  51.030  60.460  1.00  0.00           H
ATOM   1693  CB  ARG A 693      36.040  49.880  61.350  1.00  0.00           C
ATOM   1694  HB1 ARG A 693      36.790  50.700  61.490  1.00  0.00           H
ATOM   1695  HB2 ARG A 693      36.190  49.450  60.330  1.00  0.00           H
ATOM   1696  CG  ARG A 693      36.300  48.760  62.370  1.00  0.00           C
ATOM   1697  HG1 ARG A 693      35.800  47.790  62.160  1.00  0.00           H
ATOM   1698  HG2 ARG A 693      35.980  49.110  63.370  1.00  0.00           H
ATOM   1699  CD  ARG A 693      37.800  48.450  62.640  1.00  0.00           C
ATOM   1700  HD1 ARG A 693      38.040  47.610  63.330  1.00  0.00           H
ATOM   1701  HD2 ARG A 693      38.320  49.320  63.090  1.00  0.00           H
ATOM   1702  NE  ARG A 693      38.520  48.200  61.290  1.00  0.00           N
ATOM   1703  HE  ARG A 693      38.740  48.960  60.690  1.00  0.00           H
ATOM   1704  CZ  ARG A 693      38.410  47.120  60.550  1.00  0.00           C
ATOM   1705  NH1 ARG A 693      37.910  46.060  61.050  1.00  0.00           N
ATOM   1706 HH11 ARG A 693      37.730  46.080  62.040  1.00  0.00           H
ATOM   1707 HH12 ARG A 693      37.660  45.320  60.430  1.00  0.00           H
ATOM   1708  NH2 ARG A 693      38.840  46.900  59.320  1.00  0.00           N
ATOM   1709 HH21 ARG A 693      39.290  47.650  58.830  1.00  0.00           H
ATOM   1710 HH22 ARG A 693      38.540  46.080  58.820  1.00  0.00           H
ATOM   1711  C   ARG A 693      33.480  49.280  60.890  1.00  0.00           C
ATOM   1712  O   ARG A 693      33.220  49.000  59.770  1.00  0.00           O
ATOM   1713  N   THR A 694      32.860  48.640  61.860  1.00  0.00           N
ATOM   1714  HN  THR A 694      33.250  48.870  62.760  1.00  0.00           H
ATOM   1715  CA  THR A 694      31.930  47.570  61.580  1.00  0.00           C
ATOM   1716  HA  THR A 694      32.400  46.950  60.830  1.00  0.00           H
ATOM   1717  CB  THR A 694      31.420  46.830  62.830  1.00  0.00           C
ATOM   1718  HB  THR A 694      30.800  47.490  63.480  1.00  0.00           H
ATOM   1719  OG1 THR A 694      32.540  46.290  63.550  1.00  0.00           O
ATOM   1720  HG1 THR A 694      32.990  46.970  64.050  1.00  0.00           H
ATOM   1721  CG2 THR A 694      30.660  45.590  62.430  1.00  0.00           C
ATOM   1722 HG21 THR A 694      31.310  45.100  61.670  1.00  0.00           H
ATOM   1723 HG22 THR A 694      29.760  45.890  61.840  1.00  0.00           H
ATOM   1724 HG23 THR A 694      30.420  44.850  63.230  1.00  0.00           H
ATOM   1725  C   THR A 694      30.670  48.130  60.920  1.00  0.00           C
ATOM   1726  O   THR A 694      30.070  47.600  59.990  1.00  0.00           O
ATOM   1727  N   SER A 695      30.240  49.280  61.450  1.00  0.00           N
ATOM   1728  HN  SER A 695      30.650  49.590  62.300  1.00  0.00           H
ATOM   1729  CA  SER A 695      29.070  50.020  60.860  1.00  0.00           C
ATOM   1730  HA  SER A 695      28.360  49.230  60.640  1.00  0.00           H
ATOM   1731  CB  SER A 695      28.310  50.930  61.750  1.00  0.00           C
ATOM   1732  HB1 SER A 695      28.030  50.270  62.600  1.00  0.00           H
ATOM   1733  HB2 SER A 695      27.380  51.420  61.370  1.00  0.00           H
ATOM   1734  OG  SER A 695      29.200  51.870  62.330  1.00  0.00           O
ATOM   1735  HG1 SER A 695      29.600  51.300  62.990  1.00  0.00           H
ATOM   1736  C   SER A 695      29.340  50.720  59.490  1.00  0.00           C
ATOM   1737  O   SER A 695      28.460  50.760  58.600  1.00  0.00           O
ATOM   1738  N   ILE A 696      30.550  51.280  59.300  1.00  0.00           N
ATOM   1739  HN  ILE A 696      31.250  51.310  60.000  1.00  0.00           H
ATOM   1740  CA  ILE A 696      30.940  51.690  57.940  1.00  0.00           C
ATOM   1741  HA  ILE A 696      30.160  52.310  57.510  1.00  0.00           H
ATOM   1742  CB  ILE A 696      32.260  52.510  58.060  1.00  0.00           C
ATOM   1743  HB  ILE A 696      32.880  51.880  58.730  1.00  0.00           H
ATOM   1744  CG2 ILE A 696      32.820  52.840  56.620  1.00  0.00           C
ATOM   1745 HG21 ILE A 696      33.000  51.900  56.040  1.00  0.00           H
ATOM   1746 HG22 ILE A 696      33.690  53.540  56.700  1.00  0.00           H
ATOM   1747 HG23 ILE A 696      32.010  53.280  56.010  1.00  0.00           H
ATOM   1748  CG1 ILE A 696      32.010  53.940  58.750  1.00  0.00           C
ATOM   1749 HG11 ILE A 696      31.250  53.760  59.550  1.00  0.00           H
ATOM   1750 HG12 ILE A 696      31.420  54.590  58.060  1.00  0.00           H
ATOM   1751  CD  ILE A 696      33.270  54.790  59.070  1.00  0.00           C
ATOM   1752  HD1 ILE A 696      34.030  54.790  58.250  1.00  0.00           H
ATOM   1753  HD2 ILE A 696      33.790  54.260  59.900  1.00  0.00           H
ATOM   1754  HD3 ILE A 696      33.100  55.850  59.350  1.00  0.00           H
ATOM   1755  C   ILE A 696      31.150  50.480  57.010  1.00  0.00           C
ATOM   1756  O   ILE A 696      30.820  50.550  55.830  1.00  0.00           O
ATOM   1757  N   GLY A 697      31.670  49.350  57.470  1.00  0.00           N
ATOM   1758  HN  GLY A 697      32.080  49.380  58.380  1.00  0.00           H
ATOM   1759  CA  GLY A 697      31.840  48.150  56.550  1.00  0.00           C
ATOM   1760  HA1 GLY A 697      32.430  47.430  57.110  1.00  0.00           H
ATOM   1761  HA2 GLY A 697      32.380  48.460  55.660  1.00  0.00           H
ATOM   1762  C   GLY A 697      30.600  47.460  56.230  1.00  0.00           C
ATOM   1763  O   GLY A 697      30.540  46.870  55.160  1.00  0.00           O
ATOM   1764  N   LEU A 698      29.590  47.440  57.050  1.00  0.00           N
ATOM   1765  HN  LEU A 698      29.690  47.900  57.920  1.00  0.00           H
ATOM   1766  CA  LEU A 698      28.310  46.860  56.770  1.00  0.00           C
ATOM   1767  HA  LEU A 698      28.430  46.160  55.970  1.00  0.00           H
ATOM   1768  CB  LEU A 698      27.770  46.200  58.090  1.00  0.00           C
ATOM   1769  HB1 LEU A 698      26.670  46.070  57.980  1.00  0.00           H
ATOM   1770  HB2 LEU A 698      28.040  46.880  58.930  1.00  0.00           H
ATOM   1771  CG  LEU A 698      28.310  44.790  58.310  1.00  0.00           C
ATOM   1772  HG  LEU A 698      29.420  44.780  58.270  1.00  0.00           H
ATOM   1773  CD1 LEU A 698      28.130  44.270  59.770  1.00  0.00           C
ATOM   1774 HD11 LEU A 698      28.950  43.550  59.950  1.00  0.00           H
ATOM   1775 HD12 LEU A 698      27.120  43.860  59.950  1.00  0.00           H
ATOM   1776 HD13 LEU A 698      28.350  45.100  60.470  1.00  0.00           H
ATOM   1777  CD2 LEU A 698      27.890  43.620  57.450  1.00  0.00           C
ATOM   1778 HD21 LEU A 698      26.780  43.600  57.380  1.00  0.00           H
ATOM   1779 HD22 LEU A 698      28.190  42.690  57.960  1.00  0.00           H
ATOM   1780 HD23 LEU A 698      28.420  43.730  56.470  1.00  0.00           H
ATOM   1781  C   LEU A 698      27.420  47.890  56.120  1.00  0.00           C
ATOM   1782  O   LEU A 698      26.580  47.500  55.310  1.00  0.00           O
ATOM   1783  N   TRP A 699      27.540  49.200  56.250  1.00  0.00           N
ATOM   1784  HN  TRP A 699      28.180  49.570  56.920  1.00  0.00           H
ATOM   1785  CA  TRP A 699      27.050  50.070  55.240  1.00  0.00           C
ATOM   1786  HA  TRP A 699      26.030  49.720  55.130  1.00  0.00           H
ATOM   1787  CB  TRP A 699      27.040  51.540  55.850  1.00  0.00           C
ATOM   1788  HB1 TRP A 699      27.070  52.270  55.010  1.00  0.00           H
ATOM   1789  HB2 TRP A 699      27.940  51.690  56.490  1.00  0.00           H
ATOM   1790  CG  TRP A 699      25.720  51.830  56.670  1.00  0.00           C
ATOM   1791  CD1 TRP A 699      25.530  52.010  57.950  1.00  0.00           C
ATOM   1792  HD1 TRP A 699      26.260  51.910  58.740  1.00  0.00           H
ATOM   1793  NE1 TRP A 699      24.230  52.320  58.180  1.00  0.00           N
ATOM   1794  HE1 TRP A 699      23.780  52.570  59.010  1.00  0.00           H
ATOM   1795  CE2 TRP A 699      23.600  52.270  57.010  1.00  0.00           C
ATOM   1796  CD2 TRP A 699      24.510  51.920  56.000  1.00  0.00           C
ATOM   1797  CE3 TRP A 699      24.130  51.940  54.620  1.00  0.00           C
ATOM   1798  HE3 TRP A 699      24.810  51.890  53.780  1.00  0.00           H
ATOM   1799  CZ3 TRP A 699      22.860  52.330  54.360  1.00  0.00           C
ATOM   1800  HZ3 TRP A 699      22.440  52.310  53.350  1.00  0.00           H
ATOM   1801  CZ2 TRP A 699      22.290  52.560  56.720  1.00  0.00           C
ATOM   1802  HZ2 TRP A 699      21.600  52.850  57.500  1.00  0.00           H
ATOM   1803  CH2 TRP A 699      21.910  52.600  55.330  1.00  0.00           C
ATOM   1804  HH2 TRP A 699      20.900  52.800  55.030  1.00  0.00           H
ATOM   1805  C   TRP A 699      27.720  49.860  53.910  1.00  0.00           C
ATOM   1806  O   TRP A 699      27.110  49.830  52.840  1.00  0.00           O
ATOM   1807  N   THR A 700      29.050  49.660  53.880  1.00  0.00           N
ATOM   1808  HN  THR A 700      29.700  49.830  54.620  1.00  0.00           H
ATOM   1809  CA  THR A 700      29.830  49.420  52.640  1.00  0.00           C
ATOM   1810  HA  THR A 700      29.640  50.270  52.000  1.00  0.00           H
ATOM   1811  CB  THR A 700      31.330  49.430  52.720  1.00  0.00           C
ATOM   1812  HB  THR A 700      31.740  48.610  53.340  1.00  0.00           H
ATOM   1813  OG1 THR A 700      31.800  50.620  53.370  1.00  0.00           O
ATOM   1814  HG1 THR A 700      31.400  50.690  54.250  1.00  0.00           H
ATOM   1815  CG2 THR A 700      31.970  49.450  51.360  1.00  0.00           C
ATOM   1816 HG21 THR A 700      32.190  48.410  51.040  1.00  0.00           H
ATOM   1817 HG22 THR A 700      32.960  49.950  51.430  1.00  0.00           H
ATOM   1818 HG23 THR A 700      31.270  49.940  50.640  1.00  0.00           H
ATOM   1819  C   THR A 700      29.380  48.210  51.930  1.00  0.00           C
ATOM   1820  O   THR A 700      29.210  48.150  50.710  1.00  0.00           O
ATOM   1821  N   SER A 701      29.120  47.140  52.650  1.00  0.00           N
ATOM   1822  HN  SER A 701      28.960  47.120  53.640  1.00  0.00           H
ATOM   1823  CA  SER A 701      28.700  45.880  52.030  1.00  0.00           C
ATOM   1824  HA  SER A 701      29.410  45.530  51.300  1.00  0.00           H
ATOM   1825  CB  SER A 701      28.670  44.750  53.110  1.00  0.00           C
ATOM   1826  HB1 SER A 701      28.030  45.200  53.900  1.00  0.00           H
ATOM   1827  HB2 SER A 701      29.750  44.770  53.350  1.00  0.00           H
ATOM   1828  OG  SER A 701      28.150  43.550  52.520  1.00  0.00           O
ATOM   1829  HG1 SER A 701      28.890  43.100  52.110  1.00  0.00           H
ATOM   1830  C   SER A 701      27.350  46.000  51.290  1.00  0.00           C
ATOM   1831  O   SER A 701      27.200  45.690  50.120  1.00  0.00           O
ATOM   1832  N   PHE A 702      26.390  46.700  51.980  1.00  0.00           N
ATOM   1833  HN  PHE A 702      26.560  46.830  52.950  1.00  0.00           H
ATOM   1834  CA  PHE A 702      25.050  47.040  51.600  1.00  0.00           C
ATOM   1835  HA  PHE A 702      24.670  46.120  51.180  1.00  0.00           H
ATOM   1836  CB  PHE A 702      24.280  47.640  52.820  1.00  0.00           C
ATOM   1837  HB1 PHE A 702      24.720  48.610  53.130  1.00  0.00           H
ATOM   1838  HB2 PHE A 702      24.380  46.890  53.630  1.00  0.00           H
ATOM   1839  CG  PHE A 702      22.800  47.910  52.570  1.00  0.00           C
ATOM   1840  CD1 PHE A 702      22.290  49.240  52.530  1.00  0.00           C
ATOM   1841  HD1 PHE A 702      22.910  50.080  52.790  1.00  0.00           H
ATOM   1842  CE1 PHE A 702      20.950  49.480  52.260  1.00  0.00           C
ATOM   1843  HE1 PHE A 702      20.570  50.490  52.150  1.00  0.00           H
ATOM   1844  CZ  PHE A 702      20.090  48.390  51.940  1.00  0.00           C
ATOM   1845  HZ  PHE A 702      19.050  48.550  51.700  1.00  0.00           H
ATOM   1846  CD2 PHE A 702      21.960  46.840  52.180  1.00  0.00           C
ATOM   1847  HD2 PHE A 702      22.350  45.840  52.000  1.00  0.00           H
ATOM   1848  CE2 PHE A 702      20.600  47.090  51.920  1.00  0.00           C
ATOM   1849  HE2 PHE A 702      19.980  46.310  51.510  1.00  0.00           H
ATOM   1850  C   PHE A 702      24.880  48.020  50.460  1.00  0.00           C
ATOM   1851  O   PHE A 702      24.270  47.710  49.450  1.00  0.00           O
ATOM   1852  N   LEU A 703      25.630  49.130  50.620  1.00  0.00           N
ATOM   1853  HN  LEU A 703      26.150  49.230  51.470  1.00  0.00           H
ATOM   1854  CA  LEU A 703      25.750  50.110  49.530  1.00  0.00           C
ATOM   1855  HA  LEU A 703      24.860  50.580  49.160  1.00  0.00           H
ATOM   1856  CB  LEU A 703      26.570  51.300  50.020  1.00  0.00           C
ATOM   1857  HB1 LEU A 703      26.890  51.950  49.170  1.00  0.00           H
ATOM   1858  HB2 LEU A 703      27.460  50.890  50.540  1.00  0.00           H
ATOM   1859  CG  LEU A 703      25.780  52.230  50.960  1.00  0.00           C
ATOM   1860  HG  LEU A 703      25.260  51.640  51.740  1.00  0.00           H
ATOM   1861  CD1 LEU A 703      26.720  53.350  51.630  1.00  0.00           C
ATOM   1862 HD11 LEU A 703      26.250  53.950  52.440  1.00  0.00           H
ATOM   1863 HD12 LEU A 703      26.970  54.040  50.780  1.00  0.00           H
ATOM   1864 HD13 LEU A 703      27.590  52.750  51.980  1.00  0.00           H
ATOM   1865  CD2 LEU A 703      24.730  53.070  50.140  1.00  0.00           C
ATOM   1866 HD21 LEU A 703      25.190  53.260  49.140  1.00  0.00           H
ATOM   1867 HD22 LEU A 703      24.270  53.960  50.630  1.00  0.00           H
ATOM   1868 HD23 LEU A 703      23.910  52.360  49.870  1.00  0.00           H
ATOM   1869  C   LEU A 703      26.330  49.550  48.210  1.00  0.00           C
ATOM   1870  O   LEU A 703      25.820  49.770  47.090  1.00  0.00           O
ATOM   1871  N   CYS A 704      27.340  48.630  48.340  1.00  0.00           N
ATOM   1872  HN  CYS A 704      27.850  48.670  49.200  1.00  0.00           H
ATOM   1873  CA  CYS A 704      27.860  47.890  47.190  1.00  0.00           C
ATOM   1874  HA  CYS A 704      28.100  48.650  46.460  1.00  0.00           H
ATOM   1875  CB  CYS A 704      29.130  47.040  47.470  1.00  0.00           C
ATOM   1876  HB1 CYS A 704      28.820  46.370  48.300  1.00  0.00           H
ATOM   1877  HB2 CYS A 704      29.890  47.700  47.930  1.00  0.00           H
ATOM   1878  SG  CYS A 704      29.740  45.970  46.070  1.00  0.00           S
ATOM   1879  HG1 CYS A 704      30.200  47.020  45.400  1.00  0.00           H
ATOM   1880  C   CYS A 704      26.780  47.060  46.550  1.00  0.00           C
ATOM   1881  O   CYS A 704      26.530  47.130  45.340  1.00  0.00           O
ATOM   1882  N   ILE A 705      26.040  46.260  47.400  1.00  0.00           N
ATOM   1883  HN  ILE A 705      26.130  46.110  48.380  1.00  0.00           H
ATOM   1884  CA  ILE A 705      24.850  45.450  46.890  1.00  0.00           C
ATOM   1885  HA  ILE A 705      25.190  44.790  46.110  1.00  0.00           H
ATOM   1886  CB  ILE A 705      24.320  44.560  48.020  1.00  0.00           C
ATOM   1887  HB  ILE A 705      24.110  45.220  48.880  1.00  0.00           H
ATOM   1888  CG2 ILE A 705      22.930  43.860  47.650  1.00  0.00           C
ATOM   1889 HG21 ILE A 705      22.580  43.180  48.450  1.00  0.00           H
ATOM   1890 HG22 ILE A 705      23.010  43.260  46.720  1.00  0.00           H
ATOM   1891 HG23 ILE A 705      22.170  44.650  47.480  1.00  0.00           H
ATOM   1892  CG1 ILE A 705      25.460  43.520  48.310  1.00  0.00           C
ATOM   1893 HG11 ILE A 705      26.470  43.950  48.330  1.00  0.00           H
ATOM   1894 HG12 ILE A 705      25.530  42.800  47.450  1.00  0.00           H
ATOM   1895  CD  ILE A 705      25.330  42.620  49.600  1.00  0.00           C
ATOM   1896  HD1 ILE A 705      24.420  42.000  49.490  1.00  0.00           H
ATOM   1897  HD2 ILE A 705      25.220  43.340  50.450  1.00  0.00           H
ATOM   1898  HD3 ILE A 705      26.220  41.980  49.730  1.00  0.00           H
ATOM   1899  C   ILE A 705      23.720  46.270  46.260  1.00  0.00           C
ATOM   1900  O   ILE A 705      23.290  45.890  45.130  1.00  0.00           O
ATOM   1901  N   VAL A 706      23.230  47.410  46.890  1.00  0.00           N
ATOM   1902  HN  VAL A 706      23.580  47.570  47.810  1.00  0.00           H
ATOM   1903  CA  VAL A 706      22.450  48.400  46.170  1.00  0.00           C
ATOM   1904  HA  VAL A 706      21.560  47.870  45.860  1.00  0.00           H
ATOM   1905  CB  VAL A 706      21.930  49.560  47.100  1.00  0.00           C
ATOM   1906  HB  VAL A 706      22.770  50.090  47.620  1.00  0.00           H
ATOM   1907  CG1 VAL A 706      21.170  50.680  46.420  1.00  0.00           C
ATOM   1908 HG11 VAL A 706      21.890  51.230  45.760  1.00  0.00           H
ATOM   1909 HG12 VAL A 706      20.620  51.420  47.030  1.00  0.00           H
ATOM   1910 HG13 VAL A 706      20.370  50.300  45.750  1.00  0.00           H
ATOM   1911  CG2 VAL A 706      21.140  49.070  48.250  1.00  0.00           C
ATOM   1912 HG21 VAL A 706      21.770  48.390  48.870  1.00  0.00           H
ATOM   1913 HG22 VAL A 706      20.320  48.340  48.040  1.00  0.00           H
ATOM   1914 HG23 VAL A 706      20.740  49.900  48.880  1.00  0.00           H
ATOM   1915  C   VAL A 706      23.050  48.950  44.900  1.00  0.00           C
ATOM   1916  O   VAL A 706      22.400  49.120  43.920  1.00  0.00           O
ATOM   1917  N   LEU A 707      24.340  49.260  44.870  1.00  0.00           N
ATOM   1918  HN  LEU A 707      24.950  49.160  45.650  1.00  0.00           H
ATOM   1919  CA  LEU A 707      24.970  49.770  43.690  1.00  0.00           C
ATOM   1920  HA  LEU A 707      24.430  50.610  43.260  1.00  0.00           H
ATOM   1921  CB  LEU A 707      26.400  50.150  44.100  1.00  0.00           C
ATOM   1922  HB1 LEU A 707      27.010  49.310  44.490  1.00  0.00           H
ATOM   1923  HB2 LEU A 707      26.190  50.940  44.860  1.00  0.00           H
ATOM   1924  CG  LEU A 707      27.400  50.680  42.990  1.00  0.00           C
ATOM   1925  HG  LEU A 707      27.540  49.850  42.280  1.00  0.00           H
ATOM   1926  CD1 LEU A 707      26.870  51.820  42.110  1.00  0.00           C
ATOM   1927 HD11 LEU A 707      27.540  51.860  41.220  1.00  0.00           H
ATOM   1928 HD12 LEU A 707      27.100  52.820  42.540  1.00  0.00           H
ATOM   1929 HD13 LEU A 707      25.810  51.850  41.770  1.00  0.00           H
ATOM   1930  CD2 LEU A 707      28.750  51.150  43.540  1.00  0.00           C
ATOM   1931 HD21 LEU A 707      29.370  50.410  44.100  1.00  0.00           H
ATOM   1932 HD22 LEU A 707      28.490  51.890  44.320  1.00  0.00           H
ATOM   1933 HD23 LEU A 707      29.310  51.670  42.740  1.00  0.00           H
ATOM   1934  C   LEU A 707      25.030  48.750  42.480  1.00  0.00           C
ATOM   1935  O   LEU A 707      24.820  49.190  41.310  1.00  0.00           O
ATOM   1936  N   VAL A 708      25.360  47.480  42.720  1.00  0.00           N
ATOM   1937  HN  VAL A 708      25.800  47.130  43.540  1.00  0.00           H
ATOM   1938  CA  VAL A 708      25.100  46.480  41.670  1.00  0.00           C
ATOM   1939  HA  VAL A 708      25.590  46.750  40.750  1.00  0.00           H
ATOM   1940  CB  VAL A 708      25.750  45.100  41.890  1.00  0.00           C
ATOM   1941  HB  VAL A 708      25.410  44.420  41.080  1.00  0.00           H
ATOM   1942  CG1 VAL A 708      27.290  45.190  41.840  1.00  0.00           C
ATOM   1943 HG11 VAL A 708      27.660  44.150  41.820  1.00  0.00           H
ATOM   1944 HG12 VAL A 708      27.690  45.850  42.650  1.00  0.00           H
ATOM   1945 HG13 VAL A 708      27.470  45.720  40.880  1.00  0.00           H
ATOM   1946  CG2 VAL A 708      25.410  44.550  43.340  1.00  0.00           C
ATOM   1947 HG21 VAL A 708      25.910  43.560  43.420  1.00  0.00           H
ATOM   1948 HG22 VAL A 708      24.320  44.460  43.510  1.00  0.00           H
ATOM   1949 HG23 VAL A 708      25.870  45.120  44.180  1.00  0.00           H
ATOM   1950  C   VAL A 708      23.690  46.290  41.190  1.00  0.00           C
ATOM   1951  O   VAL A 708      23.440  45.970  39.990  1.00  0.00           O
ATOM   1952  N   ALA A 709      22.710  46.410  42.120  1.00  0.00           N
ATOM   1953  HN  ALA A 709      22.830  46.630  43.080  1.00  0.00           H
ATOM   1954  CA  ALA A 709      21.260  46.190  41.780  1.00  0.00           C
ATOM   1955  HA  ALA A 709      21.110  45.290  41.190  1.00  0.00           H
ATOM   1956  CB  ALA A 709      20.580  46.090  43.190  1.00  0.00           C
ATOM   1957  HB1 ALA A 709      20.820  46.930  43.870  1.00  0.00           H
ATOM   1958  HB2 ALA A 709      20.900  45.130  43.660  1.00  0.00           H
ATOM   1959  HB3 ALA A 709      19.480  46.000  43.080  1.00  0.00           H
ATOM   1960  C   ALA A 709      20.510  47.290  41.070  1.00  0.00           C
ATOM   1961  O   ALA A 709      19.610  47.050  40.220  1.00  0.00           O
ATOM   1962  N   THR A 710      20.930  48.560  41.320  1.00  0.00           N
ATOM   1963  HN  THR A 710      21.690  48.750  41.920  1.00  0.00           H
ATOM   1964  CA  THR A 710      20.260  49.780  40.890  1.00  0.00           C
ATOM   1965  HA  THR A 710      19.300  49.500  40.470  1.00  0.00           H
ATOM   1966  CB  THR A 710      20.180  50.790  42.050  1.00  0.00           C
ATOM   1967  HB  THR A 710      19.830  50.310  42.990  1.00  0.00           H
ATOM   1968  OG1 THR A 710      19.210  51.800  41.720  1.00  0.00           O
ATOM   1969  HG1 THR A 710      19.640  52.230  40.970  1.00  0.00           H
ATOM   1970  CG2 THR A 710      21.560  51.520  42.360  1.00  0.00           C
ATOM   1971 HG21 THR A 710      22.400  50.780  42.390  1.00  0.00           H
ATOM   1972 HG22 THR A 710      21.590  52.030  43.350  1.00  0.00           H
ATOM   1973 HG23 THR A 710      21.890  52.250  41.590  1.00  0.00           H
ATOM   1974  C   THR A 710      20.920  50.390  39.710  1.00  0.00           C
ATOM   1975  O   THR A 710      20.640  51.520  39.360  1.00  0.00           O
ATOM   1976  N   ASP A 711      21.820  49.650  39.040  1.00  0.00           N
ATOM   1977  HN  ASP A 711      22.180  48.820  39.460  1.00  0.00           H
ATOM   1978  CA  ASP A 711      22.260  49.900  37.670  1.00  0.00           C
ATOM   1979  HA  ASP A 711      22.750  48.990  37.320  1.00  0.00           H
ATOM   1980  CB  ASP A 711      21.160  49.980  36.560  1.00  0.00           C
ATOM   1981  HB1 ASP A 711      20.580  50.830  36.960  1.00  0.00           H
ATOM   1982  HB2 ASP A 711      20.610  49.020  36.510  1.00  0.00           H
ATOM   1983  CG  ASP A 711      21.580  50.300  35.110  1.00  0.00           C
ATOM   1984  OD1 ASP A 711      22.800  50.330  34.870  1.00  0.00           O
ATOM   1985  OD2 ASP A 711      20.700  50.410  34.200  1.00  0.00           O
ATOM   1986  C   ASP A 711      23.420  50.820  37.680  1.00  0.00           C
ATOM   1987  O   ASP A 711      23.290  52.070  37.770  1.00  0.00           O
ATOM   1988  N   ALA A 712      24.660  50.270  37.720  1.00  0.00           N
ATOM   1989  HN  ALA A 712      24.850  49.320  37.900  1.00  0.00           H
ATOM   1990  CA  ALA A 712      25.850  51.080  37.840  1.00  0.00           C
ATOM   1991  HA  ALA A 712      25.610  51.920  38.500  1.00  0.00           H
ATOM   1992  CB  ALA A 712      26.890  50.180  38.520  1.00  0.00           C
ATOM   1993  HB1 ALA A 712      26.570  49.760  39.490  1.00  0.00           H
ATOM   1994  HB2 ALA A 712      27.810  50.750  38.760  1.00  0.00           H
ATOM   1995  HB3 ALA A 712      27.200  49.360  37.840  1.00  0.00           H
ATOM   1996  C   ALA A 712      26.490  51.570  36.520  1.00  0.00           C
ATOM   1997  O   ALA A 712      27.550  52.160  36.570  1.00  0.00           O
ATOM   1998  N   SER A 713      25.880  51.250  35.340  1.00  0.00           N
ATOM   1999  HN  SER A 713      25.070  50.670  35.370  1.00  0.00           H
ATOM   2000  CA  SER A 713      26.360  51.560  33.990  1.00  0.00           C
ATOM   2001  HA  SER A 713      27.170  50.840  33.890  1.00  0.00           H
ATOM   2002  CB  SER A 713      25.310  51.170  32.960  1.00  0.00           C
ATOM   2003  HB1 SER A 713      25.160  50.070  32.980  1.00  0.00           H
ATOM   2004  HB2 SER A 713      25.580  51.430  31.920  1.00  0.00           H
ATOM   2005  OG  SER A 713      24.080  51.800  33.210  1.00  0.00           O
ATOM   2006  HG1 SER A 713      23.660  51.170  33.800  1.00  0.00           H
ATOM   2007  C   SER A 713      26.810  52.960  33.570  1.00  0.00           C
ATOM   2008  O   SER A 713      27.760  53.100  32.800  1.00  0.00           O
ATOM   2009  N   SER A 714      26.240  54.000  34.110  1.00  0.00           N
ATOM   2010  HN  SER A 714      25.480  53.930  34.750  1.00  0.00           H
ATOM   2011  CA  SER A 714      26.680  55.430  33.960  1.00  0.00           C
ATOM   2012  HA  SER A 714      27.190  55.560  33.030  1.00  0.00           H
ATOM   2013  CB  SER A 714      25.450  56.380  34.010  1.00  0.00           C
ATOM   2014  HB1 SER A 714      24.940  56.370  35.000  1.00  0.00           H
ATOM   2015  HB2 SER A 714      24.730  56.080  33.230  1.00  0.00           H
ATOM   2016  OG  SER A 714      25.890  57.730  33.850  1.00  0.00           O
ATOM   2017  HG1 SER A 714      25.140  58.270  33.580  1.00  0.00           H
ATOM   2018  C   SER A 714      27.680  55.770  35.030  1.00  0.00           C
ATOM   2019  O   SER A 714      28.620  56.460  34.750  1.00  0.00           O
ATOM   2020  N   LEU A 715      27.560  55.180  36.190  1.00  0.00           N
ATOM   2021  HN  LEU A 715      26.810  54.560  36.370  1.00  0.00           H
ATOM   2022  CA  LEU A 715      28.560  55.350  37.250  1.00  0.00           C
ATOM   2023  HA  LEU A 715      28.720  56.430  37.260  1.00  0.00           H
ATOM   2024  CB  LEU A 715      27.910  54.790  38.600  1.00  0.00           C
ATOM   2025  HB1 LEU A 715      28.770  54.770  39.300  1.00  0.00           H
ATOM   2026  HB2 LEU A 715      27.510  53.810  38.250  1.00  0.00           H
ATOM   2027  CG  LEU A 715      26.720  55.680  39.060  1.00  0.00           C
ATOM   2028  HG  LEU A 715      26.490  56.410  38.250  1.00  0.00           H
ATOM   2029  CD1 LEU A 715      25.480  54.810  39.340  1.00  0.00           C
ATOM   2030 HD11 LEU A 715      24.560  55.400  39.520  1.00  0.00           H
ATOM   2031 HD12 LEU A 715      25.690  53.990  40.060  1.00  0.00           H
ATOM   2032 HD13 LEU A 715      25.240  54.380  38.340  1.00  0.00           H
ATOM   2033  CD2 LEU A 715      27.190  56.380  40.330  1.00  0.00           C
ATOM   2034 HD21 LEU A 715      27.430  55.630  41.120  1.00  0.00           H
ATOM   2035 HD22 LEU A 715      26.380  57.010  40.750  1.00  0.00           H
ATOM   2036 HD23 LEU A 715      28.090  57.030  40.160  1.00  0.00           H
ATOM   2037  C   LEU A 715      29.930  54.740  36.930  1.00  0.00           C
ATOM   2038  O   LEU A 715      30.970  55.360  37.220  1.00  0.00           O
ATOM   2039  N   VAL A 716      30.030  53.650  36.120  1.00  0.00           N
ATOM   2040  HN  VAL A 716      29.170  53.180  35.910  1.00  0.00           H
ATOM   2041  CA  VAL A 716      31.320  53.130  35.710  1.00  0.00           C
ATOM   2042  HA  VAL A 716      31.890  53.110  36.620  1.00  0.00           H
ATOM   2043  CB  VAL A 716      31.290  51.610  35.310  1.00  0.00           C
ATOM   2044  HB  VAL A 716      32.270  51.340  34.860  1.00  0.00           H
ATOM   2045  CG1 VAL A 716      31.250  50.750  36.590  1.00  0.00           C
ATOM   2046 HG11 VAL A 716      30.180  50.770  36.880  1.00  0.00           H
ATOM   2047 HG12 VAL A 716      31.910  51.210  37.370  1.00  0.00           H
ATOM   2048 HG13 VAL A 716      31.550  49.730  36.300  1.00  0.00           H
ATOM   2049  CG2 VAL A 716      30.230  51.360  34.250  1.00  0.00           C
ATOM   2050 HG21 VAL A 716      30.510  50.480  33.630  1.00  0.00           H
ATOM   2051 HG22 VAL A 716      30.160  52.170  33.500  1.00  0.00           H
ATOM   2052 HG23 VAL A 716      29.200  51.240  34.650  1.00  0.00           H
ATOM   2053  C   VAL A 716      32.250  53.860  34.690  1.00  0.00           C
ATOM   2054  O   VAL A 716      33.340  53.450  34.300  1.00  0.00           O
ATOM   2055  N   CYS A 717      31.770  55.040  34.220  1.00  0.00           N
ATOM   2056  HN  CYS A 717      30.830  55.270  34.390  1.00  0.00           H
ATOM   2057  CA  CYS A 717      32.530  55.980  33.530  1.00  0.00           C
ATOM   2058  HA  CYS A 717      33.080  55.480  32.750  1.00  0.00           H
ATOM   2059  CB  CYS A 717      31.560  56.990  32.920  1.00  0.00           C
ATOM   2060  HB1 CYS A 717      32.100  57.680  32.240  1.00  0.00           H
ATOM   2061  HB2 CYS A 717      31.110  57.600  33.730  1.00  0.00           H
ATOM   2062  SG  CYS A 717      30.260  56.150  31.940  1.00  0.00           S
ATOM   2063  HG1 CYS A 717      30.800  56.360  30.740  1.00  0.00           H
ATOM   2064  C   CYS A 717      33.570  56.760  34.340  1.00  0.00           C
ATOM   2065  O   CYS A 717      34.600  57.150  33.790  1.00  0.00           O
ATOM   2066  N   TYR A 718      33.440  56.950  35.690  1.00  0.00           N
ATOM   2067  HN  TYR A 718      32.610  56.630  36.140  1.00  0.00           H
ATOM   2068  CA  TYR A 718      34.170  57.870  36.490  1.00  0.00           C
ATOM   2069  HA  TYR A 718      34.470  58.660  35.820  1.00  0.00           H
ATOM   2070  CB  TYR A 718      33.310  58.170  37.760  1.00  0.00           C
ATOM   2071  HB1 TYR A 718      33.840  58.810  38.510  1.00  0.00           H
ATOM   2072  HB2 TYR A 718      33.080  57.250  38.350  1.00  0.00           H
ATOM   2073  CG  TYR A 718      31.990  58.820  37.410  1.00  0.00           C
ATOM   2074  CD1 TYR A 718      30.760  58.350  37.810  1.00  0.00           C
ATOM   2075  HD1 TYR A 718      30.580  57.450  38.380  1.00  0.00           H
ATOM   2076  CE1 TYR A 718      29.550  59.000  37.490  1.00  0.00           C
ATOM   2077  HE1 TYR A 718      28.550  58.740  37.800  1.00  0.00           H
ATOM   2078  CZ  TYR A 718      29.660  60.150  36.740  1.00  0.00           C
ATOM   2079  OH  TYR A 718      28.540  60.890  36.330  1.00  0.00           O
ATOM   2080  HH  TYR A 718      28.760  61.690  35.840  1.00  0.00           H
ATOM   2081  CD2 TYR A 718      32.040  59.930  36.580  1.00  0.00           C
ATOM   2082  HD2 TYR A 718      32.990  60.310  36.220  1.00  0.00           H
ATOM   2083  CE2 TYR A 718      30.870  60.680  36.310  1.00  0.00           C
ATOM   2084  HE2 TYR A 718      30.850  61.600  35.750  1.00  0.00           H
ATOM   2085  C   TYR A 718      35.480  57.220  37.040  1.00  0.00           C
ATOM   2086  O   TYR A 718      36.170  57.810  37.890  1.00  0.00           O
ATOM   2087  N   ILE A 719      35.920  56.040  36.540  1.00  0.00           N
ATOM   2088  HN  ILE A 719      35.380  55.400  35.990  1.00  0.00           H
ATOM   2089  CA  ILE A 719      37.330  55.560  36.670  1.00  0.00           C
ATOM   2090  HA  ILE A 719      37.540  55.510  37.720  1.00  0.00           H
ATOM   2091  CB  ILE A 719      37.330  54.220  36.070  1.00  0.00           C
ATOM   2092  HB  ILE A 719      36.500  53.610  36.480  1.00  0.00           H
ATOM   2093  CG2 ILE A 719      37.150  54.240  34.580  1.00  0.00           C
ATOM   2094 HG21 ILE A 719      36.230  54.770  34.250  1.00  0.00           H
ATOM   2095 HG22 ILE A 719      36.990  53.240  34.130  1.00  0.00           H
ATOM   2096 HG23 ILE A 719      38.060  54.600  34.030  1.00  0.00           H
ATOM   2097  CG1 ILE A 719      38.580  53.520  36.530  1.00  0.00           C
ATOM   2098 HG11 ILE A 719      39.410  53.820  35.860  1.00  0.00           H
ATOM   2099 HG12 ILE A 719      38.530  52.470  36.160  1.00  0.00           H
ATOM   2100  CD  ILE A 719      38.920  53.480  38.040  1.00  0.00           C
ATOM   2101  HD1 ILE A 719      39.370  52.500  38.340  1.00  0.00           H
ATOM   2102  HD2 ILE A 719      37.990  53.610  38.630  1.00  0.00           H
ATOM   2103  HD3 ILE A 719      39.520  54.380  38.290  1.00  0.00           H
ATOM   2104  C   ILE A 719      38.380  56.490  35.960  1.00  0.00           C
ATOM   2105  O   ILE A 719      38.160  57.060  34.870  1.00  0.00           O
ATOM   2106  N   THR A 720      39.560  56.670  36.590  1.00  0.00           N
ATOM   2107  HN  THR A 720      39.860  56.200  37.420  1.00  0.00           H
ATOM   2108  CA  THR A 720      40.680  57.490  36.210  1.00  0.00           C
ATOM   2109  HA  THR A 720      40.790  57.470  35.140  1.00  0.00           H
ATOM   2110  CB  THR A 720      40.420  58.910  36.780  1.00  0.00           C
ATOM   2111  HB  THR A 720      39.450  59.220  36.350  1.00  0.00           H
ATOM   2112  OG1 THR A 720      41.450  59.750  36.520  1.00  0.00           O
ATOM   2113  HG1 THR A 720      41.700  59.710  35.590  1.00  0.00           H
ATOM   2114  CG2 THR A 720      40.170  58.900  38.330  1.00  0.00           C
ATOM   2115 HG21 THR A 720      41.090  58.740  38.940  1.00  0.00           H
ATOM   2116 HG22 THR A 720      39.450  58.140  38.710  1.00  0.00           H
ATOM   2117 HG23 THR A 720      39.850  59.900  38.630  1.00  0.00           H
ATOM   2118  C   THR A 720      41.940  56.980  36.820  1.00  0.00           C
ATOM   2119  O   THR A 720      41.870  56.200  37.750  1.00  0.00           O
ATOM   2120  N   ARG A 721      43.110  57.370  36.320  1.00  0.00           N
ATOM   2121  HN  ARG A 721      43.140  58.030  35.580  1.00  0.00           H
ATOM   2122  CA  ARG A 721      44.400  56.980  37.010  1.00  0.00           C
ATOM   2123  HA  ARG A 721      44.250  56.120  37.660  1.00  0.00           H
ATOM   2124  CB  ARG A 721      45.360  56.580  35.910  1.00  0.00           C
ATOM   2125  HB1 ARG A 721      46.290  56.180  36.380  1.00  0.00           H
ATOM   2126  HB2 ARG A 721      45.680  57.480  35.320  1.00  0.00           H
ATOM   2127  CG  ARG A 721      44.850  55.460  34.970  1.00  0.00           C
ATOM   2128  HG1 ARG A 721      45.640  55.240  34.220  1.00  0.00           H
ATOM   2129  HG2 ARG A 721      43.990  55.850  34.400  1.00  0.00           H
ATOM   2130  CD  ARG A 721      44.430  54.170  35.640  1.00  0.00           C
ATOM   2131  HD1 ARG A 721      44.210  53.350  34.920  1.00  0.00           H
ATOM   2132  HD2 ARG A 721      43.640  54.340  36.400  1.00  0.00           H
ATOM   2133  NE  ARG A 721      45.560  53.600  36.360  1.00  0.00           N
ATOM   2134  HE  ARG A 721      45.670  53.570  37.350  1.00  0.00           H
ATOM   2135  CZ  ARG A 721      46.640  53.070  35.840  1.00  0.00           C
ATOM   2136  NH1 ARG A 721      46.730  52.810  34.540  1.00  0.00           N
ATOM   2137 HH11 ARG A 721      46.020  53.000  33.880  1.00  0.00           H
ATOM   2138 HH12 ARG A 721      47.480  52.240  34.200  1.00  0.00           H
ATOM   2139  NH2 ARG A 721      47.700  52.930  36.640  1.00  0.00           N
ATOM   2140 HH21 ARG A 721      47.550  53.280  37.570  1.00  0.00           H
ATOM   2141 HH22 ARG A 721      48.630  52.790  36.300  1.00  0.00           H
ATOM   2142  C   ARG A 721      44.840  58.100  37.900  1.00  0.00           C
ATOM   2143  O   ARG A 721      45.810  57.960  38.680  1.00  0.00           O
ATOM   2144  N   PHE A 722      44.110  59.220  37.740  1.00  0.00           N
ATOM   2145  HN  PHE A 722      43.450  59.300  36.980  1.00  0.00           H
ATOM   2146  CA  PHE A 722      44.410  60.430  38.430  1.00  0.00           C
ATOM   2147  HA  PHE A 722      45.400  60.740  38.130  1.00  0.00           H
ATOM   2148  CB  PHE A 722      43.330  61.450  37.950  1.00  0.00           C
ATOM   2149  HB1 PHE A 722      42.370  61.010  38.320  1.00  0.00           H
ATOM   2150  HB2 PHE A 722      43.350  61.570  36.840  1.00  0.00           H
ATOM   2151  CG  PHE A 722      43.510  62.810  38.630  1.00  0.00           C
ATOM   2152  CD1 PHE A 722      44.400  63.620  37.960  1.00  0.00           C
ATOM   2153  HD1 PHE A 722      44.810  63.330  37.010  1.00  0.00           H
ATOM   2154  CE1 PHE A 722      44.620  64.960  38.270  1.00  0.00           C
ATOM   2155  HE1 PHE A 722      45.400  65.570  37.850  1.00  0.00           H
ATOM   2156  CZ  PHE A 722      43.930  65.440  39.430  1.00  0.00           C
ATOM   2157  HZ  PHE A 722      44.020  66.450  39.800  1.00  0.00           H
ATOM   2158  CD2 PHE A 722      42.850  63.250  39.760  1.00  0.00           C
ATOM   2159  HD2 PHE A 722      42.180  62.570  40.270  1.00  0.00           H
ATOM   2160  CE2 PHE A 722      43.020  64.590  40.140  1.00  0.00           C
ATOM   2161  HE2 PHE A 722      42.540  64.970  41.040  1.00  0.00           H
ATOM   2162  C   PHE A 722      44.480  60.310  39.930  1.00  0.00           C
ATOM   2163  O   PHE A 722      45.400  60.680  40.610  1.00  0.00           O
ATOM   2164  N   THR A 723      43.480  59.640  40.560  1.00  0.00           N
ATOM   2165  HN  THR A 723      42.730  59.210  40.050  1.00  0.00           H
ATOM   2166  CA  THR A 723      43.380  59.390  42.000  1.00  0.00           C
ATOM   2167  HA  THR A 723      43.470  60.320  42.540  1.00  0.00           H
ATOM   2168  CB  THR A 723      42.060  58.850  42.460  1.00  0.00           C
ATOM   2169  HB  THR A 723      42.160  58.070  43.260  1.00  0.00           H
ATOM   2170  OG1 THR A 723      41.310  58.280  41.430  1.00  0.00           O
ATOM   2171  HG1 THR A 723      41.230  57.360  41.710  1.00  0.00           H
ATOM   2172  CG2 THR A 723      41.180  60.010  42.970  1.00  0.00           C
ATOM   2173 HG21 THR A 723      40.110  59.770  43.100  1.00  0.00           H
ATOM   2174 HG22 THR A 723      41.300  60.790  42.180  1.00  0.00           H
ATOM   2175 HG23 THR A 723      41.580  60.390  43.940  1.00  0.00           H
ATOM   2176  C   THR A 723      44.480  58.520  42.480  1.00  0.00           C
ATOM   2177  O   THR A 723      45.000  58.720  43.550  1.00  0.00           O
ATOM   2178  N   GLU A 724      44.870  57.480  41.700  1.00  0.00           N
ATOM   2179  HN  GLU A 724      44.480  57.280  40.800  1.00  0.00           H
ATOM   2180  CA  GLU A 724      46.000  56.640  41.950  1.00  0.00           C
ATOM   2181  HA  GLU A 724      45.760  56.160  42.890  1.00  0.00           H
ATOM   2182  CB  GLU A 724      46.270  55.570  40.950  1.00  0.00           C
ATOM   2183  HB1 GLU A 724      45.860  55.880  39.970  1.00  0.00           H
ATOM   2184  HB2 GLU A 724      45.650  54.720  41.290  1.00  0.00           H
ATOM   2185  CG  GLU A 724      47.730  55.110  40.650  1.00  0.00           C
ATOM   2186  HG1 GLU A 724      48.050  54.740  41.640  1.00  0.00           H
ATOM   2187  HG2 GLU A 724      48.330  55.980  40.330  1.00  0.00           H
ATOM   2188  CD  GLU A 724      47.670  53.980  39.640  1.00  0.00           C
ATOM   2189  OE1 GLU A 724      46.590  53.600  39.200  1.00  0.00           O
ATOM   2190  OE2 GLU A 724      48.790  53.590  39.260  1.00  0.00           O
ATOM   2191  C   GLU A 724      47.270  57.400  42.210  1.00  0.00           C
ATOM   2192  O   GLU A 724      47.970  57.130  43.210  1.00  0.00           O
ATOM   2193  N   GLU A 725      47.550  58.360  41.340  1.00  0.00           N
ATOM   2194  HN  GLU A 725      46.960  58.460  40.550  1.00  0.00           H
ATOM   2195  CA  GLU A 725      48.690  59.170  41.320  1.00  0.00           C
ATOM   2196  HA  GLU A 725      49.530  58.490  41.270  1.00  0.00           H
ATOM   2197  CB  GLU A 725      48.820  60.070  40.060  1.00  0.00           C
ATOM   2198  HB1 GLU A 725      49.620  60.830  40.220  1.00  0.00           H
ATOM   2199  HB2 GLU A 725      47.850  60.550  39.830  1.00  0.00           H
ATOM   2200  CG  GLU A 725      49.060  59.170  38.810  1.00  0.00           C
ATOM   2201  HG1 GLU A 725      48.240  58.460  38.560  1.00  0.00           H
ATOM   2202  HG2 GLU A 725      49.950  58.530  39.030  1.00  0.00           H
ATOM   2203  CD  GLU A 725      49.270  59.880  37.520  1.00  0.00           C
ATOM   2204  OE1 GLU A 725      48.690  60.960  37.290  1.00  0.00           O
ATOM   2205  OE2 GLU A 725      49.920  59.340  36.570  1.00  0.00           O
ATOM   2206  C   GLU A 725      48.770  59.960  42.640  1.00  0.00           C
ATOM   2207  O   GLU A 725      49.710  60.060  43.360  1.00  0.00           O
ATOM   2208  N   ALA A 726      47.630  60.530  43.110  1.00  0.00           N
ATOM   2209  HN  ALA A 726      46.750  60.580  42.640  1.00  0.00           H
ATOM   2210  CA  ALA A 726      47.570  61.160  44.420  1.00  0.00           C
ATOM   2211  HA  ALA A 726      48.270  61.980  44.390  1.00  0.00           H
ATOM   2212  CB  ALA A 726      46.180  61.720  44.580  1.00  0.00           C
ATOM   2213  HB1 ALA A 726      46.030  62.500  43.800  1.00  0.00           H
ATOM   2214  HB2 ALA A 726      46.080  62.240  45.550  1.00  0.00           H
ATOM   2215  HB3 ALA A 726      45.370  60.980  44.430  1.00  0.00           H
ATOM   2216  C   ALA A 726      47.810  60.210  45.630  1.00  0.00           C
ATOM   2217  O   ALA A 726      48.420  60.600  46.600  1.00  0.00           O
ATOM   2218  N   PHE A 727      47.310  58.940  45.530  1.00  0.00           N
ATOM   2219  HN  PHE A 727      46.700  58.630  44.810  1.00  0.00           H
ATOM   2220  CA  PHE A 727      47.450  58.060  46.690  1.00  0.00           C
ATOM   2221  HA  PHE A 727      47.240  58.420  47.680  1.00  0.00           H
ATOM   2222  CB  PHE A 727      46.520  56.790  46.520  1.00  0.00           C
ATOM   2223  HB1 PHE A 727      46.570  56.090  47.380  1.00  0.00           H
ATOM   2224  HB2 PHE A 727      46.710  56.260  45.560  1.00  0.00           H
ATOM   2225  CG  PHE A 727      45.110  57.140  46.520  1.00  0.00           C
ATOM   2226  CD1 PHE A 727      44.160  56.460  45.770  1.00  0.00           C
ATOM   2227  HD1 PHE A 727      44.490  55.700  45.060  1.00  0.00           H
ATOM   2228  CE1 PHE A 727      42.760  56.720  45.810  1.00  0.00           C
ATOM   2229  HE1 PHE A 727      42.130  56.000  45.310  1.00  0.00           H
ATOM   2230  CZ  PHE A 727      42.240  57.750  46.530  1.00  0.00           C
ATOM   2231  HZ  PHE A 727      41.180  57.950  46.560  1.00  0.00           H
ATOM   2232  CD2 PHE A 727      44.570  58.190  47.280  1.00  0.00           C
ATOM   2233  HD2 PHE A 727      45.200  58.850  47.850  1.00  0.00           H
ATOM   2234  CE2 PHE A 727      43.170  58.440  47.330  1.00  0.00           C
ATOM   2235  HE2 PHE A 727      42.780  59.230  47.950  1.00  0.00           H
ATOM   2236  C   PHE A 727      48.900  57.570  46.570  1.00  0.00           C
ATOM   2237  O   PHE A 727      49.420  57.020  47.540  1.00  0.00           O
ATOM   2238  N   ALA A 728      49.580  57.710  45.420  1.00  0.00           N
ATOM   2239  HN  ALA A 728      49.180  58.000  44.550  1.00  0.00           H
ATOM   2240  CA  ALA A 728      51.040  57.430  45.210  1.00  0.00           C
ATOM   2241  HA  ALA A 728      51.300  56.420  45.520  1.00  0.00           H
ATOM   2242  CB  ALA A 728      51.370  57.500  43.730  1.00  0.00           C
ATOM   2243  HB1 ALA A 728      52.450  57.250  43.640  1.00  0.00           H
ATOM   2244  HB2 ALA A 728      51.220  58.500  43.250  1.00  0.00           H
ATOM   2245  HB3 ALA A 728      50.850  56.700  43.180  1.00  0.00           H
ATOM   2246  C   ALA A 728      51.870  58.430  45.950  1.00  0.00           C
ATOM   2247  O   ALA A 728      52.840  58.040  46.630  1.00  0.00           O
ATOM   2248  N   ALA A 729      51.500  59.720  45.850  1.00  0.00           N
ATOM   2249  HN  ALA A 729      50.780  60.020  45.240  1.00  0.00           H
ATOM   2250  CA  ALA A 729      52.110  60.780  46.690  1.00  0.00           C
ATOM   2251  HA  ALA A 729      53.180  60.680  46.640  1.00  0.00           H
ATOM   2252  CB  ALA A 729      51.560  62.090  46.140  1.00  0.00           C
ATOM   2253  HB1 ALA A 729      51.980  62.370  45.140  1.00  0.00           H
ATOM   2254  HB2 ALA A 729      51.850  62.970  46.750  1.00  0.00           H
ATOM   2255  HB3 ALA A 729      50.460  62.220  46.180  1.00  0.00           H
ATOM   2256  C   ALA A 729      51.780  60.550  48.120  1.00  0.00           C
ATOM   2257  O   ALA A 729      52.710  60.740  48.910  1.00  0.00           O
ATOM   2258  N   LEU A 730      50.490  60.160  48.490  1.00  0.00           N
ATOM   2259  HN  LEU A 730      49.750  60.090  47.830  1.00  0.00           H
ATOM   2260  CA  LEU A 730      50.030  60.260  49.830  1.00  0.00           C
ATOM   2261  HA  LEU A 730      50.260  61.220  50.260  1.00  0.00           H
ATOM   2262  CB  LEU A 730      48.470  59.830  49.840  1.00  0.00           C
ATOM   2263  HB1 LEU A 730      48.430  58.850  49.310  1.00  0.00           H
ATOM   2264  HB2 LEU A 730      48.020  60.600  49.180  1.00  0.00           H
ATOM   2265  CG  LEU A 730      47.780  59.790  51.270  1.00  0.00           C
ATOM   2266  HG  LEU A 730      48.190  58.910  51.800  1.00  0.00           H
ATOM   2267  CD1 LEU A 730      48.180  60.960  52.180  1.00  0.00           C
ATOM   2268 HD11 LEU A 730      47.440  61.110  53.010  1.00  0.00           H
ATOM   2269 HD12 LEU A 730      48.160  61.960  51.710  1.00  0.00           H
ATOM   2270 HD13 LEU A 730      49.140  60.760  52.700  1.00  0.00           H
ATOM   2271  CD2 LEU A 730      46.280  59.880  51.190  1.00  0.00           C
ATOM   2272 HD21 LEU A 730      45.680  59.030  50.820  1.00  0.00           H
ATOM   2273 HD22 LEU A 730      46.110  60.640  50.410  1.00  0.00           H
ATOM   2274 HD23 LEU A 730      45.780  60.130  52.160  1.00  0.00           H
ATOM   2275  C   LEU A 730      50.720  59.180  50.690  1.00  0.00           C
ATOM   2276  O   LEU A 730      51.210  59.420  51.810  1.00  0.00           O
ATOM   2277  N   ILE A 731      50.710  57.910  50.200  1.00  0.00           N
ATOM   2278  HN  ILE A 731      50.210  57.710  49.350  1.00  0.00           H
ATOM   2279  CA  ILE A 731      51.380  56.750  50.760  1.00  0.00           C
ATOM   2280  HA  ILE A 731      51.000  56.560  51.750  1.00  0.00           H
ATOM   2281  CB  ILE A 731      51.020  55.610  49.800  1.00  0.00           C
ATOM   2282  HB  ILE A 731      51.100  55.880  48.720  1.00  0.00           H
ATOM   2283  CG2 ILE A 731      51.860  54.340  50.020  1.00  0.00           C
ATOM   2284 HG21 ILE A 731      51.460  53.510  49.400  1.00  0.00           H
ATOM   2285 HG22 ILE A 731      51.870  54.050  51.080  1.00  0.00           H
ATOM   2286 HG23 ILE A 731      52.950  54.420  49.780  1.00  0.00           H
ATOM   2287  CG1 ILE A 731      49.540  55.150  50.150  1.00  0.00           C
ATOM   2288 HG11 ILE A 731      49.230  54.290  49.530  1.00  0.00           H
ATOM   2289 HG12 ILE A 731      48.960  56.040  49.810  1.00  0.00           H
ATOM   2290  CD  ILE A 731      49.290  54.840  51.600  1.00  0.00           C
ATOM   2291  HD1 ILE A 731      48.290  54.400  51.770  1.00  0.00           H
ATOM   2292  HD2 ILE A 731      49.300  55.780  52.220  1.00  0.00           H
ATOM   2293  HD3 ILE A 731      50.100  54.170  51.970  1.00  0.00           H
ATOM   2294  C   ILE A 731      52.900  56.830  50.990  1.00  0.00           C
ATOM   2295  O   ILE A 731      53.410  56.340  51.940  1.00  0.00           O
ATOM   2296  N   CYS A 732      53.620  57.470  50.110  1.00  0.00           N
ATOM   2297  HN  CYS A 732      53.210  57.870  49.280  1.00  0.00           H
ATOM   2298  CA  CYS A 732      55.030  57.690  50.300  1.00  0.00           C
ATOM   2299  HA  CYS A 732      55.520  56.780  50.610  1.00  0.00           H
ATOM   2300  CB  CYS A 732      55.700  58.310  49.000  1.00  0.00           C
ATOM   2301  HB1 CYS A 732      55.070  59.180  48.710  1.00  0.00           H
ATOM   2302  HB2 CYS A 732      55.570  57.580  48.170  1.00  0.00           H
ATOM   2303  SG  CYS A 732      57.410  58.960  49.090  1.00  0.00           S
ATOM   2304  HG1 CYS A 732      57.650  57.660  49.250  1.00  0.00           H
ATOM   2305  C   CYS A 732      55.190  58.680  51.500  1.00  0.00           C
ATOM   2306  O   CYS A 732      55.970  58.390  52.440  1.00  0.00           O
ATOM   2307  N   ILE A 733      54.520  59.830  51.550  1.00  0.00           N
ATOM   2308  HN  ILE A 733      53.880  59.970  50.800  1.00  0.00           H
ATOM   2309  CA  ILE A 733      54.680  60.840  52.560  1.00  0.00           C
ATOM   2310  HA  ILE A 733      55.740  60.980  52.590  1.00  0.00           H
ATOM   2311  CB  ILE A 733      53.960  62.140  52.290  1.00  0.00           C
ATOM   2312  HB  ILE A 733      53.000  61.890  51.790  1.00  0.00           H
ATOM   2313  CG2 ILE A 733      53.630  63.020  53.500  1.00  0.00           C
ATOM   2314 HG21 ILE A 733      54.560  63.070  54.100  1.00  0.00           H
ATOM   2315 HG22 ILE A 733      52.730  62.620  54.040  1.00  0.00           H
ATOM   2316 HG23 ILE A 733      53.340  64.020  53.130  1.00  0.00           H
ATOM   2317  CG1 ILE A 733      54.780  62.940  51.190  1.00  0.00           C
ATOM   2318 HG11 ILE A 733      54.120  63.710  50.740  1.00  0.00           H
ATOM   2319 HG12 ILE A 733      55.100  62.220  50.410  1.00  0.00           H
ATOM   2320  CD  ILE A 733      56.030  63.690  51.730  1.00  0.00           C
ATOM   2321  HD1 ILE A 733      55.660  64.570  52.290  1.00  0.00           H
ATOM   2322  HD2 ILE A 733      56.710  64.160  50.980  1.00  0.00           H
ATOM   2323  HD3 ILE A 733      56.640  63.020  52.370  1.00  0.00           H
ATOM   2324  C   ILE A 733      54.370  60.380  54.020  1.00  0.00           C
ATOM   2325  O   ILE A 733      55.180  60.540  54.930  1.00  0.00           O
ATOM   2326  N   ILE A 734      53.200  59.650  54.220  1.00  0.00           N
ATOM   2327  HN  ILE A 734      52.700  59.320  53.420  1.00  0.00           H
ATOM   2328  CA  ILE A 734      52.860  59.020  55.510  1.00  0.00           C
ATOM   2329  HA  ILE A 734      53.110  59.790  56.230  1.00  0.00           H
ATOM   2330  CB  ILE A 734      51.350  58.490  55.640  1.00  0.00           C
ATOM   2331  HB  ILE A 734      50.700  59.330  55.310  1.00  0.00           H
ATOM   2332  CG2 ILE A 734      51.050  57.360  54.610  1.00  0.00           C
ATOM   2333 HG21 ILE A 734      51.780  56.510  54.620  1.00  0.00           H
ATOM   2334 HG22 ILE A 734      50.840  57.700  53.580  1.00  0.00           H
ATOM   2335 HG23 ILE A 734      50.130  56.840  54.950  1.00  0.00           H
ATOM   2336  CG1 ILE A 734      50.880  58.150  57.110  1.00  0.00           C
ATOM   2337 HG11 ILE A 734      51.450  58.870  57.740  1.00  0.00           H
ATOM   2338 HG12 ILE A 734      51.090  57.080  57.310  1.00  0.00           H
ATOM   2339  CD  ILE A 734      49.380  58.350  57.490  1.00  0.00           C
ATOM   2340  HD1 ILE A 734      49.020  59.390  57.280  1.00  0.00           H
ATOM   2341  HD2 ILE A 734      49.170  58.140  58.560  1.00  0.00           H
ATOM   2342  HD3 ILE A 734      48.710  57.670  56.940  1.00  0.00           H
ATOM   2343  C   ILE A 734      53.750  57.820  55.920  1.00  0.00           C
ATOM   2344  O   ILE A 734      53.920  57.710  57.170  1.00  0.00           O
ATOM   2345  N   PHE A 735      54.340  57.040  54.990  1.00  0.00           N
ATOM   2346  HN  PHE A 735      54.140  57.060  54.020  1.00  0.00           H
ATOM   2347  CA  PHE A 735      55.270  55.950  55.440  1.00  0.00           C
ATOM   2348  HA  PHE A 735      54.870  55.500  56.340  1.00  0.00           H
ATOM   2349  CB  PHE A 735      55.460  54.730  54.490  1.00  0.00           C
ATOM   2350  HB1 PHE A 735      56.230  54.040  54.880  1.00  0.00           H
ATOM   2351  HB2 PHE A 735      55.740  55.150  53.500  1.00  0.00           H
ATOM   2352  CG  PHE A 735      54.110  54.030  54.310  1.00  0.00           C
ATOM   2353  CD1 PHE A 735      52.910  54.270  54.980  1.00  0.00           C
ATOM   2354  HD1 PHE A 735      52.840  55.060  55.730  1.00  0.00           H
ATOM   2355  CE1 PHE A 735      51.690  53.620  54.640  1.00  0.00           C
ATOM   2356  HE1 PHE A 735      50.710  53.990  54.900  1.00  0.00           H
ATOM   2357  CZ  PHE A 735      51.790  52.560  53.690  1.00  0.00           C
ATOM   2358  HZ  PHE A 735      50.880  52.030  53.470  1.00  0.00           H
ATOM   2359  CD2 PHE A 735      54.120  53.050  53.330  1.00  0.00           C
ATOM   2360  HD2 PHE A 735      55.010  52.810  52.770  1.00  0.00           H
ATOM   2361  CE2 PHE A 735      53.030  52.230  53.100  1.00  0.00           C
ATOM   2362  HE2 PHE A 735      53.060  51.450  52.350  1.00  0.00           H
ATOM   2363  C   PHE A 735      56.680  56.550  55.870  1.00  0.00           C
ATOM   2364  O   PHE A 735      57.360  56.080  56.770  1.00  0.00           O
ATOM   2365  N   ILE A 736      57.140  57.670  55.220  1.00  0.00           N
ATOM   2366  HN  ILE A 736      56.670  58.040  54.420  1.00  0.00           H
ATOM   2367  CA  ILE A 736      58.280  58.430  55.620  1.00  0.00           C
ATOM   2368  HA  ILE A 736      59.050  57.710  55.810  1.00  0.00           H
ATOM   2369  CB  ILE A 736      58.600  59.460  54.550  1.00  0.00           C
ATOM   2370  HB  ILE A 736      57.670  59.920  54.180  1.00  0.00           H
ATOM   2371  CG2 ILE A 736      59.600  60.520  54.930  1.00  0.00           C
ATOM   2372 HG21 ILE A 736      60.320  60.040  55.630  1.00  0.00           H
ATOM   2373 HG22 ILE A 736      59.170  61.370  55.510  1.00  0.00           H
ATOM   2374 HG23 ILE A 736      60.080  61.050  54.090  1.00  0.00           H
ATOM   2375  CG1 ILE A 736      59.210  58.710  53.300  1.00  0.00           C
ATOM   2376 HG11 ILE A 736      58.500  57.940  52.950  1.00  0.00           H
ATOM   2377 HG12 ILE A 736      60.190  58.270  53.610  1.00  0.00           H
ATOM   2378  CD  ILE A 736      59.460  59.480  51.960  1.00  0.00           C
ATOM   2379  HD1 ILE A 736      58.640  60.040  51.470  1.00  0.00           H
ATOM   2380  HD2 ILE A 736      59.940  58.910  51.130  1.00  0.00           H
ATOM   2381  HD3 ILE A 736      60.170  60.290  52.250  1.00  0.00           H
ATOM   2382  C   ILE A 736      58.050  59.100  57.020  1.00  0.00           C
ATOM   2383  O   ILE A 736      58.880  59.010  57.950  1.00  0.00           O
ATOM   2384  N   TYR A 737      56.820  59.650  57.280  1.00  0.00           N
ATOM   2385  HN  TYR A 737      56.050  59.710  56.660  1.00  0.00           H
ATOM   2386  CA  TYR A 737      56.370  60.050  58.690  1.00  0.00           C
ATOM   2387  HA  TYR A 737      57.180  60.670  59.060  1.00  0.00           H
ATOM   2388  CB  TYR A 737      54.960  60.640  58.770  1.00  0.00           C
ATOM   2389  HB1 TYR A 737      54.600  60.760  59.820  1.00  0.00           H
ATOM   2390  HB2 TYR A 737      54.320  59.990  58.150  1.00  0.00           H
ATOM   2391  CG  TYR A 737      54.870  61.990  58.060  1.00  0.00           C
ATOM   2392  CD1 TYR A 737      53.660  62.280  57.430  1.00  0.00           C
ATOM   2393  HD1 TYR A 737      52.950  61.470  57.350  1.00  0.00           H
ATOM   2394  CE1 TYR A 737      53.480  63.580  56.930  1.00  0.00           C
ATOM   2395  HE1 TYR A 737      52.580  63.810  56.380  1.00  0.00           H
ATOM   2396  CZ  TYR A 737      54.490  64.550  57.060  1.00  0.00           C
ATOM   2397  OH  TYR A 737      54.180  65.880  56.610  1.00  0.00           O
ATOM   2398  HH  TYR A 737      54.780  66.500  57.020  1.00  0.00           H
ATOM   2399  CD2 TYR A 737      55.930  62.900  58.160  1.00  0.00           C
ATOM   2400  HD2 TYR A 737      56.860  62.710  58.660  1.00  0.00           H
ATOM   2401  CE2 TYR A 737      55.740  64.170  57.590  1.00  0.00           C
ATOM   2402  HE2 TYR A 737      56.530  64.890  57.680  1.00  0.00           H
ATOM   2403  C   TYR A 737      56.440  58.900  59.680  1.00  0.00           C
ATOM   2404  O   TYR A 737      56.980  59.000  60.800  1.00  0.00           O
ATOM   2405  N   GLU A 738      55.790  57.760  59.350  1.00  0.00           N
ATOM   2406  HN  GLU A 738      55.170  57.650  58.570  1.00  0.00           H
ATOM   2407  CA  GLU A 738      55.850  56.610  60.270  1.00  0.00           C
ATOM   2408  HA  GLU A 738      55.640  56.960  61.270  1.00  0.00           H
ATOM   2409  CB  GLU A 738      54.750  55.600  59.850  1.00  0.00           C
ATOM   2410  HB1 GLU A 738      54.830  54.700  60.500  1.00  0.00           H
ATOM   2411  HB2 GLU A 738      54.890  55.280  58.790  1.00  0.00           H
ATOM   2412  CG  GLU A 738      53.360  56.220  59.930  1.00  0.00           C
ATOM   2413  HG1 GLU A 738      52.600  55.610  59.400  1.00  0.00           H
ATOM   2414  HG2 GLU A 738      53.290  57.270  59.600  1.00  0.00           H
ATOM   2415  CD  GLU A 738      52.870  56.330  61.320  1.00  0.00           C
ATOM   2416  OE1 GLU A 738      53.530  55.930  62.300  1.00  0.00           O
ATOM   2417  OE2 GLU A 738      51.690  56.750  61.500  1.00  0.00           O
ATOM   2418  C   GLU A 738      57.190  55.960  60.490  1.00  0.00           C
ATOM   2419  O   GLU A 738      57.640  55.640  61.590  1.00  0.00           O
ATOM   2420  N   ALA A 739      58.030  55.790  59.440  1.00  0.00           N
ATOM   2421  HN  ALA A 739      57.730  55.890  58.500  1.00  0.00           H
ATOM   2422  CA  ALA A 739      59.410  55.340  59.590  1.00  0.00           C
ATOM   2423  HA  ALA A 739      59.400  54.400  60.140  1.00  0.00           H
ATOM   2424  CB  ALA A 739      60.010  54.840  58.270  1.00  0.00           C
ATOM   2425  HB1 ALA A 739      61.030  54.430  58.480  1.00  0.00           H
ATOM   2426  HB2 ALA A 739      60.280  55.690  57.610  1.00  0.00           H
ATOM   2427  HB3 ALA A 739      59.450  54.010  57.790  1.00  0.00           H
ATOM   2428  C   ALA A 739      60.350  56.370  60.340  1.00  0.00           C
ATOM   2429  O   ALA A 739      61.290  55.970  61.030  1.00  0.00           O
ATOM   2430  N   LEU A 740      59.960  57.710  60.210  1.00  0.00           N
ATOM   2431  HN  LEU A 740      59.220  57.950  59.580  1.00  0.00           H
ATOM   2432  CA  LEU A 740      60.650  58.730  60.920  1.00  0.00           C
ATOM   2433  HA  LEU A 740      61.710  58.580  60.760  1.00  0.00           H
ATOM   2434  CB  LEU A 740      60.270  60.170  60.370  1.00  0.00           C
ATOM   2435  HB1 LEU A 740      59.240  60.360  60.730  1.00  0.00           H
ATOM   2436  HB2 LEU A 740      60.160  60.120  59.270  1.00  0.00           H
ATOM   2437  CG  LEU A 740      61.220  61.330  60.740  1.00  0.00           C
ATOM   2438  HG  LEU A 740      61.380  61.350  61.830  1.00  0.00           H
ATOM   2439  CD1 LEU A 740      62.610  61.300  60.110  1.00  0.00           C
ATOM   2440 HD11 LEU A 740      63.130  60.320  60.180  1.00  0.00           H
ATOM   2441 HD12 LEU A 740      63.390  61.970  60.540  1.00  0.00           H
ATOM   2442 HD13 LEU A 740      62.480  61.600  59.040  1.00  0.00           H
ATOM   2443  CD2 LEU A 740      60.650  62.770  60.450  1.00  0.00           C
ATOM   2444 HD21 LEU A 740      60.390  62.840  59.370  1.00  0.00           H
ATOM   2445 HD22 LEU A 740      61.400  63.540  60.740  1.00  0.00           H
ATOM   2446 HD23 LEU A 740      59.750  62.940  61.060  1.00  0.00           H
ATOM   2447  C   LEU A 740      60.230  58.650  62.410  1.00  0.00           C
ATOM   2448  O   LEU A 740      61.090  58.790  63.330  1.00  0.00           O
ATOM   2449  N   GLU A 741      58.950  58.340  62.720  1.00  0.00           N
ATOM   2450  HN  GLU A 741      58.250  58.200  62.030  1.00  0.00           H
ATOM   2451  CA  GLU A 741      58.420  58.160  64.070  1.00  0.00           C
ATOM   2452  HA  GLU A 741      58.630  59.050  64.640  1.00  0.00           H
ATOM   2453  CB  GLU A 741      56.870  58.030  64.110  1.00  0.00           C
ATOM   2454  HB1 GLU A 741      56.480  57.220  63.460  1.00  0.00           H
ATOM   2455  HB2 GLU A 741      56.550  59.050  63.820  1.00  0.00           H
ATOM   2456  CG  GLU A 741      56.360  57.680  65.550  1.00  0.00           C
ATOM   2457  HG1 GLU A 741      57.000  58.320  66.200  1.00  0.00           H
ATOM   2458  HG2 GLU A 741      56.540  56.600  65.750  1.00  0.00           H
ATOM   2459  CD  GLU A 741      54.930  58.110  65.800  1.00  0.00           C
ATOM   2460  OE1 GLU A 741      54.730  59.070  66.600  1.00  0.00           O
ATOM   2461  OE2 GLU A 741      53.970  57.510  65.210  1.00  0.00           O
ATOM   2462  C   GLU A 741      59.050  56.970  64.810  1.00  0.00           C
ATOM   2463  O   GLU A 741      59.380  57.030  65.980  1.00  0.00           O
ATOM   2464  N   LYS A 742      59.120  55.860  64.120  1.00  0.00           N
ATOM   2465  HN  LYS A 742      58.960  55.960  63.140  1.00  0.00           H
ATOM   2466  CA  LYS A 742      59.710  54.690  64.720  1.00  0.00           C
ATOM   2467  HA  LYS A 742      59.110  54.520  65.610  1.00  0.00           H
ATOM   2468  CB  LYS A 742      59.590  53.370  63.980  1.00  0.00           C
ATOM   2469  HB1 LYS A 742      60.310  53.600  63.160  1.00  0.00           H
ATOM   2470  HB2 LYS A 742      58.570  53.330  63.560  1.00  0.00           H
ATOM   2471  CG  LYS A 742      60.020  52.100  64.630  1.00  0.00           C
ATOM   2472  HG1 LYS A 742      61.110  51.940  64.660  1.00  0.00           H
ATOM   2473  HG2 LYS A 742      59.850  51.250  63.940  1.00  0.00           H
ATOM   2474  CD  LYS A 742      59.500  51.850  66.060  1.00  0.00           C
ATOM   2475  HD1 LYS A 742      59.840  52.680  66.720  1.00  0.00           H
ATOM   2476  HD2 LYS A 742      59.990  50.940  66.460  1.00  0.00           H
ATOM   2477  CE  LYS A 742      57.980  51.680  66.070  1.00  0.00           C
ATOM   2478  HE1 LYS A 742      57.870  50.890  65.300  1.00  0.00           H
ATOM   2479  HE2 LYS A 742      57.400  52.610  65.870  1.00  0.00           H
ATOM   2480  NZ  LYS A 742      57.450  51.110  67.370  1.00  0.00           N
ATOM   2481  HZ1 LYS A 742      57.650  51.910  68.000  1.00  0.00           H
ATOM   2482  HZ2 LYS A 742      58.060  50.360  67.760  1.00  0.00           H
ATOM   2483  HZ3 LYS A 742      56.430  50.910  67.370  1.00  0.00           H
ATOM   2484  C   LYS A 742      61.150  54.960  65.180  1.00  0.00           C
ATOM   2485  O   LYS A 742      61.560  54.670  66.300  1.00  0.00           O
ATOM   2486  N   LEU A 743      61.940  55.700  64.410  1.00  0.00           N
ATOM   2487  HN  LEU A 743      61.730  55.990  63.480  1.00  0.00           H
ATOM   2488  CA  LEU A 743      63.240  56.150  64.780  1.00  0.00           C
ATOM   2489  HA  LEU A 743      63.770  55.240  65.000  1.00  0.00           H
ATOM   2490  CB  LEU A 743      63.840  56.800  63.500  1.00  0.00           C
ATOM   2491  HB1 LEU A 743      63.100  57.560  63.190  1.00  0.00           H
ATOM   2492  HB2 LEU A 743      64.000  56.070  62.660  1.00  0.00           H
ATOM   2493  CG  LEU A 743      65.170  57.580  63.660  1.00  0.00           C
ATOM   2494  HG  LEU A 743      65.060  58.270  64.530  1.00  0.00           H
ATOM   2495  CD1 LEU A 743      66.390  56.680  63.900  1.00  0.00           C
ATOM   2496 HD11 LEU A 743      67.200  57.260  64.390  1.00  0.00           H
ATOM   2497 HD12 LEU A 743      66.810  56.350  62.930  1.00  0.00           H
ATOM   2498 HD13 LEU A 743      66.210  55.820  64.580  1.00  0.00           H
ATOM   2499  CD2 LEU A 743      65.490  58.430  62.400  1.00  0.00           C
ATOM   2500 HD21 LEU A 743      64.700  59.220  62.340  1.00  0.00           H
ATOM   2501 HD22 LEU A 743      65.400  57.810  61.480  1.00  0.00           H
ATOM   2502 HD23 LEU A 743      66.440  59.000  62.430  1.00  0.00           H
ATOM   2503  C   LEU A 743      63.280  56.970  66.080  1.00  0.00           C
ATOM   2504  O   LEU A 743      64.140  56.710  66.870  1.00  0.00           O
ATOM   2505  N   PHE A 744      62.400  58.000  66.270  1.00  0.00           N
ATOM   2506  HN  PHE A 744      61.720  58.130  65.550  1.00  0.00           H
ATOM   2507  CA  PHE A 744      62.230  58.710  67.520  1.00  0.00           C
ATOM   2508  HA  PHE A 744      63.160  59.190  67.780  1.00  0.00           H
ATOM   2509  CB  PHE A 744      61.230  59.830  67.450  1.00  0.00           C
ATOM   2510  HB1 PHE A 744      61.130  60.410  68.410  1.00  0.00           H
ATOM   2511  HB2 PHE A 744      60.230  59.410  67.220  1.00  0.00           H
ATOM   2512  CG  PHE A 744      61.390  60.750  66.350  1.00  0.00           C
ATOM   2513  CD1 PHE A 744      62.580  61.070  65.750  1.00  0.00           C
ATOM   2514  HD1 PHE A 744      63.490  60.560  66.050  1.00  0.00           H
ATOM   2515  CE1 PHE A 744      62.670  62.130  64.840  1.00  0.00           C
ATOM   2516  HE1 PHE A 744      63.650  62.340  64.430  1.00  0.00           H
ATOM   2517  CZ  PHE A 744      61.510  62.830  64.450  1.00  0.00           C
ATOM   2518  HZ  PHE A 744      61.750  63.610  63.740  1.00  0.00           H
ATOM   2519  CD2 PHE A 744      60.210  61.460  65.960  1.00  0.00           C
ATOM   2520  HD2 PHE A 744      59.260  61.390  66.470  1.00  0.00           H
ATOM   2521  CE2 PHE A 744      60.280  62.530  65.020  1.00  0.00           C
ATOM   2522  HE2 PHE A 744      59.360  63.050  64.810  1.00  0.00           H
ATOM   2523  C   PHE A 744      61.820  57.800  68.690  1.00  0.00           C
ATOM   2524  O   PHE A 744      62.410  57.880  69.760  1.00  0.00           O
ATOM   2525  N   ASP A 745      60.860  56.860  68.560  1.00  0.00           N
ATOM   2526  HN  ASP A 745      60.260  56.920  67.760  1.00  0.00           H
ATOM   2527  CA  ASP A 745      60.550  55.810  69.500  1.00  0.00           C
ATOM   2528  HA  ASP A 745      60.320  56.280  70.450  1.00  0.00           H
ATOM   2529  CB  ASP A 745      59.270  55.080  68.930  1.00  0.00           C
ATOM   2530  HB1 ASP A 745      59.640  54.730  67.940  1.00  0.00           H
ATOM   2531  HB2 ASP A 745      58.500  55.830  68.650  1.00  0.00           H
ATOM   2532  CG  ASP A 745      58.620  54.080  69.850  1.00  0.00           C
ATOM   2533  OD1 ASP A 745      58.440  54.380  71.040  1.00  0.00           O
ATOM   2534  OD2 ASP A 745      58.040  53.080  69.280  1.00  0.00           O
ATOM   2535  C   ASP A 745      61.620  54.790  69.860  1.00  0.00           C
ATOM   2536  O   ASP A 745      61.730  54.280  70.950  1.00  0.00           O
ATOM   2537  N   LEU A 746      62.400  54.330  68.830  1.00  0.00           N
ATOM   2538  HN  LEU A 746      62.200  54.560  67.880  1.00  0.00           H
ATOM   2539  CA  LEU A 746      63.590  53.500  69.040  1.00  0.00           C
ATOM   2540  HA  LEU A 746      63.340  52.560  69.480  1.00  0.00           H
ATOM   2541  CB  LEU A 746      64.350  53.260  67.710  1.00  0.00           C
ATOM   2542  HB1 LEU A 746      65.390  52.870  67.770  1.00  0.00           H
ATOM   2543  HB2 LEU A 746      64.390  54.310  67.330  1.00  0.00           H
ATOM   2544  CG  LEU A 746      63.680  52.280  66.660  1.00  0.00           C
ATOM   2545  HG  LEU A 746      62.640  52.660  66.500  1.00  0.00           H
ATOM   2546  CD1 LEU A 746      64.500  52.200  65.370  1.00  0.00           C
ATOM   2547 HD11 LEU A 746      65.480  51.730  65.590  1.00  0.00           H
ATOM   2548 HD12 LEU A 746      64.620  53.160  64.820  1.00  0.00           H
ATOM   2549 HD13 LEU A 746      64.050  51.490  64.660  1.00  0.00           H
ATOM   2550  CD2 LEU A 746      63.500  50.810  67.260  1.00  0.00           C
ATOM   2551 HD21 LEU A 746      62.950  50.740  68.220  1.00  0.00           H
ATOM   2552 HD22 LEU A 746      64.520  50.380  67.440  1.00  0.00           H
ATOM   2553 HD23 LEU A 746      62.970  50.130  66.560  1.00  0.00           H
ATOM   2554  C   LEU A 746      64.550  54.220  69.980  1.00  0.00           C
ATOM   2555  O   LEU A 746      65.020  53.520  70.860  1.00  0.00           O
ATOM   2556  N   GLY A 747      64.730  55.560  69.780  1.00  0.00           N
ATOM   2557  HN  GLY A 747      64.360  56.050  69.010  1.00  0.00           H
ATOM   2558  CA  GLY A 747      65.720  56.170  70.660  1.00  0.00           C
ATOM   2559  HA1 GLY A 747      66.060  57.010  70.070  1.00  0.00           H
ATOM   2560  HA2 GLY A 747      66.530  55.560  71.020  1.00  0.00           H
ATOM   2561  C   GLY A 747      65.140  56.710  71.920  1.00  0.00           C
ATOM   2562  O   GLY A 747      65.850  56.760  72.900  1.00  0.00           O
ATOM   2563  N   GLU A 748      63.840  56.850  72.020  1.00  0.00           N
ATOM   2564  HN  GLU A 748      63.280  56.980  71.200  1.00  0.00           H
ATOM   2565  CA  GLU A 748      63.180  56.940  73.300  1.00  0.00           C
ATOM   2566  HA  GLU A 748      63.760  57.630  73.870  1.00  0.00           H
ATOM   2567  CB  GLU A 748      61.780  57.630  73.170  1.00  0.00           C
ATOM   2568  HB1 GLU A 748      61.230  57.220  72.290  1.00  0.00           H
ATOM   2569  HB2 GLU A 748      61.880  58.710  72.930  1.00  0.00           H
ATOM   2570  CG  GLU A 748      60.790  57.530  74.360  1.00  0.00           C
ATOM   2571  HG1 GLU A 748      61.150  58.140  75.210  1.00  0.00           H
ATOM   2572  HG2 GLU A 748      60.520  56.510  74.720  1.00  0.00           H
ATOM   2573  CD  GLU A 748      59.450  58.160  73.980  1.00  0.00           C
ATOM   2574  OE1 GLU A 748      58.430  57.500  73.630  1.00  0.00           O
ATOM   2575  OE2 GLU A 748      59.360  59.360  73.970  1.00  0.00           O
ATOM   2576  C   GLU A 748      63.220  55.640  74.180  1.00  0.00           C
ATOM   2577  O   GLU A 748      63.070  55.740  75.420  1.00  0.00           O
ATOM   2578  N   THR A 749      63.320  54.430  73.610  1.00  0.00           N
ATOM   2579  HN  THR A 749      63.550  54.380  72.630  1.00  0.00           H
ATOM   2580  CA  THR A 749      62.950  53.130  74.270  1.00  0.00           C
ATOM   2581  HA  THR A 749      62.440  53.250  75.220  1.00  0.00           H
ATOM   2582  CB  THR A 749      62.080  52.210  73.340  1.00  0.00           C
ATOM   2583  HB  THR A 749      62.710  51.990  72.460  1.00  0.00           H
ATOM   2584  OG1 THR A 749      60.910  52.930  72.970  1.00  0.00           O
ATOM   2585  HG1 THR A 749      61.190  53.500  72.240  1.00  0.00           H
ATOM   2586  CG2 THR A 749      61.780  50.920  74.120  1.00  0.00           C
ATOM   2587 HG21 THR A 749      61.450  51.010  75.170  1.00  0.00           H
ATOM   2588 HG22 THR A 749      62.620  50.200  74.050  1.00  0.00           H
ATOM   2589 HG23 THR A 749      60.910  50.390  73.670  1.00  0.00           H
ATOM   2590  C   THR A 749      64.210  52.390  74.630  1.00  0.00           C
ATOM   2591  O   THR A 749      64.240  51.890  75.740  1.00  0.00           O
ATOM   2592  N   TYR A 750      65.150  52.360  73.670  1.00  0.00           N
ATOM   2593  HN  TYR A 750      65.120  52.910  72.840  1.00  0.00           H
ATOM   2594  CA  TYR A 750      66.430  51.690  73.820  1.00  0.00           C
ATOM   2595  HA  TYR A 750      66.230  50.910  74.530  1.00  0.00           H
ATOM   2596  CB  TYR A 750      66.780  50.970  72.500  1.00  0.00           C
ATOM   2597  HB1 TYR A 750      67.750  50.420  72.600  1.00  0.00           H
ATOM   2598  HB2 TYR A 750      66.840  51.700  71.670  1.00  0.00           H
ATOM   2599  CG  TYR A 750      65.730  49.880  72.320  1.00  0.00           C
ATOM   2600  CD1 TYR A 750      65.680  48.850  73.210  1.00  0.00           C
ATOM   2601  HD1 TYR A 750      66.460  48.670  73.940  1.00  0.00           H
ATOM   2602  CE1 TYR A 750      64.640  47.930  73.110  1.00  0.00           C
ATOM   2603  HE1 TYR A 750      64.630  47.110  73.820  1.00  0.00           H
ATOM   2604  CZ  TYR A 750      63.640  48.130  72.200  1.00  0.00           C
ATOM   2605  OH  TYR A 750      62.510  47.240  72.180  1.00  0.00           O
ATOM   2606  HH  TYR A 750      61.760  47.770  71.880  1.00  0.00           H
ATOM   2607  CD2 TYR A 750      64.720  50.140  71.410  1.00  0.00           C
ATOM   2608  HD2 TYR A 750      64.710  50.970  70.710  1.00  0.00           H
ATOM   2609  CE2 TYR A 750      63.640  49.200  71.310  1.00  0.00           C
ATOM   2610  HE2 TYR A 750      62.900  49.310  70.530  1.00  0.00           H
ATOM   2611  C   TYR A 750      67.530  52.570  74.300  1.00  0.00           C
ATOM   2612  O   TYR A 750      67.430  53.770  74.270  1.00  0.00           O
ATOM   2613  N   ALA A 751      68.650  52.010  74.830  1.00  0.00           N
ATOM   2614  HN  ALA A 751      68.770  51.020  74.950  1.00  0.00           H
ATOM   2615  CA  ALA A 751      69.810  52.630  75.430  1.00  0.00           C
ATOM   2616  HA  ALA A 751      69.470  53.550  75.890  1.00  0.00           H
ATOM   2617  CB  ALA A 751      70.340  51.820  76.660  1.00  0.00           C
ATOM   2618  HB1 ALA A 751      71.090  52.160  77.420  1.00  0.00           H
ATOM   2619  HB2 ALA A 751      70.820  50.930  76.180  1.00  0.00           H
ATOM   2620  HB3 ALA A 751      69.450  51.420  77.190  1.00  0.00           H
ATOM   2621  C   ALA A 751      70.920  52.920  74.420  1.00  0.00           C
ATOM   2622  O   ALA A 751      71.150  52.280  73.420  1.00  0.00           O
ATOM   2623  N   PHE A 752      71.640  53.990  74.680  1.00  0.00           N
ATOM   2624  HN  PHE A 752      71.440  54.470  75.530  1.00  0.00           H
ATOM   2625  CA  PHE A 752      72.760  54.430  73.840  1.00  0.00           C
ATOM   2626  HA  PHE A 752      72.620  54.200  72.790  1.00  0.00           H
ATOM   2627  CB  PHE A 752      72.930  56.040  73.780  1.00  0.00           C
ATOM   2628  HB1 PHE A 752      73.310  56.460  74.730  1.00  0.00           H
ATOM   2629  HB2 PHE A 752      71.940  56.480  73.570  1.00  0.00           H
ATOM   2630  CG  PHE A 752      73.990  56.610  72.840  1.00  0.00           C
ATOM   2631  CD1 PHE A 752      75.180  57.290  73.240  1.00  0.00           C
ATOM   2632  HD1 PHE A 752      75.340  57.580  74.270  1.00  0.00           H
ATOM   2633  CE1 PHE A 752      76.040  57.760  72.270  1.00  0.00           C
ATOM   2634  HE1 PHE A 752      76.910  58.310  72.610  1.00  0.00           H
ATOM   2635  CZ  PHE A 752      75.720  57.550  70.900  1.00  0.00           C
ATOM   2636  HZ  PHE A 752      76.290  57.970  70.100  1.00  0.00           H
ATOM   2637  CD2 PHE A 752      73.740  56.360  71.470  1.00  0.00           C
ATOM   2638  HD2 PHE A 752      72.890  55.740  71.240  1.00  0.00           H
ATOM   2639  CE2 PHE A 752      74.640  56.850  70.530  1.00  0.00           C
ATOM   2640  HE2 PHE A 752      74.380  56.550  69.530  1.00  0.00           H
ATOM   2641  C   PHE A 752      74.090  53.760  74.290  1.00  0.00           C
ATOM   2642  O   PHE A 752      74.220  53.760  75.510  1.00  0.00           O
ATOM   2643  N   PRO A 822      75.030  53.170  73.510  1.00  0.00           N
ATOM   2644  CD  PRO A 822      76.330  53.040  74.070  1.00  0.00           C
ATOM   2645  HD1 PRO A 822      76.480  52.360  74.940  1.00  0.00           H
ATOM   2646  HD2 PRO A 822      76.780  54.020  74.300  1.00  0.00           H
ATOM   2647  CA  PRO A 822      75.000  52.950  72.130  1.00  0.00           C
ATOM   2648  HA  PRO A 822      74.550  53.820  71.660  1.00  0.00           H
ATOM   2649  CB  PRO A 822      76.450  52.620  71.650  1.00  0.00           C
ATOM   2650  HB1 PRO A 822      76.860  53.610  71.350  1.00  0.00           H
ATOM   2651  HB2 PRO A 822      76.410  51.920  70.790  1.00  0.00           H
ATOM   2652  CG  PRO A 822      77.170  52.410  72.950  1.00  0.00           C
ATOM   2653  HG1 PRO A 822      77.210  51.310  73.130  1.00  0.00           H
ATOM   2654  HG2 PRO A 822      78.260  52.620  72.920  1.00  0.00           H
ATOM   2655  C   PRO A 822      74.060  51.810  71.920  1.00  0.00           C
ATOM   2656  O   PRO A 822      73.290  51.880  71.040  1.00  0.00           O
ATOM   2657  N   ASP A 823      74.360  50.720  72.640  1.00  0.00           N
ATOM   2658  HN  ASP A 823      75.110  50.850  73.280  1.00  0.00           H
ATOM   2659  CA  ASP A 823      73.640  49.550  72.820  1.00  0.00           C
ATOM   2660  HA  ASP A 823      74.360  48.770  72.630  1.00  0.00           H
ATOM   2661  CB  ASP A 823      73.280  49.340  74.320  1.00  0.00           C
ATOM   2662  HB1 ASP A 823      72.680  48.430  74.510  1.00  0.00           H
ATOM   2663  HB2 ASP A 823      72.660  50.200  74.640  1.00  0.00           H
ATOM   2664  CG  ASP A 823      74.440  49.240  75.260  1.00  0.00           C
ATOM   2665  OD1 ASP A 823      74.160  49.270  76.510  1.00  0.00           O
ATOM   2666  OD2 ASP A 823      75.640  49.300  74.810  1.00  0.00           O
ATOM   2667  C   ASP A 823      72.560  49.070  71.840  1.00  0.00           C
ATOM   2668  O   ASP A 823      72.910  48.720  70.730  1.00  0.00           O
ATOM   2669  N   VAL A 824      71.300  48.950  72.240  1.00  0.00           N
ATOM   2670  HN  VAL A 824      71.070  49.320  73.130  1.00  0.00           H
ATOM   2671  CA  VAL A 824      70.360  48.350  71.390  1.00  0.00           C
ATOM   2672  HA  VAL A 824      70.800  47.510  70.850  1.00  0.00           H
ATOM   2673  CB  VAL A 824      69.270  47.600  72.220  1.00  0.00           C
ATOM   2674  HB  VAL A 824      68.710  48.370  72.800  1.00  0.00           H
ATOM   2675  CG1 VAL A 824      68.330  46.890  71.170  1.00  0.00           C
ATOM   2676 HG11 VAL A 824      67.530  46.400  71.770  1.00  0.00           H
ATOM   2677 HG12 VAL A 824      68.900  46.200  70.500  1.00  0.00           H
ATOM   2678 HG13 VAL A 824      67.870  47.740  70.630  1.00  0.00           H
ATOM   2679  CG2 VAL A 824      70.050  46.590  73.130  1.00  0.00           C
ATOM   2680 HG21 VAL A 824      71.010  47.010  73.510  1.00  0.00           H
ATOM   2681 HG22 VAL A 824      70.360  45.710  72.530  1.00  0.00           H
ATOM   2682 HG23 VAL A 824      69.340  46.260  73.920  1.00  0.00           H
ATOM   2683  C   VAL A 824      69.820  49.400  70.330  1.00  0.00           C
ATOM   2684  O   VAL A 824      69.190  49.000  69.370  1.00  0.00           O
ATOM   2685  N   LEU A 825      70.060  50.720  70.520  1.00  0.00           N
ATOM   2686  HN  LEU A 825      70.480  51.160  71.310  1.00  0.00           H
ATOM   2687  CA  LEU A 825      69.590  51.750  69.550  1.00  0.00           C
ATOM   2688  HA  LEU A 825      68.560  51.650  69.240  1.00  0.00           H
ATOM   2689  CB  LEU A 825      69.880  53.150  70.220  1.00  0.00           C
ATOM   2690  HB1 LEU A 825      70.960  53.140  70.470  1.00  0.00           H
ATOM   2691  HB2 LEU A 825      69.230  53.240  71.110  1.00  0.00           H
ATOM   2692  CG  LEU A 825      69.610  54.410  69.380  1.00  0.00           C
ATOM   2693  HG  LEU A 825      70.180  54.410  68.420  1.00  0.00           H
ATOM   2694  CD1 LEU A 825      68.180  54.560  69.070  1.00  0.00           C
ATOM   2695 HD11 LEU A 825      67.490  53.890  69.650  1.00  0.00           H
ATOM   2696 HD12 LEU A 825      68.030  54.570  67.970  1.00  0.00           H
ATOM   2697 HD13 LEU A 825      67.830  55.520  69.500  1.00  0.00           H
ATOM   2698  CD2 LEU A 825      70.250  55.580  70.150  1.00  0.00           C
ATOM   2699 HD21 LEU A 825      69.620  55.860  71.030  1.00  0.00           H
ATOM   2700 HD22 LEU A 825      70.240  56.480  69.500  1.00  0.00           H
ATOM   2701 HD23 LEU A 825      71.290  55.310  70.410  1.00  0.00           H
ATOM   2702  C   LEU A 825      70.460  51.630  68.310  1.00  0.00           C
ATOM   2703  O   LEU A 825      69.940  51.850  67.220  1.00  0.00           O
ATOM   2704  N   PHE A 826      71.740  51.180  68.370  1.00  0.00           N
ATOM   2705  HN  PHE A 826      72.130  50.870  69.230  1.00  0.00           H
ATOM   2706  CA  PHE A 826      72.550  50.920  67.170  1.00  0.00           C
ATOM   2707  HA  PHE A 826      72.600  51.810  66.550  1.00  0.00           H
ATOM   2708  CB  PHE A 826      74.020  50.590  67.600  1.00  0.00           C
ATOM   2709  HB1 PHE A 826      73.860  49.670  68.200  1.00  0.00           H
ATOM   2710  HB2 PHE A 826      74.440  51.350  68.300  1.00  0.00           H
ATOM   2711  CG  PHE A 826      75.040  50.260  66.500  1.00  0.00           C
ATOM   2712  CD1 PHE A 826      75.260  48.970  66.000  1.00  0.00           C
ATOM   2713  HD1 PHE A 826      74.580  48.200  66.330  1.00  0.00           H
ATOM   2714  CE1 PHE A 826      76.140  48.820  64.870  1.00  0.00           C
ATOM   2715  HE1 PHE A 826      76.240  47.830  64.460  1.00  0.00           H
ATOM   2716  CZ  PHE A 826      76.740  49.980  64.350  1.00  0.00           C
ATOM   2717  HZ  PHE A 826      77.320  49.770  63.470  1.00  0.00           H
ATOM   2718  CD2 PHE A 826      75.740  51.430  66.020  1.00  0.00           C
ATOM   2719  HD2 PHE A 826      75.560  52.420  66.410  1.00  0.00           H
ATOM   2720  CE2 PHE A 826      76.640  51.240  65.040  1.00  0.00           C
ATOM   2721  HE2 PHE A 826      77.260  52.050  64.670  1.00  0.00           H
ATOM   2722  C   PHE A 826      72.010  49.800  66.300  1.00  0.00           C
ATOM   2723  O   PHE A 826      71.690  49.970  65.120  1.00  0.00           O
ATOM   2724  N   TRP A 827      72.080  48.520  66.790  1.00  0.00           N
ATOM   2725  HN  TRP A 827      72.450  48.340  67.690  1.00  0.00           H
ATOM   2726  CA  TRP A 827      71.550  47.400  65.990  1.00  0.00           C
ATOM   2727  HA  TRP A 827      72.350  47.360  65.270  1.00  0.00           H
ATOM   2728  CB  TRP A 827      71.610  46.200  66.990  1.00  0.00           C
ATOM   2729  HB1 TRP A 827      71.200  45.300  66.490  1.00  0.00           H
ATOM   2730  HB2 TRP A 827      70.990  46.480  67.870  1.00  0.00           H
ATOM   2731  CG  TRP A 827      73.040  45.900  67.350  1.00  0.00           C
ATOM   2732  CD1 TRP A 827      73.710  46.160  68.520  1.00  0.00           C
ATOM   2733  HD1 TRP A 827      73.160  46.580  69.350  1.00  0.00           H
ATOM   2734  NE1 TRP A 827      75.020  45.800  68.410  1.00  0.00           N
ATOM   2735  HE1 TRP A 827      75.590  45.680  69.200  1.00  0.00           H
ATOM   2736  CE2 TRP A 827      75.250  45.250  67.180  1.00  0.00           C
ATOM   2737  CD2 TRP A 827      74.020  45.270  66.480  1.00  0.00           C
ATOM   2738  CE3 TRP A 827      73.960  44.800  65.160  1.00  0.00           C
ATOM   2739  HE3 TRP A 827      72.990  44.800  64.680  1.00  0.00           H
ATOM   2740  CZ3 TRP A 827      75.160  44.250  64.560  1.00  0.00           C
ATOM   2741  HZ3 TRP A 827      75.070  44.020  63.510  1.00  0.00           H
ATOM   2742  CZ2 TRP A 827      76.310  44.580  66.730  1.00  0.00           C
ATOM   2743  HZ2 TRP A 827      77.150  44.360  67.370  1.00  0.00           H
ATOM   2744  CH2 TRP A 827      76.330  44.260  65.380  1.00  0.00           C
ATOM   2745  HH2 TRP A 827      77.120  43.620  65.020  1.00  0.00           H
ATOM   2746  C   TRP A 827      70.200  47.470  65.270  1.00  0.00           C
ATOM   2747  O   TRP A 827      70.040  46.930  64.180  1.00  0.00           O
ATOM   2748  N   CYS A 828      69.180  48.110  65.820  1.00  0.00           N
ATOM   2749  HN  CYS A 828      69.260  48.450  66.750  1.00  0.00           H
ATOM   2750  CA  CYS A 828      67.910  48.380  65.140  1.00  0.00           C
ATOM   2751  HA  CYS A 828      67.500  47.450  64.780  1.00  0.00           H
ATOM   2752  CB  CYS A 828      66.910  49.000  66.190  1.00  0.00           C
ATOM   2753  HB1 CYS A 828      65.980  49.360  65.710  1.00  0.00           H
ATOM   2754  HB2 CYS A 828      67.320  49.950  66.590  1.00  0.00           H
ATOM   2755  SG  CYS A 828      66.440  47.960  67.650  1.00  0.00           S
ATOM   2756  HG1 CYS A 828      67.580  47.820  68.300  1.00  0.00           H
ATOM   2757  C   CYS A 828      67.980  49.350  63.930  1.00  0.00           C
ATOM   2758  O   CYS A 828      67.420  49.160  62.890  1.00  0.00           O
ATOM   2759  N   VAL A 829      68.870  50.370  64.090  1.00  0.00           N
ATOM   2760  HN  VAL A 829      69.400  50.510  64.910  1.00  0.00           H
ATOM   2761  CA  VAL A 829      69.190  51.320  63.070  1.00  0.00           C
ATOM   2762  HA  VAL A 829      68.270  51.630  62.590  1.00  0.00           H
ATOM   2763  CB  VAL A 829      69.850  52.450  63.750  1.00  0.00           C
ATOM   2764  HB  VAL A 829      70.710  52.080  64.340  1.00  0.00           H
ATOM   2765  CG1 VAL A 829      70.370  53.600  62.800  1.00  0.00           C
ATOM   2766 HG11 VAL A 829      70.960  53.240  61.930  1.00  0.00           H
ATOM   2767 HG12 VAL A 829      70.970  54.340  63.380  1.00  0.00           H
ATOM   2768 HG13 VAL A 829      69.590  54.320  62.470  1.00  0.00           H
ATOM   2769  CG2 VAL A 829      68.810  53.190  64.660  1.00  0.00           C
ATOM   2770 HG21 VAL A 829      67.980  53.640  64.080  1.00  0.00           H
ATOM   2771 HG22 VAL A 829      69.400  54.050  65.020  1.00  0.00           H
ATOM   2772 HG23 VAL A 829      68.390  52.620  65.510  1.00  0.00           H
ATOM   2773  C   VAL A 829      70.050  50.740  61.960  1.00  0.00           C
ATOM   2774  O   VAL A 829      69.740  50.850  60.800  1.00  0.00           O
ATOM   2775  N   ILE A 830      71.140  50.050  62.160  1.00  0.00           N
ATOM   2776  HN  ILE A 830      71.460  50.090  63.100  1.00  0.00           H
ATOM   2777  CA  ILE A 830      71.770  49.230  61.180  1.00  0.00           C
ATOM   2778  HA  ILE A 830      71.890  49.990  60.430  1.00  0.00           H
ATOM   2779  CB  ILE A 830      73.140  48.570  61.650  1.00  0.00           C
ATOM   2780  HB  ILE A 830      73.770  49.430  61.980  1.00  0.00           H
ATOM   2781  CG2 ILE A 830      73.080  47.720  62.830  1.00  0.00           C
ATOM   2782 HG21 ILE A 830      73.930  47.020  62.990  1.00  0.00           H
ATOM   2783 HG22 ILE A 830      72.100  47.170  62.870  1.00  0.00           H
ATOM   2784 HG23 ILE A 830      73.180  48.350  63.740  1.00  0.00           H
ATOM   2785  CG1 ILE A 830      73.990  48.030  60.490  1.00  0.00           C
ATOM   2786 HG11 ILE A 830      73.390  47.280  59.930  1.00  0.00           H
ATOM   2787 HG12 ILE A 830      74.940  47.580  60.890  1.00  0.00           H
ATOM   2788  CD  ILE A 830      74.290  49.130  59.450  1.00  0.00           C
ATOM   2789  HD1 ILE A 830      73.370  49.520  58.980  1.00  0.00           H
ATOM   2790  HD2 ILE A 830      74.870  48.610  58.660  1.00  0.00           H
ATOM   2791  HD3 ILE A 830      74.910  49.950  59.890  1.00  0.00           H
ATOM   2792  C   ILE A 830      70.870  48.160  60.570  1.00  0.00           C
ATOM   2793  O   ILE A 830      70.860  48.010  59.370  1.00  0.00           O
ATOM   2794  N   LEU A 831      70.000  47.400  61.310  1.00  0.00           N
ATOM   2795  HN  LEU A 831      69.970  47.380  62.310  1.00  0.00           H
ATOM   2796  CA  LEU A 831      69.070  46.450  60.660  1.00  0.00           C
ATOM   2797  HA  LEU A 831      69.700  45.800  60.080  1.00  0.00           H
ATOM   2798  CB  LEU A 831      68.240  45.690  61.820  1.00  0.00           C
ATOM   2799  HB1 LEU A 831      67.520  46.400  62.290  1.00  0.00           H
ATOM   2800  HB2 LEU A 831      68.920  45.280  62.600  1.00  0.00           H
ATOM   2801  CG  LEU A 831      67.430  44.470  61.390  1.00  0.00           C
ATOM   2802  HG  LEU A 831      66.540  44.600  60.740  1.00  0.00           H
ATOM   2803  CD1 LEU A 831      68.310  43.380  60.800  1.00  0.00           C
ATOM   2804 HD11 LEU A 831      69.120  43.070  61.500  1.00  0.00           H
ATOM   2805 HD12 LEU A 831      68.770  43.880  59.910  1.00  0.00           H
ATOM   2806 HD13 LEU A 831      67.730  42.500  60.440  1.00  0.00           H
ATOM   2807  CD2 LEU A 831      66.790  43.790  62.630  1.00  0.00           C
ATOM   2808 HD21 LEU A 831      65.890  44.290  63.050  1.00  0.00           H
ATOM   2809 HD22 LEU A 831      67.490  43.790  63.490  1.00  0.00           H
ATOM   2810 HD23 LEU A 831      66.530  42.760  62.350  1.00  0.00           H
ATOM   2811  C   LEU A 831      68.060  47.050  59.680  1.00  0.00           C
ATOM   2812  O   LEU A 831      67.850  46.560  58.530  1.00  0.00           O
ATOM   2813  N   PHE A 832      67.460  48.210  60.090  1.00  0.00           N
ATOM   2814  HN  PHE A 832      67.650  48.590  60.990  1.00  0.00           H
ATOM   2815  CA  PHE A 832      66.420  48.930  59.380  1.00  0.00           C
ATOM   2816  HA  PHE A 832      65.530  48.320  59.350  1.00  0.00           H
ATOM   2817  CB  PHE A 832      66.030  50.150  60.380  1.00  0.00           C
ATOM   2818  HB1 PHE A 832      67.060  50.510  60.580  1.00  0.00           H
ATOM   2819  HB2 PHE A 832      65.750  49.680  61.340  1.00  0.00           H
ATOM   2820  CG  PHE A 832      65.230  51.270  59.940  1.00  0.00           C
ATOM   2821  CD1 PHE A 832      65.370  52.500  60.630  1.00  0.00           C
ATOM   2822  HD1 PHE A 832      66.080  52.570  61.450  1.00  0.00           H
ATOM   2823  CE1 PHE A 832      64.570  53.610  60.270  1.00  0.00           C
ATOM   2824  HE1 PHE A 832      64.640  54.500  60.880  1.00  0.00           H
ATOM   2825  CZ  PHE A 832      63.610  53.530  59.270  1.00  0.00           C
ATOM   2826  HZ  PHE A 832      63.030  54.410  59.020  1.00  0.00           H
ATOM   2827  CD2 PHE A 832      64.220  51.210  58.970  1.00  0.00           C
ATOM   2828  HD2 PHE A 832      63.980  50.280  58.480  1.00  0.00           H
ATOM   2829  CE2 PHE A 832      63.420  52.240  58.660  1.00  0.00           C
ATOM   2830  HE2 PHE A 832      62.650  52.180  57.920  1.00  0.00           H
ATOM   2831  C   PHE A 832      66.900  49.360  58.030  1.00  0.00           C
ATOM   2832  O   PHE A 832      66.300  49.150  56.960  1.00  0.00           O
ATOM   2833  N   PHE A 833      68.160  49.950  58.020  1.00  0.00           N
ATOM   2834  HN  PHE A 833      68.730  50.140  58.820  1.00  0.00           H
ATOM   2835  CA  PHE A 833      68.690  50.450  56.760  1.00  0.00           C
ATOM   2836  HA  PHE A 833      67.870  50.820  56.160  1.00  0.00           H
ATOM   2837  CB  PHE A 833      69.680  51.630  57.150  1.00  0.00           C
ATOM   2838  HB1 PHE A 833      70.290  51.840  56.250  1.00  0.00           H
ATOM   2839  HB2 PHE A 833      70.350  51.310  57.980  1.00  0.00           H
ATOM   2840  CG  PHE A 833      68.820  52.880  57.600  1.00  0.00           C
ATOM   2841  CD1 PHE A 833      68.740  53.320  58.980  1.00  0.00           C
ATOM   2842  HD1 PHE A 833      69.290  52.830  59.760  1.00  0.00           H
ATOM   2843  CE1 PHE A 833      68.040  54.350  59.380  1.00  0.00           C
ATOM   2844  HE1 PHE A 833      67.950  54.780  60.370  1.00  0.00           H
ATOM   2845  CZ  PHE A 833      67.370  55.140  58.430  1.00  0.00           C
ATOM   2846  HZ  PHE A 833      66.750  55.980  58.720  1.00  0.00           H
ATOM   2847  CD2 PHE A 833      68.130  53.560  56.660  1.00  0.00           C
ATOM   2848  HD2 PHE A 833      68.330  53.390  55.610  1.00  0.00           H
ATOM   2849  CE2 PHE A 833      67.400  54.720  57.050  1.00  0.00           C
ATOM   2850  HE2 PHE A 833      66.840  55.260  56.290  1.00  0.00           H
ATOM   2851  C   PHE A 833      69.360  49.360  55.900  1.00  0.00           C
ATOM   2852  O   PHE A 833      69.470  49.560  54.670  1.00  0.00           O
ATOM   2853  N   THR A 834      69.830  48.260  56.520  1.00  0.00           N
ATOM   2854  HN  THR A 834      69.790  48.140  57.510  1.00  0.00           H
ATOM   2855  CA  THR A 834      70.310  47.130  55.810  1.00  0.00           C
ATOM   2856  HA  THR A 834      71.070  47.520  55.140  1.00  0.00           H
ATOM   2857  CB  THR A 834      71.060  46.060  56.610  1.00  0.00           C
ATOM   2858  HB  THR A 834      70.410  45.720  57.440  1.00  0.00           H
ATOM   2859  OG1 THR A 834      72.240  46.660  57.100  1.00  0.00           O
ATOM   2860  HG1 THR A 834      71.950  47.370  57.670  1.00  0.00           H
ATOM   2861  CG2 THR A 834      71.580  44.890  55.740  1.00  0.00           C
ATOM   2862 HG21 THR A 834      72.150  45.250  54.860  1.00  0.00           H
ATOM   2863 HG22 THR A 834      70.820  44.250  55.220  1.00  0.00           H
ATOM   2864 HG23 THR A 834      72.280  44.260  56.330  1.00  0.00           H
ATOM   2865  C   THR A 834      69.250  46.440  55.030  1.00  0.00           C
ATOM   2866  O   THR A 834      69.290  46.270  53.800  1.00  0.00           O
ATOM   2867  N   THR A 835      68.030  46.260  55.680  1.00  0.00           N
ATOM   2868  HN  THR A 835      68.000  46.570  56.620  1.00  0.00           H
ATOM   2869  CA  THR A 835      66.800  45.760  55.080  1.00  0.00           C
ATOM   2870  HA  THR A 835      66.970  44.780  54.640  1.00  0.00           H
ATOM   2871  CB  THR A 835      65.610  45.710  56.100  1.00  0.00           C
ATOM   2872  HB  THR A 835      65.260  46.710  56.430  1.00  0.00           H
ATOM   2873  OG1 THR A 835      66.130  45.090  57.260  1.00  0.00           O
ATOM   2874  HG1 THR A 835      66.580  45.700  57.840  1.00  0.00           H
ATOM   2875  CG2 THR A 835      64.580  44.780  55.480  1.00  0.00           C
ATOM   2876 HG21 THR A 835      63.800  44.540  56.230  1.00  0.00           H
ATOM   2877 HG22 THR A 835      65.060  43.790  55.350  1.00  0.00           H
ATOM   2878 HG23 THR A 835      64.140  45.210  54.560  1.00  0.00           H
ATOM   2879  C   THR A 835      66.360  46.720  53.970  1.00  0.00           C
ATOM   2880  O   THR A 835      66.030  46.230  52.900  1.00  0.00           O
ATOM   2881  N   PHE A 836      66.370  48.010  54.190  1.00  0.00           N
ATOM   2882  HN  PHE A 836      66.590  48.420  55.080  1.00  0.00           H
ATOM   2883  CA  PHE A 836      66.090  48.980  53.090  1.00  0.00           C
ATOM   2884  HA  PHE A 836      65.160  48.780  52.590  1.00  0.00           H
ATOM   2885  CB  PHE A 836      65.850  50.420  53.720  1.00  0.00           C
ATOM   2886  HB1 PHE A 836      66.850  50.630  54.170  1.00  0.00           H
ATOM   2887  HB2 PHE A 836      65.050  50.310  54.480  1.00  0.00           H
ATOM   2888  CG  PHE A 836      65.550  51.500  52.730  1.00  0.00           C
ATOM   2889  CD1 PHE A 836      66.130  52.750  52.960  1.00  0.00           C
ATOM   2890  HD1 PHE A 836      66.750  52.940  53.830  1.00  0.00           H
ATOM   2891  CE1 PHE A 836      65.760  53.890  52.240  1.00  0.00           C
ATOM   2892  HE1 PHE A 836      66.300  54.810  52.450  1.00  0.00           H
ATOM   2893  CZ  PHE A 836      64.780  53.810  51.230  1.00  0.00           C
ATOM   2894  HZ  PHE A 836      64.500  54.700  50.700  1.00  0.00           H
ATOM   2895  CD2 PHE A 836      64.540  51.470  51.770  1.00  0.00           C
ATOM   2896  HD2 PHE A 836      64.120  50.480  51.590  1.00  0.00           H
ATOM   2897  CE2 PHE A 836      64.180  52.580  51.070  1.00  0.00           C
ATOM   2898  HE2 PHE A 836      63.400  52.470  50.330  1.00  0.00           H
ATOM   2899  C   PHE A 836      67.120  48.970  51.930  1.00  0.00           C
ATOM   2900  O   PHE A 836      66.650  48.980  50.820  1.00  0.00           O
ATOM   2901  N   PHE A 837      68.460  48.950  52.260  1.00  0.00           N
ATOM   2902  HN  PHE A 837      68.740  49.080  53.200  1.00  0.00           H
ATOM   2903  CA  PHE A 837      69.530  48.610  51.250  1.00  0.00           C
ATOM   2904  HA  PHE A 837      69.430  49.370  50.490  1.00  0.00           H
ATOM   2905  CB  PHE A 837      70.970  48.840  51.930  1.00  0.00           C
ATOM   2906  HB1 PHE A 837      70.980  48.220  52.850  1.00  0.00           H
ATOM   2907  HB2 PHE A 837      71.150  49.920  52.160  1.00  0.00           H
ATOM   2908  CG  PHE A 837      72.050  48.280  50.980  1.00  0.00           C
ATOM   2909  CD1 PHE A 837      72.590  47.050  51.310  1.00  0.00           C
ATOM   2910  HD1 PHE A 837      72.210  46.510  52.160  1.00  0.00           H
ATOM   2911  CE1 PHE A 837      73.590  46.400  50.520  1.00  0.00           C
ATOM   2912  HE1 PHE A 837      73.990  45.410  50.670  1.00  0.00           H
ATOM   2913  CZ  PHE A 837      74.010  47.060  49.300  1.00  0.00           C
ATOM   2914  HZ  PHE A 837      74.680  46.630  48.570  1.00  0.00           H
ATOM   2915  CD2 PHE A 837      72.430  48.840  49.810  1.00  0.00           C
ATOM   2916  HD2 PHE A 837      72.060  49.820  49.520  1.00  0.00           H
ATOM   2917  CE2 PHE A 837      73.420  48.290  48.940  1.00  0.00           C
ATOM   2918  HE2 PHE A 837      73.600  48.710  47.960  1.00  0.00           H
ATOM   2919  C   PHE A 837      69.330  47.320  50.420  1.00  0.00           C
ATOM   2920  O   PHE A 837      69.170  47.400  49.220  1.00  0.00           O
ATOM   2921  N   LEU A 838      69.340  46.170  51.140  1.00  0.00           N
ATOM   2922  HN  LEU A 838      69.530  46.320  52.100  1.00  0.00           H
ATOM   2923  CA  LEU A 838      69.180  44.890  50.490  1.00  0.00           C
ATOM   2924  HA  LEU A 838      69.930  44.690  49.740  1.00  0.00           H
ATOM   2925  CB  LEU A 838      69.180  43.710  51.510  1.00  0.00           C
ATOM   2926  HB1 LEU A 838      68.820  42.810  50.960  1.00  0.00           H
ATOM   2927  HB2 LEU A 838      68.420  43.970  52.280  1.00  0.00           H
ATOM   2928  CG  LEU A 838      70.490  43.220  52.190  1.00  0.00           C
ATOM   2929  HG  LEU A 838      70.700  44.020  52.930  1.00  0.00           H
ATOM   2930  CD1 LEU A 838      70.380  41.970  53.120  1.00  0.00           C
ATOM   2931 HD11 LEU A 838      69.540  42.020  53.860  1.00  0.00           H
ATOM   2932 HD12 LEU A 838      71.270  41.820  53.760  1.00  0.00           H
ATOM   2933 HD13 LEU A 838      70.440  41.060  52.470  1.00  0.00           H
ATOM   2934  CD2 LEU A 838      71.600  43.000  51.110  1.00  0.00           C
ATOM   2935 HD21 LEU A 838      72.460  42.480  51.550  1.00  0.00           H
ATOM   2936 HD22 LEU A 838      72.000  43.890  50.580  1.00  0.00           H
ATOM   2937 HD23 LEU A 838      71.300  42.220  50.380  1.00  0.00           H
ATOM   2938  C   LEU A 838      67.850  44.740  49.640  1.00  0.00           C
ATOM   2939  O   LEU A 838      67.920  44.450  48.430  1.00  0.00           O
ATOM   2940  N   SER A 839      66.700  45.150  50.140  1.00  0.00           N
ATOM   2941  HN  SER A 839      66.560  45.330  51.110  1.00  0.00           H
ATOM   2942  CA  SER A 839      65.490  44.980  49.340  1.00  0.00           C
ATOM   2943  HA  SER A 839      65.540  43.980  48.940  1.00  0.00           H
ATOM   2944  CB  SER A 839      64.190  45.140  50.200  1.00  0.00           C
ATOM   2945  HB1 SER A 839      64.170  44.320  50.940  1.00  0.00           H
ATOM   2946  HB2 SER A 839      63.370  44.930  49.460  1.00  0.00           H
ATOM   2947  OG  SER A 839      64.210  46.430  50.830  1.00  0.00           O
ATOM   2948  HG1 SER A 839      64.960  46.390  51.430  1.00  0.00           H
ATOM   2949  C   SER A 839      65.450  45.930  48.160  1.00  0.00           C
ATOM   2950  O   SER A 839      65.110  45.550  47.070  1.00  0.00           O
ATOM   2951  N   SER A 840      65.920  47.170  48.360  1.00  0.00           N
ATOM   2952  HN  SER A 840      66.150  47.460  49.280  1.00  0.00           H
ATOM   2953  CA  SER A 840      65.950  48.080  47.180  1.00  0.00           C
ATOM   2954  HA  SER A 840      65.010  48.070  46.660  1.00  0.00           H
ATOM   2955  CB  SER A 840      66.200  49.460  47.670  1.00  0.00           C
ATOM   2956  HB1 SER A 840      66.210  50.250  46.880  1.00  0.00           H
ATOM   2957  HB2 SER A 840      67.180  49.330  48.170  1.00  0.00           H
ATOM   2958  OG  SER A 840      65.270  49.910  48.660  1.00  0.00           O
ATOM   2959  HG1 SER A 840      65.570  49.410  49.420  1.00  0.00           H
ATOM   2960  C   SER A 840      66.900  47.720  46.030  1.00  0.00           C
ATOM   2961  O   SER A 840      66.700  47.930  44.850  1.00  0.00           O
ATOM   2962  N   PHE A 841      68.110  47.220  46.510  1.00  0.00           N
ATOM   2963  HN  PHE A 841      68.260  47.230  47.490  1.00  0.00           H
ATOM   2964  CA  PHE A 841      69.250  46.820  45.730  1.00  0.00           C
ATOM   2965  HA  PHE A 841      69.520  47.620  45.060  1.00  0.00           H
ATOM   2966  CB  PHE A 841      70.450  46.560  46.680  1.00  0.00           C
ATOM   2967  HB1 PHE A 841      70.170  45.800  47.430  1.00  0.00           H
ATOM   2968  HB2 PHE A 841      70.500  47.410  47.400  1.00  0.00           H
ATOM   2969  CG  PHE A 841      71.820  46.120  46.140  1.00  0.00           C
ATOM   2970  CD1 PHE A 841      72.550  46.880  45.240  1.00  0.00           C
ATOM   2971  HD1 PHE A 841      72.180  47.830  44.870  1.00  0.00           H
ATOM   2972  CE1 PHE A 841      73.860  46.590  44.840  1.00  0.00           C
ATOM   2973  HE1 PHE A 841      74.390  47.350  44.290  1.00  0.00           H
ATOM   2974  CZ  PHE A 841      74.460  45.370  45.180  1.00  0.00           C
ATOM   2975  HZ  PHE A 841      75.480  45.110  45.010  1.00  0.00           H
ATOM   2976  CD2 PHE A 841      72.380  44.810  46.410  1.00  0.00           C
ATOM   2977  HD2 PHE A 841      71.860  44.200  47.130  1.00  0.00           H
ATOM   2978  CE2 PHE A 841      73.660  44.490  45.980  1.00  0.00           C
ATOM   2979  HE2 PHE A 841      74.100  43.530  46.210  1.00  0.00           H
ATOM   2980  C   PHE A 841      68.900  45.550  44.970  1.00  0.00           C
ATOM   2981  O   PHE A 841      69.200  45.480  43.760  1.00  0.00           O
ATOM   2982  N   LEU A 842      68.250  44.570  45.660  1.00  0.00           N
ATOM   2983  HN  LEU A 842      68.020  44.750  46.610  1.00  0.00           H
ATOM   2984  CA  LEU A 842      67.830  43.290  45.110  1.00  0.00           C
ATOM   2985  HA  LEU A 842      68.690  42.790  44.690  1.00  0.00           H
ATOM   2986  CB  LEU A 842      67.350  42.290  46.230  1.00  0.00           C
ATOM   2987  HB1 LEU A 842      66.630  41.530  45.880  1.00  0.00           H
ATOM   2988  HB2 LEU A 842      66.750  42.830  46.990  1.00  0.00           H
ATOM   2989  CG  LEU A 842      68.480  41.660  47.030  1.00  0.00           C
ATOM   2990  HG  LEU A 842      69.260  42.430  47.160  1.00  0.00           H
ATOM   2991  CD1 LEU A 842      67.990  41.170  48.410  1.00  0.00           C
ATOM   2992 HD11 LEU A 842      67.480  42.050  48.840  1.00  0.00           H
ATOM   2993 HD12 LEU A 842      68.850  40.890  49.060  1.00  0.00           H
ATOM   2994 HD13 LEU A 842      67.320  40.290  48.290  1.00  0.00           H
ATOM   2995  CD2 LEU A 842      69.120  40.480  46.240  1.00  0.00           C
ATOM   2996 HD21 LEU A 842      69.330  40.710  45.170  1.00  0.00           H
ATOM   2997 HD22 LEU A 842      68.450  39.600  46.290  1.00  0.00           H
ATOM   2998 HD23 LEU A 842      70.030  40.190  46.800  1.00  0.00           H
ATOM   2999  C   LEU A 842      66.810  43.370  43.960  1.00  0.00           C
ATOM   3000  O   LEU A 842      66.860  42.570  43.000  1.00  0.00           O
ATOM   3001  N   LYS A 843      65.870  44.360  43.980  1.00  0.00           N
ATOM   3002  HN  LYS A 843      65.920  44.950  44.760  1.00  0.00           H
ATOM   3003  CA  LYS A 843      64.940  44.500  42.870  1.00  0.00           C
ATOM   3004  HA  LYS A 843      64.540  43.520  42.660  1.00  0.00           H
ATOM   3005  CB  LYS A 843      63.730  45.450  43.290  1.00  0.00           C
ATOM   3006  HB1 LYS A 843      64.110  46.380  43.770  1.00  0.00           H
ATOM   3007  HB2 LYS A 843      63.150  44.900  44.070  1.00  0.00           H
ATOM   3008  CG  LYS A 843      62.820  45.800  42.130  1.00  0.00           C
ATOM   3009  HG1 LYS A 843      63.440  46.220  41.290  1.00  0.00           H
ATOM   3010  HG2 LYS A 843      62.130  46.590  42.490  1.00  0.00           H
ATOM   3011  CD  LYS A 843      62.000  44.650  41.740  1.00  0.00           C
ATOM   3012  HD1 LYS A 843      62.710  43.860  41.440  1.00  0.00           H
ATOM   3013  HD2 LYS A 843      61.360  44.840  40.840  1.00  0.00           H
ATOM   3014  CE  LYS A 843      61.010  44.140  42.790  1.00  0.00           C
ATOM   3015  HE1 LYS A 843      60.460  44.930  43.340  1.00  0.00           H
ATOM   3016  HE2 LYS A 843      61.620  43.720  43.610  1.00  0.00           H
ATOM   3017  NZ  LYS A 843      60.070  43.200  42.260  1.00  0.00           N
ATOM   3018  HZ1 LYS A 843      59.540  42.760  43.040  1.00  0.00           H
ATOM   3019  HZ2 LYS A 843      60.490  42.390  41.760  1.00  0.00           H
ATOM   3020  HZ3 LYS A 843      59.360  43.690  41.670  1.00  0.00           H
ATOM   3021  C   LYS A 843      65.580  44.930  41.550  1.00  0.00           C
ATOM   3022  O   LYS A 843      65.120  44.600  40.510  1.00  0.00           O
ATOM   3023  N   GLN A 844      66.750  45.630  41.610  1.00  0.00           N
ATOM   3024  HN  GLN A 844      67.170  45.980  42.440  1.00  0.00           H
ATOM   3025  CA  GLN A 844      67.430  46.140  40.380  1.00  0.00           C
ATOM   3026  HA  GLN A 844      66.690  46.420  39.650  1.00  0.00           H
ATOM   3027  CB  GLN A 844      68.200  47.420  40.700  1.00  0.00           C
ATOM   3028  HB1 GLN A 844      69.020  47.470  39.950  1.00  0.00           H
ATOM   3029  HB2 GLN A 844      68.660  47.470  41.710  1.00  0.00           H
ATOM   3030  CG  GLN A 844      67.430  48.750  40.660  1.00  0.00           C
ATOM   3031  HG1 GLN A 844      67.560  49.280  39.700  1.00  0.00           H
ATOM   3032  HG2 GLN A 844      67.750  49.480  41.440  1.00  0.00           H
ATOM   3033  CD  GLN A 844      65.980  48.680  40.980  1.00  0.00           C
ATOM   3034  OE1 GLN A 844      65.100  48.650  40.130  1.00  0.00           O
ATOM   3035  NE2 GLN A 844      65.700  48.650  42.300  1.00  0.00           N
ATOM   3036 HE21 GLN A 844      64.750  48.750  42.600  1.00  0.00           H
ATOM   3037 HE22 GLN A 844      66.420  48.420  42.950  1.00  0.00           H
ATOM   3038  C   GLN A 844      68.360  45.040  39.750  1.00  0.00           C
ATOM   3039  O   GLN A 844      69.220  45.380  38.960  1.00  0.00           O
ATOM   3040  N   PHE A 845      68.220  43.750  40.120  1.00  0.00           N
ATOM   3041  HN  PHE A 845      67.670  43.630  40.950  1.00  0.00           H
ATOM   3042  CA  PHE A 845      68.960  42.590  39.610  1.00  0.00           C
ATOM   3043  HA  PHE A 845      69.960  42.990  39.660  1.00  0.00           H
ATOM   3044  CB  PHE A 845      68.890  41.370  40.480  1.00  0.00           C
ATOM   3045  HB1 PHE A 845      69.110  40.470  39.880  1.00  0.00           H
ATOM   3046  HB2 PHE A 845      67.870  41.310  40.920  1.00  0.00           H
ATOM   3047  CG  PHE A 845      70.010  41.350  41.570  1.00  0.00           C
ATOM   3048  CD1 PHE A 845      70.230  42.420  42.380  1.00  0.00           C
ATOM   3049  HD1 PHE A 845      69.650  43.300  42.170  1.00  0.00           H
ATOM   3050  CE1 PHE A 845      71.120  42.440  43.450  1.00  0.00           C
ATOM   3051  HE1 PHE A 845      71.140  43.250  44.140  1.00  0.00           H
ATOM   3052  CZ  PHE A 845      71.910  41.300  43.630  1.00  0.00           C
ATOM   3053  HZ  PHE A 845      72.670  41.280  44.410  1.00  0.00           H
ATOM   3054  CD2 PHE A 845      70.830  40.210  41.760  1.00  0.00           C
ATOM   3055  HD2 PHE A 845      70.640  39.310  41.190  1.00  0.00           H
ATOM   3056  CE2 PHE A 845      71.840  40.270  42.690  1.00  0.00           C
ATOM   3057  HE2 PHE A 845      72.320  39.360  43.010  1.00  0.00           H
ATOM   3058  C   PHE A 845      68.750  42.380  38.100  1.00  0.00           C
ATOM   3059  O   PHE A 845      69.640  42.020  37.300  1.00  0.00           O
ATOM   3060  N   LYS A 846      67.510  42.680  37.640  1.00  0.00           N
ATOM   3061  HN  LYS A 846      66.810  43.120  38.210  1.00  0.00           H
ATOM   3062  CA  LYS A 846      67.080  42.680  36.230  1.00  0.00           C
ATOM   3063  HA  LYS A 846      67.450  41.760  35.810  1.00  0.00           H
ATOM   3064  CB  LYS A 846      65.580  42.570  36.090  1.00  0.00           C
ATOM   3065  HB1 LYS A 846      65.290  41.530  36.380  1.00  0.00           H
ATOM   3066  HB2 LYS A 846      65.340  42.750  35.030  1.00  0.00           H
ATOM   3067  CG  LYS A 846      64.800  43.700  36.830  1.00  0.00           C
ATOM   3068  HG1 LYS A 846      65.250  44.720  36.860  1.00  0.00           H
ATOM   3069  HG2 LYS A 846      64.670  43.330  37.870  1.00  0.00           H
ATOM   3070  CD  LYS A 846      63.310  43.820  36.200  1.00  0.00           C
ATOM   3071  HD1 LYS A 846      63.120  42.820  35.760  1.00  0.00           H
ATOM   3072  HD2 LYS A 846      63.380  44.570  35.380  1.00  0.00           H
ATOM   3073  CE  LYS A 846      62.240  44.200  37.210  1.00  0.00           C
ATOM   3074  HE1 LYS A 846      62.370  45.290  37.380  1.00  0.00           H
ATOM   3075  HE2 LYS A 846      62.330  43.710  38.210  1.00  0.00           H
ATOM   3076  NZ  LYS A 846      60.920  43.860  36.660  1.00  0.00           N
ATOM   3077  HZ1 LYS A 846      60.630  42.860  36.760  1.00  0.00           H
ATOM   3078  HZ2 LYS A 846      60.780  44.120  35.660  1.00  0.00           H
ATOM   3079  HZ3 LYS A 846      60.400  44.400  37.370  1.00  0.00           H
ATOM   3080  C   LYS A 846      67.590  43.810  35.330  1.00  0.00           C
ATOM   3081  O   LYS A 846      67.480  43.860  34.110  1.00  0.00           O
ATOM   3082  N   THR A 847      68.090  44.890  35.970  1.00  0.00           N
ATOM   3083  HN  THR A 847      68.080  44.960  36.960  1.00  0.00           H
ATOM   3084  CA  THR A 847      68.770  45.970  35.260  1.00  0.00           C
ATOM   3085  HA  THR A 847      68.580  45.900  34.200  1.00  0.00           H
ATOM   3086  CB  THR A 847      68.270  47.310  35.740  1.00  0.00           C
ATOM   3087  HB  THR A 847      69.090  48.040  35.880  1.00  0.00           H
ATOM   3088  OG1 THR A 847      67.670  47.190  37.060  1.00  0.00           O
ATOM   3089  HG1 THR A 847      68.150  47.750  37.660  1.00  0.00           H
ATOM   3090  CG2 THR A 847      67.300  47.870  34.720  1.00  0.00           C
ATOM   3091 HG21 THR A 847      66.810  48.730  35.220  1.00  0.00           H
ATOM   3092 HG22 THR A 847      66.560  47.080  34.430  1.00  0.00           H
ATOM   3093 HG23 THR A 847      67.890  48.250  33.860  1.00  0.00           H
ATOM   3094  C   THR A 847      70.320  45.790  35.430  1.00  0.00           C
ATOM   3095  O   THR A 847      71.140  46.450  34.780  1.00  0.00           O
ATOM   3096  N   LYS A 848      70.770  44.860  36.320  1.00  0.00           N
ATOM   3097  HN  LYS A 848      70.130  44.400  36.910  1.00  0.00           H
ATOM   3098  CA  LYS A 848      72.070  44.330  36.510  1.00  0.00           C
ATOM   3099  HA  LYS A 848      72.790  45.030  36.130  1.00  0.00           H
ATOM   3100  CB  LYS A 848      72.360  44.160  38.000  1.00  0.00           C
ATOM   3101  HB1 LYS A 848      73.310  43.640  38.250  1.00  0.00           H
ATOM   3102  HB2 LYS A 848      71.530  43.540  38.380  1.00  0.00           H
ATOM   3103  CG  LYS A 848      72.380  45.500  38.780  1.00  0.00           C
ATOM   3104  HG1 LYS A 848      71.390  45.990  38.650  1.00  0.00           H
ATOM   3105  HG2 LYS A 848      73.180  46.150  38.380  1.00  0.00           H
ATOM   3106  CD  LYS A 848      72.550  45.320  40.300  1.00  0.00           C
ATOM   3107  HD1 LYS A 848      73.650  45.190  40.410  1.00  0.00           H
ATOM   3108  HD2 LYS A 848      71.930  44.450  40.600  1.00  0.00           H
ATOM   3109  CE  LYS A 848      72.090  46.470  41.210  1.00  0.00           C
ATOM   3110  HE1 LYS A 848      72.140  46.320  42.310  1.00  0.00           H
ATOM   3111  HE2 LYS A 848      71.030  46.750  41.040  1.00  0.00           H
ATOM   3112  NZ  LYS A 848      72.970  47.650  40.950  1.00  0.00           N
ATOM   3113  HZ1 LYS A 848      72.830  48.390  41.660  1.00  0.00           H
ATOM   3114  HZ2 LYS A 848      72.630  48.080  40.060  1.00  0.00           H
ATOM   3115  HZ3 LYS A 848      73.940  47.300  40.880  1.00  0.00           H
ATOM   3116  C   LYS A 848      72.300  43.090  35.590  1.00  0.00           C
ATOM   3117  O   LYS A 848      71.340  42.650  35.030  1.00  0.00           O
ATOM   3118  N   ARG A 849      73.530  42.640  35.390  1.00  0.00           N
ATOM   3119  HN  ARG A 849      74.310  43.060  35.840  1.00  0.00           H
ATOM   3120  CA  ARG A 849      73.750  41.530  34.450  1.00  0.00           C
ATOM   3121  HA  ARG A 849      72.770  41.120  34.210  1.00  0.00           H
ATOM   3122  CB  ARG A 849      74.430  42.020  33.120  1.00  0.00           C
ATOM   3123  HB1 ARG A 849      74.710  41.110  32.550  1.00  0.00           H
ATOM   3124  HB2 ARG A 849      75.310  42.600  33.480  1.00  0.00           H
ATOM   3125  CG  ARG A 849      73.580  42.950  32.270  1.00  0.00           C
ATOM   3126  HG1 ARG A 849      74.210  43.240  31.390  1.00  0.00           H
ATOM   3127  HG2 ARG A 849      73.240  43.860  32.810  1.00  0.00           H
ATOM   3128  CD  ARG A 849      72.410  42.190  31.680  1.00  0.00           C
ATOM   3129  HD1 ARG A 849      71.890  41.630  32.490  1.00  0.00           H
ATOM   3130  HD2 ARG A 849      72.730  41.470  30.900  1.00  0.00           H
ATOM   3131  NE  ARG A 849      71.600  43.250  31.060  1.00  0.00           N
ATOM   3132  HE  ARG A 849      72.030  43.860  30.390  1.00  0.00           H
ATOM   3133  CZ  ARG A 849      70.410  43.650  31.520  1.00  0.00           C
ATOM   3134  NH1 ARG A 849      69.830  44.600  30.790  1.00  0.00           N
ATOM   3135 HH11 ARG A 849      70.400  45.040  30.090  1.00  0.00           H
ATOM   3136 HH12 ARG A 849      69.020  45.070  31.150  1.00  0.00           H
ATOM   3137  NH2 ARG A 849      69.810  43.300  32.580  1.00  0.00           N
ATOM   3138 HH21 ARG A 849      70.400  42.860  33.250  1.00  0.00           H
ATOM   3139 HH22 ARG A 849      68.970  43.780  32.830  1.00  0.00           H
ATOM   3140  C   ARG A 849      74.390  40.370  35.180  1.00  0.00           C
ATOM   3141  O   ARG A 849      74.890  39.360  34.710  1.00  0.00           O
ATOM   3142  N   TYR A 850      74.350  40.410  36.500  1.00  0.00           N
ATOM   3143  HN  TYR A 850      74.150  41.300  36.900  1.00  0.00           H
ATOM   3144  CA  TYR A 850      74.840  39.390  37.450  1.00  0.00           C
ATOM   3145  HA  TYR A 850      75.860  39.180  37.170  1.00  0.00           H
ATOM   3146  CB  TYR A 850      74.510  39.870  38.950  1.00  0.00           C
ATOM   3147  HB1 TYR A 850      74.820  39.140  39.720  1.00  0.00           H
ATOM   3148  HB2 TYR A 850      73.400  39.980  38.990  1.00  0.00           H
ATOM   3149  CG  TYR A 850      75.130  41.190  39.380  1.00  0.00           C
ATOM   3150  CD1 TYR A 850      76.370  41.650  38.950  1.00  0.00           C
ATOM   3151  HD1 TYR A 850      77.000  41.110  38.260  1.00  0.00           H
ATOM   3152  CE1 TYR A 850      76.990  42.770  39.560  1.00  0.00           C
ATOM   3153  HE1 TYR A 850      77.980  43.050  39.220  1.00  0.00           H
ATOM   3154  CZ  TYR A 850      76.300  43.390  40.590  1.00  0.00           C
ATOM   3155  OH  TYR A 850      76.880  44.500  41.130  1.00  0.00           O
ATOM   3156  HH  TYR A 850      77.790  44.650  40.870  1.00  0.00           H
ATOM   3157  CD2 TYR A 850      74.430  41.900  40.440  1.00  0.00           C
ATOM   3158  HD2 TYR A 850      73.450  41.580  40.750  1.00  0.00           H
ATOM   3159  CE2 TYR A 850      75.030  43.010  41.010  1.00  0.00           C
ATOM   3160  HE2 TYR A 850      74.540  43.590  41.770  1.00  0.00           H
ATOM   3161  C   TYR A 850      74.180  38.010  37.280  1.00  0.00           C
ATOM   3162  O   TYR A 850      72.970  37.860  37.390  1.00  0.00           O
ATOM   3163  N   PHE A 851      75.010  36.930  37.040  1.00  0.00           N
ATOM   3164  HN  PHE A 851      76.000  36.990  37.080  1.00  0.00           H
ATOM   3165  CA  PHE A 851      74.440  35.540  36.830  1.00  0.00           C
ATOM   3166  HA  PHE A 851      75.320  34.960  36.620  1.00  0.00           H
ATOM   3167  CB  PHE A 851      73.880  35.020  38.120  1.00  0.00           C
ATOM   3168  HB1 PHE A 851      73.950  33.910  38.110  1.00  0.00           H
ATOM   3169  HB2 PHE A 851      72.790  35.260  38.210  1.00  0.00           H
ATOM   3170  CG  PHE A 851      74.570  35.420  39.450  1.00  0.00           C
ATOM   3171  CD1 PHE A 851      73.860  36.010  40.440  1.00  0.00           C
ATOM   3172  HD1 PHE A 851      72.820  36.240  40.270  1.00  0.00           H
ATOM   3173  CE1 PHE A 851      74.390  36.390  41.680  1.00  0.00           C
ATOM   3174  HE1 PHE A 851      73.800  36.860  42.450  1.00  0.00           H
ATOM   3175  CZ  PHE A 851      75.750  36.130  41.930  1.00  0.00           C
ATOM   3176  HZ  PHE A 851      76.240  36.430  42.840  1.00  0.00           H
ATOM   3177  CD2 PHE A 851      75.940  35.090  39.750  1.00  0.00           C
ATOM   3178  HD2 PHE A 851      76.530  34.600  38.980  1.00  0.00           H
ATOM   3179  CE2 PHE A 851      76.500  35.420  40.920  1.00  0.00           C
ATOM   3180  HE2 PHE A 851      77.470  34.990  41.120  1.00  0.00           H
ATOM   3181  C   PHE A 851      73.530  35.410  35.650  1.00  0.00           C
ATOM   3182  O   PHE A 851      73.320  36.420  34.990  1.00  0.00           O
ATOM   3183  N   PRO A 852      73.020  34.210  35.350  1.00  0.00           N
ATOM   3184  CD  PRO A 852      73.510  32.870  35.940  1.00  0.00           C
ATOM   3185  HD1 PRO A 852      73.060  32.690  36.940  1.00  0.00           H
ATOM   3186  HD2 PRO A 852      74.610  32.810  36.050  1.00  0.00           H
ATOM   3187  CA  PRO A 852      72.050  34.000  34.340  1.00  0.00           C
ATOM   3188  HA  PRO A 852      72.510  34.420  33.460  1.00  0.00           H
ATOM   3189  CB  PRO A 852      71.690  32.530  34.400  1.00  0.00           C
ATOM   3190  HB1 PRO A 852      71.490  32.150  33.380  1.00  0.00           H
ATOM   3191  HB2 PRO A 852      70.900  32.170  35.100  1.00  0.00           H
ATOM   3192  CG  PRO A 852      72.990  31.840  34.940  1.00  0.00           C
ATOM   3193  HG1 PRO A 852      72.840  30.850  35.440  1.00  0.00           H
ATOM   3194  HG2 PRO A 852      73.690  31.690  34.090  1.00  0.00           H
ATOM   3195  C   PRO A 852      70.770  34.960  34.510  1.00  0.00           C
ATOM   3196  O   PRO A 852      70.380  35.400  35.590  1.00  0.00           O
ATOM   3197  N   THR A 853      70.130  35.190  33.370  1.00  0.00           N
ATOM   3198  HN  THR A 853      70.480  34.860  32.500  1.00  0.00           H
ATOM   3199  CA  THR A 853      68.850  35.950  33.300  1.00  0.00           C
ATOM   3200  HA  THR A 853      68.990  36.960  33.620  1.00  0.00           H
ATOM   3201  CB  THR A 853      68.250  35.920  31.870  1.00  0.00           C
ATOM   3202  HB  THR A 853      67.990  34.890  31.540  1.00  0.00           H
ATOM   3203  OG1 THR A 853      69.210  36.370  30.960  1.00  0.00           O
ATOM   3204  HG1 THR A 853      69.860  35.680  30.820  1.00  0.00           H
ATOM   3205  CG2 THR A 853      66.990  36.840  31.720  1.00  0.00           C
ATOM   3206 HG21 THR A 853      67.190  37.890  32.030  1.00  0.00           H
ATOM   3207 HG22 THR A 853      66.080  36.440  32.170  1.00  0.00           H
ATOM   3208 HG23 THR A 853      66.830  36.930  30.610  1.00  0.00           H
ATOM   3209  C   THR A 853      67.690  35.440  34.160  1.00  0.00           C
ATOM   3210  O   THR A 853      67.060  36.200  34.910  1.00  0.00           O
ATOM   3211  N   LYS A 854      67.380  34.160  34.170  1.00  0.00           N
ATOM   3212  HN  LYS A 854      67.760  33.570  33.460  1.00  0.00           H
ATOM   3213  CA  LYS A 854      66.480  33.500  35.060  1.00  0.00           C
ATOM   3214  HA  LYS A 854      65.540  34.040  35.070  1.00  0.00           H
ATOM   3215  CB  LYS A 854      66.190  32.020  34.640  1.00  0.00           C
ATOM   3216  HB1 LYS A 854      65.610  31.440  35.390  1.00  0.00           H
ATOM   3217  HB2 LYS A 854      67.170  31.550  34.380  1.00  0.00           H
ATOM   3218  CG  LYS A 854      65.350  32.010  33.360  1.00  0.00           C
ATOM   3219  HG1 LYS A 854      65.960  32.620  32.660  1.00  0.00           H
ATOM   3220  HG2 LYS A 854      64.380  32.560  33.410  1.00  0.00           H
ATOM   3221  CD  LYS A 854      65.070  30.600  32.830  1.00  0.00           C
ATOM   3222  HD1 LYS A 854      64.690  29.910  33.620  1.00  0.00           H
ATOM   3223  HD2 LYS A 854      66.100  30.270  32.550  1.00  0.00           H
ATOM   3224  CE  LYS A 854      64.190  30.470  31.580  1.00  0.00           C
ATOM   3225  HE1 LYS A 854      64.660  31.080  30.770  1.00  0.00           H
ATOM   3226  HE2 LYS A 854      63.130  30.790  31.680  1.00  0.00           H
ATOM   3227  NZ  LYS A 854      64.240  29.120  31.030  1.00  0.00           N
ATOM   3228  HZ1 LYS A 854      65.220  28.780  31.020  1.00  0.00           H
ATOM   3229  HZ2 LYS A 854      63.880  29.170  30.050  1.00  0.00           H
ATOM   3230  HZ3 LYS A 854      63.580  28.580  31.620  1.00  0.00           H
ATOM   3231  C   LYS A 854      66.750  33.590  36.520  1.00  0.00           C
ATOM   3232  O   LYS A 854      65.870  34.050  37.260  1.00  0.00           O
ATOM   3233  N   VAL A 855      68.020  33.350  36.880  1.00  0.00           N
ATOM   3234  HN  VAL A 855      68.710  32.930  36.290  1.00  0.00           H
ATOM   3235  CA  VAL A 855      68.470  33.640  38.240  1.00  0.00           C
ATOM   3236  HA  VAL A 855      67.910  32.990  38.900  1.00  0.00           H
ATOM   3237  CB  VAL A 855      69.940  33.240  38.400  1.00  0.00           C
ATOM   3238  HB  VAL A 855      70.540  33.490  37.490  1.00  0.00           H
ATOM   3239  CG1 VAL A 855      70.530  34.060  39.630  1.00  0.00           C
ATOM   3240 HG11 VAL A 855      71.510  33.570  39.740  1.00  0.00           H
ATOM   3241 HG12 VAL A 855      69.950  33.890  40.560  1.00  0.00           H
ATOM   3242 HG13 VAL A 855      70.750  35.120  39.400  1.00  0.00           H
ATOM   3243  CG2 VAL A 855      70.120  31.760  38.730  1.00  0.00           C
ATOM   3244 HG21 VAL A 855      69.980  31.580  39.820  1.00  0.00           H
ATOM   3245 HG22 VAL A 855      71.190  31.550  38.520  1.00  0.00           H
ATOM   3246 HG23 VAL A 855      69.450  31.110  38.130  1.00  0.00           H
ATOM   3247  C   VAL A 855      68.300  35.070  38.710  1.00  0.00           C
ATOM   3248  O   VAL A 855      67.700  35.280  39.730  1.00  0.00           O
ATOM   3249  N   ARG A 856      68.760  36.140  37.960  1.00  0.00           N
ATOM   3250  HN  ARG A 856      69.230  35.980  37.090  1.00  0.00           H
ATOM   3251  CA  ARG A 856      68.620  37.500  38.310  1.00  0.00           C
ATOM   3252  HA  ARG A 856      68.770  37.540  39.380  1.00  0.00           H
ATOM   3253  CB  ARG A 856      69.620  38.460  37.510  1.00  0.00           C
ATOM   3254  HB1 ARG A 856      70.640  38.100  37.750  1.00  0.00           H
ATOM   3255  HB2 ARG A 856      69.540  39.480  37.940  1.00  0.00           H
ATOM   3256  CG  ARG A 856      69.460  38.610  35.990  1.00  0.00           C
ATOM   3257  HG1 ARG A 856      68.560  39.250  35.830  1.00  0.00           H
ATOM   3258  HG2 ARG A 856      69.300  37.600  35.540  1.00  0.00           H
ATOM   3259  CD  ARG A 856      70.710  39.180  35.340  1.00  0.00           C
ATOM   3260  HD1 ARG A 856      71.600  38.580  35.660  1.00  0.00           H
ATOM   3261  HD2 ARG A 856      71.030  40.190  35.660  1.00  0.00           H
ATOM   3262  NE  ARG A 856      70.440  39.260  33.910  1.00  0.00           N
ATOM   3263  HE  ARG A 856      69.580  39.690  33.600  1.00  0.00           H
ATOM   3264  CZ  ARG A 856      71.110  38.790  32.850  1.00  0.00           C
ATOM   3265  NH1 ARG A 856      72.140  38.050  33.020  1.00  0.00           N
ATOM   3266 HH11 ARG A 856      72.290  37.550  33.880  1.00  0.00           H
ATOM   3267 HH12 ARG A 856      72.720  37.910  32.230  1.00  0.00           H
ATOM   3268  NH2 ARG A 856      70.870  39.220  31.610  1.00  0.00           N
ATOM   3269 HH21 ARG A 856      71.400  38.860  30.830  1.00  0.00           H
ATOM   3270 HH22 ARG A 856      70.050  39.750  31.370  1.00  0.00           H
ATOM   3271  C   ARG A 856      67.240  38.080  38.150  1.00  0.00           C
ATOM   3272  O   ARG A 856      66.870  39.060  38.870  1.00  0.00           O
ATOM   3273  N   SER A 857      66.370  37.570  37.210  1.00  0.00           N
ATOM   3274  HN  SER A 857      66.720  36.890  36.570  1.00  0.00           H
ATOM   3275  CA  SER A 857      65.000  37.790  37.130  1.00  0.00           C
ATOM   3276  HA  SER A 857      64.720  38.830  37.000  1.00  0.00           H
ATOM   3277  CB  SER A 857      64.500  37.100  35.840  1.00  0.00           C
ATOM   3278  HB1 SER A 857      64.590  35.990  35.900  1.00  0.00           H
ATOM   3279  HB2 SER A 857      65.050  37.580  35.010  1.00  0.00           H
ATOM   3280  OG  SER A 857      63.150  37.390  35.640  1.00  0.00           O
ATOM   3281  HG1 SER A 857      62.510  37.010  36.230  1.00  0.00           H
ATOM   3282  C   SER A 857      64.320  37.330  38.380  1.00  0.00           C
ATOM   3283  O   SER A 857      63.630  38.040  39.090  1.00  0.00           O
ATOM   3284  N   THR A 858      64.570  36.070  38.810  1.00  0.00           N
ATOM   3285  HN  THR A 858      65.040  35.450  38.190  1.00  0.00           H
ATOM   3286  CA  THR A 858      64.040  35.540  40.110  1.00  0.00           C
ATOM   3287  HA  THR A 858      62.960  35.620  40.100  1.00  0.00           H
ATOM   3288  CB  THR A 858      64.350  34.050  40.190  1.00  0.00           C
ATOM   3289  HB  THR A 858      65.450  33.930  40.190  1.00  0.00           H
ATOM   3290  OG1 THR A 858      63.790  33.390  39.050  1.00  0.00           O
ATOM   3291  HG1 THR A 858      64.360  33.550  38.290  1.00  0.00           H
ATOM   3292  CG2 THR A 858      63.630  33.230  41.370  1.00  0.00           C
ATOM   3293 HG21 THR A 858      62.530  33.380  41.360  1.00  0.00           H
ATOM   3294 HG22 THR A 858      63.980  33.720  42.310  1.00  0.00           H
ATOM   3295 HG23 THR A 858      63.920  32.160  41.380  1.00  0.00           H
ATOM   3296  C   THR A 858      64.400  36.300  41.460  1.00  0.00           C
ATOM   3297  O   THR A 858      63.670  36.450  42.420  1.00  0.00           O
ATOM   3298  N   ILE A 859      65.710  36.730  41.540  1.00  0.00           N
ATOM   3299  HN  ILE A 859      66.310  36.620  40.760  1.00  0.00           H
ATOM   3300  CA  ILE A 859      66.160  37.490  42.650  1.00  0.00           C
ATOM   3301  HA  ILE A 859      65.990  36.900  43.540  1.00  0.00           H
ATOM   3302  CB  ILE A 859      67.630  37.630  42.610  1.00  0.00           C
ATOM   3303  HB  ILE A 859      67.900  37.960  41.580  1.00  0.00           H
ATOM   3304  CG2 ILE A 859      68.100  38.770  43.520  1.00  0.00           C
ATOM   3305 HG21 ILE A 859      69.190  38.780  43.700  1.00  0.00           H
ATOM   3306 HG22 ILE A 859      67.660  38.570  44.530  1.00  0.00           H
ATOM   3307 HG23 ILE A 859      67.660  39.700  43.100  1.00  0.00           H
ATOM   3308  CG1 ILE A 859      68.360  36.270  42.970  1.00  0.00           C
ATOM   3309 HG11 ILE A 859      68.000  35.450  42.310  1.00  0.00           H
ATOM   3310 HG12 ILE A 859      68.130  35.980  44.020  1.00  0.00           H
ATOM   3311  CD  ILE A 859      69.920  36.330  42.870  1.00  0.00           C
ATOM   3312  HD1 ILE A 859      70.350  37.000  43.650  1.00  0.00           H
ATOM   3313  HD2 ILE A 859      70.380  36.620  41.900  1.00  0.00           H
ATOM   3314  HD3 ILE A 859      70.320  35.340  43.180  1.00  0.00           H
ATOM   3315  C   ILE A 859      65.490  38.850  42.840  1.00  0.00           C
ATOM   3316  O   ILE A 859      65.050  39.240  43.920  1.00  0.00           O
ATOM   3317  N   SER A 860      65.190  39.530  41.710  1.00  0.00           N
ATOM   3318  HN  SER A 860      65.580  39.250  40.840  1.00  0.00           H
ATOM   3319  CA  SER A 860      64.300  40.750  41.640  1.00  0.00           C
ATOM   3320  HA  SER A 860      64.680  41.330  42.470  1.00  0.00           H
ATOM   3321  CB  SER A 860      64.720  41.670  40.460  1.00  0.00           C
ATOM   3322  HB1 SER A 860      65.740  42.000  40.740  1.00  0.00           H
ATOM   3323  HB2 SER A 860      64.020  42.530  40.280  1.00  0.00           H
ATOM   3324  OG  SER A 860      64.930  40.940  39.290  1.00  0.00           O
ATOM   3325  HG1 SER A 860      65.690  40.360  39.360  1.00  0.00           H
ATOM   3326  C   SER A 860      62.840  40.430  41.800  1.00  0.00           C
ATOM   3327  O   SER A 860      62.020  41.270  42.230  1.00  0.00           O
ATOM   3328  N   ASP A 861      62.400  39.190  41.600  1.00  0.00           N
ATOM   3329  HN  ASP A 861      62.970  38.400  41.410  1.00  0.00           H
ATOM   3330  CA  ASP A 861      60.960  38.760  41.760  1.00  0.00           C
ATOM   3331  HA  ASP A 861      60.310  39.610  41.600  1.00  0.00           H
ATOM   3332  CB  ASP A 861      60.550  37.630  40.820  1.00  0.00           C
ATOM   3333  HB1 ASP A 861      59.520  37.370  41.150  1.00  0.00           H
ATOM   3334  HB2 ASP A 861      61.090  36.670  40.920  1.00  0.00           H
ATOM   3335  CG  ASP A 861      60.420  38.060  39.330  1.00  0.00           C
ATOM   3336  OD1 ASP A 861      60.030  37.190  38.470  1.00  0.00           O
ATOM   3337  OD2 ASP A 861      60.650  39.220  38.950  1.00  0.00           O
ATOM   3338  C   ASP A 861      60.650  38.520  43.160  1.00  0.00           C
ATOM   3339  O   ASP A 861      59.590  38.770  43.690  1.00  0.00           O
ATOM   3340  N   PHE A 862      61.660  37.970  43.890  1.00  0.00           N
ATOM   3341  HN  PHE A 862      62.550  37.850  43.460  1.00  0.00           H
ATOM   3342  CA  PHE A 862      61.550  37.580  45.320  1.00  0.00           C
ATOM   3343  HA  PHE A 862      60.530  37.720  45.660  1.00  0.00           H
ATOM   3344  CB  PHE A 862      61.970  36.120  45.620  1.00  0.00           C
ATOM   3345  HB1 PHE A 862      61.980  35.870  46.700  1.00  0.00           H
ATOM   3346  HB2 PHE A 862      63.020  35.950  45.330  1.00  0.00           H
ATOM   3347  CG  PHE A 862      61.120  35.030  45.060  1.00  0.00           C
ATOM   3348  CD1 PHE A 862      59.920  34.690  45.750  1.00  0.00           C
ATOM   3349  HD1 PHE A 862      59.600  35.420  46.480  1.00  0.00           H
ATOM   3350  CE1 PHE A 862      59.160  33.640  45.250  1.00  0.00           C
ATOM   3351  HE1 PHE A 862      58.220  33.440  45.740  1.00  0.00           H
ATOM   3352  CZ  PHE A 862      59.620  32.800  44.260  1.00  0.00           C
ATOM   3353  HZ  PHE A 862      59.100  31.880  44.040  1.00  0.00           H
ATOM   3354  CD2 PHE A 862      61.650  34.130  44.150  1.00  0.00           C
ATOM   3355  HD2 PHE A 862      62.580  34.330  43.640  1.00  0.00           H
ATOM   3356  CE2 PHE A 862      60.860  33.050  43.680  1.00  0.00           C
ATOM   3357  HE2 PHE A 862      61.300  32.320  43.000  1.00  0.00           H
ATOM   3358  C   PHE A 862      62.360  38.410  46.290  1.00  0.00           C
ATOM   3359  O   PHE A 862      62.510  38.120  47.480  1.00  0.00           O
ATOM   3360  N   ALA A 863      62.700  39.670  45.850  1.00  0.00           N
ATOM   3361  HN  ALA A 863      62.600  39.910  44.890  1.00  0.00           H
ATOM   3362  CA  ALA A 863      63.550  40.580  46.500  1.00  0.00           C
ATOM   3363  HA  ALA A 863      64.510  40.090  46.560  1.00  0.00           H
ATOM   3364  CB  ALA A 863      63.710  41.840  45.740  1.00  0.00           C
ATOM   3365  HB1 ALA A 863      62.730  42.250  45.450  1.00  0.00           H
ATOM   3366  HB2 ALA A 863      64.300  41.520  44.850  1.00  0.00           H
ATOM   3367  HB3 ALA A 863      64.270  42.720  46.140  1.00  0.00           H
ATOM   3368  C   ALA A 863      63.240  40.950  47.970  1.00  0.00           C
ATOM   3369  O   ALA A 863      64.100  41.130  48.750  1.00  0.00           O
ATOM   3370  N   VAL A 864      61.940  41.030  48.280  1.00  0.00           N
ATOM   3371  HN  VAL A 864      61.240  40.760  47.640  1.00  0.00           H
ATOM   3372  CA  VAL A 864      61.480  41.550  49.580  1.00  0.00           C
ATOM   3373  HA  VAL A 864      61.990  42.450  49.900  1.00  0.00           H
ATOM   3374  CB  VAL A 864      60.050  42.030  49.520  1.00  0.00           C
ATOM   3375  HB  VAL A 864      59.450  41.240  49.020  1.00  0.00           H
ATOM   3376  CG1 VAL A 864      59.380  42.330  50.920  1.00  0.00           C
ATOM   3377 HG11 VAL A 864      58.370  42.770  50.780  1.00  0.00           H
ATOM   3378 HG12 VAL A 864      60.000  43.030  51.520  1.00  0.00           H
ATOM   3379 HG13 VAL A 864      59.320  41.320  51.390  1.00  0.00           H
ATOM   3380  CG2 VAL A 864      59.960  43.250  48.650  1.00  0.00           C
ATOM   3381 HG21 VAL A 864      60.470  44.090  49.170  1.00  0.00           H
ATOM   3382 HG22 VAL A 864      58.940  43.530  48.280  1.00  0.00           H
ATOM   3383 HG23 VAL A 864      60.580  43.190  47.730  1.00  0.00           H
ATOM   3384  C   VAL A 864      61.690  40.400  50.530  1.00  0.00           C
ATOM   3385  O   VAL A 864      62.290  40.540  51.600  1.00  0.00           O
ATOM   3386  N   PHE A 865      61.160  39.230  50.140  1.00  0.00           N
ATOM   3387  HN  PHE A 865      60.780  39.100  49.220  1.00  0.00           H
ATOM   3388  CA  PHE A 865      61.210  37.980  50.820  1.00  0.00           C
ATOM   3389  HA  PHE A 865      60.740  38.070  51.780  1.00  0.00           H
ATOM   3390  CB  PHE A 865      60.380  36.980  50.060  1.00  0.00           C
ATOM   3391  HB1 PHE A 865      60.650  37.080  49.000  1.00  0.00           H
ATOM   3392  HB2 PHE A 865      59.330  37.320  50.140  1.00  0.00           H
ATOM   3393  CG  PHE A 865      60.390  35.570  50.510  1.00  0.00           C
ATOM   3394  CD1 PHE A 865      61.050  34.610  49.740  1.00  0.00           C
ATOM   3395  HD1 PHE A 865      61.560  34.810  48.800  1.00  0.00           H
ATOM   3396  CE1 PHE A 865      61.140  33.230  50.130  1.00  0.00           C
ATOM   3397  HE1 PHE A 865      61.510  32.490  49.430  1.00  0.00           H
ATOM   3398  CZ  PHE A 865      60.500  32.820  51.290  1.00  0.00           C
ATOM   3399  HZ  PHE A 865      60.480  31.790  51.600  1.00  0.00           H
ATOM   3400  CD2 PHE A 865      59.860  35.150  51.700  1.00  0.00           C
ATOM   3401  HD2 PHE A 865      59.270  35.850  52.260  1.00  0.00           H
ATOM   3402  CE2 PHE A 865      59.730  33.780  52.020  1.00  0.00           C
ATOM   3403  HE2 PHE A 865      59.350  33.530  53.010  1.00  0.00           H
ATOM   3404  C   PHE A 865      62.690  37.410  51.110  1.00  0.00           C
ATOM   3405  O   PHE A 865      63.000  37.120  52.260  1.00  0.00           O
ATOM   3406  N   LEU A 866      63.550  37.350  50.060  1.00  0.00           N
ATOM   3407  HN  LEU A 866      63.350  37.750  49.180  1.00  0.00           H
ATOM   3408  CA  LEU A 866      64.990  37.020  50.280  1.00  0.00           C
ATOM   3409  HA  LEU A 866      64.960  36.040  50.720  1.00  0.00           H
ATOM   3410  CB  LEU A 866      65.760  36.940  48.930  1.00  0.00           C
ATOM   3411  HB1 LEU A 866      66.810  36.690  49.220  1.00  0.00           H
ATOM   3412  HB2 LEU A 866      65.700  37.950  48.490  1.00  0.00           H
ATOM   3413  CG  LEU A 866      65.280  35.890  47.960  1.00  0.00           C
ATOM   3414  HG  LEU A 866      64.380  36.320  47.470  1.00  0.00           H
ATOM   3415  CD1 LEU A 866      66.310  35.640  46.910  1.00  0.00           C
ATOM   3416 HD11 LEU A 866      67.230  35.180  47.340  1.00  0.00           H
ATOM   3417 HD12 LEU A 866      66.660  36.550  46.380  1.00  0.00           H
ATOM   3418 HD13 LEU A 866      65.980  34.940  46.110  1.00  0.00           H
ATOM   3419  CD2 LEU A 866      64.910  34.530  48.420  1.00  0.00           C
ATOM   3420 HD21 LEU A 866      64.490  33.950  47.580  1.00  0.00           H
ATOM   3421 HD22 LEU A 866      64.170  34.690  49.230  1.00  0.00           H
ATOM   3422 HD23 LEU A 866      65.770  34.000  48.890  1.00  0.00           H
ATOM   3423  C   LEU A 866      65.730  37.980  51.270  1.00  0.00           C
ATOM   3424  O   LEU A 866      66.620  37.590  52.010  1.00  0.00           O
ATOM   3425  N   THR A 867      65.380  39.240  51.290  1.00  0.00           N
ATOM   3426  HN  THR A 867      64.610  39.510  50.720  1.00  0.00           H
ATOM   3427  CA  THR A 867      65.810  40.210  52.240  1.00  0.00           C
ATOM   3428  HA  THR A 867      66.890  40.210  52.260  1.00  0.00           H
ATOM   3429  CB  THR A 867      65.390  41.640  51.940  1.00  0.00           C
ATOM   3430  HB  THR A 867      64.300  41.760  52.070  1.00  0.00           H
ATOM   3431  OG1 THR A 867      65.740  42.040  50.610  1.00  0.00           O
ATOM   3432  HG1 THR A 867      65.330  41.510  49.910  1.00  0.00           H
ATOM   3433  CG2 THR A 867      66.000  42.670  52.910  1.00  0.00           C
ATOM   3434 HG21 THR A 867      65.640  42.470  53.940  1.00  0.00           H
ATOM   3435 HG22 THR A 867      65.610  43.690  52.700  1.00  0.00           H
ATOM   3436 HG23 THR A 867      67.100  42.600  52.830  1.00  0.00           H
ATOM   3437  C   THR A 867      65.410  39.950  53.680  1.00  0.00           C
ATOM   3438  O   THR A 867      66.190  40.010  54.640  1.00  0.00           O
ATOM   3439  N   ILE A 868      64.140  39.610  53.850  1.00  0.00           N
ATOM   3440  HN  ILE A 868      63.490  39.730  53.110  1.00  0.00           H
ATOM   3441  CA  ILE A 868      63.470  39.200  55.120  1.00  0.00           C
ATOM   3442  HA  ILE A 868      63.650  39.900  55.920  1.00  0.00           H
ATOM   3443  CB  ILE A 868      61.970  39.010  55.010  1.00  0.00           C
ATOM   3444  HB  ILE A 868      61.730  38.390  54.120  1.00  0.00           H
ATOM   3445  CG2 ILE A 868      61.330  38.140  56.150  1.00  0.00           C
ATOM   3446 HG21 ILE A 868      61.280  38.820  57.030  1.00  0.00           H
ATOM   3447 HG22 ILE A 868      61.870  37.180  56.240  1.00  0.00           H
ATOM   3448 HG23 ILE A 868      60.290  37.910  55.850  1.00  0.00           H
ATOM   3449  CG1 ILE A 868      61.290  40.380  54.810  1.00  0.00           C
ATOM   3450 HG11 ILE A 868      61.760  40.760  53.880  1.00  0.00           H
ATOM   3451 HG12 ILE A 868      61.520  41.120  55.600  1.00  0.00           H
ATOM   3452  CD  ILE A 868      59.730  40.240  54.630  1.00  0.00           C
ATOM   3453  HD1 ILE A 868      59.310  39.930  55.610  1.00  0.00           H
ATOM   3454  HD2 ILE A 868      59.620  39.350  53.960  1.00  0.00           H
ATOM   3455  HD3 ILE A 868      59.190  41.100  54.170  1.00  0.00           H
ATOM   3456  C   ILE A 868      64.100  37.920  55.600  1.00  0.00           C
ATOM   3457  O   ILE A 868      64.410  37.770  56.790  1.00  0.00           O
ATOM   3458  N   VAL A 869      64.270  36.880  54.750  1.00  0.00           N
ATOM   3459  HN  VAL A 869      63.930  37.010  53.830  1.00  0.00           H
ATOM   3460  CA  VAL A 869      64.850  35.530  55.030  1.00  0.00           C
ATOM   3461  HA  VAL A 869      64.270  35.130  55.830  1.00  0.00           H
ATOM   3462  CB  VAL A 869      64.850  34.650  53.740  1.00  0.00           C
ATOM   3463  HB  VAL A 869      65.030  35.360  52.910  1.00  0.00           H
ATOM   3464  CG1 VAL A 869      65.810  33.440  53.740  1.00  0.00           C
ATOM   3465 HG11 VAL A 869      65.640  32.860  54.670  1.00  0.00           H
ATOM   3466 HG12 VAL A 869      66.890  33.660  53.650  1.00  0.00           H
ATOM   3467 HG13 VAL A 869      65.560  32.690  52.960  1.00  0.00           H
ATOM   3468  CG2 VAL A 869      63.430  34.170  53.600  1.00  0.00           C
ATOM   3469 HG21 VAL A 869      63.170  33.470  54.430  1.00  0.00           H
ATOM   3470 HG22 VAL A 869      63.440  33.630  52.630  1.00  0.00           H
ATOM   3471 HG23 VAL A 869      62.700  35.020  53.500  1.00  0.00           H
ATOM   3472  C   VAL A 869      66.320  35.620  55.510  1.00  0.00           C
ATOM   3473  O   VAL A 869      66.660  34.890  56.410  1.00  0.00           O
ATOM   3474  N   ILE A 870      67.240  36.390  54.850  1.00  0.00           N
ATOM   3475  HN  ILE A 870      66.840  36.890  54.080  1.00  0.00           H
ATOM   3476  CA  ILE A 870      68.580  36.490  55.310  1.00  0.00           C
ATOM   3477  HA  ILE A 870      68.830  35.450  55.430  1.00  0.00           H
ATOM   3478  CB  ILE A 870      69.550  37.170  54.280  1.00  0.00           C
ATOM   3479  HB  ILE A 870      69.300  36.630  53.340  1.00  0.00           H
ATOM   3480  CG2 ILE A 870      69.240  38.660  53.960  1.00  0.00           C
ATOM   3481 HG21 ILE A 870      68.140  38.800  53.870  1.00  0.00           H
ATOM   3482 HG22 ILE A 870      69.840  38.970  53.070  1.00  0.00           H
ATOM   3483 HG23 ILE A 870      69.560  39.290  54.820  1.00  0.00           H
ATOM   3484  CG1 ILE A 870      71.070  36.880  54.630  1.00  0.00           C
ATOM   3485 HG11 ILE A 870      71.200  37.130  55.700  1.00  0.00           H
ATOM   3486 HG12 ILE A 870      71.690  37.540  53.990  1.00  0.00           H
ATOM   3487  CD  ILE A 870      71.620  35.460  54.510  1.00  0.00           C
ATOM   3488  HD1 ILE A 870      71.020  34.760  55.140  1.00  0.00           H
ATOM   3489  HD2 ILE A 870      72.690  35.340  54.790  1.00  0.00           H
ATOM   3490  HD3 ILE A 870      71.550  35.220  53.420  1.00  0.00           H
ATOM   3491  C   ILE A 870      68.680  37.220  56.660  1.00  0.00           C
ATOM   3492  O   ILE A 870      69.410  36.850  57.560  1.00  0.00           O
ATOM   3493  N   MET A 871      67.840  38.280  56.900  1.00  0.00           N
ATOM   3494  HN  MET A 871      67.400  38.790  56.160  1.00  0.00           H
ATOM   3495  CA  MET A 871      67.860  39.000  58.180  1.00  0.00           C
ATOM   3496  HA  MET A 871      68.830  39.330  58.510  1.00  0.00           H
ATOM   3497  CB  MET A 871      67.000  40.240  57.940  1.00  0.00           C
ATOM   3498  HB1 MET A 871      66.860  40.760  58.920  1.00  0.00           H
ATOM   3499  HB2 MET A 871      66.010  39.950  57.530  1.00  0.00           H
ATOM   3500  CG  MET A 871      67.700  41.260  57.020  1.00  0.00           C
ATOM   3501  HG1 MET A 871      66.960  42.030  56.710  1.00  0.00           H
ATOM   3502  HG2 MET A 871      68.030  40.840  56.050  1.00  0.00           H
ATOM   3503  SD  MET A 871      69.110  42.130  57.610  1.00  0.00           S
ATOM   3504  CE  MET A 871      70.470  41.110  56.910  1.00  0.00           C
ATOM   3505  HE1 MET A 871      70.500  40.100  57.360  1.00  0.00           H
ATOM   3506  HE2 MET A 871      71.480  41.540  57.080  1.00  0.00           H
ATOM   3507  HE3 MET A 871      70.440  41.080  55.800  1.00  0.00           H
ATOM   3508  C   MET A 871      67.350  38.090  59.350  1.00  0.00           C
ATOM   3509  O   MET A 871      67.870  38.140  60.440  1.00  0.00           O
ATOM   3510  N   VAL A 872      66.420  37.240  59.130  1.00  0.00           N
ATOM   3511  HN  VAL A 872      65.960  37.240  58.240  1.00  0.00           H
ATOM   3512  CA  VAL A 872      66.070  36.330  60.180  1.00  0.00           C
ATOM   3513  HA  VAL A 872      66.170  36.750  61.160  1.00  0.00           H
ATOM   3514  CB  VAL A 872      64.590  35.790  60.040  1.00  0.00           C
ATOM   3515  HB  VAL A 872      64.300  35.020  60.790  1.00  0.00           H
ATOM   3516  CG1 VAL A 872      63.640  37.080  60.250  1.00  0.00           C
ATOM   3517 HG11 VAL A 872      63.810  37.660  59.330  1.00  0.00           H
ATOM   3518 HG12 VAL A 872      63.980  37.610  61.170  1.00  0.00           H
ATOM   3519 HG13 VAL A 872      62.560  36.830  60.390  1.00  0.00           H
ATOM   3520  CG2 VAL A 872      64.250  35.160  58.610  1.00  0.00           C
ATOM   3521 HG21 VAL A 872      64.620  35.850  57.820  1.00  0.00           H
ATOM   3522 HG22 VAL A 872      63.170  34.980  58.540  1.00  0.00           H
ATOM   3523 HG23 VAL A 872      64.740  34.160  58.530  1.00  0.00           H
ATOM   3524  C   VAL A 872      66.890  35.050  60.250  1.00  0.00           C
ATOM   3525  O   VAL A 872      66.990  34.390  61.280  1.00  0.00           O
ATOM   3526  N   THR A 873      67.580  34.640  59.150  1.00  0.00           N
ATOM   3527  HN  THR A 873      67.360  35.080  58.280  1.00  0.00           H
ATOM   3528  CA  THR A 873      68.610  33.610  59.200  1.00  0.00           C
ATOM   3529  HA  THR A 873      68.050  32.750  59.530  1.00  0.00           H
ATOM   3530  CB  THR A 873      69.160  33.270  57.820  1.00  0.00           C
ATOM   3531  HB  THR A 873      69.480  34.260  57.430  1.00  0.00           H
ATOM   3532  OG1 THR A 873      68.230  32.650  56.970  1.00  0.00           O
ATOM   3533  HG1 THR A 873      67.550  33.300  56.770  1.00  0.00           H
ATOM   3534  CG2 THR A 873      70.300  32.300  57.930  1.00  0.00           C
ATOM   3535 HG21 THR A 873      71.140  32.850  58.390  1.00  0.00           H
ATOM   3536 HG22 THR A 873      70.760  32.050  56.940  1.00  0.00           H
ATOM   3537 HG23 THR A 873      70.050  31.430  58.560  1.00  0.00           H
ATOM   3538  C   THR A 873      69.730  33.920  60.150  1.00  0.00           C
ATOM   3539  O   THR A 873      70.100  33.230  61.060  1.00  0.00           O
ATOM   3540  N   ILE A 874      70.240  35.170  60.070  1.00  0.00           N
ATOM   3541  HN  ILE A 874      69.970  35.730  59.290  1.00  0.00           H
ATOM   3542  CA  ILE A 874      71.370  35.640  60.940  1.00  0.00           C
ATOM   3543  HA  ILE A 874      72.190  34.930  61.020  1.00  0.00           H
ATOM   3544  CB  ILE A 874      72.030  36.960  60.450  1.00  0.00           C
ATOM   3545  HB  ILE A 874      71.310  37.810  60.380  1.00  0.00           H
ATOM   3546  CG2 ILE A 874      73.090  37.490  61.520  1.00  0.00           C
ATOM   3547 HG21 ILE A 874      72.710  37.640  62.550  1.00  0.00           H
ATOM   3548 HG22 ILE A 874      73.420  38.460  61.110  1.00  0.00           H
ATOM   3549 HG23 ILE A 874      73.930  36.780  61.700  1.00  0.00           H
ATOM   3550  CG1 ILE A 874      72.700  36.900  59.070  1.00  0.00           C
ATOM   3551 HG11 ILE A 874      73.070  37.900  58.730  1.00  0.00           H
ATOM   3552 HG12 ILE A 874      71.890  36.760  58.320  1.00  0.00           H
ATOM   3553  CD  ILE A 874      73.720  35.780  58.920  1.00  0.00           C
ATOM   3554  HD1 ILE A 874      74.510  35.840  59.700  1.00  0.00           H
ATOM   3555  HD2 ILE A 874      74.190  35.830  57.910  1.00  0.00           H
ATOM   3556  HD3 ILE A 874      73.140  34.840  58.970  1.00  0.00           H
ATOM   3557  C   ILE A 874      70.940  35.800  62.410  1.00  0.00           C
ATOM   3558  O   ILE A 874      71.720  35.470  63.320  1.00  0.00           O
ATOM   3559  N   ASP A 875      69.660  36.220  62.670  1.00  0.00           N
ATOM   3560  HN  ASP A 875      69.050  36.450  61.920  1.00  0.00           H
ATOM   3561  CA  ASP A 875      69.140  36.260  63.990  1.00  0.00           C
ATOM   3562  HA  ASP A 875      69.820  36.800  64.630  1.00  0.00           H
ATOM   3563  CB  ASP A 875      67.740  36.950  63.920  1.00  0.00           C
ATOM   3564  HB1 ASP A 875      66.920  36.310  63.510  1.00  0.00           H
ATOM   3565  HB2 ASP A 875      67.970  37.830  63.290  1.00  0.00           H
ATOM   3566  CG  ASP A 875      67.310  37.470  65.280  1.00  0.00           C
ATOM   3567  OD1 ASP A 875      68.130  38.060  66.000  1.00  0.00           O
ATOM   3568  OD2 ASP A 875      66.160  37.090  65.690  1.00  0.00           O
ATOM   3569  C   ASP A 875      69.060  34.900  64.720  1.00  0.00           C
ATOM   3570  O   ASP A 875      69.350  34.710  65.890  1.00  0.00           O
ATOM   3571  N   TYR A 876      68.660  33.860  64.000  1.00  0.00           N
ATOM   3572  HN  TYR A 876      68.340  34.100  63.090  1.00  0.00           H
ATOM   3573  CA  TYR A 876      68.620  32.430  64.260  1.00  0.00           C
ATOM   3574  HA  TYR A 876      68.120  32.350  65.220  1.00  0.00           H
ATOM   3575  CB  TYR A 876      67.690  31.700  63.260  1.00  0.00           C
ATOM   3576  HB1 TYR A 876      68.050  32.060  62.270  1.00  0.00           H
ATOM   3577  HB2 TYR A 876      66.640  31.940  63.540  1.00  0.00           H
ATOM   3578  CG  TYR A 876      67.770  30.190  63.350  1.00  0.00           C
ATOM   3579  CD1 TYR A 876      67.830  29.360  62.160  1.00  0.00           C
ATOM   3580  HD1 TYR A 876      67.950  29.790  61.180  1.00  0.00           H
ATOM   3581  CE1 TYR A 876      67.690  27.950  62.310  1.00  0.00           C
ATOM   3582  HE1 TYR A 876      67.590  27.290  61.470  1.00  0.00           H
ATOM   3583  CZ  TYR A 876      67.760  27.350  63.590  1.00  0.00           C
ATOM   3584  OH  TYR A 876      67.940  25.970  63.590  1.00  0.00           O
ATOM   3585  HH  TYR A 876      67.970  25.640  64.490  1.00  0.00           H
ATOM   3586  CD2 TYR A 876      67.680  29.560  64.630  1.00  0.00           C
ATOM   3587  HD2 TYR A 876      67.750  30.130  65.550  1.00  0.00           H
ATOM   3588  CE2 TYR A 876      67.670  28.140  64.720  1.00  0.00           C
ATOM   3589  HE2 TYR A 876      67.700  27.620  65.660  1.00  0.00           H
ATOM   3590  C   TYR A 876      70.090  31.900  64.440  1.00  0.00           C
ATOM   3591  O   TYR A 876      70.370  31.200  65.420  1.00  0.00           O
ATOM   3592  N   LEU A 877      71.060  32.250  63.540  1.00  0.00           N
ATOM   3593  HN  LEU A 877      70.830  32.690  62.680  1.00  0.00           H
ATOM   3594  CA  LEU A 877      72.470  31.900  63.700  1.00  0.00           C
ATOM   3595  HA  LEU A 877      72.580  30.830  63.740  1.00  0.00           H
ATOM   3596  CB  LEU A 877      73.290  32.330  62.410  1.00  0.00           C
ATOM   3597  HB1 LEU A 877      73.210  33.430  62.450  1.00  0.00           H
ATOM   3598  HB2 LEU A 877      72.750  32.060  61.480  1.00  0.00           H
ATOM   3599  CG  LEU A 877      74.700  31.900  62.300  1.00  0.00           C
ATOM   3600  HG  LEU A 877      75.210  32.380  63.160  1.00  0.00           H
ATOM   3601  CD1 LEU A 877      74.870  30.370  62.330  1.00  0.00           C
ATOM   3602 HD11 LEU A 877      74.610  29.970  61.330  1.00  0.00           H
ATOM   3603 HD12 LEU A 877      74.430  29.860  63.210  1.00  0.00           H
ATOM   3604 HD13 LEU A 877      75.980  30.360  62.370  1.00  0.00           H
ATOM   3605  CD2 LEU A 877      75.240  32.420  60.980  1.00  0.00           C
ATOM   3606 HD21 LEU A 877      76.270  32.080  60.730  1.00  0.00           H
ATOM   3607 HD22 LEU A 877      75.370  33.520  61.030  1.00  0.00           H
ATOM   3608 HD23 LEU A 877      74.600  32.230  60.100  1.00  0.00           H
ATOM   3609  C   LEU A 877      73.220  32.450  64.940  1.00  0.00           C
ATOM   3610  O   LEU A 877      73.870  31.730  65.640  1.00  0.00           O
ATOM   3611  N   VAL A 878      73.120  33.780  65.170  1.00  0.00           N
ATOM   3612  HN  VAL A 878      72.440  34.330  64.680  1.00  0.00           H
ATOM   3613  CA  VAL A 878      74.060  34.430  66.090  1.00  0.00           C
ATOM   3614  HA  VAL A 878      74.390  33.740  66.850  1.00  0.00           H
ATOM   3615  CB  VAL A 878      75.260  34.920  65.270  1.00  0.00           C
ATOM   3616  HB  VAL A 878      75.660  33.990  64.790  1.00  0.00           H
ATOM   3617  CG1 VAL A 878      74.940  35.830  64.060  1.00  0.00           C
ATOM   3618 HG11 VAL A 878      75.770  36.100  63.380  1.00  0.00           H
ATOM   3619 HG12 VAL A 878      74.580  36.810  64.440  1.00  0.00           H
ATOM   3620 HG13 VAL A 878      74.170  35.400  63.380  1.00  0.00           H
ATOM   3621  CG2 VAL A 878      76.380  35.490  66.100  1.00  0.00           C
ATOM   3622 HG21 VAL A 878      76.100  36.430  66.620  1.00  0.00           H
ATOM   3623 HG22 VAL A 878      77.290  35.720  65.500  1.00  0.00           H
ATOM   3624 HG23 VAL A 878      76.700  34.790  66.920  1.00  0.00           H
ATOM   3625  C   VAL A 878      73.370  35.580  66.880  1.00  0.00           C
ATOM   3626  O   VAL A 878      73.820  36.070  67.910  1.00  0.00           O
ATOM   3627  N   GLY A 879      72.180  36.000  66.410  1.00  0.00           N
ATOM   3628  HN  GLY A 879      71.870  35.560  65.560  1.00  0.00           H
ATOM   3629  CA  GLY A 879      71.300  37.020  66.990  1.00  0.00           C
ATOM   3630  HA1 GLY A 879      71.440  36.980  68.060  1.00  0.00           H
ATOM   3631  HA2 GLY A 879      70.310  36.830  66.630  1.00  0.00           H
ATOM   3632  C   GLY A 879      71.690  38.450  66.600  1.00  0.00           C
ATOM   3633  O   GLY A 879      72.850  38.940  66.660  1.00  0.00           O
ATOM   3634  N   VAL A 880      70.650  39.200  66.240  1.00  0.00           N
ATOM   3635  HN  VAL A 880      69.720  38.870  66.150  1.00  0.00           H
ATOM   3636  CA  VAL A 880      70.820  40.610  66.000  1.00  0.00           C
ATOM   3637  HA  VAL A 880      71.860  40.900  66.010  1.00  0.00           H
ATOM   3638  CB  VAL A 880      70.210  41.010  64.730  1.00  0.00           C
ATOM   3639  HB  VAL A 880      69.140  40.750  64.560  1.00  0.00           H
ATOM   3640  CG1 VAL A 880      70.300  42.580  64.530  1.00  0.00           C
ATOM   3641 HG11 VAL A 880      71.290  42.930  64.910  1.00  0.00           H
ATOM   3642 HG12 VAL A 880      69.500  43.030  65.150  1.00  0.00           H
ATOM   3643 HG13 VAL A 880      70.160  42.920  63.480  1.00  0.00           H
ATOM   3644  CG2 VAL A 880      71.050  40.330  63.590  1.00  0.00           C
ATOM   3645 HG21 VAL A 880      71.180  39.240  63.740  1.00  0.00           H
ATOM   3646 HG22 VAL A 880      72.130  40.590  63.660  1.00  0.00           H
ATOM   3647 HG23 VAL A 880      70.740  40.580  62.560  1.00  0.00           H
ATOM   3648  C   VAL A 880      69.950  41.270  67.050  1.00  0.00           C
ATOM   3649  O   VAL A 880      68.690  41.030  67.110  1.00  0.00           O
ATOM   3650  N   PRO A 881      70.480  42.060  67.980  1.00  0.00           N
ATOM   3651  CD  PRO A 881      71.900  42.100  68.350  1.00  0.00           C
ATOM   3652  HD1 PRO A 881      72.310  42.920  67.720  1.00  0.00           H
ATOM   3653  HD2 PRO A 881      72.540  41.230  68.090  1.00  0.00           H
ATOM   3654  CA  PRO A 881      69.630  42.930  68.800  1.00  0.00           C
ATOM   3655  HA  PRO A 881      69.100  42.220  69.420  1.00  0.00           H
ATOM   3656  CB  PRO A 881      70.680  43.730  69.580  1.00  0.00           C
ATOM   3657  HB1 PRO A 881      70.500  44.040  70.630  1.00  0.00           H
ATOM   3658  HB2 PRO A 881      71.130  44.570  69.000  1.00  0.00           H
ATOM   3659  CG  PRO A 881      71.790  42.650  69.770  1.00  0.00           C
ATOM   3660  HG1 PRO A 881      72.740  43.210  69.950  1.00  0.00           H
ATOM   3661  HG2 PRO A 881      71.610  41.840  70.520  1.00  0.00           H
ATOM   3662  C   PRO A 881      68.530  43.720  68.190  1.00  0.00           C
ATOM   3663  O   PRO A 881      68.770  44.530  67.260  1.00  0.00           O
ATOM   3664  N   SER A 882      67.250  43.530  68.640  1.00  0.00           N
ATOM   3665  HN  SER A 882      67.020  43.080  69.500  1.00  0.00           H
ATOM   3666  CA  SER A 882      65.990  44.140  68.100  1.00  0.00           C
ATOM   3667  HA  SER A 882      66.050  45.190  68.340  1.00  0.00           H
ATOM   3668  CB  SER A 882      65.850  43.950  66.550  1.00  0.00           C
ATOM   3669  HB1 SER A 882      66.120  42.880  66.380  1.00  0.00           H
ATOM   3670  HB2 SER A 882      66.600  44.630  66.100  1.00  0.00           H
ATOM   3671  OG  SER A 882      64.490  44.140  66.190  1.00  0.00           O
ATOM   3672  HG1 SER A 882      63.950  43.560  66.720  1.00  0.00           H
ATOM   3673  C   SER A 882      64.810  43.470  68.840  1.00  0.00           C
ATOM   3674  O   SER A 882      64.890  42.280  69.150  1.00  0.00           O
ATOM   3675  N   PRO A 883      63.680  44.220  69.050  1.00  0.00           N
ATOM   3676  CD  PRO A 883      63.640  45.690  68.940  1.00  0.00           C
ATOM   3677  HD1 PRO A 883      64.120  46.000  67.990  1.00  0.00           H
ATOM   3678  HD2 PRO A 883      64.220  46.150  69.760  1.00  0.00           H
ATOM   3679  CA  PRO A 883      62.410  43.630  69.360  1.00  0.00           C
ATOM   3680  HA  PRO A 883      62.600  42.950  70.180  1.00  0.00           H
ATOM   3681  CB  PRO A 883      61.620  44.860  69.830  1.00  0.00           C
ATOM   3682  HB1 PRO A 883      61.940  45.150  70.850  1.00  0.00           H
ATOM   3683  HB2 PRO A 883      60.520  44.660  69.810  1.00  0.00           H
ATOM   3684  CG  PRO A 883      62.180  46.010  68.990  1.00  0.00           C
ATOM   3685  HG1 PRO A 883      61.690  46.000  67.990  1.00  0.00           H
ATOM   3686  HG2 PRO A 883      61.890  46.910  69.580  1.00  0.00           H
ATOM   3687  C   PRO A 883      61.740  42.900  68.270  1.00  0.00           C
ATOM   3688  O   PRO A 883      61.920  43.200  67.080  1.00  0.00           O
ATOM   3689  N   LYS A 884      60.940  41.880  68.620  1.00  0.00           N
ATOM   3690  HN  LYS A 884      60.850  41.660  69.590  1.00  0.00           H
ATOM   3691  CA  LYS A 884      59.970  41.270  67.650  1.00  0.00           C
ATOM   3692  HA  LYS A 884      60.240  41.500  66.630  1.00  0.00           H
ATOM   3693  CB  LYS A 884      60.050  39.760  67.730  1.00  0.00           C
ATOM   3694  HB1 LYS A 884      59.560  39.190  66.920  1.00  0.00           H
ATOM   3695  HB2 LYS A 884      59.580  39.430  68.690  1.00  0.00           H
ATOM   3696  CG  LYS A 884      61.510  39.140  67.830  1.00  0.00           C
ATOM   3697  HG1 LYS A 884      61.370  38.050  67.960  1.00  0.00           H
ATOM   3698  HG2 LYS A 884      62.050  39.560  68.690  1.00  0.00           H
ATOM   3699  CD  LYS A 884      62.370  39.430  66.620  1.00  0.00           C
ATOM   3700  HD1 LYS A 884      62.600  40.510  66.680  1.00  0.00           H
ATOM   3701  HD2 LYS A 884      61.720  39.340  65.720  1.00  0.00           H
ATOM   3702  CE  LYS A 884      63.740  38.640  66.580  1.00  0.00           C
ATOM   3703  HE1 LYS A 884      64.190  38.610  67.590  1.00  0.00           H
ATOM   3704  HE2 LYS A 884      64.270  39.300  65.860  1.00  0.00           H
ATOM   3705  NZ  LYS A 884      63.550  37.270  66.080  1.00  0.00           N
ATOM   3706  HZ1 LYS A 884      63.090  37.130  65.160  1.00  0.00           H
ATOM   3707  HZ2 LYS A 884      63.100  36.680  66.800  1.00  0.00           H
ATOM   3708  HZ3 LYS A 884      64.520  36.900  65.970  1.00  0.00           H
ATOM   3709  C   LYS A 884      58.580  41.680  67.820  1.00  0.00           C
ATOM   3710  O   LYS A 884      58.190  42.310  68.820  1.00  0.00           O
ATOM   3711  N   LEU A 885      57.770  41.330  66.780  1.00  0.00           N
ATOM   3712  HN  LEU A 885      58.290  41.040  65.990  1.00  0.00           H
ATOM   3713  CA  LEU A 885      56.320  41.460  66.630  1.00  0.00           C
ATOM   3714  HA  LEU A 885      56.140  42.520  66.780  1.00  0.00           H
ATOM   3715  CB  LEU A 885      55.840  40.990  65.250  1.00  0.00           C
ATOM   3716  HB1 LEU A 885      56.200  39.940  65.150  1.00  0.00           H
ATOM   3717  HB2 LEU A 885      56.350  41.620  64.490  1.00  0.00           H
ATOM   3718  CG  LEU A 885      54.380  41.010  64.910  1.00  0.00           C
ATOM   3719  HG  LEU A 885      53.930  40.330  65.670  1.00  0.00           H
ATOM   3720  CD1 LEU A 885      53.770  42.370  65.100  1.00  0.00           C
ATOM   3721 HD11 LEU A 885      52.670  42.340  64.980  1.00  0.00           H
ATOM   3722 HD12 LEU A 885      54.170  43.150  64.420  1.00  0.00           H
ATOM   3723 HD13 LEU A 885      53.910  42.750  66.140  1.00  0.00           H
ATOM   3724  CD2 LEU A 885      54.180  40.510  63.470  1.00  0.00           C
ATOM   3725 HD21 LEU A 885      54.590  39.500  63.240  1.00  0.00           H
ATOM   3726 HD22 LEU A 885      54.540  41.290  62.760  1.00  0.00           H
ATOM   3727 HD23 LEU A 885      53.110  40.440  63.220  1.00  0.00           H
ATOM   3728  C   LEU A 885      55.540  40.760  67.780  1.00  0.00           C
ATOM   3729  O   LEU A 885      55.720  39.570  68.100  1.00  0.00           O
ATOM   3730  N   HSD A 886      54.600  41.430  68.310  1.00  0.00           N
ATOM   3731  HN  HSD A 886      54.620  42.430  68.220  1.00  0.00           H
ATOM   3732  CA  HSD A 886      53.440  40.980  69.090  1.00  0.00           C
ATOM   3733  HA  HSD A 886      53.810  40.280  69.810  1.00  0.00           H
ATOM   3734  CB  HSD A 886      52.810  42.120  69.820  1.00  0.00           C
ATOM   3735  HB1 HSD A 886      52.020  41.600  70.420  1.00  0.00           H
ATOM   3736  HB2 HSD A 886      52.460  42.930  69.150  1.00  0.00           H
ATOM   3737  ND1 HSD A 886      54.400  41.980  71.980  1.00  0.00           N
ATOM   3738  HD1 HSD A 886      54.150  41.060  72.270  1.00  0.00           H
ATOM   3739  CG  HSD A 886      53.850  42.600  70.850  1.00  0.00           C
ATOM   3740  CE1 HSD A 886      55.390  42.740  72.460  1.00  0.00           C
ATOM   3741  HE1 HSD A 886      56.070  42.400  73.250  1.00  0.00           H
ATOM   3742  NE2 HSD A 886      55.460  43.930  71.860  1.00  0.00           N
ATOM   3743  CD2 HSD A 886      54.440  43.810  70.900  1.00  0.00           C
ATOM   3744  HD2 HSD A 886      54.190  44.690  70.310  1.00  0.00           H
ATOM   3745  C   HSD A 886      52.320  40.360  68.250  1.00  0.00           C
ATOM   3746  O   HSD A 886      51.800  40.930  67.280  1.00  0.00           O
ATOM   3747  N   VAL A 887      51.990  39.050  68.540  1.00  0.00           N
ATOM   3748  HN  VAL A 887      52.430  38.500  69.260  1.00  0.00           H
ATOM   3749  CA  VAL A 887      51.010  38.260  67.840  1.00  0.00           C
ATOM   3750  HA  VAL A 887      50.510  38.930  67.150  1.00  0.00           H
ATOM   3751  CB  VAL A 887      51.560  37.060  67.130  1.00  0.00           C
ATOM   3752  HB  VAL A 887      50.850  36.660  66.380  1.00  0.00           H
ATOM   3753  CG1 VAL A 887      52.810  37.580  66.320  1.00  0.00           C
ATOM   3754 HG11 VAL A 887      52.420  38.300  65.560  1.00  0.00           H
ATOM   3755 HG12 VAL A 887      53.270  36.780  65.720  1.00  0.00           H
ATOM   3756 HG13 VAL A 887      53.590  38.010  66.990  1.00  0.00           H
ATOM   3757  CG2 VAL A 887      52.000  35.840  67.990  1.00  0.00           C
ATOM   3758 HG21 VAL A 887      52.560  35.160  67.330  1.00  0.00           H
ATOM   3759 HG22 VAL A 887      51.130  35.250  68.370  1.00  0.00           H
ATOM   3760 HG23 VAL A 887      52.570  36.200  68.870  1.00  0.00           H
ATOM   3761  C   VAL A 887      49.840  37.770  68.730  1.00  0.00           C
ATOM   3762  O   VAL A 887      50.090  37.410  69.860  1.00  0.00           O
ATOM   3763  N   PRO A 888      48.490  37.600  68.310  1.00  0.00           N
ATOM   3764  CD  PRO A 888      47.820  38.510  67.340  1.00  0.00           C
ATOM   3765  HD1 PRO A 888      48.350  38.390  66.360  1.00  0.00           H
ATOM   3766  HD2 PRO A 888      47.890  39.560  67.700  1.00  0.00           H
ATOM   3767  CA  PRO A 888      47.550  36.880  69.160  1.00  0.00           C
ATOM   3768  HA  PRO A 888      47.860  36.990  70.190  1.00  0.00           H
ATOM   3769  CB  PRO A 888      46.220  37.620  68.890  1.00  0.00           C
ATOM   3770  HB1 PRO A 888      46.280  38.530  69.510  1.00  0.00           H
ATOM   3771  HB2 PRO A 888      45.360  36.970  69.140  1.00  0.00           H
ATOM   3772  CG  PRO A 888      46.340  38.130  67.390  1.00  0.00           C
ATOM   3773  HG1 PRO A 888      46.170  37.210  66.780  1.00  0.00           H
ATOM   3774  HG2 PRO A 888      45.610  38.940  67.190  1.00  0.00           H
ATOM   3775  C   PRO A 888      47.620  35.440  68.790  1.00  0.00           C
ATOM   3776  O   PRO A 888      47.190  35.000  67.700  1.00  0.00           O
ATOM   3777  N   GLU A 889      48.160  34.600  69.730  1.00  0.00           N
ATOM   3778  HN  GLU A 889      48.460  35.010  70.590  1.00  0.00           H
ATOM   3779  CA  GLU A 889      48.250  33.150  69.600  1.00  0.00           C
ATOM   3780  HA  GLU A 889      48.610  32.830  68.630  1.00  0.00           H
ATOM   3781  CB  GLU A 889      49.350  32.600  70.590  1.00  0.00           C
ATOM   3782  HB1 GLU A 889      49.040  31.540  70.760  1.00  0.00           H
ATOM   3783  HB2 GLU A 889      49.180  33.180  71.520  1.00  0.00           H
ATOM   3784  CG  GLU A 889      50.760  32.780  70.140  1.00  0.00           C
ATOM   3785  HG1 GLU A 889      50.870  33.840  69.840  1.00  0.00           H
ATOM   3786  HG2 GLU A 889      51.000  32.190  69.230  1.00  0.00           H
ATOM   3787  CD  GLU A 889      51.730  32.380  71.220  1.00  0.00           C
ATOM   3788  OE1 GLU A 889      52.130  31.170  71.180  1.00  0.00           O
ATOM   3789  OE2 GLU A 889      52.160  33.210  72.020  1.00  0.00           O
ATOM   3790  C   GLU A 889      46.990  32.350  69.710  1.00  0.00           C
ATOM   3791  O   GLU A 889      46.130  32.770  70.530  1.00  0.00           O
ATOM   3792  N   LYS A 890      46.780  31.210  68.900  1.00  0.00           N
ATOM   3793  HN  LYS A 890      47.500  31.070  68.210  1.00  0.00           H
ATOM   3794  CA  LYS A 890      45.610  30.260  69.150  1.00  0.00           C
ATOM   3795  HA  LYS A 890      45.730  29.460  68.420  1.00  0.00           H
ATOM   3796  CB  LYS A 890      45.730  29.490  70.510  1.00  0.00           C
ATOM   3797  HB1 LYS A 890      44.730  29.230  70.920  1.00  0.00           H
ATOM   3798  HB2 LYS A 890      46.130  30.090  71.360  1.00  0.00           H
ATOM   3799  CG  LYS A 890      46.660  28.280  70.310  1.00  0.00           C
ATOM   3800  HG1 LYS A 890      47.670  28.630  70.020  1.00  0.00           H
ATOM   3801  HG2 LYS A 890      46.340  27.680  69.440  1.00  0.00           H
ATOM   3802  CD  LYS A 890      46.920  27.320  71.500  1.00  0.00           C
ATOM   3803  HD1 LYS A 890      46.910  27.980  72.410  1.00  0.00           H
ATOM   3804  HD2 LYS A 890      47.990  27.030  71.370  1.00  0.00           H
ATOM   3805  CE  LYS A 890      46.100  26.120  71.640  1.00  0.00           C
ATOM   3806  HE1 LYS A 890      46.330  25.460  72.500  1.00  0.00           H
ATOM   3807  HE2 LYS A 890      46.090  25.460  70.750  1.00  0.00           H
ATOM   3808  NZ  LYS A 890      44.650  26.610  71.800  1.00  0.00           N
ATOM   3809  HZ1 LYS A 890      44.630  27.250  72.610  1.00  0.00           H
ATOM   3810  HZ2 LYS A 890      44.080  25.760  72.050  1.00  0.00           H
ATOM   3811  HZ3 LYS A 890      44.450  26.990  70.850  1.00  0.00           H
ATOM   3812  C   LYS A 890      44.320  30.740  68.630  1.00  0.00           C
ATOM   3813  O   LYS A 890      43.310  30.580  69.320  1.00  0.00           O
ATOM   3814  N   PHE A 891      44.290  31.340  67.420  1.00  0.00           N
ATOM   3815  HN  PHE A 891      45.160  31.380  66.920  1.00  0.00           H
ATOM   3816  CA  PHE A 891      43.300  31.880  66.560  1.00  0.00           C
ATOM   3817  HA  PHE A 891      43.620  32.680  65.920  1.00  0.00           H
ATOM   3818  CB  PHE A 891      42.850  30.790  65.520  1.00  0.00           C
ATOM   3819  HB1 PHE A 891      42.040  30.190  65.980  1.00  0.00           H
ATOM   3820  HB2 PHE A 891      43.690  30.130  65.230  1.00  0.00           H
ATOM   3821  CG  PHE A 891      42.310  31.260  64.150  1.00  0.00           C
ATOM   3822  CD1 PHE A 891      41.190  30.640  63.600  1.00  0.00           C
ATOM   3823  HD1 PHE A 891      40.860  29.730  64.080  1.00  0.00           H
ATOM   3824  CE1 PHE A 891      40.750  31.000  62.330  1.00  0.00           C
ATOM   3825  HE1 PHE A 891      39.990  30.400  61.880  1.00  0.00           H
ATOM   3826  CZ  PHE A 891      41.300  32.120  61.730  1.00  0.00           C
ATOM   3827  HZ  PHE A 891      40.960  32.500  60.770  1.00  0.00           H
ATOM   3828  CD2 PHE A 891      42.770  32.420  63.530  1.00  0.00           C
ATOM   3829  HD2 PHE A 891      43.700  32.800  63.940  1.00  0.00           H
ATOM   3830  CE2 PHE A 891      42.360  32.890  62.320  1.00  0.00           C
ATOM   3831  HE2 PHE A 891      42.770  33.770  61.850  1.00  0.00           H
ATOM   3832  C   PHE A 891      42.180  32.500  67.390  1.00  0.00           C
ATOM   3833  O   PHE A 891      41.030  32.140  67.300  1.00  0.00           O
ATOM   3834  N   GLU A 892      42.610  33.500  68.170  1.00  0.00           N
ATOM   3835  HN  GLU A 892      43.550  33.650  68.470  1.00  0.00           H
ATOM   3836  CA  GLU A 892      41.690  34.390  68.840  1.00  0.00           C
ATOM   3837  HA  GLU A 892      40.700  34.220  68.450  1.00  0.00           H
ATOM   3838  CB  GLU A 892      41.770  34.220  70.380  1.00  0.00           C
ATOM   3839  HB1 GLU A 892      41.470  33.180  70.600  1.00  0.00           H
ATOM   3840  HB2 GLU A 892      40.920  34.800  70.790  1.00  0.00           H
ATOM   3841  CG  GLU A 892      43.000  34.610  71.150  1.00  0.00           C
ATOM   3842  HG1 GLU A 892      43.210  35.640  70.830  1.00  0.00           H
ATOM   3843  HG2 GLU A 892      43.860  33.960  70.860  1.00  0.00           H
ATOM   3844  CD  GLU A 892      42.850  34.660  72.660  1.00  0.00           C
ATOM   3845  OE1 GLU A 892      42.970  35.740  73.290  1.00  0.00           O
ATOM   3846  OE2 GLU A 892      42.810  33.510  73.260  1.00  0.00           O
ATOM   3847  C   GLU A 892      42.080  35.840  68.320  1.00  0.00           C
ATOM   3848  O   GLU A 892      43.270  35.980  68.040  1.00  0.00           O
ATOM   3849  N   PRO A 893      41.130  36.720  68.060  1.00  0.00           N
ATOM   3850  CD  PRO A 893      39.660  36.620  68.140  1.00  0.00           C
ATOM   3851  HD1 PRO A 893      39.430  35.820  68.870  1.00  0.00           H
ATOM   3852  HD2 PRO A 893      39.200  36.430  67.140  1.00  0.00           H
ATOM   3853  CA  PRO A 893      41.440  38.200  67.860  1.00  0.00           C
ATOM   3854  HA  PRO A 893      41.980  38.250  66.920  1.00  0.00           H
ATOM   3855  CB  PRO A 893      40.070  38.900  67.870  1.00  0.00           C
ATOM   3856  HB1 PRO A 893      39.860  39.160  66.810  1.00  0.00           H
ATOM   3857  HB2 PRO A 893      39.820  39.870  68.360  1.00  0.00           H
ATOM   3858  CG  PRO A 893      39.080  37.880  68.540  1.00  0.00           C
ATOM   3859  HG1 PRO A 893      39.180  38.030  69.640  1.00  0.00           H
ATOM   3860  HG2 PRO A 893      38.050  38.020  68.150  1.00  0.00           H
ATOM   3861  C   PRO A 893      42.450  38.880  68.850  1.00  0.00           C
ATOM   3862  O   PRO A 893      42.800  38.340  69.910  1.00  0.00           O
ATOM   3863  N   THR A 894      42.970  40.010  68.340  1.00  0.00           N
ATOM   3864  HN  THR A 894      42.860  40.340  67.420  1.00  0.00           H
ATOM   3865  CA  THR A 894      43.810  40.810  69.230  1.00  0.00           C
ATOM   3866  HA  THR A 894      44.580  40.250  69.740  1.00  0.00           H
ATOM   3867  CB  THR A 894      44.530  41.950  68.480  1.00  0.00           C
ATOM   3868  HB  THR A 894      43.840  42.540  67.850  1.00  0.00           H
ATOM   3869  OG1 THR A 894      45.580  41.510  67.630  1.00  0.00           O
ATOM   3870  HG1 THR A 894      45.180  41.250  66.800  1.00  0.00           H
ATOM   3871  CG2 THR A 894      45.070  42.980  69.440  1.00  0.00           C
ATOM   3872 HG21 THR A 894      45.600  42.500  70.290  1.00  0.00           H
ATOM   3873 HG22 THR A 894      44.250  43.620  69.850  1.00  0.00           H
ATOM   3874 HG23 THR A 894      45.800  43.660  68.960  1.00  0.00           H
ATOM   3875  C   THR A 894      43.030  41.420  70.390  1.00  0.00           C
ATOM   3876  O   THR A 894      43.480  41.450  71.510  1.00  0.00           O
ATOM   3877  N   HSD A 895      41.800  41.860  70.090  1.00  0.00           N
ATOM   3878  HN  HSD A 895      41.450  41.620  69.190  1.00  0.00           H
ATOM   3879  CA  HSD A 895      40.780  42.570  70.880  1.00  0.00           C
ATOM   3880  HA  HSD A 895      41.400  43.370  71.270  1.00  0.00           H
ATOM   3881  CB  HSD A 895      39.580  43.170  70.040  1.00  0.00           C
ATOM   3882  HB1 HSD A 895      39.080  42.350  69.480  1.00  0.00           H
ATOM   3883  HB2 HSD A 895      39.890  43.940  69.300  1.00  0.00           H
ATOM   3884  ND1 HSD A 895      38.550  44.990  71.490  1.00  0.00           N
ATOM   3885  HD1 HSD A 895      39.420  45.480  71.620  1.00  0.00           H
ATOM   3886  CG  HSD A 895      38.460  43.850  70.740  1.00  0.00           C
ATOM   3887  CE1 HSD A 895      37.270  45.300  71.910  1.00  0.00           C
ATOM   3888  HE1 HSD A 895      37.070  46.210  72.480  1.00  0.00           H
ATOM   3889  NE2 HSD A 895      36.350  44.500  71.410  1.00  0.00           N
ATOM   3890  CD2 HSD A 895      37.070  43.610  70.700  1.00  0.00           C
ATOM   3891  HD2 HSD A 895      36.620  42.870  70.050  1.00  0.00           H
ATOM   3892  C   HSD A 895      40.320  41.710  72.030  1.00  0.00           C
ATOM   3893  O   HSD A 895      39.730  40.650  71.760  1.00  0.00           O
ATOM   3894  N   PRO A 896      40.450  42.230  73.340  1.00  0.00           N
ATOM   3895  CD  PRO A 896      41.410  43.290  73.680  1.00  0.00           C
ATOM   3896  HD1 PRO A 896      41.190  44.260  73.170  1.00  0.00           H
ATOM   3897  HD2 PRO A 896      42.420  42.850  73.510  1.00  0.00           H
ATOM   3898  CA  PRO A 896      40.160  41.390  74.540  1.00  0.00           C
ATOM   3899  HA  PRO A 896      40.390  40.370  74.300  1.00  0.00           H
ATOM   3900  CB  PRO A 896      41.070  42.020  75.610  1.00  0.00           C
ATOM   3901  HB1 PRO A 896      42.010  41.450  75.620  1.00  0.00           H
ATOM   3902  HB2 PRO A 896      40.560  41.870  76.590  1.00  0.00           H
ATOM   3903  CG  PRO A 896      41.370  43.410  75.220  1.00  0.00           C
ATOM   3904  HG1 PRO A 896      40.460  44.030  75.440  1.00  0.00           H
ATOM   3905  HG2 PRO A 896      42.250  43.890  75.680  1.00  0.00           H
ATOM   3906  C   PRO A 896      38.720  41.330  74.960  1.00  0.00           C
ATOM   3907  O   PRO A 896      38.360  40.500  75.780  1.00  0.00           O
ATOM   3908  N   GLU A 897      37.820  42.150  74.330  1.00  0.00           N
ATOM   3909  HN  GLU A 897      38.190  42.920  73.830  1.00  0.00           H
ATOM   3910  CA  GLU A 897      36.540  42.480  74.990  1.00  0.00           C
ATOM   3911  HA  GLU A 897      36.580  42.230  76.040  1.00  0.00           H
ATOM   3912  CB  GLU A 897      36.320  43.990  75.000  1.00  0.00           C
ATOM   3913  HB1 GLU A 897      35.420  44.070  75.660  1.00  0.00           H
ATOM   3914  HB2 GLU A 897      36.020  44.440  74.030  1.00  0.00           H
ATOM   3915  CG  GLU A 897      37.430  44.860  75.690  1.00  0.00           C
ATOM   3916  HG1 GLU A 897      38.390  44.670  75.150  1.00  0.00           H
ATOM   3917  HG2 GLU A 897      37.570  44.490  76.740  1.00  0.00           H
ATOM   3918  CD  GLU A 897      37.150  46.360  75.700  1.00  0.00           C
ATOM   3919  OE1 GLU A 897      36.980  46.980  74.570  1.00  0.00           O
ATOM   3920  OE2 GLU A 897      37.230  46.960  76.810  1.00  0.00           O
ATOM   3921  C   GLU A 897      35.390  41.710  74.380  1.00  0.00           C
ATOM   3922  O   GLU A 897      34.240  41.790  74.840  1.00  0.00           O
ATOM   3923  N   ARG A 898      35.700  40.810  73.480  1.00  0.00           N
ATOM   3924  HN  ARG A 898      36.630  40.530  73.230  1.00  0.00           H
ATOM   3925  CA  ARG A 898      34.770  39.850  72.900  1.00  0.00           C
ATOM   3926  HA  ARG A 898      34.280  39.310  73.690  1.00  0.00           H
ATOM   3927  CB  ARG A 898      33.670  40.460  71.980  1.00  0.00           C
ATOM   3928  HB1 ARG A 898      33.010  40.980  72.700  1.00  0.00           H
ATOM   3929  HB2 ARG A 898      33.070  39.650  71.510  1.00  0.00           H
ATOM   3930  CG  ARG A 898      34.220  41.470  70.920  1.00  0.00           C
ATOM   3931  HG1 ARG A 898      35.030  40.960  70.360  1.00  0.00           H
ATOM   3932  HG2 ARG A 898      34.660  42.410  71.330  1.00  0.00           H
ATOM   3933  CD  ARG A 898      33.270  41.880  69.760  1.00  0.00           C
ATOM   3934  HD1 ARG A 898      32.360  42.320  70.220  1.00  0.00           H
ATOM   3935  HD2 ARG A 898      33.030  41.020  69.110  1.00  0.00           H
ATOM   3936  NE  ARG A 898      34.020  42.860  68.940  1.00  0.00           N
ATOM   3937  HE  ARG A 898      33.680  43.800  68.970  1.00  0.00           H
ATOM   3938  CZ  ARG A 898      35.020  42.650  68.130  1.00  0.00           C
ATOM   3939  NH1 ARG A 898      35.520  41.470  67.930  1.00  0.00           N
ATOM   3940 HH11 ARG A 898      36.250  41.370  67.240  1.00  0.00           H
ATOM   3941 HH12 ARG A 898      35.270  40.680  68.480  1.00  0.00           H
ATOM   3942  NH2 ARG A 898      35.610  43.590  67.420  1.00  0.00           N
ATOM   3943 HH21 ARG A 898      36.570  43.500  67.150  1.00  0.00           H
ATOM   3944 HH22 ARG A 898      35.320  44.510  67.620  1.00  0.00           H
ATOM   3945  C   ARG A 898      35.590  38.930  72.060  1.00  0.00           C
ATOM   3946  O   ARG A 898      36.810  39.090  71.850  1.00  0.00           O
ATOM   3947  N   GLY A 899      35.000  37.850  71.610  1.00  0.00           N
ATOM   3948  HN  GLY A 899      34.100  37.660  72.000  1.00  0.00           H
ATOM   3949  CA  GLY A 899      35.640  37.070  70.540  1.00  0.00           C
ATOM   3950  HA1 GLY A 899      35.090  36.160  70.370  1.00  0.00           H
ATOM   3951  HA2 GLY A 899      36.690  37.010  70.760  1.00  0.00           H
ATOM   3952  C   GLY A 899      35.590  37.700  69.120  1.00  0.00           C
ATOM   3953  O   GLY A 899      35.440  38.910  68.980  1.00  0.00           O
ATOM   3954  N   TRP A 900      35.610  36.910  68.060  1.00  0.00           N
ATOM   3955  HN  TRP A 900      35.750  35.920  68.150  1.00  0.00           H
ATOM   3956  CA  TRP A 900      35.420  37.410  66.730  1.00  0.00           C
ATOM   3957  HA  TRP A 900      36.230  38.080  66.470  1.00  0.00           H
ATOM   3958  CB  TRP A 900      35.600  36.290  65.670  1.00  0.00           C
ATOM   3959  HB1 TRP A 900      35.460  36.710  64.650  1.00  0.00           H
ATOM   3960  HB2 TRP A 900      34.720  35.620  65.760  1.00  0.00           H
ATOM   3961  CG  TRP A 900      36.810  35.460  65.580  1.00  0.00           C
ATOM   3962  CD1 TRP A 900      36.880  34.120  65.780  1.00  0.00           C
ATOM   3963  HD1 TRP A 900      36.170  33.520  66.320  1.00  0.00           H
ATOM   3964  NE1 TRP A 900      38.120  33.690  65.400  1.00  0.00           N
ATOM   3965  HE1 TRP A 900      38.500  32.820  65.580  1.00  0.00           H
ATOM   3966  CE2 TRP A 900      38.860  34.720  64.820  1.00  0.00           C
ATOM   3967  CD2 TRP A 900      38.060  35.890  64.930  1.00  0.00           C
ATOM   3968  CE3 TRP A 900      38.540  37.030  64.400  1.00  0.00           C
ATOM   3969  HE3 TRP A 900      37.900  37.890  64.250  1.00  0.00           H
ATOM   3970  CZ3 TRP A 900      39.910  37.060  64.080  1.00  0.00           C
ATOM   3971  HZ3 TRP A 900      40.340  38.020  63.780  1.00  0.00           H
ATOM   3972  CZ2 TRP A 900      40.240  34.740  64.430  1.00  0.00           C
ATOM   3973  HZ2 TRP A 900      40.790  33.820  64.600  1.00  0.00           H
ATOM   3974  CH2 TRP A 900      40.800  35.970  64.060  1.00  0.00           C
ATOM   3975  HH2 TRP A 900      41.860  36.060  63.870  1.00  0.00           H
ATOM   3976  C   TRP A 900      34.120  38.140  66.540  1.00  0.00           C
ATOM   3977  O   TRP A 900      34.000  39.180  65.940  1.00  0.00           O
ATOM   3978  N   ILE A 901      32.980  37.530  66.990  1.00  0.00           N
ATOM   3979  HN  ILE A 901      33.080  36.750  67.590  1.00  0.00           H
ATOM   3980  CA  ILE A 901      31.620  38.060  66.750  1.00  0.00           C
ATOM   3981  HA  ILE A 901      31.680  38.510  65.770  1.00  0.00           H
ATOM   3982  CB  ILE A 901      30.550  36.940  66.740  1.00  0.00           C
ATOM   3983  HB  ILE A 901      30.520  36.440  67.730  1.00  0.00           H
ATOM   3984  CG2 ILE A 901      29.140  37.430  66.380  1.00  0.00           C
ATOM   3985 HG21 ILE A 901      28.670  38.140  67.080  1.00  0.00           H
ATOM   3986 HG22 ILE A 901      28.540  36.500  66.260  1.00  0.00           H
ATOM   3987 HG23 ILE A 901      29.150  37.990  65.430  1.00  0.00           H
ATOM   3988  CG1 ILE A 901      30.990  35.830  65.700  1.00  0.00           C
ATOM   3989 HG11 ILE A 901      30.190  35.070  65.800  1.00  0.00           H
ATOM   3990 HG12 ILE A 901      31.940  35.340  66.000  1.00  0.00           H
ATOM   3991  CD  ILE A 901      31.040  36.330  64.250  1.00  0.00           C
ATOM   3992  HD1 ILE A 901      31.690  37.230  64.170  1.00  0.00           H
ATOM   3993  HD2 ILE A 901      30.100  36.750  63.850  1.00  0.00           H
ATOM   3994  HD3 ILE A 901      31.480  35.510  63.640  1.00  0.00           H
ATOM   3995  C   ILE A 901      31.230  39.190  67.630  1.00  0.00           C
ATOM   3996  O   ILE A 901      31.060  39.050  68.840  1.00  0.00           O
ATOM   3997  N   ILE A 902      30.960  40.320  67.050  1.00  0.00           N
ATOM   3998  HN  ILE A 902      31.070  40.460  66.060  1.00  0.00           H
ATOM   3999  CA  ILE A 902      30.330  41.470  67.660  1.00  0.00           C
ATOM   4000  HA  ILE A 902      30.640  41.550  68.690  1.00  0.00           H
ATOM   4001  CB  ILE A 902      30.720  42.780  66.820  1.00  0.00           C
ATOM   4002  HB  ILE A 902      31.820  42.660  66.770  1.00  0.00           H
ATOM   4003  CG2 ILE A 902      30.080  42.770  65.440  1.00  0.00           C
ATOM   4004 HG21 ILE A 902      29.890  41.730  65.090  1.00  0.00           H
ATOM   4005 HG22 ILE A 902      30.580  43.340  64.630  1.00  0.00           H
ATOM   4006 HG23 ILE A 902      29.090  43.250  65.520  1.00  0.00           H
ATOM   4007  CG1 ILE A 902      30.360  44.040  67.650  1.00  0.00           C
ATOM   4008 HG11 ILE A 902      30.670  43.950  68.710  1.00  0.00           H
ATOM   4009 HG12 ILE A 902      29.280  44.270  67.750  1.00  0.00           H
ATOM   4010  CD  ILE A 902      31.080  45.200  67.120  1.00  0.00           C
ATOM   4011  HD1 ILE A 902      32.170  45.110  67.300  1.00  0.00           H
ATOM   4012  HD2 ILE A 902      30.790  46.100  67.710  1.00  0.00           H
ATOM   4013  HD3 ILE A 902      30.860  45.370  66.040  1.00  0.00           H
ATOM   4014  C   ILE A 902      28.860  41.280  67.840  1.00  0.00           C
ATOM   4015  O   ILE A 902      28.150  40.670  67.050  1.00  0.00           O
ATOM   4016  N   SER A 903      28.260  41.800  68.950  1.00  0.00           N
ATOM   4017  HN  SER A 903      28.940  41.990  69.650  1.00  0.00           H
ATOM   4018  CA  SER A 903      26.850  41.900  69.240  1.00  0.00           C
ATOM   4019  HA  SER A 903      26.470  40.890  69.210  1.00  0.00           H
ATOM   4020  CB  SER A 903      26.620  42.550  70.620  1.00  0.00           C
ATOM   4021  HB1 SER A 903      25.540  42.750  70.840  1.00  0.00           H
ATOM   4022  HB2 SER A 903      27.100  43.550  70.650  1.00  0.00           H
ATOM   4023  OG  SER A 903      27.160  41.810  71.670  1.00  0.00           O
ATOM   4024  HG1 SER A 903      26.460  41.160  71.780  1.00  0.00           H
ATOM   4025  C   SER A 903      26.090  42.710  68.250  1.00  0.00           C
ATOM   4026  O   SER A 903      26.520  43.850  67.950  1.00  0.00           O
ATOM   4027  N   PRO A 904      24.970  42.330  67.650  1.00  0.00           N
ATOM   4028  CD  PRO A 904      24.450  40.950  67.660  1.00  0.00           C
ATOM   4029  HD1 PRO A 904      24.030  40.700  68.650  1.00  0.00           H
ATOM   4030  HD2 PRO A 904      25.240  40.220  67.380  1.00  0.00           H
ATOM   4031  CA  PRO A 904      24.140  43.120  66.790  1.00  0.00           C
ATOM   4032  HA  PRO A 904      24.760  43.220  65.910  1.00  0.00           H
ATOM   4033  CB  PRO A 904      22.880  42.240  66.570  1.00  0.00           C
ATOM   4034  HB1 PRO A 904      22.420  42.590  65.630  1.00  0.00           H
ATOM   4035  HB2 PRO A 904      22.150  42.260  67.410  1.00  0.00           H
ATOM   4036  CG  PRO A 904      23.370  40.810  66.600  1.00  0.00           C
ATOM   4037  HG1 PRO A 904      22.530  40.100  66.780  1.00  0.00           H
ATOM   4038  HG2 PRO A 904      23.900  40.500  65.660  1.00  0.00           H
ATOM   4039  C   PRO A 904      23.840  44.510  67.390  1.00  0.00           C
ATOM   4040  O   PRO A 904      23.610  44.620  68.590  1.00  0.00           O
ATOM   4041  N   LEU A 905      23.920  45.570  66.610  1.00  0.00           N
ATOM   4042  HN  LEU A 905      24.230  45.380  65.690  1.00  0.00           H
ATOM   4043  CA  LEU A 905      23.860  46.950  67.070  1.00  0.00           C
ATOM   4044  HA  LEU A 905      23.770  47.570  66.190  1.00  0.00           H
ATOM   4045  CB  LEU A 905      22.700  47.390  67.960  1.00  0.00           C
ATOM   4046  HB1 LEU A 905      22.700  48.490  68.140  1.00  0.00           H
ATOM   4047  HB2 LEU A 905      22.910  46.860  68.910  1.00  0.00           H
ATOM   4048  CG  LEU A 905      21.320  47.050  67.400  1.00  0.00           C
ATOM   4049  HG  LEU A 905      21.410  45.960  67.180  1.00  0.00           H
ATOM   4050  CD1 LEU A 905      20.300  47.230  68.470  1.00  0.00           C
ATOM   4051 HD11 LEU A 905      20.560  46.760  69.440  1.00  0.00           H
ATOM   4052 HD12 LEU A 905      19.340  46.780  68.120  1.00  0.00           H
ATOM   4053 HD13 LEU A 905      20.120  48.320  68.630  1.00  0.00           H
ATOM   4054  CD2 LEU A 905      20.940  47.730  66.020  1.00  0.00           C
ATOM   4055 HD21 LEU A 905      21.740  47.510  65.280  1.00  0.00           H
ATOM   4056 HD22 LEU A 905      20.920  48.830  66.180  1.00  0.00           H
ATOM   4057 HD23 LEU A 905      19.930  47.460  65.670  1.00  0.00           H
ATOM   4058  C   LEU A 905      25.110  47.600  67.680  1.00  0.00           C
ATOM   4059  O   LEU A 905      25.140  48.820  67.820  1.00  0.00           O
ATOM   4060  N   GLY A 906      26.140  46.820  67.810  1.00  0.00           N
ATOM   4061  HN  GLY A 906      26.000  45.840  67.740  1.00  0.00           H
ATOM   4062  CA  GLY A 906      27.500  47.200  68.290  1.00  0.00           C
ATOM   4063  HA1 GLY A 906      27.870  47.720  67.410  1.00  0.00           H
ATOM   4064  HA2 GLY A 906      28.120  46.380  68.590  1.00  0.00           H
ATOM   4065  C   GLY A 906      27.460  48.180  69.450  1.00  0.00           C
ATOM   4066  O   GLY A 906      26.550  48.080  70.260  1.00  0.00           O
ATOM   4067  N   ASP A 907      28.400  49.160  69.490  1.00  0.00           N
ATOM   4068  HN  ASP A 907      29.070  49.190  68.750  1.00  0.00           H
ATOM   4069  CA  ASP A 907      28.490  50.190  70.540  1.00  0.00           C
ATOM   4070  HA  ASP A 907      28.060  49.870  71.490  1.00  0.00           H
ATOM   4071  CB  ASP A 907      29.990  50.440  70.830  1.00  0.00           C
ATOM   4072  HB1 ASP A 907      30.140  51.280  71.540  1.00  0.00           H
ATOM   4073  HB2 ASP A 907      30.500  50.700  69.870  1.00  0.00           H
ATOM   4074  CG  ASP A 907      30.770  49.230  71.350  1.00  0.00           C
ATOM   4075  OD1 ASP A 907      30.070  48.280  71.950  1.00  0.00           O
ATOM   4076  OD2 ASP A 907      32.020  49.090  71.150  1.00  0.00           O
ATOM   4077  C   ASP A 907      27.830  51.500  70.160  1.00  0.00           C
ATOM   4078  O   ASP A 907      28.110  52.500  70.870  1.00  0.00           O
ATOM   4079  N   ASN A 908      27.000  51.510  69.080  1.00  0.00           N
ATOM   4080  HN  ASN A 908      26.590  50.660  68.760  1.00  0.00           H
ATOM   4081  CA  ASN A 908      26.500  52.730  68.590  1.00  0.00           C
ATOM   4082  HA  ASN A 908      26.890  53.590  69.120  1.00  0.00           H
ATOM   4083  CB  ASN A 908      26.930  52.930  67.060  1.00  0.00           C
ATOM   4084  HB1 ASN A 908      26.440  53.870  66.710  1.00  0.00           H
ATOM   4085  HB2 ASN A 908      26.470  52.060  66.540  1.00  0.00           H
ATOM   4086  CG  ASN A 908      28.380  52.990  66.730  1.00  0.00           C
ATOM   4087  OD1 ASN A 908      28.850  52.210  65.920  1.00  0.00           O
ATOM   4088  ND2 ASN A 908      29.060  53.960  67.400  1.00  0.00           N
ATOM   4089 HD21 ASN A 908      30.010  54.200  67.220  1.00  0.00           H
ATOM   4090 HD22 ASN A 908      28.510  54.650  67.880  1.00  0.00           H
ATOM   4091  C   ASN A 908      25.010  52.770  68.630  1.00  0.00           C
ATOM   4092  O   ASN A 908      24.420  51.790  68.200  1.00  0.00           O
ATOM   4093  N   PRO A 909      24.330  53.810  69.110  1.00  0.00           N
ATOM   4094  CD  PRO A 909      24.900  54.830  69.930  1.00  0.00           C
ATOM   4095  HD1 PRO A 909      25.490  55.510  69.280  1.00  0.00           H
ATOM   4096  HD2 PRO A 909      25.570  54.530  70.760  1.00  0.00           H
ATOM   4097  CA  PRO A 909      22.870  54.110  68.930  1.00  0.00           C
ATOM   4098  HA  PRO A 909      22.300  53.340  69.440  1.00  0.00           H
ATOM   4099  CB  PRO A 909      22.620  55.460  69.490  1.00  0.00           C
ATOM   4100  HB1 PRO A 909      21.570  55.620  69.780  1.00  0.00           H
ATOM   4101  HB2 PRO A 909      23.100  56.210  68.820  1.00  0.00           H
ATOM   4102  CG  PRO A 909      23.670  55.530  70.600  1.00  0.00           C
ATOM   4103  HG1 PRO A 909      23.970  56.570  70.850  1.00  0.00           H
ATOM   4104  HG2 PRO A 909      23.270  54.990  71.490  1.00  0.00           H
ATOM   4105  C   PRO A 909      22.390  54.100  67.560  1.00  0.00           C
ATOM   4106  O   PRO A 909      23.120  54.300  66.630  1.00  0.00           O
ATOM   4107  N   TRP A 910      21.070  53.810  67.320  1.00  0.00           N
ATOM   4108  HN  TRP A 910      20.470  53.580  68.100  1.00  0.00           H
ATOM   4109  CA  TRP A 910      20.530  53.700  65.920  1.00  0.00           C
ATOM   4110  HA  TRP A 910      21.110  52.950  65.390  1.00  0.00           H
ATOM   4111  CB  TRP A 910      19.130  53.160  66.030  1.00  0.00           C
ATOM   4112  HB1 TRP A 910      18.430  53.820  66.580  1.00  0.00           H
ATOM   4113  HB2 TRP A 910      19.220  52.250  66.650  1.00  0.00           H
ATOM   4114  CG  TRP A 910      18.400  52.720  64.760  1.00  0.00           C
ATOM   4115  CD1 TRP A 910      18.770  51.650  63.960  1.00  0.00           C
ATOM   4116  HD1 TRP A 910      19.540  50.920  64.210  1.00  0.00           H
ATOM   4117  NE1 TRP A 910      17.900  51.610  62.920  1.00  0.00           N
ATOM   4118  HE1 TRP A 910      18.070  51.190  62.050  1.00  0.00           H
ATOM   4119  CE2 TRP A 910      16.970  52.620  62.990  1.00  0.00           C
ATOM   4120  CD2 TRP A 910      17.250  53.300  64.130  1.00  0.00           C
ATOM   4121  CE3 TRP A 910      16.450  54.440  64.520  1.00  0.00           C
ATOM   4122  HE3 TRP A 910      16.650  55.020  65.410  1.00  0.00           H
ATOM   4123  CZ3 TRP A 910      15.460  54.790  63.620  1.00  0.00           C
ATOM   4124  HZ3 TRP A 910      14.760  55.550  63.930  1.00  0.00           H
ATOM   4125  CZ2 TRP A 910      15.850  52.890  62.200  1.00  0.00           C
ATOM   4126  HZ2 TRP A 910      15.630  52.230  61.370  1.00  0.00           H
ATOM   4127  CH2 TRP A 910      15.130  53.990  62.530  1.00  0.00           C
ATOM   4128  HH2 TRP A 910      14.240  54.330  62.000  1.00  0.00           H
ATOM   4129  C   TRP A 910      20.660  55.050  65.160  1.00  0.00           C
ATOM   4130  O   TRP A 910      21.150  55.040  63.990  1.00  0.00           O
ATOM   4131  N   TRP A 911      20.490  56.160  65.850  1.00  0.00           N
ATOM   4132  HN  TRP A 911      19.890  56.100  66.640  1.00  0.00           H
ATOM   4133  CA  TRP A 911      20.840  57.430  65.210  1.00  0.00           C
ATOM   4134  HA  TRP A 911      20.260  57.530  64.300  1.00  0.00           H
ATOM   4135  CB  TRP A 911      20.420  58.550  66.190  1.00  0.00           C
ATOM   4136  HB1 TRP A 911      20.840  58.150  67.150  1.00  0.00           H
ATOM   4137  HB2 TRP A 911      19.370  58.620  66.530  1.00  0.00           H
ATOM   4138  CG  TRP A 911      20.950  59.970  65.920  1.00  0.00           C
ATOM   4139  CD1 TRP A 911      20.950  60.860  66.910  1.00  0.00           C
ATOM   4140  HD1 TRP A 911      20.920  60.550  67.950  1.00  0.00           H
ATOM   4141  NE1 TRP A 911      21.150  62.160  66.370  1.00  0.00           N
ATOM   4142  HE1 TRP A 911      21.480  62.940  66.860  1.00  0.00           H
ATOM   4143  CE2 TRP A 911      21.050  62.090  64.960  1.00  0.00           C
ATOM   4144  CD2 TRP A 911      20.980  60.700  64.650  1.00  0.00           C
ATOM   4145  CE3 TRP A 911      20.730  60.380  63.300  1.00  0.00           C
ATOM   4146  HE3 TRP A 911      20.700  59.350  62.980  1.00  0.00           H
ATOM   4147  CZ3 TRP A 911      20.640  61.420  62.320  1.00  0.00           C
ATOM   4148  HZ3 TRP A 911      20.650  61.090  61.290  1.00  0.00           H
ATOM   4149  CZ2 TRP A 911      20.910  63.080  64.020  1.00  0.00           C
ATOM   4150  HZ2 TRP A 911      21.040  64.130  64.280  1.00  0.00           H
ATOM   4151  CH2 TRP A 911      20.600  62.700  62.690  1.00  0.00           C
ATOM   4152  HH2 TRP A 911      20.530  63.420  61.880  1.00  0.00           H
ATOM   4153  C   TRP A 911      22.310  57.520  64.700  1.00  0.00           C
ATOM   4154  O   TRP A 911      22.620  57.780  63.540  1.00  0.00           O
ATOM   4155  N   THR A 912      23.250  57.140  65.600  1.00  0.00           N
ATOM   4156  HN  THR A 912      22.960  57.010  66.550  1.00  0.00           H
ATOM   4157  CA  THR A 912      24.700  57.030  65.290  1.00  0.00           C
ATOM   4158  HA  THR A 912      24.940  58.000  64.890  1.00  0.00           H
ATOM   4159  CB  THR A 912      25.690  56.850  66.430  1.00  0.00           C
ATOM   4160  HB  THR A 912      25.790  55.800  66.750  1.00  0.00           H
ATOM   4161  OG1 THR A 912      25.090  57.540  67.520  1.00  0.00           O
ATOM   4162  HG1 THR A 912      25.810  57.900  68.070  1.00  0.00           H
ATOM   4163  CG2 THR A 912      27.020  57.600  66.000  1.00  0.00           C
ATOM   4164 HG21 THR A 912      27.360  57.260  65.010  1.00  0.00           H
ATOM   4165 HG22 THR A 912      27.800  57.350  66.760  1.00  0.00           H
ATOM   4166 HG23 THR A 912      26.930  58.700  65.880  1.00  0.00           H
ATOM   4167  C   THR A 912      25.050  56.010  64.150  1.00  0.00           C
ATOM   4168  O   THR A 912      25.810  56.460  63.290  1.00  0.00           O
ATOM   4169  N   LEU A 913      24.430  54.860  64.050  1.00  0.00           N
ATOM   4170  HN  LEU A 913      23.780  54.600  64.750  1.00  0.00           H
ATOM   4171  CA  LEU A 913      24.500  53.900  62.950  1.00  0.00           C
ATOM   4172  HA  LEU A 913      25.550  53.730  62.850  1.00  0.00           H
ATOM   4173  CB  LEU A 913      23.590  52.530  63.240  1.00  0.00           C
ATOM   4174  HB1 LEU A 913      23.390  51.900  62.350  1.00  0.00           H
ATOM   4175  HB2 LEU A 913      22.630  52.930  63.610  1.00  0.00           H
ATOM   4176  CG  LEU A 913      24.110  51.660  64.300  1.00  0.00           C
ATOM   4177  HG  LEU A 913      24.120  52.220  65.260  1.00  0.00           H
ATOM   4178  CD1 LEU A 913      23.120  50.520  64.530  1.00  0.00           C
ATOM   4179 HD11 LEU A 913      22.140  51.030  64.490  1.00  0.00           H
ATOM   4180 HD12 LEU A 913      23.240  50.010  65.520  1.00  0.00           H
ATOM   4181 HD13 LEU A 913      23.140  49.750  63.730  1.00  0.00           H
ATOM   4182  CD2 LEU A 913      25.550  51.120  64.070  1.00  0.00           C
ATOM   4183 HD21 LEU A 913      25.960  50.790  65.060  1.00  0.00           H
ATOM   4184 HD22 LEU A 913      26.270  51.840  63.660  1.00  0.00           H
ATOM   4185 HD23 LEU A 913      25.480  50.280  63.340  1.00  0.00           H
ATOM   4186  C   LEU A 913      24.050  54.450  61.610  1.00  0.00           C
ATOM   4187  O   LEU A 913      24.700  54.180  60.580  1.00  0.00           O
ATOM   4188  N   LEU A 914      22.910  55.200  61.660  1.00  0.00           N
ATOM   4189  HN  LEU A 914      22.490  55.460  62.520  1.00  0.00           H
ATOM   4190  CA  LEU A 914      22.450  55.940  60.500  1.00  0.00           C
ATOM   4191  HA  LEU A 914      22.390  55.250  59.680  1.00  0.00           H
ATOM   4192  CB  LEU A 914      21.010  56.470  60.690  1.00  0.00           C
ATOM   4193  HB1 LEU A 914      20.750  57.160  59.870  1.00  0.00           H
ATOM   4194  HB2 LEU A 914      21.060  56.990  61.680  1.00  0.00           H
ATOM   4195  CG  LEU A 914      19.840  55.450  60.840  1.00  0.00           C
ATOM   4196  HG  LEU A 914      20.190  54.530  61.360  1.00  0.00           H
ATOM   4197  CD1 LEU A 914      18.670  55.930  61.770  1.00  0.00           C
ATOM   4198 HD11 LEU A 914      19.090  56.160  62.770  1.00  0.00           H
ATOM   4199 HD12 LEU A 914      17.970  55.090  61.920  1.00  0.00           H
ATOM   4200 HD13 LEU A 914      18.140  56.790  61.310  1.00  0.00           H
ATOM   4201  CD2 LEU A 914      19.300  55.070  59.440  1.00  0.00           C
ATOM   4202 HD21 LEU A 914      18.360  54.520  59.640  1.00  0.00           H
ATOM   4203 HD22 LEU A 914      19.960  54.450  58.790  1.00  0.00           H
ATOM   4204 HD23 LEU A 914      19.070  56.010  58.890  1.00  0.00           H
ATOM   4205  C   LEU A 914      23.420  56.990  59.940  1.00  0.00           C
ATOM   4206  O   LEU A 914      23.590  57.080  58.740  1.00  0.00           O
ATOM   4207  N   ILE A 915      24.080  57.730  60.760  1.00  0.00           N
ATOM   4208  HN  ILE A 915      23.780  57.650  61.710  1.00  0.00           H
ATOM   4209  CA  ILE A 915      25.180  58.650  60.390  1.00  0.00           C
ATOM   4210  HA  ILE A 915      24.800  59.210  59.550  1.00  0.00           H
ATOM   4211  CB  ILE A 915      25.620  59.540  61.620  1.00  0.00           C
ATOM   4212  HB  ILE A 915      25.960  58.860  62.420  1.00  0.00           H
ATOM   4213  CG2 ILE A 915      26.640  60.550  61.130  1.00  0.00           C
ATOM   4214 HG21 ILE A 915      27.530  60.080  60.660  1.00  0.00           H
ATOM   4215 HG22 ILE A 915      26.960  61.220  61.950  1.00  0.00           H
ATOM   4216 HG23 ILE A 915      26.190  61.260  60.400  1.00  0.00           H
ATOM   4217  CG1 ILE A 915      24.390  60.310  62.110  1.00  0.00           C
ATOM   4218 HG11 ILE A 915      23.460  59.730  61.970  1.00  0.00           H
ATOM   4219 HG12 ILE A 915      24.250  61.250  61.510  1.00  0.00           H
ATOM   4220  CD  ILE A 915      24.500  60.690  63.580  1.00  0.00           C
ATOM   4221  HD1 ILE A 915      25.400  61.300  63.760  1.00  0.00           H
ATOM   4222  HD2 ILE A 915      24.550  59.820  64.270  1.00  0.00           H
ATOM   4223  HD3 ILE A 915      23.630  61.270  63.970  1.00  0.00           H
ATOM   4224  C   ILE A 915      26.480  58.020  59.790  1.00  0.00           C
ATOM   4225  O   ILE A 915      27.100  58.540  58.840  1.00  0.00           O
ATOM   4226  N   ALA A 916      26.890  56.920  60.300  1.00  0.00           N
ATOM   4227  HN  ALA A 916      26.450  56.600  61.140  1.00  0.00           H
ATOM   4228  CA  ALA A 916      28.000  56.020  59.790  1.00  0.00           C
ATOM   4229  HA  ALA A 916      28.950  56.540  59.830  1.00  0.00           H
ATOM   4230  CB  ALA A 916      28.090  54.620  60.590  1.00  0.00           C
ATOM   4231  HB1 ALA A 916      27.150  54.050  60.450  1.00  0.00           H
ATOM   4232  HB2 ALA A 916      28.390  54.650  61.660  1.00  0.00           H
ATOM   4233  HB3 ALA A 916      28.920  53.950  60.290  1.00  0.00           H
ATOM   4234  C   ALA A 916      27.810  55.610  58.340  1.00  0.00           C
ATOM   4235  O   ALA A 916      28.790  55.340  57.630  1.00  0.00           O
ATOM   4236  N   ALA A 917      26.660  55.540  57.770  1.00  0.00           N
ATOM   4237  HN  ALA A 917      25.850  55.510  58.350  1.00  0.00           H
ATOM   4238  CA  ALA A 917      26.260  55.400  56.390  1.00  0.00           C
ATOM   4239  HA  ALA A 917      26.740  54.600  55.840  1.00  0.00           H
ATOM   4240  CB  ALA A 917      24.670  55.330  56.350  1.00  0.00           C
ATOM   4241  HB1 ALA A 917      24.340  54.700  57.220  1.00  0.00           H
ATOM   4242  HB2 ALA A 917      24.300  54.940  55.380  1.00  0.00           H
ATOM   4243  HB3 ALA A 917      24.290  56.360  56.520  1.00  0.00           H
ATOM   4244  C   ALA A 917      26.810  56.480  55.530  1.00  0.00           C
ATOM   4245  O   ALA A 917      27.150  56.300  54.320  1.00  0.00           O
ATOM   4246  N   ILE A 918      26.960  57.750  55.920  1.00  0.00           N
ATOM   4247  HN  ILE A 918      26.830  58.010  56.870  1.00  0.00           H
ATOM   4248  CA  ILE A 918      27.420  58.890  55.160  1.00  0.00           C
ATOM   4249  HA  ILE A 918      26.740  58.940  54.320  1.00  0.00           H
ATOM   4250  CB  ILE A 918      27.240  60.220  55.900  1.00  0.00           C
ATOM   4251  HB  ILE A 918      27.910  60.270  56.770  1.00  0.00           H
ATOM   4252  CG2 ILE A 918      27.570  61.410  55.040  1.00  0.00           C
ATOM   4253 HG21 ILE A 918      26.770  61.670  54.320  1.00  0.00           H
ATOM   4254 HG22 ILE A 918      28.500  61.250  54.450  1.00  0.00           H
ATOM   4255 HG23 ILE A 918      27.780  62.370  55.580  1.00  0.00           H
ATOM   4256  CG1 ILE A 918      25.770  60.350  56.400  1.00  0.00           C
ATOM   4257 HG11 ILE A 918      25.320  59.430  56.840  1.00  0.00           H
ATOM   4258 HG12 ILE A 918      25.280  60.580  55.450  1.00  0.00           H
ATOM   4259  CD  ILE A 918      25.600  61.370  57.540  1.00  0.00           C
ATOM   4260  HD1 ILE A 918      25.620  62.410  57.150  1.00  0.00           H
ATOM   4261  HD2 ILE A 918      26.430  61.350  58.270  1.00  0.00           H
ATOM   4262  HD3 ILE A 918      24.620  61.200  58.050  1.00  0.00           H
ATOM   4263  C   ILE A 918      28.870  58.800  54.690  1.00  0.00           C
ATOM   4264  O   ILE A 918      29.050  58.990  53.450  1.00  0.00           O
ATOM   4265  N   PRO A 919      29.950  58.360  55.400  1.00  0.00           N
ATOM   4266  CD  PRO A 919      30.050  58.330  56.820  1.00  0.00           C
ATOM   4267  HD1 PRO A 919      29.210  57.770  57.300  1.00  0.00           H
ATOM   4268  HD2 PRO A 919      29.930  59.350  57.260  1.00  0.00           H
ATOM   4269  CA  PRO A 919      31.250  58.050  54.840  1.00  0.00           C
ATOM   4270  HA  PRO A 919      31.590  58.790  54.130  1.00  0.00           H
ATOM   4271  CB  PRO A 919      32.260  58.100  56.020  1.00  0.00           C
ATOM   4272  HB1 PRO A 919      32.530  59.170  56.060  1.00  0.00           H
ATOM   4273  HB2 PRO A 919      33.190  57.510  55.780  1.00  0.00           H
ATOM   4274  CG  PRO A 919      31.440  57.720  57.200  1.00  0.00           C
ATOM   4275  HG1 PRO A 919      31.490  56.650  57.470  1.00  0.00           H
ATOM   4276  HG2 PRO A 919      31.720  58.320  58.090  1.00  0.00           H
ATOM   4277  C   PRO A 919      31.230  56.740  54.000  1.00  0.00           C
ATOM   4278  O   PRO A 919      32.180  56.550  53.260  1.00  0.00           O
ATOM   4279  N   ALA A 920      30.240  55.820  54.190  1.00  0.00           N
ATOM   4280  HN  ALA A 920      29.480  56.010  54.810  1.00  0.00           H
ATOM   4281  CA  ALA A 920      30.330  54.590  53.520  1.00  0.00           C
ATOM   4282  HA  ALA A 920      31.310  54.150  53.710  1.00  0.00           H
ATOM   4283  CB  ALA A 920      29.260  53.740  54.150  1.00  0.00           C
ATOM   4284  HB1 ALA A 920      28.250  54.190  54.150  1.00  0.00           H
ATOM   4285  HB2 ALA A 920      29.490  53.650  55.230  1.00  0.00           H
ATOM   4286  HB3 ALA A 920      29.150  52.730  53.690  1.00  0.00           H
ATOM   4287  C   ALA A 920      30.270  54.640  51.990  1.00  0.00           C
ATOM   4288  O   ALA A 920      30.980  53.900  51.340  1.00  0.00           O
ATOM   4289  N   LEU A 921      29.470  55.620  51.520  1.00  0.00           N
ATOM   4290  HN  LEU A 921      28.990  56.250  52.120  1.00  0.00           H
ATOM   4291  CA  LEU A 921      29.430  56.000  50.090  1.00  0.00           C
ATOM   4292  HA  LEU A 921      29.010  55.280  49.410  1.00  0.00           H
ATOM   4293  CB  LEU A 921      28.610  57.320  49.860  1.00  0.00           C
ATOM   4294  HB1 LEU A 921      28.480  57.470  48.760  1.00  0.00           H
ATOM   4295  HB2 LEU A 921      29.080  58.130  50.450  1.00  0.00           H
ATOM   4296  CG  LEU A 921      27.150  57.240  50.440  1.00  0.00           C
ATOM   4297  HG  LEU A 921      27.120  56.830  51.480  1.00  0.00           H
ATOM   4298  CD1 LEU A 921      26.550  58.620  50.490  1.00  0.00           C
ATOM   4299 HD11 LEU A 921      25.540  58.530  50.960  1.00  0.00           H
ATOM   4300 HD12 LEU A 921      26.450  59.070  49.490  1.00  0.00           H
ATOM   4301 HD13 LEU A 921      27.150  59.220  51.200  1.00  0.00           H
ATOM   4302  CD2 LEU A 921      26.220  56.510  49.560  1.00  0.00           C
ATOM   4303 HD21 LEU A 921      25.320  56.140  50.100  1.00  0.00           H
ATOM   4304 HD22 LEU A 921      26.700  55.560  49.210  1.00  0.00           H
ATOM   4305 HD23 LEU A 921      26.030  57.070  48.620  1.00  0.00           H
ATOM   4306  C   LEU A 921      30.820  56.350  49.560  1.00  0.00           C
ATOM   4307  O   LEU A 921      31.220  55.790  48.540  1.00  0.00           O
ATOM   4308  N   LEU A 922      31.640  57.090  50.280  1.00  0.00           N
ATOM   4309  HN  LEU A 922      31.410  57.500  51.140  1.00  0.00           H
ATOM   4310  CA  LEU A 922      33.030  57.300  49.940  1.00  0.00           C
ATOM   4311  HA  LEU A 922      33.080  57.600  48.900  1.00  0.00           H
ATOM   4312  CB  LEU A 922      33.630  58.450  50.830  1.00  0.00           C
ATOM   4313  HB1 LEU A 922      34.650  58.700  50.440  1.00  0.00           H
ATOM   4314  HB2 LEU A 922      33.590  58.110  51.880  1.00  0.00           H
ATOM   4315  CG  LEU A 922      32.990  59.870  50.730  1.00  0.00           C
ATOM   4316  HG  LEU A 922      33.700  60.610  51.160  1.00  0.00           H
ATOM   4317  CD1 LEU A 922      32.860  60.330  49.290  1.00  0.00           C
ATOM   4318 HD11 LEU A 922      33.860  60.300  48.790  1.00  0.00           H
ATOM   4319 HD12 LEU A 922      32.500  61.390  49.320  1.00  0.00           H
ATOM   4320 HD13 LEU A 922      32.060  59.760  48.760  1.00  0.00           H
ATOM   4321  CD2 LEU A 922      31.620  60.020  51.470  1.00  0.00           C
ATOM   4322 HD21 LEU A 922      31.530  61.120  51.590  1.00  0.00           H
ATOM   4323 HD22 LEU A 922      31.390  59.440  52.390  1.00  0.00           H
ATOM   4324 HD23 LEU A 922      30.840  59.680  50.740  1.00  0.00           H
ATOM   4325  C   LEU A 922      33.840  56.030  49.920  1.00  0.00           C
ATOM   4326  O   LEU A 922      34.590  55.740  49.010  1.00  0.00           O
ATOM   4327  N   CYS A 923      33.660  55.180  50.960  1.00  0.00           N
ATOM   4328  HN  CYS A 923      33.010  55.440  51.670  1.00  0.00           H
ATOM   4329  CA  CYS A 923      34.390  53.900  51.080  1.00  0.00           C
ATOM   4330  HA  CYS A 923      35.450  54.070  50.960  1.00  0.00           H
ATOM   4331  CB  CYS A 923      34.090  53.270  52.470  1.00  0.00           C
ATOM   4332  HB1 CYS A 923      34.550  52.260  52.440  1.00  0.00           H
ATOM   4333  HB2 CYS A 923      33.020  53.170  52.740  1.00  0.00           H
ATOM   4334  SG  CYS A 923      35.090  54.110  53.690  1.00  0.00           S
ATOM   4335  HG1 CYS A 923      34.380  55.230  53.810  1.00  0.00           H
ATOM   4336  C   CYS A 923      34.050  52.920  50.010  1.00  0.00           C
ATOM   4337  O   CYS A 923      34.910  52.300  49.400  1.00  0.00           O
ATOM   4338  N   THR A 924      32.780  52.740  49.690  1.00  0.00           N
ATOM   4339  HN  THR A 924      32.080  53.100  50.290  1.00  0.00           H
ATOM   4340  CA  THR A 924      32.280  52.240  48.410  1.00  0.00           C
ATOM   4341  HA  THR A 924      32.510  51.180  48.410  1.00  0.00           H
ATOM   4342  CB  THR A 924      30.780  52.330  48.180  1.00  0.00           C
ATOM   4343  HB  THR A 924      30.570  53.420  48.080  1.00  0.00           H
ATOM   4344  OG1 THR A 924      29.980  52.150  49.350  1.00  0.00           O
ATOM   4345  HG1 THR A 924      30.490  52.440  50.110  1.00  0.00           H
ATOM   4346  CG2 THR A 924      30.230  51.370  47.110  1.00  0.00           C
ATOM   4347 HG21 THR A 924      30.640  50.330  47.240  1.00  0.00           H
ATOM   4348 HG22 THR A 924      30.610  51.710  46.120  1.00  0.00           H
ATOM   4349 HG23 THR A 924      29.120  51.290  47.090  1.00  0.00           H
ATOM   4350  C   THR A 924      32.940  52.700  47.130  1.00  0.00           C
ATOM   4351  O   THR A 924      33.410  51.840  46.410  1.00  0.00           O
ATOM   4352  N   ILE A 925      33.140  54.090  46.910  1.00  0.00           N
ATOM   4353  HN  ILE A 925      32.750  54.680  47.600  1.00  0.00           H
ATOM   4354  CA  ILE A 925      33.830  54.660  45.790  1.00  0.00           C
ATOM   4355  HA  ILE A 925      33.330  54.310  44.910  1.00  0.00           H
ATOM   4356  CB  ILE A 925      33.810  56.270  45.770  1.00  0.00           C
ATOM   4357  HB  ILE A 925      34.150  56.670  46.740  1.00  0.00           H
ATOM   4358  CG2 ILE A 925      34.590  56.860  44.600  1.00  0.00           C
ATOM   4359 HG21 ILE A 925      34.340  56.510  43.580  1.00  0.00           H
ATOM   4360 HG22 ILE A 925      35.670  56.730  44.810  1.00  0.00           H
ATOM   4361 HG23 ILE A 925      34.320  57.940  44.560  1.00  0.00           H
ATOM   4362  CG1 ILE A 925      32.360  56.690  45.570  1.00  0.00           C
ATOM   4363 HG11 ILE A 925      31.680  56.060  46.180  1.00  0.00           H
ATOM   4364 HG12 ILE A 925      32.000  56.620  44.510  1.00  0.00           H
ATOM   4365  CD  ILE A 925      32.030  58.140  45.950  1.00  0.00           C
ATOM   4366  HD1 ILE A 925      32.410  58.830  45.170  1.00  0.00           H
ATOM   4367  HD2 ILE A 925      32.370  58.480  46.950  1.00  0.00           H
ATOM   4368  HD3 ILE A 925      30.920  58.290  45.980  1.00  0.00           H
ATOM   4369  C   ILE A 925      35.290  54.240  45.720  1.00  0.00           C
ATOM   4370  O   ILE A 925      35.800  54.090  44.630  1.00  0.00           O
ATOM   4371  N   LEU A 926      36.040  54.180  46.840  1.00  0.00           N
ATOM   4372  HN  LEU A 926      35.650  54.300  47.740  1.00  0.00           H
ATOM   4373  CA  LEU A 926      37.440  53.750  46.810  1.00  0.00           C
ATOM   4374  HA  LEU A 926      38.020  54.390  46.160  1.00  0.00           H
ATOM   4375  CB  LEU A 926      37.870  53.720  48.290  1.00  0.00           C
ATOM   4376  HB1 LEU A 926      38.820  53.170  48.410  1.00  0.00           H
ATOM   4377  HB2 LEU A 926      37.240  53.150  48.990  1.00  0.00           H
ATOM   4378  CG  LEU A 926      38.100  55.060  48.990  1.00  0.00           C
ATOM   4379  HG  LEU A 926      37.200  55.700  49.080  1.00  0.00           H
ATOM   4380  CD1 LEU A 926      38.540  54.930  50.460  1.00  0.00           C
ATOM   4381 HD11 LEU A 926      37.890  54.240  51.040  1.00  0.00           H
ATOM   4382 HD12 LEU A 926      38.610  55.930  50.950  1.00  0.00           H
ATOM   4383 HD13 LEU A 926      39.600  54.640  50.380  1.00  0.00           H
ATOM   4384  CD2 LEU A 926      39.050  55.900  48.170  1.00  0.00           C
ATOM   4385 HD21 LEU A 926      40.050  55.470  47.950  1.00  0.00           H
ATOM   4386 HD22 LEU A 926      39.130  56.830  48.780  1.00  0.00           H
ATOM   4387 HD23 LEU A 926      38.590  56.180  47.210  1.00  0.00           H
ATOM   4388  C   LEU A 926      37.560  52.280  46.420  1.00  0.00           C
ATOM   4389  O   LEU A 926      38.490  51.880  45.750  1.00  0.00           O
ATOM   4390  N   ILE A 927      36.620  51.430  46.900  1.00  0.00           N
ATOM   4391  HN  ILE A 927      36.020  51.720  47.640  1.00  0.00           H
ATOM   4392  CA  ILE A 927      36.590  49.980  46.570  1.00  0.00           C
ATOM   4393  HA  ILE A 927      37.560  49.610  46.880  1.00  0.00           H
ATOM   4394  CB  ILE A 927      35.590  49.130  47.340  1.00  0.00           C
ATOM   4395  HB  ILE A 927      34.650  49.720  47.240  1.00  0.00           H
ATOM   4396  CG2 ILE A 927      35.300  47.760  46.680  1.00  0.00           C
ATOM   4397 HG21 ILE A 927      34.580  47.250  47.350  1.00  0.00           H
ATOM   4398 HG22 ILE A 927      36.200  47.130  46.570  1.00  0.00           H
ATOM   4399 HG23 ILE A 927      34.820  47.810  45.680  1.00  0.00           H
ATOM   4400  CG1 ILE A 927      35.950  49.070  48.870  1.00  0.00           C
ATOM   4401 HG11 ILE A 927      35.090  48.520  49.310  1.00  0.00           H
ATOM   4402 HG12 ILE A 927      36.030  50.100  49.250  1.00  0.00           H
ATOM   4403  CD  ILE A 927      37.220  48.390  49.330  1.00  0.00           C
ATOM   4404  HD1 ILE A 927      38.100  48.930  48.920  1.00  0.00           H
ATOM   4405  HD2 ILE A 927      37.240  47.310  49.090  1.00  0.00           H
ATOM   4406  HD3 ILE A 927      37.290  48.460  50.440  1.00  0.00           H
ATOM   4407  C   ILE A 927      36.340  49.850  45.140  1.00  0.00           C
ATOM   4408  O   ILE A 927      36.970  49.050  44.420  1.00  0.00           O
ATOM   4409  N   PHE A 928      35.410  50.690  44.680  1.00  0.00           N
ATOM   4410  HN  PHE A 928      35.050  51.430  45.250  1.00  0.00           H
ATOM   4411  CA  PHE A 928      34.870  50.670  43.360  1.00  0.00           C
ATOM   4412  HA  PHE A 928      34.600  49.640  43.150  1.00  0.00           H
ATOM   4413  CB  PHE A 928      33.580  51.570  43.260  1.00  0.00           C
ATOM   4414  HB1 PHE A 928      33.810  52.440  43.930  1.00  0.00           H
ATOM   4415  HB2 PHE A 928      32.720  50.950  43.590  1.00  0.00           H
ATOM   4416  CG  PHE A 928      33.310  52.110  41.880  1.00  0.00           C
ATOM   4417  CD1 PHE A 928      32.190  51.710  41.070  1.00  0.00           C
ATOM   4418  HD1 PHE A 928      31.730  50.760  41.270  1.00  0.00           H
ATOM   4419  CE1 PHE A 928      31.950  52.420  39.800  1.00  0.00           C
ATOM   4420  HE1 PHE A 928      31.090  52.130  39.210  1.00  0.00           H
ATOM   4421  CZ  PHE A 928      32.700  53.580  39.510  1.00  0.00           C
ATOM   4422  HZ  PHE A 928      32.470  54.120  38.600  1.00  0.00           H
ATOM   4423  CD2 PHE A 928      34.030  53.270  41.530  1.00  0.00           C
ATOM   4424  HD2 PHE A 928      34.820  53.600  42.190  1.00  0.00           H
ATOM   4425  CE2 PHE A 928      33.800  53.990  40.350  1.00  0.00           C
ATOM   4426  HE2 PHE A 928      34.440  54.740  39.890  1.00  0.00           H
ATOM   4427  C   PHE A 928      35.990  50.960  42.380  1.00  0.00           C
ATOM   4428  O   PHE A 928      36.080  50.270  41.330  1.00  0.00           O
ATOM   4429  N   MET A 929      36.910  51.930  42.650  1.00  0.00           N
ATOM   4430  HN  MET A 929      36.870  52.410  43.530  1.00  0.00           H
ATOM   4431  CA  MET A 929      37.980  52.310  41.730  1.00  0.00           C
ATOM   4432  HA  MET A 929      37.580  52.560  40.750  1.00  0.00           H
ATOM   4433  CB  MET A 929      38.770  53.480  42.390  1.00  0.00           C
ATOM   4434  HB1 MET A 929      39.820  53.560  41.980  1.00  0.00           H
ATOM   4435  HB2 MET A 929      38.870  53.280  43.480  1.00  0.00           H
ATOM   4436  CG  MET A 929      38.170  54.930  42.490  1.00  0.00           C
ATOM   4437  HG1 MET A 929      38.850  55.460  43.190  1.00  0.00           H
ATOM   4438  HG2 MET A 929      37.170  54.970  42.970  1.00  0.00           H
ATOM   4439  SD  MET A 929      38.220  55.680  40.840  1.00  0.00           S
ATOM   4440  CE  MET A 929      37.340  57.110  41.420  1.00  0.00           C
ATOM   4441  HE1 MET A 929      36.490  56.730  42.030  1.00  0.00           H
ATOM   4442  HE2 MET A 929      36.930  57.780  40.640  1.00  0.00           H
ATOM   4443  HE3 MET A 929      38.080  57.680  42.020  1.00  0.00           H
ATOM   4444  C   MET A 929      39.050  51.200  41.580  1.00  0.00           C
ATOM   4445  O   MET A 929      39.370  50.930  40.440  1.00  0.00           O
ATOM   4446  N   ASP A 930      39.550  50.600  42.610  1.00  0.00           N
ATOM   4447  HN  ASP A 930      39.430  51.090  43.470  1.00  0.00           H
ATOM   4448  CA  ASP A 930      40.410  49.440  42.570  1.00  0.00           C
ATOM   4449  HA  ASP A 930      41.320  49.700  42.050  1.00  0.00           H
ATOM   4450  CB  ASP A 930      40.810  49.110  44.070  1.00  0.00           C
ATOM   4451  HB1 ASP A 930      41.290  48.110  44.160  1.00  0.00           H
ATOM   4452  HB2 ASP A 930      39.840  49.080  44.610  1.00  0.00           H
ATOM   4453  CG  ASP A 930      41.680  50.150  44.790  1.00  0.00           C
ATOM   4454  OD1 ASP A 930      41.870  49.950  45.990  1.00  0.00           O
ATOM   4455  OD2 ASP A 930      42.310  51.040  44.170  1.00  0.00           O
ATOM   4456  C   ASP A 930      39.920  48.220  41.800  1.00  0.00           C
ATOM   4457  O   ASP A 930      40.590  47.770  40.850  1.00  0.00           O
ATOM   4458  N   GLN A 931      38.670  47.790  42.020  1.00  0.00           N
ATOM   4459  HN  GLN A 931      38.020  48.170  42.660  1.00  0.00           H
ATOM   4460  CA  GLN A 931      38.010  46.860  41.230  1.00  0.00           C
ATOM   4461  HA  GLN A 931      38.590  45.960  41.160  1.00  0.00           H
ATOM   4462  CB  GLN A 931      36.720  46.530  42.030  1.00  0.00           C
ATOM   4463  HB1 GLN A 931      35.990  46.070  41.330  1.00  0.00           H
ATOM   4464  HB2 GLN A 931      36.240  47.500  42.270  1.00  0.00           H
ATOM   4465  CG  GLN A 931      36.900  45.740  43.250  1.00  0.00           C
ATOM   4466  HG1 GLN A 931      35.950  45.240  43.550  1.00  0.00           H
ATOM   4467  HG2 GLN A 931      37.220  46.500  44.000  1.00  0.00           H
ATOM   4468  CD  GLN A 931      37.950  44.570  43.220  1.00  0.00           C
ATOM   4469  OE1 GLN A 931      38.640  44.430  44.180  1.00  0.00           O
ATOM   4470  NE2 GLN A 931      37.760  43.620  42.240  1.00  0.00           N
ATOM   4471 HE21 GLN A 931      38.320  42.780  42.230  1.00  0.00           H
ATOM   4472 HE22 GLN A 931      37.010  43.770  41.610  1.00  0.00           H
ATOM   4473  C   GLN A 931      37.860  47.130  39.720  1.00  0.00           C
ATOM   4474  O   GLN A 931      37.990  46.350  38.820  1.00  0.00           O
ATOM   4475  N   GLN A 932      37.420  48.380  39.420  1.00  0.00           N
ATOM   4476  HN  GLN A 932      37.070  49.020  40.090  1.00  0.00           H
ATOM   4477  CA  GLN A 932      37.340  48.920  38.050  1.00  0.00           C
ATOM   4478  HA  GLN A 932      36.790  48.170  37.490  1.00  0.00           H
ATOM   4479  CB  GLN A 932      36.640  50.360  38.030  1.00  0.00           C
ATOM   4480  HB1 GLN A 932      37.010  50.960  37.170  1.00  0.00           H
ATOM   4481  HB2 GLN A 932      36.940  50.920  38.940  1.00  0.00           H
ATOM   4482  CG  GLN A 932      35.050  50.500  38.090  1.00  0.00           C
ATOM   4483  HG1 GLN A 932      34.620  51.470  37.740  1.00  0.00           H
ATOM   4484  HG2 GLN A 932      34.670  50.450  39.140  1.00  0.00           H
ATOM   4485  CD  GLN A 932      34.330  49.310  37.330  1.00  0.00           C
ATOM   4486  OE1 GLN A 932      33.770  48.340  37.820  1.00  0.00           O
ATOM   4487  NE2 GLN A 932      34.610  49.370  35.990  1.00  0.00           N
ATOM   4488 HE21 GLN A 932      34.770  50.250  35.550  1.00  0.00           H
ATOM   4489 HE22 GLN A 932      34.420  48.560  35.430  1.00  0.00           H
ATOM   4490  C   GLN A 932      38.650  48.960  37.350  1.00  0.00           C
ATOM   4491  O   GLN A 932      38.760  48.460  36.200  1.00  0.00           O
ATOM   4492  N   ILE A 933      39.730  49.500  37.930  1.00  0.00           N
ATOM   4493  HN  ILE A 933      39.610  50.050  38.750  1.00  0.00           H
ATOM   4494  CA  ILE A 933      41.030  49.540  37.350  1.00  0.00           C
ATOM   4495  HA  ILE A 933      40.890  49.950  36.360  1.00  0.00           H
ATOM   4496  CB  ILE A 933      42.120  50.450  37.950  1.00  0.00           C
ATOM   4497  HB  ILE A 933      41.760  51.500  38.000  1.00  0.00           H
ATOM   4498  CG2 ILE A 933      42.420  49.980  39.390  1.00  0.00           C
ATOM   4499 HG21 ILE A 933      43.190  50.550  39.950  1.00  0.00           H
ATOM   4500 HG22 ILE A 933      42.710  48.900  39.340  1.00  0.00           H
ATOM   4501 HG23 ILE A 933      41.460  49.990  39.950  1.00  0.00           H
ATOM   4502  CG1 ILE A 933      43.430  50.400  37.050  1.00  0.00           C
ATOM   4503 HG11 ILE A 933      44.030  49.470  37.090  1.00  0.00           H
ATOM   4504 HG12 ILE A 933      43.990  51.160  37.640  1.00  0.00           H
ATOM   4505  CD  ILE A 933      43.180  50.790  35.520  1.00  0.00           C
ATOM   4506  HD1 ILE A 933      42.660  49.980  34.960  1.00  0.00           H
ATOM   4507  HD2 ILE A 933      44.100  50.910  34.930  1.00  0.00           H
ATOM   4508  HD3 ILE A 933      42.620  51.750  35.510  1.00  0.00           H
ATOM   4509  C   ILE A 933      41.650  48.110  37.070  1.00  0.00           C
ATOM   4510  O   ILE A 933      42.160  47.740  36.010  1.00  0.00           O
ATOM   4511  N   THR A 934      41.430  47.110  37.970  1.00  0.00           N
ATOM   4512  HN  THR A 934      40.970  47.270  38.840  1.00  0.00           H
ATOM   4513  CA  THR A 934      41.980  45.850  37.800  1.00  0.00           C
ATOM   4514  HA  THR A 934      42.990  46.070  37.490  1.00  0.00           H
ATOM   4515  CB  THR A 934      42.150  45.070  39.170  1.00  0.00           C
ATOM   4516  HB  THR A 934      42.280  43.980  38.990  1.00  0.00           H
ATOM   4517  OG1 THR A 934      40.990  45.280  40.040  1.00  0.00           O
ATOM   4518  HG1 THR A 934      41.140  46.170  40.390  1.00  0.00           H
ATOM   4519  CG2 THR A 934      43.280  45.570  40.020  1.00  0.00           C
ATOM   4520 HG21 THR A 934      43.200  46.660  40.230  1.00  0.00           H
ATOM   4521 HG22 THR A 934      44.170  45.420  39.370  1.00  0.00           H
ATOM   4522 HG23 THR A 934      43.430  44.950  40.930  1.00  0.00           H
ATOM   4523  C   THR A 934      41.340  45.070  36.640  1.00  0.00           C
ATOM   4524  O   THR A 934      41.960  44.320  35.890  1.00  0.00           O
ATOM   4525  N   ALA A 935      40.000  45.210  36.500  1.00  0.00           N
ATOM   4526  HN  ALA A 935      39.490  45.780  37.130  1.00  0.00           H
ATOM   4527  CA  ALA A 935      39.160  44.780  35.430  1.00  0.00           C
ATOM   4528  HA  ALA A 935      39.260  43.700  35.330  1.00  0.00           H
ATOM   4529  CB  ALA A 935      37.780  45.150  35.780  1.00  0.00           C
ATOM   4530  HB1 ALA A 935      37.450  44.710  36.740  1.00  0.00           H
ATOM   4531  HB2 ALA A 935      37.130  44.780  34.960  1.00  0.00           H
ATOM   4532  HB3 ALA A 935      37.590  46.250  35.850  1.00  0.00           H
ATOM   4533  C   ALA A 935      39.570  45.350  34.080  1.00  0.00           C
ATOM   4534  O   ALA A 935      39.710  44.670  33.050  1.00  0.00           O
ATOM   4535  N   VAL A 936      39.800  46.700  34.010  1.00  0.00           N
ATOM   4536  HN  VAL A 936      39.740  47.160  34.890  1.00  0.00           H
ATOM   4537  CA  VAL A 936      40.380  47.390  32.940  1.00  0.00           C
ATOM   4538  HA  VAL A 936      39.760  47.210  32.080  1.00  0.00           H
ATOM   4539  CB  VAL A 936      40.450  48.910  33.150  1.00  0.00           C
ATOM   4540  HB  VAL A 936      40.860  49.180  34.150  1.00  0.00           H
ATOM   4541  CG1 VAL A 936      41.390  49.600  32.120  1.00  0.00           C
ATOM   4542 HG11 VAL A 936      41.160  49.210  31.120  1.00  0.00           H
ATOM   4543 HG12 VAL A 936      42.480  49.470  32.330  1.00  0.00           H
ATOM   4544 HG13 VAL A 936      41.230  50.700  32.110  1.00  0.00           H
ATOM   4545  CG2 VAL A 936      38.980  49.380  32.920  1.00  0.00           C
ATOM   4546 HG21 VAL A 936      38.330  48.830  33.640  1.00  0.00           H
ATOM   4547 HG22 VAL A 936      38.540  49.100  31.940  1.00  0.00           H
ATOM   4548 HG23 VAL A 936      38.810  50.470  33.070  1.00  0.00           H
ATOM   4549  C   VAL A 936      41.710  46.750  32.490  1.00  0.00           C
ATOM   4550  O   VAL A 936      41.790  46.280  31.360  1.00  0.00           O
ATOM   4551  N   ILE A 937      42.650  46.700  33.440  1.00  0.00           N
ATOM   4552  HN  ILE A 937      42.420  46.980  34.370  1.00  0.00           H
ATOM   4553  CA  ILE A 937      44.000  46.220  33.070  1.00  0.00           C
ATOM   4554  HA  ILE A 937      44.360  46.740  32.200  1.00  0.00           H
ATOM   4555  CB  ILE A 937      44.910  46.330  34.370  1.00  0.00           C
ATOM   4556  HB  ILE A 937      44.270  45.920  35.180  1.00  0.00           H
ATOM   4557  CG2 ILE A 937      46.220  45.500  34.150  1.00  0.00           C
ATOM   4558 HG21 ILE A 937      46.000  44.420  34.070  1.00  0.00           H
ATOM   4559 HG22 ILE A 937      46.880  45.680  35.020  1.00  0.00           H
ATOM   4560 HG23 ILE A 937      46.740  45.760  33.200  1.00  0.00           H
ATOM   4561  CG1 ILE A 937      45.080  47.840  34.820  1.00  0.00           C
ATOM   4562 HG11 ILE A 937      45.550  47.900  35.820  1.00  0.00           H
ATOM   4563 HG12 ILE A 937      44.090  48.330  34.720  1.00  0.00           H
ATOM   4564  CD  ILE A 937      45.960  48.610  33.860  1.00  0.00           C
ATOM   4565  HD1 ILE A 937      45.740  48.560  32.770  1.00  0.00           H
ATOM   4566  HD2 ILE A 937      47.030  48.360  33.990  1.00  0.00           H
ATOM   4567  HD3 ILE A 937      45.820  49.650  34.230  1.00  0.00           H
ATOM   4568  C   ILE A 937      44.060  44.770  32.560  1.00  0.00           C
ATOM   4569  O   ILE A 937      44.740  44.420  31.610  1.00  0.00           O
ATOM   4570  N   ILE A 938      43.320  43.860  33.140  1.00  0.00           N
ATOM   4571  HN  ILE A 938      42.900  44.130  34.000  1.00  0.00           H
ATOM   4572  CA  ILE A 938      43.310  42.420  32.800  1.00  0.00           C
ATOM   4573  HA  ILE A 938      44.350  42.190  32.570  1.00  0.00           H
ATOM   4574  CB  ILE A 938      42.940  41.610  34.040  1.00  0.00           C
ATOM   4575  HB  ILE A 938      43.090  42.260  34.930  1.00  0.00           H
ATOM   4576  CG2 ILE A 938      41.550  41.010  34.080  1.00  0.00           C
ATOM   4577 HG21 ILE A 938      40.730  41.770  34.070  1.00  0.00           H
ATOM   4578 HG22 ILE A 938      41.450  40.460  35.050  1.00  0.00           H
ATOM   4579 HG23 ILE A 938      41.290  40.260  33.300  1.00  0.00           H
ATOM   4580  CG1 ILE A 938      44.020  40.440  34.360  1.00  0.00           C
ATOM   4581 HG11 ILE A 938      44.300  39.880  33.440  1.00  0.00           H
ATOM   4582 HG12 ILE A 938      43.390  39.770  34.990  1.00  0.00           H
ATOM   4583  CD  ILE A 938      45.300  40.960  35.090  1.00  0.00           C
ATOM   4584  HD1 ILE A 938      45.070  41.110  36.160  1.00  0.00           H
ATOM   4585  HD2 ILE A 938      45.690  41.890  34.630  1.00  0.00           H
ATOM   4586  HD3 ILE A 938      46.140  40.230  35.040  1.00  0.00           H
ATOM   4587  C   ILE A 938      42.410  42.110  31.630  1.00  0.00           C
ATOM   4588  O   ILE A 938      42.760  41.280  30.810  1.00  0.00           O
ATOM   4589  N   ASN A 939      41.250  42.760  31.440  1.00  0.00           N
ATOM   4590  HN  ASN A 939      41.010  43.590  31.940  1.00  0.00           H
ATOM   4591  CA  ASN A 939      40.540  42.460  30.190  1.00  0.00           C
ATOM   4592  HA  ASN A 939      40.610  41.390  30.040  1.00  0.00           H
ATOM   4593  CB  ASN A 939      39.040  42.730  30.340  1.00  0.00           C
ATOM   4594  HB1 ASN A 939      38.500  42.700  29.370  1.00  0.00           H
ATOM   4595  HB2 ASN A 939      39.070  43.800  30.680  1.00  0.00           H
ATOM   4596  CG  ASN A 939      38.460  41.810  31.360  1.00  0.00           C
ATOM   4597  OD1 ASN A 939      38.320  40.600  31.200  1.00  0.00           O
ATOM   4598  ND2 ASN A 939      38.180  42.310  32.570  1.00  0.00           N
ATOM   4599 HD21 ASN A 939      38.600  43.170  32.850  1.00  0.00           H
ATOM   4600 HD22 ASN A 939      37.860  41.630  33.220  1.00  0.00           H
ATOM   4601  C   ASN A 939      41.000  43.250  29.000  1.00  0.00           C
ATOM   4602  O   ASN A 939      40.750  42.740  27.880  1.00  0.00           O
ATOM   4603  N   ARG A 940      41.680  44.410  29.160  1.00  0.00           N
ATOM   4604  HN  ARG A 940      41.790  44.840  30.060  1.00  0.00           H
ATOM   4605  CA  ARG A 940      42.080  45.170  28.000  1.00  0.00           C
ATOM   4606  HA  ARG A 940      41.840  44.630  27.100  1.00  0.00           H
ATOM   4607  CB  ARG A 940      41.280  46.520  27.940  1.00  0.00           C
ATOM   4608  HB1 ARG A 940      41.670  47.110  27.090  1.00  0.00           H
ATOM   4609  HB2 ARG A 940      41.510  47.110  28.860  1.00  0.00           H
ATOM   4610  CG  ARG A 940      39.770  46.400  27.850  1.00  0.00           C
ATOM   4611  HG1 ARG A 940      39.240  47.370  27.950  1.00  0.00           H
ATOM   4612  HG2 ARG A 940      39.430  45.710  28.660  1.00  0.00           H
ATOM   4613  CD  ARG A 940      39.270  45.830  26.570  1.00  0.00           C
ATOM   4614  HD1 ARG A 940      39.580  44.780  26.490  1.00  0.00           H
ATOM   4615  HD2 ARG A 940      39.690  46.380  25.700  1.00  0.00           H
ATOM   4616  NE  ARG A 940      37.790  45.830  26.460  1.00  0.00           N
ATOM   4617  HE  ARG A 940      37.280  46.160  27.260  1.00  0.00           H
ATOM   4618  CZ  ARG A 940      36.990  45.330  25.480  1.00  0.00           C
ATOM   4619  NH1 ARG A 940      35.670  45.200  25.670  1.00  0.00           N
ATOM   4620 HH11 ARG A 940      35.160  45.510  26.470  1.00  0.00           H
ATOM   4621 HH12 ARG A 940      35.050  45.140  24.890  1.00  0.00           H
ATOM   4622  NH2 ARG A 940      37.530  44.820  24.400  1.00  0.00           N
ATOM   4623 HH21 ARG A 940      38.460  44.460  24.450  1.00  0.00           H
ATOM   4624 HH22 ARG A 940      36.880  44.340  23.810  1.00  0.00           H
ATOM   4625  C   ARG A 940      43.490  45.590  27.810  1.00  0.00           C
ATOM   4626  O   ARG A 940      44.130  45.030  26.920  1.00  0.00           O
ATOM   4627  N   LYS A 941      43.940  46.450  28.660  1.00  0.00           N
ATOM   4628  HN  LYS A 941      43.390  46.850  29.390  1.00  0.00           H
ATOM   4629  CA  LYS A 941      45.220  47.140  28.580  1.00  0.00           C
ATOM   4630  HA  LYS A 941      45.360  47.680  27.650  1.00  0.00           H
ATOM   4631  CB  LYS A 941      45.480  48.060  29.820  1.00  0.00           C
ATOM   4632  HB1 LYS A 941      46.380  48.720  29.710  1.00  0.00           H
ATOM   4633  HB2 LYS A 941      45.630  47.570  30.810  1.00  0.00           H
ATOM   4634  CG  LYS A 941      44.240  49.000  30.150  1.00  0.00           C
ATOM   4635  HG1 LYS A 941      44.460  49.530  31.100  1.00  0.00           H
ATOM   4636  HG2 LYS A 941      43.370  48.350  30.430  1.00  0.00           H
ATOM   4637  CD  LYS A 941      43.830  49.910  29.020  1.00  0.00           C
ATOM   4638  HD1 LYS A 941      42.920  50.490  29.290  1.00  0.00           H
ATOM   4639  HD2 LYS A 941      43.470  49.250  28.200  1.00  0.00           H
ATOM   4640  CE  LYS A 941      44.940  50.740  28.410  1.00  0.00           C
ATOM   4641  HE1 LYS A 941      45.720  50.110  27.930  1.00  0.00           H
ATOM   4642  HE2 LYS A 941      45.430  51.440  29.120  1.00  0.00           H
ATOM   4643  NZ  LYS A 941      44.390  51.550  27.330  1.00  0.00           N
ATOM   4644  HZ1 LYS A 941      43.410  51.830  27.480  1.00  0.00           H
ATOM   4645  HZ2 LYS A 941      44.440  50.990  26.450  1.00  0.00           H
ATOM   4646  HZ3 LYS A 941      44.880  52.470  27.240  1.00  0.00           H
ATOM   4647  C   LYS A 941      46.410  46.170  28.540  1.00  0.00           C
ATOM   4648  O   LYS A 941      47.270  46.370  27.670  1.00  0.00           O
ATOM   4649  N   GLU A 942      46.460  45.140  29.370  1.00  0.00           N
ATOM   4650  HN  GLU A 942      45.680  44.960  29.960  1.00  0.00           H
ATOM   4651  CA  GLU A 942      47.560  44.210  29.300  1.00  0.00           C
ATOM   4652  HA  GLU A 942      48.190  44.450  28.440  1.00  0.00           H
ATOM   4653  CB  GLU A 942      48.440  44.390  30.560  1.00  0.00           C
ATOM   4654  HB1 GLU A 942      49.180  43.560  30.620  1.00  0.00           H
ATOM   4655  HB2 GLU A 942      47.850  44.190  31.480  1.00  0.00           H
ATOM   4656  CG  GLU A 942      49.090  45.780  30.870  1.00  0.00           C
ATOM   4657  HG1 GLU A 942      49.470  45.710  31.900  1.00  0.00           H
ATOM   4658  HG2 GLU A 942      48.360  46.620  30.880  1.00  0.00           H
ATOM   4659  CD  GLU A 942      50.190  46.040  29.880  1.00  0.00           C
ATOM   4660  OE1 GLU A 942      50.950  45.130  29.440  1.00  0.00           O
ATOM   4661  OE2 GLU A 942      50.300  47.260  29.490  1.00  0.00           O
ATOM   4662  C   GLU A 942      47.170  42.770  29.260  1.00  0.00           C
ATOM   4663  O   GLU A 942      46.860  42.100  30.260  1.00  0.00           O
ATOM   4664  N   HSD A 943      47.280  42.150  28.110  1.00  0.00           N
ATOM   4665  HN  HSD A 943      47.650  42.480  27.240  1.00  0.00           H
ATOM   4666  CA  HSD A 943      47.220  40.670  27.930  1.00  0.00           C
ATOM   4667  HA  HSD A 943      47.560  40.500  26.920  1.00  0.00           H
ATOM   4668  CB  HSD A 943      48.160  39.800  28.760  1.00  0.00           C
ATOM   4669  HB1 HSD A 943      48.370  38.850  28.220  1.00  0.00           H
ATOM   4670  HB2 HSD A 943      47.660  39.660  29.750  1.00  0.00           H
ATOM   4671  ND1 HSD A 943      50.490  40.160  28.070  1.00  0.00           N
ATOM   4672  HD1 HSD A 943      50.310  39.700  27.200  1.00  0.00           H
ATOM   4673  CG  HSD A 943      49.530  40.330  29.020  1.00  0.00           C
ATOM   4674  CE1 HSD A 943      51.680  40.650  28.550  1.00  0.00           C
ATOM   4675  HE1 HSD A 943      52.510  40.880  27.880  1.00  0.00           H
ATOM   4676  NE2 HSD A 943      51.540  41.140  29.730  1.00  0.00           N
ATOM   4677  CD2 HSD A 943      50.200  40.890  30.000  1.00  0.00           C
ATOM   4678  HD2 HSD A 943      49.870  41.310  30.950  1.00  0.00           H
ATOM   4679  C   HSD A 943      45.790  40.050  27.920  1.00  0.00           C
ATOM   4680  O   HSD A 943      45.620  38.850  27.720  1.00  0.00           O
ATOM   4681  N   LYS A 944      44.720  40.890  27.970  1.00  0.00           N
ATOM   4682  HN  LYS A 944      44.990  41.830  28.150  1.00  0.00           H
ATOM   4683  CA  LYS A 944      43.310  40.520  27.700  1.00  0.00           C
ATOM   4684  HA  LYS A 944      42.660  41.230  28.210  1.00  0.00           H
ATOM   4685  CB  LYS A 944      43.120  40.690  26.140  1.00  0.00           C
ATOM   4686  HB1 LYS A 944      42.150  40.260  25.780  1.00  0.00           H
ATOM   4687  HB2 LYS A 944      43.960  40.140  25.670  1.00  0.00           H
ATOM   4688  CG  LYS A 944      43.180  42.100  25.570  1.00  0.00           C
ATOM   4689  HG1 LYS A 944      44.120  42.560  25.950  1.00  0.00           H
ATOM   4690  HG2 LYS A 944      42.310  42.660  25.980  1.00  0.00           H
ATOM   4691  CD  LYS A 944      43.250  42.240  24.010  1.00  0.00           C
ATOM   4692  HD1 LYS A 944      42.320  41.810  23.560  1.00  0.00           H
ATOM   4693  HD2 LYS A 944      44.110  41.610  23.680  1.00  0.00           H
ATOM   4694  CE  LYS A 944      43.260  43.690  23.620  1.00  0.00           C
ATOM   4695  HE1 LYS A 944      42.320  44.160  23.960  1.00  0.00           H
ATOM   4696  HE2 LYS A 944      43.370  43.830  22.520  1.00  0.00           H
ATOM   4697  NZ  LYS A 944      44.350  44.420  24.260  1.00  0.00           N
ATOM   4698  HZ1 LYS A 944      45.160  43.760  24.340  1.00  0.00           H
ATOM   4699  HZ2 LYS A 944      44.010  44.680  25.200  1.00  0.00           H
ATOM   4700  HZ3 LYS A 944      44.780  45.190  23.710  1.00  0.00           H
ATOM   4701  C   LYS A 944      42.810  39.110  28.190  1.00  0.00           C
ATOM   4702  O   LYS A 944      42.800  38.140  27.440  1.00  0.00           O
ATOM   4703  N   LEU A 945      42.370  39.020  29.410  1.00  0.00           N
ATOM   4704  HN  LEU A 945      42.350  39.770  30.060  1.00  0.00           H
ATOM   4705  CA  LEU A 945      41.600  37.890  29.880  1.00  0.00           C
ATOM   4706  HA  LEU A 945      42.260  37.050  29.680  1.00  0.00           H
ATOM   4707  CB  LEU A 945      41.390  38.210  31.390  1.00  0.00           C
ATOM   4708  HB1 LEU A 945      40.850  39.180  31.410  1.00  0.00           H
ATOM   4709  HB2 LEU A 945      42.360  38.420  31.880  1.00  0.00           H
ATOM   4710  CG  LEU A 945      40.530  37.220  32.230  1.00  0.00           C
ATOM   4711  HG  LEU A 945      39.500  37.140  31.800  1.00  0.00           H
ATOM   4712  CD1 LEU A 945      41.120  35.840  32.160  1.00  0.00           C
ATOM   4713 HD11 LEU A 945      42.220  35.840  32.270  1.00  0.00           H
ATOM   4714 HD12 LEU A 945      40.890  35.320  31.200  1.00  0.00           H
ATOM   4715 HD13 LEU A 945      40.710  35.140  32.910  1.00  0.00           H
ATOM   4716  CD2 LEU A 945      40.360  37.700  33.680  1.00  0.00           C
ATOM   4717 HD21 LEU A 945      41.410  37.830  34.010  1.00  0.00           H
ATOM   4718 HD22 LEU A 945      39.860  36.930  34.320  1.00  0.00           H
ATOM   4719 HD23 LEU A 945      39.790  38.650  33.750  1.00  0.00           H
ATOM   4720  C   LEU A 945      40.280  37.660  29.130  1.00  0.00           C
ATOM   4721  O   LEU A 945      39.600  38.610  28.810  1.00  0.00           O
ATOM   4722  N   LYS A 946      39.900  36.420  28.890  1.00  0.00           N
ATOM   4723  HN  LYS A 946      40.500  35.650  29.080  1.00  0.00           H
ATOM   4724  CA  LYS A 946      38.610  36.150  28.200  1.00  0.00           C
ATOM   4725  HA  LYS A 946      38.220  37.040  27.720  1.00  0.00           H
ATOM   4726  CB  LYS A 946      38.800  35.190  26.980  1.00  0.00           C
ATOM   4727  HB1 LYS A 946      37.910  34.990  26.360  1.00  0.00           H
ATOM   4728  HB2 LYS A 946      39.170  34.200  27.340  1.00  0.00           H
ATOM   4729  CG  LYS A 946      39.970  35.640  25.970  1.00  0.00           C
ATOM   4730  HG1 LYS A 946      40.850  36.090  26.480  1.00  0.00           H
ATOM   4731  HG2 LYS A 946      39.480  36.480  25.440  1.00  0.00           H
ATOM   4732  CD  LYS A 946      40.290  34.620  24.870  1.00  0.00           C
ATOM   4733  HD1 LYS A 946      40.860  35.060  24.020  1.00  0.00           H
ATOM   4734  HD2 LYS A 946      39.320  34.560  24.330  1.00  0.00           H
ATOM   4735  CE  LYS A 946      40.750  33.250  25.270  1.00  0.00           C
ATOM   4736  HE1 LYS A 946      40.790  32.600  24.360  1.00  0.00           H
ATOM   4737  HE2 LYS A 946      40.050  32.830  26.020  1.00  0.00           H
ATOM   4738  NZ  LYS A 946      42.100  33.370  25.940  1.00  0.00           N
ATOM   4739  HZ1 LYS A 946      42.370  32.450  26.340  1.00  0.00           H
ATOM   4740  HZ2 LYS A 946      41.980  33.870  26.850  1.00  0.00           H
ATOM   4741  HZ3 LYS A 946      42.870  33.840  25.410  1.00  0.00           H
ATOM   4742  C   LYS A 946      37.560  35.520  29.130  1.00  0.00           C
ATOM   4743  O   LYS A 946      36.400  35.440  28.750  1.00  0.00           O
ATOM   4744  N   LYS A 947      37.950  35.330  30.450  1.00  0.00           N
ATOM   4745  HN  LYS A 947      38.860  35.590  30.740  1.00  0.00           H
ATOM   4746  CA  LYS A 947      37.260  34.430  31.350  1.00  0.00           C
ATOM   4747  HA  LYS A 947      36.430  33.890  30.900  1.00  0.00           H
ATOM   4748  CB  LYS A 947      38.240  33.230  31.780  1.00  0.00           C
ATOM   4749  HB1 LYS A 947      37.830  32.610  32.600  1.00  0.00           H
ATOM   4750  HB2 LYS A 947      39.130  33.770  32.170  1.00  0.00           H
ATOM   4751  CG  LYS A 947      38.580  32.300  30.640  1.00  0.00           C
ATOM   4752  HG1 LYS A 947      39.210  31.460  31.010  1.00  0.00           H
ATOM   4753  HG2 LYS A 947      39.180  32.840  29.870  1.00  0.00           H
ATOM   4754  CD  LYS A 947      37.460  31.650  29.850  1.00  0.00           C
ATOM   4755  HD1 LYS A 947      37.160  32.460  29.140  1.00  0.00           H
ATOM   4756  HD2 LYS A 947      36.570  31.280  30.400  1.00  0.00           H
ATOM   4757  CE  LYS A 947      37.950  30.430  29.070  1.00  0.00           C
ATOM   4758  HE1 LYS A 947      37.110  29.940  28.520  1.00  0.00           H
ATOM   4759  HE2 LYS A 947      38.460  29.700  29.740  1.00  0.00           H
ATOM   4760  NZ  LYS A 947      39.010  30.820  28.140  1.00  0.00           N
ATOM   4761  HZ1 LYS A 947      38.510  31.350  27.400  1.00  0.00           H
ATOM   4762  HZ2 LYS A 947      39.490  29.980  27.740  1.00  0.00           H
ATOM   4763  HZ3 LYS A 947      39.810  31.330  28.540  1.00  0.00           H
ATOM   4764  C   LYS A 947      36.730  35.150  32.590  1.00  0.00           C
ATOM   4765  O   LYS A 947      36.330  34.520  33.580  1.00  0.00           O
ATOM   4766  N   GLY A 948      36.730  36.470  32.510  1.00  0.00           N
ATOM   4767  HN  GLY A 948      36.930  36.900  31.640  1.00  0.00           H
ATOM   4768  CA  GLY A 948      36.510  37.400  33.660  1.00  0.00           C
ATOM   4769  HA1 GLY A 948      36.760  38.420  33.370  1.00  0.00           H
ATOM   4770  HA2 GLY A 948      37.120  37.080  34.500  1.00  0.00           H
ATOM   4771  C   GLY A 948      35.110  37.370  34.210  1.00  0.00           C
ATOM   4772  O   GLY A 948      34.960  37.410  35.430  1.00  0.00           O
ATOM   4773  N   ALA A 949      34.150  37.220  33.210  1.00  0.00           N
ATOM   4774  HN  ALA A 949      34.330  37.090  32.230  1.00  0.00           H
ATOM   4775  CA  ALA A 949      32.750  37.310  33.560  1.00  0.00           C
ATOM   4776  HA  ALA A 949      32.380  37.120  32.560  1.00  0.00           H
ATOM   4777  CB  ALA A 949      32.260  36.110  34.380  1.00  0.00           C
ATOM   4778  HB1 ALA A 949      31.160  36.200  34.580  1.00  0.00           H
ATOM   4779  HB2 ALA A 949      32.760  36.090  35.360  1.00  0.00           H
ATOM   4780  HB3 ALA A 949      32.460  35.140  33.870  1.00  0.00           H
ATOM   4781  C   ALA A 949      32.190  38.680  33.950  1.00  0.00           C
ATOM   4782  O   ALA A 949      30.990  38.830  34.350  1.00  0.00           O
ATOM   4783  N   GLY A 950      33.000  39.770  33.770  1.00  0.00           N
ATOM   4784  HN  GLY A 950      33.770  39.670  33.140  1.00  0.00           H
ATOM   4785  CA  GLY A 950      32.580  41.140  34.050  1.00  0.00           C
ATOM   4786  HA1 GLY A 950      31.530  41.200  33.780  1.00  0.00           H
ATOM   4787  HA2 GLY A 950      33.170  41.730  33.370  1.00  0.00           H
ATOM   4788  C   GLY A 950      32.810  41.750  35.400  1.00  0.00           C
ATOM   4789  O   GLY A 950      32.980  41.070  36.380  1.00  0.00           O
ATOM   4790  N   TYR A 951      32.630  43.100  35.430  1.00  0.00           N
ATOM   4791  HN  TYR A 951      32.550  43.520  34.520  1.00  0.00           H
ATOM   4792  CA  TYR A 951      32.850  43.970  36.600  1.00  0.00           C
ATOM   4793  HA  TYR A 951      33.860  43.950  37.000  1.00  0.00           H
ATOM   4794  CB  TYR A 951      32.530  45.500  36.260  1.00  0.00           C
ATOM   4795  HB1 TYR A 951      32.960  46.070  37.110  1.00  0.00           H
ATOM   4796  HB2 TYR A 951      31.430  45.700  36.210  1.00  0.00           H
ATOM   4797  CG  TYR A 951      33.200  46.170  35.090  1.00  0.00           C
ATOM   4798  CD1 TYR A 951      32.650  47.250  34.380  1.00  0.00           C
ATOM   4799  HD1 TYR A 951      31.670  47.660  34.550  1.00  0.00           H
ATOM   4800  CE1 TYR A 951      33.270  47.740  33.240  1.00  0.00           C
ATOM   4801  HE1 TYR A 951      32.840  48.390  32.500  1.00  0.00           H
ATOM   4802  CZ  TYR A 951      34.530  47.280  32.940  1.00  0.00           C
ATOM   4803  OH  TYR A 951      35.080  47.670  31.750  1.00  0.00           O
ATOM   4804  HH  TYR A 951      34.370  48.040  31.220  1.00  0.00           H
ATOM   4805  CD2 TYR A 951      34.440  45.680  34.770  1.00  0.00           C
ATOM   4806  HD2 TYR A 951      34.780  44.790  35.260  1.00  0.00           H
ATOM   4807  CE2 TYR A 951      35.180  46.270  33.680  1.00  0.00           C
ATOM   4808  HE2 TYR A 951      36.180  45.980  33.380  1.00  0.00           H
ATOM   4809  C   TYR A 951      31.940  43.620  37.800  1.00  0.00           C
ATOM   4810  O   TYR A 951      32.310  43.540  38.960  1.00  0.00           O
ATOM   4811  N   HSD A 952      30.610  43.440  37.510  1.00  0.00           N
ATOM   4812  HN  HSD A 952      30.170  43.290  36.610  1.00  0.00           H
ATOM   4813  CA  HSD A 952      29.620  43.150  38.590  1.00  0.00           C
ATOM   4814  HA  HSD A 952      29.660  44.010  39.230  1.00  0.00           H
ATOM   4815  CB  HSD A 952      28.200  43.180  38.110  1.00  0.00           C
ATOM   4816  HB1 HSD A 952      27.460  42.960  38.910  1.00  0.00           H
ATOM   4817  HB2 HSD A 952      28.060  42.530  37.210  1.00  0.00           H
ATOM   4818  ND1 HSD A 952      26.490  44.890  37.480  1.00  0.00           N
ATOM   4819  HD1 HSD A 952      25.770  44.200  37.390  1.00  0.00           H
ATOM   4820  CG  HSD A 952      27.750  44.560  37.800  1.00  0.00           C
ATOM   4821  CE1 HSD A 952      26.470  46.240  37.250  1.00  0.00           C
ATOM   4822  HE1 HSD A 952      25.670  46.810  36.790  1.00  0.00           H
ATOM   4823  NE2 HSD A 952      27.650  46.780  37.410  1.00  0.00           N
ATOM   4824  CD2 HSD A 952      28.440  45.730  37.800  1.00  0.00           C
ATOM   4825  HD2 HSD A 952      29.510  45.840  37.930  1.00  0.00           H
ATOM   4826  C   HSD A 952      29.870  41.870  39.420  1.00  0.00           C
ATOM   4827  O   HSD A 952      29.620  41.920  40.620  1.00  0.00           O
ATOM   4828  N   LEU A 953      30.290  40.770  38.820  1.00  0.00           N
ATOM   4829  HN  LEU A 953      30.350  40.660  37.830  1.00  0.00           H
ATOM   4830  CA  LEU A 953      30.660  39.610  39.620  1.00  0.00           C
ATOM   4831  HA  LEU A 953      29.840  39.430  40.300  1.00  0.00           H
ATOM   4832  CB  LEU A 953      30.910  38.380  38.630  1.00  0.00           C
ATOM   4833  HB1 LEU A 953      31.790  38.660  38.020  1.00  0.00           H
ATOM   4834  HB2 LEU A 953      30.080  38.360  37.910  1.00  0.00           H
ATOM   4835  CG  LEU A 953      31.060  36.940  39.180  1.00  0.00           C
ATOM   4836  HG  LEU A 953      32.090  37.000  39.580  1.00  0.00           H
ATOM   4837  CD1 LEU A 953      30.050  36.430  40.250  1.00  0.00           C
ATOM   4838 HD11 LEU A 953      29.020  36.520  39.850  1.00  0.00           H
ATOM   4839 HD12 LEU A 953      30.070  36.970  41.210  1.00  0.00           H
ATOM   4840 HD13 LEU A 953      30.130  35.320  40.300  1.00  0.00           H
ATOM   4841  CD2 LEU A 953      31.080  35.920  37.990  1.00  0.00           C
ATOM   4842 HD21 LEU A 953      31.830  36.260  37.240  1.00  0.00           H
ATOM   4843 HD22 LEU A 953      30.050  35.970  37.580  1.00  0.00           H
ATOM   4844 HD23 LEU A 953      31.450  34.900  38.270  1.00  0.00           H
ATOM   4845  C   LEU A 953      31.920  39.800  40.410  1.00  0.00           C
ATOM   4846  O   LEU A 953      31.910  39.390  41.600  1.00  0.00           O
ATOM   4847  N   ASP A 954      32.950  40.540  39.940  1.00  0.00           N
ATOM   4848  HN  ASP A 954      32.910  40.920  39.020  1.00  0.00           H
ATOM   4849  CA  ASP A 954      34.070  41.000  40.790  1.00  0.00           C
ATOM   4850  HA  ASP A 954      34.370  40.150  41.380  1.00  0.00           H
ATOM   4851  CB  ASP A 954      35.340  41.490  40.060  1.00  0.00           C
ATOM   4852  HB1 ASP A 954      35.630  40.590  39.480  1.00  0.00           H
ATOM   4853  HB2 ASP A 954      36.120  41.710  40.820  1.00  0.00           H
ATOM   4854  CG  ASP A 954      35.340  42.700  39.250  1.00  0.00           C
ATOM   4855  OD1 ASP A 954      35.290  42.750  38.060  1.00  0.00           O
ATOM   4856  OD2 ASP A 954      35.350  43.860  40.010  1.00  0.00           O
ATOM   4857  HD2 ASP A 954      35.120  44.610  39.450  1.00  0.00           H
ATOM   4858  C   ASP A 954      33.680  41.950  41.900  1.00  0.00           C
ATOM   4859  O   ASP A 954      34.160  41.760  43.040  1.00  0.00           O
ATOM   4860  N   LEU A 955      32.840  42.980  41.680  1.00  0.00           N
ATOM   4861  HN  LEU A 955      32.410  43.200  40.800  1.00  0.00           H
ATOM   4862  CA  LEU A 955      32.290  43.900  42.610  1.00  0.00           C
ATOM   4863  HA  LEU A 955      33.050  44.400  43.170  1.00  0.00           H
ATOM   4864  CB  LEU A 955      31.300  44.950  42.020  1.00  0.00           C
ATOM   4865  HB1 LEU A 955      30.630  45.310  42.820  1.00  0.00           H
ATOM   4866  HB2 LEU A 955      30.660  44.460  41.250  1.00  0.00           H
ATOM   4867  CG  LEU A 955      32.020  46.160  41.300  1.00  0.00           C
ATOM   4868  HG  LEU A 955      32.570  45.830  40.400  1.00  0.00           H
ATOM   4869  CD1 LEU A 955      30.980  47.160  40.800  1.00  0.00           C
ATOM   4870 HD11 LEU A 955      30.360  46.660  40.020  1.00  0.00           H
ATOM   4871 HD12 LEU A 955      31.510  48.080  40.490  1.00  0.00           H
ATOM   4872 HD13 LEU A 955      30.360  47.520  41.640  1.00  0.00           H
ATOM   4873  CD2 LEU A 955      33.030  46.960  42.320  1.00  0.00           C
ATOM   4874 HD21 LEU A 955      33.750  46.310  42.850  1.00  0.00           H
ATOM   4875 HD22 LEU A 955      32.480  47.400  43.180  1.00  0.00           H
ATOM   4876 HD23 LEU A 955      33.510  47.800  41.780  1.00  0.00           H
ATOM   4877  C   LEU A 955      31.490  43.020  43.630  1.00  0.00           C
ATOM   4878  O   LEU A 955      31.630  43.340  44.810  1.00  0.00           O
ATOM   4879  N   LEU A 956      30.620  42.080  43.190  1.00  0.00           N
ATOM   4880  HN  LEU A 956      30.470  41.940  42.200  1.00  0.00           H
ATOM   4881  CA  LEU A 956      29.710  41.400  44.070  1.00  0.00           C
ATOM   4882  HA  LEU A 956      29.080  42.080  44.600  1.00  0.00           H
ATOM   4883  CB  LEU A 956      28.740  40.510  43.300  1.00  0.00           C
ATOM   4884  HB1 LEU A 956      29.280  39.880  42.560  1.00  0.00           H
ATOM   4885  HB2 LEU A 956      28.050  41.100  42.660  1.00  0.00           H
ATOM   4886  CG  LEU A 956      27.870  39.500  44.040  1.00  0.00           C
ATOM   4887  HG  LEU A 956      28.440  38.910  44.800  1.00  0.00           H
ATOM   4888  CD1 LEU A 956      26.800  40.280  44.680  1.00  0.00           C
ATOM   4889 HD11 LEU A 956      26.030  40.770  44.040  1.00  0.00           H
ATOM   4890 HD12 LEU A 956      27.270  41.130  45.230  1.00  0.00           H
ATOM   4891 HD13 LEU A 956      26.280  39.680  45.450  1.00  0.00           H
ATOM   4892  CD2 LEU A 956      27.330  38.360  43.050  1.00  0.00           C
ATOM   4893 HD21 LEU A 956      26.780  38.940  42.280  1.00  0.00           H
ATOM   4894 HD22 LEU A 956      26.630  37.660  43.550  1.00  0.00           H
ATOM   4895 HD23 LEU A 956      28.180  37.740  42.680  1.00  0.00           H
ATOM   4896  C   LEU A 956      30.420  40.600  45.170  1.00  0.00           C
ATOM   4897  O   LEU A 956      30.090  40.560  46.350  1.00  0.00           O
ATOM   4898  N   MET A 957      31.490  39.930  44.760  1.00  0.00           N
ATOM   4899  HN  MET A 957      31.900  39.970  43.850  1.00  0.00           H
ATOM   4900  CA  MET A 957      32.240  39.010  45.670  1.00  0.00           C
ATOM   4901  HA  MET A 957      31.400  38.410  46.020  1.00  0.00           H
ATOM   4902  CB  MET A 957      33.160  37.960  44.930  1.00  0.00           C
ATOM   4903  HB1 MET A 957      33.780  37.450  45.690  1.00  0.00           H
ATOM   4904  HB2 MET A 957      33.780  38.430  44.130  1.00  0.00           H
ATOM   4905  CG  MET A 957      32.400  36.840  44.200  1.00  0.00           C
ATOM   4906  HG1 MET A 957      33.170  36.210  43.710  1.00  0.00           H
ATOM   4907  HG2 MET A 957      31.800  37.190  43.330  1.00  0.00           H
ATOM   4908  SD  MET A 957      31.500  35.840  45.440  1.00  0.00           S
ATOM   4909  CE  MET A 957      30.040  35.680  44.370  1.00  0.00           C
ATOM   4910  HE1 MET A 957      29.530  36.640  44.170  1.00  0.00           H
ATOM   4911  HE2 MET A 957      29.310  35.020  44.880  1.00  0.00           H
ATOM   4912  HE3 MET A 957      30.210  35.210  43.380  1.00  0.00           H
ATOM   4913  C   MET A 957      33.060  39.660  46.800  1.00  0.00           C
ATOM   4914  O   MET A 957      32.960  39.280  47.970  1.00  0.00           O
ATOM   4915  N   VAL A 958      33.790  40.770  46.550  1.00  0.00           N
ATOM   4916  HN  VAL A 958      33.850  41.140  45.630  1.00  0.00           H
ATOM   4917  CA  VAL A 958      34.280  41.660  47.530  1.00  0.00           C
ATOM   4918  HA  VAL A 958      34.840  41.110  48.270  1.00  0.00           H
ATOM   4919  CB  VAL A 958      35.110  42.810  46.850  1.00  0.00           C
ATOM   4920  HB  VAL A 958      34.610  43.180  45.940  1.00  0.00           H
ATOM   4921  CG1 VAL A 958      35.400  43.930  47.850  1.00  0.00           C
ATOM   4922 HG11 VAL A 958      36.040  44.700  47.360  1.00  0.00           H
ATOM   4923 HG12 VAL A 958      36.030  43.650  48.720  1.00  0.00           H
ATOM   4924 HG13 VAL A 958      34.520  44.520  48.220  1.00  0.00           H
ATOM   4925  CG2 VAL A 958      36.460  42.140  46.470  1.00  0.00           C
ATOM   4926 HG21 VAL A 958      36.960  41.920  47.430  1.00  0.00           H
ATOM   4927 HG22 VAL A 958      37.120  42.960  46.110  1.00  0.00           H
ATOM   4928 HG23 VAL A 958      36.490  41.300  45.750  1.00  0.00           H
ATOM   4929  C   VAL A 958      33.200  42.240  48.440  1.00  0.00           C
ATOM   4930  O   VAL A 958      33.310  42.330  49.650  1.00  0.00           O
ATOM   4931  N   GLY A 959      32.080  42.660  47.780  1.00  0.00           N
ATOM   4932  HN  GLY A 959      32.050  42.650  46.770  1.00  0.00           H
ATOM   4933  CA  GLY A 959      30.920  43.280  48.380  1.00  0.00           C
ATOM   4934  HA1 GLY A 959      30.180  43.430  47.600  1.00  0.00           H
ATOM   4935  HA2 GLY A 959      31.220  44.220  48.820  1.00  0.00           H
ATOM   4936  C   GLY A 959      30.240  42.420  49.360  1.00  0.00           C
ATOM   4937  O   GLY A 959      29.920  42.850  50.510  1.00  0.00           O
ATOM   4938  N   VAL A 960      30.030  41.160  48.980  1.00  0.00           N
ATOM   4939  HN  VAL A 960      30.270  40.890  48.050  1.00  0.00           H
ATOM   4940  CA  VAL A 960      29.560  40.180  50.000  1.00  0.00           C
ATOM   4941  HA  VAL A 960      28.790  40.600  50.650  1.00  0.00           H
ATOM   4942  CB  VAL A 960      29.040  38.900  49.410  1.00  0.00           C
ATOM   4943  HB  VAL A 960      28.220  39.220  48.730  1.00  0.00           H
ATOM   4944  CG1 VAL A 960      30.080  37.990  48.760  1.00  0.00           C
ATOM   4945 HG11 VAL A 960      30.730  37.610  49.580  1.00  0.00           H
ATOM   4946 HG12 VAL A 960      30.710  38.520  48.010  1.00  0.00           H
ATOM   4947 HG13 VAL A 960      29.620  37.120  48.250  1.00  0.00           H
ATOM   4948  CG2 VAL A 960      28.250  38.120  50.510  1.00  0.00           C
ATOM   4949 HG21 VAL A 960      28.870  37.770  51.360  1.00  0.00           H
ATOM   4950 HG22 VAL A 960      27.690  37.320  49.970  1.00  0.00           H
ATOM   4951 HG23 VAL A 960      27.400  38.650  51.020  1.00  0.00           H
ATOM   4952  C   VAL A 960      30.590  39.920  51.090  1.00  0.00           C
ATOM   4953  O   VAL A 960      30.140  39.950  52.220  1.00  0.00           O
ATOM   4954  N   MET A 961      31.960  39.670  50.770  1.00  0.00           N
ATOM   4955  HN  MET A 961      32.240  39.580  49.820  1.00  0.00           H
ATOM   4956  CA  MET A 961      32.960  39.260  51.690  1.00  0.00           C
ATOM   4957  HA  MET A 961      32.600  38.390  52.220  1.00  0.00           H
ATOM   4958  CB  MET A 961      34.290  38.720  51.050  1.00  0.00           C
ATOM   4959  HB1 MET A 961      35.060  38.930  51.820  1.00  0.00           H
ATOM   4960  HB2 MET A 961      34.580  39.420  50.240  1.00  0.00           H
ATOM   4961  CG  MET A 961      33.950  37.300  50.590  1.00  0.00           C
ATOM   4962  HG1 MET A 961      34.710  37.030  49.820  1.00  0.00           H
ATOM   4963  HG2 MET A 961      32.980  37.230  50.040  1.00  0.00           H
ATOM   4964  SD  MET A 961      33.930  35.990  51.880  1.00  0.00           S
ATOM   4965  CE  MET A 961      32.430  34.950  51.710  1.00  0.00           C
ATOM   4966  HE1 MET A 961      32.420  34.100  52.430  1.00  0.00           H
ATOM   4967  HE2 MET A 961      32.400  34.420  50.730  1.00  0.00           H
ATOM   4968  HE3 MET A 961      31.500  35.500  52.000  1.00  0.00           H
ATOM   4969  C   MET A 961      33.280  40.340  52.690  1.00  0.00           C
ATOM   4970  O   MET A 961      33.540  39.980  53.800  1.00  0.00           O
ATOM   4971  N   LEU A 962      33.260  41.650  52.320  1.00  0.00           N
ATOM   4972  HN  LEU A 962      33.020  41.880  51.380  1.00  0.00           H
ATOM   4973  CA  LEU A 962      33.490  42.760  53.170  1.00  0.00           C
ATOM   4974  HA  LEU A 962      34.470  42.560  53.580  1.00  0.00           H
ATOM   4975  CB  LEU A 962      33.600  43.990  52.230  1.00  0.00           C
ATOM   4976  HB1 LEU A 962      32.590  44.160  51.800  1.00  0.00           H
ATOM   4977  HB2 LEU A 962      34.180  43.710  51.340  1.00  0.00           H
ATOM   4978  CG  LEU A 962      34.080  45.340  52.870  1.00  0.00           C
ATOM   4979  HG  LEU A 962      34.950  45.180  53.540  1.00  0.00           H
ATOM   4980  CD1 LEU A 962      34.690  46.280  51.750  1.00  0.00           C
ATOM   4981 HD11 LEU A 962      35.050  47.190  52.260  1.00  0.00           H
ATOM   4982 HD12 LEU A 962      33.900  46.560  51.030  1.00  0.00           H
ATOM   4983 HD13 LEU A 962      35.570  45.820  51.250  1.00  0.00           H
ATOM   4984  CD2 LEU A 962      33.040  46.100  53.690  1.00  0.00           C
ATOM   4985 HD21 LEU A 962      32.720  45.540  54.580  1.00  0.00           H
ATOM   4986 HD22 LEU A 962      32.140  46.270  53.060  1.00  0.00           H
ATOM   4987 HD23 LEU A 962      33.470  47.010  54.180  1.00  0.00           H
ATOM   4988  C   LEU A 962      32.480  42.770  54.280  1.00  0.00           C
ATOM   4989  O   LEU A 962      32.790  43.050  55.400  1.00  0.00           O
ATOM   4990  N   GLY A 963      31.160  42.450  54.030  1.00  0.00           N
ATOM   4991  HN  GLY A 963      30.810  42.150  53.140  1.00  0.00           H
ATOM   4992  CA  GLY A 963      30.260  42.130  55.090  1.00  0.00           C
ATOM   4993  HA1 GLY A 963      29.240  41.950  54.750  1.00  0.00           H
ATOM   4994  HA2 GLY A 963      30.250  43.000  55.720  1.00  0.00           H
ATOM   4995  C   GLY A 963      30.620  40.980  56.120  1.00  0.00           C
ATOM   4996  O   GLY A 963      30.510  41.210  57.330  1.00  0.00           O
ATOM   4997  N   VAL A 964      31.110  39.900  55.620  1.00  0.00           N
ATOM   4998  HN  VAL A 964      31.050  39.630  54.670  1.00  0.00           H
ATOM   4999  CA  VAL A 964      31.570  38.810  56.430  1.00  0.00           C
ATOM   5000  HA  VAL A 964      30.810  38.630  57.170  1.00  0.00           H
ATOM   5001  CB  VAL A 964      31.840  37.580  55.540  1.00  0.00           C
ATOM   5002  HB  VAL A 964      32.660  37.680  54.810  1.00  0.00           H
ATOM   5003  CG1 VAL A 964      32.030  36.310  56.360  1.00  0.00           C
ATOM   5004 HG11 VAL A 964      32.030  35.360  55.780  1.00  0.00           H
ATOM   5005 HG12 VAL A 964      31.180  36.110  57.030  1.00  0.00           H
ATOM   5006 HG13 VAL A 964      32.880  36.320  57.070  1.00  0.00           H
ATOM   5007  CG2 VAL A 964      30.550  37.390  54.620  1.00  0.00           C
ATOM   5008 HG21 VAL A 964      29.580  37.600  55.140  1.00  0.00           H
ATOM   5009 HG22 VAL A 964      30.460  36.320  54.340  1.00  0.00           H
ATOM   5010 HG23 VAL A 964      30.580  38.030  53.710  1.00  0.00           H
ATOM   5011  C   VAL A 964      32.840  39.160  57.200  1.00  0.00           C
ATOM   5012  O   VAL A 964      32.980  38.940  58.400  1.00  0.00           O
ATOM   5013  N   CYS A 965      33.710  39.890  56.580  1.00  0.00           N
ATOM   5014  HN  CYS A 965      33.550  40.130  55.630  1.00  0.00           H
ATOM   5015  CA  CYS A 965      34.950  40.490  57.180  1.00  0.00           C
ATOM   5016  HA  CYS A 965      35.560  39.780  57.720  1.00  0.00           H
ATOM   5017  CB  CYS A 965      35.820  41.080  56.060  1.00  0.00           C
ATOM   5018  HB1 CYS A 965      36.660  41.630  56.530  1.00  0.00           H
ATOM   5019  HB2 CYS A 965      35.260  41.840  55.460  1.00  0.00           H
ATOM   5020  SG  CYS A 965      36.470  39.810  54.980  1.00  0.00           S
ATOM   5021  HG1 CYS A 965      35.260  39.420  54.600  1.00  0.00           H
ATOM   5022  C   CYS A 965      34.580  41.530  58.300  1.00  0.00           C
ATOM   5023  O   CYS A 965      35.240  41.570  59.400  1.00  0.00           O
ATOM   5024  N   SER A 966      33.600  42.380  58.070  1.00  0.00           N
ATOM   5025  HN  SER A 966      33.230  42.450  57.150  1.00  0.00           H
ATOM   5026  CA  SER A 966      33.090  43.400  59.010  1.00  0.00           C
ATOM   5027  HA  SER A 966      33.950  43.940  59.400  1.00  0.00           H
ATOM   5028  CB  SER A 966      32.040  44.400  58.420  1.00  0.00           C
ATOM   5029  HB1 SER A 966      31.710  45.120  59.210  1.00  0.00           H
ATOM   5030  HB2 SER A 966      31.120  43.860  58.130  1.00  0.00           H
ATOM   5031  OG  SER A 966      32.560  45.100  57.270  1.00  0.00           O
ATOM   5032  HG1 SER A 966      32.650  44.430  56.600  1.00  0.00           H
ATOM   5033  C   SER A 966      32.490  42.720  60.210  1.00  0.00           C
ATOM   5034  O   SER A 966      32.750  43.110  61.350  1.00  0.00           O
ATOM   5035  N   VAL A 967      31.710  41.650  60.050  1.00  0.00           N
ATOM   5036  HN  VAL A 967      31.420  41.340  59.150  1.00  0.00           H
ATOM   5037  CA  VAL A 967      31.120  40.880  61.100  1.00  0.00           C
ATOM   5038  HA  VAL A 967      30.530  41.500  61.750  1.00  0.00           H
ATOM   5039  CB  VAL A 967      30.280  39.720  60.610  1.00  0.00           C
ATOM   5040  HB  VAL A 967      30.840  39.120  59.870  1.00  0.00           H
ATOM   5041  CG1 VAL A 967      29.920  38.730  61.670  1.00  0.00           C
ATOM   5042 HG11 VAL A 967      29.150  37.990  61.350  1.00  0.00           H
ATOM   5043 HG12 VAL A 967      29.570  39.170  62.630  1.00  0.00           H
ATOM   5044 HG13 VAL A 967      30.760  38.010  61.780  1.00  0.00           H
ATOM   5045  CG2 VAL A 967      28.960  40.360  60.000  1.00  0.00           C
ATOM   5046 HG21 VAL A 967      28.300  39.590  59.580  1.00  0.00           H
ATOM   5047 HG22 VAL A 967      29.170  41.080  59.180  1.00  0.00           H
ATOM   5048 HG23 VAL A 967      28.390  40.760  60.860  1.00  0.00           H
ATOM   5049  C   VAL A 967      32.130  40.290  62.080  1.00  0.00           C
ATOM   5050  O   VAL A 967      31.890  40.440  63.300  1.00  0.00           O
ATOM   5051  N   MET A 968      33.180  39.650  61.560  1.00  0.00           N
ATOM   5052  HN  MET A 968      33.220  39.420  60.580  1.00  0.00           H
ATOM   5053  CA  MET A 968      34.260  39.040  62.320  1.00  0.00           C
ATOM   5054  HA  MET A 968      33.850  38.440  63.110  1.00  0.00           H
ATOM   5055  CB  MET A 968      35.020  38.160  61.290  1.00  0.00           C
ATOM   5056  HB1 MET A 968      35.890  37.710  61.820  1.00  0.00           H
ATOM   5057  HB2 MET A 968      35.390  38.840  60.490  1.00  0.00           H
ATOM   5058  CG  MET A 968      34.250  36.900  60.720  1.00  0.00           C
ATOM   5059  HG1 MET A 968      34.750  36.650  59.760  1.00  0.00           H
ATOM   5060  HG2 MET A 968      33.260  37.330  60.510  1.00  0.00           H
[truncated: 6,873,249 more chars]
