# Supplementary material for: CryoEM and computational modeling structural insights into the pH regulator NBCn1
Source: Nat Commun. 2025 Nov 11;16:9932. doi: 10.1038/s41467-025-64868-z (PMC12606367; doi:10.1038/s41467-025-64868-z)
Supplement: Supplementary file 7 — Supplementary Data 5 [file 41467_2025_64868_MOESM7_ESM.zip › 100ns_z_restr_MD_NBCn1_2NaCO3/hNBCn1_IF/z-restr_hNBCn1_IF_2NaCO3_last_step_46.pdb]

REMARK    GENERATED BY TRJCONV
TITLE     Title t= 101000.00000 step= 50500000
REMARK    THIS IS A SIMULATION BOX
CRYST1   93.302   93.302  102.713  90.00  90.00  90.00 P 1           1
MODEL        1
ATOM      1  N   LEU A 585      23.200  34.830  38.250  1.00  0.00           N
ATOM      2  HT1 LEU A 585      23.700  34.170  37.640  1.00  0.00           H
ATOM      3  HT2 LEU A 585      22.830  35.580  37.620  1.00  0.00           H
ATOM      4  HT3 LEU A 585      22.330  34.340  38.570  1.00  0.00           H
ATOM      5  CA  LEU A 585      23.930  35.440  39.380  1.00  0.00           C
ATOM      6  HA  LEU A 585      24.810  35.780  38.850  1.00  0.00           H
ATOM      7  CB  LEU A 585      23.100  36.570  40.100  1.00  0.00           C
ATOM      8  HB1 LEU A 585      22.230  36.170  40.660  1.00  0.00           H
ATOM      9  HB2 LEU A 585      22.610  37.250  39.380  1.00  0.00           H
ATOM     10  CG  LEU A 585      23.800  37.400  41.150  1.00  0.00           C
ATOM     11  HG  LEU A 585      24.040  36.740  42.020  1.00  0.00           H
ATOM     12  CD1 LEU A 585      25.100  37.950  40.560  1.00  0.00           C
ATOM     13 HD11 LEU A 585      24.850  38.280  39.530  1.00  0.00           H
ATOM     14 HD12 LEU A 585      25.790  37.090  40.420  1.00  0.00           H
ATOM     15 HD13 LEU A 585      25.630  38.750  41.120  1.00  0.00           H
ATOM     16  CD2 LEU A 585      22.910  38.570  41.620  1.00  0.00           C
ATOM     17 HD21 LEU A 585      23.520  39.140  42.360  1.00  0.00           H
ATOM     18 HD22 LEU A 585      21.960  38.140  42.010  1.00  0.00           H
ATOM     19 HD23 LEU A 585      22.670  39.210  40.750  1.00  0.00           H
ATOM     20  C   LEU A 585      24.310  34.350  40.290  1.00  0.00           C
ATOM     21  O   LEU A 585      25.350  33.690  40.090  1.00  0.00           O
ATOM     22  N   ILE A 586      23.640  34.060  41.400  1.00  0.00           N
ATOM     23  HN  ILE A 586      22.800  34.550  41.610  1.00  0.00           H
ATOM     24  CA  ILE A 586      23.890  32.840  42.330  1.00  0.00           C
ATOM     25  HA  ILE A 586      24.920  32.770  42.630  1.00  0.00           H
ATOM     26  CB  ILE A 586      23.050  33.100  43.570  1.00  0.00           C
ATOM     27  HB  ILE A 586      21.990  33.190  43.270  1.00  0.00           H
ATOM     28  CG2 ILE A 586      23.330  32.040  44.650  1.00  0.00           C
ATOM     29 HG21 ILE A 586      22.870  31.060  44.420  1.00  0.00           H
ATOM     30 HG22 ILE A 586      22.880  32.280  45.640  1.00  0.00           H
ATOM     31 HG23 ILE A 586      24.420  31.970  44.820  1.00  0.00           H
ATOM     32  CG1 ILE A 586      23.310  34.530  44.220  1.00  0.00           C
ATOM     33 HG11 ILE A 586      22.610  34.800  45.040  1.00  0.00           H
ATOM     34 HG12 ILE A 586      23.060  35.280  43.440  1.00  0.00           H
ATOM     35  CD  ILE A 586      24.710  34.680  44.770  1.00  0.00           C
ATOM     36  HD1 ILE A 586      24.770  35.670  45.250  1.00  0.00           H
ATOM     37  HD2 ILE A 586      25.490  34.570  43.980  1.00  0.00           H
ATOM     38  HD3 ILE A 586      25.000  33.960  45.570  1.00  0.00           H
ATOM     39  C   ILE A 586      23.650  31.540  41.520  1.00  0.00           C
ATOM     40  O   ILE A 586      24.360  30.520  41.700  1.00  0.00           O
ATOM     41  N   LEU A 587      22.840  31.670  40.460  1.00  0.00           N
ATOM     42  HN  LEU A 587      22.220  32.450  40.490  1.00  0.00           H
ATOM     43  CA  LEU A 587      22.720  30.610  39.460  1.00  0.00           C
ATOM     44  HA  LEU A 587      22.360  29.720  39.970  1.00  0.00           H
ATOM     45  CB  LEU A 587      21.750  30.980  38.370  1.00  0.00           C
ATOM     46  HB1 LEU A 587      22.000  31.800  37.670  1.00  0.00           H
ATOM     47  HB2 LEU A 587      20.810  31.390  38.800  1.00  0.00           H
ATOM     48  CG  LEU A 587      21.350  29.770  37.460  1.00  0.00           C
ATOM     49  HG  LEU A 587      22.300  29.360  37.050  1.00  0.00           H
ATOM     50  CD1 LEU A 587      20.540  28.700  38.240  1.00  0.00           C
ATOM     51 HD11 LEU A 587      19.880  29.100  39.040  1.00  0.00           H
ATOM     52 HD12 LEU A 587      21.160  27.920  38.720  1.00  0.00           H
ATOM     53 HD13 LEU A 587      20.020  28.030  37.520  1.00  0.00           H
ATOM     54  CD2 LEU A 587      20.600  30.280  36.220  1.00  0.00           C
ATOM     55 HD21 LEU A 587      19.610  30.760  36.400  1.00  0.00           H
ATOM     56 HD22 LEU A 587      20.370  29.420  35.550  1.00  0.00           H
ATOM     57 HD23 LEU A 587      21.190  30.930  35.550  1.00  0.00           H
ATOM     58  C   LEU A 587      24.000  30.180  38.850  1.00  0.00           C
ATOM     59  O   LEU A 587      24.270  29.030  38.640  1.00  0.00           O
ATOM     60  N   ASP A 588      24.800  31.160  38.480  1.00  0.00           N
ATOM     61  HN  ASP A 588      24.400  32.080  38.560  1.00  0.00           H
ATOM     62  CA  ASP A 588      26.150  31.000  37.860  1.00  0.00           C
ATOM     63  HA  ASP A 588      25.950  30.330  37.040  1.00  0.00           H
ATOM     64  CB  ASP A 588      26.820  32.340  37.410  1.00  0.00           C
ATOM     65  HB1 ASP A 588      27.640  32.060  36.710  1.00  0.00           H
ATOM     66  HB2 ASP A 588      27.210  32.890  38.290  1.00  0.00           H
ATOM     67  CG  ASP A 588      25.890  33.280  36.600  1.00  0.00           C
ATOM     68  OD1 ASP A 588      24.650  33.210  36.680  1.00  0.00           O
ATOM     69  OD2 ASP A 588      26.450  34.100  35.830  1.00  0.00           O
ATOM     70  C   ASP A 588      27.080  30.150  38.780  1.00  0.00           C
ATOM     71  O   ASP A 588      27.730  29.240  38.300  1.00  0.00           O
ATOM     72  N   ILE A 589      27.030  30.360  40.070  1.00  0.00           N
ATOM     73  HN  ILE A 589      26.440  31.100  40.400  1.00  0.00           H
ATOM     74  CA  ILE A 589      27.680  29.500  41.070  1.00  0.00           C
ATOM     75  HA  ILE A 589      28.750  29.500  40.860  1.00  0.00           H
ATOM     76  CB  ILE A 589      27.510  30.050  42.490  1.00  0.00           C
ATOM     77  HB  ILE A 589      26.420  30.150  42.730  1.00  0.00           H
ATOM     78  CG2 ILE A 589      28.140  29.070  43.550  1.00  0.00           C
ATOM     79 HG21 ILE A 589      29.240  29.180  43.530  1.00  0.00           H
ATOM     80 HG22 ILE A 589      27.920  28.000  43.370  1.00  0.00           H
ATOM     81 HG23 ILE A 589      27.820  29.250  44.600  1.00  0.00           H
ATOM     82  CG1 ILE A 589      27.910  31.490  42.770  1.00  0.00           C
ATOM     83 HG11 ILE A 589      27.370  32.190  42.100  1.00  0.00           H
ATOM     84 HG12 ILE A 589      28.990  31.570  42.530  1.00  0.00           H
ATOM     85  CD  ILE A 589      27.720  31.990  44.210  1.00  0.00           C
ATOM     86  HD1 ILE A 589      27.510  33.080  44.270  1.00  0.00           H
ATOM     87  HD2 ILE A 589      28.610  31.800  44.850  1.00  0.00           H
ATOM     88  HD3 ILE A 589      26.760  31.560  44.560  1.00  0.00           H
ATOM     89  C   ILE A 589      27.300  28.060  40.900  1.00  0.00           C
ATOM     90  O   ILE A 589      28.180  27.220  40.620  1.00  0.00           O
ATOM     91  N   LYS A 590      25.990  27.730  40.890  1.00  0.00           N
ATOM     92  HN  LYS A 590      25.340  28.500  40.870  1.00  0.00           H
ATOM     93  CA  LYS A 590      25.440  26.440  40.700  1.00  0.00           C
ATOM     94  HA  LYS A 590      26.060  25.870  41.360  1.00  0.00           H
ATOM     95  CB  LYS A 590      23.930  26.400  41.050  1.00  0.00           C
ATOM     96  HB1 LYS A 590      23.500  25.380  40.880  1.00  0.00           H
ATOM     97  HB2 LYS A 590      23.350  27.070  40.400  1.00  0.00           H
ATOM     98  CG  LYS A 590      23.700  26.880  42.450  1.00  0.00           C
ATOM     99  HG1 LYS A 590      24.020  27.930  42.650  1.00  0.00           H
ATOM    100  HG2 LYS A 590      24.400  26.280  43.080  1.00  0.00           H
ATOM    101  CD  LYS A 590      22.200  26.810  42.900  1.00  0.00           C
ATOM    102  HD1 LYS A 590      22.080  26.830  44.000  1.00  0.00           H
ATOM    103  HD2 LYS A 590      21.800  25.850  42.490  1.00  0.00           H
ATOM    104  CE  LYS A 590      21.380  28.030  42.380  1.00  0.00           C
ATOM    105  HE1 LYS A 590      21.590  28.260  41.310  1.00  0.00           H
ATOM    106  HE2 LYS A 590      21.760  28.920  42.920  1.00  0.00           H
ATOM    107  NZ  LYS A 590      19.920  27.850  42.540  1.00  0.00           N
ATOM    108  HZ1 LYS A 590      19.570  26.900  42.310  1.00  0.00           H
ATOM    109  HZ2 LYS A 590      19.460  28.590  41.970  1.00  0.00           H
ATOM    110  HZ3 LYS A 590      19.590  28.190  43.480  1.00  0.00           H
ATOM    111  C   LYS A 590      25.690  25.820  39.360  1.00  0.00           C
ATOM    112  O   LYS A 590      25.820  24.590  39.140  1.00  0.00           O
ATOM    113  N   ARG A 591      25.760  26.740  38.340  1.00  0.00           N
ATOM    114  HN  ARG A 591      25.260  27.580  38.510  1.00  0.00           H
ATOM    115  CA  ARG A 591      26.230  26.450  36.950  1.00  0.00           C
ATOM    116  HA  ARG A 591      25.660  25.560  36.700  1.00  0.00           H
ATOM    117  CB  ARG A 591      25.820  27.600  36.010  1.00  0.00           C
ATOM    118  HB1 ARG A 591      26.500  27.870  35.170  1.00  0.00           H
ATOM    119  HB2 ARG A 591      25.690  28.590  36.520  1.00  0.00           H
ATOM    120  CG  ARG A 591      24.350  27.510  35.460  1.00  0.00           C
ATOM    121  HG1 ARG A 591      23.730  27.320  36.360  1.00  0.00           H
ATOM    122  HG2 ARG A 591      24.340  26.560  34.860  1.00  0.00           H
ATOM    123  CD  ARG A 591      23.980  28.740  34.620  1.00  0.00           C
ATOM    124  HD1 ARG A 591      24.820  28.800  33.900  1.00  0.00           H
ATOM    125  HD2 ARG A 591      23.790  29.600  35.290  1.00  0.00           H
ATOM    126  NE  ARG A 591      22.700  28.340  33.920  1.00  0.00           N
ATOM    127  HE  ARG A 591      22.310  27.420  33.930  1.00  0.00           H
ATOM    128  CZ  ARG A 591      22.140  29.120  32.960  1.00  0.00           C
ATOM    129  NH1 ARG A 591      22.550  30.320  32.770  1.00  0.00           N
ATOM    130 HH11 ARG A 591      23.230  30.660  33.420  1.00  0.00           H
ATOM    131 HH12 ARG A 591      22.030  30.920  32.160  1.00  0.00           H
ATOM    132  NH2 ARG A 591      21.000  28.700  32.400  1.00  0.00           N
ATOM    133 HH21 ARG A 591      20.500  29.360  31.850  1.00  0.00           H
ATOM    134 HH22 ARG A 591      20.580  27.910  32.850  1.00  0.00           H
ATOM    135  C   ARG A 591      27.650  25.930  36.720  1.00  0.00           C
ATOM    136  O   ARG A 591      27.970  24.950  36.070  1.00  0.00           O
ATOM    137  N   LYS A 592      28.620  26.550  37.450  1.00  0.00           N
ATOM    138  HN  LYS A 592      28.310  27.370  37.920  1.00  0.00           H
ATOM    139  CA  LYS A 592      30.040  26.290  37.410  1.00  0.00           C
ATOM    140  HA  LYS A 592      30.280  25.760  36.500  1.00  0.00           H
ATOM    141  CB  LYS A 592      30.920  27.580  37.300  1.00  0.00           C
ATOM    142  HB1 LYS A 592      31.960  27.250  37.480  1.00  0.00           H
ATOM    143  HB2 LYS A 592      30.750  28.390  38.040  1.00  0.00           H
ATOM    144  CG  LYS A 592      30.920  28.110  35.870  1.00  0.00           C
ATOM    145  HG1 LYS A 592      30.900  27.300  35.100  1.00  0.00           H
ATOM    146  HG2 LYS A 592      31.890  28.610  35.680  1.00  0.00           H
ATOM    147  CD  LYS A 592      29.810  29.230  35.660  1.00  0.00           C
ATOM    148  HD1 LYS A 592      29.900  29.900  36.550  1.00  0.00           H
ATOM    149  HD2 LYS A 592      28.870  28.650  35.770  1.00  0.00           H
ATOM    150  CE  LYS A 592      29.830  30.020  34.330  1.00  0.00           C
ATOM    151  HE1 LYS A 592      30.740  30.660  34.270  1.00  0.00           H
ATOM    152  HE2 LYS A 592      28.910  30.620  34.170  1.00  0.00           H
ATOM    153  NZ  LYS A 592      29.990  29.130  33.130  1.00  0.00           N
ATOM    154  HZ1 LYS A 592      31.000  28.920  33.020  1.00  0.00           H
ATOM    155  HZ2 LYS A 592      29.680  29.590  32.240  1.00  0.00           H
ATOM    156  HZ3 LYS A 592      29.390  28.290  33.230  1.00  0.00           H
ATOM    157  C   LYS A 592      30.380  25.370  38.620  1.00  0.00           C
ATOM    158  O   LYS A 592      31.540  25.100  38.720  1.00  0.00           O
ATOM    159  N   ALA A 593      29.470  24.870  39.450  1.00  0.00           N
ATOM    160  HN  ALA A 593      28.500  25.080  39.410  1.00  0.00           H
ATOM    161  CA  ALA A 593      29.820  23.860  40.430  1.00  0.00           C
ATOM    162  HA  ALA A 593      30.700  24.240  40.920  1.00  0.00           H
ATOM    163  CB  ALA A 593      28.640  23.800  41.450  1.00  0.00           C
ATOM    164  HB1 ALA A 593      28.750  22.920  42.110  1.00  0.00           H
ATOM    165  HB2 ALA A 593      27.700  23.560  40.910  1.00  0.00           H
ATOM    166  HB3 ALA A 593      28.550  24.770  42.000  1.00  0.00           H
ATOM    167  C   ALA A 593      30.220  22.460  39.840  1.00  0.00           C
ATOM    168  O   ALA A 593      31.180  21.880  40.300  1.00  0.00           O
ATOM    169  N   PRO A 594      29.590  21.770  38.890  1.00  0.00           N
ATOM    170  CD  PRO A 594      28.290  22.070  38.290  1.00  0.00           C
ATOM    171  HD1 PRO A 594      28.170  23.120  37.950  1.00  0.00           H
ATOM    172  HD2 PRO A 594      27.510  21.970  39.070  1.00  0.00           H
ATOM    173  CA  PRO A 594      30.050  20.460  38.530  1.00  0.00           C
ATOM    174  HA  PRO A 594      30.290  19.870  39.400  1.00  0.00           H
ATOM    175  CB  PRO A 594      28.830  19.900  37.790  1.00  0.00           C
ATOM    176  HB1 PRO A 594      28.310  19.400  38.630  1.00  0.00           H
ATOM    177  HB2 PRO A 594      29.070  19.260  36.900  1.00  0.00           H
ATOM    178  CG  PRO A 594      28.160  21.130  37.190  1.00  0.00           C
ATOM    179  HG1 PRO A 594      28.670  21.440  36.240  1.00  0.00           H
ATOM    180  HG2 PRO A 594      27.070  21.010  37.080  1.00  0.00           H
ATOM    181  C   PRO A 594      31.300  20.530  37.610  1.00  0.00           C
ATOM    182  O   PRO A 594      31.610  19.440  37.090  1.00  0.00           O
ATOM    183  N   PHE A 595      32.030  21.620  37.430  1.00  0.00           N
ATOM    184  HN  PHE A 595      31.610  22.460  37.770  1.00  0.00           H
ATOM    185  CA  PHE A 595      33.250  21.610  36.600  1.00  0.00           C
ATOM    186  HA  PHE A 595      33.320  20.690  36.040  1.00  0.00           H
ATOM    187  CB  PHE A 595      33.330  22.830  35.620  1.00  0.00           C
ATOM    188  HB1 PHE A 595      34.230  22.770  34.970  1.00  0.00           H
ATOM    189  HB2 PHE A 595      33.250  23.720  36.280  1.00  0.00           H
ATOM    190  CG  PHE A 595      32.160  22.730  34.660  1.00  0.00           C
ATOM    191  CD1 PHE A 595      32.100  21.580  33.830  1.00  0.00           C
ATOM    192  HD1 PHE A 595      32.820  20.780  33.880  1.00  0.00           H
ATOM    193  CE1 PHE A 595      31.060  21.510  32.940  1.00  0.00           C
ATOM    194  HE1 PHE A 595      30.980  20.670  32.280  1.00  0.00           H
ATOM    195  CZ  PHE A 595      30.050  22.460  32.890  1.00  0.00           C
ATOM    196  HZ  PHE A 595      29.240  22.420  32.180  1.00  0.00           H
ATOM    197  CD2 PHE A 595      31.250  23.790  34.550  1.00  0.00           C
ATOM    198  HD2 PHE A 595      31.440  24.700  35.090  1.00  0.00           H
ATOM    199  CE2 PHE A 595      30.180  23.640  33.690  1.00  0.00           C
ATOM    200  HE2 PHE A 595      29.600  24.510  33.460  1.00  0.00           H
ATOM    201  C   PHE A 595      34.430  21.670  37.470  1.00  0.00           C
ATOM    202  O   PHE A 595      35.550  21.840  37.000  1.00  0.00           O
ATOM    203  N   PHE A 596      34.310  21.510  38.760  1.00  0.00           N
ATOM    204  HN  PHE A 596      33.440  21.400  39.230  1.00  0.00           H
ATOM    205  CA  PHE A 596      35.390  21.820  39.720  1.00  0.00           C
ATOM    206  HA  PHE A 596      35.800  22.740  39.310  1.00  0.00           H
ATOM    207  CB  PHE A 596      34.710  22.170  41.060  1.00  0.00           C
ATOM    208  HB1 PHE A 596      34.080  21.310  41.350  1.00  0.00           H
ATOM    209  HB2 PHE A 596      33.980  22.980  40.820  1.00  0.00           H
ATOM    210  CG  PHE A 596      35.650  22.460  42.160  1.00  0.00           C
ATOM    211  CD1 PHE A 596      35.580  21.650  43.320  1.00  0.00           C
ATOM    212  HD1 PHE A 596      34.970  20.760  43.310  1.00  0.00           H
ATOM    213  CE1 PHE A 596      36.320  21.900  44.460  1.00  0.00           C
ATOM    214  HE1 PHE A 596      36.170  21.290  45.340  1.00  0.00           H
ATOM    215  CZ  PHE A 596      37.340  22.850  44.330  1.00  0.00           C
ATOM    216  HZ  PHE A 596      37.910  23.110  45.210  1.00  0.00           H
ATOM    217  CD2 PHE A 596      36.580  23.510  42.150  1.00  0.00           C
ATOM    218  HD2 PHE A 596      36.670  24.040  41.210  1.00  0.00           H
ATOM    219  CE2 PHE A 596      37.460  23.700  43.200  1.00  0.00           C
ATOM    220  HE2 PHE A 596      38.230  24.440  43.060  1.00  0.00           H
ATOM    221  C   PHE A 596      36.480  20.800  39.750  1.00  0.00           C
ATOM    222  O   PHE A 596      37.600  21.120  40.120  1.00  0.00           O
ATOM    223  N   LEU A 597      36.120  19.550  39.410  1.00  0.00           N
ATOM    224  HN  LEU A 597      35.200  19.360  39.060  1.00  0.00           H
ATOM    225  CA  LEU A 597      37.200  18.600  39.260  1.00  0.00           C
ATOM    226  HA  LEU A 597      37.750  18.660  40.180  1.00  0.00           H
ATOM    227  CB  LEU A 597      36.790  17.130  39.080  1.00  0.00           C
ATOM    228  HB1 LEU A 597      37.360  16.560  38.310  1.00  0.00           H
ATOM    229  HB2 LEU A 597      35.710  17.110  38.810  1.00  0.00           H
ATOM    230  CG  LEU A 597      36.900  16.370  40.440  1.00  0.00           C
ATOM    231  HG  LEU A 597      36.100  16.790  41.100  1.00  0.00           H
ATOM    232  CD1 LEU A 597      36.560  14.850  40.300  1.00  0.00           C
ATOM    233 HD11 LEU A 597      35.590  14.640  39.790  1.00  0.00           H
ATOM    234 HD12 LEU A 597      36.430  14.360  41.280  1.00  0.00           H
ATOM    235 HD13 LEU A 597      37.350  14.390  39.680  1.00  0.00           H
ATOM    236  CD2 LEU A 597      38.250  16.430  41.180  1.00  0.00           C
ATOM    237 HD21 LEU A 597      39.100  16.210  40.510  1.00  0.00           H
ATOM    238 HD22 LEU A 597      38.210  15.750  42.060  1.00  0.00           H
ATOM    239 HD23 LEU A 597      38.420  17.460  41.600  1.00  0.00           H
ATOM    240  C   LEU A 597      38.250  18.920  38.220  1.00  0.00           C
ATOM    241  O   LEU A 597      39.470  18.750  38.400  1.00  0.00           O
ATOM    242  N   SER A 598      37.700  19.390  37.100  1.00  0.00           N
ATOM    243  HN  SER A 598      36.740  19.350  36.880  1.00  0.00           H
ATOM    244  CA  SER A 598      38.560  19.870  35.980  1.00  0.00           C
ATOM    245  HA  SER A 598      39.170  19.080  35.600  1.00  0.00           H
ATOM    246  CB  SER A 598      37.760  20.530  34.860  1.00  0.00           C
ATOM    247  HB1 SER A 598      38.410  20.890  34.030  1.00  0.00           H
ATOM    248  HB2 SER A 598      37.140  21.420  35.120  1.00  0.00           H
ATOM    249  OG  SER A 598      36.810  19.630  34.240  1.00  0.00           O
ATOM    250  HG1 SER A 598      36.340  19.150  34.920  1.00  0.00           H
ATOM    251  C   SER A 598      39.520  20.930  36.380  1.00  0.00           C
ATOM    252  O   SER A 598      40.690  20.830  35.960  1.00  0.00           O
ATOM    253  N   ASP A 599      39.200  21.910  37.220  1.00  0.00           N
ATOM    254  HN  ASP A 599      38.230  22.010  37.470  1.00  0.00           H
ATOM    255  CA  ASP A 599      40.070  22.870  37.820  1.00  0.00           C
ATOM    256  HA  ASP A 599      40.580  23.440  37.060  1.00  0.00           H
ATOM    257  CB  ASP A 599      39.270  23.880  38.600  1.00  0.00           C
ATOM    258  HB1 ASP A 599      39.980  24.460  39.230  1.00  0.00           H
ATOM    259  HB2 ASP A 599      38.400  23.500  39.180  1.00  0.00           H
ATOM    260  CG  ASP A 599      38.600  25.070  37.790  1.00  0.00           C
ATOM    261  OD1 ASP A 599      38.110  26.120  38.350  1.00  0.00           O
ATOM    262  OD2 ASP A 599      38.500  24.950  36.590  1.00  0.00           O
ATOM    263  C   ASP A 599      41.260  22.260  38.650  1.00  0.00           C
ATOM    264  O   ASP A 599      42.370  22.830  38.600  1.00  0.00           O
ATOM    265  N   PHE A 600      41.040  21.190  39.430  1.00  0.00           N
ATOM    266  HN  PHE A 600      40.130  20.780  39.510  1.00  0.00           H
ATOM    267  CA  PHE A 600      42.090  20.490  39.970  1.00  0.00           C
ATOM    268  HA  PHE A 600      42.620  21.220  40.570  1.00  0.00           H
ATOM    269  CB  PHE A 600      41.660  19.260  40.860  1.00  0.00           C
ATOM    270  HB1 PHE A 600      42.470  18.530  41.090  1.00  0.00           H
ATOM    271  HB2 PHE A 600      40.790  18.730  40.410  1.00  0.00           H
ATOM    272  CG  PHE A 600      41.190  19.770  42.150  1.00  0.00           C
ATOM    273  CD1 PHE A 600      39.820  19.920  42.410  1.00  0.00           C
ATOM    274  HD1 PHE A 600      39.040  19.820  41.670  1.00  0.00           H
ATOM    275  CE1 PHE A 600      39.350  20.380  43.710  1.00  0.00           C
ATOM    276  HE1 PHE A 600      38.280  20.430  43.820  1.00  0.00           H
ATOM    277  CZ  PHE A 600      40.320  20.880  44.640  1.00  0.00           C
ATOM    278  HZ  PHE A 600      39.900  21.310  45.540  1.00  0.00           H
ATOM    279  CD2 PHE A 600      42.040  20.050  43.160  1.00  0.00           C
ATOM    280  HD2 PHE A 600      43.060  19.750  42.990  1.00  0.00           H
ATOM    281  CE2 PHE A 600      41.690  20.680  44.380  1.00  0.00           C
ATOM    282  HE2 PHE A 600      42.280  21.150  45.150  1.00  0.00           H
ATOM    283  C   PHE A 600      43.020  19.910  38.900  1.00  0.00           C
ATOM    284  O   PHE A 600      44.200  20.120  39.090  1.00  0.00           O
ATOM    285  N   LYS A 601      42.530  19.210  37.860  1.00  0.00           N
ATOM    286  HN  LYS A 601      41.540  19.180  37.800  1.00  0.00           H
ATOM    287  CA  LYS A 601      43.270  18.540  36.820  1.00  0.00           C
ATOM    288  HA  LYS A 601      44.000  17.860  37.220  1.00  0.00           H
ATOM    289  CB  LYS A 601      42.390  17.750  35.880  1.00  0.00           C
ATOM    290  HB1 LYS A 601      41.480  18.320  35.620  1.00  0.00           H
ATOM    291  HB2 LYS A 601      42.060  16.980  36.620  1.00  0.00           H
ATOM    292  CG  LYS A 601      43.120  17.010  34.750  1.00  0.00           C
ATOM    293  HG1 LYS A 601      43.700  17.740  34.150  1.00  0.00           H
ATOM    294  HG2 LYS A 601      42.480  16.470  34.030  1.00  0.00           H
ATOM    295  CD  LYS A 601      44.140  16.020  35.280  1.00  0.00           C
ATOM    296  HD1 LYS A 601      43.590  15.350  35.970  1.00  0.00           H
ATOM    297  HD2 LYS A 601      44.870  16.530  35.940  1.00  0.00           H
ATOM    298  CE  LYS A 601      44.740  15.210  34.080  1.00  0.00           C
ATOM    299  HE1 LYS A 601      45.110  15.800  33.210  1.00  0.00           H
ATOM    300  HE2 LYS A 601      43.860  14.600  33.780  1.00  0.00           H
ATOM    301  NZ  LYS A 601      45.850  14.280  34.450  1.00  0.00           N
ATOM    302  HZ1 LYS A 601      45.950  13.590  33.680  1.00  0.00           H
ATOM    303  HZ2 LYS A 601      45.770  13.800  35.370  1.00  0.00           H
ATOM    304  HZ3 LYS A 601      46.760  14.780  34.590  1.00  0.00           H
ATOM    305  C   LYS A 601      44.110  19.570  36.020  1.00  0.00           C
ATOM    306  O   LYS A 601      45.260  19.210  35.850  1.00  0.00           O
ATOM    307  N   ASP A 602      43.540  20.740  35.730  1.00  0.00           N
ATOM    308  HN  ASP A 602      42.600  20.810  36.040  1.00  0.00           H
ATOM    309  CA  ASP A 602      44.150  21.910  35.130  1.00  0.00           C
ATOM    310  HA  ASP A 602      44.670  21.570  34.250  1.00  0.00           H
ATOM    311  CB  ASP A 602      43.080  23.010  34.770  1.00  0.00           C
ATOM    312  HB1 ASP A 602      43.570  24.000  34.670  1.00  0.00           H
ATOM    313  HB2 ASP A 602      42.480  23.190  35.690  1.00  0.00           H
ATOM    314  CG  ASP A 602      42.220  22.680  33.590  1.00  0.00           C
ATOM    315  OD1 ASP A 602      42.450  21.610  32.870  1.00  0.00           O
ATOM    316  OD2 ASP A 602      41.370  23.500  33.270  1.00  0.00           O
ATOM    317  C   ASP A 602      45.270  22.490  36.080  1.00  0.00           C
ATOM    318  O   ASP A 602      46.340  22.810  35.560  1.00  0.00           O
ATOM    319  N   ALA A 603      45.160  22.560  37.450  1.00  0.00           N
ATOM    320  HN  ALA A 603      44.370  22.200  37.930  1.00  0.00           H
ATOM    321  CA  ALA A 603      46.220  22.950  38.310  1.00  0.00           C
ATOM    322  HA  ALA A 603      46.820  23.760  37.920  1.00  0.00           H
ATOM    323  CB  ALA A 603      45.570  23.320  39.610  1.00  0.00           C
ATOM    324  HB1 ALA A 603      46.280  23.600  40.410  1.00  0.00           H
ATOM    325  HB2 ALA A 603      44.900  22.520  40.010  1.00  0.00           H
ATOM    326  HB3 ALA A 603      44.850  24.150  39.490  1.00  0.00           H
ATOM    327  C   ALA A 603      47.260  21.810  38.630  1.00  0.00           C
ATOM    328  O   ALA A 603      48.290  22.000  39.290  1.00  0.00           O
ATOM    329  N   LEU A 604      47.070  20.580  38.210  1.00  0.00           N
ATOM    330  HN  LEU A 604      46.210  20.350  37.790  1.00  0.00           H
ATOM    331  CA  LEU A 604      48.130  19.590  38.360  1.00  0.00           C
ATOM    332  HA  LEU A 604      48.610  19.650  39.320  1.00  0.00           H
ATOM    333  CB  LEU A 604      47.630  18.190  38.130  1.00  0.00           C
ATOM    334  HB1 LEU A 604      48.330  17.420  37.750  1.00  0.00           H
ATOM    335  HB2 LEU A 604      46.910  18.280  37.280  1.00  0.00           H
ATOM    336  CG  LEU A 604      46.730  17.590  39.280  1.00  0.00           C
ATOM    337  HG  LEU A 604      45.860  18.270  39.390  1.00  0.00           H
ATOM    338  CD1 LEU A 604      46.140  16.170  38.940  1.00  0.00           C
ATOM    339 HD11 LEU A 604      45.550  16.250  37.990  1.00  0.00           H
ATOM    340 HD12 LEU A 604      45.470  15.640  39.650  1.00  0.00           H
ATOM    341 HD13 LEU A 604      46.980  15.450  38.770  1.00  0.00           H
ATOM    342  CD2 LEU A 604      47.470  17.460  40.650  1.00  0.00           C
ATOM    343 HD21 LEU A 604      46.750  17.210  41.460  1.00  0.00           H
ATOM    344 HD22 LEU A 604      47.980  18.430  40.870  1.00  0.00           H
ATOM    345 HD23 LEU A 604      48.230  16.650  40.530  1.00  0.00           H
ATOM    346  C   LEU A 604      49.330  19.840  37.450  1.00  0.00           C
ATOM    347  O   LEU A 604      49.370  19.460  36.310  1.00  0.00           O
ATOM    348  N   SER A 605      50.240  20.680  37.860  1.00  0.00           N
ATOM    349  HN  SER A 605      50.090  21.120  38.740  1.00  0.00           H
ATOM    350  CA  SER A 605      51.410  20.940  37.110  1.00  0.00           C
ATOM    351  HA  SER A 605      51.740  20.080  36.550  1.00  0.00           H
ATOM    352  CB  SER A 605      51.170  22.090  36.030  1.00  0.00           C
ATOM    353  HB1 SER A 605      50.640  22.900  36.570  1.00  0.00           H
ATOM    354  HB2 SER A 605      50.580  21.640  35.210  1.00  0.00           H
ATOM    355  OG  SER A 605      52.350  22.720  35.520  1.00  0.00           O
ATOM    356  HG1 SER A 605      52.660  22.110  34.850  1.00  0.00           H
ATOM    357  C   SER A 605      52.480  21.320  38.130  1.00  0.00           C
ATOM    358  O   SER A 605      52.200  22.080  39.040  1.00  0.00           O
ATOM    359  N   LEU A 606      53.750  20.890  37.900  1.00  0.00           N
ATOM    360  HN  LEU A 606      53.900  20.280  37.120  1.00  0.00           H
ATOM    361  CA  LEU A 606      54.930  21.450  38.550  1.00  0.00           C
ATOM    362  HA  LEU A 606      54.760  21.390  39.620  1.00  0.00           H
ATOM    363  CB  LEU A 606      56.220  20.670  38.280  1.00  0.00           C
ATOM    364  HB1 LEU A 606      57.150  21.050  38.740  1.00  0.00           H
ATOM    365  HB2 LEU A 606      56.260  20.500  37.180  1.00  0.00           H
ATOM    366  CG  LEU A 606      56.250  19.140  38.880  1.00  0.00           C
ATOM    367  HG  LEU A 606      55.370  18.660  38.410  1.00  0.00           H
ATOM    368  CD1 LEU A 606      57.390  18.320  38.370  1.00  0.00           C
ATOM    369 HD11 LEU A 606      57.420  17.250  38.680  1.00  0.00           H
ATOM    370 HD12 LEU A 606      58.310  18.660  38.880  1.00  0.00           H
ATOM    371 HD13 LEU A 606      57.550  18.440  37.280  1.00  0.00           H
ATOM    372  CD2 LEU A 606      56.330  19.150  40.390  1.00  0.00           C
ATOM    373 HD21 LEU A 606      56.790  18.190  40.710  1.00  0.00           H
ATOM    374 HD22 LEU A 606      55.300  19.230  40.810  1.00  0.00           H
ATOM    375 HD23 LEU A 606      56.940  20.050  40.610  1.00  0.00           H
ATOM    376  C   LEU A 606      55.150  22.900  38.380  1.00  0.00           C
ATOM    377  O   LEU A 606      55.500  23.590  39.300  1.00  0.00           O
ATOM    378  N   GLN A 607      54.890  23.370  37.200  1.00  0.00           N
ATOM    379  HN  GLN A 607      54.540  22.800  36.460  1.00  0.00           H
ATOM    380  CA  GLN A 607      54.780  24.780  36.910  1.00  0.00           C
ATOM    381  HA  GLN A 607      55.730  25.250  37.130  1.00  0.00           H
ATOM    382  CB  GLN A 607      54.820  25.020  35.390  1.00  0.00           C
ATOM    383  HB1 GLN A 607      54.710  26.080  35.100  1.00  0.00           H
ATOM    384  HB2 GLN A 607      54.000  24.590  34.770  1.00  0.00           H
ATOM    385  CG  GLN A 607      56.090  24.530  34.620  1.00  0.00           C
ATOM    386  HG1 GLN A 607      56.060  23.430  34.620  1.00  0.00           H
ATOM    387  HG2 GLN A 607      57.000  24.930  35.130  1.00  0.00           H
ATOM    388  CD  GLN A 607      56.150  24.890  33.140  1.00  0.00           C
ATOM    389  OE1 GLN A 607      55.230  24.590  32.360  1.00  0.00           O
ATOM    390  NE2 GLN A 607      57.250  25.410  32.620  1.00  0.00           N
ATOM    391 HE21 GLN A 607      57.290  25.350  31.620  1.00  0.00           H
ATOM    392 HE22 GLN A 607      58.020  25.760  33.150  1.00  0.00           H
ATOM    393  C   GLN A 607      53.700  25.650  37.610  1.00  0.00           C
ATOM    394  O   GLN A 607      53.900  26.770  38.060  1.00  0.00           O
ATOM    395  N   CYS A 608      52.450  25.140  37.810  1.00  0.00           N
ATOM    396  HN  CYS A 608      52.160  24.240  37.490  1.00  0.00           H
ATOM    397  CA  CYS A 608      51.360  25.700  38.650  1.00  0.00           C
ATOM    398  HA  CYS A 608      51.240  26.730  38.390  1.00  0.00           H
ATOM    399  CB  CYS A 608      49.970  25.040  38.540  1.00  0.00           C
ATOM    400  HB1 CYS A 608      49.240  25.300  39.330  1.00  0.00           H
ATOM    401  HB2 CYS A 608      50.170  23.950  38.670  1.00  0.00           H
ATOM    402  SG  CYS A 608      49.250  25.260  36.850  1.00  0.00           S
ATOM    403  HG1 CYS A 608      49.590  26.540  36.800  1.00  0.00           H
ATOM    404  C   CYS A 608      51.680  25.690  40.120  1.00  0.00           C
ATOM    405  O   CYS A 608      51.260  26.560  40.810  1.00  0.00           O
ATOM    406  N   LEU A 609      52.430  24.690  40.620  1.00  0.00           N
ATOM    407  HN  LEU A 609      52.770  23.970  40.020  1.00  0.00           H
ATOM    408  CA  LEU A 609      52.910  24.640  42.000  1.00  0.00           C
ATOM    409  HA  LEU A 609      52.110  24.870  42.690  1.00  0.00           H
ATOM    410  CB  LEU A 609      53.590  23.250  42.110  1.00  0.00           C
ATOM    411  HB1 LEU A 609      54.350  23.180  41.300  1.00  0.00           H
ATOM    412  HB2 LEU A 609      52.820  22.470  42.040  1.00  0.00           H
ATOM    413  CG  LEU A 609      54.430  22.920  43.420  1.00  0.00           C
ATOM    414  HG  LEU A 609      55.300  23.610  43.490  1.00  0.00           H
ATOM    415  CD1 LEU A 609      53.560  23.100  44.670  1.00  0.00           C
ATOM    416 HD11 LEU A 609      53.390  24.180  44.820  1.00  0.00           H
ATOM    417 HD12 LEU A 609      54.200  22.770  45.530  1.00  0.00           H
ATOM    418 HD13 LEU A 609      52.620  22.510  44.650  1.00  0.00           H
ATOM    419  CD2 LEU A 609      54.910  21.390  43.350  1.00  0.00           C
ATOM    420 HD21 LEU A 609      54.070  20.790  42.920  1.00  0.00           H
ATOM    421 HD22 LEU A 609      55.120  20.960  44.340  1.00  0.00           H
ATOM    422 HD23 LEU A 609      55.720  21.180  42.620  1.00  0.00           H
ATOM    423  C   LEU A 609      53.890  25.790  42.200  1.00  0.00           C
ATOM    424  O   LEU A 609      53.840  26.560  43.190  1.00  0.00           O
ATOM    425  N   ALA A 610      54.780  25.980  41.200  1.00  0.00           N
ATOM    426  HN  ALA A 610      54.780  25.270  40.490  1.00  0.00           H
ATOM    427  CA  ALA A 610      55.670  27.120  41.160  1.00  0.00           C
ATOM    428  HA  ALA A 610      56.280  26.990  42.040  1.00  0.00           H
ATOM    429  CB  ALA A 610      56.640  27.070  39.960  1.00  0.00           C
ATOM    430  HB1 ALA A 610      57.510  27.740  40.090  1.00  0.00           H
ATOM    431  HB2 ALA A 610      56.150  27.400  39.020  1.00  0.00           H
ATOM    432  HB3 ALA A 610      57.120  26.070  39.950  1.00  0.00           H
ATOM    433  C   ALA A 610      55.010  28.450  41.280  1.00  0.00           C
ATOM    434  O   ALA A 610      55.300  29.230  42.220  1.00  0.00           O
ATOM    435  N   SER A 611      53.950  28.690  40.510  1.00  0.00           N
ATOM    436  HN  SER A 611      53.760  28.010  39.810  1.00  0.00           H
ATOM    437  CA  SER A 611      53.070  29.820  40.600  1.00  0.00           C
ATOM    438  HA  SER A 611      53.650  30.730  40.510  1.00  0.00           H
ATOM    439  CB  SER A 611      52.040  29.720  39.420  1.00  0.00           C
ATOM    440  HB1 SER A 611      51.390  30.620  39.460  1.00  0.00           H
ATOM    441  HB2 SER A 611      51.360  28.840  39.460  1.00  0.00           H
ATOM    442  OG  SER A 611      52.680  29.720  38.170  1.00  0.00           O
ATOM    443  HG1 SER A 611      53.060  30.590  38.150  1.00  0.00           H
ATOM    444  C   SER A 611      52.350  29.970  41.980  1.00  0.00           C
ATOM    445  O   SER A 611      52.240  31.130  42.430  1.00  0.00           O
ATOM    446  N   ILE A 612      51.840  28.840  42.690  1.00  0.00           N
ATOM    447  HN  ILE A 612      51.920  27.930  42.290  1.00  0.00           H
ATOM    448  CA  ILE A 612      51.230  28.850  44.070  1.00  0.00           C
ATOM    449  HA  ILE A 612      50.400  29.550  44.090  1.00  0.00           H
ATOM    450  CB  ILE A 612      50.710  27.450  44.540  1.00  0.00           C
ATOM    451  HB  ILE A 612      51.480  26.670  44.350  1.00  0.00           H
ATOM    452  CG2 ILE A 612      50.510  27.360  46.120  1.00  0.00           C
ATOM    453 HG21 ILE A 612      51.460  27.490  46.660  1.00  0.00           H
ATOM    454 HG22 ILE A 612      50.020  26.380  46.310  1.00  0.00           H
ATOM    455 HG23 ILE A 612      49.790  28.150  46.430  1.00  0.00           H
ATOM    456  CG1 ILE A 612      49.440  27.150  43.770  1.00  0.00           C
ATOM    457 HG11 ILE A 612      49.480  27.450  42.700  1.00  0.00           H
ATOM    458 HG12 ILE A 612      48.690  27.790  44.270  1.00  0.00           H
ATOM    459  CD  ILE A 612      49.090  25.690  43.800  1.00  0.00           C
ATOM    460  HD1 ILE A 612      49.920  25.060  43.410  1.00  0.00           H
ATOM    461  HD2 ILE A 612      48.210  25.510  43.150  1.00  0.00           H
ATOM    462  HD3 ILE A 612      48.920  25.440  44.870  1.00  0.00           H
ATOM    463  C   ILE A 612      52.190  29.350  45.090  1.00  0.00           C
ATOM    464  O   ILE A 612      51.920  30.350  45.800  1.00  0.00           O
ATOM    465  N   LEU A 613      53.470  28.850  45.000  1.00  0.00           N
ATOM    466  HN  LEU A 613      53.570  28.240  44.220  1.00  0.00           H
ATOM    467  CA  LEU A 613      54.560  29.170  45.860  1.00  0.00           C
ATOM    468  HA  LEU A 613      54.250  29.050  46.880  1.00  0.00           H
ATOM    469  CB  LEU A 613      55.780  28.220  45.450  1.00  0.00           C
ATOM    470  HB1 LEU A 613      55.960  28.310  44.360  1.00  0.00           H
ATOM    471  HB2 LEU A 613      55.420  27.220  45.730  1.00  0.00           H
ATOM    472  CG  LEU A 613      57.080  28.500  46.190  1.00  0.00           C
ATOM    473  HG  LEU A 613      57.550  29.440  45.830  1.00  0.00           H
ATOM    474  CD1 LEU A 613      56.970  28.750  47.700  1.00  0.00           C
ATOM    475 HD11 LEU A 613      56.400  29.700  47.750  1.00  0.00           H
ATOM    476 HD12 LEU A 613      57.960  28.770  48.200  1.00  0.00           H
ATOM    477 HD13 LEU A 613      56.400  27.930  48.190  1.00  0.00           H
ATOM    478  CD2 LEU A 613      58.060  27.370  45.950  1.00  0.00           C
ATOM    479 HD21 LEU A 613      58.180  27.280  44.850  1.00  0.00           H
ATOM    480 HD22 LEU A 613      57.680  26.380  46.270  1.00  0.00           H
ATOM    481 HD23 LEU A 613      58.950  27.430  46.610  1.00  0.00           H
ATOM    482  C   LEU A 613      54.900  30.650  45.670  1.00  0.00           C
ATOM    483  O   LEU A 613      55.100  31.430  46.570  1.00  0.00           O
ATOM    484  N   PHE A 614      54.970  31.040  44.420  1.00  0.00           N
ATOM    485  HN  PHE A 614      54.970  30.270  43.790  1.00  0.00           H
ATOM    486  CA  PHE A 614      55.240  32.400  43.960  1.00  0.00           C
ATOM    487  HA  PHE A 614      56.150  32.650  44.490  1.00  0.00           H
ATOM    488  CB  PHE A 614      55.460  32.450  42.410  1.00  0.00           C
ATOM    489  HB1 PHE A 614      54.600  31.940  41.950  1.00  0.00           H
ATOM    490  HB2 PHE A 614      56.410  31.890  42.210  1.00  0.00           H
ATOM    491  CG  PHE A 614      55.590  33.810  41.840  1.00  0.00           C
ATOM    492  CD1 PHE A 614      56.610  34.660  42.290  1.00  0.00           C
ATOM    493  HD1 PHE A 614      57.260  34.300  43.070  1.00  0.00           H
ATOM    494  CE1 PHE A 614      56.690  36.010  41.880  1.00  0.00           C
ATOM    495  HE1 PHE A 614      57.410  36.710  42.270  1.00  0.00           H
ATOM    496  CZ  PHE A 614      55.720  36.470  40.950  1.00  0.00           C
ATOM    497  HZ  PHE A 614      55.880  37.430  40.470  1.00  0.00           H
ATOM    498  CD2 PHE A 614      54.710  34.310  40.860  1.00  0.00           C
ATOM    499  HD2 PHE A 614      54.040  33.580  40.430  1.00  0.00           H
ATOM    500  CE2 PHE A 614      54.830  35.600  40.400  1.00  0.00           C
ATOM    501  HE2 PHE A 614      54.060  35.920  39.710  1.00  0.00           H
ATOM    502  C   PHE A 614      54.290  33.460  44.430  1.00  0.00           C
ATOM    503  O   PHE A 614      54.580  34.570  44.860  1.00  0.00           O
ATOM    504  N   LEU A 615      52.980  33.130  44.330  1.00  0.00           N
ATOM    505  HN  LEU A 615      52.700  32.260  43.920  1.00  0.00           H
ATOM    506  CA  LEU A 615      51.910  34.050  44.660  1.00  0.00           C
ATOM    507  HA  LEU A 615      52.320  35.040  44.550  1.00  0.00           H
ATOM    508  CB  LEU A 615      50.570  33.840  43.860  1.00  0.00           C
ATOM    509  HB1 LEU A 615      49.640  33.940  44.460  1.00  0.00           H
ATOM    510  HB2 LEU A 615      50.720  32.790  43.550  1.00  0.00           H
ATOM    511  CG  LEU A 615      50.310  34.740  42.640  1.00  0.00           C
ATOM    512  HG  LEU A 615      49.370  34.460  42.110  1.00  0.00           H
ATOM    513  CD1 LEU A 615      50.190  36.200  43.070  1.00  0.00           C
ATOM    514 HD11 LEU A 615      51.140  36.660  43.420  1.00  0.00           H
ATOM    515 HD12 LEU A 615      49.480  36.160  43.920  1.00  0.00           H
ATOM    516 HD13 LEU A 615      49.740  36.720  42.200  1.00  0.00           H
ATOM    517  CD2 LEU A 615      51.360  34.520  41.590  1.00  0.00           C
ATOM    518 HD21 LEU A 615      52.270  35.080  41.890  1.00  0.00           H
ATOM    519 HD22 LEU A 615      50.940  34.950  40.650  1.00  0.00           H
ATOM    520 HD23 LEU A 615      51.710  33.500  41.380  1.00  0.00           H
ATOM    521  C   LEU A 615      51.810  34.070  46.120  1.00  0.00           C
ATOM    522  O   LEU A 615      51.520  35.120  46.680  1.00  0.00           O
ATOM    523  N   TYR A 616      52.150  33.000  46.950  1.00  0.00           N
ATOM    524  HN  TYR A 616      52.220  32.090  46.540  1.00  0.00           H
ATOM    525  CA  TYR A 616      52.190  33.160  48.390  1.00  0.00           C
ATOM    526  HA  TYR A 616      51.250  33.640  48.630  1.00  0.00           H
ATOM    527  CB  TYR A 616      52.300  31.790  49.070  1.00  0.00           C
ATOM    528  HB1 TYR A 616      53.120  31.190  48.620  1.00  0.00           H
ATOM    529  HB2 TYR A 616      51.430  31.150  48.810  1.00  0.00           H
ATOM    530  CG  TYR A 616      52.490  31.890  50.540  1.00  0.00           C
ATOM    531  CD1 TYR A 616      53.770  32.060  51.190  1.00  0.00           C
ATOM    532  HD1 TYR A 616      54.690  32.150  50.630  1.00  0.00           H
ATOM    533  CE1 TYR A 616      53.910  32.120  52.570  1.00  0.00           C
ATOM    534  HE1 TYR A 616      54.870  32.430  52.970  1.00  0.00           H
ATOM    535  CZ  TYR A 616      52.780  31.880  53.370  1.00  0.00           C
ATOM    536  OH  TYR A 616      52.910  31.890  54.760  1.00  0.00           O
ATOM    537  HH  TYR A 616      52.030  31.730  55.110  1.00  0.00           H
ATOM    538  CD2 TYR A 616      51.410  31.650  51.380  1.00  0.00           C
ATOM    539  HD2 TYR A 616      50.460  31.490  50.900  1.00  0.00           H
ATOM    540  CE2 TYR A 616      51.570  31.560  52.780  1.00  0.00           C
ATOM    541  HE2 TYR A 616      50.670  31.430  53.370  1.00  0.00           H
ATOM    542  C   TYR A 616      53.210  34.190  48.740  1.00  0.00           C
ATOM    543  O   TYR A 616      52.880  35.140  49.400  1.00  0.00           O
ATOM    544  N   CYS A 617      54.420  34.130  48.270  1.00  0.00           N
ATOM    545  HN  CYS A 617      54.670  33.320  47.730  1.00  0.00           H
ATOM    546  CA  CYS A 617      55.520  35.150  48.470  1.00  0.00           C
ATOM    547  HA  CYS A 617      55.760  35.140  49.520  1.00  0.00           H
ATOM    548  CB  CYS A 617      56.790  34.490  47.760  1.00  0.00           C
ATOM    549  HB1 CYS A 617      57.650  35.160  47.920  1.00  0.00           H
ATOM    550  HB2 CYS A 617      56.460  34.480  46.690  1.00  0.00           H
ATOM    551  SG  CYS A 617      57.130  32.840  48.460  1.00  0.00           S
ATOM    552  HG1 CYS A 617      58.130  33.370  49.150  1.00  0.00           H
ATOM    553  C   CYS A 617      55.300  36.650  48.030  1.00  0.00           C
ATOM    554  O   CYS A 617      55.660  37.560  48.720  1.00  0.00           O
ATOM    555  N   ALA A 618      54.590  36.850  46.900  1.00  0.00           N
ATOM    556  HN  ALA A 618      54.440  36.100  46.250  1.00  0.00           H
ATOM    557  CA  ALA A 618      54.100  38.170  46.490  1.00  0.00           C
ATOM    558  HA  ALA A 618      54.940  38.840  46.580  1.00  0.00           H
ATOM    559  CB  ALA A 618      53.530  38.170  45.050  1.00  0.00           C
ATOM    560  HB1 ALA A 618      53.420  39.210  44.670  1.00  0.00           H
ATOM    561  HB2 ALA A 618      52.620  37.540  45.060  1.00  0.00           H
ATOM    562  HB3 ALA A 618      54.320  37.730  44.410  1.00  0.00           H
ATOM    563  C   ALA A 618      52.990  38.670  47.400  1.00  0.00           C
ATOM    564  O   ALA A 618      52.940  39.850  47.730  1.00  0.00           O
ATOM    565  N   CYS A 619      52.020  37.800  47.810  1.00  0.00           N
ATOM    566  HN  CYS A 619      51.890  36.860  47.520  1.00  0.00           H
ATOM    567  CA  CYS A 619      50.930  38.300  48.660  1.00  0.00           C
ATOM    568  HA  CYS A 619      50.690  39.280  48.270  1.00  0.00           H
ATOM    569  CB  CYS A 619      49.660  37.390  48.400  1.00  0.00           C
ATOM    570  HB1 CYS A 619      49.780  36.290  48.570  1.00  0.00           H
ATOM    571  HB2 CYS A 619      49.690  37.470  47.290  1.00  0.00           H
ATOM    572  SG  CYS A 619      48.020  38.090  48.970  1.00  0.00           S
ATOM    573  HG1 CYS A 619      48.170  39.140  48.170  1.00  0.00           H
ATOM    574  C   CYS A 619      51.230  38.360  50.090  1.00  0.00           C
ATOM    575  O   CYS A 619      50.840  39.340  50.720  1.00  0.00           O
ATOM    576  N   MET A 620      51.990  37.390  50.670  1.00  0.00           N
ATOM    577  HN  MET A 620      52.270  36.600  50.120  1.00  0.00           H
ATOM    578  CA  MET A 620      52.440  37.510  51.990  1.00  0.00           C
ATOM    579  HA  MET A 620      51.690  37.700  52.740  1.00  0.00           H
ATOM    580  CB  MET A 620      53.140  36.170  52.420  1.00  0.00           C
ATOM    581  HB1 MET A 620      53.870  35.910  51.620  1.00  0.00           H
ATOM    582  HB2 MET A 620      52.310  35.440  52.280  1.00  0.00           H
ATOM    583  CG  MET A 620      53.610  36.010  53.870  1.00  0.00           C
ATOM    584  HG1 MET A 620      54.290  36.760  54.300  1.00  0.00           H
ATOM    585  HG2 MET A 620      54.020  34.970  53.820  1.00  0.00           H
ATOM    586  SD  MET A 620      52.170  36.260  55.000  1.00  0.00           S
ATOM    587  CE  MET A 620      53.000  35.780  56.610  1.00  0.00           C
ATOM    588  HE1 MET A 620      53.840  36.470  56.840  1.00  0.00           H
ATOM    589  HE2 MET A 620      53.440  34.770  56.440  1.00  0.00           H
ATOM    590  HE3 MET A 620      52.300  35.740  57.470  1.00  0.00           H
ATOM    591  C   MET A 620      53.330  38.720  52.410  1.00  0.00           C
ATOM    592  O   MET A 620      53.200  39.190  53.560  1.00  0.00           O
ATOM    593  N   SER A 621      54.240  39.180  51.550  1.00  0.00           N
ATOM    594  HN  SER A 621      54.260  38.750  50.660  1.00  0.00           H
ATOM    595  CA  SER A 621      55.140  40.330  51.870  1.00  0.00           C
ATOM    596  HA  SER A 621      55.680  40.060  52.770  1.00  0.00           H
ATOM    597  CB  SER A 621      56.390  40.580  51.000  1.00  0.00           C
ATOM    598  HB1 SER A 621      57.120  39.740  51.010  1.00  0.00           H
ATOM    599  HB2 SER A 621      56.830  41.490  51.450  1.00  0.00           H
ATOM    600  OG  SER A 621      56.150  40.660  49.590  1.00  0.00           O
ATOM    601  HG1 SER A 621      55.750  39.830  49.320  1.00  0.00           H
ATOM    602  C   SER A 621      54.410  41.580  52.150  1.00  0.00           C
ATOM    603  O   SER A 621      54.720  42.130  53.220  1.00  0.00           O
ATOM    604  N   PRO A 622      53.460  42.200  51.350  1.00  0.00           N
ATOM    605  CD  PRO A 622      53.040  41.820  50.030  1.00  0.00           C
ATOM    606  HD1 PRO A 622      52.720  40.760  50.080  1.00  0.00           H
ATOM    607  HD2 PRO A 622      53.880  41.890  49.310  1.00  0.00           H
ATOM    608  CA  PRO A 622      52.770  43.500  51.780  1.00  0.00           C
ATOM    609  HA  PRO A 622      53.450  44.230  52.190  1.00  0.00           H
ATOM    610  CB  PRO A 622      52.060  43.930  50.500  1.00  0.00           C
ATOM    611  HB1 PRO A 622      52.670  44.680  49.940  1.00  0.00           H
ATOM    612  HB2 PRO A 622      51.080  44.390  50.760  1.00  0.00           H
ATOM    613  CG  PRO A 622      51.790  42.630  49.710  1.00  0.00           C
ATOM    614  HG1 PRO A 622      50.910  42.110  50.150  1.00  0.00           H
ATOM    615  HG2 PRO A 622      51.650  42.530  48.620  1.00  0.00           H
ATOM    616  C   PRO A 622      51.790  43.100  52.870  1.00  0.00           C
ATOM    617  O   PRO A 622      51.450  43.900  53.720  1.00  0.00           O
ATOM    618  N   VAL A 623      51.190  41.830  52.880  1.00  0.00           N
ATOM    619  HN  VAL A 623      51.370  41.170  52.160  1.00  0.00           H
ATOM    620  CA  VAL A 623      50.210  41.460  53.880  1.00  0.00           C
ATOM    621  HA  VAL A 623      49.450  42.240  53.920  1.00  0.00           H
ATOM    622  CB  VAL A 623      49.440  40.200  53.500  1.00  0.00           C
ATOM    623  HB  VAL A 623      50.140  39.370  53.250  1.00  0.00           H
ATOM    624  CG1 VAL A 623      48.600  39.580  54.610  1.00  0.00           C
ATOM    625 HG11 VAL A 623      48.150  40.380  55.220  1.00  0.00           H
ATOM    626 HG12 VAL A 623      49.230  39.000  55.320  1.00  0.00           H
ATOM    627 HG13 VAL A 623      47.810  38.900  54.210  1.00  0.00           H
ATOM    628  CG2 VAL A 623      48.570  40.440  52.220  1.00  0.00           C
ATOM    629 HG21 VAL A 623      48.480  39.530  51.600  1.00  0.00           H
ATOM    630 HG22 VAL A 623      49.090  41.120  51.510  1.00  0.00           H
ATOM    631 HG23 VAL A 623      47.570  40.870  52.450  1.00  0.00           H
ATOM    632  C   VAL A 623      50.660  41.350  55.330  1.00  0.00           C
ATOM    633  O   VAL A 623      49.950  41.760  56.220  1.00  0.00           O
ATOM    634  N   ILE A 624      51.880  40.780  55.560  1.00  0.00           N
ATOM    635  HN  ILE A 624      52.380  40.490  54.750  1.00  0.00           H
ATOM    636  CA  ILE A 624      52.360  40.720  56.930  1.00  0.00           C
ATOM    637  HA  ILE A 624      51.540  40.560  57.620  1.00  0.00           H
ATOM    638  CB  ILE A 624      53.560  39.740  57.070  1.00  0.00           C
ATOM    639  HB  ILE A 624      53.220  38.790  56.620  1.00  0.00           H
ATOM    640  CG2 ILE A 624      54.870  40.120  56.370  1.00  0.00           C
ATOM    641 HG21 ILE A 624      55.460  40.930  56.840  1.00  0.00           H
ATOM    642 HG22 ILE A 624      54.550  40.450  55.360  1.00  0.00           H
ATOM    643 HG23 ILE A 624      55.590  39.290  56.220  1.00  0.00           H
ATOM    644  CG1 ILE A 624      53.900  39.600  58.520  1.00  0.00           C
ATOM    645 HG11 ILE A 624      54.270  40.560  58.910  1.00  0.00           H
ATOM    646 HG12 ILE A 624      54.660  38.800  58.680  1.00  0.00           H
ATOM    647  CD  ILE A 624      52.670  39.050  59.300  1.00  0.00           C
ATOM    648  HD1 ILE A 624      52.200  38.200  58.760  1.00  0.00           H
ATOM    649  HD2 ILE A 624      51.890  39.810  59.490  1.00  0.00           H
ATOM    650  HD3 ILE A 624      53.110  38.810  60.300  1.00  0.00           H
ATOM    651  C   ILE A 624      52.810  42.090  57.340  1.00  0.00           C
ATOM    652  O   ILE A 624      52.540  42.460  58.530  1.00  0.00           O
ATOM    653  N   THR A 625      53.330  42.930  56.350  1.00  0.00           N
ATOM    654  HN  THR A 625      53.620  42.540  55.500  1.00  0.00           H
ATOM    655  CA  THR A 625      53.610  44.390  56.530  1.00  0.00           C
ATOM    656  HA  THR A 625      54.280  44.410  57.380  1.00  0.00           H
ATOM    657  CB  THR A 625      54.280  44.980  55.340  1.00  0.00           C
ATOM    658  HB  THR A 625      53.550  44.980  54.500  1.00  0.00           H
ATOM    659  OG1 THR A 625      55.500  44.270  54.960  1.00  0.00           O
ATOM    660  HG1 THR A 625      55.300  43.540  54.390  1.00  0.00           H
ATOM    661  CG2 THR A 625      54.700  46.370  55.590  1.00  0.00           C
ATOM    662 HG21 THR A 625      53.810  47.020  55.730  1.00  0.00           H
ATOM    663 HG22 THR A 625      55.370  46.850  54.840  1.00  0.00           H
ATOM    664 HG23 THR A 625      55.310  46.480  56.520  1.00  0.00           H
ATOM    665  C   THR A 625      52.470  45.190  56.960  1.00  0.00           C
ATOM    666  O   THR A 625      52.490  45.850  57.970  1.00  0.00           O
ATOM    667  N   PHE A 626      51.340  45.000  56.290  1.00  0.00           N
ATOM    668  HN  PHE A 626      51.310  44.500  55.420  1.00  0.00           H
ATOM    669  CA  PHE A 626      50.010  45.550  56.600  1.00  0.00           C
ATOM    670  HA  PHE A 626      50.080  46.630  56.650  1.00  0.00           H
ATOM    671  CB  PHE A 626      48.950  45.030  55.590  1.00  0.00           C
ATOM    672  HB1 PHE A 626      48.910  43.950  55.360  1.00  0.00           H
ATOM    673  HB2 PHE A 626      49.210  45.420  54.580  1.00  0.00           H
ATOM    674  CG  PHE A 626      47.500  45.470  55.970  1.00  0.00           C
ATOM    675  CD1 PHE A 626      46.590  44.370  56.160  1.00  0.00           C
ATOM    676  HD1 PHE A 626      46.970  43.370  56.050  1.00  0.00           H
ATOM    677  CE1 PHE A 626      45.250  44.620  56.340  1.00  0.00           C
ATOM    678  HE1 PHE A 626      44.580  43.830  56.680  1.00  0.00           H
ATOM    679  CZ  PHE A 626      44.760  45.950  56.290  1.00  0.00           C
ATOM    680  HZ  PHE A 626      43.720  46.220  56.410  1.00  0.00           H
ATOM    681  CD2 PHE A 626      47.070  46.760  56.010  1.00  0.00           C
ATOM    682  HD2 PHE A 626      47.690  47.600  55.770  1.00  0.00           H
ATOM    683  CE2 PHE A 626      45.710  47.010  56.190  1.00  0.00           C
ATOM    684  HE2 PHE A 626      45.310  47.950  55.820  1.00  0.00           H
ATOM    685  C   PHE A 626      49.590  45.170  58.000  1.00  0.00           C
ATOM    686  O   PHE A 626      49.230  45.980  58.860  1.00  0.00           O
ATOM    687  N   GLY A 627      49.650  43.880  58.370  1.00  0.00           N
ATOM    688  HN  GLY A 627      49.870  43.240  57.650  1.00  0.00           H
ATOM    689  CA  GLY A 627      49.220  43.280  59.640  1.00  0.00           C
ATOM    690  HA1 GLY A 627      49.450  42.220  59.660  1.00  0.00           H
ATOM    691  HA2 GLY A 627      48.190  43.510  59.770  1.00  0.00           H
ATOM    692  C   GLY A 627      49.930  43.840  60.890  1.00  0.00           C
ATOM    693  O   GLY A 627      49.310  44.270  61.850  1.00  0.00           O
ATOM    694  N   GLY A 628      51.380  43.940  60.810  1.00  0.00           N
ATOM    695  HN  GLY A 628      51.740  43.390  60.060  1.00  0.00           H
ATOM    696  CA  GLY A 628      52.150  44.510  61.870  1.00  0.00           C
ATOM    697  HA1 GLY A 628      53.180  44.390  61.600  1.00  0.00           H
ATOM    698  HA2 GLY A 628      51.890  44.100  62.840  1.00  0.00           H
ATOM    699  C   GLY A 628      51.930  46.010  62.120  1.00  0.00           C
ATOM    700  O   GLY A 628      51.810  46.390  63.250  1.00  0.00           O
ATOM    701  N   LEU A 629      51.820  46.870  61.000  1.00  0.00           N
ATOM    702  HN  LEU A 629      51.900  46.480  60.090  1.00  0.00           H
ATOM    703  CA  LEU A 629      51.480  48.250  61.050  1.00  0.00           C
ATOM    704  HA  LEU A 629      52.070  48.800  61.760  1.00  0.00           H
ATOM    705  CB  LEU A 629      51.770  48.910  59.720  1.00  0.00           C
ATOM    706  HB1 LEU A 629      51.070  49.770  59.590  1.00  0.00           H
ATOM    707  HB2 LEU A 629      51.670  48.290  58.810  1.00  0.00           H
ATOM    708  CG  LEU A 629      53.200  49.540  59.490  1.00  0.00           C
ATOM    709  HG  LEU A 629      53.390  50.040  60.470  1.00  0.00           H
ATOM    710  CD1 LEU A 629      54.270  48.400  59.340  1.00  0.00           C
ATOM    711 HD11 LEU A 629      53.990  47.470  59.880  1.00  0.00           H
ATOM    712 HD12 LEU A 629      55.220  48.860  59.660  1.00  0.00           H
ATOM    713 HD13 LEU A 629      54.280  48.190  58.240  1.00  0.00           H
ATOM    714  CD2 LEU A 629      53.370  50.490  58.300  1.00  0.00           C
ATOM    715 HD21 LEU A 629      54.400  50.910  58.370  1.00  0.00           H
ATOM    716 HD22 LEU A 629      52.590  51.240  58.530  1.00  0.00           H
ATOM    717 HD23 LEU A 629      53.020  50.000  57.360  1.00  0.00           H
ATOM    718  C   LEU A 629      50.020  48.560  61.530  1.00  0.00           C
ATOM    719  O   LEU A 629      49.830  49.460  62.310  1.00  0.00           O
ATOM    720  N   LEU A 630      49.130  47.620  61.120  1.00  0.00           N
ATOM    721  HN  LEU A 630      49.470  46.930  60.500  1.00  0.00           H
ATOM    722  CA  LEU A 630      47.730  47.630  61.410  1.00  0.00           C
ATOM    723  HA  LEU A 630      47.350  48.610  61.150  1.00  0.00           H
ATOM    724  CB  LEU A 630      46.980  46.440  60.750  1.00  0.00           C
ATOM    725  HB1 LEU A 630      47.440  45.480  61.070  1.00  0.00           H
ATOM    726  HB2 LEU A 630      47.090  46.570  59.660  1.00  0.00           H
ATOM    727  CG  LEU A 630      45.470  46.230  61.060  1.00  0.00           C
ATOM    728  HG  LEU A 630      45.310  46.200  62.160  1.00  0.00           H
ATOM    729  CD1 LEU A 630      44.670  47.390  60.370  1.00  0.00           C
ATOM    730 HD11 LEU A 630      45.210  48.360  60.480  1.00  0.00           H
ATOM    731 HD12 LEU A 630      43.660  47.440  60.820  1.00  0.00           H
ATOM    732 HD13 LEU A 630      44.530  47.160  59.290  1.00  0.00           H
ATOM    733  CD2 LEU A 630      45.020  44.840  60.540  1.00  0.00           C
ATOM    734 HD21 LEU A 630      45.480  43.970  61.040  1.00  0.00           H
ATOM    735 HD22 LEU A 630      45.110  44.610  59.460  1.00  0.00           H
ATOM    736 HD23 LEU A 630      43.930  44.730  60.740  1.00  0.00           H
ATOM    737  C   LEU A 630      47.570  47.510  62.890  1.00  0.00           C
ATOM    738  O   LEU A 630      46.800  48.220  63.470  1.00  0.00           O
ATOM    739  N   GLY A 631      48.300  46.630  63.520  1.00  0.00           N
ATOM    740  HN  GLY A 631      48.790  46.050  62.880  1.00  0.00           H
ATOM    741  CA  GLY A 631      48.420  46.460  64.970  1.00  0.00           C
ATOM    742  HA1 GLY A 631      49.120  45.690  65.260  1.00  0.00           H
ATOM    743  HA2 GLY A 631      47.450  46.220  65.370  1.00  0.00           H
ATOM    744  C   GLY A 631      48.960  47.680  65.740  1.00  0.00           C
ATOM    745  O   GLY A 631      48.500  47.990  66.840  1.00  0.00           O
ATOM    746  N   GLU A 632      50.000  48.260  65.150  1.00  0.00           N
ATOM    747  HN  GLU A 632      50.190  47.960  64.220  1.00  0.00           H
ATOM    748  CA  GLU A 632      50.390  49.550  65.710  1.00  0.00           C
ATOM    749  HA  GLU A 632      50.590  49.320  66.740  1.00  0.00           H
ATOM    750  CB  GLU A 632      51.760  50.030  65.030  1.00  0.00           C
ATOM    751  HB1 GLU A 632      51.950  51.090  65.230  1.00  0.00           H
ATOM    752  HB2 GLU A 632      51.730  49.940  63.920  1.00  0.00           H
ATOM    753  CG  GLU A 632      52.980  49.090  65.470  1.00  0.00           C
ATOM    754  HG1 GLU A 632      53.900  49.470  65.000  1.00  0.00           H
ATOM    755  HG2 GLU A 632      52.970  48.030  65.100  1.00  0.00           H
ATOM    756  CD  GLU A 632      53.190  49.020  66.990  1.00  0.00           C
ATOM    757  OE1 GLU A 632      52.470  48.310  67.680  1.00  0.00           O
ATOM    758  OE2 GLU A 632      54.110  49.700  67.500  1.00  0.00           O
ATOM    759  C   GLU A 632      49.330  50.620  65.590  1.00  0.00           C
ATOM    760  O   GLU A 632      49.010  51.310  66.600  1.00  0.00           O
ATOM    761  N   ALA A 633      48.730  50.780  64.440  1.00  0.00           N
ATOM    762  HN  ALA A 633      49.200  50.270  63.720  1.00  0.00           H
ATOM    763  CA  ALA A 633      47.680  51.740  64.130  1.00  0.00           C
ATOM    764  HA  ALA A 633      48.080  52.730  64.320  1.00  0.00           H
ATOM    765  CB  ALA A 633      47.190  51.680  62.660  1.00  0.00           C
ATOM    766  HB1 ALA A 633      48.020  51.970  62.000  1.00  0.00           H
ATOM    767  HB2 ALA A 633      46.260  52.280  62.540  1.00  0.00           H
ATOM    768  HB3 ALA A 633      46.750  50.700  62.330  1.00  0.00           H
ATOM    769  C   ALA A 633      46.430  51.660  65.010  1.00  0.00           C
ATOM    770  O   ALA A 633      45.900  52.630  65.420  1.00  0.00           O
ATOM    771  N   THR A 634      45.990  50.450  65.300  1.00  0.00           N
ATOM    772  HN  THR A 634      46.540  49.690  64.960  1.00  0.00           H
ATOM    773  CA  THR A 634      44.710  50.220  65.980  1.00  0.00           C
ATOM    774  HA  THR A 634      44.150  51.140  66.010  1.00  0.00           H
ATOM    775  CB  THR A 634      43.870  49.260  65.200  1.00  0.00           C
ATOM    776  HB  THR A 634      42.880  49.100  65.670  1.00  0.00           H
ATOM    777  OG1 THR A 634      44.310  47.930  65.200  1.00  0.00           O
ATOM    778  HG1 THR A 634      44.810  47.920  64.380  1.00  0.00           H
ATOM    779  CG2 THR A 634      43.680  49.520  63.670  1.00  0.00           C
ATOM    780 HG21 THR A 634      43.090  50.420  63.380  1.00  0.00           H
ATOM    781 HG22 THR A 634      42.990  48.760  63.260  1.00  0.00           H
ATOM    782 HG23 THR A 634      44.700  49.520  63.230  1.00  0.00           H
ATOM    783  C   THR A 634      44.870  49.720  67.400  1.00  0.00           C
ATOM    784  O   THR A 634      43.910  49.300  67.970  1.00  0.00           O
ATOM    785  N   GLU A 635      46.130  49.770  67.970  1.00  0.00           N
ATOM    786  HN  GLU A 635      46.900  50.030  67.400  1.00  0.00           H
ATOM    787  CA  GLU A 635      46.500  49.300  69.330  1.00  0.00           C
ATOM    788  HA  GLU A 635      47.530  49.460  69.600  1.00  0.00           H
ATOM    789  CB  GLU A 635      45.870  50.200  70.370  1.00  0.00           C
ATOM    790  HB1 GLU A 635      46.140  49.750  71.350  1.00  0.00           H
ATOM    791  HB2 GLU A 635      44.790  50.380  70.220  1.00  0.00           H
ATOM    792  CG  GLU A 635      46.620  51.590  70.340  1.00  0.00           C
ATOM    793  HG1 GLU A 635      46.320  52.100  69.410  1.00  0.00           H
ATOM    794  HG2 GLU A 635      47.690  51.340  70.170  1.00  0.00           H
ATOM    795  CD  GLU A 635      46.510  52.410  71.640  1.00  0.00           C
ATOM    796  OE1 GLU A 635      47.080  52.010  72.660  1.00  0.00           O
ATOM    797  OE2 GLU A 635      45.760  53.430  71.720  1.00  0.00           O
ATOM    798  C   GLU A 635      46.050  47.840  69.650  1.00  0.00           C
ATOM    799  O   GLU A 635      45.340  47.530  70.620  1.00  0.00           O
ATOM    800  N   GLY A 636      46.420  46.980  68.720  1.00  0.00           N
ATOM    801  HN  GLY A 636      46.960  47.380  67.990  1.00  0.00           H
ATOM    802  CA  GLY A 636      46.220  45.600  68.730  1.00  0.00           C
ATOM    803  HA1 GLY A 636      46.500  45.220  69.700  1.00  0.00           H
ATOM    804  HA2 GLY A 636      46.780  45.220  67.890  1.00  0.00           H
ATOM    805  C   GLY A 636      44.820  45.060  68.490  1.00  0.00           C
ATOM    806  O   GLY A 636      44.570  43.890  68.680  1.00  0.00           O
ATOM    807  N   ARG A 637      43.810  45.960  68.210  1.00  0.00           N
ATOM    808  HN  ARG A 637      44.000  46.900  67.960  1.00  0.00           H
ATOM    809  CA  ARG A 637      42.500  45.550  67.960  1.00  0.00           C
ATOM    810  HA  ARG A 637      42.150  45.010  68.820  1.00  0.00           H
ATOM    811  CB  ARG A 637      41.530  46.780  67.840  1.00  0.00           C
ATOM    812  HB1 ARG A 637      40.660  46.550  67.200  1.00  0.00           H
ATOM    813  HB2 ARG A 637      42.110  47.640  67.450  1.00  0.00           H
ATOM    814  CG  ARG A 637      40.900  47.230  69.210  1.00  0.00           C
ATOM    815  HG1 ARG A 637      40.260  46.480  69.710  1.00  0.00           H
ATOM    816  HG2 ARG A 637      40.330  48.190  69.130  1.00  0.00           H
ATOM    817  CD  ARG A 637      42.000  47.650  70.190  1.00  0.00           C
ATOM    818  HD1 ARG A 637      42.570  48.430  69.650  1.00  0.00           H
ATOM    819  HD2 ARG A 637      42.740  46.850  70.430  1.00  0.00           H
ATOM    820  NE  ARG A 637      41.350  48.190  71.430  1.00  0.00           N
ATOM    821  HE  ARG A 637      40.370  47.950  71.560  1.00  0.00           H
ATOM    822  CZ  ARG A 637      41.830  49.050  72.300  1.00  0.00           C
ATOM    823  NH1 ARG A 637      41.220  49.370  73.410  1.00  0.00           N
ATOM    824 HH11 ARG A 637      40.330  48.930  73.580  1.00  0.00           H
ATOM    825 HH12 ARG A 637      41.740  49.770  74.160  1.00  0.00           H
ATOM    826  NH2 ARG A 637      43.130  49.410  72.300  1.00  0.00           N
ATOM    827 HH21 ARG A 637      43.680  49.230  71.490  1.00  0.00           H
ATOM    828 HH22 ARG A 637      43.420  49.960  73.090  1.00  0.00           H
ATOM    829  C   ARG A 637      42.260  44.610  66.760  1.00  0.00           C
ATOM    830  O   ARG A 637      41.530  43.600  66.850  1.00  0.00           O
ATOM    831  N   ILE A 638      42.960  44.910  65.640  1.00  0.00           N
ATOM    832  HN  ILE A 638      43.600  45.680  65.650  1.00  0.00           H
ATOM    833  CA  ILE A 638      43.100  43.980  64.470  1.00  0.00           C
ATOM    834  HA  ILE A 638      42.970  42.960  64.790  1.00  0.00           H
ATOM    835  CB  ILE A 638      42.250  44.200  63.180  1.00  0.00           C
ATOM    836  HB  ILE A 638      42.770  43.730  62.310  1.00  0.00           H
ATOM    837  CG2 ILE A 638      40.890  43.370  63.390  1.00  0.00           C
ATOM    838 HG21 ILE A 638      40.160  43.460  62.570  1.00  0.00           H
ATOM    839 HG22 ILE A 638      40.380  43.680  64.330  1.00  0.00           H
ATOM    840 HG23 ILE A 638      41.190  42.310  63.580  1.00  0.00           H
ATOM    841  CG1 ILE A 638      41.930  45.630  62.920  1.00  0.00           C
ATOM    842 HG11 ILE A 638      42.850  46.200  62.620  1.00  0.00           H
ATOM    843 HG12 ILE A 638      41.620  46.250  63.800  1.00  0.00           H
ATOM    844  CD  ILE A 638      41.100  45.960  61.610  1.00  0.00           C
ATOM    845  HD1 ILE A 638      40.030  45.630  61.670  1.00  0.00           H
ATOM    846  HD2 ILE A 638      41.510  45.450  60.720  1.00  0.00           H
ATOM    847  HD3 ILE A 638      41.210  47.060  61.440  1.00  0.00           H
ATOM    848  C   ILE A 638      44.520  43.990  64.060  1.00  0.00           C
ATOM    849  O   ILE A 638      45.170  45.050  64.130  1.00  0.00           O
ATOM    850  N   SER A 639      45.120  42.880  63.710  1.00  0.00           N
ATOM    851  HN  SER A 639      44.650  42.030  63.930  1.00  0.00           H
ATOM    852  CA  SER A 639      46.530  42.770  63.390  1.00  0.00           C
ATOM    853  HA  SER A 639      46.720  43.600  62.720  1.00  0.00           H
ATOM    854  CB  SER A 639      47.470  42.790  64.630  1.00  0.00           C
ATOM    855  HB1 SER A 639      47.170  41.980  65.320  1.00  0.00           H
ATOM    856  HB2 SER A 639      47.280  43.790  65.080  1.00  0.00           H
ATOM    857  OG  SER A 639      48.840  42.840  64.190  1.00  0.00           O
ATOM    858  HG1 SER A 639      48.870  43.510  63.510  1.00  0.00           H
ATOM    859  C   SER A 639      46.730  41.510  62.440  1.00  0.00           C
ATOM    860  O   SER A 639      45.900  41.360  61.530  1.00  0.00           O
ATOM    861  N   ALA A 640      47.830  40.740  62.620  1.00  0.00           N
ATOM    862  HN  ALA A 640      48.390  40.860  63.440  1.00  0.00           H
ATOM    863  CA  ALA A 640      48.340  39.870  61.570  1.00  0.00           C
ATOM    864  HA  ALA A 640      48.080  40.310  60.630  1.00  0.00           H
ATOM    865  CB  ALA A 640      49.870  39.900  61.890  1.00  0.00           C
ATOM    866  HB1 ALA A 640      50.490  39.370  61.120  1.00  0.00           H
ATOM    867  HB2 ALA A 640      50.060  39.350  62.830  1.00  0.00           H
ATOM    868  HB3 ALA A 640      50.250  40.930  62.050  1.00  0.00           H
ATOM    869  C   ALA A 640      47.670  38.500  61.650  1.00  0.00           C
ATOM    870  O   ALA A 640      47.460  37.870  60.560  1.00  0.00           O
ATOM    871  N   ILE A 641      47.280  37.980  62.840  1.00  0.00           N
ATOM    872  HN  ILE A 641      47.500  38.490  63.680  1.00  0.00           H
ATOM    873  CA  ILE A 641      46.500  36.740  62.990  1.00  0.00           C
ATOM    874  HA  ILE A 641      46.800  35.940  62.310  1.00  0.00           H
ATOM    875  CB  ILE A 641      46.600  36.070  64.340  1.00  0.00           C
ATOM    876  HB  ILE A 641      46.390  36.860  65.080  1.00  0.00           H
ATOM    877  CG2 ILE A 641      45.510  34.930  64.470  1.00  0.00           C
ATOM    878 HG21 ILE A 641      44.460  35.290  64.330  1.00  0.00           H
ATOM    879 HG22 ILE A 641      45.440  34.490  65.480  1.00  0.00           H
ATOM    880 HG23 ILE A 641      45.700  34.090  63.760  1.00  0.00           H
ATOM    881  CG1 ILE A 641      48.030  35.620  64.620  1.00  0.00           C
ATOM    882 HG11 ILE A 641      48.160  35.050  65.560  1.00  0.00           H
ATOM    883 HG12 ILE A 641      48.750  36.480  64.620  1.00  0.00           H
ATOM    884  CD  ILE A 641      48.600  34.670  63.540  1.00  0.00           C
ATOM    885  HD1 ILE A 641      48.820  35.350  62.690  1.00  0.00           H
ATOM    886  HD2 ILE A 641      47.980  33.800  63.210  1.00  0.00           H
ATOM    887  HD3 ILE A 641      49.610  34.340  63.830  1.00  0.00           H
ATOM    888  C   ILE A 641      45.060  36.970  62.480  1.00  0.00           C
ATOM    889  O   ILE A 641      44.530  36.180  61.730  1.00  0.00           O
ATOM    890  N   GLU A 642      44.430  38.080  62.800  1.00  0.00           N
ATOM    891  HN  GLU A 642      44.980  38.710  63.350  1.00  0.00           H
ATOM    892  CA  GLU A 642      43.160  38.390  62.130  1.00  0.00           C
ATOM    893  HA  GLU A 642      42.480  37.560  62.270  1.00  0.00           H
ATOM    894  CB  GLU A 642      42.490  39.630  62.880  1.00  0.00           C
ATOM    895  HB1 GLU A 642      41.510  39.810  62.390  1.00  0.00           H
ATOM    896  HB2 GLU A 642      43.060  40.530  62.570  1.00  0.00           H
ATOM    897  CG  GLU A 642      42.380  39.480  64.350  1.00  0.00           C
ATOM    898  HG1 GLU A 642      42.250  38.410  64.600  1.00  0.00           H
ATOM    899  HG2 GLU A 642      41.530  40.090  64.730  1.00  0.00           H
ATOM    900  CD  GLU A 642      43.500  40.030  65.180  1.00  0.00           C
ATOM    901  OE1 GLU A 642      43.340  40.210  66.410  1.00  0.00           O
ATOM    902  OE2 GLU A 642      44.640  40.280  64.680  1.00  0.00           O
ATOM    903  C   GLU A 642      43.280  38.620  60.550  1.00  0.00           C
ATOM    904  O   GLU A 642      42.420  38.150  59.810  1.00  0.00           O
ATOM    905  N   SER A 643      44.330  39.260  60.160  1.00  0.00           N
ATOM    906  HN  SER A 643      44.980  39.580  60.830  1.00  0.00           H
ATOM    907  CA  SER A 643      44.690  39.390  58.790  1.00  0.00           C
ATOM    908  HA  SER A 643      43.960  39.950  58.220  1.00  0.00           H
ATOM    909  CB  SER A 643      46.060  40.070  58.570  1.00  0.00           C
ATOM    910  HB1 SER A 643      46.360  40.150  57.500  1.00  0.00           H
ATOM    911  HB2 SER A 643      46.780  39.560  59.250  1.00  0.00           H
ATOM    912  OG  SER A 643      46.020  41.450  58.930  1.00  0.00           O
ATOM    913  HG1 SER A 643      45.920  41.450  59.890  1.00  0.00           H
ATOM    914  C   SER A 643      44.770  38.140  58.010  1.00  0.00           C
ATOM    915  O   SER A 643      44.320  38.070  56.840  1.00  0.00           O
ATOM    916  N   LEU A 644      45.430  37.090  58.560  1.00  0.00           N
ATOM    917  HN  LEU A 644      45.990  37.240  59.380  1.00  0.00           H
ATOM    918  CA  LEU A 644      45.670  35.920  57.840  1.00  0.00           C
ATOM    919  HA  LEU A 644      45.960  36.150  56.820  1.00  0.00           H
ATOM    920  CB  LEU A 644      46.820  35.200  58.460  1.00  0.00           C
ATOM    921  HB1 LEU A 644      46.840  34.130  58.130  1.00  0.00           H
ATOM    922  HB2 LEU A 644      46.500  35.260  59.530  1.00  0.00           H
ATOM    923  CG  LEU A 644      48.180  35.770  58.150  1.00  0.00           C
ATOM    924  HG  LEU A 644      48.140  36.860  58.370  1.00  0.00           H
ATOM    925  CD1 LEU A 644      49.170  35.140  59.140  1.00  0.00           C
ATOM    926 HD11 LEU A 644      50.210  35.510  58.990  1.00  0.00           H
ATOM    927 HD12 LEU A 644      49.220  34.040  59.020  1.00  0.00           H
ATOM    928 HD13 LEU A 644      48.970  35.430  60.190  1.00  0.00           H
ATOM    929  CD2 LEU A 644      48.630  35.650  56.680  1.00  0.00           C
ATOM    930 HD21 LEU A 644      49.680  35.990  56.530  1.00  0.00           H
ATOM    931 HD22 LEU A 644      48.010  36.200  55.950  1.00  0.00           H
ATOM    932 HD23 LEU A 644      48.610  34.610  56.310  1.00  0.00           H
ATOM    933  C   LEU A 644      44.420  35.040  57.810  1.00  0.00           C
ATOM    934  O   LEU A 644      44.180  34.390  56.810  1.00  0.00           O
ATOM    935  N   PHE A 645      43.630  35.100  58.900  1.00  0.00           N
ATOM    936  HN  PHE A 645      44.000  35.550  59.710  1.00  0.00           H
ATOM    937  CA  PHE A 645      42.260  34.550  58.920  1.00  0.00           C
ATOM    938  HA  PHE A 645      42.480  33.530  58.600  1.00  0.00           H
ATOM    939  CB  PHE A 645      41.730  34.570  60.340  1.00  0.00           C
ATOM    940  HB1 PHE A 645      41.880  35.560  60.810  1.00  0.00           H
ATOM    941  HB2 PHE A 645      42.390  33.820  60.830  1.00  0.00           H
ATOM    942  CG  PHE A 645      40.290  34.100  60.570  1.00  0.00           C
ATOM    943  CD1 PHE A 645      39.600  33.250  59.690  1.00  0.00           C
ATOM    944  HD1 PHE A 645      40.030  32.960  58.750  1.00  0.00           H
ATOM    945  CE1 PHE A 645      38.310  32.730  60.080  1.00  0.00           C
ATOM    946  HE1 PHE A 645      37.780  32.200  59.300  1.00  0.00           H
ATOM    947  CZ  PHE A 645      37.720  33.220  61.280  1.00  0.00           C
ATOM    948  HZ  PHE A 645      36.710  32.940  61.500  1.00  0.00           H
ATOM    949  CD2 PHE A 645      39.690  34.420  61.780  1.00  0.00           C
ATOM    950  HD2 PHE A 645      40.270  34.900  62.560  1.00  0.00           H
ATOM    951  CE2 PHE A 645      38.430  33.930  62.210  1.00  0.00           C
ATOM    952  HE2 PHE A 645      38.120  34.220  63.200  1.00  0.00           H
ATOM    953  C   PHE A 645      41.340  35.220  57.870  1.00  0.00           C
ATOM    954  O   PHE A 645      40.800  34.460  57.070  1.00  0.00           O
ATOM    955  N   GLY A 646      41.330  36.550  57.720  1.00  0.00           N
ATOM    956  HN  GLY A 646      41.740  37.070  58.460  1.00  0.00           H
ATOM    957  CA  GLY A 646      40.490  37.440  56.780  1.00  0.00           C
ATOM    958  HA1 GLY A 646      40.840  38.450  56.880  1.00  0.00           H
ATOM    959  HA2 GLY A 646      39.480  37.290  57.100  1.00  0.00           H
ATOM    960  C   GLY A 646      40.790  37.140  55.370  1.00  0.00           C
ATOM    961  O   GLY A 646      39.870  36.850  54.620  1.00  0.00           O
ATOM    962  N   ALA A 647      42.030  37.060  55.040  1.00  0.00           N
ATOM    963  HN  ALA A 647      42.760  37.290  55.680  1.00  0.00           H
ATOM    964  CA  ALA A 647      42.470  36.620  53.750  1.00  0.00           C
ATOM    965  HA  ALA A 647      42.050  37.280  53.010  1.00  0.00           H
ATOM    966  CB  ALA A 647      43.950  37.010  53.550  1.00  0.00           C
ATOM    967  HB1 ALA A 647      44.580  36.480  54.290  1.00  0.00           H
ATOM    968  HB2 ALA A 647      43.990  38.110  53.710  1.00  0.00           H
ATOM    969  HB3 ALA A 647      44.250  36.780  52.500  1.00  0.00           H
ATOM    970  C   ALA A 647      42.140  35.150  53.380  1.00  0.00           C
ATOM    971  O   ALA A 647      41.570  34.860  52.330  1.00  0.00           O
ATOM    972  N   SER A 648      42.360  34.170  54.300  1.00  0.00           N
ATOM    973  HN  SER A 648      42.720  34.400  55.200  1.00  0.00           H
ATOM    974  CA  SER A 648      41.760  32.830  54.030  1.00  0.00           C
ATOM    975  HA  SER A 648      42.250  32.430  53.150  1.00  0.00           H
ATOM    976  CB  SER A 648      42.330  31.880  55.040  1.00  0.00           C
ATOM    977  HB1 SER A 648      42.110  32.330  56.040  1.00  0.00           H
ATOM    978  HB2 SER A 648      43.430  31.890  54.930  1.00  0.00           H
ATOM    979  OG  SER A 648      41.840  30.550  54.900  1.00  0.00           O
ATOM    980  HG1 SER A 648      42.220  30.110  54.150  1.00  0.00           H
ATOM    981  C   SER A 648      40.260  32.680  53.900  1.00  0.00           C
ATOM    982  O   SER A 648      39.720  32.220  52.900  1.00  0.00           O
ATOM    983  N   LEU A 649      39.460  33.290  54.860  1.00  0.00           N
ATOM    984  HN  LEU A 649      39.940  33.770  55.580  1.00  0.00           H
ATOM    985  CA  LEU A 649      38.010  33.260  54.880  1.00  0.00           C
ATOM    986  HA  LEU A 649      37.700  32.230  54.890  1.00  0.00           H
ATOM    987  CB  LEU A 649      37.400  34.040  56.080  1.00  0.00           C
ATOM    988  HB1 LEU A 649      37.770  35.070  55.910  1.00  0.00           H
ATOM    989  HB2 LEU A 649      37.860  33.580  56.980  1.00  0.00           H
ATOM    990  CG  LEU A 649      35.880  33.990  56.280  1.00  0.00           C
ATOM    991  HG  LEU A 649      35.370  34.470  55.410  1.00  0.00           H
ATOM    992  CD1 LEU A 649      35.290  32.610  56.710  1.00  0.00           C
ATOM    993 HD11 LEU A 649      34.170  32.630  56.760  1.00  0.00           H
ATOM    994 HD12 LEU A 649      35.760  32.170  57.610  1.00  0.00           H
ATOM    995 HD13 LEU A 649      35.400  31.980  55.790  1.00  0.00           H
ATOM    996  CD2 LEU A 649      35.530  34.890  57.460  1.00  0.00           C
ATOM    997 HD21 LEU A 649      35.940  35.910  57.360  1.00  0.00           H
ATOM    998 HD22 LEU A 649      35.980  34.560  58.420  1.00  0.00           H
ATOM    999 HD23 LEU A 649      34.420  34.950  57.510  1.00  0.00           H
ATOM   1000  C   LEU A 649      37.400  33.900  53.700  1.00  0.00           C
ATOM   1001  O   LEU A 649      36.480  33.360  53.060  1.00  0.00           O
ATOM   1002  N   THR A 650      37.760  35.160  53.440  1.00  0.00           N
ATOM   1003  HN  THR A 650      38.510  35.530  53.990  1.00  0.00           H
ATOM   1004  CA  THR A 650      37.210  35.850  52.260  1.00  0.00           C
ATOM   1005  HA  THR A 650      36.130  35.850  52.120  1.00  0.00           H
ATOM   1006  CB  THR A 650      37.520  37.360  52.260  1.00  0.00           C
ATOM   1007  HB  THR A 650      37.050  37.840  51.370  1.00  0.00           H
ATOM   1008  OG1 THR A 650      38.930  37.570  52.160  1.00  0.00           O
ATOM   1009  HG1 THR A 650      39.210  37.600  53.080  1.00  0.00           H
ATOM   1010  CG2 THR A 650      37.030  38.000  53.610  1.00  0.00           C
ATOM   1011 HG21 THR A 650      37.350  37.420  54.490  1.00  0.00           H
ATOM   1012 HG22 THR A 650      35.910  37.980  53.620  1.00  0.00           H
ATOM   1013 HG23 THR A 650      37.430  39.030  53.620  1.00  0.00           H
ATOM   1014  C   THR A 650      37.690  35.210  50.980  1.00  0.00           C
ATOM   1015  O   THR A 650      36.920  34.880  50.030  1.00  0.00           O
ATOM   1016  N   GLY A 651      38.950  34.850  50.890  1.00  0.00           N
ATOM   1017  HN  GLY A 651      39.550  35.080  51.650  1.00  0.00           H
ATOM   1018  CA  GLY A 651      39.600  34.360  49.760  1.00  0.00           C
ATOM   1019  HA1 GLY A 651      40.670  34.440  49.950  1.00  0.00           H
ATOM   1020  HA2 GLY A 651      39.390  35.060  48.960  1.00  0.00           H
ATOM   1021  C   GLY A 651      39.200  33.080  49.280  1.00  0.00           C
ATOM   1022  O   GLY A 651      38.990  32.860  48.080  1.00  0.00           O
ATOM   1023  N   ILE A 652      38.950  32.040  50.190  1.00  0.00           N
ATOM   1024  HN  ILE A 652      39.210  32.210  51.140  1.00  0.00           H
ATOM   1025  CA  ILE A 652      38.500  30.700  49.730  1.00  0.00           C
ATOM   1026  HA  ILE A 652      39.130  30.430  48.890  1.00  0.00           H
ATOM   1027  CB  ILE A 652      38.570  29.740  50.930  1.00  0.00           C
ATOM   1028  HB  ILE A 652      38.190  30.330  51.790  1.00  0.00           H
ATOM   1029  CG2 ILE A 652      37.700  28.500  50.680  1.00  0.00           C
ATOM   1030 HG21 ILE A 652      37.770  27.760  51.500  1.00  0.00           H
ATOM   1031 HG22 ILE A 652      37.910  28.080  49.660  1.00  0.00           H
ATOM   1032 HG23 ILE A 652      36.640  28.820  50.660  1.00  0.00           H
ATOM   1033  CG1 ILE A 652      40.060  29.270  51.150  1.00  0.00           C
ATOM   1034 HG11 ILE A 652      40.680  30.200  51.170  1.00  0.00           H
ATOM   1035 HG12 ILE A 652      40.390  28.670  50.280  1.00  0.00           H
ATOM   1036  CD  ILE A 652      40.180  28.570  52.520  1.00  0.00           C
ATOM   1037  HD1 ILE A 652      41.260  28.590  52.750  1.00  0.00           H
ATOM   1038  HD2 ILE A 652      39.760  27.550  52.320  1.00  0.00           H
ATOM   1039  HD3 ILE A 652      39.590  29.140  53.260  1.00  0.00           H
ATOM   1040  C   ILE A 652      37.070  30.780  49.190  1.00  0.00           C
ATOM   1041  O   ILE A 652      36.760  30.120  48.150  1.00  0.00           O
ATOM   1042  N   ALA A 653      36.190  31.650  49.740  1.00  0.00           N
ATOM   1043  HN  ALA A 653      36.300  32.340  50.470  1.00  0.00           H
ATOM   1044  CA  ALA A 653      34.830  31.800  49.210  1.00  0.00           C
ATOM   1045  HA  ALA A 653      34.300  30.860  49.140  1.00  0.00           H
ATOM   1046  CB  ALA A 653      34.100  32.840  50.150  1.00  0.00           C
ATOM   1047  HB1 ALA A 653      34.050  32.380  51.160  1.00  0.00           H
ATOM   1048  HB2 ALA A 653      33.050  32.850  49.750  1.00  0.00           H
ATOM   1049  HB3 ALA A 653      34.560  33.840  50.340  1.00  0.00           H
ATOM   1050  C   ALA A 653      34.890  32.380  47.810  1.00  0.00           C
ATOM   1051  O   ALA A 653      34.250  31.950  46.890  1.00  0.00           O
ATOM   1052  N   TYR A 654      35.740  33.380  47.640  1.00  0.00           N
ATOM   1053  HN  TYR A 654      36.270  33.790  48.370  1.00  0.00           H
ATOM   1054  CA  TYR A 654      36.020  34.130  46.440  1.00  0.00           C
ATOM   1055  HA  TYR A 654      35.050  34.400  46.060  1.00  0.00           H
ATOM   1056  CB  TYR A 654      36.980  35.290  46.840  1.00  0.00           C
ATOM   1057  HB1 TYR A 654      37.960  34.830  47.110  1.00  0.00           H
ATOM   1058  HB2 TYR A 654      36.580  35.880  47.690  1.00  0.00           H
ATOM   1059  CG  TYR A 654      37.230  36.260  45.690  1.00  0.00           C
ATOM   1060  CD1 TYR A 654      38.250  36.000  44.730  1.00  0.00           C
ATOM   1061  HD1 TYR A 654      38.800  35.080  44.850  1.00  0.00           H
ATOM   1062  CE1 TYR A 654      38.470  36.840  43.690  1.00  0.00           C
ATOM   1063  HE1 TYR A 654      39.270  36.610  43.010  1.00  0.00           H
ATOM   1064  CZ  TYR A 654      37.790  38.070  43.550  1.00  0.00           C
ATOM   1065  OH  TYR A 654      38.060  39.050  42.650  1.00  0.00           O
ATOM   1066  HH  TYR A 654      38.770  38.700  42.100  1.00  0.00           H
ATOM   1067  CD2 TYR A 654      36.450  37.420  45.510  1.00  0.00           C
ATOM   1068  HD2 TYR A 654      35.680  37.690  46.230  1.00  0.00           H
ATOM   1069  CE2 TYR A 654      36.800  38.330  44.550  1.00  0.00           C
ATOM   1070  HE2 TYR A 654      36.240  39.260  44.510  1.00  0.00           H
ATOM   1071  C   TYR A 654      36.470  33.310  45.300  1.00  0.00           C
ATOM   1072  O   TYR A 654      35.990  33.410  44.200  1.00  0.00           O
ATOM   1073  N   SER A 655      37.480  32.470  45.540  1.00  0.00           N
ATOM   1074  HN  SER A 655      37.840  32.430  46.470  1.00  0.00           H
ATOM   1075  CA  SER A 655      38.150  31.540  44.660  1.00  0.00           C
ATOM   1076  HA  SER A 655      38.310  32.070  43.730  1.00  0.00           H
ATOM   1077  CB  SER A 655      39.620  31.150  45.060  1.00  0.00           C
ATOM   1078  HB1 SER A 655      40.290  32.010  44.840  1.00  0.00           H
ATOM   1079  HB2 SER A 655      40.040  30.350  44.410  1.00  0.00           H
ATOM   1080  OG  SER A 655      39.650  30.810  46.480  1.00  0.00           O
ATOM   1081  HG1 SER A 655      39.770  31.640  46.940  1.00  0.00           H
ATOM   1082  C   SER A 655      37.280  30.330  44.310  1.00  0.00           C
ATOM   1083  O   SER A 655      37.050  30.040  43.230  1.00  0.00           O
ATOM   1084  N   LEU A 656      36.710  29.630  45.370  1.00  0.00           N
ATOM   1085  HN  LEU A 656      36.870  29.920  46.320  1.00  0.00           H
ATOM   1086  CA  LEU A 656      36.110  28.360  45.220  1.00  0.00           C
ATOM   1087  HA  LEU A 656      36.760  27.750  44.630  1.00  0.00           H
ATOM   1088  CB  LEU A 656      35.510  27.780  46.590  1.00  0.00           C
ATOM   1089  HB1 LEU A 656      34.660  28.380  46.990  1.00  0.00           H
ATOM   1090  HB2 LEU A 656      36.300  27.850  47.370  1.00  0.00           H
ATOM   1091  CG  LEU A 656      35.020  26.280  46.560  1.00  0.00           C
ATOM   1092  HG  LEU A 656      34.380  26.210  45.650  1.00  0.00           H
ATOM   1093  CD1 LEU A 656      36.160  25.280  46.460  1.00  0.00           C
ATOM   1094 HD11 LEU A 656      35.730  24.250  46.330  1.00  0.00           H
ATOM   1095 HD12 LEU A 656      36.800  25.240  47.370  1.00  0.00           H
ATOM   1096 HD13 LEU A 656      36.840  25.470  45.600  1.00  0.00           H
ATOM   1097  CD2 LEU A 656      34.090  26.040  47.770  1.00  0.00           C
ATOM   1098 HD21 LEU A 656      34.510  25.830  48.780  1.00  0.00           H
ATOM   1099 HD22 LEU A 656      33.530  25.090  47.600  1.00  0.00           H
ATOM   1100 HD23 LEU A 656      33.440  26.930  47.860  1.00  0.00           H
ATOM   1101  C   LEU A 656      34.800  28.490  44.380  1.00  0.00           C
ATOM   1102  O   LEU A 656      34.520  27.710  43.450  1.00  0.00           O
ATOM   1103  N   PHE A 657      34.000  29.550  44.720  1.00  0.00           N
ATOM   1104  HN  PHE A 657      34.260  30.240  45.400  1.00  0.00           H
ATOM   1105  CA  PHE A 657      32.700  29.770  44.130  1.00  0.00           C
ATOM   1106  HA  PHE A 657      32.210  28.820  43.900  1.00  0.00           H
ATOM   1107  CB  PHE A 657      31.690  30.600  44.940  1.00  0.00           C
ATOM   1108  HB1 PHE A 657      30.790  30.740  44.310  1.00  0.00           H
ATOM   1109  HB2 PHE A 657      32.130  31.590  45.170  1.00  0.00           H
ATOM   1110  CG  PHE A 657      31.260  29.910  46.260  1.00  0.00           C
ATOM   1111  CD1 PHE A 657      31.270  30.730  47.450  1.00  0.00           C
ATOM   1112  HD1 PHE A 657      31.550  31.770  47.480  1.00  0.00           H
ATOM   1113  CE1 PHE A 657      30.590  30.320  48.610  1.00  0.00           C
ATOM   1114  HE1 PHE A 657      30.370  30.950  49.460  1.00  0.00           H
ATOM   1115  CZ  PHE A 657      30.090  29.040  48.640  1.00  0.00           C
ATOM   1116  HZ  PHE A 657      29.750  28.820  49.650  1.00  0.00           H
ATOM   1117  CD2 PHE A 657      30.620  28.660  46.330  1.00  0.00           C
ATOM   1118  HD2 PHE A 657      30.600  28.010  45.460  1.00  0.00           H
ATOM   1119  CE2 PHE A 657      30.080  28.150  47.540  1.00  0.00           C
ATOM   1120  HE2 PHE A 657      29.580  27.200  47.530  1.00  0.00           H
ATOM   1121  C   PHE A 657      32.830  30.250  42.740  1.00  0.00           C
ATOM   1122  O   PHE A 657      31.940  30.090  41.970  1.00  0.00           O
ATOM   1123  N   ALA A 658      33.980  30.870  42.420  1.00  0.00           N
ATOM   1124  HN  ALA A 658      34.710  30.920  43.110  1.00  0.00           H
ATOM   1125  CA  ALA A 658      34.180  31.420  41.120  1.00  0.00           C
ATOM   1126  HA  ALA A 658      35.240  31.620  41.250  1.00  0.00           H
ATOM   1127  CB  ALA A 658      34.090  30.400  40.000  1.00  0.00           C
ATOM   1128  HB1 ALA A 658      33.020  30.290  39.700  1.00  0.00           H
ATOM   1129  HB2 ALA A 658      34.510  29.430  40.340  1.00  0.00           H
ATOM   1130  HB3 ALA A 658      34.570  30.760  39.060  1.00  0.00           H
ATOM   1131  C   ALA A 658      33.550  32.710  40.920  1.00  0.00           C
ATOM   1132  O   ALA A 658      32.750  33.000  39.990  1.00  0.00           O
ATOM   1133  N   GLY A 659      33.990  33.710  41.690  1.00  0.00           N
ATOM   1134  HN  GLY A 659      34.620  33.530  42.440  1.00  0.00           H
ATOM   1135  CA  GLY A 659      33.480  35.090  41.480  1.00  0.00           C
ATOM   1136  HA1 GLY A 659      33.770  35.700  42.320  1.00  0.00           H
ATOM   1137  HA2 GLY A 659      32.440  35.250  41.240  1.00  0.00           H
ATOM   1138  C   GLY A 659      34.240  35.650  40.330  1.00  0.00           C
ATOM   1139  O   GLY A 659      33.740  36.350  39.500  1.00  0.00           O
ATOM   1140  N   GLN A 660      35.600  35.380  40.220  1.00  0.00           N
ATOM   1141  HN  GLN A 660      36.130  34.870  40.900  1.00  0.00           H
ATOM   1142  CA  GLN A 660      36.440  35.900  39.180  1.00  0.00           C
ATOM   1143  HA  GLN A 660      35.860  35.650  38.310  1.00  0.00           H
ATOM   1144  CB  GLN A 660      36.650  37.380  39.350  1.00  0.00           C
ATOM   1145  HB1 GLN A 660      37.100  37.630  40.330  1.00  0.00           H
ATOM   1146  HB2 GLN A 660      35.640  37.860  39.370  1.00  0.00           H
ATOM   1147  CG  GLN A 660      37.380  38.040  38.050  1.00  0.00           C
ATOM   1148  HG1 GLN A 660      38.310  37.430  38.050  1.00  0.00           H
ATOM   1149  HG2 GLN A 660      37.620  39.120  38.040  1.00  0.00           H
ATOM   1150  CD  GLN A 660      36.410  37.920  36.820  1.00  0.00           C
ATOM   1151  OE1 GLN A 660      36.400  36.950  36.050  1.00  0.00           O
ATOM   1152  NE2 GLN A 660      35.480  38.880  36.730  1.00  0.00           N
ATOM   1153 HE21 GLN A 660      34.780  38.950  36.010  1.00  0.00           H
ATOM   1154 HE22 GLN A 660      35.390  39.560  37.460  1.00  0.00           H
ATOM   1155  C   GLN A 660      37.750  35.110  39.180  1.00  0.00           C
ATOM   1156  O   GLN A 660      38.780  35.730  39.550  1.00  0.00           O
ATOM   1157  N   PRO A 661      37.780  33.750  38.860  1.00  0.00           N
ATOM   1158  CD  PRO A 661      36.730  33.050  38.090  1.00  0.00           C
ATOM   1159  HD1 PRO A 661      36.700  33.560  37.100  1.00  0.00           H
ATOM   1160  HD2 PRO A 661      35.700  33.100  38.510  1.00  0.00           H
ATOM   1161  CA  PRO A 661      38.790  32.720  39.270  1.00  0.00           C
ATOM   1162  HA  PRO A 661      38.530  32.290  40.230  1.00  0.00           H
ATOM   1163  CB  PRO A 661      38.740  31.690  38.080  1.00  0.00           C
ATOM   1164  HB1 PRO A 661      39.240  30.720  38.260  1.00  0.00           H
ATOM   1165  HB2 PRO A 661      39.220  32.310  37.290  1.00  0.00           H
ATOM   1166  CG  PRO A 661      37.230  31.610  37.870  1.00  0.00           C
ATOM   1167  HG1 PRO A 661      36.970  31.180  36.880  1.00  0.00           H
ATOM   1168  HG2 PRO A 661      36.830  30.960  38.670  1.00  0.00           H
ATOM   1169  C   PRO A 661      40.300  33.080  39.430  1.00  0.00           C
ATOM   1170  O   PRO A 661      40.960  32.360  40.210  1.00  0.00           O
ATOM   1171  N   LEU A 662      40.860  33.960  38.580  1.00  0.00           N
ATOM   1172  HN  LEU A 662      40.240  34.480  37.990  1.00  0.00           H
ATOM   1173  CA  LEU A 662      42.290  34.200  38.430  1.00  0.00           C
ATOM   1174  HA  LEU A 662      42.850  33.460  39.000  1.00  0.00           H
ATOM   1175  CB  LEU A 662      42.870  34.210  36.940  1.00  0.00           C
ATOM   1176  HB1 LEU A 662      43.920  34.550  37.100  1.00  0.00           H
ATOM   1177  HB2 LEU A 662      42.320  35.040  36.450  1.00  0.00           H
ATOM   1178  CG  LEU A 662      42.880  32.860  36.210  1.00  0.00           C
ATOM   1179  HG  LEU A 662      41.810  32.670  35.980  1.00  0.00           H
ATOM   1180  CD1 LEU A 662      43.650  32.980  34.840  1.00  0.00           C
ATOM   1181 HD11 LEU A 662      43.230  33.840  34.290  1.00  0.00           H
ATOM   1182 HD12 LEU A 662      43.550  32.080  34.180  1.00  0.00           H
ATOM   1183 HD13 LEU A 662      44.750  33.040  34.990  1.00  0.00           H
ATOM   1184  CD2 LEU A 662      43.450  31.660  36.970  1.00  0.00           C
ATOM   1185 HD21 LEU A 662      44.450  31.910  37.400  1.00  0.00           H
ATOM   1186 HD22 LEU A 662      43.670  30.790  36.310  1.00  0.00           H
ATOM   1187 HD23 LEU A 662      42.850  31.330  37.850  1.00  0.00           H
ATOM   1188  C   LEU A 662      42.710  35.520  39.180  1.00  0.00           C
ATOM   1189  O   LEU A 662      43.850  35.780  39.330  1.00  0.00           O
ATOM   1190  N   THR A 663      41.720  36.320  39.660  1.00  0.00           N
ATOM   1191  HN  THR A 663      40.750  36.100  39.560  1.00  0.00           H
ATOM   1192  CA  THR A 663      42.050  37.400  40.510  1.00  0.00           C
ATOM   1193  HA  THR A 663      42.850  37.940  40.030  1.00  0.00           H
ATOM   1194  CB  THR A 663      40.950  38.390  40.400  1.00  0.00           C
ATOM   1195  HB  THR A 663      41.220  39.250  41.040  1.00  0.00           H
ATOM   1196  OG1 THR A 663      39.700  37.940  40.750  1.00  0.00           O
ATOM   1197  HG1 THR A 663      39.430  37.240  40.140  1.00  0.00           H
ATOM   1198  CG2 THR A 663      40.790  38.940  38.960  1.00  0.00           C
ATOM   1199 HG21 THR A 663      40.460  38.140  38.270  1.00  0.00           H
ATOM   1200 HG22 THR A 663      41.720  39.430  38.600  1.00  0.00           H
ATOM   1201 HG23 THR A 663      39.980  39.700  38.920  1.00  0.00           H
ATOM   1202  C   THR A 663      42.590  37.040  41.960  1.00  0.00           C
ATOM   1203  O   THR A 663      42.350  35.970  42.470  1.00  0.00           O
ATOM   1204  N   ILE A 664      43.410  37.860  42.570  1.00  0.00           N
ATOM   1205  HN  ILE A 664      43.540  38.810  42.240  1.00  0.00           H
ATOM   1206  CA  ILE A 664      43.940  37.580  43.830  1.00  0.00           C
ATOM   1207  HA  ILE A 664      43.580  36.670  44.290  1.00  0.00           H
ATOM   1208  CB  ILE A 664      45.380  37.180  43.550  1.00  0.00           C
ATOM   1209  HB  ILE A 664      45.880  37.920  42.890  1.00  0.00           H
ATOM   1210  CG2 ILE A 664      46.310  37.220  44.770  1.00  0.00           C
ATOM   1211 HG21 ILE A 664      47.360  37.070  44.460  1.00  0.00           H
ATOM   1212 HG22 ILE A 664      46.070  36.440  45.540  1.00  0.00           H
ATOM   1213 HG23 ILE A 664      46.320  38.210  45.280  1.00  0.00           H
ATOM   1214  CG1 ILE A 664      45.750  35.840  42.760  1.00  0.00           C
ATOM   1215 HG11 ILE A 664      46.860  35.810  42.840  1.00  0.00           H
ATOM   1216 HG12 ILE A 664      45.400  35.950  41.710  1.00  0.00           H
ATOM   1217  CD  ILE A 664      45.260  34.530  43.330  1.00  0.00           C
ATOM   1218  HD1 ILE A 664      44.150  34.590  43.310  1.00  0.00           H
ATOM   1219  HD2 ILE A 664      45.540  34.580  44.410  1.00  0.00           H
ATOM   1220  HD3 ILE A 664      45.620  33.640  42.790  1.00  0.00           H
ATOM   1221  C   ILE A 664      43.800  38.810  44.690  1.00  0.00           C
ATOM   1222  O   ILE A 664      44.230  39.920  44.320  1.00  0.00           O
ATOM   1223  N   LEU A 665      43.280  38.710  45.920  1.00  0.00           N
ATOM   1224  HN  LEU A 665      43.120  37.800  46.310  1.00  0.00           H
ATOM   1225  CA  LEU A 665      43.010  39.710  47.030  1.00  0.00           C
ATOM   1226  HA  LEU A 665      42.600  40.620  46.620  1.00  0.00           H
ATOM   1227  CB  LEU A 665      41.860  39.330  48.000  1.00  0.00           C
ATOM   1228  HB1 LEU A 665      41.810  40.150  48.740  1.00  0.00           H
ATOM   1229  HB2 LEU A 665      42.000  38.380  48.560  1.00  0.00           H
ATOM   1230  CG  LEU A 665      40.440  39.300  47.420  1.00  0.00           C
ATOM   1231  HG  LEU A 665      40.280  40.220  46.810  1.00  0.00           H
ATOM   1232  CD1 LEU A 665      40.080  38.180  46.480  1.00  0.00           C
ATOM   1233 HD11 LEU A 665      40.210  37.200  47.000  1.00  0.00           H
ATOM   1234 HD12 LEU A 665      40.800  38.220  45.640  1.00  0.00           H
ATOM   1235 HD13 LEU A 665      39.050  38.300  46.090  1.00  0.00           H
ATOM   1236  CD2 LEU A 665      39.380  39.240  48.540  1.00  0.00           C
ATOM   1237 HD21 LEU A 665      39.470  38.340  49.190  1.00  0.00           H
ATOM   1238 HD22 LEU A 665      38.330  39.440  48.230  1.00  0.00           H
ATOM   1239 HD23 LEU A 665      39.710  40.100  49.160  1.00  0.00           H
ATOM   1240  C   LEU A 665      44.260  39.990  47.800  1.00  0.00           C
ATOM   1241  O   LEU A 665      45.110  39.180  48.180  1.00  0.00           O
ATOM   1242  N   GLY A 666      44.530  41.270  48.150  1.00  0.00           N
ATOM   1243  HN  GLY A 666      43.980  41.980  47.720  1.00  0.00           H
ATOM   1244  CA  GLY A 666      45.540  41.700  49.130  1.00  0.00           C
ATOM   1245  HA1 GLY A 666      46.340  41.980  48.480  1.00  0.00           H
ATOM   1246  HA2 GLY A 666      45.800  40.860  49.750  1.00  0.00           H
ATOM   1247  C   GLY A 666      45.070  42.870  49.910  1.00  0.00           C
ATOM   1248  O   GLY A 666      43.830  43.200  49.920  1.00  0.00           O
ATOM   1249  N   SER A 667      45.950  43.540  50.690  1.00  0.00           N
ATOM   1250  HN  SER A 667      46.900  43.230  50.710  1.00  0.00           H
ATOM   1251  CA  SER A 667      45.710  44.720  51.430  1.00  0.00           C
ATOM   1252  HA  SER A 667      44.710  44.600  51.820  1.00  0.00           H
ATOM   1253  CB  SER A 667      46.720  45.020  52.580  1.00  0.00           C
ATOM   1254  HB1 SER A 667      46.710  44.170  53.300  1.00  0.00           H
ATOM   1255  HB2 SER A 667      46.430  45.960  53.090  1.00  0.00           H
ATOM   1256  OG  SER A 667      48.050  45.100  52.050  1.00  0.00           O
ATOM   1257  HG1 SER A 667      48.490  45.750  52.600  1.00  0.00           H
ATOM   1258  C   SER A 667      45.810  45.920  50.480  1.00  0.00           C
ATOM   1259  O   SER A 667      46.540  45.900  49.500  1.00  0.00           O
ATOM   1260  N   THR A 668      45.020  47.000  50.830  1.00  0.00           N
ATOM   1261  HN  THR A 668      44.230  47.000  51.430  1.00  0.00           H
ATOM   1262  CA  THR A 668      45.090  48.180  50.060  1.00  0.00           C
ATOM   1263  HA  THR A 668      45.980  48.150  49.450  1.00  0.00           H
ATOM   1264  CB  THR A 668      43.890  48.320  49.190  1.00  0.00           C
ATOM   1265  HB  THR A 668      43.780  47.300  48.790  1.00  0.00           H
ATOM   1266  OG1 THR A 668      44.120  49.320  48.100  1.00  0.00           O
ATOM   1267  HG1 THR A 668      43.500  49.080  47.400  1.00  0.00           H
ATOM   1268  CG2 THR A 668      42.590  48.570  49.930  1.00  0.00           C
ATOM   1269 HG21 THR A 668      41.710  48.350  49.260  1.00  0.00           H
ATOM   1270 HG22 THR A 668      42.540  49.610  50.310  1.00  0.00           H
ATOM   1271 HG23 THR A 668      42.460  47.930  50.810  1.00  0.00           H
ATOM   1272  C   THR A 668      45.290  49.310  50.990  1.00  0.00           C
ATOM   1273  O   THR A 668      44.520  49.480  51.890  1.00  0.00           O
ATOM   1274  N   GLY A 669      46.310  50.210  50.770  1.00  0.00           N
ATOM   1275  HN  GLY A 669      46.970  49.910  50.080  1.00  0.00           H
ATOM   1276  CA  GLY A 669      46.640  51.500  51.310  1.00  0.00           C
ATOM   1277  HA1 GLY A 669      47.180  52.040  50.550  1.00  0.00           H
ATOM   1278  HA2 GLY A 669      47.230  51.290  52.190  1.00  0.00           H
ATOM   1279  C   GLY A 669      45.530  52.460  51.690  1.00  0.00           C
ATOM   1280  O   GLY A 669      45.620  52.910  52.800  1.00  0.00           O
ATOM   1281  N   PRO A 670      44.490  52.780  50.920  1.00  0.00           N
ATOM   1282  CD  PRO A 670      44.500  52.570  49.530  1.00  0.00           C
ATOM   1283  HD1 PRO A 670      44.120  51.530  49.400  1.00  0.00           H
ATOM   1284  HD2 PRO A 670      45.480  52.520  49.000  1.00  0.00           H
ATOM   1285  CA  PRO A 670      43.390  53.660  51.300  1.00  0.00           C
ATOM   1286  HA  PRO A 670      43.750  54.640  51.570  1.00  0.00           H
ATOM   1287  CB  PRO A 670      42.600  53.780  50.030  1.00  0.00           C
ATOM   1288  HB1 PRO A 670      42.070  54.760  49.910  1.00  0.00           H
ATOM   1289  HB2 PRO A 670      41.800  53.030  49.880  1.00  0.00           H
ATOM   1290  CG  PRO A 670      43.610  53.630  48.920  1.00  0.00           C
ATOM   1291  HG1 PRO A 670      43.280  53.270  47.920  1.00  0.00           H
ATOM   1292  HG2 PRO A 670      44.180  54.580  48.830  1.00  0.00           H
ATOM   1293  C   PRO A 670      42.590  53.150  52.450  1.00  0.00           C
ATOM   1294  O   PRO A 670      42.340  53.920  53.370  1.00  0.00           O
ATOM   1295  N   VAL A 671      42.240  51.820  52.600  1.00  0.00           N
ATOM   1296  HN  VAL A 671      42.270  51.230  51.800  1.00  0.00           H
ATOM   1297  CA  VAL A 671      41.730  51.170  53.810  1.00  0.00           C
ATOM   1298  HA  VAL A 671      40.860  51.720  54.130  1.00  0.00           H
ATOM   1299  CB  VAL A 671      41.310  49.800  53.450  1.00  0.00           C
ATOM   1300  HB  VAL A 671      42.120  49.250  52.910  1.00  0.00           H
ATOM   1301  CG1 VAL A 671      40.970  48.880  54.710  1.00  0.00           C
ATOM   1302 HG11 VAL A 671      41.930  48.750  55.250  1.00  0.00           H
ATOM   1303 HG12 VAL A 671      40.440  47.920  54.510  1.00  0.00           H
ATOM   1304 HG13 VAL A 671      40.310  49.440  55.410  1.00  0.00           H
ATOM   1305  CG2 VAL A 671      40.110  49.780  52.480  1.00  0.00           C
ATOM   1306 HG21 VAL A 671      40.440  50.280  51.540  1.00  0.00           H
ATOM   1307 HG22 VAL A 671      39.270  50.400  52.830  1.00  0.00           H
ATOM   1308 HG23 VAL A 671      39.850  48.750  52.140  1.00  0.00           H
ATOM   1309  C   VAL A 671      42.750  51.230  54.990  1.00  0.00           C
ATOM   1310  O   VAL A 671      42.310  51.710  56.060  1.00  0.00           O
ATOM   1311  N   LEU A 672      44.060  51.010  54.750  1.00  0.00           N
ATOM   1312  HN  LEU A 672      44.240  50.790  53.790  1.00  0.00           H
ATOM   1313  CA  LEU A 672      45.010  51.000  55.780  1.00  0.00           C
ATOM   1314  HA  LEU A 672      44.630  50.270  56.480  1.00  0.00           H
ATOM   1315  CB  LEU A 672      46.430  50.510  55.320  1.00  0.00           C
ATOM   1316  HB1 LEU A 672      46.510  50.830  54.250  1.00  0.00           H
ATOM   1317  HB2 LEU A 672      46.610  49.430  55.400  1.00  0.00           H
ATOM   1318  CG  LEU A 672      47.630  51.110  56.020  1.00  0.00           C
ATOM   1319  HG  LEU A 672      47.500  52.220  56.050  1.00  0.00           H
ATOM   1320  CD1 LEU A 672      47.710  50.570  57.470  1.00  0.00           C
ATOM   1321 HD11 LEU A 672      46.790  50.750  58.070  1.00  0.00           H
ATOM   1322 HD12 LEU A 672      48.690  50.890  57.890  1.00  0.00           H
ATOM   1323 HD13 LEU A 672      47.910  49.480  57.410  1.00  0.00           H
ATOM   1324  CD2 LEU A 672      48.980  50.810  55.240  1.00  0.00           C
ATOM   1325 HD21 LEU A 672      48.820  51.170  54.200  1.00  0.00           H
ATOM   1326 HD22 LEU A 672      49.160  49.710  55.320  1.00  0.00           H
ATOM   1327 HD23 LEU A 672      49.770  51.460  55.690  1.00  0.00           H
ATOM   1328  C   LEU A 672      45.090  52.290  56.550  1.00  0.00           C
ATOM   1329  O   LEU A 672      45.210  52.290  57.730  1.00  0.00           O
ATOM   1330  N   VAL A 673      45.040  53.470  55.850  1.00  0.00           N
ATOM   1331  HN  VAL A 673      44.910  53.500  54.860  1.00  0.00           H
ATOM   1332  CA  VAL A 673      44.840  54.810  56.330  1.00  0.00           C
ATOM   1333  HA  VAL A 673      45.670  54.920  57.020  1.00  0.00           H
ATOM   1334  CB  VAL A 673      45.070  55.780  55.160  1.00  0.00           C
ATOM   1335  HB  VAL A 673      44.370  55.390  54.390  1.00  0.00           H
ATOM   1336  CG1 VAL A 673      44.770  57.270  55.440  1.00  0.00           C
ATOM   1337 HG11 VAL A 673      45.390  57.580  56.320  1.00  0.00           H
ATOM   1338 HG12 VAL A 673      43.700  57.410  55.690  1.00  0.00           H
ATOM   1339 HG13 VAL A 673      45.010  57.970  54.610  1.00  0.00           H
ATOM   1340  CG2 VAL A 673      46.500  55.500  54.740  1.00  0.00           C
ATOM   1341 HG21 VAL A 673      47.030  56.300  54.180  1.00  0.00           H
ATOM   1342 HG22 VAL A 673      46.520  54.660  54.040  1.00  0.00           H
ATOM   1343 HG23 VAL A 673      47.020  55.000  55.580  1.00  0.00           H
ATOM   1344  C   VAL A 673      43.530  55.070  57.060  1.00  0.00           C
ATOM   1345  O   VAL A 673      43.540  55.690  58.130  1.00  0.00           O
ATOM   1346  N   PHE A 674      42.400  54.520  56.520  1.00  0.00           N
ATOM   1347  HN  PHE A 674      42.470  53.930  55.730  1.00  0.00           H
ATOM   1348  CA  PHE A 674      41.100  54.550  57.040  1.00  0.00           C
ATOM   1349  HA  PHE A 674      40.940  55.600  57.230  1.00  0.00           H
ATOM   1350  CB  PHE A 674      39.960  54.200  56.000  1.00  0.00           C
ATOM   1351  HB1 PHE A 674      40.050  53.150  55.650  1.00  0.00           H
ATOM   1352  HB2 PHE A 674      39.990  54.860  55.110  1.00  0.00           H
ATOM   1353  CG  PHE A 674      38.560  54.300  56.440  1.00  0.00           C
ATOM   1354  CD1 PHE A 674      37.770  53.170  56.760  1.00  0.00           C
ATOM   1355  HD1 PHE A 674      38.100  52.240  56.310  1.00  0.00           H
ATOM   1356  CE1 PHE A 674      36.540  53.310  57.360  1.00  0.00           C
ATOM   1357  HE1 PHE A 674      36.050  52.360  57.480  1.00  0.00           H
ATOM   1358  CZ  PHE A 674      36.050  54.640  57.630  1.00  0.00           C
ATOM   1359  HZ  PHE A 674      35.040  54.710  58.010  1.00  0.00           H
ATOM   1360  CD2 PHE A 674      38.140  55.570  56.860  1.00  0.00           C
ATOM   1361  HD2 PHE A 674      38.790  56.420  56.720  1.00  0.00           H
ATOM   1362  CE2 PHE A 674      36.870  55.730  57.410  1.00  0.00           C
ATOM   1363  HE2 PHE A 674      36.470  56.710  57.570  1.00  0.00           H
ATOM   1364  C   PHE A 674      40.820  53.940  58.380  1.00  0.00           C
ATOM   1365  O   PHE A 674      40.230  54.590  59.250  1.00  0.00           O
ATOM   1366  N   GLU A 675      41.490  52.800  58.610  1.00  0.00           N
ATOM   1367  HN  GLU A 675      41.780  52.280  57.800  1.00  0.00           H
ATOM   1368  CA  GLU A 675      41.590  52.010  59.830  1.00  0.00           C
ATOM   1369  HA  GLU A 675      40.560  51.820  60.080  1.00  0.00           H
ATOM   1370  CB  GLU A 675      42.340  50.620  59.520  1.00  0.00           C
ATOM   1371  HB1 GLU A 675      42.740  50.240  60.500  1.00  0.00           H
ATOM   1372  HB2 GLU A 675      43.290  50.850  58.990  1.00  0.00           H
ATOM   1373  CG  GLU A 675      41.510  49.560  58.730  1.00  0.00           C
ATOM   1374  HG1 GLU A 675      42.110  48.650  58.540  1.00  0.00           H
ATOM   1375  HG2 GLU A 675      41.110  50.030  57.810  1.00  0.00           H
ATOM   1376  CD  GLU A 675      40.180  49.050  59.440  1.00  0.00           C
ATOM   1377  OE1 GLU A 675      39.590  48.190  58.730  1.00  0.00           O
ATOM   1378  OE2 GLU A 675      39.690  49.460  60.540  1.00  0.00           O
ATOM   1379  C   GLU A 675      42.320  52.770  60.940  1.00  0.00           C
ATOM   1380  O   GLU A 675      41.850  52.770  62.090  1.00  0.00           O
ATOM   1381  N   LYS A 676      43.400  53.490  60.600  1.00  0.00           N
ATOM   1382  HN  LYS A 676      43.670  53.660  59.650  1.00  0.00           H
ATOM   1383  CA  LYS A 676      44.040  54.370  61.510  1.00  0.00           C
ATOM   1384  HA  LYS A 676      44.160  53.860  62.450  1.00  0.00           H
ATOM   1385  CB  LYS A 676      45.430  54.850  61.070  1.00  0.00           C
ATOM   1386  HB1 LYS A 676      45.220  55.440  60.140  1.00  0.00           H
ATOM   1387  HB2 LYS A 676      45.970  53.930  60.750  1.00  0.00           H
ATOM   1388  CG  LYS A 676      46.320  55.610  62.090  1.00  0.00           C
ATOM   1389  HG1 LYS A 676      46.040  55.140  63.060  1.00  0.00           H
ATOM   1390  HG2 LYS A 676      46.030  56.680  62.240  1.00  0.00           H
ATOM   1391  CD  LYS A 676      47.800  55.370  61.950  1.00  0.00           C
ATOM   1392  HD1 LYS A 676      48.050  55.950  61.030  1.00  0.00           H
ATOM   1393  HD2 LYS A 676      48.010  54.300  61.740  1.00  0.00           H
ATOM   1394  CE  LYS A 676      48.600  55.820  63.170  1.00  0.00           C
ATOM   1395  HE1 LYS A 676      48.380  55.120  63.990  1.00  0.00           H
ATOM   1396  HE2 LYS A 676      48.220  56.840  63.410  1.00  0.00           H
ATOM   1397  NZ  LYS A 676      50.040  55.880  63.020  1.00  0.00           N
ATOM   1398  HZ1 LYS A 676      50.440  56.790  63.310  1.00  0.00           H
ATOM   1399  HZ2 LYS A 676      50.340  55.680  62.040  1.00  0.00           H
ATOM   1400  HZ3 LYS A 676      50.390  55.130  63.660  1.00  0.00           H
ATOM   1401  C   LYS A 676      43.180  55.580  61.870  1.00  0.00           C
ATOM   1402  O   LYS A 676      43.050  55.850  63.020  1.00  0.00           O
ATOM   1403  N   ILE A 677      42.640  56.390  60.930  1.00  0.00           N
ATOM   1404  HN  ILE A 677      42.750  56.260  59.950  1.00  0.00           H
ATOM   1405  CA  ILE A 677      41.790  57.550  61.240  1.00  0.00           C
ATOM   1406  HA  ILE A 677      42.240  58.340  61.830  1.00  0.00           H
ATOM   1407  CB  ILE A 677      41.380  58.150  59.900  1.00  0.00           C
ATOM   1408  HB  ILE A 677      40.950  57.330  59.280  1.00  0.00           H
ATOM   1409  CG2 ILE A 677      40.330  59.280  60.160  1.00  0.00           C
ATOM   1410 HG21 ILE A 677      40.630  59.990  60.960  1.00  0.00           H
ATOM   1411 HG22 ILE A 677      39.360  58.880  60.540  1.00  0.00           H
ATOM   1412 HG23 ILE A 677      40.190  59.870  59.230  1.00  0.00           H
ATOM   1413  CG1 ILE A 677      42.560  58.710  59.070  1.00  0.00           C
ATOM   1414 HG11 ILE A 677      43.400  57.990  59.070  1.00  0.00           H
ATOM   1415 HG12 ILE A 677      42.930  59.660  59.510  1.00  0.00           H
ATOM   1416  CD  ILE A 677      42.190  58.980  57.600  1.00  0.00           C
ATOM   1417  HD1 ILE A 677      42.050  58.040  57.010  1.00  0.00           H
ATOM   1418  HD2 ILE A 677      42.970  59.530  57.020  1.00  0.00           H
ATOM   1419  HD3 ILE A 677      41.240  59.540  57.490  1.00  0.00           H
ATOM   1420  C   ILE A 677      40.440  57.200  61.990  1.00  0.00           C
ATOM   1421  O   ILE A 677      40.080  57.850  62.990  1.00  0.00           O
ATOM   1422  N   LEU A 678      39.720  56.090  61.600  1.00  0.00           N
ATOM   1423  HN  LEU A 678      39.770  55.540  60.780  1.00  0.00           H
ATOM   1424  CA  LEU A 678      38.680  55.600  62.450  1.00  0.00           C
ATOM   1425  HA  LEU A 678      38.030  56.420  62.710  1.00  0.00           H
ATOM   1426  CB  LEU A 678      37.960  54.560  61.630  1.00  0.00           C
ATOM   1427  HB1 LEU A 678      38.800  53.920  61.260  1.00  0.00           H
ATOM   1428  HB2 LEU A 678      37.650  55.070  60.690  1.00  0.00           H
ATOM   1429  CG  LEU A 678      36.810  53.780  62.260  1.00  0.00           C
ATOM   1430  HG  LEU A 678      37.190  53.310  63.200  1.00  0.00           H
ATOM   1431  CD1 LEU A 678      35.570  54.580  62.630  1.00  0.00           C
ATOM   1432 HD11 LEU A 678      35.330  55.290  61.800  1.00  0.00           H
ATOM   1433 HD12 LEU A 678      35.810  55.130  63.560  1.00  0.00           H
ATOM   1434 HD13 LEU A 678      34.660  53.970  62.780  1.00  0.00           H
ATOM   1435  CD2 LEU A 678      36.550  52.630  61.230  1.00  0.00           C
ATOM   1436 HD21 LEU A 678      35.500  52.320  61.410  1.00  0.00           H
ATOM   1437 HD22 LEU A 678      37.120  51.680  61.310  1.00  0.00           H
ATOM   1438 HD23 LEU A 678      36.600  52.970  60.170  1.00  0.00           H
ATOM   1439  C   LEU A 678      39.100  55.230  63.870  1.00  0.00           C
ATOM   1440  O   LEU A 678      38.390  55.510  64.860  1.00  0.00           O
ATOM   1441  N   TYR A 679      40.290  54.640  64.060  1.00  0.00           N
ATOM   1442  HN  TYR A 679      40.880  54.370  63.300  1.00  0.00           H
ATOM   1443  CA  TYR A 679      40.780  54.380  65.440  1.00  0.00           C
ATOM   1444  HA  TYR A 679      40.030  53.820  65.990  1.00  0.00           H
ATOM   1445  CB  TYR A 679      41.960  53.370  65.390  1.00  0.00           C
ATOM   1446  HB1 TYR A 679      42.830  53.850  64.880  1.00  0.00           H
ATOM   1447  HB2 TYR A 679      41.780  52.480  64.770  1.00  0.00           H
ATOM   1448  CG  TYR A 679      42.360  53.030  66.860  1.00  0.00           C
ATOM   1449  CD1 TYR A 679      41.540  52.230  67.710  1.00  0.00           C
ATOM   1450  HD1 TYR A 679      40.620  51.930  67.240  1.00  0.00           H
ATOM   1451  CE1 TYR A 679      41.840  52.110  69.040  1.00  0.00           C
ATOM   1452  HE1 TYR A 679      41.190  51.490  69.640  1.00  0.00           H
ATOM   1453  CZ  TYR A 679      43.090  52.640  69.530  1.00  0.00           C
ATOM   1454  OH  TYR A 679      43.370  52.490  70.850  1.00  0.00           O
ATOM   1455  HH  TYR A 679      44.290  52.720  70.980  1.00  0.00           H
ATOM   1456  CD2 TYR A 679      43.540  53.580  67.340  1.00  0.00           C
ATOM   1457  HD2 TYR A 679      44.110  54.260  66.730  1.00  0.00           H
ATOM   1458  CE2 TYR A 679      43.950  53.430  68.730  1.00  0.00           C
ATOM   1459  HE2 TYR A 679      44.900  53.870  69.000  1.00  0.00           H
ATOM   1460  C   TYR A 679      41.060  55.650  66.210  1.00  0.00           C
ATOM   1461  O   TYR A 679      40.810  55.830  67.370  1.00  0.00           O
ATOM   1462  N   LYS A 680      41.710  56.650  65.660  1.00  0.00           N
ATOM   1463  HN  LYS A 680      42.060  56.520  64.730  1.00  0.00           H
ATOM   1464  CA  LYS A 680      41.990  58.010  66.200  1.00  0.00           C
ATOM   1465  HA  LYS A 680      42.430  57.870  67.180  1.00  0.00           H
ATOM   1466  CB  LYS A 680      43.050  58.650  65.310  1.00  0.00           C
ATOM   1467  HB1 LYS A 680      43.180  59.680  65.690  1.00  0.00           H
ATOM   1468  HB2 LYS A 680      42.570  58.650  64.310  1.00  0.00           H
ATOM   1469  CG  LYS A 680      44.480  58.020  65.290  1.00  0.00           C
ATOM   1470  HG1 LYS A 680      45.240  58.800  65.060  1.00  0.00           H
ATOM   1471  HG2 LYS A 680      44.560  57.170  64.590  1.00  0.00           H
ATOM   1472  CD  LYS A 680      45.040  57.360  66.550  1.00  0.00           C
ATOM   1473  HD1 LYS A 680      44.340  56.540  66.820  1.00  0.00           H
ATOM   1474  HD2 LYS A 680      44.980  58.150  67.320  1.00  0.00           H
ATOM   1475  CE  LYS A 680      46.500  56.890  66.410  1.00  0.00           C
ATOM   1476  HE1 LYS A 680      47.040  57.650  65.790  1.00  0.00           H
ATOM   1477  HE2 LYS A 680      46.450  55.890  65.940  1.00  0.00           H
ATOM   1478  NZ  LYS A 680      47.150  56.770  67.710  1.00  0.00           N
ATOM   1479  HZ1 LYS A 680      48.190  56.800  67.620  1.00  0.00           H
ATOM   1480  HZ2 LYS A 680      47.050  55.850  68.180  1.00  0.00           H
ATOM   1481  HZ3 LYS A 680      46.870  57.490  68.400  1.00  0.00           H
ATOM   1482  C   LYS A 680      40.820  58.900  66.500  1.00  0.00           C
ATOM   1483  O   LYS A 680      40.720  59.500  67.570  1.00  0.00           O
ATOM   1484  N   PHE A 681      39.880  58.820  65.580  1.00  0.00           N
ATOM   1485  HN  PHE A 681      39.970  58.330  64.720  1.00  0.00           H
ATOM   1486  CA  PHE A 681      38.600  59.330  65.870  1.00  0.00           C
ATOM   1487  HA  PHE A 681      38.570  60.390  66.040  1.00  0.00           H
ATOM   1488  CB  PHE A 681      37.800  59.040  64.480  1.00  0.00           C
ATOM   1489  HB1 PHE A 681      37.970  57.940  64.320  1.00  0.00           H
ATOM   1490  HB2 PHE A 681      38.280  59.540  63.620  1.00  0.00           H
ATOM   1491  CG  PHE A 681      36.340  59.270  64.490  1.00  0.00           C
ATOM   1492  CD1 PHE A 681      35.370  58.250  64.710  1.00  0.00           C
ATOM   1493  HD1 PHE A 681      35.680  57.220  64.790  1.00  0.00           H
ATOM   1494  CE1 PHE A 681      34.000  58.500  64.790  1.00  0.00           C
ATOM   1495  HE1 PHE A 681      33.280  57.740  65.090  1.00  0.00           H
ATOM   1496  CZ  PHE A 681      33.550  59.820  64.570  1.00  0.00           C
ATOM   1497  HZ  PHE A 681      32.500  60.050  64.510  1.00  0.00           H
ATOM   1498  CD2 PHE A 681      35.860  60.580  64.250  1.00  0.00           C
ATOM   1499  HD2 PHE A 681      36.610  61.320  64.010  1.00  0.00           H
ATOM   1500  CE2 PHE A 681      34.510  60.830  64.380  1.00  0.00           C
ATOM   1501  HE2 PHE A 681      34.140  61.840  64.230  1.00  0.00           H
ATOM   1502  C   PHE A 681      37.900  58.680  67.110  1.00  0.00           C
ATOM   1503  O   PHE A 681      37.320  59.320  67.970  1.00  0.00           O
ATOM   1504  N   CYS A 682      37.890  57.380  67.160  1.00  0.00           N
ATOM   1505  HN  CYS A 682      38.250  57.000  66.310  1.00  0.00           H
ATOM   1506  CA  CYS A 682      37.490  56.730  68.360  1.00  0.00           C
ATOM   1507  HA  CYS A 682      36.550  57.170  68.650  1.00  0.00           H
ATOM   1508  CB  CYS A 682      37.380  55.190  68.140  1.00  0.00           C
ATOM   1509  HB1 CYS A 682      37.100  54.670  69.080  1.00  0.00           H
ATOM   1510  HB2 CYS A 682      38.390  54.830  67.830  1.00  0.00           H
ATOM   1511  SG  CYS A 682      36.110  54.730  66.910  1.00  0.00           S
ATOM   1512  HG1 CYS A 682      36.910  54.830  65.860  1.00  0.00           H
ATOM   1513  C   CYS A 682      38.330  57.000  69.570  1.00  0.00           C
ATOM   1514  O   CYS A 682      37.760  57.240  70.660  1.00  0.00           O
ATOM   1515  N   ARG A 683      39.680  57.110  69.490  1.00  0.00           N
ATOM   1516  HN  ARG A 683      40.100  56.800  68.650  1.00  0.00           H
ATOM   1517  CA  ARG A 683      40.610  57.330  70.660  1.00  0.00           C
ATOM   1518  HA  ARG A 683      40.320  56.660  71.450  1.00  0.00           H
ATOM   1519  CB  ARG A 683      42.090  57.220  70.090  1.00  0.00           C
ATOM   1520  HB1 ARG A 683      42.250  58.120  69.440  1.00  0.00           H
ATOM   1521  HB2 ARG A 683      42.240  56.260  69.560  1.00  0.00           H
ATOM   1522  CG  ARG A 683      43.240  57.290  71.080  1.00  0.00           C
ATOM   1523  HG1 ARG A 683      43.240  58.320  71.490  1.00  0.00           H
ATOM   1524  HG2 ARG A 683      44.190  57.030  70.550  1.00  0.00           H
ATOM   1525  CD  ARG A 683      43.230  56.420  72.370  1.00  0.00           C
ATOM   1526  HD1 ARG A 683      44.260  56.390  72.790  1.00  0.00           H
ATOM   1527  HD2 ARG A 683      42.810  55.430  72.080  1.00  0.00           H
ATOM   1528  NE  ARG A 683      42.330  57.020  73.450  1.00  0.00           N
ATOM   1529  HE  ARG A 683      41.950  57.940  73.400  1.00  0.00           H
ATOM   1530  CZ  ARG A 683      42.310  56.760  74.710  1.00  0.00           C
ATOM   1531  NH1 ARG A 683      41.730  57.530  75.560  1.00  0.00           N
ATOM   1532 HH11 ARG A 683      41.870  57.260  76.510  1.00  0.00           H
ATOM   1533 HH12 ARG A 683      41.670  58.480  75.250  1.00  0.00           H
ATOM   1534  NH2 ARG A 683      42.710  55.550  75.120  1.00  0.00           N
ATOM   1535 HH21 ARG A 683      43.200  54.890  74.550  1.00  0.00           H
ATOM   1536 HH22 ARG A 683      42.740  55.240  76.060  1.00  0.00           H
ATOM   1537  C   ARG A 683      40.430  58.680  71.310  1.00  0.00           C
ATOM   1538  O   ARG A 683      40.560  58.850  72.550  1.00  0.00           O
ATOM   1539  N   ASP A 684      40.200  59.680  70.450  1.00  0.00           N
ATOM   1540  HN  ASP A 684      40.090  59.460  69.490  1.00  0.00           H
ATOM   1541  CA  ASP A 684      39.890  61.070  70.890  1.00  0.00           C
ATOM   1542  HA  ASP A 684      40.560  61.250  71.720  1.00  0.00           H
ATOM   1543  CB  ASP A 684      40.090  62.020  69.770  1.00  0.00           C
ATOM   1544  HB1 ASP A 684      39.780  63.010  70.180  1.00  0.00           H
ATOM   1545  HB2 ASP A 684      39.550  61.900  68.820  1.00  0.00           H
ATOM   1546  CG  ASP A 684      41.550  62.170  69.440  1.00  0.00           C
ATOM   1547  OD1 ASP A 684      41.790  63.120  68.660  1.00  0.00           O
ATOM   1548  OD2 ASP A 684      42.400  61.450  69.910  1.00  0.00           O
ATOM   1549  C   ASP A 684      38.570  61.200  71.560  1.00  0.00           C
ATOM   1550  O   ASP A 684      38.450  61.890  72.550  1.00  0.00           O
ATOM   1551  N   TYR A 685      37.470  60.590  70.970  1.00  0.00           N
ATOM   1552  HN  TYR A 685      37.620  60.200  70.060  1.00  0.00           H
ATOM   1553  CA  TYR A 685      36.120  60.830  71.410  1.00  0.00           C
ATOM   1554  HA  TYR A 685      36.040  61.710  72.030  1.00  0.00           H
ATOM   1555  CB  TYR A 685      35.170  60.930  70.170  1.00  0.00           C
ATOM   1556  HB1 TYR A 685      34.130  61.260  70.380  1.00  0.00           H
ATOM   1557  HB2 TYR A 685      35.260  59.960  69.650  1.00  0.00           H
ATOM   1558  CG  TYR A 685      35.690  61.980  69.300  1.00  0.00           C
ATOM   1559  CD1 TYR A 685      35.580  61.800  67.990  1.00  0.00           C
ATOM   1560  HD1 TYR A 685      35.120  60.890  67.630  1.00  0.00           H
ATOM   1561  CE1 TYR A 685      35.950  62.840  67.070  1.00  0.00           C
ATOM   1562  HE1 TYR A 685      35.960  62.570  66.030  1.00  0.00           H
ATOM   1563  CZ  TYR A 685      36.440  64.050  67.450  1.00  0.00           C
ATOM   1564  OH  TYR A 685      36.610  65.110  66.510  1.00  0.00           O
ATOM   1565  HH  TYR A 685      36.410  65.890  67.040  1.00  0.00           H
ATOM   1566  CD2 TYR A 685      36.220  63.240  69.760  1.00  0.00           C
ATOM   1567  HD2 TYR A 685      36.260  63.460  70.810  1.00  0.00           H
ATOM   1568  CE2 TYR A 685      36.590  64.270  68.820  1.00  0.00           C
ATOM   1569  HE2 TYR A 685      36.940  65.230  69.160  1.00  0.00           H
ATOM   1570  C   TYR A 685      35.560  59.720  72.330  1.00  0.00           C
ATOM   1571  O   TYR A 685      34.340  59.660  72.550  1.00  0.00           O
ATOM   1572  N   GLN A 686      36.540  58.870  72.780  1.00  0.00           N
ATOM   1573  HN  GLN A 686      37.470  59.070  72.500  1.00  0.00           H
ATOM   1574  CA  GLN A 686      36.270  57.730  73.680  1.00  0.00           C
ATOM   1575  HA  GLN A 686      37.250  57.290  73.600  1.00  0.00           H
ATOM   1576  CB  GLN A 686      35.860  58.190  75.140  1.00  0.00           C
ATOM   1577  HB1 GLN A 686      35.840  57.230  75.700  1.00  0.00           H
ATOM   1578  HB2 GLN A 686      34.840  58.610  75.110  1.00  0.00           H
ATOM   1579  CG  GLN A 686      36.700  59.280  75.790  1.00  0.00           C
ATOM   1580  HG1 GLN A 686      36.520  59.440  76.880  1.00  0.00           H
ATOM   1581  HG2 GLN A 686      36.290  60.190  75.290  1.00  0.00           H
ATOM   1582  CD  GLN A 686      38.280  59.060  75.690  1.00  0.00           C
ATOM   1583  OE1 GLN A 686      38.820  58.170  76.320  1.00  0.00           O
ATOM   1584  NE2 GLN A 686      38.960  59.990  75.020  1.00  0.00           N
ATOM   1585 HE21 GLN A 686      39.950  59.960  74.980  1.00  0.00           H
ATOM   1586 HE22 GLN A 686      38.500  60.770  74.600  1.00  0.00           H
ATOM   1587  C   GLN A 686      35.230  56.800  73.110  1.00  0.00           C
ATOM   1588  O   GLN A 686      34.350  56.280  73.840  1.00  0.00           O
ATOM   1589  N   LEU A 687      35.280  56.440  71.830  1.00  0.00           N
ATOM   1590  HN  LEU A 687      36.060  56.840  71.360  1.00  0.00           H
ATOM   1591  CA  LEU A 687      34.440  55.480  71.170  1.00  0.00           C
ATOM   1592  HA  LEU A 687      33.470  55.390  71.630  1.00  0.00           H
ATOM   1593  CB  LEU A 687      34.030  56.100  69.800  1.00  0.00           C
ATOM   1594  HB1 LEU A 687      33.370  55.360  69.290  1.00  0.00           H
ATOM   1595  HB2 LEU A 687      34.880  56.130  69.110  1.00  0.00           H
ATOM   1596  CG  LEU A 687      33.360  57.490  69.820  1.00  0.00           C
ATOM   1597  HG  LEU A 687      33.920  58.220  70.450  1.00  0.00           H
ATOM   1598  CD1 LEU A 687      33.420  58.180  68.460  1.00  0.00           C
ATOM   1599 HD11 LEU A 687      34.450  58.390  68.080  1.00  0.00           H
ATOM   1600 HD12 LEU A 687      32.980  59.210  68.410  1.00  0.00           H
ATOM   1601 HD13 LEU A 687      32.990  57.510  67.680  1.00  0.00           H
ATOM   1602  CD2 LEU A 687      31.950  57.550  70.340  1.00  0.00           C
ATOM   1603 HD21 LEU A 687      31.560  58.560  70.090  1.00  0.00           H
ATOM   1604 HD22 LEU A 687      32.060  57.360  71.420  1.00  0.00           H
ATOM   1605 HD23 LEU A 687      31.320  56.800  69.810  1.00  0.00           H
ATOM   1606  C   LEU A 687      35.000  54.060  71.150  1.00  0.00           C
ATOM   1607  O   LEU A 687      36.150  53.760  71.460  1.00  0.00           O
ATOM   1608  N   SER A 688      34.100  53.110  70.940  1.00  0.00           N
ATOM   1609  HN  SER A 688      33.180  53.380  70.650  1.00  0.00           H
ATOM   1610  CA  SER A 688      34.350  51.690  70.910  1.00  0.00           C
ATOM   1611  HA  SER A 688      35.230  51.390  71.470  1.00  0.00           H
ATOM   1612  CB  SER A 688      33.200  50.790  71.470  1.00  0.00           C
ATOM   1613  HB1 SER A 688      32.200  50.950  71.010  1.00  0.00           H
ATOM   1614  HB2 SER A 688      33.070  51.020  72.560  1.00  0.00           H
ATOM   1615  OG  SER A 688      33.630  49.390  71.450  1.00  0.00           O
ATOM   1616  HG1 SER A 688      32.960  48.950  71.980  1.00  0.00           H
ATOM   1617  C   SER A 688      34.570  51.330  69.430  1.00  0.00           C
ATOM   1618  O   SER A 688      33.590  51.060  68.700  1.00  0.00           O
ATOM   1619  N   TYR A 689      35.870  51.280  69.040  1.00  0.00           N
ATOM   1620  HN  TYR A 689      36.660  51.440  69.640  1.00  0.00           H
ATOM   1621  CA  TYR A 689      36.370  51.030  67.640  1.00  0.00           C
ATOM   1622  HA  TYR A 689      36.090  51.880  67.040  1.00  0.00           H
ATOM   1623  CB  TYR A 689      37.880  51.030  67.630  1.00  0.00           C
ATOM   1624  HB1 TYR A 689      38.220  50.520  68.560  1.00  0.00           H
ATOM   1625  HB2 TYR A 689      38.220  52.080  67.790  1.00  0.00           H
ATOM   1626  CG  TYR A 689      38.610  50.480  66.430  1.00  0.00           C
ATOM   1627  CD1 TYR A 689      39.540  49.520  66.490  1.00  0.00           C
ATOM   1628  HD1 TYR A 689      39.580  48.850  67.330  1.00  0.00           H
ATOM   1629  CE1 TYR A 689      40.230  49.030  65.310  1.00  0.00           C
ATOM   1630  HE1 TYR A 689      40.910  48.200  65.410  1.00  0.00           H
ATOM   1631  CZ  TYR A 689      39.910  49.550  64.090  1.00  0.00           C
ATOM   1632  OH  TYR A 689      40.580  49.040  62.890  1.00  0.00           O
ATOM   1633  HH  TYR A 689      40.110  49.390  62.130  1.00  0.00           H
ATOM   1634  CD2 TYR A 689      38.420  51.180  65.170  1.00  0.00           C
ATOM   1635  HD2 TYR A 689      37.740  52.020  65.190  1.00  0.00           H
ATOM   1636  CE2 TYR A 689      38.980  50.580  64.000  1.00  0.00           C
ATOM   1637  HE2 TYR A 689      38.840  51.020  63.010  1.00  0.00           H
ATOM   1638  C   TYR A 689      35.730  49.900  66.820  1.00  0.00           C
ATOM   1639  O   TYR A 689      35.010  50.180  65.880  1.00  0.00           O
ATOM   1640  N   LEU A 690      36.050  48.610  67.130  1.00  0.00           N
ATOM   1641  HN  LEU A 690      36.680  48.550  67.890  1.00  0.00           H
ATOM   1642  CA  LEU A 690      35.560  47.440  66.410  1.00  0.00           C
ATOM   1643  HA  LEU A 690      35.900  47.440  65.370  1.00  0.00           H
ATOM   1644  CB  LEU A 690      36.110  46.110  67.030  1.00  0.00           C
ATOM   1645  HB1 LEU A 690      35.700  45.230  66.510  1.00  0.00           H
ATOM   1646  HB2 LEU A 690      35.760  46.040  68.080  1.00  0.00           H
ATOM   1647  CG  LEU A 690      37.670  45.960  67.110  1.00  0.00           C
ATOM   1648  HG  LEU A 690      38.160  46.700  67.770  1.00  0.00           H
ATOM   1649  CD1 LEU A 690      38.000  44.600  67.780  1.00  0.00           C
ATOM   1650 HD11 LEU A 690      37.240  44.510  68.570  1.00  0.00           H
ATOM   1651 HD12 LEU A 690      39.040  44.490  68.160  1.00  0.00           H
ATOM   1652 HD13 LEU A 690      37.770  43.890  66.960  1.00  0.00           H
ATOM   1653  CD2 LEU A 690      38.260  46.070  65.710  1.00  0.00           C
ATOM   1654 HD21 LEU A 690      39.350  45.910  65.810  1.00  0.00           H
ATOM   1655 HD22 LEU A 690      38.080  47.050  65.220  1.00  0.00           H
ATOM   1656 HD23 LEU A 690      37.820  45.310  65.020  1.00  0.00           H
ATOM   1657  C   LEU A 690      34.000  47.340  66.300  1.00  0.00           C
ATOM   1658  O   LEU A 690      33.430  47.000  65.240  1.00  0.00           O
ATOM   1659  N   SER A 691      33.340  47.730  67.370  1.00  0.00           N
ATOM   1660  HN  SER A 691      33.820  47.850  68.230  1.00  0.00           H
ATOM   1661  CA  SER A 691      31.890  47.900  67.400  1.00  0.00           C
ATOM   1662  HA  SER A 691      31.380  47.070  66.930  1.00  0.00           H
ATOM   1663  CB  SER A 691      31.250  48.060  68.740  1.00  0.00           C
ATOM   1664  HB1 SER A 691      30.220  48.440  68.580  1.00  0.00           H
ATOM   1665  HB2 SER A 691      31.660  48.900  69.330  1.00  0.00           H
ATOM   1666  OG  SER A 691      31.340  46.840  69.540  1.00  0.00           O
ATOM   1667  HG1 SER A 691      30.700  46.230  69.170  1.00  0.00           H
ATOM   1668  C   SER A 691      31.320  49.030  66.470  1.00  0.00           C
ATOM   1669  O   SER A 691      30.340  48.690  65.760  1.00  0.00           O
ATOM   1670  N   LEU A 692      31.850  50.240  66.470  1.00  0.00           N
ATOM   1671  HN  LEU A 692      32.590  50.480  67.100  1.00  0.00           H
ATOM   1672  CA  LEU A 692      31.470  51.270  65.440  1.00  0.00           C
ATOM   1673  HA  LEU A 692      30.400  51.300  65.310  1.00  0.00           H
ATOM   1674  CB  LEU A 692      32.060  52.650  65.820  1.00  0.00           C
ATOM   1675  HB1 LEU A 692      33.100  52.700  65.460  1.00  0.00           H
ATOM   1676  HB2 LEU A 692      31.960  52.960  66.890  1.00  0.00           H
ATOM   1677  CG  LEU A 692      31.360  53.840  65.030  1.00  0.00           C
ATOM   1678  HG  LEU A 692      31.270  53.520  63.970  1.00  0.00           H
ATOM   1679  CD1 LEU A 692      29.950  54.180  65.550  1.00  0.00           C
ATOM   1680 HD11 LEU A 692      29.280  53.290  65.490  1.00  0.00           H
ATOM   1681 HD12 LEU A 692      29.530  55.070  65.040  1.00  0.00           H
ATOM   1682 HD13 LEU A 692      30.030  54.390  66.640  1.00  0.00           H
ATOM   1683  CD2 LEU A 692      32.240  55.070  65.140  1.00  0.00           C
ATOM   1684 HD21 LEU A 692      31.780  55.910  64.580  1.00  0.00           H
ATOM   1685 HD22 LEU A 692      33.290  54.950  64.830  1.00  0.00           H
ATOM   1686 HD23 LEU A 692      32.240  55.360  66.220  1.00  0.00           H
ATOM   1687  C   LEU A 692      31.840  50.850  64.080  1.00  0.00           C
ATOM   1688  O   LEU A 692      31.070  51.050  63.160  1.00  0.00           O
ATOM   1689  N   ARG A 693      33.070  50.270  63.920  1.00  0.00           N
ATOM   1690  HN  ARG A 693      33.760  50.250  64.640  1.00  0.00           H
ATOM   1691  CA  ARG A 693      33.580  49.650  62.610  1.00  0.00           C
ATOM   1692  HA  ARG A 693      33.580  50.420  61.850  1.00  0.00           H
ATOM   1693  CB  ARG A 693      34.990  49.160  62.900  1.00  0.00           C
ATOM   1694  HB1 ARG A 693      34.800  48.530  63.790  1.00  0.00           H
ATOM   1695  HB2 ARG A 693      35.650  49.980  63.270  1.00  0.00           H
ATOM   1696  CG  ARG A 693      35.660  48.250  61.770  1.00  0.00           C
ATOM   1697  HG1 ARG A 693      35.690  48.820  60.820  1.00  0.00           H
ATOM   1698  HG2 ARG A 693      35.150  47.290  61.580  1.00  0.00           H
ATOM   1699  CD  ARG A 693      37.100  47.900  62.210  1.00  0.00           C
ATOM   1700  HD1 ARG A 693      37.120  47.230  63.080  1.00  0.00           H
ATOM   1701  HD2 ARG A 693      37.670  48.770  62.590  1.00  0.00           H
ATOM   1702  NE  ARG A 693      37.790  47.320  61.010  1.00  0.00           N
ATOM   1703  HE  ARG A 693      38.510  47.930  60.670  1.00  0.00           H
ATOM   1704  CZ  ARG A 693      37.620  46.170  60.430  1.00  0.00           C
ATOM   1705  NH1 ARG A 693      36.770  45.230  60.730  1.00  0.00           N
ATOM   1706 HH11 ARG A 693      36.070  45.300  61.440  1.00  0.00           H
ATOM   1707 HH12 ARG A 693      36.870  44.430  60.140  1.00  0.00           H
ATOM   1708  NH2 ARG A 693      38.260  45.970  59.290  1.00  0.00           N
ATOM   1709 HH21 ARG A 693      38.650  46.860  59.020  1.00  0.00           H
ATOM   1710 HH22 ARG A 693      38.090  45.170  58.710  1.00  0.00           H
ATOM   1711  C   ARG A 693      32.680  48.660  61.990  1.00  0.00           C
ATOM   1712  O   ARG A 693      32.450  48.630  60.790  1.00  0.00           O
ATOM   1713  N   THR A 694      32.060  47.790  62.830  1.00  0.00           N
ATOM   1714  HN  THR A 694      32.330  47.740  63.780  1.00  0.00           H
ATOM   1715  CA  THR A 694      31.000  46.810  62.470  1.00  0.00           C
ATOM   1716  HA  THR A 694      31.370  46.190  61.670  1.00  0.00           H
ATOM   1717  CB  THR A 694      30.650  45.910  63.580  1.00  0.00           C
ATOM   1718  HB  THR A 694      30.080  46.530  64.300  1.00  0.00           H
ATOM   1719  OG1 THR A 694      31.800  45.270  64.100  1.00  0.00           O
ATOM   1720  HG1 THR A 694      32.310  45.970  64.520  1.00  0.00           H
ATOM   1721  CG2 THR A 694      29.710  44.800  63.250  1.00  0.00           C
ATOM   1722 HG21 THR A 694      29.690  44.070  64.090  1.00  0.00           H
ATOM   1723 HG22 THR A 694      30.250  44.410  62.360  1.00  0.00           H
ATOM   1724 HG23 THR A 694      28.670  44.980  62.900  1.00  0.00           H
ATOM   1725  C   THR A 694      29.820  47.480  61.820  1.00  0.00           C
ATOM   1726  O   THR A 694      29.420  46.950  60.790  1.00  0.00           O
ATOM   1727  N   SER A 695      29.230  48.570  62.410  1.00  0.00           N
ATOM   1728  HN  SER A 695      29.550  49.020  63.240  1.00  0.00           H
ATOM   1729  CA  SER A 695      28.090  49.280  61.770  1.00  0.00           C
ATOM   1730  HA  SER A 695      27.350  48.520  61.590  1.00  0.00           H
ATOM   1731  CB  SER A 695      27.620  50.290  62.800  1.00  0.00           C
ATOM   1732  HB1 SER A 695      26.680  50.710  62.360  1.00  0.00           H
ATOM   1733  HB2 SER A 695      28.370  51.030  63.160  1.00  0.00           H
ATOM   1734  OG  SER A 695      27.270  49.550  63.960  1.00  0.00           O
ATOM   1735  HG1 SER A 695      26.590  48.960  63.630  1.00  0.00           H
ATOM   1736  C   SER A 695      28.520  49.870  60.360  1.00  0.00           C
ATOM   1737  O   SER A 695      27.770  49.860  59.360  1.00  0.00           O
ATOM   1738  N   ILE A 696      29.770  50.350  60.250  1.00  0.00           N
ATOM   1739  HN  ILE A 696      30.270  50.360  61.120  1.00  0.00           H
ATOM   1740  CA  ILE A 696      30.260  50.920  59.020  1.00  0.00           C
ATOM   1741  HA  ILE A 696      29.640  51.690  58.570  1.00  0.00           H
ATOM   1742  CB  ILE A 696      31.630  51.610  59.240  1.00  0.00           C
ATOM   1743  HB  ILE A 696      32.360  50.920  59.700  1.00  0.00           H
ATOM   1744  CG2 ILE A 696      32.390  52.030  57.960  1.00  0.00           C
ATOM   1745 HG21 ILE A 696      33.300  52.600  58.230  1.00  0.00           H
ATOM   1746 HG22 ILE A 696      31.780  52.720  57.350  1.00  0.00           H
ATOM   1747 HG23 ILE A 696      32.600  51.110  57.380  1.00  0.00           H
ATOM   1748  CG1 ILE A 696      31.490  52.670  60.210  1.00  0.00           C
ATOM   1749 HG11 ILE A 696      30.950  52.350  61.130  1.00  0.00           H
ATOM   1750 HG12 ILE A 696      30.810  53.500  59.890  1.00  0.00           H
ATOM   1751  CD  ILE A 696      32.830  53.330  60.680  1.00  0.00           C
ATOM   1752  HD1 ILE A 696      32.640  53.990  61.550  1.00  0.00           H
ATOM   1753  HD2 ILE A 696      33.300  53.970  59.900  1.00  0.00           H
ATOM   1754  HD3 ILE A 696      33.510  52.490  60.950  1.00  0.00           H
ATOM   1755  C   ILE A 696      30.500  49.850  57.970  1.00  0.00           C
ATOM   1756  O   ILE A 696      30.020  50.090  56.840  1.00  0.00           O
ATOM   1757  N   GLY A 697      30.980  48.680  58.430  1.00  0.00           N
ATOM   1758  HN  GLY A 697      31.360  48.770  59.340  1.00  0.00           H
ATOM   1759  CA  GLY A 697      31.100  47.520  57.610  1.00  0.00           C
ATOM   1760  HA1 GLY A 697      31.430  46.750  58.300  1.00  0.00           H
ATOM   1761  HA2 GLY A 697      31.780  47.750  56.810  1.00  0.00           H
ATOM   1762  C   GLY A 697      29.890  46.760  56.950  1.00  0.00           C
ATOM   1763  O   GLY A 697      29.840  46.460  55.750  1.00  0.00           O
ATOM   1764  N   LEU A 698      28.880  46.580  57.840  1.00  0.00           N
ATOM   1765  HN  LEU A 698      29.110  46.810  58.780  1.00  0.00           H
ATOM   1766  CA  LEU A 698      27.500  46.110  57.420  1.00  0.00           C
ATOM   1767  HA  LEU A 698      27.620  45.140  56.960  1.00  0.00           H
ATOM   1768  CB  LEU A 698      26.490  46.020  58.620  1.00  0.00           C
ATOM   1769  HB1 LEU A 698      25.470  45.770  58.270  1.00  0.00           H
ATOM   1770  HB2 LEU A 698      26.420  46.990  59.150  1.00  0.00           H
ATOM   1771  CG  LEU A 698      26.820  44.990  59.620  1.00  0.00           C
ATOM   1772  HG  LEU A 698      27.920  44.960  59.770  1.00  0.00           H
ATOM   1773  CD1 LEU A 698      26.120  45.290  60.930  1.00  0.00           C
ATOM   1774 HD11 LEU A 698      25.020  45.510  60.890  1.00  0.00           H
ATOM   1775 HD12 LEU A 698      26.690  46.100  61.440  1.00  0.00           H
ATOM   1776 HD13 LEU A 698      26.150  44.410  61.600  1.00  0.00           H
ATOM   1777  CD2 LEU A 698      26.510  43.600  59.060  1.00  0.00           C
ATOM   1778 HD21 LEU A 698      26.960  43.520  58.040  1.00  0.00           H
ATOM   1779 HD22 LEU A 698      25.420  43.540  58.860  1.00  0.00           H
ATOM   1780 HD23 LEU A 698      26.930  42.820  59.730  1.00  0.00           H
ATOM   1781  C   LEU A 698      26.860  47.140  56.480  1.00  0.00           C
ATOM   1782  O   LEU A 698      26.310  46.780  55.410  1.00  0.00           O
ATOM   1783  N   TRP A 699      27.000  48.470  56.740  1.00  0.00           N
ATOM   1784  HN  TRP A 699      27.380  48.770  57.610  1.00  0.00           H
ATOM   1785  CA  TRP A 699      26.490  49.420  55.780  1.00  0.00           C
ATOM   1786  HA  TRP A 699      25.480  49.110  55.580  1.00  0.00           H
ATOM   1787  CB  TRP A 699      26.510  50.890  56.280  1.00  0.00           C
ATOM   1788  HB1 TRP A 699      26.520  51.520  55.360  1.00  0.00           H
ATOM   1789  HB2 TRP A 699      27.430  51.070  56.850  1.00  0.00           H
ATOM   1790  CG  TRP A 699      25.330  51.280  57.110  1.00  0.00           C
ATOM   1791  CD1 TRP A 699      25.430  51.500  58.450  1.00  0.00           C
ATOM   1792  HD1 TRP A 699      26.320  51.710  59.010  1.00  0.00           H
ATOM   1793  NE1 TRP A 699      24.160  51.550  58.990  1.00  0.00           N
ATOM   1794  HE1 TRP A 699      23.980  51.830  59.900  1.00  0.00           H
ATOM   1795  CE2 TRP A 699      23.270  51.390  58.050  1.00  0.00           C
ATOM   1796  CD2 TRP A 699      23.970  51.230  56.830  1.00  0.00           C
ATOM   1797  CE3 TRP A 699      23.270  50.910  55.690  1.00  0.00           C
ATOM   1798  HE3 TRP A 699      23.870  50.530  54.880  1.00  0.00           H
ATOM   1799  CZ3 TRP A 699      21.860  50.870  55.710  1.00  0.00           C
ATOM   1800  HZ3 TRP A 699      21.300  50.820  54.790  1.00  0.00           H
ATOM   1801  CZ2 TRP A 699      21.880  51.550  58.030  1.00  0.00           C
ATOM   1802  HZ2 TRP A 699      21.430  52.040  58.880  1.00  0.00           H
ATOM   1803  CH2 TRP A 699      21.190  51.310  56.850  1.00  0.00           C
ATOM   1804  HH2 TRP A 699      20.140  51.550  56.750  1.00  0.00           H
ATOM   1805  C   TRP A 699      27.230  49.360  54.470  1.00  0.00           C
ATOM   1806  O   TRP A 699      26.620  49.550  53.400  1.00  0.00           O
ATOM   1807  N   THR A 700      28.560  49.230  54.490  1.00  0.00           N
ATOM   1808  HN  THR A 700      28.980  49.200  55.400  1.00  0.00           H
ATOM   1809  CA  THR A 700      29.440  49.150  53.380  1.00  0.00           C
ATOM   1810  HA  THR A 700      29.340  50.050  52.780  1.00  0.00           H
ATOM   1811  CB  THR A 700      30.940  49.030  53.770  1.00  0.00           C
ATOM   1812  HB  THR A 700      31.000  48.150  54.440  1.00  0.00           H
ATOM   1813  OG1 THR A 700      31.340  50.150  54.530  1.00  0.00           O
ATOM   1814  HG1 THR A 700      31.070  50.020  55.440  1.00  0.00           H
ATOM   1815  CG2 THR A 700      31.930  48.990  52.550  1.00  0.00           C
ATOM   1816 HG21 THR A 700      31.750  48.080  51.930  1.00  0.00           H
ATOM   1817 HG22 THR A 700      32.840  48.750  53.120  1.00  0.00           H
ATOM   1818 HG23 THR A 700      32.120  49.950  52.020  1.00  0.00           H
ATOM   1819  C   THR A 700      29.000  48.020  52.480  1.00  0.00           C
ATOM   1820  O   THR A 700      28.880  48.160  51.240  1.00  0.00           O
ATOM   1821  N   SER A 701      28.760  46.830  53.110  1.00  0.00           N
ATOM   1822  HN  SER A 701      28.870  46.690  54.090  1.00  0.00           H
ATOM   1823  CA  SER A 701      28.270  45.610  52.440  1.00  0.00           C
ATOM   1824  HA  SER A 701      28.980  45.280  51.700  1.00  0.00           H
ATOM   1825  CB  SER A 701      28.320  44.390  53.430  1.00  0.00           C
ATOM   1826  HB1 SER A 701      27.930  44.700  54.420  1.00  0.00           H
ATOM   1827  HB2 SER A 701      29.390  44.170  53.600  1.00  0.00           H
ATOM   1828  OG  SER A 701      27.610  43.220  53.070  1.00  0.00           O
ATOM   1829  HG1 SER A 701      27.990  42.670  52.390  1.00  0.00           H
ATOM   1830  C   SER A 701      26.970  45.770  51.680  1.00  0.00           C
ATOM   1831  O   SER A 701      26.860  45.470  50.510  1.00  0.00           O
ATOM   1832  N   PHE A 702      25.930  46.350  52.370  1.00  0.00           N
ATOM   1833  HN  PHE A 702      25.960  46.470  53.350  1.00  0.00           H
ATOM   1834  CA  PHE A 702      24.670  46.850  51.880  1.00  0.00           C
ATOM   1835  HA  PHE A 702      24.170  45.960  51.550  1.00  0.00           H
ATOM   1836  CB  PHE A 702      23.830  47.380  53.070  1.00  0.00           C
ATOM   1837  HB1 PHE A 702      24.400  48.160  53.610  1.00  0.00           H
ATOM   1838  HB2 PHE A 702      23.550  46.520  53.720  1.00  0.00           H
ATOM   1839  CG  PHE A 702      22.500  47.970  52.560  1.00  0.00           C
ATOM   1840  CD1 PHE A 702      21.290  47.280  52.480  1.00  0.00           C
ATOM   1841  HD1 PHE A 702      21.060  46.280  52.840  1.00  0.00           H
ATOM   1842  CE1 PHE A 702      20.200  47.800  51.790  1.00  0.00           C
ATOM   1843  HE1 PHE A 702      19.320  47.210  51.610  1.00  0.00           H
ATOM   1844  CZ  PHE A 702      20.300  49.140  51.300  1.00  0.00           C
ATOM   1845  HZ  PHE A 702      19.450  49.630  50.850  1.00  0.00           H
ATOM   1846  CD2 PHE A 702      22.560  49.360  52.080  1.00  0.00           C
ATOM   1847  HD2 PHE A 702      23.460  49.950  52.180  1.00  0.00           H
ATOM   1848  CE2 PHE A 702      21.460  49.930  51.490  1.00  0.00           C
ATOM   1849  HE2 PHE A 702      21.410  50.950  51.170  1.00  0.00           H
ATOM   1850  C   PHE A 702      24.870  47.750  50.640  1.00  0.00           C
ATOM   1851  O   PHE A 702      24.270  47.490  49.620  1.00  0.00           O
ATOM   1852  N   LEU A 703      25.690  48.790  50.710  1.00  0.00           N
ATOM   1853  HN  LEU A 703      26.340  48.890  51.460  1.00  0.00           H
ATOM   1854  CA  LEU A 703      26.010  49.660  49.640  1.00  0.00           C
ATOM   1855  HA  LEU A 703      25.050  49.870  49.170  1.00  0.00           H
ATOM   1856  CB  LEU A 703      26.870  50.890  50.120  1.00  0.00           C
ATOM   1857  HB1 LEU A 703      27.300  51.350  49.210  1.00  0.00           H
ATOM   1858  HB2 LEU A 703      27.790  50.480  50.590  1.00  0.00           H
ATOM   1859  CG  LEU A 703      26.150  51.910  51.010  1.00  0.00           C
ATOM   1860  HG  LEU A 703      25.990  51.490  52.030  1.00  0.00           H
ATOM   1861  CD1 LEU A 703      27.050  53.170  51.180  1.00  0.00           C
ATOM   1862 HD11 LEU A 703      27.250  53.600  50.180  1.00  0.00           H
ATOM   1863 HD12 LEU A 703      28.040  52.730  51.440  1.00  0.00           H
ATOM   1864 HD13 LEU A 703      26.600  53.840  51.940  1.00  0.00           H
ATOM   1865  CD2 LEU A 703      24.830  52.350  50.500  1.00  0.00           C
ATOM   1866 HD21 LEU A 703      24.390  53.170  51.090  1.00  0.00           H
ATOM   1867 HD22 LEU A 703      24.140  51.480  50.510  1.00  0.00           H
ATOM   1868 HD23 LEU A 703      25.010  52.640  49.440  1.00  0.00           H
ATOM   1869  C   LEU A 703      26.660  49.010  48.440  1.00  0.00           C
ATOM   1870  O   LEU A 703      26.260  49.270  47.270  1.00  0.00           O
ATOM   1871  N   CYS A 704      27.640  48.160  48.660  1.00  0.00           N
ATOM   1872  HN  CYS A 704      28.100  48.160  49.540  1.00  0.00           H
ATOM   1873  CA  CYS A 704      28.160  47.270  47.700  1.00  0.00           C
ATOM   1874  HA  CYS A 704      28.560  47.710  46.800  1.00  0.00           H
ATOM   1875  CB  CYS A 704      29.310  46.320  48.210  1.00  0.00           C
ATOM   1876  HB1 CYS A 704      29.600  45.500  47.510  1.00  0.00           H
ATOM   1877  HB2 CYS A 704      28.820  45.810  49.050  1.00  0.00           H
ATOM   1878  SG  CYS A 704      30.910  47.200  48.620  1.00  0.00           S
ATOM   1879  HG1 CYS A 704      30.320  47.880  49.590  1.00  0.00           H
ATOM   1880  C   CYS A 704      27.110  46.410  47.020  1.00  0.00           C
ATOM   1881  O   CYS A 704      27.220  46.110  45.850  1.00  0.00           O
ATOM   1882  N   ILE A 705      26.120  45.880  47.770  1.00  0.00           N
ATOM   1883  HN  ILE A 705      26.150  46.070  48.750  1.00  0.00           H
ATOM   1884  CA  ILE A 705      25.050  45.040  47.320  1.00  0.00           C
ATOM   1885  HA  ILE A 705      25.460  44.260  46.710  1.00  0.00           H
ATOM   1886  CB  ILE A 705      24.440  44.260  48.460  1.00  0.00           C
ATOM   1887  HB  ILE A 705      24.200  44.970  49.280  1.00  0.00           H
ATOM   1888  CG2 ILE A 705      23.090  43.560  48.060  1.00  0.00           C
ATOM   1889 HG21 ILE A 705      22.250  44.300  48.130  1.00  0.00           H
ATOM   1890 HG22 ILE A 705      22.790  42.790  48.810  1.00  0.00           H
ATOM   1891 HG23 ILE A 705      23.210  43.120  47.050  1.00  0.00           H
ATOM   1892  CG1 ILE A 705      25.540  43.290  48.930  1.00  0.00           C
ATOM   1893 HG11 ILE A 705      26.550  43.770  48.940  1.00  0.00           H
ATOM   1894 HG12 ILE A 705      25.620  42.440  48.230  1.00  0.00           H
ATOM   1895  CD  ILE A 705      25.280  42.760  50.380  1.00  0.00           C
ATOM   1896  HD1 ILE A 705      25.210  43.680  51.000  1.00  0.00           H
ATOM   1897  HD2 ILE A 705      26.050  42.020  50.690  1.00  0.00           H
ATOM   1898  HD3 ILE A 705      24.340  42.180  50.350  1.00  0.00           H
ATOM   1899  C   ILE A 705      24.060  45.800  46.360  1.00  0.00           C
ATOM   1900  O   ILE A 705      23.720  45.350  45.280  1.00  0.00           O
ATOM   1901  N   VAL A 706      23.700  47.070  46.720  1.00  0.00           N
ATOM   1902  HN  VAL A 706      23.990  47.420  47.610  1.00  0.00           H
ATOM   1903  CA  VAL A 706      22.780  47.870  46.030  1.00  0.00           C
ATOM   1904  HA  VAL A 706      21.890  47.300  45.880  1.00  0.00           H
ATOM   1905  CB  VAL A 706      22.520  49.190  46.800  1.00  0.00           C
ATOM   1906  HB  VAL A 706      23.410  49.480  47.390  1.00  0.00           H
ATOM   1907  CG1 VAL A 706      22.070  50.480  45.930  1.00  0.00           C
ATOM   1908 HG11 VAL A 706      21.490  50.120  45.060  1.00  0.00           H
ATOM   1909 HG12 VAL A 706      22.930  51.120  45.630  1.00  0.00           H
ATOM   1910 HG13 VAL A 706      21.450  51.190  46.520  1.00  0.00           H
ATOM   1911  CG2 VAL A 706      21.360  48.830  47.810  1.00  0.00           C
ATOM   1912 HG21 VAL A 706      20.420  48.740  47.230  1.00  0.00           H
ATOM   1913 HG22 VAL A 706      21.230  49.600  48.590  1.00  0.00           H
ATOM   1914 HG23 VAL A 706      21.450  47.810  48.230  1.00  0.00           H
ATOM   1915  C   VAL A 706      23.430  48.250  44.710  1.00  0.00           C
ATOM   1916  O   VAL A 706      22.700  48.430  43.740  1.00  0.00           O
ATOM   1917  N   LEU A 707      24.790  48.480  44.640  1.00  0.00           N
ATOM   1918  HN  LEU A 707      25.380  48.350  45.440  1.00  0.00           H
ATOM   1919  CA  LEU A 707      25.530  48.550  43.400  1.00  0.00           C
ATOM   1920  HA  LEU A 707      25.030  49.380  42.920  1.00  0.00           H
ATOM   1921  CB  LEU A 707      27.070  48.820  43.450  1.00  0.00           C
ATOM   1922  HB1 LEU A 707      27.480  48.730  42.410  1.00  0.00           H
ATOM   1923  HB2 LEU A 707      27.560  48.080  44.110  1.00  0.00           H
ATOM   1924  CG  LEU A 707      27.520  50.270  43.840  1.00  0.00           C
ATOM   1925  HG  LEU A 707      27.360  50.290  44.940  1.00  0.00           H
ATOM   1926  CD1 LEU A 707      29.040  50.540  43.730  1.00  0.00           C
ATOM   1927 HD11 LEU A 707      29.520  49.690  44.240  1.00  0.00           H
ATOM   1928 HD12 LEU A 707      29.220  51.570  44.140  1.00  0.00           H
ATOM   1929 HD13 LEU A 707      29.160  50.450  42.630  1.00  0.00           H
ATOM   1930  CD2 LEU A 707      26.790  51.430  43.160  1.00  0.00           C
ATOM   1931 HD21 LEU A 707      25.680  51.310  43.170  1.00  0.00           H
ATOM   1932 HD22 LEU A 707      27.190  51.440  42.130  1.00  0.00           H
ATOM   1933 HD23 LEU A 707      27.070  52.430  43.560  1.00  0.00           H
ATOM   1934  C   LEU A 707      25.290  47.370  42.450  1.00  0.00           C
ATOM   1935  O   LEU A 707      25.030  47.440  41.290  1.00  0.00           O
ATOM   1936  N   VAL A 708      25.360  46.090  42.960  1.00  0.00           N
ATOM   1937  HN  VAL A 708      25.670  45.990  43.900  1.00  0.00           H
ATOM   1938  CA  VAL A 708      25.180  44.880  42.160  1.00  0.00           C
ATOM   1939  HA  VAL A 708      25.790  45.040  41.270  1.00  0.00           H
ATOM   1940  CB  VAL A 708      25.600  43.640  42.980  1.00  0.00           C
ATOM   1941  HB  VAL A 708      25.110  43.700  43.970  1.00  0.00           H
ATOM   1942  CG1 VAL A 708      25.080  42.360  42.290  1.00  0.00           C
ATOM   1943 HG11 VAL A 708      23.980  42.230  42.300  1.00  0.00           H
ATOM   1944 HG12 VAL A 708      25.310  41.480  42.920  1.00  0.00           H
ATOM   1945 HG13 VAL A 708      25.590  42.150  41.310  1.00  0.00           H
ATOM   1946  CG2 VAL A 708      27.130  43.660  43.290  1.00  0.00           C
ATOM   1947 HG21 VAL A 708      27.410  44.590  43.850  1.00  0.00           H
ATOM   1948 HG22 VAL A 708      27.690  43.590  42.330  1.00  0.00           H
ATOM   1949 HG23 VAL A 708      27.450  42.920  44.050  1.00  0.00           H
ATOM   1950  C   VAL A 708      23.770  44.780  41.680  1.00  0.00           C
ATOM   1951  O   VAL A 708      23.440  44.530  40.510  1.00  0.00           O
ATOM   1952  N   ALA A 709      22.820  45.020  42.610  1.00  0.00           N
ATOM   1953  HN  ALA A 709      23.020  45.220  43.560  1.00  0.00           H
ATOM   1954  CA  ALA A 709      21.440  45.050  42.270  1.00  0.00           C
ATOM   1955  HA  ALA A 709      21.210  44.140  41.740  1.00  0.00           H
ATOM   1956  CB  ALA A 709      20.500  45.290  43.540  1.00  0.00           C
ATOM   1957  HB1 ALA A 709      20.750  46.250  44.020  1.00  0.00           H
ATOM   1958  HB2 ALA A 709      20.670  44.450  44.230  1.00  0.00           H
ATOM   1959  HB3 ALA A 709      19.440  45.410  43.210  1.00  0.00           H
ATOM   1960  C   ALA A 709      21.100  46.140  41.210  1.00  0.00           C
ATOM   1961  O   ALA A 709      20.360  45.910  40.250  1.00  0.00           O
ATOM   1962  N   THR A 710      21.620  47.330  41.510  1.00  0.00           N
ATOM   1963  HN  THR A 710      22.180  47.540  42.310  1.00  0.00           H
ATOM   1964  CA  THR A 710      21.050  48.570  40.800  1.00  0.00           C
ATOM   1965  HA  THR A 710      20.060  48.270  40.520  1.00  0.00           H
ATOM   1966  CB  THR A 710      21.100  49.910  41.560  1.00  0.00           C
ATOM   1967  HB  THR A 710      20.860  49.760  42.640  1.00  0.00           H
ATOM   1968  OG1 THR A 710      20.100  50.850  41.130  1.00  0.00           O
ATOM   1969  HG1 THR A 710      19.300  50.350  41.320  1.00  0.00           H
ATOM   1970  CG2 THR A 710      22.420  50.650  41.470  1.00  0.00           C
ATOM   1971 HG21 THR A 710      22.560  51.430  42.250  1.00  0.00           H
ATOM   1972 HG22 THR A 710      22.460  51.070  40.450  1.00  0.00           H
ATOM   1973 HG23 THR A 710      23.260  49.930  41.570  1.00  0.00           H
ATOM   1974  C   THR A 710      21.790  48.650  39.490  1.00  0.00           C
ATOM   1975  O   THR A 710      21.350  49.270  38.550  1.00  0.00           O
ATOM   1976  N   ASP A 711      22.990  48.060  39.410  1.00  0.00           N
ATOM   1977  HN  ASP A 711      23.350  47.560  40.190  1.00  0.00           H
ATOM   1978  CA  ASP A 711      23.940  48.090  38.330  1.00  0.00           C
ATOM   1979  HA  ASP A 711      24.590  47.290  38.640  1.00  0.00           H
ATOM   1980  CB  ASP A 711      23.290  47.600  37.010  1.00  0.00           C
ATOM   1981  HB1 ASP A 711      22.510  48.290  36.630  1.00  0.00           H
ATOM   1982  HB2 ASP A 711      22.720  46.670  37.210  1.00  0.00           H
ATOM   1983  CG  ASP A 711      24.260  47.210  35.980  1.00  0.00           C
ATOM   1984  OD1 ASP A 711      23.890  46.370  35.100  1.00  0.00           O
ATOM   1985  OD2 ASP A 711      25.350  47.790  35.840  1.00  0.00           O
ATOM   1986  C   ASP A 711      24.940  49.290  38.410  1.00  0.00           C
ATOM   1987  O   ASP A 711      24.630  50.440  38.480  1.00  0.00           O
ATOM   1988  N   ALA A 712      26.230  48.930  38.330  1.00  0.00           N
ATOM   1989  HN  ALA A 712      26.470  47.980  38.110  1.00  0.00           H
ATOM   1990  CA  ALA A 712      27.410  49.770  38.480  1.00  0.00           C
ATOM   1991  HA  ALA A 712      27.180  50.830  38.420  1.00  0.00           H
ATOM   1992  CB  ALA A 712      28.060  49.670  39.860  1.00  0.00           C
ATOM   1993  HB1 ALA A 712      28.950  50.320  39.910  1.00  0.00           H
ATOM   1994  HB2 ALA A 712      28.360  48.630  40.130  1.00  0.00           H
ATOM   1995  HB3 ALA A 712      27.300  49.950  40.620  1.00  0.00           H
ATOM   1996  C   ALA A 712      28.420  49.560  37.450  1.00  0.00           C
ATOM   1997  O   ALA A 712      29.590  49.940  37.530  1.00  0.00           O
ATOM   1998  N   SER A 713      27.920  49.200  36.270  1.00  0.00           N
ATOM   1999  HN  SER A 713      26.950  48.980  36.180  1.00  0.00           H
ATOM   2000  CA  SER A 713      28.790  48.900  35.110  1.00  0.00           C
ATOM   2001  HA  SER A 713      29.550  48.190  35.420  1.00  0.00           H
ATOM   2002  CB  SER A 713      28.090  48.290  33.830  1.00  0.00           C
ATOM   2003  HB1 SER A 713      28.890  48.040  33.100  1.00  0.00           H
ATOM   2004  HB2 SER A 713      27.450  49.050  33.340  1.00  0.00           H
ATOM   2005  OG  SER A 713      27.280  47.140  34.160  1.00  0.00           O
ATOM   2006  HG1 SER A 713      26.680  47.490  34.830  1.00  0.00           H
ATOM   2007  C   SER A 713      29.510  50.090  34.420  1.00  0.00           C
ATOM   2008  O   SER A 713      30.680  50.090  34.020  1.00  0.00           O
ATOM   2009  N   SER A 714      28.810  51.270  34.380  1.00  0.00           N
ATOM   2010  HN  SER A 714      27.900  51.290  34.770  1.00  0.00           H
ATOM   2011  CA  SER A 714      29.360  52.480  33.800  1.00  0.00           C
ATOM   2012  HA  SER A 714      30.140  52.190  33.110  1.00  0.00           H
ATOM   2013  CB  SER A 714      28.330  53.360  32.940  1.00  0.00           C
ATOM   2014  HB1 SER A 714      28.870  54.290  32.650  1.00  0.00           H
ATOM   2015  HB2 SER A 714      27.350  53.630  33.410  1.00  0.00           H
ATOM   2016  OG  SER A 714      27.980  52.710  31.760  1.00  0.00           O
ATOM   2017  HG1 SER A 714      27.410  51.960  31.900  1.00  0.00           H
ATOM   2018  C   SER A 714      29.980  53.380  34.860  1.00  0.00           C
ATOM   2019  O   SER A 714      30.570  54.430  34.630  1.00  0.00           O
ATOM   2020  N   LEU A 715      29.930  52.970  36.120  1.00  0.00           N
ATOM   2021  HN  LEU A 715      29.380  52.170  36.380  1.00  0.00           H
ATOM   2022  CA  LEU A 715      30.540  53.690  37.190  1.00  0.00           C
ATOM   2023  HA  LEU A 715      30.310  54.740  37.080  1.00  0.00           H
ATOM   2024  CB  LEU A 715      29.850  53.100  38.450  1.00  0.00           C
ATOM   2025  HB1 LEU A 715      30.340  52.120  38.630  1.00  0.00           H
ATOM   2026  HB2 LEU A 715      28.770  53.030  38.210  1.00  0.00           H
ATOM   2027  CG  LEU A 715      30.200  53.990  39.660  1.00  0.00           C
ATOM   2028  HG  LEU A 715      31.260  54.320  39.740  1.00  0.00           H
ATOM   2029  CD1 LEU A 715      29.410  55.290  39.640  1.00  0.00           C
ATOM   2030 HD11 LEU A 715      29.830  56.120  39.030  1.00  0.00           H
ATOM   2031 HD12 LEU A 715      29.300  55.800  40.620  1.00  0.00           H
ATOM   2032 HD13 LEU A 715      28.360  55.080  39.320  1.00  0.00           H
ATOM   2033  CD2 LEU A 715      29.850  53.220  41.000  1.00  0.00           C
ATOM   2034 HD21 LEU A 715      30.530  52.360  41.190  1.00  0.00           H
ATOM   2035 HD22 LEU A 715      28.800  52.870  41.020  1.00  0.00           H
ATOM   2036 HD23 LEU A 715      30.000  53.870  41.880  1.00  0.00           H
ATOM   2037  C   LEU A 715      32.090  53.560  37.180  1.00  0.00           C
ATOM   2038  O   LEU A 715      32.890  54.410  37.630  1.00  0.00           O
ATOM   2039  N   VAL A 716      32.600  52.570  36.490  1.00  0.00           N
ATOM   2040  HN  VAL A 716      32.010  51.890  36.060  1.00  0.00           H
ATOM   2041  CA  VAL A 716      34.010  52.310  36.490  1.00  0.00           C
ATOM   2042  HA  VAL A 716      34.340  52.530  37.500  1.00  0.00           H
ATOM   2043  CB  VAL A 716      34.330  50.800  36.150  1.00  0.00           C
ATOM   2044  HB  VAL A 716      33.670  50.130  36.750  1.00  0.00           H
ATOM   2045  CG1 VAL A 716      34.170  50.600  34.630  1.00  0.00           C
ATOM   2046 HG11 VAL A 716      34.530  49.570  34.390  1.00  0.00           H
ATOM   2047 HG12 VAL A 716      34.690  51.220  33.870  1.00  0.00           H
ATOM   2048 HG13 VAL A 716      33.110  50.720  34.340  1.00  0.00           H
ATOM   2049  CG2 VAL A 716      35.770  50.500  36.620  1.00  0.00           C
ATOM   2050 HG21 VAL A 716      36.460  50.830  35.820  1.00  0.00           H
ATOM   2051 HG22 VAL A 716      35.920  49.400  36.680  1.00  0.00           H
ATOM   2052 HG23 VAL A 716      36.100  51.020  37.550  1.00  0.00           H
ATOM   2053  C   VAL A 716      34.870  53.220  35.660  1.00  0.00           C
ATOM   2054  O   VAL A 716      36.090  53.320  35.760  1.00  0.00           O
ATOM   2055  N   CYS A 717      34.200  53.910  34.660  1.00  0.00           N
ATOM   2056  HN  CYS A 717      33.220  53.730  34.630  1.00  0.00           H
ATOM   2057  CA  CYS A 717      34.860  54.960  33.890  1.00  0.00           C
ATOM   2058  HA  CYS A 717      35.930  54.890  34.060  1.00  0.00           H
ATOM   2059  CB  CYS A 717      34.600  54.720  32.300  1.00  0.00           C
ATOM   2060  HB1 CYS A 717      35.360  54.020  31.900  1.00  0.00           H
ATOM   2061  HB2 CYS A 717      34.720  55.670  31.730  1.00  0.00           H
ATOM   2062  SG  CYS A 717      32.950  54.010  31.980  1.00  0.00           S
ATOM   2063  HG1 CYS A 717      33.370  52.930  32.640  1.00  0.00           H
ATOM   2064  C   CYS A 717      34.620  56.360  34.440  1.00  0.00           C
ATOM   2065  O   CYS A 717      34.790  57.360  33.760  1.00  0.00           O
ATOM   2066  N   TYR A 718      34.330  56.390  35.770  1.00  0.00           N
ATOM   2067  HN  TYR A 718      33.820  55.640  36.180  1.00  0.00           H
ATOM   2068  CA  TYR A 718      34.680  57.550  36.600  1.00  0.00           C
ATOM   2069  HA  TYR A 718      34.720  58.530  36.130  1.00  0.00           H
ATOM   2070  CB  TYR A 718      33.650  57.760  37.770  1.00  0.00           C
ATOM   2071  HB1 TYR A 718      34.000  58.190  38.740  1.00  0.00           H
ATOM   2072  HB2 TYR A 718      33.190  56.840  38.170  1.00  0.00           H
ATOM   2073  CG  TYR A 718      32.520  58.520  37.260  1.00  0.00           C
ATOM   2074  CD1 TYR A 718      32.280  59.830  37.610  1.00  0.00           C
ATOM   2075  HD1 TYR A 718      33.040  60.360  38.170  1.00  0.00           H
ATOM   2076  CE1 TYR A 718      31.160  60.550  37.210  1.00  0.00           C
ATOM   2077  HE1 TYR A 718      30.980  61.600  37.440  1.00  0.00           H
ATOM   2078  CZ  TYR A 718      30.330  59.950  36.290  1.00  0.00           C
ATOM   2079  OH  TYR A 718      29.300  60.760  35.740  1.00  0.00           O
ATOM   2080  HH  TYR A 718      28.750  60.210  35.160  1.00  0.00           H
ATOM   2081  CD2 TYR A 718      31.480  57.910  36.400  1.00  0.00           C
ATOM   2082  HD2 TYR A 718      31.520  56.840  36.240  1.00  0.00           H
ATOM   2083  CE2 TYR A 718      30.410  58.580  35.830  1.00  0.00           C
ATOM   2084  HE2 TYR A 718      29.680  58.180  35.160  1.00  0.00           H
ATOM   2085  C   TYR A 718      36.040  57.400  37.180  1.00  0.00           C
ATOM   2086  O   TYR A 718      36.430  58.290  37.980  1.00  0.00           O
ATOM   2087  N   ILE A 719      36.810  56.290  36.890  1.00  0.00           N
ATOM   2088  HN  ILE A 719      36.400  55.520  36.410  1.00  0.00           H
ATOM   2089  CA  ILE A 719      38.140  56.020  37.420  1.00  0.00           C
ATOM   2090  HA  ILE A 719      38.370  56.820  38.110  1.00  0.00           H
ATOM   2091  CB  ILE A 719      38.270  54.660  38.160  1.00  0.00           C
ATOM   2092  HB  ILE A 719      37.980  53.850  37.450  1.00  0.00           H
ATOM   2093  CG2 ILE A 719      39.740  54.330  38.680  1.00  0.00           C
ATOM   2094 HG21 ILE A 719      40.420  54.170  37.820  1.00  0.00           H
ATOM   2095 HG22 ILE A 719      39.660  53.330  39.150  1.00  0.00           H
ATOM   2096 HG23 ILE A 719      40.150  55.100  39.370  1.00  0.00           H
ATOM   2097  CG1 ILE A 719      37.400  54.570  39.360  1.00  0.00           C
ATOM   2098 HG11 ILE A 719      36.460  55.160  39.250  1.00  0.00           H
ATOM   2099 HG12 ILE A 719      38.040  54.950  40.190  1.00  0.00           H
ATOM   2100  CD  ILE A 719      37.010  53.160  39.770  1.00  0.00           C
ATOM   2101  HD1 ILE A 719      37.850  52.440  39.900  1.00  0.00           H
ATOM   2102  HD2 ILE A 719      36.390  52.730  38.950  1.00  0.00           H
ATOM   2103  HD3 ILE A 719      36.400  53.080  40.700  1.00  0.00           H
ATOM   2104  C   ILE A 719      39.110  56.180  36.320  1.00  0.00           C
ATOM   2105  O   ILE A 719      39.060  55.420  35.340  1.00  0.00           O
ATOM   2106  N   THR A 720      39.820  57.290  36.340  1.00  0.00           N
ATOM   2107  HN  THR A 720      39.790  57.940  37.100  1.00  0.00           H
ATOM   2108  CA  THR A 720      40.820  57.670  35.400  1.00  0.00           C
ATOM   2109  HA  THR A 720      41.010  56.890  34.690  1.00  0.00           H
ATOM   2110  CB  THR A 720      40.380  58.830  34.410  1.00  0.00           C
ATOM   2111  HB  THR A 720      41.230  59.070  33.740  1.00  0.00           H
ATOM   2112  OG1 THR A 720      39.800  60.010  35.010  1.00  0.00           O
ATOM   2113  HG1 THR A 720      39.440  59.740  35.850  1.00  0.00           H
ATOM   2114  CG2 THR A 720      39.350  58.210  33.480  1.00  0.00           C
ATOM   2115 HG21 THR A 720      39.700  57.480  32.730  1.00  0.00           H
ATOM   2116 HG22 THR A 720      39.010  59.080  32.880  1.00  0.00           H
ATOM   2117 HG23 THR A 720      38.440  57.840  34.020  1.00  0.00           H
ATOM   2118  C   THR A 720      42.100  58.090  36.020  1.00  0.00           C
ATOM   2119  O   THR A 720      42.190  58.280  37.250  1.00  0.00           O
ATOM   2120  N   ARG A 721      43.170  58.260  35.210  1.00  0.00           N
ATOM   2121  HN  ARG A 721      43.050  58.350  34.220  1.00  0.00           H
ATOM   2122  CA  ARG A 721      44.470  58.600  35.690  1.00  0.00           C
ATOM   2123  HA  ARG A 721      44.970  57.780  36.200  1.00  0.00           H
ATOM   2124  CB  ARG A 721      45.420  58.720  34.490  1.00  0.00           C
ATOM   2125  HB1 ARG A 721      46.460  58.990  34.800  1.00  0.00           H
ATOM   2126  HB2 ARG A 721      45.140  59.560  33.830  1.00  0.00           H
ATOM   2127  CG  ARG A 721      45.610  57.450  33.570  1.00  0.00           C
ATOM   2128  HG1 ARG A 721      46.320  57.750  32.760  1.00  0.00           H
ATOM   2129  HG2 ARG A 721      44.640  57.450  33.030  1.00  0.00           H
ATOM   2130  CD  ARG A 721      46.070  56.170  34.250  1.00  0.00           C
ATOM   2131  HD1 ARG A 721      46.230  55.300  33.580  1.00  0.00           H
ATOM   2132  HD2 ARG A 721      45.360  55.790  35.010  1.00  0.00           H
ATOM   2133  NE  ARG A 721      47.330  56.490  34.990  1.00  0.00           N
ATOM   2134  HE  ARG A 721      47.930  57.200  34.620  1.00  0.00           H
ATOM   2135  CZ  ARG A 721      47.860  55.830  36.010  1.00  0.00           C
ATOM   2136  NH1 ARG A 721      47.310  54.860  36.690  1.00  0.00           N
ATOM   2137 HH11 ARG A 721      46.320  54.750  36.720  1.00  0.00           H
ATOM   2138 HH12 ARG A 721      47.800  54.540  37.510  1.00  0.00           H
ATOM   2139  NH2 ARG A 721      49.120  56.170  36.360  1.00  0.00           N
ATOM   2140 HH21 ARG A 721      49.520  56.890  35.800  1.00  0.00           H
ATOM   2141 HH22 ARG A 721      49.650  55.580  36.970  1.00  0.00           H
ATOM   2142  C   ARG A 721      44.810  59.780  36.660  1.00  0.00           C
ATOM   2143  O   ARG A 721      45.550  59.580  37.650  1.00  0.00           O
ATOM   2144  N   PHE A 722      44.260  60.930  36.400  1.00  0.00           N
ATOM   2145  HN  PHE A 722      43.750  61.030  35.550  1.00  0.00           H
ATOM   2146  CA  PHE A 722      44.400  62.090  37.320  1.00  0.00           C
ATOM   2147  HA  PHE A 722      45.450  62.290  37.360  1.00  0.00           H
ATOM   2148  CB  PHE A 722      43.590  63.400  36.970  1.00  0.00           C
ATOM   2149  HB1 PHE A 722      42.490  63.310  36.820  1.00  0.00           H
ATOM   2150  HB2 PHE A 722      44.010  63.580  35.960  1.00  0.00           H
ATOM   2151  CG  PHE A 722      43.700  64.590  37.880  1.00  0.00           C
ATOM   2152  CD1 PHE A 722      44.460  65.750  37.570  1.00  0.00           C
ATOM   2153  HD1 PHE A 722      45.050  65.770  36.670  1.00  0.00           H
ATOM   2154  CE1 PHE A 722      44.400  66.900  38.350  1.00  0.00           C
ATOM   2155  HE1 PHE A 722      44.920  67.800  38.090  1.00  0.00           H
ATOM   2156  CZ  PHE A 722      43.650  66.860  39.510  1.00  0.00           C
ATOM   2157  HZ  PHE A 722      43.610  67.800  40.040  1.00  0.00           H
ATOM   2158  CD2 PHE A 722      42.870  64.680  38.990  1.00  0.00           C
ATOM   2159  HD2 PHE A 722      42.220  63.860  39.250  1.00  0.00           H
ATOM   2160  CE2 PHE A 722      42.890  65.800  39.820  1.00  0.00           C
ATOM   2161  HE2 PHE A 722      42.420  65.790  40.780  1.00  0.00           H
ATOM   2162  C   PHE A 722      43.920  61.690  38.730  1.00  0.00           C
ATOM   2163  O   PHE A 722      44.610  62.060  39.710  1.00  0.00           O
ATOM   2164  N   THR A 723      42.850  60.930  38.870  1.00  0.00           N
ATOM   2165  HN  THR A 723      42.410  60.630  38.030  1.00  0.00           H
ATOM   2166  CA  THR A 723      42.380  60.540  40.190  1.00  0.00           C
ATOM   2167  HA  THR A 723      42.440  61.400  40.840  1.00  0.00           H
ATOM   2168  CB  THR A 723      41.040  59.890  40.130  1.00  0.00           C
ATOM   2169  HB  THR A 723      41.050  59.180  39.280  1.00  0.00           H
ATOM   2170  OG1 THR A 723      40.050  60.880  39.750  1.00  0.00           O
ATOM   2171  HG1 THR A 723      40.150  61.640  40.320  1.00  0.00           H
ATOM   2172  CG2 THR A 723      40.530  59.280  41.470  1.00  0.00           C
ATOM   2173 HG21 THR A 723      41.240  58.450  41.680  1.00  0.00           H
ATOM   2174 HG22 THR A 723      39.500  58.920  41.300  1.00  0.00           H
ATOM   2175 HG23 THR A 723      40.570  60.020  42.300  1.00  0.00           H
ATOM   2176  C   THR A 723      43.360  59.620  40.840  1.00  0.00           C
ATOM   2177  O   THR A 723      43.540  59.800  42.050  1.00  0.00           O
ATOM   2178  N   GLU A 724      43.910  58.650  40.060  1.00  0.00           N
ATOM   2179  HN  GLU A 724      43.660  58.710  39.100  1.00  0.00           H
ATOM   2180  CA  GLU A 724      44.910  57.620  40.500  1.00  0.00           C
ATOM   2181  HA  GLU A 724      44.510  57.170  41.400  1.00  0.00           H
ATOM   2182  CB  GLU A 724      45.190  56.550  39.440  1.00  0.00           C
ATOM   2183  HB1 GLU A 724      46.020  55.960  39.860  1.00  0.00           H
ATOM   2184  HB2 GLU A 724      45.570  57.140  38.580  1.00  0.00           H
ATOM   2185  CG  GLU A 724      44.040  55.650  39.020  1.00  0.00           C
ATOM   2186  HG1 GLU A 724      43.240  56.160  38.440  1.00  0.00           H
ATOM   2187  HG2 GLU A 724      43.550  55.390  40.000  1.00  0.00           H
ATOM   2188  CD  GLU A 724      44.490  54.410  38.270  1.00  0.00           C
ATOM   2189  OE1 GLU A 724      44.740  53.340  38.840  1.00  0.00           O
ATOM   2190  OE2 GLU A 724      44.540  54.470  37.010  1.00  0.00           O
ATOM   2191  C   GLU A 724      46.270  58.220  40.870  1.00  0.00           C
ATOM   2192  O   GLU A 724      46.820  57.930  41.930  1.00  0.00           O
ATOM   2193  N   GLU A 725      46.890  59.050  40.000  1.00  0.00           N
ATOM   2194  HN  GLU A 725      46.390  59.320  39.180  1.00  0.00           H
ATOM   2195  CA  GLU A 725      48.150  59.730  40.220  1.00  0.00           C
ATOM   2196  HA  GLU A 725      48.820  58.910  40.440  1.00  0.00           H
ATOM   2197  CB  GLU A 725      48.610  60.530  38.970  1.00  0.00           C
ATOM   2198  HB1 GLU A 725      49.470  61.120  39.350  1.00  0.00           H
ATOM   2199  HB2 GLU A 725      47.770  61.180  38.650  1.00  0.00           H
ATOM   2200  CG  GLU A 725      48.860  59.700  37.680  1.00  0.00           C
ATOM   2201  HG1 GLU A 725      47.890  59.730  37.130  1.00  0.00           H
ATOM   2202  HG2 GLU A 725      49.120  58.650  37.940  1.00  0.00           H
ATOM   2203  CD  GLU A 725      49.940  60.180  36.820  1.00  0.00           C
ATOM   2204  OE1 GLU A 725      50.990  60.470  37.390  1.00  0.00           O
ATOM   2205  OE2 GLU A 725      49.890  60.450  35.580  1.00  0.00           O
ATOM   2206  C   GLU A 725      48.050  60.720  41.430  1.00  0.00           C
ATOM   2207  O   GLU A 725      48.940  60.660  42.330  1.00  0.00           O
ATOM   2208  N   ALA A 726      47.040  61.570  41.550  1.00  0.00           N
ATOM   2209  HN  ALA A 726      46.250  61.430  40.960  1.00  0.00           H
ATOM   2210  CA  ALA A 726      46.960  62.470  42.740  1.00  0.00           C
ATOM   2211  HA  ALA A 726      47.940  62.900  42.940  1.00  0.00           H
ATOM   2212  CB  ALA A 726      45.900  63.570  42.320  1.00  0.00           C
ATOM   2213  HB1 ALA A 726      46.010  64.360  43.090  1.00  0.00           H
ATOM   2214  HB2 ALA A 726      44.860  63.210  42.220  1.00  0.00           H
ATOM   2215  HB3 ALA A 726      46.130  63.990  41.310  1.00  0.00           H
ATOM   2216  C   ALA A 726      46.740  61.820  44.030  1.00  0.00           C
ATOM   2217  O   ALA A 726      47.280  62.130  45.120  1.00  0.00           O
ATOM   2218  N   PHE A 727      45.950  60.710  44.080  1.00  0.00           N
ATOM   2219  HN  PHE A 727      45.660  60.300  43.230  1.00  0.00           H
ATOM   2220  CA  PHE A 727      45.710  60.040  45.290  1.00  0.00           C
ATOM   2221  HA  PHE A 727      45.550  60.760  46.080  1.00  0.00           H
ATOM   2222  CB  PHE A 727      44.340  59.220  45.040  1.00  0.00           C
ATOM   2223  HB1 PHE A 727      44.470  58.470  44.220  1.00  0.00           H
ATOM   2224  HB2 PHE A 727      43.620  60.040  44.820  1.00  0.00           H
ATOM   2225  CG  PHE A 727      43.650  58.480  46.210  1.00  0.00           C
ATOM   2226  CD1 PHE A 727      43.580  59.010  47.510  1.00  0.00           C
ATOM   2227  HD1 PHE A 727      44.010  59.940  47.830  1.00  0.00           H
ATOM   2228  CE1 PHE A 727      42.970  58.270  48.520  1.00  0.00           C
ATOM   2229  HE1 PHE A 727      42.900  58.760  49.490  1.00  0.00           H
ATOM   2230  CZ  PHE A 727      42.420  57.000  48.160  1.00  0.00           C
ATOM   2231  HZ  PHE A 727      41.950  56.380  48.900  1.00  0.00           H
ATOM   2232  CD2 PHE A 727      43.150  57.260  45.880  1.00  0.00           C
ATOM   2233  HD2 PHE A 727      43.380  56.780  44.940  1.00  0.00           H
ATOM   2234  CE2 PHE A 727      42.590  56.440  46.880  1.00  0.00           C
ATOM   2235  HE2 PHE A 727      42.140  55.500  46.590  1.00  0.00           H
ATOM   2236  C   PHE A 727      46.790  59.100  45.830  1.00  0.00           C
ATOM   2237  O   PHE A 727      47.010  58.970  47.010  1.00  0.00           O
ATOM   2238  N   ALA A 728      47.390  58.380  44.890  1.00  0.00           N
ATOM   2239  HN  ALA A 728      46.890  58.330  44.030  1.00  0.00           H
ATOM   2240  CA  ALA A 728      48.500  57.550  45.160  1.00  0.00           C
ATOM   2241  HA  ALA A 728      48.060  56.790  45.790  1.00  0.00           H
ATOM   2242  CB  ALA A 728      48.960  56.730  43.950  1.00  0.00           C
ATOM   2243  HB1 ALA A 728      49.550  57.350  43.240  1.00  0.00           H
ATOM   2244  HB2 ALA A 728      48.110  56.200  43.480  1.00  0.00           H
ATOM   2245  HB3 ALA A 728      49.730  56.050  44.370  1.00  0.00           H
ATOM   2246  C   ALA A 728      49.670  58.260  45.770  1.00  0.00           C
ATOM   2247  O   ALA A 728      50.380  57.780  46.620  1.00  0.00           O
ATOM   2248  N   ALA A 729      50.020  59.430  45.210  1.00  0.00           N
ATOM   2249  HN  ALA A 729      49.450  59.750  44.450  1.00  0.00           H
ATOM   2250  CA  ALA A 729      51.100  60.240  45.770  1.00  0.00           C
ATOM   2251  HA  ALA A 729      52.000  59.630  45.790  1.00  0.00           H
ATOM   2252  CB  ALA A 729      51.270  61.480  44.930  1.00  0.00           C
ATOM   2253  HB1 ALA A 729      51.460  61.280  43.860  1.00  0.00           H
ATOM   2254  HB2 ALA A 729      52.070  62.120  45.370  1.00  0.00           H
ATOM   2255  HB3 ALA A 729      50.330  62.080  44.930  1.00  0.00           H
ATOM   2256  C   ALA A 729      50.930  60.640  47.220  1.00  0.00           C
ATOM   2257  O   ALA A 729      51.830  60.430  48.010  1.00  0.00           O
ATOM   2258  N   LEU A 730      49.710  61.050  47.640  1.00  0.00           N
ATOM   2259  HN  LEU A 730      49.000  61.350  46.990  1.00  0.00           H
ATOM   2260  CA  LEU A 730      49.360  61.350  48.970  1.00  0.00           C
ATOM   2261  HA  LEU A 730      50.060  62.090  49.300  1.00  0.00           H
ATOM   2262  CB  LEU A 730      47.920  61.890  49.010  1.00  0.00           C
ATOM   2263  HB1 LEU A 730      47.160  61.100  49.170  1.00  0.00           H
ATOM   2264  HB2 LEU A 730      47.700  62.410  48.060  1.00  0.00           H
ATOM   2265  CG  LEU A 730      47.560  62.980  50.030  1.00  0.00           C
ATOM   2266  HG  LEU A 730      46.550  63.380  49.880  1.00  0.00           H
ATOM   2267  CD1 LEU A 730      47.420  62.550  51.500  1.00  0.00           C
ATOM   2268 HD11 LEU A 730      47.060  63.320  52.220  1.00  0.00           H
ATOM   2269 HD12 LEU A 730      48.380  62.170  51.910  1.00  0.00           H
ATOM   2270 HD13 LEU A 730      46.670  61.730  51.490  1.00  0.00           H
ATOM   2271  CD2 LEU A 730      48.490  64.280  49.920  1.00  0.00           C
ATOM   2272 HD21 LEU A 730      49.570  64.070  49.880  1.00  0.00           H
ATOM   2273 HD22 LEU A 730      48.270  64.990  50.740  1.00  0.00           H
ATOM   2274 HD23 LEU A 730      48.120  64.860  49.050  1.00  0.00           H
ATOM   2275  C   LEU A 730      49.500  60.180  49.890  1.00  0.00           C
ATOM   2276  O   LEU A 730      49.870  60.310  51.030  1.00  0.00           O
ATOM   2277  N   ILE A 731      49.050  58.990  49.380  1.00  0.00           N
ATOM   2278  HN  ILE A 731      48.450  59.070  48.600  1.00  0.00           H
ATOM   2279  CA  ILE A 731      49.290  57.670  50.020  1.00  0.00           C
ATOM   2280  HA  ILE A 731      48.730  57.800  50.930  1.00  0.00           H
ATOM   2281  CB  ILE A 731      48.610  56.530  49.140  1.00  0.00           C
ATOM   2282  HB  ILE A 731      48.440  56.910  48.100  1.00  0.00           H
ATOM   2283  CG2 ILE A 731      49.430  55.260  49.000  1.00  0.00           C
ATOM   2284 HG21 ILE A 731      48.830  54.440  48.560  1.00  0.00           H
ATOM   2285 HG22 ILE A 731      49.780  54.930  50.000  1.00  0.00           H
ATOM   2286 HG23 ILE A 731      50.250  55.440  48.270  1.00  0.00           H
ATOM   2287  CG1 ILE A 731      47.300  56.150  49.700  1.00  0.00           C
ATOM   2288 HG11 ILE A 731      46.790  55.450  49.000  1.00  0.00           H
ATOM   2289 HG12 ILE A 731      46.690  57.070  49.780  1.00  0.00           H
ATOM   2290  CD  ILE A 731      47.200  55.410  51.010  1.00  0.00           C
ATOM   2291  HD1 ILE A 731      46.170  55.070  51.180  1.00  0.00           H
ATOM   2292  HD2 ILE A 731      47.480  56.000  51.910  1.00  0.00           H
ATOM   2293  HD3 ILE A 731      47.890  54.540  51.000  1.00  0.00           H
ATOM   2294  C   ILE A 731      50.760  57.410  50.390  1.00  0.00           C
ATOM   2295  O   ILE A 731      51.090  57.250  51.610  1.00  0.00           O
ATOM   2296  N   CYS A 732      51.680  57.520  49.410  1.00  0.00           N
ATOM   2297  HN  CYS A 732      51.450  57.760  48.470  1.00  0.00           H
ATOM   2298  CA  CYS A 732      53.120  57.360  49.610  1.00  0.00           C
ATOM   2299  HA  CYS A 732      53.160  56.380  50.050  1.00  0.00           H
ATOM   2300  CB  CYS A 732      53.840  57.630  48.290  1.00  0.00           C
ATOM   2301  HB1 CYS A 732      54.910  57.400  48.450  1.00  0.00           H
ATOM   2302  HB2 CYS A 732      53.870  58.710  48.060  1.00  0.00           H
ATOM   2303  SG  CYS A 732      53.230  56.500  47.050  1.00  0.00           S
ATOM   2304  HG1 CYS A 732      52.050  56.940  46.670  1.00  0.00           H
ATOM   2305  C   CYS A 732      53.700  58.490  50.670  1.00  0.00           C
ATOM   2306  O   CYS A 732      54.620  58.150  51.430  1.00  0.00           O
ATOM   2307  N   ILE A 733      53.180  59.760  50.660  1.00  0.00           N
ATOM   2308  HN  ILE A 733      52.510  59.980  49.960  1.00  0.00           H
ATOM   2309  CA  ILE A 733      53.500  60.780  51.580  1.00  0.00           C
ATOM   2310  HA  ILE A 733      54.590  60.850  51.560  1.00  0.00           H
ATOM   2311  CB  ILE A 733      52.810  62.090  51.130  1.00  0.00           C
ATOM   2312  HB  ILE A 733      51.710  61.990  51.050  1.00  0.00           H
ATOM   2313  CG2 ILE A 733      53.140  63.180  52.160  1.00  0.00           C
ATOM   2314 HG21 ILE A 733      52.770  64.180  51.880  1.00  0.00           H
ATOM   2315 HG22 ILE A 733      54.200  63.300  52.500  1.00  0.00           H
ATOM   2316 HG23 ILE A 733      52.600  62.910  53.090  1.00  0.00           H
ATOM   2317  CG1 ILE A 733      53.280  62.680  49.790  1.00  0.00           C
ATOM   2318 HG11 ILE A 733      53.380  61.880  49.030  1.00  0.00           H
ATOM   2319 HG12 ILE A 733      54.310  63.100  49.760  1.00  0.00           H
ATOM   2320  CD  ILE A 733      52.450  63.800  49.170  1.00  0.00           C
ATOM   2321  HD1 ILE A 733      52.500  64.750  49.750  1.00  0.00           H
ATOM   2322  HD2 ILE A 733      51.410  63.470  48.970  1.00  0.00           H
ATOM   2323  HD3 ILE A 733      52.830  64.190  48.200  1.00  0.00           H
ATOM   2324  C   ILE A 733      53.140  60.370  53.010  1.00  0.00           C
ATOM   2325  O   ILE A 733      54.000  60.410  53.890  1.00  0.00           O
ATOM   2326  N   ILE A 734      51.870  59.860  53.180  1.00  0.00           N
ATOM   2327  HN  ILE A 734      51.150  59.950  52.500  1.00  0.00           H
ATOM   2328  CA  ILE A 734      51.350  59.350  54.430  1.00  0.00           C
ATOM   2329  HA  ILE A 734      51.620  60.020  55.230  1.00  0.00           H
ATOM   2330  CB  ILE A 734      49.900  58.990  54.430  1.00  0.00           C
ATOM   2331  HB  ILE A 734      49.690  58.480  53.470  1.00  0.00           H
ATOM   2332  CG2 ILE A 734      49.560  57.990  55.600  1.00  0.00           C
ATOM   2333 HG21 ILE A 734      48.480  57.700  55.540  1.00  0.00           H
ATOM   2334 HG22 ILE A 734      49.810  58.430  56.590  1.00  0.00           H
ATOM   2335 HG23 ILE A 734      50.060  57.000  55.520  1.00  0.00           H
ATOM   2336  CG1 ILE A 734      49.070  60.240  54.560  1.00  0.00           C
ATOM   2337 HG11 ILE A 734      49.530  60.950  53.850  1.00  0.00           H
ATOM   2338 HG12 ILE A 734      48.840  60.660  55.560  1.00  0.00           H
ATOM   2339  CD  ILE A 734      47.690  60.080  53.950  1.00  0.00           C
ATOM   2340  HD1 ILE A 734      47.720  59.860  52.870  1.00  0.00           H
ATOM   2341  HD2 ILE A 734      47.190  61.070  54.010  1.00  0.00           H
ATOM   2342  HD3 ILE A 734      47.080  59.270  54.400  1.00  0.00           H
ATOM   2343  C   ILE A 734      52.240  58.160  54.850  1.00  0.00           C
ATOM   2344  O   ILE A 734      52.630  58.050  56.030  1.00  0.00           O
ATOM   2345  N   PHE A 735      52.640  57.330  53.850  1.00  0.00           N
ATOM   2346  HN  PHE A 735      52.250  57.240  52.940  1.00  0.00           H
ATOM   2347  CA  PHE A 735      53.590  56.220  54.200  1.00  0.00           C
ATOM   2348  HA  PHE A 735      53.140  55.750  55.060  1.00  0.00           H
ATOM   2349  CB  PHE A 735      53.780  55.250  52.950  1.00  0.00           C
ATOM   2350  HB1 PHE A 735      54.460  54.420  53.270  1.00  0.00           H
ATOM   2351  HB2 PHE A 735      54.250  55.680  52.040  1.00  0.00           H
ATOM   2352  CG  PHE A 735      52.550  54.390  52.610  1.00  0.00           C
ATOM   2353  CD1 PHE A 735      51.300  54.590  53.260  1.00  0.00           C
ATOM   2354  HD1 PHE A 735      51.190  55.180  54.150  1.00  0.00           H
ATOM   2355  CE1 PHE A 735      50.180  53.860  52.980  1.00  0.00           C
ATOM   2356  HE1 PHE A 735      49.280  54.090  53.510  1.00  0.00           H
ATOM   2357  CZ  PHE A 735      50.150  52.970  51.880  1.00  0.00           C
ATOM   2358  HZ  PHE A 735      49.210  52.510  51.640  1.00  0.00           H
ATOM   2359  CD2 PHE A 735      52.600  53.460  51.540  1.00  0.00           C
ATOM   2360  HD2 PHE A 735      53.510  53.310  50.980  1.00  0.00           H
ATOM   2361  CE2 PHE A 735      51.390  52.800  51.200  1.00  0.00           C
ATOM   2362  HE2 PHE A 735      51.450  52.200  50.290  1.00  0.00           H
ATOM   2363  C   PHE A 735      54.910  56.700  54.860  1.00  0.00           C
ATOM   2364  O   PHE A 735      55.410  56.220  55.850  1.00  0.00           O
ATOM   2365  N   ILE A 736      55.570  57.810  54.280  1.00  0.00           N
ATOM   2366  HN  ILE A 736      55.330  58.160  53.370  1.00  0.00           H
ATOM   2367  CA  ILE A 736      56.780  58.350  54.930  1.00  0.00           C
ATOM   2368  HA  ILE A 736      57.490  57.550  55.060  1.00  0.00           H
ATOM   2369  CB  ILE A 736      57.520  59.380  54.090  1.00  0.00           C
ATOM   2370  HB  ILE A 736      56.710  60.130  53.980  1.00  0.00           H
ATOM   2371  CG2 ILE A 736      58.770  60.000  54.760  1.00  0.00           C
ATOM   2372 HG21 ILE A 736      58.550  60.770  55.510  1.00  0.00           H
ATOM   2373 HG22 ILE A 736      59.390  60.420  53.930  1.00  0.00           H
ATOM   2374 HG23 ILE A 736      59.360  59.170  55.210  1.00  0.00           H
ATOM   2375  CG1 ILE A 736      57.840  58.850  52.620  1.00  0.00           C
ATOM   2376 HG11 ILE A 736      58.540  59.450  52.010  1.00  0.00           H
ATOM   2377 HG12 ILE A 736      56.890  58.920  52.030  1.00  0.00           H
ATOM   2378  CD  ILE A 736      58.290  57.360  52.450  1.00  0.00           C
ATOM   2379  HD1 ILE A 736      58.300  57.090  51.370  1.00  0.00           H
ATOM   2380  HD2 ILE A 736      57.570  56.750  53.030  1.00  0.00           H
ATOM   2381  HD3 ILE A 736      59.360  57.280  52.740  1.00  0.00           H
ATOM   2382  C   ILE A 736      56.550  58.940  56.340  1.00  0.00           C
ATOM   2383  O   ILE A 736      57.300  58.830  57.320  1.00  0.00           O
ATOM   2384  N   TYR A 737      55.430  59.650  56.430  1.00  0.00           N
ATOM   2385  HN  TYR A 737      54.810  59.880  55.680  1.00  0.00           H
ATOM   2386  CA  TYR A 737      54.950  60.330  57.660  1.00  0.00           C
ATOM   2387  HA  TYR A 737      55.810  60.960  57.840  1.00  0.00           H
ATOM   2388  CB  TYR A 737      53.690  61.270  57.470  1.00  0.00           C
ATOM   2389  HB1 TYR A 737      52.890  60.690  56.980  1.00  0.00           H
ATOM   2390  HB2 TYR A 737      54.050  61.990  56.690  1.00  0.00           H
ATOM   2391  CG  TYR A 737      53.180  61.910  58.720  1.00  0.00           C
ATOM   2392  CD1 TYR A 737      53.710  63.160  59.030  1.00  0.00           C
ATOM   2393  HD1 TYR A 737      54.420  63.670  58.390  1.00  0.00           H
ATOM   2394  CE1 TYR A 737      53.310  63.830  60.150  1.00  0.00           C
ATOM   2395  HE1 TYR A 737      53.840  64.760  60.310  1.00  0.00           H
ATOM   2396  CZ  TYR A 737      52.370  63.360  61.040  1.00  0.00           C
ATOM   2397  OH  TYR A 737      52.010  64.100  62.220  1.00  0.00           O
ATOM   2398  HH  TYR A 737      52.380  64.980  62.190  1.00  0.00           H
ATOM   2399  CD2 TYR A 737      52.240  61.400  59.570  1.00  0.00           C
ATOM   2400  HD2 TYR A 737      51.800  60.430  59.420  1.00  0.00           H
ATOM   2401  CE2 TYR A 737      51.850  62.040  60.740  1.00  0.00           C
ATOM   2402  HE2 TYR A 737      51.260  61.530  61.480  1.00  0.00           H
ATOM   2403  C   TYR A 737      54.760  59.290  58.780  1.00  0.00           C
ATOM   2404  O   TYR A 737      55.110  59.480  59.920  1.00  0.00           O
ATOM   2405  N   GLU A 738      54.140  58.160  58.470  1.00  0.00           N
ATOM   2406  HN  GLU A 738      53.630  57.970  57.640  1.00  0.00           H
ATOM   2407  CA  GLU A 738      53.970  57.000  59.320  1.00  0.00           C
ATOM   2408  HA  GLU A 738      53.580  57.360  60.270  1.00  0.00           H
ATOM   2409  CB  GLU A 738      53.090  55.940  58.610  1.00  0.00           C
ATOM   2410  HB1 GLU A 738      53.210  54.950  59.110  1.00  0.00           H
ATOM   2411  HB2 GLU A 738      53.520  55.880  57.590  1.00  0.00           H
ATOM   2412  CG  GLU A 738      51.630  56.400  58.590  1.00  0.00           C
ATOM   2413  HG1 GLU A 738      51.020  55.700  57.990  1.00  0.00           H
ATOM   2414  HG2 GLU A 738      51.550  57.410  58.130  1.00  0.00           H
ATOM   2415  CD  GLU A 738      50.830  56.280  59.910  1.00  0.00           C
ATOM   2416  OE1 GLU A 738      50.070  57.180  60.170  1.00  0.00           O
ATOM   2417  OE2 GLU A 738      50.990  55.280  60.620  1.00  0.00           O
ATOM   2418  C   GLU A 738      55.270  56.340  59.670  1.00  0.00           C
ATOM   2419  O   GLU A 738      55.500  55.940  60.780  1.00  0.00           O
ATOM   2420  N   ALA A 739      56.140  56.170  58.740  1.00  0.00           N
ATOM   2421  HN  ALA A 739      55.990  56.440  57.790  1.00  0.00           H
ATOM   2422  CA  ALA A 739      57.420  55.590  58.930  1.00  0.00           C
ATOM   2423  HA  ALA A 739      57.310  54.560  59.250  1.00  0.00           H
ATOM   2424  CB  ALA A 739      58.260  55.460  57.660  1.00  0.00           C
ATOM   2425  HB1 ALA A 739      57.950  54.490  57.220  1.00  0.00           H
ATOM   2426  HB2 ALA A 739      59.350  55.410  57.900  1.00  0.00           H
ATOM   2427  HB3 ALA A 739      58.070  56.270  56.930  1.00  0.00           H
ATOM   2428  C   ALA A 739      58.200  56.410  59.900  1.00  0.00           C
ATOM   2429  O   ALA A 739      58.930  55.890  60.790  1.00  0.00           O
ATOM   2430  N   LEU A 740      58.100  57.760  59.800  1.00  0.00           N
ATOM   2431  HN  LEU A 740      57.570  58.200  59.080  1.00  0.00           H
ATOM   2432  CA  LEU A 740      58.930  58.610  60.740  1.00  0.00           C
ATOM   2433  HA  LEU A 740      59.870  58.100  60.920  1.00  0.00           H
ATOM   2434  CB  LEU A 740      59.280  60.000  60.120  1.00  0.00           C
ATOM   2435  HB1 LEU A 740      59.700  60.760  60.800  1.00  0.00           H
ATOM   2436  HB2 LEU A 740      58.290  60.360  59.770  1.00  0.00           H
ATOM   2437  CG  LEU A 740      60.160  60.050  58.790  1.00  0.00           C
ATOM   2438  HG  LEU A 740      59.680  59.320  58.100  1.00  0.00           H
ATOM   2439  CD1 LEU A 740      60.210  61.430  58.250  1.00  0.00           C
ATOM   2440 HD11 LEU A 740      60.590  61.480  57.210  1.00  0.00           H
ATOM   2441 HD12 LEU A 740      60.980  61.980  58.820  1.00  0.00           H
ATOM   2442 HD13 LEU A 740      59.270  62.030  58.280  1.00  0.00           H
ATOM   2443  CD2 LEU A 740      61.550  59.590  59.060  1.00  0.00           C
ATOM   2444 HD21 LEU A 740      62.010  60.010  59.990  1.00  0.00           H
ATOM   2445 HD22 LEU A 740      62.140  59.770  58.130  1.00  0.00           H
ATOM   2446 HD23 LEU A 740      61.650  58.490  59.140  1.00  0.00           H
ATOM   2447  C   LEU A 740      58.210  58.930  62.010  1.00  0.00           C
ATOM   2448  O   LEU A 740      58.870  59.170  63.030  1.00  0.00           O
ATOM   2449  N   GLU A 741      56.900  58.910  62.070  1.00  0.00           N
ATOM   2450  HN  GLU A 741      56.380  58.720  61.240  1.00  0.00           H
ATOM   2451  CA  GLU A 741      56.100  59.050  63.230  1.00  0.00           C
ATOM   2452  HA  GLU A 741      56.310  59.990  63.720  1.00  0.00           H
ATOM   2453  CB  GLU A 741      54.610  59.060  62.960  1.00  0.00           C
ATOM   2454  HB1 GLU A 741      54.330  58.170  62.360  1.00  0.00           H
ATOM   2455  HB2 GLU A 741      54.430  60.000  62.380  1.00  0.00           H
ATOM   2456  CG  GLU A 741      53.790  59.010  64.250  1.00  0.00           C
ATOM   2457  HG1 GLU A 741      53.870  59.900  64.900  1.00  0.00           H
ATOM   2458  HG2 GLU A 741      54.050  58.080  64.820  1.00  0.00           H
ATOM   2459  CD  GLU A 741      52.270  58.930  64.060  1.00  0.00           C
ATOM   2460  OE1 GLU A 741      51.540  59.870  64.550  1.00  0.00           O
ATOM   2461  OE2 GLU A 741      51.840  57.960  63.450  1.00  0.00           O
ATOM   2462  C   GLU A 741      56.360  57.930  64.190  1.00  0.00           C
ATOM   2463  O   GLU A 741      56.600  58.120  65.360  1.00  0.00           O
ATOM   2464  N   LYS A 742      56.410  56.690  63.670  1.00  0.00           N
ATOM   2465  HN  LYS A 742      56.090  56.460  62.760  1.00  0.00           H
ATOM   2466  CA  LYS A 742      56.820  55.520  64.390  1.00  0.00           C
ATOM   2467  HA  LYS A 742      56.310  55.540  65.340  1.00  0.00           H
ATOM   2468  CB  LYS A 742      56.660  54.180  63.640  1.00  0.00           C
ATOM   2469  HB1 LYS A 742      57.230  54.270  62.690  1.00  0.00           H
ATOM   2470  HB2 LYS A 742      55.620  54.040  63.300  1.00  0.00           H
ATOM   2471  CG  LYS A 742      57.200  52.990  64.480  1.00  0.00           C
ATOM   2472  HG1 LYS A 742      58.300  53.040  64.630  1.00  0.00           H
ATOM   2473  HG2 LYS A 742      57.010  52.080  63.870  1.00  0.00           H
ATOM   2474  CD  LYS A 742      56.480  52.630  65.820  1.00  0.00           C
ATOM   2475  HD1 LYS A 742      56.760  53.440  66.530  1.00  0.00           H
ATOM   2476  HD2 LYS A 742      56.900  51.690  66.230  1.00  0.00           H
ATOM   2477  CE  LYS A 742      54.940  52.560  65.790  1.00  0.00           C
ATOM   2478  HE1 LYS A 742      54.560  51.740  65.140  1.00  0.00           H
ATOM   2479  HE2 LYS A 742      54.630  53.530  65.320  1.00  0.00           H
ATOM   2480  NZ  LYS A 742      54.370  52.570  67.100  1.00  0.00           N
ATOM   2481  HZ1 LYS A 742      54.910  53.150  67.790  1.00  0.00           H
ATOM   2482  HZ2 LYS A 742      54.400  51.590  67.480  1.00  0.00           H
ATOM   2483  HZ3 LYS A 742      53.420  52.950  67.030  1.00  0.00           H
ATOM   2484  C   LYS A 742      58.300  55.640  64.890  1.00  0.00           C
ATOM   2485  O   LYS A 742      58.570  55.490  66.100  1.00  0.00           O
ATOM   2486  N   LEU A 743      59.220  56.030  64.020  1.00  0.00           N
ATOM   2487  HN  LEU A 743      59.000  56.180  63.060  1.00  0.00           H
ATOM   2488  CA  LEU A 743      60.620  56.240  64.360  1.00  0.00           C
ATOM   2489  HA  LEU A 743      60.930  55.390  64.950  1.00  0.00           H
ATOM   2490  CB  LEU A 743      61.500  56.360  63.140  1.00  0.00           C
ATOM   2491  HB1 LEU A 743      62.540  56.710  63.320  1.00  0.00           H
ATOM   2492  HB2 LEU A 743      60.980  57.070  62.460  1.00  0.00           H
ATOM   2493  CG  LEU A 743      61.640  55.080  62.240  1.00  0.00           C
ATOM   2494  HG  LEU A 743      60.670  54.740  61.830  1.00  0.00           H
ATOM   2495  CD1 LEU A 743      62.530  55.470  61.000  1.00  0.00           C
ATOM   2496 HD11 LEU A 743      62.310  54.540  60.420  1.00  0.00           H
ATOM   2497 HD12 LEU A 743      63.600  55.660  61.240  1.00  0.00           H
ATOM   2498 HD13 LEU A 743      62.020  56.300  60.490  1.00  0.00           H
ATOM   2499  CD2 LEU A 743      62.280  53.880  63.060  1.00  0.00           C
ATOM   2500 HD21 LEU A 743      63.030  54.290  63.770  1.00  0.00           H
ATOM   2501 HD22 LEU A 743      62.780  53.210  62.310  1.00  0.00           H
ATOM   2502 HD23 LEU A 743      61.510  53.410  63.700  1.00  0.00           H
ATOM   2503  C   LEU A 743      60.790  57.370  65.370  1.00  0.00           C
ATOM   2504  O   LEU A 743      61.430  57.150  66.380  1.00  0.00           O
ATOM   2505  N   PHE A 744      60.100  58.520  65.240  1.00  0.00           N
ATOM   2506  HN  PHE A 744      59.620  58.700  64.390  1.00  0.00           H
ATOM   2507  CA  PHE A 744      59.840  59.450  66.330  1.00  0.00           C
ATOM   2508  HA  PHE A 744      60.850  59.820  66.460  1.00  0.00           H
ATOM   2509  CB  PHE A 744      58.930  60.620  65.810  1.00  0.00           C
ATOM   2510  HB1 PHE A 744      58.070  60.130  65.290  1.00  0.00           H
ATOM   2511  HB2 PHE A 744      59.550  61.310  65.200  1.00  0.00           H
ATOM   2512  CG  PHE A 744      58.330  61.490  66.860  1.00  0.00           C
ATOM   2513  CD1 PHE A 744      56.990  61.240  67.310  1.00  0.00           C
ATOM   2514  HD1 PHE A 744      56.330  60.460  66.960  1.00  0.00           H
ATOM   2515  CE1 PHE A 744      56.410  62.090  68.300  1.00  0.00           C
ATOM   2516  HE1 PHE A 744      55.390  61.890  68.570  1.00  0.00           H
ATOM   2517  CZ  PHE A 744      57.240  63.130  68.820  1.00  0.00           C
ATOM   2518  HZ  PHE A 744      56.890  63.770  69.600  1.00  0.00           H
ATOM   2519  CD2 PHE A 744      59.060  62.520  67.390  1.00  0.00           C
ATOM   2520  HD2 PHE A 744      60.100  62.670  67.160  1.00  0.00           H
ATOM   2521  CE2 PHE A 744      58.530  63.410  68.340  1.00  0.00           C
ATOM   2522  HE2 PHE A 744      59.170  64.180  68.760  1.00  0.00           H
ATOM   2523  C   PHE A 744      59.370  58.810  67.660  1.00  0.00           C
ATOM   2524  O   PHE A 744      59.960  59.100  68.680  1.00  0.00           O
ATOM   2525  N   ASP A 745      58.310  57.980  67.600  1.00  0.00           N
ATOM   2526  HN  ASP A 745      57.910  57.670  66.740  1.00  0.00           H
ATOM   2527  CA  ASP A 745      57.780  57.240  68.720  1.00  0.00           C
ATOM   2528  HA  ASP A 745      57.480  57.940  69.480  1.00  0.00           H
ATOM   2529  CB  ASP A 745      56.500  56.520  68.190  1.00  0.00           C
ATOM   2530  HB1 ASP A 745      56.540  56.030  67.190  1.00  0.00           H
ATOM   2531  HB2 ASP A 745      55.670  57.230  68.020  1.00  0.00           H
ATOM   2532  CG  ASP A 745      55.840  55.510  69.130  1.00  0.00           C
ATOM   2533  OD1 ASP A 745      55.890  55.700  70.350  1.00  0.00           O
ATOM   2534  OD2 ASP A 745      55.230  54.490  68.720  1.00  0.00           O
ATOM   2535  C   ASP A 745      58.740  56.310  69.480  1.00  0.00           C
ATOM   2536  O   ASP A 745      58.810  56.280  70.700  1.00  0.00           O
ATOM   2537  N   LEU A 746      59.560  55.600  68.730  1.00  0.00           N
ATOM   2538  HN  LEU A 746      59.420  55.590  67.740  1.00  0.00           H
ATOM   2539  CA  LEU A 746      60.770  54.960  69.150  1.00  0.00           C
ATOM   2540  HA  LEU A 746      60.500  54.410  70.040  1.00  0.00           H
ATOM   2541  CB  LEU A 746      61.320  54.020  68.080  1.00  0.00           C
ATOM   2542  HB1 LEU A 746      62.380  53.760  68.320  1.00  0.00           H
ATOM   2543  HB2 LEU A 746      61.410  54.600  67.130  1.00  0.00           H
ATOM   2544  CG  LEU A 746      60.420  52.750  67.770  1.00  0.00           C
ATOM   2545  HG  LEU A 746      59.390  52.950  67.400  1.00  0.00           H
ATOM   2546  CD1 LEU A 746      61.020  51.920  66.710  1.00  0.00           C
ATOM   2547 HD11 LEU A 746      60.380  51.030  66.570  1.00  0.00           H
ATOM   2548 HD12 LEU A 746      62.050  51.590  66.940  1.00  0.00           H
ATOM   2549 HD13 LEU A 746      61.070  52.520  65.790  1.00  0.00           H
ATOM   2550  CD2 LEU A 746      60.270  51.970  69.040  1.00  0.00           C
ATOM   2551 HD21 LEU A 746      59.940  50.960  68.720  1.00  0.00           H
ATOM   2552 HD22 LEU A 746      59.540  52.400  69.750  1.00  0.00           H
ATOM   2553 HD23 LEU A 746      61.240  51.850  69.560  1.00  0.00           H
ATOM   2554  C   LEU A 746      61.820  55.970  69.660  1.00  0.00           C
ATOM   2555  O   LEU A 746      62.370  55.790  70.710  1.00  0.00           O
ATOM   2556  N   GLY A 747      61.900  57.170  69.070  1.00  0.00           N
ATOM   2557  HN  GLY A 747      61.400  57.470  68.260  1.00  0.00           H
ATOM   2558  CA  GLY A 747      62.810  58.180  69.580  1.00  0.00           C
ATOM   2559  HA1 GLY A 747      62.730  58.990  68.860  1.00  0.00           H
ATOM   2560  HA2 GLY A 747      63.790  57.760  69.650  1.00  0.00           H
ATOM   2561  C   GLY A 747      62.360  58.780  70.970  1.00  0.00           C
ATOM   2562  O   GLY A 747      63.240  59.120  71.760  1.00  0.00           O
ATOM   2563  N   GLU A 748      61.090  58.960  71.220  1.00  0.00           N
ATOM   2564  HN  GLU A 748      60.470  58.980  70.440  1.00  0.00           H
ATOM   2565  CA  GLU A 748      60.460  59.260  72.500  1.00  0.00           C
ATOM   2566  HA  GLU A 748      60.870  60.170  72.940  1.00  0.00           H
ATOM   2567  CB  GLU A 748      58.920  59.530  72.340  1.00  0.00           C
ATOM   2568  HB1 GLU A 748      58.380  58.590  72.120  1.00  0.00           H
ATOM   2569  HB2 GLU A 748      58.800  60.130  71.400  1.00  0.00           H
ATOM   2570  CG  GLU A 748      58.290  60.270  73.610  1.00  0.00           C
ATOM   2571  HG1 GLU A 748      58.290  61.330  73.290  1.00  0.00           H
ATOM   2572  HG2 GLU A 748      58.800  60.080  74.580  1.00  0.00           H
ATOM   2573  CD  GLU A 748      56.840  59.840  73.790  1.00  0.00           C
ATOM   2574  OE1 GLU A 748      56.070  60.540  74.390  1.00  0.00           O
ATOM   2575  OE2 GLU A 748      56.380  58.840  73.170  1.00  0.00           O
ATOM   2576  C   GLU A 748      60.840  58.180  73.570  1.00  0.00           C
ATOM   2577  O   GLU A 748      61.190  58.370  74.710  1.00  0.00           O
ATOM   2578  N   THR A 749      60.740  56.860  73.150  1.00  0.00           N
ATOM   2579  HN  THR A 749      60.630  56.860  72.150  1.00  0.00           H
ATOM   2580  CA  THR A 749      60.790  55.680  74.000  1.00  0.00           C
ATOM   2581  HA  THR A 749      60.240  55.920  74.890  1.00  0.00           H
ATOM   2582  CB  THR A 749      60.170  54.450  73.330  1.00  0.00           C
ATOM   2583  HB  THR A 749      60.680  54.080  72.420  1.00  0.00           H
ATOM   2584  OG1 THR A 749      58.830  54.770  72.870  1.00  0.00           O
ATOM   2585  HG1 THR A 749      58.930  55.510  72.270  1.00  0.00           H
ATOM   2586  CG2 THR A 749      60.060  53.380  74.330  1.00  0.00           C
ATOM   2587 HG21 THR A 749      59.580  52.460  73.930  1.00  0.00           H
ATOM   2588 HG22 THR A 749      59.430  53.710  75.180  1.00  0.00           H
ATOM   2589 HG23 THR A 749      61.020  53.050  74.780  1.00  0.00           H
ATOM   2590  C   THR A 749      62.190  55.380  74.510  1.00  0.00           C
ATOM   2591  O   THR A 749      62.360  55.050  75.690  1.00  0.00           O
ATOM   2592  N   TYR A 750      63.180  55.380  73.600  1.00  0.00           N
ATOM   2593  HN  TYR A 750      63.070  55.750  72.680  1.00  0.00           H
ATOM   2594  CA  TYR A 750      64.530  54.940  73.860  1.00  0.00           C
ATOM   2595  HA  TYR A 750      64.700  54.700  74.890  1.00  0.00           H
ATOM   2596  CB  TYR A 750      64.760  53.700  72.910  1.00  0.00           C
ATOM   2597  HB1 TYR A 750      65.830  53.390  72.820  1.00  0.00           H
ATOM   2598  HB2 TYR A 750      64.430  54.080  71.920  1.00  0.00           H
ATOM   2599  CG  TYR A 750      64.010  52.410  73.100  1.00  0.00           C
ATOM   2600  CD1 TYR A 750      63.880  51.830  74.360  1.00  0.00           C
ATOM   2601  HD1 TYR A 750      64.250  52.310  75.250  1.00  0.00           H
ATOM   2602  CE1 TYR A 750      63.300  50.580  74.550  1.00  0.00           C
ATOM   2603  HE1 TYR A 750      63.300  50.150  75.540  1.00  0.00           H
ATOM   2604  CZ  TYR A 750      62.810  49.920  73.470  1.00  0.00           C
ATOM   2605  OH  TYR A 750      62.540  48.560  73.600  1.00  0.00           O
ATOM   2606  HH  TYR A 750      62.810  48.250  74.470  1.00  0.00           H
ATOM   2607  CD2 TYR A 750      63.420  51.800  72.070  1.00  0.00           C
ATOM   2608  HD2 TYR A 750      63.640  52.230  71.100  1.00  0.00           H
ATOM   2609  CE2 TYR A 750      62.780  50.590  72.240  1.00  0.00           C
ATOM   2610  HE2 TYR A 750      62.610  50.020  71.340  1.00  0.00           H
ATOM   2611  C   TYR A 750      65.530  56.080  73.590  1.00  0.00           C
ATOM   2612  O   TYR A 750      65.500  56.760  72.540  1.00  0.00           O
ATOM   2613  N   ALA A 751      66.450  56.290  74.570  1.00  0.00           N
ATOM   2614  HN  ALA A 751      66.340  55.770  75.420  1.00  0.00           H
ATOM   2615  CA  ALA A 751      67.580  57.230  74.420  1.00  0.00           C
ATOM   2616  HA  ALA A 751      67.120  58.120  74.010  1.00  0.00           H
ATOM   2617  CB  ALA A 751      68.250  57.390  75.800  1.00  0.00           C
ATOM   2618  HB1 ALA A 751      68.370  56.360  76.190  1.00  0.00           H
ATOM   2619  HB2 ALA A 751      67.660  57.910  76.580  1.00  0.00           H
ATOM   2620  HB3 ALA A 751      69.290  57.800  75.720  1.00  0.00           H
ATOM   2621  C   ALA A 751      68.520  56.810  73.370  1.00  0.00           C
ATOM   2622  O   ALA A 751      68.940  55.610  73.210  1.00  0.00           O
ATOM   2623  N   PHE A 752      69.060  57.790  72.610  1.00  0.00           N
ATOM   2624  HN  PHE A 752      68.600  58.670  72.580  1.00  0.00           H
ATOM   2625  CA  PHE A 752      70.090  57.730  71.630  1.00  0.00           C
ATOM   2626  HA  PHE A 752      69.770  57.010  70.900  1.00  0.00           H
ATOM   2627  CB  PHE A 752      70.180  59.120  70.880  1.00  0.00           C
ATOM   2628  HB1 PHE A 752      70.260  59.880  71.690  1.00  0.00           H
ATOM   2629  HB2 PHE A 752      69.220  59.280  70.350  1.00  0.00           H
ATOM   2630  CG  PHE A 752      71.320  59.260  69.950  1.00  0.00           C
ATOM   2631  CD1 PHE A 752      71.120  58.860  68.610  1.00  0.00           C
ATOM   2632  HD1 PHE A 752      70.250  58.350  68.210  1.00  0.00           H
ATOM   2633  CE1 PHE A 752      72.060  59.230  67.670  1.00  0.00           C
ATOM   2634  HE1 PHE A 752      71.930  59.000  66.620  1.00  0.00           H
ATOM   2635  CZ  PHE A 752      73.210  59.960  67.880  1.00  0.00           C
ATOM   2636  HZ  PHE A 752      73.800  60.270  67.040  1.00  0.00           H
ATOM   2637  CD2 PHE A 752      72.480  59.990  70.250  1.00  0.00           C
ATOM   2638  HD2 PHE A 752      72.720  60.420  71.200  1.00  0.00           H
ATOM   2639  CE2 PHE A 752      73.470  60.310  69.210  1.00  0.00           C
ATOM   2640  HE2 PHE A 752      74.240  61.030  69.450  1.00  0.00           H
ATOM   2641  C   PHE A 752      71.400  57.230  72.230  1.00  0.00           C
ATOM   2642  O   PHE A 752      71.710  57.510  73.330  1.00  0.00           O
ATOM   2643  N   PRO A 822      72.320  56.500  71.570  1.00  0.00           N
ATOM   2644  CD  PRO A 822      73.680  56.350  72.060  1.00  0.00           C
ATOM   2645  HD1 PRO A 822      73.620  55.870  73.060  1.00  0.00           H
ATOM   2646  HD2 PRO A 822      74.130  57.370  72.000  1.00  0.00           H
ATOM   2647  CA  PRO A 822      72.180  55.950  70.210  1.00  0.00           C
ATOM   2648  HA  PRO A 822      71.720  56.610  69.500  1.00  0.00           H
ATOM   2649  CB  PRO A 822      73.630  55.660  69.810  1.00  0.00           C
ATOM   2650  HB1 PRO A 822      74.010  56.510  69.200  1.00  0.00           H
ATOM   2651  HB2 PRO A 822      73.740  54.800  69.110  1.00  0.00           H
ATOM   2652  CG  PRO A 822      74.450  55.450  71.100  1.00  0.00           C
ATOM   2653  HG1 PRO A 822      74.380  54.410  71.470  1.00  0.00           H
ATOM   2654  HG2 PRO A 822      75.510  55.760  71.060  1.00  0.00           H
ATOM   2655  C   PRO A 822      71.310  54.660  70.290  1.00  0.00           C
ATOM   2656  O   PRO A 822      70.140  54.720  69.960  1.00  0.00           O
ATOM   2657  N   ASP A 823      71.820  53.560  70.870  1.00  0.00           N
ATOM   2658  HN  ASP A 823      72.700  53.640  71.330  1.00  0.00           H
ATOM   2659  CA  ASP A 823      71.210  52.290  71.280  1.00  0.00           C
ATOM   2660  HA  ASP A 823      72.090  51.670  71.320  1.00  0.00           H
ATOM   2661  CB  ASP A 823      70.630  52.520  72.730  1.00  0.00           C
ATOM   2662  HB1 ASP A 823      70.120  51.610  73.120  1.00  0.00           H
ATOM   2663  HB2 ASP A 823      69.820  53.280  72.660  1.00  0.00           H
ATOM   2664  CG  ASP A 823      71.650  52.960  73.780  1.00  0.00           C
ATOM   2665  OD1 ASP A 823      72.890  53.060  73.590  1.00  0.00           O
ATOM   2666  OD2 ASP A 823      71.150  52.960  74.940  1.00  0.00           O
ATOM   2667  C   ASP A 823      70.130  51.720  70.260  1.00  0.00           C
ATOM   2668  O   ASP A 823      70.440  51.640  69.030  1.00  0.00           O
ATOM   2669  N   VAL A 824      68.940  51.310  70.710  1.00  0.00           N
ATOM   2670  HN  VAL A 824      68.730  51.620  71.630  1.00  0.00           H
ATOM   2671  CA  VAL A 824      67.940  50.590  69.980  1.00  0.00           C
ATOM   2672  HA  VAL A 824      68.360  49.640  69.710  1.00  0.00           H
ATOM   2673  CB  VAL A 824      66.690  50.290  70.850  1.00  0.00           C
ATOM   2674  HB  VAL A 824      66.050  51.190  70.990  1.00  0.00           H
ATOM   2675  CG1 VAL A 824      65.900  49.130  70.270  1.00  0.00           C
ATOM   2676 HG11 VAL A 824      65.020  48.800  70.860  1.00  0.00           H
ATOM   2677 HG12 VAL A 824      66.430  48.150  70.170  1.00  0.00           H
ATOM   2678 HG13 VAL A 824      65.480  49.440  69.290  1.00  0.00           H
ATOM   2679  CG2 VAL A 824      67.140  49.920  72.280  1.00  0.00           C
ATOM   2680 HG21 VAL A 824      67.410  50.750  72.960  1.00  0.00           H
ATOM   2681 HG22 VAL A 824      68.050  49.290  72.150  1.00  0.00           H
ATOM   2682 HG23 VAL A 824      66.450  49.180  72.740  1.00  0.00           H
ATOM   2683  C   VAL A 824      67.440  51.260  68.680  1.00  0.00           C
ATOM   2684  O   VAL A 824      67.320  50.670  67.580  1.00  0.00           O
ATOM   2685  N   LEU A 825      67.170  52.610  68.730  1.00  0.00           N
ATOM   2686  HN  LEU A 825      67.440  53.020  69.600  1.00  0.00           H
ATOM   2687  CA  LEU A 825      66.670  53.410  67.580  1.00  0.00           C
ATOM   2688  HA  LEU A 825      65.800  52.970  67.140  1.00  0.00           H
ATOM   2689  CB  LEU A 825      66.390  54.950  67.920  1.00  0.00           C
ATOM   2690  HB1 LEU A 825      67.280  55.430  68.390  1.00  0.00           H
ATOM   2691  HB2 LEU A 825      65.570  54.960  68.680  1.00  0.00           H
ATOM   2692  CG  LEU A 825      65.970  55.800  66.730  1.00  0.00           C
ATOM   2693  HG  LEU A 825      66.850  55.890  66.050  1.00  0.00           H
ATOM   2694  CD1 LEU A 825      64.800  55.270  65.870  1.00  0.00           C
ATOM   2695 HD11 LEU A 825      65.110  54.320  65.370  1.00  0.00           H
ATOM   2696 HD12 LEU A 825      64.560  55.910  64.990  1.00  0.00           H
ATOM   2697 HD13 LEU A 825      63.820  55.110  66.360  1.00  0.00           H
ATOM   2698  CD2 LEU A 825      65.630  57.160  67.180  1.00  0.00           C
ATOM   2699 HD21 LEU A 825      64.650  57.060  67.680  1.00  0.00           H
ATOM   2700 HD22 LEU A 825      65.660  57.770  66.250  1.00  0.00           H
ATOM   2701 HD23 LEU A 825      66.340  57.600  67.910  1.00  0.00           H
ATOM   2702  C   LEU A 825      67.650  53.500  66.450  1.00  0.00           C
ATOM   2703  O   LEU A 825      67.310  53.370  65.270  1.00  0.00           O
ATOM   2704  N   PHE A 826      69.020  53.620  66.800  1.00  0.00           N
ATOM   2705  HN  PHE A 826      69.330  53.770  67.740  1.00  0.00           H
ATOM   2706  CA  PHE A 826      70.150  53.430  65.910  1.00  0.00           C
ATOM   2707  HA  PHE A 826      70.080  54.140  65.090  1.00  0.00           H
ATOM   2708  CB  PHE A 826      71.420  53.820  66.720  1.00  0.00           C
ATOM   2709  HB1 PHE A 826      71.220  53.520  67.760  1.00  0.00           H
ATOM   2710  HB2 PHE A 826      71.480  54.920  66.800  1.00  0.00           H
ATOM   2711  CG  PHE A 826      72.640  53.140  66.110  1.00  0.00           C
ATOM   2712  CD1 PHE A 826      73.550  52.470  66.950  1.00  0.00           C
ATOM   2713  HD1 PHE A 826      73.250  52.170  67.950  1.00  0.00           H
ATOM   2714  CE1 PHE A 826      74.890  52.230  66.510  1.00  0.00           C
ATOM   2715  HE1 PHE A 826      75.620  51.740  67.150  1.00  0.00           H
ATOM   2716  CZ  PHE A 826      75.200  52.650  65.230  1.00  0.00           C
ATOM   2717  HZ  PHE A 826      76.220  52.460  64.910  1.00  0.00           H
ATOM   2718  CD2 PHE A 826      73.010  53.640  64.850  1.00  0.00           C
ATOM   2719  HD2 PHE A 826      72.280  54.220  64.310  1.00  0.00           H
ATOM   2720  CE2 PHE A 826      74.320  53.400  64.440  1.00  0.00           C
ATOM   2721  HE2 PHE A 826      74.510  53.610  63.400  1.00  0.00           H
ATOM   2722  C   PHE A 826      70.050  52.140  65.160  1.00  0.00           C
ATOM   2723  O   PHE A 826      70.170  52.130  63.910  1.00  0.00           O
ATOM   2724  N   TRP A 827      69.990  51.010  65.880  1.00  0.00           N
ATOM   2725  HN  TRP A 827      70.060  51.170  66.860  1.00  0.00           H
ATOM   2726  CA  TRP A 827      69.870  49.710  65.250  1.00  0.00           C
ATOM   2727  HA  TRP A 827      70.610  49.630  64.470  1.00  0.00           H
ATOM   2728  CB  TRP A 827      70.060  48.500  66.210  1.00  0.00           C
ATOM   2729  HB1 TRP A 827      69.900  47.540  65.690  1.00  0.00           H
ATOM   2730  HB2 TRP A 827      69.430  48.580  67.120  1.00  0.00           H
ATOM   2731  CG  TRP A 827      71.440  48.380  66.750  1.00  0.00           C
ATOM   2732  CD1 TRP A 827      71.860  48.760  68.010  1.00  0.00           C
ATOM   2733  HD1 TRP A 827      71.260  49.120  68.820  1.00  0.00           H
ATOM   2734  NE1 TRP A 827      73.250  48.760  68.020  1.00  0.00           N
ATOM   2735  HE1 TRP A 827      73.710  49.410  68.580  1.00  0.00           H
ATOM   2736  CE2 TRP A 827      73.660  48.270  66.880  1.00  0.00           C
ATOM   2737  CD2 TRP A 827      72.580  48.070  65.980  1.00  0.00           C
ATOM   2738  CE3 TRP A 827      72.760  47.760  64.630  1.00  0.00           C
ATOM   2739  HE3 TRP A 827      71.870  47.640  64.020  1.00  0.00           H
ATOM   2740  CZ3 TRP A 827      74.080  47.630  64.180  1.00  0.00           C
ATOM   2741  HZ3 TRP A 827      74.210  47.420  63.130  1.00  0.00           H
ATOM   2742  CZ2 TRP A 827      74.940  48.050  66.470  1.00  0.00           C
ATOM   2743  HZ2 TRP A 827      75.790  48.110  67.140  1.00  0.00           H
ATOM   2744  CH2 TRP A 827      75.110  47.700  65.130  1.00  0.00           C
ATOM   2745  HH2 TRP A 827      76.120  47.600  64.760  1.00  0.00           H
ATOM   2746  C   TRP A 827      68.620  49.430  64.400  1.00  0.00           C
ATOM   2747  O   TRP A 827      68.620  48.900  63.240  1.00  0.00           O
ATOM   2748  N   CYS A 828      67.400  49.930  64.830  1.00  0.00           N
ATOM   2749  HN  CYS A 828      67.440  50.360  65.730  1.00  0.00           H
ATOM   2750  CA  CYS A 828      66.120  49.910  64.020  1.00  0.00           C
ATOM   2751  HA  CYS A 828      65.740  48.910  63.850  1.00  0.00           H
ATOM   2752  CB  CYS A 828      65.030  50.710  64.810  1.00  0.00           C
ATOM   2753  HB1 CYS A 828      64.020  50.830  64.350  1.00  0.00           H
ATOM   2754  HB2 CYS A 828      65.310  51.750  65.080  1.00  0.00           H
ATOM   2755  SG  CYS A 828      64.540  49.940  66.390  1.00  0.00           S
ATOM   2756  HG1 CYS A 828      65.770  49.980  66.890  1.00  0.00           H
ATOM   2757  C   CYS A 828      66.200  50.590  62.680  1.00  0.00           C
ATOM   2758  O   CYS A 828      65.740  50.120  61.620  1.00  0.00           O
ATOM   2759  N   VAL A 829      66.930  51.730  62.660  1.00  0.00           N
ATOM   2760  HN  VAL A 829      67.240  52.120  63.530  1.00  0.00           H
ATOM   2761  CA  VAL A 829      67.310  52.510  61.440  1.00  0.00           C
ATOM   2762  HA  VAL A 829      66.390  52.790  60.930  1.00  0.00           H
ATOM   2763  CB  VAL A 829      67.900  53.860  61.890  1.00  0.00           C
ATOM   2764  HB  VAL A 829      68.570  53.790  62.760  1.00  0.00           H
ATOM   2765  CG1 VAL A 829      68.660  54.530  60.750  1.00  0.00           C
ATOM   2766 HG11 VAL A 829      68.040  54.550  59.830  1.00  0.00           H
ATOM   2767 HG12 VAL A 829      69.660  54.140  60.480  1.00  0.00           H
ATOM   2768 HG13 VAL A 829      68.900  55.560  61.100  1.00  0.00           H
ATOM   2769  CG2 VAL A 829      66.690  54.670  62.210  1.00  0.00           C
ATOM   2770 HG21 VAL A 829      66.900  55.650  62.700  1.00  0.00           H
ATOM   2771 HG22 VAL A 829      66.100  54.240  63.050  1.00  0.00           H
ATOM   2772 HG23 VAL A 829      66.030  54.800  61.320  1.00  0.00           H
ATOM   2773  C   VAL A 829      68.170  51.790  60.460  1.00  0.00           C
ATOM   2774  O   VAL A 829      67.870  51.840  59.260  1.00  0.00           O
ATOM   2775  N   ILE A 830      69.230  51.130  60.950  1.00  0.00           N
ATOM   2776  HN  ILE A 830      69.510  51.190  61.910  1.00  0.00           H
ATOM   2777  CA  ILE A 830      70.020  50.190  60.140  1.00  0.00           C
ATOM   2778  HA  ILE A 830      70.390  50.710  59.270  1.00  0.00           H
ATOM   2779  CB  ILE A 830      71.290  49.780  60.890  1.00  0.00           C
ATOM   2780  HB  ILE A 830      70.860  49.240  61.760  1.00  0.00           H
ATOM   2781  CG2 ILE A 830      72.100  48.710  60.050  1.00  0.00           C
ATOM   2782 HG21 ILE A 830      71.420  47.940  59.650  1.00  0.00           H
ATOM   2783 HG22 ILE A 830      72.900  48.340  60.740  1.00  0.00           H
ATOM   2784 HG23 ILE A 830      72.530  49.170  59.140  1.00  0.00           H
ATOM   2785  CG1 ILE A 830      72.130  51.010  61.280  1.00  0.00           C
ATOM   2786 HG11 ILE A 830      71.590  51.900  61.680  1.00  0.00           H
ATOM   2787 HG12 ILE A 830      72.590  51.330  60.310  1.00  0.00           H
ATOM   2788  CD  ILE A 830      73.240  50.710  62.310  1.00  0.00           C
ATOM   2789  HD1 ILE A 830      72.780  50.180  63.160  1.00  0.00           H
ATOM   2790  HD2 ILE A 830      73.600  51.680  62.720  1.00  0.00           H
ATOM   2791  HD3 ILE A 830      74.100  50.250  61.790  1.00  0.00           H
ATOM   2792  C   ILE A 830      69.230  49.040  59.570  1.00  0.00           C
ATOM   2793  O   ILE A 830      69.330  48.700  58.390  1.00  0.00           O
ATOM   2794  N   LEU A 831      68.390  48.400  60.380  1.00  0.00           N
ATOM   2795  HN  LEU A 831      68.230  48.700  61.320  1.00  0.00           H
ATOM   2796  CA  LEU A 831      67.620  47.320  59.840  1.00  0.00           C
ATOM   2797  HA  LEU A 831      68.280  46.560  59.450  1.00  0.00           H
ATOM   2798  CB  LEU A 831      67.040  46.620  61.100  1.00  0.00           C
ATOM   2799  HB1 LEU A 831      66.430  47.340  61.680  1.00  0.00           H
ATOM   2800  HB2 LEU A 831      67.920  46.410  61.750  1.00  0.00           H
ATOM   2801  CG  LEU A 831      66.250  45.350  60.790  1.00  0.00           C
ATOM   2802  HG  LEU A 831      65.240  45.580  60.390  1.00  0.00           H
ATOM   2803  CD1 LEU A 831      67.050  44.390  59.900  1.00  0.00           C
ATOM   2804 HD11 LEU A 831      66.540  43.410  59.860  1.00  0.00           H
ATOM   2805 HD12 LEU A 831      68.050  44.090  60.300  1.00  0.00           H
ATOM   2806 HD13 LEU A 831      67.210  44.830  58.900  1.00  0.00           H
ATOM   2807  CD2 LEU A 831      65.970  44.640  62.170  1.00  0.00           C
ATOM   2808 HD21 LEU A 831      65.490  45.250  62.970  1.00  0.00           H
ATOM   2809 HD22 LEU A 831      66.920  44.470  62.710  1.00  0.00           H
ATOM   2810 HD23 LEU A 831      65.350  43.720  62.130  1.00  0.00           H
ATOM   2811  C   LEU A 831      66.490  47.670  58.890  1.00  0.00           C
ATOM   2812  O   LEU A 831      66.280  47.020  57.860  1.00  0.00           O
ATOM   2813  N   PHE A 832      65.740  48.780  59.190  1.00  0.00           N
ATOM   2814  HN  PHE A 832      65.750  49.210  60.090  1.00  0.00           H
ATOM   2815  CA  PHE A 832      64.890  49.650  58.320  1.00  0.00           C
ATOM   2816  HA  PHE A 832      63.970  49.120  58.180  1.00  0.00           H
ATOM   2817  CB  PHE A 832      64.440  50.910  59.110  1.00  0.00           C
ATOM   2818  HB1 PHE A 832      65.350  51.290  59.630  1.00  0.00           H
ATOM   2819  HB2 PHE A 832      63.790  50.670  59.990  1.00  0.00           H
ATOM   2820  CG  PHE A 832      63.820  52.130  58.440  1.00  0.00           C
ATOM   2821  CD1 PHE A 832      64.540  53.320  58.270  1.00  0.00           C
ATOM   2822  HD1 PHE A 832      65.560  53.190  58.600  1.00  0.00           H
ATOM   2823  CE1 PHE A 832      63.950  54.460  57.810  1.00  0.00           C
ATOM   2824  HE1 PHE A 832      64.410  55.440  57.730  1.00  0.00           H
ATOM   2825  CZ  PHE A 832      62.610  54.540  57.470  1.00  0.00           C
ATOM   2826  HZ  PHE A 832      62.120  55.440  57.110  1.00  0.00           H
ATOM   2827  CD2 PHE A 832      62.460  52.180  58.110  1.00  0.00           C
ATOM   2828  HD2 PHE A 832      61.860  51.280  58.110  1.00  0.00           H
ATOM   2829  CE2 PHE A 832      61.840  53.390  57.590  1.00  0.00           C
ATOM   2830  HE2 PHE A 832      60.920  53.430  57.040  1.00  0.00           H
ATOM   2831  C   PHE A 832      65.460  49.980  56.910  1.00  0.00           C
ATOM   2832  O   PHE A 832      64.960  49.540  55.830  1.00  0.00           O
ATOM   2833  N   PHE A 833      66.670  50.590  56.970  1.00  0.00           N
ATOM   2834  HN  PHE A 833      67.140  50.830  57.810  1.00  0.00           H
ATOM   2835  CA  PHE A 833      67.430  50.990  55.800  1.00  0.00           C
ATOM   2836  HA  PHE A 833      66.750  51.480  55.120  1.00  0.00           H
ATOM   2837  CB  PHE A 833      68.420  52.050  56.180  1.00  0.00           C
ATOM   2838  HB1 PHE A 833      69.190  51.670  56.890  1.00  0.00           H
ATOM   2839  HB2 PHE A 833      67.820  52.830  56.710  1.00  0.00           H
ATOM   2840  CG  PHE A 833      69.070  52.690  54.960  1.00  0.00           C
ATOM   2841  CD1 PHE A 833      70.390  52.820  54.750  1.00  0.00           C
ATOM   2842  HD1 PHE A 833      70.960  52.450  55.590  1.00  0.00           H
ATOM   2843  CE1 PHE A 833      70.990  53.390  53.660  1.00  0.00           C
ATOM   2844  HE1 PHE A 833      72.040  53.630  53.760  1.00  0.00           H
ATOM   2845  CZ  PHE A 833      70.120  53.880  52.590  1.00  0.00           C
ATOM   2846  HZ  PHE A 833      70.400  54.430  51.710  1.00  0.00           H
ATOM   2847  CD2 PHE A 833      68.200  53.100  53.940  1.00  0.00           C
ATOM   2848  HD2 PHE A 833      67.120  53.050  53.950  1.00  0.00           H
ATOM   2849  CE2 PHE A 833      68.760  53.570  52.730  1.00  0.00           C
ATOM   2850  HE2 PHE A 833      67.960  53.690  52.020  1.00  0.00           H
ATOM   2851  C   PHE A 833      68.030  49.770  55.000  1.00  0.00           C
ATOM   2852  O   PHE A 833      67.940  49.820  53.780  1.00  0.00           O
ATOM   2853  N   THR A 834      68.540  48.710  55.670  1.00  0.00           N
ATOM   2854  HN  THR A 834      68.410  48.740  56.650  1.00  0.00           H
ATOM   2855  CA  THR A 834      69.100  47.480  55.010  1.00  0.00           C
ATOM   2856  HA  THR A 834      69.840  47.810  54.300  1.00  0.00           H
ATOM   2857  CB  THR A 834      69.940  46.590  55.870  1.00  0.00           C
ATOM   2858  HB  THR A 834      70.090  45.620  55.350  1.00  0.00           H
ATOM   2859  OG1 THR A 834      69.230  46.390  57.130  1.00  0.00           O
ATOM   2860  HG1 THR A 834      69.300  47.200  57.630  1.00  0.00           H
ATOM   2861  CG2 THR A 834      71.350  47.120  56.150  1.00  0.00           C
ATOM   2862 HG21 THR A 834      71.230  48.050  56.750  1.00  0.00           H
ATOM   2863 HG22 THR A 834      71.910  47.440  55.240  1.00  0.00           H
ATOM   2864 HG23 THR A 834      71.950  46.380  56.700  1.00  0.00           H
ATOM   2865  C   THR A 834      67.980  46.680  54.270  1.00  0.00           C
ATOM   2866  O   THR A 834      67.960  46.480  53.080  1.00  0.00           O
ATOM   2867  N   THR A 835      66.880  46.450  55.040  1.00  0.00           N
ATOM   2868  HN  THR A 835      66.900  46.460  56.030  1.00  0.00           H
ATOM   2869  CA  THR A 835      65.620  45.960  54.470  1.00  0.00           C
ATOM   2870  HA  THR A 835      65.680  44.890  54.310  1.00  0.00           H
ATOM   2871  CB  THR A 835      64.430  45.920  55.430  1.00  0.00           C
ATOM   2872  HB  THR A 835      64.140  46.930  55.810  1.00  0.00           H
ATOM   2873  OG1 THR A 835      64.790  45.110  56.560  1.00  0.00           O
ATOM   2874  HG1 THR A 835      65.270  45.730  57.120  1.00  0.00           H
ATOM   2875  CG2 THR A 835      63.160  45.210  54.860  1.00  0.00           C
ATOM   2876 HG21 THR A 835      62.560  44.920  55.760  1.00  0.00           H
ATOM   2877 HG22 THR A 835      63.570  44.330  54.340  1.00  0.00           H
ATOM   2878 HG23 THR A 835      62.560  45.920  54.250  1.00  0.00           H
ATOM   2879  C   THR A 835      65.200  46.700  53.160  1.00  0.00           C
ATOM   2880  O   THR A 835      65.070  46.050  52.120  1.00  0.00           O
ATOM   2881  N   PHE A 836      65.060  48.020  53.220  1.00  0.00           N
ATOM   2882  HN  PHE A 836      65.070  48.550  54.060  1.00  0.00           H
ATOM   2883  CA  PHE A 836      64.730  48.820  52.020  1.00  0.00           C
ATOM   2884  HA  PHE A 836      63.790  48.430  51.660  1.00  0.00           H
ATOM   2885  CB  PHE A 836      64.560  50.260  52.520  1.00  0.00           C
ATOM   2886  HB1 PHE A 836      65.400  50.480  53.220  1.00  0.00           H
ATOM   2887  HB2 PHE A 836      63.560  50.470  52.980  1.00  0.00           H
ATOM   2888  CG  PHE A 836      64.490  51.300  51.390  1.00  0.00           C
ATOM   2889  CD1 PHE A 836      63.540  51.240  50.420  1.00  0.00           C
ATOM   2890  HD1 PHE A 836      62.970  50.320  50.350  1.00  0.00           H
ATOM   2891  CE1 PHE A 836      63.470  52.190  49.440  1.00  0.00           C
ATOM   2892  HE1 PHE A 836      62.740  51.960  48.670  1.00  0.00           H
ATOM   2893  CZ  PHE A 836      64.290  53.310  49.520  1.00  0.00           C
ATOM   2894  HZ  PHE A 836      64.000  54.070  48.810  1.00  0.00           H
ATOM   2895  CD2 PHE A 836      65.450  52.410  51.420  1.00  0.00           C
ATOM   2896  HD2 PHE A 836      66.140  52.440  52.240  1.00  0.00           H
ATOM   2897  CE2 PHE A 836      65.290  53.420  50.440  1.00  0.00           C
ATOM   2898  HE2 PHE A 836      65.830  54.350  50.530  1.00  0.00           H
ATOM   2899  C   PHE A 836      65.820  48.710  50.920  1.00  0.00           C
ATOM   2900  O   PHE A 836      65.580  48.530  49.680  1.00  0.00           O
ATOM   2901  N   PHE A 837      67.120  48.870  51.300  1.00  0.00           N
ATOM   2902  HN  PHE A 837      67.430  49.020  52.240  1.00  0.00           H
ATOM   2903  CA  PHE A 837      68.240  48.710  50.330  1.00  0.00           C
ATOM   2904  HA  PHE A 837      68.210  49.470  49.560  1.00  0.00           H
ATOM   2905  CB  PHE A 837      69.700  49.050  51.110  1.00  0.00           C
ATOM   2906  HB1 PHE A 837      69.730  48.500  52.080  1.00  0.00           H
ATOM   2907  HB2 PHE A 837      69.660  50.120  51.430  1.00  0.00           H
ATOM   2908  CG  PHE A 837      70.940  48.690  50.270  1.00  0.00           C
ATOM   2909  CD1 PHE A 837      71.340  47.350  50.060  1.00  0.00           C
ATOM   2910  HD1 PHE A 837      70.860  46.590  50.660  1.00  0.00           H
ATOM   2911  CE1 PHE A 837      72.540  47.110  49.310  1.00  0.00           C
ATOM   2912  HE1 PHE A 837      72.850  46.130  48.970  1.00  0.00           H
ATOM   2913  CZ  PHE A 837      73.170  48.170  48.640  1.00  0.00           C
ATOM   2914  HZ  PHE A 837      73.910  47.920  47.900  1.00  0.00           H
ATOM   2915  CD2 PHE A 837      71.570  49.740  49.670  1.00  0.00           C
ATOM   2916  HD2 PHE A 837      71.260  50.750  49.840  1.00  0.00           H
ATOM   2917  CE2 PHE A 837      72.690  49.430  48.860  1.00  0.00           C
ATOM   2918  HE2 PHE A 837      73.270  50.250  48.450  1.00  0.00           H
ATOM   2919  C   PHE A 837      68.200  47.430  49.600  1.00  0.00           C
ATOM   2920  O   PHE A 837      68.260  47.390  48.420  1.00  0.00           O
ATOM   2921  N   LEU A 838      68.070  46.350  50.380  1.00  0.00           N
ATOM   2922  HN  LEU A 838      67.860  46.440  51.350  1.00  0.00           H
ATOM   2923  CA  LEU A 838      68.110  45.040  49.750  1.00  0.00           C
ATOM   2924  HA  LEU A 838      68.900  45.040  49.020  1.00  0.00           H
ATOM   2925  CB  LEU A 838      68.460  43.970  50.830  1.00  0.00           C
ATOM   2926  HB1 LEU A 838      67.510  43.800  51.380  1.00  0.00           H
ATOM   2927  HB2 LEU A 838      69.240  44.390  51.500  1.00  0.00           H
ATOM   2928  CG  LEU A 838      68.930  42.620  50.180  1.00  0.00           C
ATOM   2929  HG  LEU A 838      68.240  42.380  49.340  1.00  0.00           H
ATOM   2930  CD1 LEU A 838      70.280  42.820  49.570  1.00  0.00           C
ATOM   2931 HD11 LEU A 838      70.710  41.890  49.170  1.00  0.00           H
ATOM   2932 HD12 LEU A 838      70.890  43.290  50.360  1.00  0.00           H
ATOM   2933 HD13 LEU A 838      70.240  43.490  48.680  1.00  0.00           H
ATOM   2934  CD2 LEU A 838      68.870  41.370  51.160  1.00  0.00           C
ATOM   2935 HD21 LEU A 838      69.280  40.550  50.530  1.00  0.00           H
ATOM   2936 HD22 LEU A 838      67.810  41.210  51.470  1.00  0.00           H
ATOM   2937 HD23 LEU A 838      69.540  41.610  52.000  1.00  0.00           H
ATOM   2938  C   LEU A 838      66.900  44.730  48.940  1.00  0.00           C
ATOM   2939  O   LEU A 838      67.060  44.170  47.860  1.00  0.00           O
ATOM   2940  N   SER A 839      65.710  45.180  49.370  1.00  0.00           N
ATOM   2941  HN  SER A 839      65.700  45.600  50.280  1.00  0.00           H
ATOM   2942  CA  SER A 839      64.470  44.780  48.700  1.00  0.00           C
ATOM   2943  HA  SER A 839      64.540  43.700  48.740  1.00  0.00           H
ATOM   2944  CB  SER A 839      63.260  45.320  49.410  1.00  0.00           C
ATOM   2945  HB1 SER A 839      62.280  45.310  48.870  1.00  0.00           H
ATOM   2946  HB2 SER A 839      63.460  46.350  49.750  1.00  0.00           H
ATOM   2947  OG  SER A 839      62.920  44.420  50.540  1.00  0.00           O
ATOM   2948  HG1 SER A 839      63.630  44.270  51.170  1.00  0.00           H
ATOM   2949  C   SER A 839      64.440  45.260  47.300  1.00  0.00           C
ATOM   2950  O   SER A 839      64.130  44.560  46.370  1.00  0.00           O
ATOM   2951  N   SER A 840      64.930  46.540  47.180  1.00  0.00           N
ATOM   2952  HN  SER A 840      65.100  47.120  47.980  1.00  0.00           H
ATOM   2953  CA  SER A 840      65.240  47.220  45.940  1.00  0.00           C
ATOM   2954  HA  SER A 840      64.310  47.160  45.390  1.00  0.00           H
ATOM   2955  CB  SER A 840      65.660  48.720  46.200  1.00  0.00           C
ATOM   2956  HB1 SER A 840      65.770  49.240  45.230  1.00  0.00           H
ATOM   2957  HB2 SER A 840      66.670  48.890  46.620  1.00  0.00           H
ATOM   2958  OG  SER A 840      64.760  49.400  47.010  1.00  0.00           O
ATOM   2959  HG1 SER A 840      65.090  49.220  47.880  1.00  0.00           H
ATOM   2960  C   SER A 840      66.340  46.700  45.050  1.00  0.00           C
ATOM   2961  O   SER A 840      66.270  46.570  43.870  1.00  0.00           O
ATOM   2962  N   PHE A 841      67.500  46.310  45.660  1.00  0.00           N
ATOM   2963  HN  PHE A 841      67.480  46.500  46.650  1.00  0.00           H
ATOM   2964  CA  PHE A 841      68.710  45.700  45.100  1.00  0.00           C
ATOM   2965  HA  PHE A 841      68.970  46.320  44.260  1.00  0.00           H
ATOM   2966  CB  PHE A 841      69.770  45.770  46.230  1.00  0.00           C
ATOM   2967  HB1 PHE A 841      69.420  45.190  47.110  1.00  0.00           H
ATOM   2968  HB2 PHE A 841      69.920  46.820  46.570  1.00  0.00           H
ATOM   2969  CG  PHE A 841      71.190  45.230  45.960  1.00  0.00           C
ATOM   2970  CD1 PHE A 841      72.230  46.120  45.920  1.00  0.00           C
ATOM   2971  HD1 PHE A 841      72.150  47.190  46.000  1.00  0.00           H
ATOM   2972  CE1 PHE A 841      73.560  45.660  45.730  1.00  0.00           C
ATOM   2973  HE1 PHE A 841      74.380  46.360  45.640  1.00  0.00           H
ATOM   2974  CZ  PHE A 841      73.740  44.290  45.700  1.00  0.00           C
ATOM   2975  HZ  PHE A 841      74.730  43.950  45.430  1.00  0.00           H
ATOM   2976  CD2 PHE A 841      71.420  43.850  45.750  1.00  0.00           C
ATOM   2977  HD2 PHE A 841      70.610  43.130  45.780  1.00  0.00           H
ATOM   2978  CE2 PHE A 841      72.700  43.380  45.620  1.00  0.00           C
ATOM   2979  HE2 PHE A 841      72.900  42.330  45.500  1.00  0.00           H
ATOM   2980  C   PHE A 841      68.420  44.360  44.470  1.00  0.00           C
ATOM   2981  O   PHE A 841      68.760  44.180  43.280  1.00  0.00           O
ATOM   2982  N   LEU A 842      67.700  43.430  45.130  1.00  0.00           N
ATOM   2983  HN  LEU A 842      67.330  43.490  46.060  1.00  0.00           H
ATOM   2984  CA  LEU A 842      67.500  42.150  44.510  1.00  0.00           C
ATOM   2985  HA  LEU A 842      68.410  41.870  44.010  1.00  0.00           H
ATOM   2986  CB  LEU A 842      67.250  41.050  45.600  1.00  0.00           C
ATOM   2987  HB1 LEU A 842      67.020  40.060  45.180  1.00  0.00           H
ATOM   2988  HB2 LEU A 842      66.380  41.440  46.180  1.00  0.00           H
ATOM   2989  CG  LEU A 842      68.340  40.850  46.670  1.00  0.00           C
ATOM   2990  HG  LEU A 842      68.500  41.770  47.270  1.00  0.00           H
ATOM   2991  CD1 LEU A 842      67.920  39.700  47.620  1.00  0.00           C
ATOM   2992 HD11 LEU A 842      67.760  38.720  47.110  1.00  0.00           H
ATOM   2993 HD12 LEU A 842      66.980  39.920  48.170  1.00  0.00           H
ATOM   2994 HD13 LEU A 842      68.580  39.340  48.430  1.00  0.00           H
ATOM   2995  CD2 LEU A 842      69.620  40.520  46.040  1.00  0.00           C
ATOM   2996 HD21 LEU A 842      69.810  41.260  45.240  1.00  0.00           H
ATOM   2997 HD22 LEU A 842      69.630  39.540  45.520  1.00  0.00           H
ATOM   2998 HD23 LEU A 842      70.500  40.520  46.720  1.00  0.00           H
ATOM   2999  C   LEU A 842      66.430  42.210  43.490  1.00  0.00           C
ATOM   3000  O   LEU A 842      66.400  41.480  42.500  1.00  0.00           O
ATOM   3001  N   LYS A 843      65.570  43.280  43.540  1.00  0.00           N
ATOM   3002  HN  LYS A 843      65.650  43.980  44.250  1.00  0.00           H
ATOM   3003  CA  LYS A 843      64.540  43.380  42.550  1.00  0.00           C
ATOM   3004  HA  LYS A 843      64.150  42.400  42.310  1.00  0.00           H
ATOM   3005  CB  LYS A 843      63.570  44.410  43.060  1.00  0.00           C
ATOM   3006  HB1 LYS A 843      64.100  45.350  43.320  1.00  0.00           H
ATOM   3007  HB2 LYS A 843      63.100  44.000  43.980  1.00  0.00           H
ATOM   3008  CG  LYS A 843      62.380  44.750  42.120  1.00  0.00           C
ATOM   3009  HG1 LYS A 843      62.850  45.130  41.190  1.00  0.00           H
ATOM   3010  HG2 LYS A 843      61.780  45.590  42.540  1.00  0.00           H
ATOM   3011  CD  LYS A 843      61.370  43.600  41.780  1.00  0.00           C
ATOM   3012  HD1 LYS A 843      60.590  43.620  42.570  1.00  0.00           H
ATOM   3013  HD2 LYS A 843      61.890  42.700  42.160  1.00  0.00           H
ATOM   3014  CE  LYS A 843      60.960  43.450  40.330  1.00  0.00           C
ATOM   3015  HE1 LYS A 843      60.300  42.570  40.230  1.00  0.00           H
ATOM   3016  HE2 LYS A 843      61.810  43.470  39.600  1.00  0.00           H
ATOM   3017  NZ  LYS A 843      60.180  44.680  39.950  1.00  0.00           N
ATOM   3018  HZ1 LYS A 843      60.720  45.470  39.540  1.00  0.00           H
ATOM   3019  HZ2 LYS A 843      59.540  45.060  40.690  1.00  0.00           H
ATOM   3020  HZ3 LYS A 843      59.590  44.270  39.200  1.00  0.00           H
ATOM   3021  C   LYS A 843      65.100  43.820  41.240  1.00  0.00           C
ATOM   3022  O   LYS A 843      64.570  43.590  40.190  1.00  0.00           O
ATOM   3023  N   GLN A 844      66.290  44.420  41.280  1.00  0.00           N
ATOM   3024  HN  GLN A 844      66.910  44.560  42.050  1.00  0.00           H
ATOM   3025  CA  GLN A 844      66.890  44.900  40.000  1.00  0.00           C
ATOM   3026  HA  GLN A 844      66.240  44.940  39.140  1.00  0.00           H
ATOM   3027  CB  GLN A 844      67.620  46.260  40.240  1.00  0.00           C
ATOM   3028  HB1 GLN A 844      68.700  46.140  40.030  1.00  0.00           H
ATOM   3029  HB2 GLN A 844      67.470  46.590  41.290  1.00  0.00           H
ATOM   3030  CG  GLN A 844      67.010  47.340  39.320  1.00  0.00           C
ATOM   3031  HG1 GLN A 844      67.200  47.120  38.240  1.00  0.00           H
ATOM   3032  HG2 GLN A 844      67.470  48.350  39.440  1.00  0.00           H
ATOM   3033  CD  GLN A 844      65.460  47.420  39.550  1.00  0.00           C
ATOM   3034  OE1 GLN A 844      64.650  47.260  38.620  1.00  0.00           O
ATOM   3035  NE2 GLN A 844      65.050  47.690  40.830  1.00  0.00           N
ATOM   3036 HE21 GLN A 844      64.120  48.040  40.920  1.00  0.00           H
ATOM   3037 HE22 GLN A 844      65.770  47.770  41.520  1.00  0.00           H
ATOM   3038  C   GLN A 844      67.870  43.900  39.400  1.00  0.00           C
ATOM   3039  O   GLN A 844      68.510  44.070  38.360  1.00  0.00           O
ATOM   3040  N   PHE A 845      68.120  42.790  40.120  1.00  0.00           N
ATOM   3041  HN  PHE A 845      67.610  42.670  40.980  1.00  0.00           H
ATOM   3042  CA  PHE A 845      69.180  41.790  39.820  1.00  0.00           C
ATOM   3043  HA  PHE A 845      70.170  42.240  39.830  1.00  0.00           H
ATOM   3044  CB  PHE A 845      69.140  40.590  40.870  1.00  0.00           C
ATOM   3045  HB1 PHE A 845      68.280  39.920  40.710  1.00  0.00           H
ATOM   3046  HB2 PHE A 845      69.100  41.010  41.910  1.00  0.00           H
ATOM   3047  CG  PHE A 845      70.380  39.770  40.790  1.00  0.00           C
ATOM   3048  CD1 PHE A 845      71.550  39.970  41.510  1.00  0.00           C
ATOM   3049  HD1 PHE A 845      71.670  40.830  42.160  1.00  0.00           H
ATOM   3050  CE1 PHE A 845      72.720  39.260  41.320  1.00  0.00           C
ATOM   3051  HE1 PHE A 845      73.630  39.350  41.900  1.00  0.00           H
ATOM   3052  CZ  PHE A 845      72.740  38.230  40.380  1.00  0.00           C
ATOM   3053  HZ  PHE A 845      73.650  37.710  40.120  1.00  0.00           H
ATOM   3054  CD2 PHE A 845      70.470  38.660  39.910  1.00  0.00           C
ATOM   3055  HD2 PHE A 845      69.610  38.290  39.370  1.00  0.00           H
ATOM   3056  CE2 PHE A 845      71.630  37.930  39.630  1.00  0.00           C
ATOM   3057  HE2 PHE A 845      71.670  37.210  38.830  1.00  0.00           H
ATOM   3058  C   PHE A 845      69.010  41.220  38.420  1.00  0.00           C
ATOM   3059  O   PHE A 845      69.950  40.870  37.760  1.00  0.00           O
ATOM   3060  N   LYS A 846      67.800  41.230  37.930  1.00  0.00           N
ATOM   3061  HN  LYS A 846      67.030  41.610  38.440  1.00  0.00           H
ATOM   3062  CA  LYS A 846      67.390  40.880  36.600  1.00  0.00           C
ATOM   3063  HA  LYS A 846      67.870  39.940  36.380  1.00  0.00           H
ATOM   3064  CB  LYS A 846      65.920  40.510  36.470  1.00  0.00           C
ATOM   3065  HB1 LYS A 846      65.380  41.380  36.890  1.00  0.00           H
ATOM   3066  HB2 LYS A 846      65.760  39.550  37.000  1.00  0.00           H
ATOM   3067  CG  LYS A 846      65.240  40.220  35.110  1.00  0.00           C
ATOM   3068  HG1 LYS A 846      65.750  39.310  34.730  1.00  0.00           H
ATOM   3069  HG2 LYS A 846      65.370  40.980  34.310  1.00  0.00           H
ATOM   3070  CD  LYS A 846      63.720  39.800  35.270  1.00  0.00           C
ATOM   3071  HD1 LYS A 846      63.540  38.780  35.690  1.00  0.00           H
ATOM   3072  HD2 LYS A 846      63.490  39.750  34.190  1.00  0.00           H
ATOM   3073  CE  LYS A 846      62.680  40.560  35.950  1.00  0.00           C
ATOM   3074  HE1 LYS A 846      62.850  41.650  35.810  1.00  0.00           H
ATOM   3075  HE2 LYS A 846      62.710  40.480  37.070  1.00  0.00           H
ATOM   3076  NZ  LYS A 846      61.250  40.160  35.590  1.00  0.00           N
ATOM   3077  HZ1 LYS A 846      61.180  40.270  34.550  1.00  0.00           H
ATOM   3078  HZ2 LYS A 846      60.580  40.870  35.950  1.00  0.00           H
ATOM   3079  HZ3 LYS A 846      61.140  39.160  35.810  1.00  0.00           H
ATOM   3080  C   LYS A 846      67.990  41.640  35.410  1.00  0.00           C
ATOM   3081  O   LYS A 846      68.280  41.090  34.380  1.00  0.00           O
ATOM   3082  N   THR A 847      68.340  42.910  35.610  1.00  0.00           N
ATOM   3083  HN  THR A 847      68.050  43.280  36.490  1.00  0.00           H
ATOM   3084  CA  THR A 847      68.930  43.790  34.520  1.00  0.00           C
ATOM   3085  HA  THR A 847      68.460  43.500  33.590  1.00  0.00           H
ATOM   3086  CB  THR A 847      68.620  45.210  34.650  1.00  0.00           C
ATOM   3087  HB  THR A 847      67.560  45.310  34.990  1.00  0.00           H
ATOM   3088  OG1 THR A 847      68.670  45.780  33.400  1.00  0.00           O
ATOM   3089  HG1 THR A 847      68.160  46.590  33.480  1.00  0.00           H
ATOM   3090  CG2 THR A 847      69.560  45.990  35.590  1.00  0.00           C
ATOM   3091 HG21 THR A 847      70.640  46.000  35.320  1.00  0.00           H
ATOM   3092 HG22 THR A 847      69.550  45.600  36.620  1.00  0.00           H
ATOM   3093 HG23 THR A 847      69.310  47.070  35.700  1.00  0.00           H
ATOM   3094  C   THR A 847      70.420  43.570  34.400  1.00  0.00           C
ATOM   3095  O   THR A 847      71.130  44.190  33.590  1.00  0.00           O
ATOM   3096  N   LYS A 848      70.980  42.650  35.180  1.00  0.00           N
ATOM   3097  HN  LYS A 848      70.430  42.160  35.840  1.00  0.00           H
ATOM   3098  CA  LYS A 848      72.380  42.240  35.070  1.00  0.00           C
ATOM   3099  HA  LYS A 848      72.910  43.080  34.650  1.00  0.00           H
ATOM   3100  CB  LYS A 848      72.940  41.840  36.440  1.00  0.00           C
ATOM   3101  HB1 LYS A 848      73.980  41.450  36.410  1.00  0.00           H
ATOM   3102  HB2 LYS A 848      72.210  41.150  36.900  1.00  0.00           H
ATOM   3103  CG  LYS A 848      73.100  43.100  37.350  1.00  0.00           C
ATOM   3104  HG1 LYS A 848      73.640  42.650  38.230  1.00  0.00           H
ATOM   3105  HG2 LYS A 848      72.110  43.430  37.740  1.00  0.00           H
ATOM   3106  CD  LYS A 848      73.840  44.220  36.770  1.00  0.00           C
ATOM   3107  HD1 LYS A 848      73.190  44.740  36.030  1.00  0.00           H
ATOM   3108  HD2 LYS A 848      74.770  43.870  36.280  1.00  0.00           H
ATOM   3109  CE  LYS A 848      74.050  45.320  37.910  1.00  0.00           C
ATOM   3110  HE1 LYS A 848      74.750  44.900  38.660  1.00  0.00           H
ATOM   3111  HE2 LYS A 848      73.080  45.680  38.300  1.00  0.00           H
ATOM   3112  NZ  LYS A 848      74.770  46.440  37.250  1.00  0.00           N
ATOM   3113  HZ1 LYS A 848      74.170  46.820  36.490  1.00  0.00           H
ATOM   3114  HZ2 LYS A 848      75.680  46.270  36.760  1.00  0.00           H
ATOM   3115  HZ3 LYS A 848      74.930  47.290  37.830  1.00  0.00           H
ATOM   3116  C   LYS A 848      72.530  41.130  34.070  1.00  0.00           C
ATOM   3117  O   LYS A 848      71.470  40.550  33.720  1.00  0.00           O
ATOM   3118  N   ARG A 849      73.720  40.790  33.660  1.00  0.00           N
ATOM   3119  HN  ARG A 849      74.470  41.380  33.970  1.00  0.00           H
ATOM   3120  CA  ARG A 849      74.030  39.540  32.960  1.00  0.00           C
ATOM   3121  HA  ARG A 849      73.080  39.200  32.560  1.00  0.00           H
ATOM   3122  CB  ARG A 849      75.020  39.770  31.790  1.00  0.00           C
ATOM   3123  HB1 ARG A 849      75.050  38.910  31.100  1.00  0.00           H
ATOM   3124  HB2 ARG A 849      76.020  39.920  32.260  1.00  0.00           H
ATOM   3125  CG  ARG A 849      74.550  40.950  30.870  1.00  0.00           C
ATOM   3126  HG1 ARG A 849      75.310  41.090  30.060  1.00  0.00           H
ATOM   3127  HG2 ARG A 849      74.680  41.900  31.430  1.00  0.00           H
ATOM   3128  CD  ARG A 849      73.090  40.900  30.270  1.00  0.00           C
ATOM   3129  HD1 ARG A 849      72.300  40.750  31.040  1.00  0.00           H
ATOM   3130  HD2 ARG A 849      72.970  40.110  29.490  1.00  0.00           H
ATOM   3131  NE  ARG A 849      72.770  42.220  29.590  1.00  0.00           N
ATOM   3132  HE  ARG A 849      72.180  42.880  30.050  1.00  0.00           H
ATOM   3133  CZ  ARG A 849      73.390  42.710  28.500  1.00  0.00           C
ATOM   3134  NH1 ARG A 849      73.020  43.900  28.170  1.00  0.00           N
ATOM   3135 HH11 ARG A 849      72.130  44.240  28.500  1.00  0.00           H
ATOM   3136 HH12 ARG A 849      73.300  44.260  27.280  1.00  0.00           H
ATOM   3137  NH2 ARG A 849      74.190  42.060  27.710  1.00  0.00           N
ATOM   3138 HH21 ARG A 849      74.310  41.110  27.980  1.00  0.00           H
ATOM   3139 HH22 ARG A 849      74.600  42.520  26.920  1.00  0.00           H
ATOM   3140  C   ARG A 849      74.630  38.390  33.840  1.00  0.00           C
ATOM   3141  O   ARG A 849      74.770  37.190  33.400  1.00  0.00           O
ATOM   3142  N   TYR A 850      74.900  38.650  35.060  1.00  0.00           N
ATOM   3143  HN  TYR A 850      74.610  39.530  35.410  1.00  0.00           H
ATOM   3144  CA  TYR A 850      75.300  37.780  36.100  1.00  0.00           C
ATOM   3145  HA  TYR A 850      76.090  37.180  35.660  1.00  0.00           H
ATOM   3146  CB  TYR A 850      75.670  38.620  37.320  1.00  0.00           C
ATOM   3147  HB1 TYR A 850      76.040  37.920  38.090  1.00  0.00           H
ATOM   3148  HB2 TYR A 850      74.770  39.090  37.780  1.00  0.00           H
ATOM   3149  CG  TYR A 850      76.660  39.800  37.150  1.00  0.00           C
ATOM   3150  CD1 TYR A 850      77.690  39.760  36.210  1.00  0.00           C
ATOM   3151  HD1 TYR A 850      77.820  38.850  35.630  1.00  0.00           H
ATOM   3152  CE1 TYR A 850      78.590  40.870  36.030  1.00  0.00           C
ATOM   3153  HE1 TYR A 850      79.510  40.730  35.480  1.00  0.00           H
ATOM   3154  CZ  TYR A 850      78.360  42.010  36.770  1.00  0.00           C
ATOM   3155  OH  TYR A 850      79.210  43.060  36.500  1.00  0.00           O
ATOM   3156  HH  TYR A 850      79.700  42.820  35.710  1.00  0.00           H
ATOM   3157  CD2 TYR A 850      76.500  40.970  37.970  1.00  0.00           C
ATOM   3158  HD2 TYR A 850      75.630  41.040  38.610  1.00  0.00           H
ATOM   3159  CE2 TYR A 850      77.280  42.130  37.650  1.00  0.00           C
ATOM   3160  HE2 TYR A 850      77.210  42.960  38.340  1.00  0.00           H
ATOM   3161  C   TYR A 850      74.160  36.730  36.340  1.00  0.00           C
ATOM   3162  O   TYR A 850      72.950  37.120  36.390  1.00  0.00           O
ATOM   3163  N   PHE A 851      74.650  35.450  36.460  1.00  0.00           N
ATOM   3164  HN  PHE A 851      75.590  35.210  36.220  1.00  0.00           H
ATOM   3165  CA  PHE A 851      73.810  34.300  36.640  1.00  0.00           C
ATOM   3166  HA  PHE A 851      74.590  33.570  36.800  1.00  0.00           H
ATOM   3167  CB  PHE A 851      72.830  34.410  37.830  1.00  0.00           C
ATOM   3168  HB1 PHE A 851      72.210  33.480  37.860  1.00  0.00           H
ATOM   3169  HB2 PHE A 851      72.130  35.270  37.680  1.00  0.00           H
ATOM   3170  CG  PHE A 851      73.480  34.540  39.170  1.00  0.00           C
ATOM   3171  CD1 PHE A 851      74.920  34.630  39.420  1.00  0.00           C
ATOM   3172  HD1 PHE A 851      75.590  34.440  38.590  1.00  0.00           H
ATOM   3173  CE1 PHE A 851      75.400  34.900  40.690  1.00  0.00           C
ATOM   3174  HE1 PHE A 851      76.450  34.710  40.870  1.00  0.00           H
ATOM   3175  CZ  PHE A 851      74.490  35.180  41.710  1.00  0.00           C
ATOM   3176  HZ  PHE A 851      74.880  35.490  42.660  1.00  0.00           H
ATOM   3177  CD2 PHE A 851      72.600  34.790  40.260  1.00  0.00           C
ATOM   3178  HD2 PHE A 851      71.520  34.780  40.140  1.00  0.00           H
ATOM   3179  CE2 PHE A 851      73.140  35.080  41.530  1.00  0.00           C
ATOM   3180  HE2 PHE A 851      72.510  35.300  42.380  1.00  0.00           H
ATOM   3181  C   PHE A 851      73.110  34.010  35.250  1.00  0.00           C
ATOM   3182  O   PHE A 851      73.050  34.870  34.370  1.00  0.00           O
ATOM   3183  N   PRO A 852      72.470  32.900  34.950  1.00  0.00           N
ATOM   3184  CD  PRO A 852      72.830  31.590  35.520  1.00  0.00           C
ATOM   3185  HD1 PRO A 852      72.350  31.400  36.510  1.00  0.00           H
ATOM   3186  HD2 PRO A 852      73.910  31.440  35.770  1.00  0.00           H
ATOM   3187  CA  PRO A 852      71.490  32.770  33.800  1.00  0.00           C
ATOM   3188  HA  PRO A 852      72.180  32.790  32.960  1.00  0.00           H
ATOM   3189  CB  PRO A 852      71.060  31.330  33.890  1.00  0.00           C
ATOM   3190  HB1 PRO A 852      70.800  30.800  32.950  1.00  0.00           H
ATOM   3191  HB2 PRO A 852      70.250  31.120  34.610  1.00  0.00           H
ATOM   3192  CG  PRO A 852      72.250  30.620  34.550  1.00  0.00           C
ATOM   3193  HG1 PRO A 852      71.900  29.740  35.130  1.00  0.00           H
ATOM   3194  HG2 PRO A 852      73.000  30.500  33.730  1.00  0.00           H
ATOM   3195  C   PRO A 852      70.370  33.740  33.780  1.00  0.00           C
ATOM   3196  O   PRO A 852      70.000  34.330  34.800  1.00  0.00           O
ATOM   3197  N   THR A 853      69.760  33.940  32.620  1.00  0.00           N
ATOM   3198  HN  THR A 853      70.170  33.500  31.820  1.00  0.00           H
ATOM   3199  CA  THR A 853      68.500  34.560  32.380  1.00  0.00           C
ATOM   3200  HA  THR A 853      68.630  35.620  32.580  1.00  0.00           H
ATOM   3201  CB  THR A 853      67.970  34.550  31.020  1.00  0.00           C
ATOM   3202  HB  THR A 853      67.780  33.490  30.740  1.00  0.00           H
ATOM   3203  OG1 THR A 853      68.880  35.000  30.040  1.00  0.00           O
ATOM   3204  HG1 THR A 853      69.750  34.610  30.150  1.00  0.00           H
ATOM   3205  CG2 THR A 853      66.680  35.420  30.750  1.00  0.00           C
ATOM   3206 HG21 THR A 853      66.850  36.520  30.670  1.00  0.00           H
ATOM   3207 HG22 THR A 853      65.970  35.370  31.590  1.00  0.00           H
ATOM   3208 HG23 THR A 853      66.200  35.200  29.780  1.00  0.00           H
ATOM   3209  C   THR A 853      67.320  34.170  33.310  1.00  0.00           C
ATOM   3210  O   THR A 853      66.830  35.090  34.070  1.00  0.00           O
ATOM   3211  N   LYS A 854      66.920  32.900  33.410  1.00  0.00           N
ATOM   3212  HN  LYS A 854      67.400  32.270  32.810  1.00  0.00           H
ATOM   3213  CA  LYS A 854      65.830  32.440  34.290  1.00  0.00           C
ATOM   3214  HA  LYS A 854      65.000  33.110  34.100  1.00  0.00           H
ATOM   3215  CB  LYS A 854      65.460  30.970  33.900  1.00  0.00           C
ATOM   3216  HB1 LYS A 854      64.760  30.520  34.640  1.00  0.00           H
ATOM   3217  HB2 LYS A 854      66.380  30.360  33.890  1.00  0.00           H
ATOM   3218  CG  LYS A 854      64.850  30.850  32.450  1.00  0.00           C
ATOM   3219  HG1 LYS A 854      64.930  29.750  32.330  1.00  0.00           H
ATOM   3220  HG2 LYS A 854      65.500  31.300  31.680  1.00  0.00           H
ATOM   3221  CD  LYS A 854      63.440  31.450  32.190  1.00  0.00           C
ATOM   3222  HD1 LYS A 854      63.130  31.220  31.140  1.00  0.00           H
ATOM   3223  HD2 LYS A 854      63.710  32.510  32.380  1.00  0.00           H
ATOM   3224  CE  LYS A 854      62.360  31.090  33.160  1.00  0.00           C
ATOM   3225  HE1 LYS A 854      61.420  31.640  32.950  1.00  0.00           H
ATOM   3226  HE2 LYS A 854      62.620  31.380  34.190  1.00  0.00           H
ATOM   3227  NZ  LYS A 854      62.000  29.680  33.160  1.00  0.00           N
ATOM   3228  HZ1 LYS A 854      61.890  29.400  32.170  1.00  0.00           H
ATOM   3229  HZ2 LYS A 854      61.230  29.430  33.810  1.00  0.00           H
ATOM   3230  HZ3 LYS A 854      62.780  29.060  33.480  1.00  0.00           H
ATOM   3231  C   LYS A 854      66.270  32.480  35.750  1.00  0.00           C
ATOM   3232  O   LYS A 854      65.440  32.770  36.580  1.00  0.00           O
ATOM   3233  N   VAL A 855      67.520  32.270  36.060  1.00  0.00           N
ATOM   3234  HN  VAL A 855      68.200  31.980  35.410  1.00  0.00           H
ATOM   3235  CA  VAL A 855      67.920  32.370  37.420  1.00  0.00           C
ATOM   3236  HA  VAL A 855      67.220  31.770  38.000  1.00  0.00           H
ATOM   3237  CB  VAL A 855      69.120  31.610  37.820  1.00  0.00           C
ATOM   3238  HB  VAL A 855      69.940  31.650  37.060  1.00  0.00           H
ATOM   3239  CG1 VAL A 855      69.690  31.970  39.210  1.00  0.00           C
ATOM   3240 HG11 VAL A 855      68.890  32.110  39.970  1.00  0.00           H
ATOM   3241 HG12 VAL A 855      70.180  32.970  39.150  1.00  0.00           H
ATOM   3242 HG13 VAL A 855      70.460  31.240  39.550  1.00  0.00           H
ATOM   3243  CG2 VAL A 855      68.660  30.130  37.710  1.00  0.00           C
ATOM   3244 HG21 VAL A 855      67.740  29.870  38.290  1.00  0.00           H
ATOM   3245 HG22 VAL A 855      69.490  29.480  38.040  1.00  0.00           H
ATOM   3246 HG23 VAL A 855      68.490  29.780  36.670  1.00  0.00           H
ATOM   3247  C   VAL A 855      68.010  33.840  37.990  1.00  0.00           C
ATOM   3248  O   VAL A 855      67.470  34.090  39.040  1.00  0.00           O
ATOM   3249  N   ARG A 856      68.560  34.890  37.330  1.00  0.00           N
ATOM   3250  HN  ARG A 856      69.140  34.740  36.530  1.00  0.00           H
ATOM   3251  CA  ARG A 856      68.630  36.300  37.640  1.00  0.00           C
ATOM   3252  HA  ARG A 856      69.150  36.460  38.580  1.00  0.00           H
ATOM   3253  CB  ARG A 856      69.690  37.040  36.720  1.00  0.00           C
ATOM   3254  HB1 ARG A 856      70.640  36.470  36.700  1.00  0.00           H
ATOM   3255  HB2 ARG A 856      69.900  38.040  37.150  1.00  0.00           H
ATOM   3256  CG  ARG A 856      69.230  37.270  35.220  1.00  0.00           C
ATOM   3257  HG1 ARG A 856      68.280  37.850  35.180  1.00  0.00           H
ATOM   3258  HG2 ARG A 856      69.080  36.310  34.690  1.00  0.00           H
ATOM   3259  CD  ARG A 856      70.220  38.210  34.560  1.00  0.00           C
ATOM   3260  HD1 ARG A 856      70.860  38.770  35.280  1.00  0.00           H
ATOM   3261  HD2 ARG A 856      69.730  38.960  33.900  1.00  0.00           H
ATOM   3262  NE  ARG A 856      71.200  37.220  33.870  1.00  0.00           N
ATOM   3263  HE  ARG A 856      71.680  36.550  34.440  1.00  0.00           H
ATOM   3264  CZ  ARG A 856      71.360  37.130  32.550  1.00  0.00           C
ATOM   3265  NH1 ARG A 856      70.590  37.710  31.690  1.00  0.00           N
ATOM   3266 HH11 ARG A 856      69.760  38.140  32.010  1.00  0.00           H
ATOM   3267 HH12 ARG A 856      70.680  37.350  30.760  1.00  0.00           H
ATOM   3268  NH2 ARG A 856      72.320  36.300  32.190  1.00  0.00           N
ATOM   3269 HH21 ARG A 856      72.710  36.210  31.290  1.00  0.00           H
ATOM   3270 HH22 ARG A 856      72.950  36.050  32.930  1.00  0.00           H
ATOM   3271  C   ARG A 856      67.200  36.800  37.660  1.00  0.00           C
ATOM   3272  O   ARG A 856      66.750  37.580  38.500  1.00  0.00           O
ATOM   3273  N   SER A 857      66.330  36.260  36.730  1.00  0.00           N
ATOM   3274  HN  SER A 857      66.590  35.550  36.090  1.00  0.00           H
ATOM   3275  CA  SER A 857      64.980  36.600  36.840  1.00  0.00           C
ATOM   3276  HA  SER A 857      64.840  37.670  36.900  1.00  0.00           H
ATOM   3277  CB  SER A 857      64.220  36.090  35.550  1.00  0.00           C
ATOM   3278  HB1 SER A 857      63.150  36.320  35.650  1.00  0.00           H
ATOM   3279  HB2 SER A 857      64.420  34.990  35.450  1.00  0.00           H
ATOM   3280  OG  SER A 857      64.810  36.810  34.470  1.00  0.00           O
ATOM   3281  HG1 SER A 857      65.570  36.280  34.270  1.00  0.00           H
ATOM   3282  C   SER A 857      64.210  36.040  38.060  1.00  0.00           C
ATOM   3283  O   SER A 857      63.350  36.720  38.640  1.00  0.00           O
ATOM   3284  N   THR A 858      64.560  34.860  38.560  1.00  0.00           N
ATOM   3285  HN  THR A 858      65.000  34.180  37.980  1.00  0.00           H
ATOM   3286  CA  THR A 858      64.040  34.320  39.850  1.00  0.00           C
ATOM   3287  HA  THR A 858      62.970  34.370  39.700  1.00  0.00           H
ATOM   3288  CB  THR A 858      64.440  32.870  40.090  1.00  0.00           C
ATOM   3289  HB  THR A 858      65.530  32.810  40.350  1.00  0.00           H
ATOM   3290  OG1 THR A 858      64.270  32.060  38.870  1.00  0.00           O
ATOM   3291  HG1 THR A 858      64.550  32.620  38.150  1.00  0.00           H
ATOM   3292  CG2 THR A 858      63.570  32.210  41.200  1.00  0.00           C
ATOM   3293 HG21 THR A 858      63.870  32.530  42.220  1.00  0.00           H
ATOM   3294 HG22 THR A 858      63.700  31.110  41.170  1.00  0.00           H
ATOM   3295 HG23 THR A 858      62.480  32.410  41.050  1.00  0.00           H
ATOM   3296  C   THR A 858      64.330  35.160  41.080  1.00  0.00           C
ATOM   3297  O   THR A 858      63.440  35.470  41.910  1.00  0.00           O
ATOM   3298  N   ILE A 859      65.620  35.620  41.130  1.00  0.00           N
ATOM   3299  HN  ILE A 859      66.260  35.320  40.430  1.00  0.00           H
ATOM   3300  CA  ILE A 859      66.080  36.520  42.210  1.00  0.00           C
ATOM   3301  HA  ILE A 859      65.810  36.140  43.180  1.00  0.00           H
ATOM   3302  CB  ILE A 859      67.590  36.710  42.130  1.00  0.00           C
ATOM   3303  HB  ILE A 859      67.840  37.060  41.100  1.00  0.00           H
ATOM   3304  CG2 ILE A 859      68.090  37.750  43.160  1.00  0.00           C
ATOM   3305 HG21 ILE A 859      67.710  37.490  44.170  1.00  0.00           H
ATOM   3306 HG22 ILE A 859      67.880  38.790  42.860  1.00  0.00           H
ATOM   3307 HG23 ILE A 859      69.160  37.560  43.420  1.00  0.00           H
ATOM   3308  CG1 ILE A 859      68.320  35.440  42.330  1.00  0.00           C
ATOM   3309 HG11 ILE A 859      67.950  34.650  41.640  1.00  0.00           H
ATOM   3310 HG12 ILE A 859      68.120  35.000  43.330  1.00  0.00           H
ATOM   3311  CD  ILE A 859      69.840  35.470  42.150  1.00  0.00           C
ATOM   3312  HD1 ILE A 859      70.210  34.420  42.290  1.00  0.00           H
ATOM   3313  HD2 ILE A 859      70.410  36.050  42.920  1.00  0.00           H
ATOM   3314  HD3 ILE A 859      70.080  35.910  41.160  1.00  0.00           H
ATOM   3315  C   ILE A 859      65.350  37.870  42.220  1.00  0.00           C
ATOM   3316  O   ILE A 859      65.090  38.430  43.240  1.00  0.00           O
ATOM   3317  N   SER A 860      64.950  38.460  41.010  1.00  0.00           N
ATOM   3318  HN  SER A 860      65.370  38.040  40.210  1.00  0.00           H
ATOM   3319  CA  SER A 860      64.020  39.580  40.950  1.00  0.00           C
ATOM   3320  HA  SER A 860      64.400  40.340  41.620  1.00  0.00           H
ATOM   3321  CB  SER A 860      64.010  40.120  39.520  1.00  0.00           C
ATOM   3322  HB1 SER A 860      63.720  39.340  38.780  1.00  0.00           H
ATOM   3323  HB2 SER A 860      64.960  40.530  39.120  1.00  0.00           H
ATOM   3324  OG  SER A 860      63.090  41.250  39.350  1.00  0.00           O
ATOM   3325  HG1 SER A 860      62.250  40.850  39.110  1.00  0.00           H
ATOM   3326  C   SER A 860      62.560  39.260  41.400  1.00  0.00           C
ATOM   3327  O   SER A 860      61.980  40.040  42.170  1.00  0.00           O
ATOM   3328  N   ASP A 861      61.980  38.120  40.900  1.00  0.00           N
ATOM   3329  HN  ASP A 861      62.280  37.470  40.210  1.00  0.00           H
ATOM   3330  CA  ASP A 861      60.610  37.650  41.370  1.00  0.00           C
ATOM   3331  HA  ASP A 861      59.820  38.370  41.220  1.00  0.00           H
ATOM   3332  CB  ASP A 861      60.190  36.360  40.640  1.00  0.00           C
ATOM   3333  HB1 ASP A 861      59.300  35.890  41.090  1.00  0.00           H
ATOM   3334  HB2 ASP A 861      61.000  35.610  40.510  1.00  0.00           H
ATOM   3335  CG  ASP A 861      59.810  36.660  39.240  1.00  0.00           C
ATOM   3336  OD1 ASP A 861      59.530  35.650  38.530  1.00  0.00           O
ATOM   3337  OD2 ASP A 861      59.670  37.820  38.840  1.00  0.00           O
ATOM   3338  C   ASP A 861      60.580  37.500  42.890  1.00  0.00           C
ATOM   3339  O   ASP A 861      59.620  37.890  43.530  1.00  0.00           O
ATOM   3340  N   PHE A 862      61.630  36.930  43.560  1.00  0.00           N
ATOM   3341  HN  PHE A 862      62.370  36.650  42.950  1.00  0.00           H
ATOM   3342  CA  PHE A 862      61.510  36.610  44.970  1.00  0.00           C
ATOM   3343  HA  PHE A 862      60.490  36.680  45.330  1.00  0.00           H
ATOM   3344  CB  PHE A 862      62.110  35.250  45.250  1.00  0.00           C
ATOM   3345  HB1 PHE A 862      62.190  35.140  46.350  1.00  0.00           H
ATOM   3346  HB2 PHE A 862      63.050  35.000  44.710  1.00  0.00           H
ATOM   3347  CG  PHE A 862      61.180  34.180  44.840  1.00  0.00           C
ATOM   3348  CD1 PHE A 862      61.050  33.620  43.540  1.00  0.00           C
ATOM   3349  HD1 PHE A 862      61.640  34.050  42.740  1.00  0.00           H
ATOM   3350  CE1 PHE A 862      60.140  32.620  43.230  1.00  0.00           C
ATOM   3351  HE1 PHE A 862      60.030  32.230  42.230  1.00  0.00           H
ATOM   3352  CZ  PHE A 862      59.410  32.000  44.230  1.00  0.00           C
ATOM   3353  HZ  PHE A 862      58.670  31.270  43.930  1.00  0.00           H
ATOM   3354  CD2 PHE A 862      60.310  33.630  45.820  1.00  0.00           C
ATOM   3355  HD2 PHE A 862      60.400  33.920  46.850  1.00  0.00           H
ATOM   3356  CE2 PHE A 862      59.440  32.550  45.540  1.00  0.00           C
ATOM   3357  HE2 PHE A 862      58.900  32.190  46.400  1.00  0.00           H
ATOM   3358  C   PHE A 862      62.190  37.630  45.900  1.00  0.00           C
ATOM   3359  O   PHE A 862      62.160  37.400  47.140  1.00  0.00           O
ATOM   3360  N   ALA A 863      62.760  38.770  45.380  1.00  0.00           N
ATOM   3361  HN  ALA A 863      62.910  38.680  44.400  1.00  0.00           H
ATOM   3362  CA  ALA A 863      63.440  39.880  46.010  1.00  0.00           C
ATOM   3363  HA  ALA A 863      64.470  39.570  46.040  1.00  0.00           H
ATOM   3364  CB  ALA A 863      63.240  41.170  45.180  1.00  0.00           C
ATOM   3365  HB1 ALA A 863      62.160  41.350  44.990  1.00  0.00           H
ATOM   3366  HB2 ALA A 863      63.870  41.050  44.270  1.00  0.00           H
ATOM   3367  HB3 ALA A 863      63.800  41.950  45.760  1.00  0.00           H
ATOM   3368  C   ALA A 863      63.010  40.120  47.420  1.00  0.00           C
ATOM   3369  O   ALA A 863      63.720  39.960  48.390  1.00  0.00           O
ATOM   3370  N   VAL A 864      61.780  40.680  47.670  1.00  0.00           N
ATOM   3371  HN  VAL A 864      61.310  40.960  46.840  1.00  0.00           H
ATOM   3372  CA  VAL A 864      61.200  41.100  48.990  1.00  0.00           C
ATOM   3373  HA  VAL A 864      61.950  41.770  49.360  1.00  0.00           H
ATOM   3374  CB  VAL A 864      59.860  41.900  48.760  1.00  0.00           C
ATOM   3375  HB  VAL A 864      59.140  41.050  48.680  1.00  0.00           H
ATOM   3376  CG1 VAL A 864      59.490  42.690  50.010  1.00  0.00           C
ATOM   3377 HG11 VAL A 864      58.550  43.260  49.820  1.00  0.00           H
ATOM   3378 HG12 VAL A 864      60.330  43.380  50.270  1.00  0.00           H
ATOM   3379 HG13 VAL A 864      59.380  41.990  50.870  1.00  0.00           H
ATOM   3380  CG2 VAL A 864      59.830  42.790  47.500  1.00  0.00           C
ATOM   3381 HG21 VAL A 864      58.820  43.250  47.380  1.00  0.00           H
ATOM   3382 HG22 VAL A 864      59.940  42.190  46.580  1.00  0.00           H
ATOM   3383 HG23 VAL A 864      60.660  43.510  47.600  1.00  0.00           H
ATOM   3384  C   VAL A 864      61.020  39.900  49.970  1.00  0.00           C
ATOM   3385  O   VAL A 864      61.440  39.970  51.110  1.00  0.00           O
ATOM   3386  N   PHE A 865      60.530  38.760  49.440  1.00  0.00           N
ATOM   3387  HN  PHE A 865      60.250  38.780  48.490  1.00  0.00           H
ATOM   3388  CA  PHE A 865      60.320  37.490  50.250  1.00  0.00           C
ATOM   3389  HA  PHE A 865      59.810  37.780  51.150  1.00  0.00           H
ATOM   3390  CB  PHE A 865      59.560  36.390  49.370  1.00  0.00           C
ATOM   3391  HB1 PHE A 865      60.210  36.040  48.540  1.00  0.00           H
ATOM   3392  HB2 PHE A 865      58.610  36.800  48.960  1.00  0.00           H
ATOM   3393  CG  PHE A 865      59.280  35.180  50.270  1.00  0.00           C
ATOM   3394  CD1 PHE A 865      58.340  35.300  51.290  1.00  0.00           C
ATOM   3395  HD1 PHE A 865      57.760  36.210  51.340  1.00  0.00           H
ATOM   3396  CE1 PHE A 865      57.970  34.290  52.160  1.00  0.00           C
ATOM   3397  HE1 PHE A 865      57.260  34.580  52.900  1.00  0.00           H
ATOM   3398  CZ  PHE A 865      58.590  33.090  52.010  1.00  0.00           C
ATOM   3399  HZ  PHE A 865      58.370  32.140  52.500  1.00  0.00           H
ATOM   3400  CD2 PHE A 865      59.950  33.960  50.170  1.00  0.00           C
ATOM   3401  HD2 PHE A 865      60.730  33.810  49.450  1.00  0.00           H
ATOM   3402  CE2 PHE A 865      59.520  32.900  50.970  1.00  0.00           C
ATOM   3403  HE2 PHE A 865      59.930  31.920  50.770  1.00  0.00           H
ATOM   3404  C   PHE A 865      61.710  37.010  50.690  1.00  0.00           C
ATOM   3405  O   PHE A 865      61.840  36.650  51.860  1.00  0.00           O
ATOM   3406  N   LEU A 866      62.740  36.880  49.890  1.00  0.00           N
ATOM   3407  HN  LEU A 866      62.640  37.120  48.920  1.00  0.00           H
ATOM   3408  CA  LEU A 866      64.070  36.480  50.140  1.00  0.00           C
ATOM   3409  HA  LEU A 866      64.060  35.550  50.670  1.00  0.00           H
ATOM   3410  CB  LEU A 866      64.840  36.220  48.850  1.00  0.00           C
ATOM   3411  HB1 LEU A 866      64.860  37.080  48.160  1.00  0.00           H
ATOM   3412  HB2 LEU A 866      64.260  35.400  48.370  1.00  0.00           H
ATOM   3413  CG  LEU A 866      66.300  35.880  48.870  1.00  0.00           C
ATOM   3414  HG  LEU A 866      66.980  36.660  49.260  1.00  0.00           H
ATOM   3415  CD1 LEU A 866      66.590  34.620  49.730  1.00  0.00           C
ATOM   3416 HD11 LEU A 866      66.250  34.760  50.770  1.00  0.00           H
ATOM   3417 HD12 LEU A 866      67.690  34.560  49.900  1.00  0.00           H
ATOM   3418 HD13 LEU A 866      66.160  33.690  49.280  1.00  0.00           H
ATOM   3419  CD2 LEU A 866      66.870  35.630  47.470  1.00  0.00           C
ATOM   3420 HD21 LEU A 866      67.950  35.340  47.440  1.00  0.00           H
ATOM   3421 HD22 LEU A 866      66.620  36.480  46.800  1.00  0.00           H
ATOM   3422 HD23 LEU A 866      66.470  34.740  46.920  1.00  0.00           H
ATOM   3423  C   LEU A 866      64.730  37.550  51.080  1.00  0.00           C
ATOM   3424  O   LEU A 866      65.430  37.170  52.010  1.00  0.00           O
ATOM   3425  N   THR A 867      64.450  38.880  50.890  1.00  0.00           N
ATOM   3426  HN  THR A 867      63.840  39.090  50.130  1.00  0.00           H
ATOM   3427  CA  THR A 867      64.890  39.840  51.880  1.00  0.00           C
ATOM   3428  HA  THR A 867      65.960  39.670  51.900  1.00  0.00           H
ATOM   3429  CB  THR A 867      64.580  41.310  51.410  1.00  0.00           C
ATOM   3430  HB  THR A 867      63.500  41.540  51.450  1.00  0.00           H
ATOM   3431  OG1 THR A 867      65.150  41.490  50.110  1.00  0.00           O
ATOM   3432  HG1 THR A 867      64.650  41.000  49.450  1.00  0.00           H
ATOM   3433  CG2 THR A 867      65.250  42.340  52.330  1.00  0.00           C
ATOM   3434 HG21 THR A 867      66.280  42.140  52.680  1.00  0.00           H
ATOM   3435 HG22 THR A 867      64.570  42.440  53.200  1.00  0.00           H
ATOM   3436 HG23 THR A 867      65.330  43.320  51.820  1.00  0.00           H
ATOM   3437  C   THR A 867      64.370  39.690  53.270  1.00  0.00           C
ATOM   3438  O   THR A 867      65.110  39.780  54.230  1.00  0.00           O
ATOM   3439  N   ILE A 868      63.080  39.370  53.440  1.00  0.00           N
ATOM   3440  HN  ILE A 868      62.440  39.420  52.680  1.00  0.00           H
ATOM   3441  CA  ILE A 868      62.430  39.030  54.710  1.00  0.00           C
ATOM   3442  HA  ILE A 868      62.520  39.790  55.480  1.00  0.00           H
ATOM   3443  CB  ILE A 868      60.910  38.830  54.410  1.00  0.00           C
ATOM   3444  HB  ILE A 868      60.880  38.120  53.550  1.00  0.00           H
ATOM   3445  CG2 ILE A 868      60.310  38.100  55.670  1.00  0.00           C
ATOM   3446 HG21 ILE A 868      59.220  37.980  55.500  1.00  0.00           H
ATOM   3447 HG22 ILE A 868      60.540  38.690  56.590  1.00  0.00           H
ATOM   3448 HG23 ILE A 868      60.660  37.070  55.910  1.00  0.00           H
ATOM   3449  CG1 ILE A 868      60.190  40.180  54.230  1.00  0.00           C
ATOM   3450 HG11 ILE A 868      60.890  40.890  53.730  1.00  0.00           H
ATOM   3451 HG12 ILE A 868      60.050  40.610  55.240  1.00  0.00           H
ATOM   3452  CD  ILE A 868      58.890  40.130  53.540  1.00  0.00           C
ATOM   3453  HD1 ILE A 868      58.200  40.800  54.090  1.00  0.00           H
ATOM   3454  HD2 ILE A 868      58.480  39.110  53.680  1.00  0.00           H
ATOM   3455  HD3 ILE A 868      58.880  40.550  52.510  1.00  0.00           H
ATOM   3456  C   ILE A 868      63.110  37.790  55.420  1.00  0.00           C
ATOM   3457  O   ILE A 868      63.460  37.800  56.560  1.00  0.00           O
ATOM   3458  N   VAL A 869      63.390  36.680  54.610  1.00  0.00           N
ATOM   3459  HN  VAL A 869      63.200  36.790  53.640  1.00  0.00           H
ATOM   3460  CA  VAL A 869      63.990  35.450  55.140  1.00  0.00           C
ATOM   3461  HA  VAL A 869      63.390  35.020  55.930  1.00  0.00           H
ATOM   3462  CB  VAL A 869      64.140  34.340  54.110  1.00  0.00           C
ATOM   3463  HB  VAL A 869      64.750  34.750  53.280  1.00  0.00           H
ATOM   3464  CG1 VAL A 869      64.930  33.100  54.560  1.00  0.00           C
ATOM   3465 HG11 VAL A 869      65.970  33.280  54.920  1.00  0.00           H
ATOM   3466 HG12 VAL A 869      64.980  32.310  53.790  1.00  0.00           H
ATOM   3467 HG13 VAL A 869      64.500  32.570  55.450  1.00  0.00           H
ATOM   3468  CG2 VAL A 869      62.770  33.750  53.620  1.00  0.00           C
ATOM   3469 HG21 VAL A 869      62.150  34.620  53.330  1.00  0.00           H
ATOM   3470 HG22 VAL A 869      62.170  33.180  54.360  1.00  0.00           H
ATOM   3471 HG23 VAL A 869      62.930  33.130  52.700  1.00  0.00           H
ATOM   3472  C   VAL A 869      65.400  35.800  55.690  1.00  0.00           C
ATOM   3473  O   VAL A 869      65.670  35.360  56.810  1.00  0.00           O
ATOM   3474  N   ILE A 870      66.230  36.590  55.000  1.00  0.00           N
ATOM   3475  HN  ILE A 870      66.030  36.720  54.030  1.00  0.00           H
ATOM   3476  CA  ILE A 870      67.610  36.830  55.400  1.00  0.00           C
ATOM   3477  HA  ILE A 870      67.910  35.840  55.720  1.00  0.00           H
ATOM   3478  CB  ILE A 870      68.520  37.370  54.320  1.00  0.00           C
ATOM   3479  HB  ILE A 870      68.200  38.380  54.000  1.00  0.00           H
ATOM   3480  CG2 ILE A 870      69.880  37.620  54.890  1.00  0.00           C
ATOM   3481 HG21 ILE A 870      70.680  37.780  54.130  1.00  0.00           H
ATOM   3482 HG22 ILE A 870      70.120  36.780  55.580  1.00  0.00           H
ATOM   3483 HG23 ILE A 870      69.870  38.530  55.520  1.00  0.00           H
ATOM   3484  CG1 ILE A 870      68.630  36.430  53.100  1.00  0.00           C
ATOM   3485 HG11 ILE A 870      69.530  36.750  52.530  1.00  0.00           H
ATOM   3486 HG12 ILE A 870      67.810  36.600  52.370  1.00  0.00           H
ATOM   3487  CD  ILE A 870      68.580  34.930  53.400  1.00  0.00           C
ATOM   3488  HD1 ILE A 870      68.870  34.320  52.520  1.00  0.00           H
ATOM   3489  HD2 ILE A 870      67.570  34.600  53.690  1.00  0.00           H
ATOM   3490  HD3 ILE A 870      69.170  34.660  54.310  1.00  0.00           H
ATOM   3491  C   ILE A 870      67.670  37.640  56.710  1.00  0.00           C
ATOM   3492  O   ILE A 870      68.430  37.300  57.580  1.00  0.00           O
ATOM   3493  N   MET A 871      66.880  38.710  56.820  1.00  0.00           N
ATOM   3494  HN  MET A 871      66.300  38.980  56.060  1.00  0.00           H
ATOM   3495  CA  MET A 871      66.870  39.680  57.940  1.00  0.00           C
ATOM   3496  HA  MET A 871      67.930  39.900  58.040  1.00  0.00           H
ATOM   3497  CB  MET A 871      66.090  41.000  57.520  1.00  0.00           C
ATOM   3498  HB1 MET A 871      66.110  41.730  58.370  1.00  0.00           H
ATOM   3499  HB2 MET A 871      65.020  40.760  57.330  1.00  0.00           H
ATOM   3500  CG  MET A 871      66.700  41.770  56.330  1.00  0.00           C
ATOM   3501  HG1 MET A 871      66.130  42.660  56.000  1.00  0.00           H
ATOM   3502  HG2 MET A 871      66.810  41.170  55.400  1.00  0.00           H
ATOM   3503  SD  MET A 871      68.370  42.320  56.740  1.00  0.00           S
ATOM   3504  CE  MET A 871      68.640  42.870  55.030  1.00  0.00           C
ATOM   3505  HE1 MET A 871      69.670  43.290  55.090  1.00  0.00           H
ATOM   3506  HE2 MET A 871      67.940  43.640  54.630  1.00  0.00           H
ATOM   3507  HE3 MET A 871      68.620  41.950  54.410  1.00  0.00           H
ATOM   3508  C   MET A 871      66.240  38.950  59.090  1.00  0.00           C
ATOM   3509  O   MET A 871      66.770  39.030  60.230  1.00  0.00           O
ATOM   3510  N   VAL A 872      65.200  38.110  58.830  1.00  0.00           N
ATOM   3511  HN  VAL A 872      64.770  37.950  57.940  1.00  0.00           H
ATOM   3512  CA  VAL A 872      64.700  37.370  59.990  1.00  0.00           C
ATOM   3513  HA  VAL A 872      64.350  38.040  60.750  1.00  0.00           H
ATOM   3514  CB  VAL A 872      63.320  36.660  59.720  1.00  0.00           C
ATOM   3515  HB  VAL A 872      63.400  36.020  58.820  1.00  0.00           H
ATOM   3516  CG1 VAL A 872      62.850  35.620  60.810  1.00  0.00           C
ATOM   3517 HG11 VAL A 872      62.660  36.180  61.750  1.00  0.00           H
ATOM   3518 HG12 VAL A 872      63.580  34.800  60.890  1.00  0.00           H
ATOM   3519 HG13 VAL A 872      61.960  35.020  60.510  1.00  0.00           H
ATOM   3520  CG2 VAL A 872      62.200  37.670  59.560  1.00  0.00           C
ATOM   3521 HG21 VAL A 872      62.470  38.360  58.740  1.00  0.00           H
ATOM   3522 HG22 VAL A 872      62.090  38.330  60.440  1.00  0.00           H
ATOM   3523 HG23 VAL A 872      61.270  37.110  59.290  1.00  0.00           H
ATOM   3524  C   VAL A 872      65.760  36.370  60.510  1.00  0.00           C
ATOM   3525  O   VAL A 872      65.960  36.190  61.720  1.00  0.00           O
ATOM   3526  N   THR A 873      66.440  35.630  59.560  1.00  0.00           N
ATOM   3527  HN  THR A 873      66.160  35.710  58.610  1.00  0.00           H
ATOM   3528  CA  THR A 873      67.450  34.570  59.820  1.00  0.00           C
ATOM   3529  HA  THR A 873      66.950  33.790  60.380  1.00  0.00           H
ATOM   3530  CB  THR A 873      67.930  33.830  58.510  1.00  0.00           C
ATOM   3531  HB  THR A 873      68.420  34.570  57.840  1.00  0.00           H
ATOM   3532  OG1 THR A 873      66.820  33.280  57.930  1.00  0.00           O
ATOM   3533  HG1 THR A 873      66.290  33.980  57.560  1.00  0.00           H
ATOM   3534  CG2 THR A 873      68.750  32.630  58.900  1.00  0.00           C
ATOM   3535 HG21 THR A 873      69.150  32.230  57.950  1.00  0.00           H
ATOM   3536 HG22 THR A 873      68.110  31.870  59.400  1.00  0.00           H
ATOM   3537 HG23 THR A 873      69.630  32.910  59.520  1.00  0.00           H
ATOM   3538  C   THR A 873      68.570  35.120  60.650  1.00  0.00           C
ATOM   3539  O   THR A 873      68.940  34.590  61.680  1.00  0.00           O
ATOM   3540  N   ILE A 874      69.050  36.370  60.180  1.00  0.00           N
ATOM   3541  HN  ILE A 874      68.780  36.650  59.270  1.00  0.00           H
ATOM   3542  CA  ILE A 874      70.020  37.170  60.910  1.00  0.00           C
ATOM   3543  HA  ILE A 874      70.900  36.550  61.090  1.00  0.00           H
ATOM   3544  CB  ILE A 874      70.570  38.290  60.020  1.00  0.00           C
ATOM   3545  HB  ILE A 874      69.690  38.840  59.630  1.00  0.00           H
ATOM   3546  CG2 ILE A 874      71.390  39.300  60.840  1.00  0.00           C
ATOM   3547 HG21 ILE A 874      70.860  39.750  61.710  1.00  0.00           H
ATOM   3548 HG22 ILE A 874      71.660  40.090  60.100  1.00  0.00           H
ATOM   3549 HG23 ILE A 874      72.270  38.700  61.140  1.00  0.00           H
ATOM   3550  CG1 ILE A 874      71.370  37.650  58.850  1.00  0.00           C
ATOM   3551 HG11 ILE A 874      70.670  36.910  58.410  1.00  0.00           H
ATOM   3552 HG12 ILE A 874      72.260  37.110  59.260  1.00  0.00           H
ATOM   3553  CD  ILE A 874      71.860  38.540  57.740  1.00  0.00           C
ATOM   3554  HD1 ILE A 874      70.960  38.980  57.250  1.00  0.00           H
ATOM   3555  HD2 ILE A 874      72.400  37.890  57.020  1.00  0.00           H
ATOM   3556  HD3 ILE A 874      72.450  39.350  58.220  1.00  0.00           H
ATOM   3557  C   ILE A 874      69.520  37.550  62.280  1.00  0.00           C
ATOM   3558  O   ILE A 874      70.320  37.470  63.250  1.00  0.00           O
ATOM   3559  N   ASP A 875      68.270  38.000  62.420  1.00  0.00           N
ATOM   3560  HN  ASP A 875      67.720  38.090  61.600  1.00  0.00           H
ATOM   3561  CA  ASP A 875      67.740  38.310  63.770  1.00  0.00           C
ATOM   3562  HA  ASP A 875      68.530  38.830  64.270  1.00  0.00           H
ATOM   3563  CB  ASP A 875      66.550  39.340  63.630  1.00  0.00           C
ATOM   3564  HB1 ASP A 875      65.730  38.740  63.170  1.00  0.00           H
ATOM   3565  HB2 ASP A 875      66.910  40.170  62.970  1.00  0.00           H
ATOM   3566  CG  ASP A 875      66.080  39.920  64.960  1.00  0.00           C
ATOM   3567  OD1 ASP A 875      64.840  40.050  65.280  1.00  0.00           O
ATOM   3568  OD2 ASP A 875      66.880  40.290  65.840  1.00  0.00           O
ATOM   3569  C   ASP A 875      67.440  37.000  64.620  1.00  0.00           C
ATOM   3570  O   ASP A 875      67.640  37.040  65.900  1.00  0.00           O
ATOM   3571  N   TYR A 876      67.060  35.860  64.020  1.00  0.00           N
ATOM   3572  HN  TYR A 876      66.830  35.890  63.050  1.00  0.00           H
ATOM   3573  CA  TYR A 876      66.870  34.650  64.750  1.00  0.00           C
ATOM   3574  HA  TYR A 876      66.260  34.820  65.640  1.00  0.00           H
ATOM   3575  CB  TYR A 876      66.050  33.610  63.840  1.00  0.00           C
ATOM   3576  HB1 TYR A 876      66.840  33.310  63.110  1.00  0.00           H
ATOM   3577  HB2 TYR A 876      65.170  34.060  63.340  1.00  0.00           H
ATOM   3578  CG  TYR A 876      65.700  32.380  64.640  1.00  0.00           C
ATOM   3579  CD1 TYR A 876      66.310  31.180  64.410  1.00  0.00           C
ATOM   3580  HD1 TYR A 876      66.990  30.980  63.590  1.00  0.00           H
ATOM   3581  CE1 TYR A 876      66.100  30.060  65.310  1.00  0.00           C
ATOM   3582  HE1 TYR A 876      66.460  29.070  65.120  1.00  0.00           H
ATOM   3583  CZ  TYR A 876      65.220  30.170  66.400  1.00  0.00           C
ATOM   3584  OH  TYR A 876      64.770  29.070  67.150  1.00  0.00           O
ATOM   3585  HH  TYR A 876      64.250  29.370  67.890  1.00  0.00           H
ATOM   3586  CD2 TYR A 876      64.790  32.440  65.700  1.00  0.00           C
ATOM   3587  HD2 TYR A 876      64.180  33.320  65.820  1.00  0.00           H
ATOM   3588  CE2 TYR A 876      64.570  31.410  66.510  1.00  0.00           C
ATOM   3589  HE2 TYR A 876      63.730  31.510  67.190  1.00  0.00           H
ATOM   3590  C   TYR A 876      68.190  34.070  65.370  1.00  0.00           C
ATOM   3591  O   TYR A 876      68.170  33.580  66.540  1.00  0.00           O
ATOM   3592  N   LEU A 877      69.340  34.180  64.670  1.00  0.00           N
ATOM   3593  HN  LEU A 877      69.320  34.660  63.790  1.00  0.00           H
ATOM   3594  CA  LEU A 877      70.600  33.540  65.060  1.00  0.00           C
ATOM   3595  HA  LEU A 877      70.380  32.700  65.710  1.00  0.00           H
ATOM   3596  CB  LEU A 877      71.460  32.880  63.790  1.00  0.00           C
ATOM   3597  HB1 LEU A 877      72.250  32.310  64.310  1.00  0.00           H
ATOM   3598  HB2 LEU A 877      71.970  33.670  63.190  1.00  0.00           H
ATOM   3599  CG  LEU A 877      70.610  31.890  62.930  1.00  0.00           C
ATOM   3600  HG  LEU A 877      69.710  32.450  62.590  1.00  0.00           H
ATOM   3601  CD1 LEU A 877      71.410  31.560  61.620  1.00  0.00           C
ATOM   3602 HD11 LEU A 877      71.820  32.480  61.160  1.00  0.00           H
ATOM   3603 HD12 LEU A 877      70.760  30.970  60.950  1.00  0.00           H
ATOM   3604 HD13 LEU A 877      72.300  30.940  61.820  1.00  0.00           H
ATOM   3605  CD2 LEU A 877      69.960  30.710  63.660  1.00  0.00           C
ATOM   3606 HD21 LEU A 877      69.340  30.240  62.870  1.00  0.00           H
ATOM   3607 HD22 LEU A 877      69.350  31.080  64.510  1.00  0.00           H
ATOM   3608 HD23 LEU A 877      70.750  30.040  64.050  1.00  0.00           H
ATOM   3609  C   LEU A 877      71.420  34.550  65.770  1.00  0.00           C
ATOM   3610  O   LEU A 877      71.910  34.290  66.810  1.00  0.00           O
ATOM   3611  N   VAL A 878      71.660  35.690  65.080  1.00  0.00           N
ATOM   3612  HN  VAL A 878      71.440  35.790  64.110  1.00  0.00           H
ATOM   3613  CA  VAL A 878      72.550  36.670  65.590  1.00  0.00           C
ATOM   3614  HA  VAL A 878      73.260  36.230  66.280  1.00  0.00           H
ATOM   3615  CB  VAL A 878      73.330  37.310  64.410  1.00  0.00           C
ATOM   3616  HB  VAL A 878      72.640  37.950  63.830  1.00  0.00           H
ATOM   3617  CG1 VAL A 878      74.520  38.210  64.950  1.00  0.00           C
ATOM   3618 HG11 VAL A 878      75.220  37.630  65.580  1.00  0.00           H
ATOM   3619 HG12 VAL A 878      74.080  39.040  65.560  1.00  0.00           H
ATOM   3620 HG13 VAL A 878      75.080  38.570  64.050  1.00  0.00           H
ATOM   3621  CG2 VAL A 878      73.900  36.290  63.460  1.00  0.00           C
ATOM   3622 HG21 VAL A 878      74.770  35.780  63.940  1.00  0.00           H
ATOM   3623 HG22 VAL A 878      74.240  36.790  62.520  1.00  0.00           H
ATOM   3624 HG23 VAL A 878      73.220  35.540  63.010  1.00  0.00           H
ATOM   3625  C   VAL A 878      71.900  37.740  66.480  1.00  0.00           C
ATOM   3626  O   VAL A 878      72.360  38.070  67.590  1.00  0.00           O
ATOM   3627  N   GLY A 879      70.700  38.190  66.020  1.00  0.00           N
ATOM   3628  HN  GLY A 879      70.510  37.740  65.150  1.00  0.00           H
ATOM   3629  CA  GLY A 879      69.800  39.100  66.760  1.00  0.00           C
ATOM   3630  HA1 GLY A 879      69.850  38.820  67.800  1.00  0.00           H
ATOM   3631  HA2 GLY A 879      68.870  38.970  66.220  1.00  0.00           H
ATOM   3632  C   GLY A 879      70.210  40.510  66.440  1.00  0.00           C
ATOM   3633  O   GLY A 879      71.370  40.900  66.520  1.00  0.00           O
ATOM   3634  N   VAL A 880      69.310  41.300  65.930  1.00  0.00           N
ATOM   3635  HN  VAL A 880      68.360  41.000  65.780  1.00  0.00           H
ATOM   3636  CA  VAL A 880      69.550  42.750  65.680  1.00  0.00           C
ATOM   3637  HA  VAL A 880      70.590  43.000  65.860  1.00  0.00           H
ATOM   3638  CB  VAL A 880      69.310  43.220  64.200  1.00  0.00           C
ATOM   3639  HB  VAL A 880      68.230  43.280  63.950  1.00  0.00           H
ATOM   3640  CG1 VAL A 880      69.870  44.690  63.990  1.00  0.00           C
ATOM   3641 HG11 VAL A 880      69.360  45.380  64.690  1.00  0.00           H
ATOM   3642 HG12 VAL A 880      69.620  44.970  62.940  1.00  0.00           H
ATOM   3643 HG13 VAL A 880      70.980  44.680  63.970  1.00  0.00           H
ATOM   3644  CG2 VAL A 880      69.950  42.260  63.250  1.00  0.00           C
ATOM   3645 HG21 VAL A 880      70.060  42.640  62.210  1.00  0.00           H
ATOM   3646 HG22 VAL A 880      69.400  41.300  63.260  1.00  0.00           H
ATOM   3647 HG23 VAL A 880      70.950  41.980  63.650  1.00  0.00           H
ATOM   3648  C   VAL A 880      68.610  43.570  66.590  1.00  0.00           C
ATOM   3649  O   VAL A 880      67.400  43.390  66.350  1.00  0.00           O
ATOM   3650  N   PRO A 881      69.010  44.350  67.610  1.00  0.00           N
ATOM   3651  CD  PRO A 881      70.430  44.680  67.910  1.00  0.00           C
ATOM   3652  HD1 PRO A 881      70.930  45.150  67.040  1.00  0.00           H
ATOM   3653  HD2 PRO A 881      71.070  43.780  68.040  1.00  0.00           H
ATOM   3654  CA  PRO A 881      68.120  45.210  68.500  1.00  0.00           C
ATOM   3655  HA  PRO A 881      67.740  44.500  69.220  1.00  0.00           H
ATOM   3656  CB  PRO A 881      69.030  46.300  69.040  1.00  0.00           C
ATOM   3657  HB1 PRO A 881      68.700  46.680  70.040  1.00  0.00           H
ATOM   3658  HB2 PRO A 881      69.080  47.110  68.280  1.00  0.00           H
ATOM   3659  CG  PRO A 881      70.410  45.580  69.160  1.00  0.00           C
ATOM   3660  HG1 PRO A 881      71.240  46.330  69.160  1.00  0.00           H
ATOM   3661  HG2 PRO A 881      70.540  44.900  70.020  1.00  0.00           H
ATOM   3662  C   PRO A 881      66.930  45.840  67.790  1.00  0.00           C
ATOM   3663  O   PRO A 881      67.140  46.560  66.860  1.00  0.00           O
ATOM   3664  N   SER A 882      65.650  45.700  68.290  1.00  0.00           N
ATOM   3665  HN  SER A 882      65.550  45.010  69.010  1.00  0.00           H
ATOM   3666  CA  SER A 882      64.430  45.970  67.570  1.00  0.00           C
ATOM   3667  HA  SER A 882      64.300  47.040  67.630  1.00  0.00           H
ATOM   3668  CB  SER A 882      64.230  45.320  66.180  1.00  0.00           C
ATOM   3669  HB1 SER A 882      64.890  45.800  65.420  1.00  0.00           H
ATOM   3670  HB2 SER A 882      63.170  45.330  65.870  1.00  0.00           H
ATOM   3671  OG  SER A 882      64.750  43.930  66.260  1.00  0.00           O
ATOM   3672  HG1 SER A 882      65.700  44.000  66.380  1.00  0.00           H
ATOM   3673  C   SER A 882      63.250  45.330  68.400  1.00  0.00           C
ATOM   3674  O   SER A 882      63.270  44.200  68.840  1.00  0.00           O
ATOM   3675  N   PRO A 883      62.140  45.970  68.630  1.00  0.00           N
ATOM   3676  CD  PRO A 883      62.090  47.450  68.880  1.00  0.00           C
ATOM   3677  HD1 PRO A 883      62.030  47.920  67.870  1.00  0.00           H
ATOM   3678  HD2 PRO A 883      63.000  47.820  69.410  1.00  0.00           H
ATOM   3679  CA  PRO A 883      60.850  45.340  68.860  1.00  0.00           C
ATOM   3680  HA  PRO A 883      60.970  44.810  69.800  1.00  0.00           H
ATOM   3681  CB  PRO A 883      59.890  46.520  69.050  1.00  0.00           C
ATOM   3682  HB1 PRO A 883      59.020  46.170  69.660  1.00  0.00           H
ATOM   3683  HB2 PRO A 883      59.530  46.820  68.040  1.00  0.00           H
ATOM   3684  CG  PRO A 883      60.740  47.690  69.600  1.00  0.00           C
ATOM   3685  HG1 PRO A 883      60.250  48.670  69.420  1.00  0.00           H
ATOM   3686  HG2 PRO A 883      60.770  47.450  70.690  1.00  0.00           H
ATOM   3687  C   PRO A 883      60.390  44.340  67.770  1.00  0.00           C
ATOM   3688  O   PRO A 883      60.680  44.520  66.590  1.00  0.00           O
ATOM   3689  N   LYS A 884      59.730  43.240  68.230  1.00  0.00           N
ATOM   3690  HN  LYS A 884      59.610  43.080  69.200  1.00  0.00           H
ATOM   3691  CA  LYS A 884      59.350  42.160  67.370  1.00  0.00           C
ATOM   3692  HA  LYS A 884      59.790  42.390  66.410  1.00  0.00           H
ATOM   3693  CB  LYS A 884      59.870  40.750  67.920  1.00  0.00           C
ATOM   3694  HB1 LYS A 884      59.880  39.980  67.110  1.00  0.00           H
ATOM   3695  HB2 LYS A 884      59.160  40.380  68.690  1.00  0.00           H
ATOM   3696  CG  LYS A 884      61.250  40.800  68.520  1.00  0.00           C
ATOM   3697  HG1 LYS A 884      61.380  39.910  69.170  1.00  0.00           H
ATOM   3698  HG2 LYS A 884      61.450  41.650  69.210  1.00  0.00           H
ATOM   3699  CD  LYS A 884      62.450  40.900  67.530  1.00  0.00           C
ATOM   3700  HD1 LYS A 884      62.340  41.670  66.730  1.00  0.00           H
ATOM   3701  HD2 LYS A 884      62.530  39.900  67.060  1.00  0.00           H
ATOM   3702  CE  LYS A 884      63.780  40.990  68.310  1.00  0.00           C
ATOM   3703  HE1 LYS A 884      64.070  40.100  68.920  1.00  0.00           H
ATOM   3704  HE2 LYS A 884      63.640  41.760  69.090  1.00  0.00           H
ATOM   3705  NZ  LYS A 884      64.940  41.450  67.540  1.00  0.00           N
ATOM   3706  HZ1 LYS A 884      64.630  42.300  67.040  1.00  0.00           H
ATOM   3707  HZ2 LYS A 884      65.200  40.770  66.800  1.00  0.00           H
ATOM   3708  HZ3 LYS A 884      65.810  41.590  68.100  1.00  0.00           H
ATOM   3709  C   LYS A 884      57.810  42.200  67.220  1.00  0.00           C
ATOM   3710  O   LYS A 884      57.160  42.830  68.010  1.00  0.00           O
ATOM   3711  N   LEU A 885      57.220  41.670  66.170  1.00  0.00           N
ATOM   3712  HN  LEU A 885      57.760  41.350  65.400  1.00  0.00           H
ATOM   3713  CA  LEU A 885      55.770  41.530  66.100  1.00  0.00           C
ATOM   3714  HA  LEU A 885      55.340  42.520  66.100  1.00  0.00           H
ATOM   3715  CB  LEU A 885      55.380  40.920  64.720  1.00  0.00           C
ATOM   3716  HB1 LEU A 885      55.940  39.960  64.740  1.00  0.00           H
ATOM   3717  HB2 LEU A 885      55.720  41.510  63.840  1.00  0.00           H
ATOM   3718  CG  LEU A 885      53.870  40.480  64.430  1.00  0.00           C
ATOM   3719  HG  LEU A 885      53.590  39.940  65.360  1.00  0.00           H
ATOM   3720  CD1 LEU A 885      52.860  41.640  64.560  1.00  0.00           C
ATOM   3721 HD11 LEU A 885      52.810  42.140  63.570  1.00  0.00           H
ATOM   3722 HD12 LEU A 885      53.180  42.400  65.310  1.00  0.00           H
ATOM   3723 HD13 LEU A 885      51.890  41.190  64.880  1.00  0.00           H
ATOM   3724  CD2 LEU A 885      53.610  39.680  63.240  1.00  0.00           C
ATOM   3725 HD21 LEU A 885      54.180  38.730  63.310  1.00  0.00           H
ATOM   3726 HD22 LEU A 885      54.080  40.170  62.360  1.00  0.00           H
ATOM   3727 HD23 LEU A 885      52.520  39.590  63.090  1.00  0.00           H
ATOM   3728  C   LEU A 885      55.160  40.740  67.320  1.00  0.00           C
ATOM   3729  O   LEU A 885      55.710  39.830  67.890  1.00  0.00           O
ATOM   3730  N   HSD A 886      54.000  41.250  67.810  1.00  0.00           N
ATOM   3731  HN  HSD A 886      53.650  42.040  67.320  1.00  0.00           H
ATOM   3732  CA  HSD A 886      53.310  40.570  68.890  1.00  0.00           C
ATOM   3733  HA  HSD A 886      53.980  39.910  69.420  1.00  0.00           H
ATOM   3734  CB  HSD A 886      53.070  41.410  70.160  1.00  0.00           C
ATOM   3735  HB1 HSD A 886      52.690  42.410  69.850  1.00  0.00           H
ATOM   3736  HB2 HSD A 886      54.050  41.520  70.650  1.00  0.00           H
ATOM   3737  ND1 HSD A 886      50.740  41.130  70.860  1.00  0.00           N
ATOM   3738  HD1 HSD A 886      50.260  41.770  70.260  1.00  0.00           H
ATOM   3739  CG  HSD A 886      52.040  40.840  71.040  1.00  0.00           C
ATOM   3740  CE1 HSD A 886      50.060  40.620  71.910  1.00  0.00           C
ATOM   3741  HE1 HSD A 886      48.990  40.790  72.040  1.00  0.00           H
ATOM   3742  NE2 HSD A 886      50.880  40.020  72.740  1.00  0.00           N
ATOM   3743  CD2 HSD A 886      52.130  40.220  72.230  1.00  0.00           C
ATOM   3744  HD2 HSD A 886      52.990  39.790  72.730  1.00  0.00           H
ATOM   3745  C   HSD A 886      52.200  39.650  68.350  1.00  0.00           C
ATOM   3746  O   HSD A 886      51.180  40.200  67.800  1.00  0.00           O
ATOM   3747  N   VAL A 887      52.320  38.320  68.480  1.00  0.00           N
ATOM   3748  HN  VAL A 887      52.830  37.930  69.250  1.00  0.00           H
ATOM   3749  CA  VAL A 887      51.550  37.370  67.760  1.00  0.00           C
ATOM   3750  HA  VAL A 887      50.980  37.980  67.070  1.00  0.00           H
ATOM   3751  CB  VAL A 887      52.360  36.210  67.070  1.00  0.00           C
ATOM   3752  HB  VAL A 887      53.090  35.750  67.780  1.00  0.00           H
ATOM   3753  CG1 VAL A 887      51.410  35.240  66.380  1.00  0.00           C
ATOM   3754 HG11 VAL A 887      50.690  35.830  65.760  1.00  0.00           H
ATOM   3755 HG12 VAL A 887      50.960  34.590  67.170  1.00  0.00           H
ATOM   3756 HG13 VAL A 887      51.820  34.630  65.560  1.00  0.00           H
ATOM   3757  CG2 VAL A 887      53.350  37.030  66.130  1.00  0.00           C
ATOM   3758 HG21 VAL A 887      53.990  36.380  65.500  1.00  0.00           H
ATOM   3759 HG22 VAL A 887      54.030  37.740  66.650  1.00  0.00           H
ATOM   3760 HG23 VAL A 887      52.820  37.620  65.360  1.00  0.00           H
ATOM   3761  C   VAL A 887      50.610  36.650  68.830  1.00  0.00           C
ATOM   3762  O   VAL A 887      51.060  36.110  69.840  1.00  0.00           O
ATOM   3763  N   PRO A 888      49.310  36.580  68.780  1.00  0.00           N
ATOM   3764  CD  PRO A 888      48.450  37.160  67.760  1.00  0.00           C
ATOM   3765  HD1 PRO A 888      48.820  36.930  66.740  1.00  0.00           H
ATOM   3766  HD2 PRO A 888      48.400  38.260  67.910  1.00  0.00           H
ATOM   3767  CA  PRO A 888      48.570  35.790  69.740  1.00  0.00           C
ATOM   3768  HA  PRO A 888      48.810  36.150  70.730  1.00  0.00           H
ATOM   3769  CB  PRO A 888      47.120  36.090  69.450  1.00  0.00           C
ATOM   3770  HB1 PRO A 888      47.040  37.050  70.000  1.00  0.00           H
ATOM   3771  HB2 PRO A 888      46.370  35.350  69.800  1.00  0.00           H
ATOM   3772  CG  PRO A 888      47.110  36.500  67.990  1.00  0.00           C
ATOM   3773  HG1 PRO A 888      47.130  35.590  67.360  1.00  0.00           H
ATOM   3774  HG2 PRO A 888      46.270  37.220  67.810  1.00  0.00           H
ATOM   3775  C   PRO A 888      48.850  34.320  69.510  1.00  0.00           C
ATOM   3776  O   PRO A 888      49.250  33.880  68.450  1.00  0.00           O
ATOM   3777  N   GLU A 889      48.610  33.550  70.590  1.00  0.00           N
ATOM   3778  HN  GLU A 889      48.260  33.850  71.480  1.00  0.00           H
ATOM   3779  CA  GLU A 889      48.690  32.080  70.560  1.00  0.00           C
ATOM   3780  HA  GLU A 889      48.960  31.760  69.560  1.00  0.00           H
ATOM   3781  CB  GLU A 889      49.830  31.640  71.490  1.00  0.00           C
ATOM   3782  HB1 GLU A 889      49.750  30.540  71.620  1.00  0.00           H
ATOM   3783  HB2 GLU A 889      49.710  31.950  72.560  1.00  0.00           H
ATOM   3784  CG  GLU A 889      51.310  32.030  71.070  1.00  0.00           C
ATOM   3785  HG1 GLU A 889      51.520  33.100  71.250  1.00  0.00           H
ATOM   3786  HG2 GLU A 889      51.280  31.830  69.970  1.00  0.00           H
ATOM   3787  CD  GLU A 889      52.230  31.050  71.720  1.00  0.00           C
ATOM   3788  OE1 GLU A 889      52.030  30.660  72.890  1.00  0.00           O
ATOM   3789  OE2 GLU A 889      53.260  30.740  71.060  1.00  0.00           O
ATOM   3790  C   GLU A 889      47.360  31.440  70.960  1.00  0.00           C
ATOM   3791  O   GLU A 889      46.550  31.980  71.680  1.00  0.00           O
ATOM   3792  N   LYS A 890      47.090  30.200  70.490  1.00  0.00           N
ATOM   3793  HN  LYS A 890      47.710  29.670  69.920  1.00  0.00           H
ATOM   3794  CA  LYS A 890      45.920  29.390  70.790  1.00  0.00           C
ATOM   3795  HA  LYS A 890      46.230  28.420  70.430  1.00  0.00           H
ATOM   3796  CB  LYS A 890      45.620  29.120  72.300  1.00  0.00           C
ATOM   3797  HB1 LYS A 890      44.640  28.640  72.500  1.00  0.00           H
ATOM   3798  HB2 LYS A 890      45.650  30.120  72.770  1.00  0.00           H
ATOM   3799  CG  LYS A 890      46.560  28.160  72.940  1.00  0.00           C
ATOM   3800  HG1 LYS A 890      46.600  27.260  72.290  1.00  0.00           H
ATOM   3801  HG2 LYS A 890      46.290  27.930  73.990  1.00  0.00           H
ATOM   3802  CD  LYS A 890      48.050  28.640  73.060  1.00  0.00           C
ATOM   3803  HD1 LYS A 890      47.920  29.700  73.360  1.00  0.00           H
ATOM   3804  HD2 LYS A 890      48.500  28.700  72.050  1.00  0.00           H
ATOM   3805  CE  LYS A 890      48.930  27.950  74.110  1.00  0.00           C
ATOM   3806  HE1 LYS A 890      50.000  28.220  74.000  1.00  0.00           H
ATOM   3807  HE2 LYS A 890      48.870  26.850  74.100  1.00  0.00           H
ATOM   3808  NZ  LYS A 890      48.600  28.430  75.490  1.00  0.00           N
ATOM   3809  HZ1 LYS A 890      48.910  29.430  75.570  1.00  0.00           H
ATOM   3810  HZ2 LYS A 890      49.200  27.960  76.200  1.00  0.00           H
ATOM   3811  HZ3 LYS A 890      47.630  28.160  75.750  1.00  0.00           H
ATOM   3812  C   LYS A 890      44.690  29.780  70.080  1.00  0.00           C
ATOM   3813  O   LYS A 890      43.560  29.670  70.570  1.00  0.00           O
ATOM   3814  N   PHE A 891      44.880  30.320  68.860  1.00  0.00           N
ATOM   3815  HN  PHE A 891      45.790  30.620  68.580  1.00  0.00           H
ATOM   3816  CA  PHE A 891      43.890  30.780  67.950  1.00  0.00           C
ATOM   3817  HA  PHE A 891      44.370  31.310  67.140  1.00  0.00           H
ATOM   3818  CB  PHE A 891      43.260  29.640  67.130  1.00  0.00           C
ATOM   3819  HB1 PHE A 891      42.740  28.950  67.820  1.00  0.00           H
ATOM   3820  HB2 PHE A 891      44.050  29.030  66.630  1.00  0.00           H
ATOM   3821  CG  PHE A 891      42.200  29.930  66.060  1.00  0.00           C
ATOM   3822  CD1 PHE A 891      40.840  29.590  66.230  1.00  0.00           C
ATOM   3823  HD1 PHE A 891      40.710  28.970  67.110  1.00  0.00           H
ATOM   3824  CE1 PHE A 891      39.880  30.100  65.280  1.00  0.00           C
ATOM   3825  HE1 PHE A 891      38.810  29.910  65.330  1.00  0.00           H
ATOM   3826  CZ  PHE A 891      40.290  30.920  64.240  1.00  0.00           C
ATOM   3827  HZ  PHE A 891      39.590  31.360  63.530  1.00  0.00           H
ATOM   3828  CD2 PHE A 891      42.590  30.780  65.020  1.00  0.00           C
ATOM   3829  HD2 PHE A 891      43.630  31.070  64.910  1.00  0.00           H
ATOM   3830  CE2 PHE A 891      41.650  31.240  64.160  1.00  0.00           C
ATOM   3831  HE2 PHE A 891      41.910  31.990  63.420  1.00  0.00           H
ATOM   3832  C   PHE A 891      42.960  31.710  68.660  1.00  0.00           C
ATOM   3833  O   PHE A 891      41.720  31.510  68.790  1.00  0.00           O
ATOM   3834  N   GLU A 892      43.540  32.860  69.100  1.00  0.00           N
ATOM   3835  HN  GLU A 892      44.480  33.140  68.910  1.00  0.00           H
ATOM   3836  CA  GLU A 892      42.750  33.930  69.830  1.00  0.00           C
ATOM   3837  HA  GLU A 892      41.700  33.780  69.670  1.00  0.00           H
ATOM   3838  CB  GLU A 892      43.010  33.880  71.400  1.00  0.00           C
ATOM   3839  HB1 GLU A 892      42.180  34.380  71.950  1.00  0.00           H
ATOM   3840  HB2 GLU A 892      43.970  34.370  71.660  1.00  0.00           H
ATOM   3841  CG  GLU A 892      42.980  32.410  71.990  1.00  0.00           C
ATOM   3842  HG1 GLU A 892      43.920  31.870  71.730  1.00  0.00           H
ATOM   3843  HG2 GLU A 892      42.110  31.900  71.530  1.00  0.00           H
ATOM   3844  CD  GLU A 892      42.850  32.360  73.440  1.00  0.00           C
ATOM   3845  OE1 GLU A 892      43.780  32.950  74.140  1.00  0.00           O
ATOM   3846  OE2 GLU A 892      41.890  31.760  74.010  1.00  0.00           O
ATOM   3847  C   GLU A 892      43.130  35.270  69.230  1.00  0.00           C
ATOM   3848  O   GLU A 892      44.130  35.440  68.560  1.00  0.00           O
ATOM   3849  N   PRO A 893      42.370  36.300  69.390  1.00  0.00           N
ATOM   3850  CD  PRO A 893      40.890  36.240  69.640  1.00  0.00           C
ATOM   3851  HD1 PRO A 893      40.800  36.170  70.750  1.00  0.00           H
ATOM   3852  HD2 PRO A 893      40.380  35.420  69.110  1.00  0.00           H
ATOM   3853  CA  PRO A 893      42.780  37.670  68.990  1.00  0.00           C
ATOM   3854  HA  PRO A 893      43.130  37.470  67.990  1.00  0.00           H
ATOM   3855  CB  PRO A 893      41.600  38.450  69.310  1.00  0.00           C
ATOM   3856  HB1 PRO A 893      41.600  39.490  68.900  1.00  0.00           H
ATOM   3857  HB2 PRO A 893      41.640  38.680  70.400  1.00  0.00           H
ATOM   3858  CG  PRO A 893      40.410  37.530  69.030  1.00  0.00           C
ATOM   3859  HG1 PRO A 893      39.520  37.970  69.530  1.00  0.00           H
ATOM   3860  HG2 PRO A 893      40.250  37.390  67.930  1.00  0.00           H
ATOM   3861  C   PRO A 893      43.980  38.290  69.490  1.00  0.00           C
ATOM   3862  O   PRO A 893      44.450  37.900  70.570  1.00  0.00           O
ATOM   3863  N   THR A 894      44.600  39.250  68.770  1.00  0.00           N
ATOM   3864  HN  THR A 894      44.140  39.480  67.910  1.00  0.00           H
ATOM   3865  CA  THR A 894      45.800  39.990  69.140  1.00  0.00           C
ATOM   3866  HA  THR A 894      46.510  39.210  69.360  1.00  0.00           H
ATOM   3867  CB  THR A 894      46.260  40.920  67.970  1.00  0.00           C
ATOM   3868  HB  THR A 894      45.520  41.720  67.750  1.00  0.00           H
ATOM   3869  OG1 THR A 894      46.440  40.170  66.750  1.00  0.00           O
ATOM   3870  HG1 THR A 894      45.590  40.230  66.310  1.00  0.00           H
ATOM   3871  CG2 THR A 894      47.600  41.600  68.340  1.00  0.00           C
ATOM   3872 HG21 THR A 894      48.260  40.870  68.840  1.00  0.00           H
ATOM   3873 HG22 THR A 894      47.410  42.470  69.000  1.00  0.00           H
ATOM   3874 HG23 THR A 894      48.140  42.000  67.450  1.00  0.00           H
ATOM   3875  C   THR A 894      45.640  40.760  70.380  1.00  0.00           C
ATOM   3876  O   THR A 894      46.570  40.820  71.240  1.00  0.00           O
ATOM   3877  N   HSD A 895      44.450  41.380  70.640  1.00  0.00           N
ATOM   3878  HN  HSD A 895      43.760  41.440  69.920  1.00  0.00           H
ATOM   3879  CA  HSD A 895      43.990  41.990  71.830  1.00  0.00           C
ATOM   3880  HA  HSD A 895      44.800  42.620  72.160  1.00  0.00           H
ATOM   3881  CB  HSD A 895      42.760  42.870  71.510  1.00  0.00           C
ATOM   3882  HB1 HSD A 895      41.760  42.390  71.540  1.00  0.00           H
ATOM   3883  HB2 HSD A 895      42.960  43.230  70.480  1.00  0.00           H
ATOM   3884  ND1 HSD A 895      43.690  45.050  72.720  1.00  0.00           N
ATOM   3885  HD1 HSD A 895      44.660  44.960  72.520  1.00  0.00           H
ATOM   3886  CG  HSD A 895      42.720  44.090  72.410  1.00  0.00           C
ATOM   3887  CE1 HSD A 895      43.050  46.020  73.510  1.00  0.00           C
ATOM   3888  HE1 HSD A 895      43.380  47.040  73.680  1.00  0.00           H
ATOM   3889  NE2 HSD A 895      41.760  45.740  73.630  1.00  0.00           N
ATOM   3890  CD2 HSD A 895      41.560  44.560  72.950  1.00  0.00           C
ATOM   3891  HD2 HSD A 895      40.550  44.170  73.010  1.00  0.00           H
ATOM   3892  C   HSD A 895      43.760  41.050  73.000  1.00  0.00           C
ATOM   3893  O   HSD A 895      42.900  40.160  72.840  1.00  0.00           O
ATOM   3894  N   PRO A 896      44.380  41.000  74.210  1.00  0.00           N
ATOM   3895  CD  PRO A 896      45.190  42.130  74.610  1.00  0.00           C
ATOM   3896  HD1 PRO A 896      44.740  43.110  74.320  1.00  0.00           H
ATOM   3897  HD2 PRO A 896      46.130  42.070  74.040  1.00  0.00           H
ATOM   3898  CA  PRO A 896      44.390  39.950  75.200  1.00  0.00           C
ATOM   3899  HA  PRO A 896      44.620  39.090  74.580  1.00  0.00           H
ATOM   3900  CB  PRO A 896      45.580  40.300  76.110  1.00  0.00           C
ATOM   3901  HB1 PRO A 896      46.440  39.940  75.510  1.00  0.00           H
ATOM   3902  HB2 PRO A 896      45.560  39.900  77.150  1.00  0.00           H
ATOM   3903  CG  PRO A 896      45.620  41.790  76.100  1.00  0.00           C
ATOM   3904  HG1 PRO A 896      44.810  42.170  76.770  1.00  0.00           H
ATOM   3905  HG2 PRO A 896      46.590  42.260  76.360  1.00  0.00           H
ATOM   3906  C   PRO A 896      43.010  39.780  75.790  1.00  0.00           C
ATOM   3907  O   PRO A 896      42.740  38.620  76.100  1.00  0.00           O
ATOM   3908  N   GLU A 897      42.160  40.830  75.950  1.00  0.00           N
ATOM   3909  HN  GLU A 897      42.320  41.810  75.830  1.00  0.00           H
ATOM   3910  CA  GLU A 897      40.860  40.490  76.500  1.00  0.00           C
ATOM   3911  HA  GLU A 897      40.910  39.520  76.980  1.00  0.00           H
ATOM   3912  CB  GLU A 897      40.560  41.430  77.660  1.00  0.00           C
ATOM   3913  HB1 GLU A 897      39.540  41.180  78.010  1.00  0.00           H
ATOM   3914  HB2 GLU A 897      40.780  42.450  77.310  1.00  0.00           H
ATOM   3915  CG  GLU A 897      41.510  41.160  78.830  1.00  0.00           C
ATOM   3916  HG1 GLU A 897      42.510  41.280  78.360  1.00  0.00           H
ATOM   3917  HG2 GLU A 897      41.230  40.210  79.320  1.00  0.00           H
ATOM   3918  CD  GLU A 897      41.330  42.220  79.850  1.00  0.00           C
ATOM   3919  OE1 GLU A 897      41.920  43.320  79.750  1.00  0.00           O
ATOM   3920  OE2 GLU A 897      40.680  41.870  80.890  1.00  0.00           O
ATOM   3921  C   GLU A 897      39.680  40.540  75.520  1.00  0.00           C
ATOM   3922  O   GLU A 897      38.700  41.240  75.700  1.00  0.00           O
ATOM   3923  N   ARG A 898      39.750  39.950  74.320  1.00  0.00           N
ATOM   3924  HN  ARG A 898      40.590  39.520  74.020  1.00  0.00           H
ATOM   3925  CA  ARG A 898      38.600  39.970  73.430  1.00  0.00           C
ATOM   3926  HA  ARG A 898      37.720  40.090  74.030  1.00  0.00           H
ATOM   3927  CB  ARG A 898      38.570  41.060  72.300  1.00  0.00           C
ATOM   3928  HB1 ARG A 898      38.750  42.050  72.770  1.00  0.00           H
ATOM   3929  HB2 ARG A 898      37.490  41.050  72.050  1.00  0.00           H
ATOM   3930  CG  ARG A 898      39.320  40.830  71.050  1.00  0.00           C
ATOM   3931  HG1 ARG A 898      38.840  40.020  70.470  1.00  0.00           H
ATOM   3932  HG2 ARG A 898      40.390  40.610  71.280  1.00  0.00           H
ATOM   3933  CD  ARG A 898      39.230  42.020  70.130  1.00  0.00           C
ATOM   3934  HD1 ARG A 898      39.770  42.900  70.550  1.00  0.00           H
ATOM   3935  HD2 ARG A 898      38.150  42.280  70.000  1.00  0.00           H
ATOM   3936  NE  ARG A 898      39.840  41.670  68.790  1.00  0.00           N
ATOM   3937  HE  ARG A 898      40.830  41.660  68.590  1.00  0.00           H
ATOM   3938  CZ  ARG A 898      39.240  40.940  67.890  1.00  0.00           C
ATOM   3939  NH1 ARG A 898      38.000  40.610  67.890  1.00  0.00           N
ATOM   3940 HH11 ARG A 898      37.780  39.890  67.240  1.00  0.00           H
ATOM   3941 HH12 ARG A 898      37.390  40.950  68.620  1.00  0.00           H
ATOM   3942  NH2 ARG A 898      40.010  40.410  66.950  1.00  0.00           N
ATOM   3943 HH21 ARG A 898      39.580  39.850  66.220  1.00  0.00           H
ATOM   3944 HH22 ARG A 898      40.940  40.720  66.810  1.00  0.00           H
ATOM   3945  C   ARG A 898      38.440  38.650  72.740  1.00  0.00           C
ATOM   3946  O   ARG A 898      39.480  38.040  72.370  1.00  0.00           O
ATOM   3947  N   GLY A 899      37.260  38.220  72.400  1.00  0.00           N
ATOM   3948  HN  GLY A 899      36.490  38.820  72.610  1.00  0.00           H
ATOM   3949  CA  GLY A 899      36.860  37.010  71.630  1.00  0.00           C
ATOM   3950  HA1 GLY A 899      35.980  36.640  72.130  1.00  0.00           H
ATOM   3951  HA2 GLY A 899      37.730  36.380  71.600  1.00  0.00           H
ATOM   3952  C   GLY A 899      36.700  37.480  70.230  1.00  0.00           C
ATOM   3953  O   GLY A 899      36.750  38.720  69.870  1.00  0.00           O
ATOM   3954  N   TRP A 900      36.520  36.540  69.430  1.00  0.00           N
ATOM   3955  HN  TRP A 900      36.450  35.570  69.670  1.00  0.00           H
ATOM   3956  CA  TRP A 900      36.360  36.740  67.940  1.00  0.00           C
ATOM   3957  HA  TRP A 900      37.220  37.220  67.510  1.00  0.00           H
ATOM   3958  CB  TRP A 900      36.290  35.370  67.080  1.00  0.00           C
ATOM   3959  HB1 TRP A 900      36.000  35.680  66.050  1.00  0.00           H
ATOM   3960  HB2 TRP A 900      35.600  34.710  67.640  1.00  0.00           H
ATOM   3961  CG  TRP A 900      37.610  34.620  67.140  1.00  0.00           C
ATOM   3962  CD1 TRP A 900      37.990  33.530  67.820  1.00  0.00           C
ATOM   3963  HD1 TRP A 900      37.370  33.030  68.550  1.00  0.00           H
ATOM   3964  NE1 TRP A 900      39.300  33.240  67.620  1.00  0.00           N
ATOM   3965  HE1 TRP A 900      39.730  32.380  67.770  1.00  0.00           H
ATOM   3966  CE2 TRP A 900      39.850  34.130  66.730  1.00  0.00           C
ATOM   3967  CD2 TRP A 900      38.820  35.050  66.430  1.00  0.00           C
ATOM   3968  CE3 TRP A 900      39.060  36.070  65.470  1.00  0.00           C
ATOM   3969  HE3 TRP A 900      38.200  36.660  65.190  1.00  0.00           H
ATOM   3970  CZ3 TRP A 900      40.330  36.240  64.940  1.00  0.00           C
ATOM   3971  HZ3 TRP A 900      40.650  37.050  64.320  1.00  0.00           H
ATOM   3972  CZ2 TRP A 900      41.100  34.210  66.170  1.00  0.00           C
ATOM   3973  HZ2 TRP A 900      41.820  33.440  66.430  1.00  0.00           H
ATOM   3974  CH2 TRP A 900      41.370  35.320  65.340  1.00  0.00           C
ATOM   3975  HH2 TRP A 900      42.320  35.450  64.850  1.00  0.00           H
ATOM   3976  C   TRP A 900      35.230  37.600  67.380  1.00  0.00           C
ATOM   3977  O   TRP A 900      35.400  38.300  66.460  1.00  0.00           O
ATOM   3978  N   ILE A 901      34.070  37.370  67.940  1.00  0.00           N
ATOM   3979  HN  ILE A 901      33.980  36.810  68.760  1.00  0.00           H
ATOM   3980  CA  ILE A 901      32.850  37.850  67.360  1.00  0.00           C
ATOM   3981  HA  ILE A 901      32.970  38.240  66.360  1.00  0.00           H
ATOM   3982  CB  ILE A 901      31.760  36.750  67.500  1.00  0.00           C
ATOM   3983  HB  ILE A 901      31.450  36.620  68.560  1.00  0.00           H
ATOM   3984  CG2 ILE A 901      30.410  37.130  67.020  1.00  0.00           C
ATOM   3985 HG21 ILE A 901      30.420  37.590  65.990  1.00  0.00           H
ATOM   3986 HG22 ILE A 901      30.070  37.970  67.680  1.00  0.00           H
ATOM   3987 HG23 ILE A 901      29.650  36.330  67.170  1.00  0.00           H
ATOM   3988  CG1 ILE A 901      32.230  35.350  66.970  1.00  0.00           C
ATOM   3989 HG11 ILE A 901      31.380  34.650  67.130  1.00  0.00           H
ATOM   3990 HG12 ILE A 901      33.050  34.950  67.610  1.00  0.00           H
ATOM   3991  CD  ILE A 901      32.670  35.350  65.540  1.00  0.00           C
ATOM   3992  HD1 ILE A 901      33.440  36.130  65.350  1.00  0.00           H
ATOM   3993  HD2 ILE A 901      31.870  35.710  64.840  1.00  0.00           H
ATOM   3994  HD3 ILE A 901      33.180  34.410  65.210  1.00  0.00           H
ATOM   3995  C   ILE A 901      32.440  39.080  68.160  1.00  0.00           C
ATOM   3996  O   ILE A 901      32.630  39.190  69.420  1.00  0.00           O
ATOM   3997  N   ILE A 902      31.970  40.130  67.430  1.00  0.00           N
ATOM   3998  HN  ILE A 902      31.810  40.000  66.450  1.00  0.00           H
ATOM   3999  CA  ILE A 902      31.890  41.440  67.880  1.00  0.00           C
ATOM   4000  HA  ILE A 902      32.150  41.430  68.930  1.00  0.00           H
ATOM   4001  CB  ILE A 902      32.880  42.350  67.110  1.00  0.00           C
ATOM   4002  HB  ILE A 902      33.940  42.020  67.210  1.00  0.00           H
ATOM   4003  CG2 ILE A 902      32.770  42.130  65.570  1.00  0.00           C
ATOM   4004 HG21 ILE A 902      33.420  42.870  65.060  1.00  0.00           H
ATOM   4005 HG22 ILE A 902      31.710  42.310  65.250  1.00  0.00           H
ATOM   4006 HG23 ILE A 902      33.080  41.140  65.190  1.00  0.00           H
ATOM   4007  CG1 ILE A 902      32.900  43.820  67.410  1.00  0.00           C
ATOM   4008 HG11 ILE A 902      31.900  44.230  67.170  1.00  0.00           H
ATOM   4009 HG12 ILE A 902      33.650  44.250  66.720  1.00  0.00           H
ATOM   4010  CD  ILE A 902      33.340  44.140  68.850  1.00  0.00           C
ATOM   4011  HD1 ILE A 902      34.230  43.510  69.080  1.00  0.00           H
ATOM   4012  HD2 ILE A 902      32.460  43.940  69.500  1.00  0.00           H
ATOM   4013  HD3 ILE A 902      33.470  45.240  68.980  1.00  0.00           H
ATOM   4014  C   ILE A 902      30.480  41.990  67.750  1.00  0.00           C
ATOM   4015  O   ILE A 902      29.810  41.760  66.740  1.00  0.00           O
ATOM   4016  N   SER A 903      29.840  42.600  68.780  1.00  0.00           N
ATOM   4017  HN  SER A 903      30.300  42.690  69.670  1.00  0.00           H
ATOM   4018  CA  SER A 903      28.520  43.260  68.740  1.00  0.00           C
ATOM   4019  HA  SER A 903      27.920  42.450  68.350  1.00  0.00           H
ATOM   4020  CB  SER A 903      28.000  43.710  70.120  1.00  0.00           C
ATOM   4021  HB1 SER A 903      28.460  44.650  70.450  1.00  0.00           H
ATOM   4022  HB2 SER A 903      28.200  42.880  70.830  1.00  0.00           H
ATOM   4023  OG  SER A 903      26.610  44.030  70.100  1.00  0.00           O
ATOM   4024  HG1 SER A 903      26.080  43.230  70.090  1.00  0.00           H
ATOM   4025  C   SER A 903      28.620  44.550  67.880  1.00  0.00           C
ATOM   4026  O   SER A 903      29.330  45.520  68.290  1.00  0.00           O
ATOM   4027  N   PRO A 904      27.810  44.610  66.800  1.00  0.00           N
ATOM   4028  CD  PRO A 904      27.020  43.580  66.280  1.00  0.00           C
ATOM   4029  HD1 PRO A 904      26.150  43.410  66.960  1.00  0.00           H
ATOM   4030  HD2 PRO A 904      27.680  42.690  66.150  1.00  0.00           H
ATOM   4031  CA  PRO A 904      27.400  45.920  66.190  1.00  0.00           C
ATOM   4032  HA  PRO A 904      28.310  46.270  65.740  1.00  0.00           H
ATOM   4033  CB  PRO A 904      26.290  45.620  65.220  1.00  0.00           C
ATOM   4034  HB1 PRO A 904      26.260  46.190  64.270  1.00  0.00           H
ATOM   4035  HB2 PRO A 904      25.280  45.820  65.610  1.00  0.00           H
ATOM   4036  CG  PRO A 904      26.460  44.070  64.950  1.00  0.00           C
ATOM   4037  HG1 PRO A 904      25.540  43.520  64.650  1.00  0.00           H
ATOM   4038  HG2 PRO A 904      27.260  43.930  64.210  1.00  0.00           H
ATOM   4039  C   PRO A 904      26.950  47.000  67.220  1.00  0.00           C
ATOM   4040  O   PRO A 904      26.370  46.560  68.220  1.00  0.00           O
ATOM   4041  N   LEU A 905      27.130  48.320  66.860  1.00  0.00           N
ATOM   4042  HN  LEU A 905      27.550  48.560  66.000  1.00  0.00           H
ATOM   4043  CA  LEU A 905      26.720  49.470  67.640  1.00  0.00           C
ATOM   4044  HA  LEU A 905      26.840  50.330  66.990  1.00  0.00           H
ATOM   4045  CB  LEU A 905      25.180  49.590  68.020  1.00  0.00           C
ATOM   4046  HB1 LEU A 905      25.050  50.480  68.670  1.00  0.00           H
ATOM   4047  HB2 LEU A 905      24.930  48.640  68.540  1.00  0.00           H
ATOM   4048  CG  LEU A 905      24.230  49.430  66.840  1.00  0.00           C
ATOM   4049  HG  LEU A 905      24.540  48.550  66.230  1.00  0.00           H
ATOM   4050  CD1 LEU A 905      22.790  49.110  67.320  1.00  0.00           C
ATOM   4051 HD11 LEU A 905      22.810  48.150  67.870  1.00  0.00           H
ATOM   4052 HD12 LEU A 905      22.140  48.840  66.460  1.00  0.00           H
ATOM   4053 HD13 LEU A 905      22.320  49.890  67.950  1.00  0.00           H
ATOM   4054  CD2 LEU A 905      24.060  50.690  65.890  1.00  0.00           C
ATOM   4055 HD21 LEU A 905      23.710  50.530  64.840  1.00  0.00           H
ATOM   4056 HD22 LEU A 905      25.110  51.070  65.860  1.00  0.00           H
ATOM   4057 HD23 LEU A 905      23.490  51.460  66.430  1.00  0.00           H
ATOM   4058  C   LEU A 905      27.590  49.610  68.920  1.00  0.00           C
ATOM   4059  O   LEU A 905      28.340  50.570  69.090  1.00  0.00           O
ATOM   4060  N   GLY A 906      27.640  48.560  69.720  1.00  0.00           N
ATOM   4061  HN  GLY A 906      27.090  47.770  69.450  1.00  0.00           H
ATOM   4062  CA  GLY A 906      28.450  48.450  70.920  1.00  0.00           C
ATOM   4063  HA1 GLY A 906      29.440  48.810  70.710  1.00  0.00           H
ATOM   4064  HA2 GLY A 906      28.390  47.450  71.310  1.00  0.00           H
ATOM   4065  C   GLY A 906      27.870  49.450  71.980  1.00  0.00           C
ATOM   4066  O   GLY A 906      26.730  49.870  71.930  1.00  0.00           O
ATOM   4067  N   ASP A 907      28.770  49.780  72.870  1.00  0.00           N
ATOM   4068  HN  ASP A 907      29.690  49.370  72.830  1.00  0.00           H
ATOM   4069  CA  ASP A 907      28.490  50.660  73.950  1.00  0.00           C
ATOM   4070  HA  ASP A 907      27.440  50.510  74.170  1.00  0.00           H
ATOM   4071  CB  ASP A 907      29.200  50.160  75.210  1.00  0.00           C
ATOM   4072  HB1 ASP A 907      29.060  50.910  76.020  1.00  0.00           H
ATOM   4073  HB2 ASP A 907      30.290  50.150  75.000  1.00  0.00           H
ATOM   4074  CG  ASP A 907      28.770  48.770  75.700  1.00  0.00           C
ATOM   4075  OD1 ASP A 907      27.670  48.220  75.230  1.00  0.00           O
ATOM   4076  OD2 ASP A 907      29.510  48.160  76.480  1.00  0.00           O
ATOM   4077  C   ASP A 907      28.730  52.150  73.620  1.00  0.00           C
ATOM   4078  O   ASP A 907      28.880  53.000  74.480  1.00  0.00           O
ATOM   4079  N   ASN A 908      28.890  52.490  72.280  1.00  0.00           N
ATOM   4080  HN  ASN A 908      28.850  51.720  71.660  1.00  0.00           H
ATOM   4081  CA  ASN A 908      29.020  53.870  71.760  1.00  0.00           C
ATOM   4082  HA  ASN A 908      29.850  54.370  72.220  1.00  0.00           H
ATOM   4083  CB  ASN A 908      29.150  53.850  70.210  1.00  0.00           C
ATOM   4084  HB1 ASN A 908      29.020  54.880  69.800  1.00  0.00           H
ATOM   4085  HB2 ASN A 908      28.300  53.240  69.820  1.00  0.00           H
ATOM   4086  CG  ASN A 908      30.550  53.290  69.830  1.00  0.00           C
ATOM   4087  OD1 ASN A 908      31.490  53.780  70.460  1.00  0.00           O
ATOM   4088  ND2 ASN A 908      30.690  52.380  68.920  1.00  0.00           N
ATOM   4089 HD21 ASN A 908      31.590  51.940  68.870  1.00  0.00           H
ATOM   4090 HD22 ASN A 908      29.850  51.930  68.590  1.00  0.00           H
ATOM   4091  C   ASN A 908      27.800  54.750  72.080  1.00  0.00           C
ATOM   4092  O   ASN A 908      26.650  54.250  71.920  1.00  0.00           O
ATOM   4093  N   PRO A 909      27.920  56.040  72.420  1.00  0.00           N
ATOM   4094  CD  PRO A 909      29.120  56.670  72.830  1.00  0.00           C
ATOM   4095  HD1 PRO A 909      29.900  56.790  72.060  1.00  0.00           H
ATOM   4096  HD2 PRO A 909      29.500  56.150  73.740  1.00  0.00           H
ATOM   4097  CA  PRO A 909      26.820  57.040  72.500  1.00  0.00           C
ATOM   4098  HA  PRO A 909      26.370  56.970  73.470  1.00  0.00           H
ATOM   4099  CB  PRO A 909      27.460  58.370  72.370  1.00  0.00           C
ATOM   4100  HB1 PRO A 909      26.870  59.200  72.790  1.00  0.00           H
ATOM   4101  HB2 PRO A 909      27.730  58.620  71.330  1.00  0.00           H
ATOM   4102  CG  PRO A 909      28.580  58.070  73.310  1.00  0.00           C
ATOM   4103  HG1 PRO A 909      29.400  58.830  73.340  1.00  0.00           H
ATOM   4104  HG2 PRO A 909      28.180  57.830  74.320  1.00  0.00           H
ATOM   4105  C   PRO A 909      25.790  57.020  71.440  1.00  0.00           C
ATOM   4106  O   PRO A 909      26.140  57.090  70.210  1.00  0.00           O
ATOM   4107  N   TRP A 910      24.480  57.040  71.820  1.00  0.00           N
ATOM   4108  HN  TRP A 910      24.180  57.100  72.770  1.00  0.00           H
ATOM   4109  CA  TRP A 910      23.410  56.670  70.860  1.00  0.00           C
ATOM   4110  HA  TRP A 910      23.600  55.660  70.530  1.00  0.00           H
ATOM   4111  CB  TRP A 910      22.010  56.490  71.670  1.00  0.00           C
ATOM   4112  HB1 TRP A 910      21.670  57.530  71.820  1.00  0.00           H
ATOM   4113  HB2 TRP A 910      22.250  56.020  72.640  1.00  0.00           H
ATOM   4114  CG  TRP A 910      20.930  55.720  70.970  1.00  0.00           C
ATOM   4115  CD1 TRP A 910      20.490  54.430  71.260  1.00  0.00           C
ATOM   4116  HD1 TRP A 910      21.060  53.740  71.850  1.00  0.00           H
ATOM   4117  NE1 TRP A 910      19.350  54.200  70.640  1.00  0.00           N
ATOM   4118  HE1 TRP A 910      18.810  53.430  70.900  1.00  0.00           H
ATOM   4119  CE2 TRP A 910      18.920  55.290  69.930  1.00  0.00           C
ATOM   4120  CD2 TRP A 910      19.920  56.280  70.100  1.00  0.00           C
ATOM   4121  CE3 TRP A 910      19.780  57.480  69.450  1.00  0.00           C
ATOM   4122  HE3 TRP A 910      20.540  58.220  69.660  1.00  0.00           H
ATOM   4123  CZ3 TRP A 910      18.680  57.770  68.640  1.00  0.00           C
ATOM   4124  HZ3 TRP A 910      18.590  58.690  68.090  1.00  0.00           H
ATOM   4125  CZ2 TRP A 910      17.850  55.470  69.110  1.00  0.00           C
ATOM   4126  HZ2 TRP A 910      17.170  54.630  69.010  1.00  0.00           H
ATOM   4127  CH2 TRP A 910      17.750  56.720  68.430  1.00  0.00           C
ATOM   4128  HH2 TRP A 910      16.910  56.890  67.770  1.00  0.00           H
ATOM   4129  C   TRP A 910      23.290  57.500  69.570  1.00  0.00           C
ATOM   4130  O   TRP A 910      22.880  57.010  68.500  1.00  0.00           O
ATOM   4131  N   TRP A 911      23.540  58.760  69.550  1.00  0.00           N
ATOM   4132  HN  TRP A 911      23.740  59.210  70.420  1.00  0.00           H
ATOM   4133  CA  TRP A 911      23.470  59.600  68.320  1.00  0.00           C
ATOM   4134  HA  TRP A 911      22.740  59.130  67.690  1.00  0.00           H
ATOM   4135  CB  TRP A 911      23.270  61.100  68.490  1.00  0.00           C
ATOM   4136  HB1 TRP A 911      23.680  61.760  67.690  1.00  0.00           H
ATOM   4137  HB2 TRP A 911      23.700  61.460  69.450  1.00  0.00           H
ATOM   4138  CG  TRP A 911      21.850  61.460  68.590  1.00  0.00           C
ATOM   4139  CD1 TRP A 911      21.260  62.290  67.690  1.00  0.00           C
ATOM   4140  HD1 TRP A 911      21.850  62.730  66.900  1.00  0.00           H
ATOM   4141  NE1 TRP A 911      19.940  62.510  67.950  1.00  0.00           N
ATOM   4142  HE1 TRP A 911      19.300  62.970  67.390  1.00  0.00           H
ATOM   4143  CE2 TRP A 911      19.590  61.820  69.040  1.00  0.00           C
ATOM   4144  CD2 TRP A 911      20.750  61.180  69.500  1.00  0.00           C
ATOM   4145  CE3 TRP A 911      20.770  60.570  70.720  1.00  0.00           C
ATOM   4146  HE3 TRP A 911      21.700  60.130  71.060  1.00  0.00           H
ATOM   4147  CZ3 TRP A 911      19.600  60.520  71.470  1.00  0.00           C
ATOM   4148  HZ3 TRP A 911      19.580  60.060  72.460  1.00  0.00           H
ATOM   4149  CZ2 TRP A 911      18.440  61.800  69.840  1.00  0.00           C
ATOM   4150  HZ2 TRP A 911      17.550  62.330  69.560  1.00  0.00           H
ATOM   4151  CH2 TRP A 911      18.440  61.200  71.070  1.00  0.00           C
ATOM   4152  HH2 TRP A 911      17.510  60.980  71.580  1.00  0.00           H
ATOM   4153  C   TRP A 911      24.680  59.440  67.400  1.00  0.00           C
ATOM   4154  O   TRP A 911      24.650  59.860  66.250  1.00  0.00           O
ATOM   4155  N   THR A 912      25.810  58.760  67.880  1.00  0.00           N
ATOM   4156  HN  THR A 912      25.800  58.350  68.790  1.00  0.00           H
ATOM   4157  CA  THR A 912      26.930  58.590  66.990  1.00  0.00           C
ATOM   4158  HA  THR A 912      27.010  59.550  66.520  1.00  0.00           H
ATOM   4159  CB  THR A 912      28.260  58.490  67.660  1.00  0.00           C
ATOM   4160  HB  THR A 912      29.020  58.350  66.860  1.00  0.00           H
ATOM   4161  OG1 THR A 912      28.350  57.400  68.620  1.00  0.00           O
ATOM   4162  HG1 THR A 912      27.610  57.500  69.220  1.00  0.00           H
ATOM   4163  CG2 THR A 912      28.720  59.870  68.330  1.00  0.00           C
ATOM   4164 HG21 THR A 912      28.070  60.100  69.200  1.00  0.00           H
ATOM   4165 HG22 THR A 912      28.860  60.640  67.540  1.00  0.00           H
ATOM   4166 HG23 THR A 912      29.720  59.670  68.770  1.00  0.00           H
ATOM   4167  C   THR A 912      26.720  57.350  66.090  1.00  0.00           C
ATOM   4168  O   THR A 912      27.250  57.150  65.060  1.00  0.00           O
ATOM   4169  N   LEU A 913      25.670  56.540  66.500  1.00  0.00           N
ATOM   4170  HN  LEU A 913      25.210  56.690  67.380  1.00  0.00           H
ATOM   4171  CA  LEU A 913      25.220  55.410  65.690  1.00  0.00           C
ATOM   4172  HA  LEU A 913      25.990  54.660  65.580  1.00  0.00           H
ATOM   4173  CB  LEU A 913      24.140  54.570  66.560  1.00  0.00           C
ATOM   4174  HB1 LEU A 913      24.020  53.590  66.070  1.00  0.00           H
ATOM   4175  HB2 LEU A 913      23.250  55.240  66.570  1.00  0.00           H
ATOM   4176  CG  LEU A 913      24.550  54.330  68.000  1.00  0.00           C
ATOM   4177  HG  LEU A 913      24.980  55.220  68.510  1.00  0.00           H
ATOM   4178  CD1 LEU A 913      23.390  53.810  68.890  1.00  0.00           C
ATOM   4179 HD11 LEU A 913      23.600  53.560  69.960  1.00  0.00           H
ATOM   4180 HD12 LEU A 913      22.980  52.890  68.430  1.00  0.00           H
ATOM   4181 HD13 LEU A 913      22.540  54.520  68.810  1.00  0.00           H
ATOM   4182  CD2 LEU A 913      25.710  53.310  67.990  1.00  0.00           C
ATOM   4183 HD21 LEU A 913      26.730  53.630  67.670  1.00  0.00           H
ATOM   4184 HD22 LEU A 913      25.430  52.410  67.390  1.00  0.00           H
ATOM   4185 HD23 LEU A 913      25.820  52.900  69.020  1.00  0.00           H
ATOM   4186  C   LEU A 913      24.560  55.760  64.360  1.00  0.00           C
ATOM   4187  O   LEU A 913      24.750  55.140  63.340  1.00  0.00           O
ATOM   4188  N   LEU A 914      23.800  56.850  64.420  1.00  0.00           N
ATOM   4189  HN  LEU A 914      23.810  57.490  65.170  1.00  0.00           H
ATOM   4190  CA  LEU A 914      23.090  57.440  63.280  1.00  0.00           C
ATOM   4191  HA  LEU A 914      22.360  56.720  62.940  1.00  0.00           H
ATOM   4192  CB  LEU A 914      22.230  58.710  63.590  1.00  0.00           C
ATOM   4193  HB1 LEU A 914      21.760  59.070  62.640  1.00  0.00           H
ATOM   4194  HB2 LEU A 914      22.940  59.360  64.140  1.00  0.00           H
ATOM   4195  CG  LEU A 914      21.150  58.430  64.670  1.00  0.00           C
ATOM   4196  HG  LEU A 914      21.540  57.680  65.390  1.00  0.00           H
ATOM   4197  CD1 LEU A 914      20.750  59.750  65.410  1.00  0.00           C
ATOM   4198 HD11 LEU A 914      20.050  60.420  64.840  1.00  0.00           H
ATOM   4199 HD12 LEU A 914      21.630  60.370  65.680  1.00  0.00           H
ATOM   4200 HD13 LEU A 914      20.260  59.510  66.370  1.00  0.00           H
ATOM   4201  CD2 LEU A 914      19.880  57.930  63.990  1.00  0.00           C
ATOM   4202 HD21 LEU A 914      20.190  57.030  63.420  1.00  0.00           H
ATOM   4203 HD22 LEU A 914      19.440  58.560  63.190  1.00  0.00           H
ATOM   4204 HD23 LEU A 914      19.100  57.560  64.700  1.00  0.00           H
ATOM   4205  C   LEU A 914      23.970  57.650  62.010  1.00  0.00           C
ATOM   4206  O   LEU A 914      23.490  57.360  60.900  1.00  0.00           O
ATOM   4207  N   ILE A 915      25.210  58.190  62.190  1.00  0.00           N
ATOM   4208  HN  ILE A 915      25.520  58.410  63.110  1.00  0.00           H
ATOM   4209  CA  ILE A 915      26.140  58.560  61.150  1.00  0.00           C
ATOM   4210  HA  ILE A 915      25.540  58.680  60.250  1.00  0.00           H
ATOM   4211  CB  ILE A 915      26.890  59.770  61.470  1.00  0.00           C
ATOM   4212  HB  ILE A 915      27.640  60.020  60.680  1.00  0.00           H
ATOM   4213  CG2 ILE A 915      25.910  60.940  61.480  1.00  0.00           C
ATOM   4214 HG21 ILE A 915      24.890  60.850  61.940  1.00  0.00           H
ATOM   4215 HG22 ILE A 915      25.740  61.380  60.490  1.00  0.00           H
ATOM   4216 HG23 ILE A 915      26.300  61.840  62.000  1.00  0.00           H
ATOM   4217  CG1 ILE A 915      27.770  59.770  62.740  1.00  0.00           C
ATOM   4218 HG11 ILE A 915      27.960  58.720  63.040  1.00  0.00           H
ATOM   4219 HG12 ILE A 915      27.130  60.210  63.540  1.00  0.00           H
ATOM   4220  CD  ILE A 915      29.100  60.490  62.660  1.00  0.00           C
ATOM   4221  HD1 ILE A 915      29.550  60.890  63.590  1.00  0.00           H
ATOM   4222  HD2 ILE A 915      29.020  61.340  61.940  1.00  0.00           H
ATOM   4223  HD3 ILE A 915      29.780  59.750  62.210  1.00  0.00           H
ATOM   4224  C   ILE A 915      27.180  57.510  60.680  1.00  0.00           C
ATOM   4225  O   ILE A 915      28.120  57.810  59.990  1.00  0.00           O
ATOM   4226  N   ALA A 916      26.910  56.210  61.010  1.00  0.00           N
ATOM   4227  HN  ALA A 916      26.390  55.880  61.790  1.00  0.00           H
ATOM   4228  CA  ALA A 916      27.660  55.070  60.480  1.00  0.00           C
ATOM   4229  HA  ALA A 916      28.700  55.350  60.410  1.00  0.00           H
ATOM   4230  CB  ALA A 916      27.570  53.830  61.360  1.00  0.00           C
ATOM   4231  HB1 ALA A 916      26.510  53.490  61.300  1.00  0.00           H
ATOM   4232  HB2 ALA A 916      27.900  54.190  62.360  1.00  0.00           H
ATOM   4233  HB3 ALA A 916      28.300  53.070  61.000  1.00  0.00           H
ATOM   4234  C   ALA A 916      27.340  54.760  59.040  1.00  0.00           C
ATOM   4235  O   ALA A 916      28.160  54.080  58.460  1.00  0.00           O
ATOM   4236  N   ALA A 917      26.220  55.190  58.460  1.00  0.00           N
ATOM   4237  HN  ALA A 917      25.560  55.760  58.950  1.00  0.00           H
ATOM   4238  CA  ALA A 917      26.020  55.070  57.030  1.00  0.00           C
ATOM   4239  HA  ALA A 917      26.280  54.070  56.720  1.00  0.00           H
ATOM   4240  CB  ALA A 917      24.530  55.480  56.770  1.00  0.00           C
ATOM   4241  HB1 ALA A 917      24.300  56.510  57.090  1.00  0.00           H
ATOM   4242  HB2 ALA A 917      23.890  54.840  57.420  1.00  0.00           H
ATOM   4243  HB3 ALA A 917      24.290  55.450  55.690  1.00  0.00           H
ATOM   4244  C   ALA A 917      26.960  55.890  56.220  1.00  0.00           C
ATOM   4245  O   ALA A 917      27.360  55.560  55.110  1.00  0.00           O
ATOM   4246  N   ILE A 918      27.380  57.050  56.760  1.00  0.00           N
ATOM   4247  HN  ILE A 918      27.060  57.420  57.620  1.00  0.00           H
ATOM   4248  CA  ILE A 918      28.160  57.960  55.990  1.00  0.00           C
ATOM   4249  HA  ILE A 918      27.720  57.980  55.010  1.00  0.00           H
ATOM   4250  CB  ILE A 918      28.080  59.400  56.520  1.00  0.00           C
ATOM   4251  HB  ILE A 918      28.340  59.550  57.600  1.00  0.00           H
ATOM   4252  CG2 ILE A 918      29.090  60.340  55.790  1.00  0.00           C
ATOM   4253 HG21 ILE A 918      28.850  61.420  55.770  1.00  0.00           H
ATOM   4254 HG22 ILE A 918      29.220  60.100  54.710  1.00  0.00           H
ATOM   4255 HG23 ILE A 918      30.130  60.200  56.180  1.00  0.00           H
ATOM   4256  CG1 ILE A 918      26.650  59.940  56.480  1.00  0.00           C
ATOM   4257 HG11 ILE A 918      25.930  59.210  56.880  1.00  0.00           H
ATOM   4258 HG12 ILE A 918      26.370  60.110  55.410  1.00  0.00           H
ATOM   4259  CD  ILE A 918      26.260  61.140  57.340  1.00  0.00           C
ATOM   4260  HD1 ILE A 918      25.150  61.220  57.280  1.00  0.00           H
ATOM   4261  HD2 ILE A 918      26.690  62.130  57.050  1.00  0.00           H
ATOM   4262  HD3 ILE A 918      26.570  60.990  58.400  1.00  0.00           H
ATOM   4263  C   ILE A 918      29.570  57.500  55.660  1.00  0.00           C
ATOM   4264  O   ILE A 918      29.830  57.710  54.500  1.00  0.00           O
ATOM   4265  N   PRO A 919      30.410  56.840  56.480  1.00  0.00           N
ATOM   4266  CD  PRO A 919      30.420  56.970  57.900  1.00  0.00           C
ATOM   4267  HD1 PRO A 919      29.540  56.440  58.340  1.00  0.00           H
ATOM   4268  HD2 PRO A 919      30.300  58.030  58.180  1.00  0.00           H
ATOM   4269  CA  PRO A 919      31.710  56.550  55.920  1.00  0.00           C
ATOM   4270  HA  PRO A 919      32.070  57.420  55.390  1.00  0.00           H
ATOM   4271  CB  PRO A 919      32.570  56.350  57.170  1.00  0.00           C
ATOM   4272  HB1 PRO A 919      33.280  57.210  57.190  1.00  0.00           H
ATOM   4273  HB2 PRO A 919      33.120  55.400  56.990  1.00  0.00           H
ATOM   4274  CG  PRO A 919      31.650  56.310  58.350  1.00  0.00           C
ATOM   4275  HG1 PRO A 919      31.410  55.220  58.410  1.00  0.00           H
ATOM   4276  HG2 PRO A 919      32.070  56.730  59.280  1.00  0.00           H
ATOM   4277  C   PRO A 919      31.670  55.380  54.900  1.00  0.00           C
ATOM   4278  O   PRO A 919      32.530  55.270  54.000  1.00  0.00           O
ATOM   4279  N   ALA A 920      30.740  54.500  55.060  1.00  0.00           N
ATOM   4280  HN  ALA A 920      30.330  54.600  55.950  1.00  0.00           H
ATOM   4281  CA  ALA A 920      30.420  53.290  54.300  1.00  0.00           C
ATOM   4282  HA  ALA A 920      31.200  52.540  54.310  1.00  0.00           H
ATOM   4283  CB  ALA A 920      29.130  52.720  54.930  1.00  0.00           C
ATOM   4284  HB1 ALA A 920      29.160  52.440  56.010  1.00  0.00           H
ATOM   4285  HB2 ALA A 920      28.730  51.880  54.330  1.00  0.00           H
ATOM   4286  HB3 ALA A 920      28.380  53.540  54.870  1.00  0.00           H
ATOM   4287  C   ALA A 920      30.240  53.640  52.840  1.00  0.00           C
ATOM   4288  O   ALA A 920      30.790  53.000  51.950  1.00  0.00           O
ATOM   4289  N   LEU A 921      29.550  54.730  52.500  1.00  0.00           N
ATOM   4290  HN  LEU A 921      29.060  55.290  53.170  1.00  0.00           H
ATOM   4291  CA  LEU A 921      29.540  55.220  51.130  1.00  0.00           C
ATOM   4292  HA  LEU A 921      29.110  54.410  50.560  1.00  0.00           H
ATOM   4293  CB  LEU A 921      28.470  56.410  51.090  1.00  0.00           C
ATOM   4294  HB1 LEU A 921      28.630  57.020  52.010  1.00  0.00           H
ATOM   4295  HB2 LEU A 921      27.460  55.940  51.150  1.00  0.00           H
ATOM   4296  CG  LEU A 921      28.450  57.330  49.820  1.00  0.00           C
ATOM   4297  HG  LEU A 921      29.490  57.560  49.480  1.00  0.00           H
ATOM   4298  CD1 LEU A 921      27.770  56.500  48.770  1.00  0.00           C
ATOM   4299 HD11 LEU A 921      28.330  55.560  48.630  1.00  0.00           H
ATOM   4300 HD12 LEU A 921      27.600  56.980  47.770  1.00  0.00           H
ATOM   4301 HD13 LEU A 921      26.740  56.250  49.110  1.00  0.00           H
ATOM   4302  CD2 LEU A 921      27.790  58.700  49.940  1.00  0.00           C
ATOM   4303 HD21 LEU A 921      27.580  59.190  48.960  1.00  0.00           H
ATOM   4304 HD22 LEU A 921      28.340  59.360  50.650  1.00  0.00           H
ATOM   4305 HD23 LEU A 921      26.750  58.610  50.320  1.00  0.00           H
ATOM   4306  C   LEU A 921      30.920  55.570  50.520  1.00  0.00           C
ATOM   4307  O   LEU A 921      31.300  55.210  49.360  1.00  0.00           O
ATOM   4308  N   LEU A 922      31.780  56.250  51.280  1.00  0.00           N
ATOM   4309  HN  LEU A 922      31.500  56.510  52.200  1.00  0.00           H
ATOM   4310  CA  LEU A 922      33.200  56.460  51.030  1.00  0.00           C
ATOM   4311  HA  LEU A 922      33.190  57.040  50.130  1.00  0.00           H
ATOM   4312  CB  LEU A 922      33.810  57.310  52.110  1.00  0.00           C
ATOM   4313  HB1 LEU A 922      34.760  57.700  51.670  1.00  0.00           H
ATOM   4314  HB2 LEU A 922      34.020  56.810  53.070  1.00  0.00           H
ATOM   4315  CG  LEU A 922      32.960  58.570  52.550  1.00  0.00           C
ATOM   4316  HG  LEU A 922      32.030  58.160  53.030  1.00  0.00           H
ATOM   4317  CD1 LEU A 922      33.730  59.340  53.680  1.00  0.00           C
ATOM   4318 HD11 LEU A 922      34.100  58.620  54.440  1.00  0.00           H
ATOM   4319 HD12 LEU A 922      32.990  60.010  54.200  1.00  0.00           H
ATOM   4320 HD13 LEU A 922      34.550  59.900  53.190  1.00  0.00           H
ATOM   4321  CD2 LEU A 922      32.660  59.460  51.330  1.00  0.00           C
ATOM   4322 HD21 LEU A 922      33.560  59.840  50.810  1.00  0.00           H
ATOM   4323 HD22 LEU A 922      32.050  60.340  51.620  1.00  0.00           H
ATOM   4324 HD23 LEU A 922      32.070  58.990  50.500  1.00  0.00           H
ATOM   4325  C   LEU A 922      34.090  55.280  50.860  1.00  0.00           C
ATOM   4326  O   LEU A 922      34.860  55.150  49.930  1.00  0.00           O
ATOM   4327  N   CYS A 923      34.010  54.280  51.820  1.00  0.00           N
ATOM   4328  HN  CYS A 923      33.230  54.360  52.410  1.00  0.00           H
ATOM   4329  CA  CYS A 923      34.690  53.010  51.740  1.00  0.00           C
ATOM   4330  HA  CYS A 923      35.730  53.190  51.550  1.00  0.00           H
ATOM   4331  CB  CYS A 923      34.510  52.180  53.110  1.00  0.00           C
ATOM   4332  HB1 CYS A 923      33.500  51.720  53.120  1.00  0.00           H
ATOM   4333  HB2 CYS A 923      34.630  52.890  53.940  1.00  0.00           H
ATOM   4334  SG  CYS A 923      35.650  50.840  53.300  1.00  0.00           S
ATOM   4335  HG1 CYS A 923      35.350  50.240  52.160  1.00  0.00           H
ATOM   4336  C   CYS A 923      34.140  52.120  50.610  1.00  0.00           C
ATOM   4337  O   CYS A 923      34.750  51.200  50.190  1.00  0.00           O
ATOM   4338  N   THR A 924      32.890  52.220  50.160  1.00  0.00           N
ATOM   4339  HN  THR A 924      32.250  52.900  50.520  1.00  0.00           H
ATOM   4340  CA  THR A 924      32.370  51.430  49.090  1.00  0.00           C
ATOM   4341  HA  THR A 924      32.670  50.380  49.130  1.00  0.00           H
ATOM   4342  CB  THR A 924      30.840  51.550  48.750  1.00  0.00           C
ATOM   4343  HB  THR A 924      30.680  52.630  48.530  1.00  0.00           H
ATOM   4344  OG1 THR A 924      30.060  51.130  49.860  1.00  0.00           O
ATOM   4345  HG1 THR A 924      30.350  51.710  50.580  1.00  0.00           H
ATOM   4346  CG2 THR A 924      30.310  50.850  47.470  1.00  0.00           C
ATOM   4347 HG21 THR A 924      30.280  49.750  47.510  1.00  0.00           H
ATOM   4348 HG22 THR A 924      30.880  51.060  46.540  1.00  0.00           H
ATOM   4349 HG23 THR A 924      29.300  51.310  47.320  1.00  0.00           H
ATOM   4350  C   THR A 924      33.010  51.870  47.800  1.00  0.00           C
ATOM   4351  O   THR A 924      33.330  51.040  46.940  1.00  0.00           O
ATOM   4352  N   ILE A 925      33.200  53.170  47.560  1.00  0.00           N
ATOM   4353  HN  ILE A 925      32.870  53.880  48.170  1.00  0.00           H
ATOM   4354  CA  ILE A 925      33.970  53.640  46.390  1.00  0.00           C
ATOM   4355  HA  ILE A 925      33.560  53.060  45.570  1.00  0.00           H
ATOM   4356  CB  ILE A 925      33.630  55.150  46.090  1.00  0.00           C
ATOM   4357  HB  ILE A 925      33.830  55.660  47.060  1.00  0.00           H
ATOM   4358  CG2 ILE A 925      34.580  55.690  44.950  1.00  0.00           C
ATOM   4359 HG21 ILE A 925      34.560  55.130  43.990  1.00  0.00           H
ATOM   4360 HG22 ILE A 925      35.630  55.740  45.320  1.00  0.00           H
ATOM   4361 HG23 ILE A 925      34.270  56.760  44.790  1.00  0.00           H
ATOM   4362  CG1 ILE A 925      32.180  55.300  45.660  1.00  0.00           C
ATOM   4363 HG11 ILE A 925      32.000  56.370  45.360  1.00  0.00           H
ATOM   4364 HG12 ILE A 925      31.610  55.320  46.610  1.00  0.00           H
ATOM   4365  CD  ILE A 925      31.540  54.270  44.730  1.00  0.00           C
ATOM   4366  HD1 ILE A 925      32.290  53.870  44.020  1.00  0.00           H
ATOM   4367  HD2 ILE A 925      30.720  54.700  44.110  1.00  0.00           H
ATOM   4368  HD3 ILE A 925      31.300  53.320  45.260  1.00  0.00           H
ATOM   4369  C   ILE A 925      35.430  53.180  46.390  1.00  0.00           C
ATOM   4370  O   ILE A 925      35.820  52.570  45.350  1.00  0.00           O
ATOM   4371  N   LEU A 926      36.190  53.230  47.510  1.00  0.00           N
ATOM   4372  HN  LEU A 926      35.900  53.770  48.300  1.00  0.00           H
ATOM   4373  CA  LEU A 926      37.510  52.610  47.600  1.00  0.00           C
ATOM   4374  HA  LEU A 926      37.990  53.150  46.810  1.00  0.00           H
ATOM   4375  CB  LEU A 926      38.100  52.750  49.010  1.00  0.00           C
ATOM   4376  HB1 LEU A 926      39.080  52.240  49.040  1.00  0.00           H
ATOM   4377  HB2 LEU A 926      37.480  52.120  49.680  1.00  0.00           H
ATOM   4378  CG  LEU A 926      38.300  54.160  49.560  1.00  0.00           C
ATOM   4379  HG  LEU A 926      37.340  54.700  49.590  1.00  0.00           H
ATOM   4380  CD1 LEU A 926      38.800  54.250  51.030  1.00  0.00           C
ATOM   4381 HD11 LEU A 926      39.780  53.730  51.030  1.00  0.00           H
ATOM   4382 HD12 LEU A 926      38.190  53.620  51.710  1.00  0.00           H
ATOM   4383 HD13 LEU A 926      38.900  55.320  51.300  1.00  0.00           H
ATOM   4384  CD2 LEU A 926      39.210  55.070  48.720  1.00  0.00           C
ATOM   4385 HD21 LEU A 926      39.350  56.040  49.220  1.00  0.00           H
ATOM   4386 HD22 LEU A 926      38.660  55.260  47.770  1.00  0.00           H
ATOM   4387 HD23 LEU A 926      40.220  54.620  48.530  1.00  0.00           H
ATOM   4388  C   LEU A 926      37.640  51.080  47.330  1.00  0.00           C
ATOM   4389  O   LEU A 926      38.500  50.620  46.560  1.00  0.00           O
ATOM   4390  N   ILE A 927      36.720  50.220  47.970  1.00  0.00           N
ATOM   4391  HN  ILE A 927      36.060  50.460  48.680  1.00  0.00           H
ATOM   4392  CA  ILE A 927      36.600  48.800  47.630  1.00  0.00           C
ATOM   4393  HA  ILE A 927      37.570  48.360  47.830  1.00  0.00           H
ATOM   4394  CB  ILE A 927      35.650  48.070  48.580  1.00  0.00           C
ATOM   4395  HB  ILE A 927      34.690  48.620  48.510  1.00  0.00           H
ATOM   4396  CG2 ILE A 927      35.350  46.610  48.090  1.00  0.00           C
ATOM   4397 HG21 ILE A 927      34.580  46.290  48.830  1.00  0.00           H
ATOM   4398 HG22 ILE A 927      36.300  46.050  48.180  1.00  0.00           H
ATOM   4399 HG23 ILE A 927      34.860  46.560  47.090  1.00  0.00           H
ATOM   4400  CG1 ILE A 927      36.100  48.030  50.100  1.00  0.00           C
ATOM   4401 HG11 ILE A 927      35.280  47.540  50.680  1.00  0.00           H
ATOM   4402 HG12 ILE A 927      36.100  49.120  50.250  1.00  0.00           H
ATOM   4403  CD  ILE A 927      37.520  47.470  50.540  1.00  0.00           C
ATOM   4404  HD1 ILE A 927      38.020  48.080  51.320  1.00  0.00           H
ATOM   4405  HD2 ILE A 927      38.180  47.300  49.650  1.00  0.00           H
ATOM   4406  HD3 ILE A 927      37.500  46.440  50.940  1.00  0.00           H
ATOM   4407  C   ILE A 927      36.280  48.570  46.140  1.00  0.00           C
ATOM   4408  O   ILE A 927      36.970  47.810  45.450  1.00  0.00           O
ATOM   4409  N   PHE A 928      35.310  49.340  45.620  1.00  0.00           N
ATOM   4410  HN  PHE A 928      34.690  49.880  46.170  1.00  0.00           H
ATOM   4411  CA  PHE A 928      34.890  49.360  44.240  1.00  0.00           C
ATOM   4412  HA  PHE A 928      34.600  48.340  44.050  1.00  0.00           H
ATOM   4413  CB  PHE A 928      33.590  50.210  44.000  1.00  0.00           C
ATOM   4414  HB1 PHE A 928      33.780  51.180  44.530  1.00  0.00           H
ATOM   4415  HB2 PHE A 928      32.770  49.740  44.590  1.00  0.00           H
ATOM   4416  CG  PHE A 928      33.320  50.510  42.550  1.00  0.00           C
ATOM   4417  CD1 PHE A 928      32.420  49.630  41.870  1.00  0.00           C
ATOM   4418  HD1 PHE A 928      32.050  48.860  42.530  1.00  0.00           H
ATOM   4419  CE1 PHE A 928      32.160  49.770  40.500  1.00  0.00           C
ATOM   4420  HE1 PHE A 928      31.540  48.980  40.120  1.00  0.00           H
ATOM   4421  CZ  PHE A 928      32.760  50.820  39.740  1.00  0.00           C
ATOM   4422  HZ  PHE A 928      32.450  51.090  38.750  1.00  0.00           H
ATOM   4423  CD2 PHE A 928      33.660  51.660  41.860  1.00  0.00           C
ATOM   4424  HD2 PHE A 928      34.220  52.460  42.330  1.00  0.00           H
ATOM   4425  CE2 PHE A 928      33.450  51.810  40.440  1.00  0.00           C
ATOM   4426  HE2 PHE A 928      33.890  52.730  40.090  1.00  0.00           H
ATOM   4427  C   PHE A 928      36.010  49.730  43.230  1.00  0.00           C
ATOM   4428  O   PHE A 928      36.140  49.040  42.170  1.00  0.00           O
ATOM   4429  N   MET A 929      36.880  50.810  43.480  1.00  0.00           N
ATOM   4430  HN  MET A 929      36.640  51.330  44.300  1.00  0.00           H
ATOM   4431  CA  MET A 929      38.020  51.090  42.660  1.00  0.00           C
ATOM   4432  HA  MET A 929      37.590  51.430  41.720  1.00  0.00           H
ATOM   4433  CB  MET A 929      38.760  52.270  43.430  1.00  0.00           C
ATOM   4434  HB1 MET A 929      39.840  52.260  43.160  1.00  0.00           H
ATOM   4435  HB2 MET A 929      38.600  52.010  44.500  1.00  0.00           H
ATOM   4436  CG  MET A 929      38.030  53.690  43.240  1.00  0.00           C
ATOM   4437  HG1 MET A 929      36.950  53.550  43.480  1.00  0.00           H
ATOM   4438  HG2 MET A 929      38.120  53.990  42.170  1.00  0.00           H
ATOM   4439  SD  MET A 929      38.660  54.980  44.330  1.00  0.00           S
ATOM   4440  CE  MET A 929      40.110  55.450  43.270  1.00  0.00           C
ATOM   4441  HE1 MET A 929      39.900  55.510  42.190  1.00  0.00           H
ATOM   4442  HE2 MET A 929      40.870  54.630  43.320  1.00  0.00           H
ATOM   4443  HE3 MET A 929      40.530  56.380  43.700  1.00  0.00           H
ATOM   4444  C   MET A 929      38.940  49.940  42.350  1.00  0.00           C
ATOM   4445  O   MET A 929      39.260  49.630  41.200  1.00  0.00           O
ATOM   4446  N   ASP A 930      39.400  49.310  43.420  1.00  0.00           N
ATOM   4447  HN  ASP A 930      39.040  49.490  44.330  1.00  0.00           H
ATOM   4448  CA  ASP A 930      40.250  48.170  43.240  1.00  0.00           C
ATOM   4449  HA  ASP A 930      41.100  48.400  42.610  1.00  0.00           H
ATOM   4450  CB  ASP A 930      40.840  48.010  44.710  1.00  0.00           C
ATOM   4451  HB1 ASP A 930      41.300  47.000  44.780  1.00  0.00           H
ATOM   4452  HB2 ASP A 930      40.010  48.120  45.440  1.00  0.00           H
ATOM   4453  CG  ASP A 930      41.930  48.960  45.100  1.00  0.00           C
ATOM   4454  OD1 ASP A 930      42.260  49.800  44.270  1.00  0.00           O
ATOM   4455  OD2 ASP A 930      42.410  48.850  46.270  1.00  0.00           O
ATOM   4456  C   ASP A 930      39.680  46.880  42.720  1.00  0.00           C
ATOM   4457  O   ASP A 930      40.310  46.200  41.900  1.00  0.00           O
ATOM   4458  N   GLN A 931      38.470  46.520  43.160  1.00  0.00           N
ATOM   4459  HN  GLN A 931      37.980  46.920  43.940  1.00  0.00           H
ATOM   4460  CA  GLN A 931      37.790  45.390  42.520  1.00  0.00           C
ATOM   4461  HA  GLN A 931      38.460  44.550  42.530  1.00  0.00           H
ATOM   4462  CB  GLN A 931      36.450  45.130  43.250  1.00  0.00           C
ATOM   4463  HB1 GLN A 931      35.660  45.870  42.970  1.00  0.00           H
ATOM   4464  HB2 GLN A 931      36.700  45.350  44.310  1.00  0.00           H
ATOM   4465  CG  GLN A 931      35.980  43.660  43.230  1.00  0.00           C
ATOM   4466  HG1 GLN A 931      35.420  43.480  42.290  1.00  0.00           H
ATOM   4467  HG2 GLN A 931      35.320  43.530  44.110  1.00  0.00           H
ATOM   4468  CD  GLN A 931      37.090  42.630  43.380  1.00  0.00           C
ATOM   4469  OE1 GLN A 931      37.830  42.440  44.380  1.00  0.00           O
ATOM   4470  NE2 GLN A 931      37.320  41.840  42.280  1.00  0.00           N
ATOM   4471 HE21 GLN A 931      38.020  41.140  42.350  1.00  0.00           H
ATOM   4472 HE22 GLN A 931      36.690  41.900  41.500  1.00  0.00           H
ATOM   4473  C   GLN A 931      37.480  45.510  41.050  1.00  0.00           C
ATOM   4474  O   GLN A 931      37.920  44.660  40.280  1.00  0.00           O
ATOM   4475  N   GLN A 932      36.890  46.590  40.560  1.00  0.00           N
ATOM   4476  HN  GLN A 932      36.590  47.410  41.050  1.00  0.00           H
ATOM   4477  CA  GLN A 932      36.460  46.610  39.200  1.00  0.00           C
ATOM   4478  HA  GLN A 932      36.160  45.630  38.890  1.00  0.00           H
ATOM   4479  CB  GLN A 932      35.190  47.490  39.150  1.00  0.00           C
ATOM   4480  HB1 GLN A 932      34.810  47.540  38.100  1.00  0.00           H
ATOM   4481  HB2 GLN A 932      35.300  48.530  39.530  1.00  0.00           H
ATOM   4482  CG  GLN A 932      34.070  46.860  40.130  1.00  0.00           C
ATOM   4483  HG1 GLN A 932      33.080  47.370  40.100  1.00  0.00           H
ATOM   4484  HG2 GLN A 932      34.360  46.940  41.200  1.00  0.00           H
ATOM   4485  CD  GLN A 932      33.710  45.370  39.900  1.00  0.00           C
ATOM   4486  OE1 GLN A 932      34.540  44.470  40.150  1.00  0.00           O
ATOM   4487  NE2 GLN A 932      32.560  45.040  39.390  1.00  0.00           N
ATOM   4488 HE21 GLN A 932      31.880  45.740  39.200  1.00  0.00           H
ATOM   4489 HE22 GLN A 932      32.510  44.100  39.060  1.00  0.00           H
ATOM   4490  C   GLN A 932      37.600  47.000  38.240  1.00  0.00           C
ATOM   4491  O   GLN A 932      37.610  46.450  37.120  1.00  0.00           O
ATOM   4492  N   ILE A 933      38.630  47.810  38.640  1.00  0.00           N
ATOM   4493  HN  ILE A 933      38.600  48.330  39.490  1.00  0.00           H
ATOM   4494  CA  ILE A 933      39.850  47.990  37.790  1.00  0.00           C
ATOM   4495  HA  ILE A 933      39.500  48.320  36.820  1.00  0.00           H
ATOM   4496  CB  ILE A 933      40.770  49.210  38.150  1.00  0.00           C
ATOM   4497  HB  ILE A 933      41.040  49.170  39.230  1.00  0.00           H
ATOM   4498  CG2 ILE A 933      42.050  49.260  37.280  1.00  0.00           C
ATOM   4499 HG21 ILE A 933      42.700  48.370  37.410  1.00  0.00           H
ATOM   4500 HG22 ILE A 933      42.610  50.210  37.360  1.00  0.00           H
ATOM   4501 HG23 ILE A 933      41.740  49.260  36.210  1.00  0.00           H
ATOM   4502  CG1 ILE A 933      39.950  50.580  38.160  1.00  0.00           C
ATOM   4503 HG11 ILE A 933      40.660  51.250  38.700  1.00  0.00           H
ATOM   4504 HG12 ILE A 933      39.050  50.570  38.810  1.00  0.00           H
ATOM   4505  CD  ILE A 933      39.560  51.040  36.750  1.00  0.00           C
ATOM   4506  HD1 ILE A 933      39.180  52.080  36.830  1.00  0.00           H
ATOM   4507  HD2 ILE A 933      38.690  50.520  36.320  1.00  0.00           H
ATOM   4508  HD3 ILE A 933      40.350  51.020  35.980  1.00  0.00           H
ATOM   4509  C   ILE A 933      40.580  46.630  37.620  1.00  0.00           C
ATOM   4510  O   ILE A 933      41.030  46.210  36.560  1.00  0.00           O
ATOM   4511  N   THR A 934      40.600  45.880  38.720  1.00  0.00           N
ATOM   4512  HN  THR A 934      40.260  46.150  39.620  1.00  0.00           H
ATOM   4513  CA  THR A 934      41.350  44.560  38.570  1.00  0.00           C
ATOM   4514  HA  THR A 934      42.300  44.770  38.110  1.00  0.00           H
ATOM   4515  CB  THR A 934      41.550  43.840  39.840  1.00  0.00           C
ATOM   4516  HB  THR A 934      40.620  43.670  40.410  1.00  0.00           H
ATOM   4517  OG1 THR A 934      42.470  44.580  40.550  1.00  0.00           O
ATOM   4518  HG1 THR A 934      42.040  45.160  41.190  1.00  0.00           H
ATOM   4519  CG2 THR A 934      42.250  42.580  39.590  1.00  0.00           C
ATOM   4520 HG21 THR A 934      42.820  42.170  40.470  1.00  0.00           H
ATOM   4521 HG22 THR A 934      43.050  42.640  38.830  1.00  0.00           H
ATOM   4522 HG23 THR A 934      41.590  41.700  39.450  1.00  0.00           H
ATOM   4523  C   THR A 934      40.630  43.620  37.630  1.00  0.00           C
ATOM   4524  O   THR A 934      41.370  42.980  36.860  1.00  0.00           O
ATOM   4525  N   ALA A 935      39.260  43.490  37.750  1.00  0.00           N
ATOM   4526  HN  ALA A 935      38.830  44.070  38.420  1.00  0.00           H
ATOM   4527  CA  ALA A 935      38.330  42.880  36.870  1.00  0.00           C
ATOM   4528  HA  ALA A 935      38.490  41.820  36.920  1.00  0.00           H
ATOM   4529  CB  ALA A 935      36.960  43.140  37.600  1.00  0.00           C
ATOM   4530  HB1 ALA A 935      36.670  44.210  37.610  1.00  0.00           H
ATOM   4531  HB2 ALA A 935      36.850  42.930  38.680  1.00  0.00           H
ATOM   4532  HB3 ALA A 935      36.140  42.560  37.100  1.00  0.00           H
ATOM   4533  C   ALA A 935      38.290  43.270  35.360  1.00  0.00           C
ATOM   4534  O   ALA A 935      38.380  42.410  34.470  1.00  0.00           O
ATOM   4535  N   VAL A 936      38.170  44.560  35.050  1.00  0.00           N
ATOM   4536  HN  VAL A 936      38.000  45.210  35.780  1.00  0.00           H
ATOM   4537  CA  VAL A 936      38.300  45.130  33.750  1.00  0.00           C
ATOM   4538  HA  VAL A 936      37.580  44.710  33.070  1.00  0.00           H
ATOM   4539  CB  VAL A 936      38.300  46.750  33.810  1.00  0.00           C
ATOM   4540  HB  VAL A 936      38.980  47.200  34.580  1.00  0.00           H
ATOM   4541  CG1 VAL A 936      38.590  47.430  32.430  1.00  0.00           C
ATOM   4542 HG11 VAL A 936      37.970  47.040  31.590  1.00  0.00           H
ATOM   4543 HG12 VAL A 936      39.660  47.280  32.180  1.00  0.00           H
ATOM   4544 HG13 VAL A 936      38.370  48.500  32.640  1.00  0.00           H
ATOM   4545  CG2 VAL A 936      36.880  47.150  34.190  1.00  0.00           C
ATOM   4546 HG21 VAL A 936      36.120  46.980  33.400  1.00  0.00           H
ATOM   4547 HG22 VAL A 936      36.940  48.250  34.300  1.00  0.00           H
ATOM   4548 HG23 VAL A 936      36.430  46.620  35.060  1.00  0.00           H
ATOM   4549  C   VAL A 936      39.620  44.750  33.180  1.00  0.00           C
ATOM   4550  O   VAL A 936      39.710  44.230  32.040  1.00  0.00           O
ATOM   4551  N   ILE A 937      40.760  44.830  33.960  1.00  0.00           N
ATOM   4552  HN  ILE A 937      40.780  45.220  34.870  1.00  0.00           H
ATOM   4553  CA  ILE A 937      42.050  44.440  33.560  1.00  0.00           C
ATOM   4554  HA  ILE A 937      42.200  44.860  32.570  1.00  0.00           H
ATOM   4555  CB  ILE A 937      43.220  44.990  34.360  1.00  0.00           C
ATOM   4556  HB  ILE A 937      42.970  45.090  35.440  1.00  0.00           H
ATOM   4557  CG2 ILE A 937      44.430  44.040  34.420  1.00  0.00           C
ATOM   4558 HG21 ILE A 937      44.210  43.020  34.810  1.00  0.00           H
ATOM   4559 HG22 ILE A 937      45.250  44.440  35.050  1.00  0.00           H
ATOM   4560 HG23 ILE A 937      44.880  43.940  33.410  1.00  0.00           H
ATOM   4561  CG1 ILE A 937      43.680  46.340  33.900  1.00  0.00           C
ATOM   4562 HG11 ILE A 937      44.290  46.320  32.980  1.00  0.00           H
ATOM   4563 HG12 ILE A 937      44.290  46.910  34.630  1.00  0.00           H
ATOM   4564  CD  ILE A 937      42.440  47.370  33.600  1.00  0.00           C
ATOM   4565  HD1 ILE A 937      41.730  47.450  34.450  1.00  0.00           H
ATOM   4566  HD2 ILE A 937      41.900  46.830  32.790  1.00  0.00           H
ATOM   4567  HD3 ILE A 937      42.740  48.380  33.250  1.00  0.00           H
ATOM   4568  C   ILE A 937      42.170  42.930  33.330  1.00  0.00           C
ATOM   4569  O   ILE A 937      42.850  42.570  32.340  1.00  0.00           O
ATOM   4570  N   ILE A 938      41.540  42.010  34.110  1.00  0.00           N
ATOM   4571  HN  ILE A 938      41.150  42.240  35.000  1.00  0.00           H
ATOM   4572  CA  ILE A 938      41.710  40.560  33.940  1.00  0.00           C
ATOM   4573  HA  ILE A 938      42.670  40.270  33.540  1.00  0.00           H
ATOM   4574  CB  ILE A 938      41.420  39.830  35.290  1.00  0.00           C
ATOM   4575  HB  ILE A 938      41.860  40.500  36.060  1.00  0.00           H
ATOM   4576  CG2 ILE A 938      39.910  39.530  35.600  1.00  0.00           C
ATOM   4577 HG21 ILE A 938      39.790  38.920  36.530  1.00  0.00           H
ATOM   4578 HG22 ILE A 938      39.220  39.130  34.830  1.00  0.00           H
ATOM   4579 HG23 ILE A 938      39.370  40.490  35.780  1.00  0.00           H
ATOM   4580  CG1 ILE A 938      42.260  38.530  35.460  1.00  0.00           C
ATOM   4581 HG11 ILE A 938      42.260  37.940  34.520  1.00  0.00           H
ATOM   4582 HG12 ILE A 938      41.880  37.910  36.300  1.00  0.00           H
ATOM   4583  CD  ILE A 938      43.660  38.900  35.990  1.00  0.00           C
ATOM   4584  HD1 ILE A 938      44.300  39.420  35.250  1.00  0.00           H
ATOM   4585  HD2 ILE A 938      44.340  38.090  36.320  1.00  0.00           H
ATOM   4586  HD3 ILE A 938      43.590  39.620  36.840  1.00  0.00           H
ATOM   4587  C   ILE A 938      40.780  40.020  32.850  1.00  0.00           C
ATOM   4588  O   ILE A 938      40.870  38.850  32.480  1.00  0.00           O
ATOM   4589  N   ASN A 939      39.980  40.930  32.300  1.00  0.00           N
ATOM   4590  HN  ASN A 939      39.920  41.850  32.660  1.00  0.00           H
ATOM   4591  CA  ASN A 939      39.190  40.770  31.140  1.00  0.00           C
ATOM   4592  HA  ASN A 939      39.040  39.730  30.890  1.00  0.00           H
ATOM   4593  CB  ASN A 939      37.760  41.310  31.590  1.00  0.00           C
ATOM   4594  HB1 ASN A 939      37.110  41.320  30.690  1.00  0.00           H
ATOM   4595  HB2 ASN A 939      38.000  42.310  31.990  1.00  0.00           H
ATOM   4596  CG  ASN A 939      37.120  40.380  32.560  1.00  0.00           C
ATOM   4597  OD1 ASN A 939      37.590  39.270  32.790  1.00  0.00           O
ATOM   4598  ND2 ASN A 939      36.010  40.840  33.270  1.00  0.00           N
ATOM   4599 HD21 ASN A 939      35.570  41.740  33.230  1.00  0.00           H
ATOM   4600 HD22 ASN A 939      35.650  40.290  34.030  1.00  0.00           H
ATOM   4601  C   ASN A 939      39.710  41.380  29.840  1.00  0.00           C
ATOM   4602  O   ASN A 939      39.020  41.280  28.840  1.00  0.00           O
ATOM   4603  N   ARG A 940      40.900  41.970  29.830  1.00  0.00           N
ATOM   4604  HN  ARG A 940      41.410  42.030  30.680  1.00  0.00           H
ATOM   4605  CA  ARG A 940      41.650  42.290  28.630  1.00  0.00           C
ATOM   4606  HA  ARG A 940      41.110  43.050  28.050  1.00  0.00           H
ATOM   4607  CB  ARG A 940      42.980  43.000  28.930  1.00  0.00           C
ATOM   4608  HB1 ARG A 940      43.720  42.930  28.100  1.00  0.00           H
ATOM   4609  HB2 ARG A 940      43.390  42.490  29.840  1.00  0.00           H
ATOM   4610  CG  ARG A 940      42.890  44.490  29.260  1.00  0.00           C
ATOM   4611  HG1 ARG A 940      42.070  44.740  29.960  1.00  0.00           H
ATOM   4612  HG2 ARG A 940      42.690  45.010  28.290  1.00  0.00           H
ATOM   4613  CD  ARG A 940      44.170  45.120  29.780  1.00  0.00           C
ATOM   4614  HD1 ARG A 940      45.080  44.960  29.140  1.00  0.00           H
ATOM   4615  HD2 ARG A 940      44.410  44.710  30.790  1.00  0.00           H
ATOM   4616  NE  ARG A 940      43.900  46.610  29.880  1.00  0.00           N
ATOM   4617  HE  ARG A 940      42.940  46.900  29.790  1.00  0.00           H
ATOM   4618  CZ  ARG A 940      44.730  47.570  30.240  1.00  0.00           C
ATOM   4619  NH1 ARG A 940      44.220  48.810  30.310  1.00  0.00           N
ATOM   4620 HH11 ARG A 940      43.360  48.920  29.830  1.00  0.00           H
ATOM   4621 HH12 ARG A 940      44.820  49.560  30.580  1.00  0.00           H
ATOM   4622  NH2 ARG A 940      46.000  47.340  30.670  1.00  0.00           N
ATOM   4623 HH21 ARG A 940      46.280  46.380  30.740  1.00  0.00           H
ATOM   4624 HH22 ARG A 940      46.550  48.040  31.120  1.00  0.00           H
ATOM   4625  C   ARG A 940      41.940  41.060  27.720  1.00  0.00           C
ATOM   4626  O   ARG A 940      42.150  39.980  28.220  1.00  0.00           O
ATOM   4627  N   LYS A 941      42.130  41.300  26.380  1.00  0.00           N
ATOM   4628  HN  LYS A 941      41.960  42.230  26.100  1.00  0.00           H
ATOM   4629  CA  LYS A 941      42.320  40.390  25.300  1.00  0.00           C
ATOM   4630  HA  LYS A 941      41.300  40.090  25.050  1.00  0.00           H
ATOM   4631  CB  LYS A 941      42.850  41.090  24.010  1.00  0.00           C
ATOM   4632  HB1 LYS A 941      42.000  41.730  23.660  1.00  0.00           H
ATOM   4633  HB2 LYS A 941      43.150  40.500  23.130  1.00  0.00           H
ATOM   4634  CG  LYS A 941      44.080  42.010  24.240  1.00  0.00           C
ATOM   4635  HG1 LYS A 941      44.940  41.320  24.180  1.00  0.00           H
ATOM   4636  HG2 LYS A 941      43.990  42.620  25.160  1.00  0.00           H
ATOM   4637  CD  LYS A 941      44.020  43.100  23.040  1.00  0.00           C
ATOM   4638  HD1 LYS A 941      44.850  43.840  23.150  1.00  0.00           H
ATOM   4639  HD2 LYS A 941      43.010  43.540  23.030  1.00  0.00           H
ATOM   4640  CE  LYS A 941      44.380  42.560  21.650  1.00  0.00           C
ATOM   4641  HE1 LYS A 941      43.710  41.720  21.360  1.00  0.00           H
ATOM   4642  HE2 LYS A 941      45.440  42.200  21.710  1.00  0.00           H
ATOM   4643  NZ  LYS A 941      44.340  43.580  20.600  1.00  0.00           N
ATOM   4644  HZ1 LYS A 941      45.170  44.220  20.560  1.00  0.00           H
ATOM   4645  HZ2 LYS A 941      43.530  44.170  20.890  1.00  0.00           H
ATOM   4646  HZ3 LYS A 941      44.220  43.180  19.650  1.00  0.00           H
ATOM   4647  C   LYS A 941      43.110  39.070  25.570  1.00  0.00           C
ATOM   4648  O   LYS A 941      42.680  38.020  25.130  1.00  0.00           O
ATOM   4649  N   GLU A 942      44.280  39.170  26.220  1.00  0.00           N
ATOM   4650  HN  GLU A 942      44.530  40.070  26.550  1.00  0.00           H
ATOM   4651  CA  GLU A 942      45.250  38.100  26.340  1.00  0.00           C
ATOM   4652  HA  GLU A 942      44.930  37.240  25.770  1.00  0.00           H
ATOM   4653  CB  GLU A 942      46.560  38.510  25.780  1.00  0.00           C
ATOM   4654  HB1 GLU A 942      47.330  37.770  26.100  1.00  0.00           H
ATOM   4655  HB2 GLU A 942      46.840  39.510  26.180  1.00  0.00           H
ATOM   4656  CG  GLU A 942      46.670  38.820  24.200  1.00  0.00           C
ATOM   4657  HG1 GLU A 942      46.240  39.730  23.740  1.00  0.00           H
ATOM   4658  HG2 GLU A 942      46.240  37.920  23.700  1.00  0.00           H
ATOM   4659  CD  GLU A 942      48.120  38.880  23.770  1.00  0.00           C
ATOM   4660  OE1 GLU A 942      48.570  37.920  23.170  1.00  0.00           O
ATOM   4661  OE2 GLU A 942      48.820  39.910  23.980  1.00  0.00           O
ATOM   4662  C   GLU A 942      45.310  37.690  27.800  1.00  0.00           C
ATOM   4663  O   GLU A 942      46.060  36.830  28.170  1.00  0.00           O
ATOM   4664  N   HSD A 943      44.500  38.240  28.700  1.00  0.00           N
ATOM   4665  HN  HSD A 943      43.930  39.010  28.410  1.00  0.00           H
ATOM   4666  CA  HSD A 943      44.330  37.820  30.110  1.00  0.00           C
ATOM   4667  HA  HSD A 943      45.090  37.130  30.440  1.00  0.00           H
ATOM   4668  CB  HSD A 943      44.420  39.060  31.000  1.00  0.00           C
ATOM   4669  HB1 HSD A 943      44.400  38.760  32.070  1.00  0.00           H
ATOM   4670  HB2 HSD A 943      43.480  39.630  30.900  1.00  0.00           H
ATOM   4671  ND1 HSD A 943      45.780  41.310  30.870  1.00  0.00           N
ATOM   4672  HD1 HSD A 943      45.140  41.920  31.340  1.00  0.00           H
ATOM   4673  CG  HSD A 943      45.600  39.930  30.710  1.00  0.00           C
ATOM   4674  CE1 HSD A 943      47.010  41.710  30.460  1.00  0.00           C
ATOM   4675  HE1 HSD A 943      47.350  42.740  30.440  1.00  0.00           H
ATOM   4676  NE2 HSD A 943      47.720  40.640  30.050  1.00  0.00           N
ATOM   4677  CD2 HSD A 943      46.820  39.570  30.230  1.00  0.00           C
ATOM   4678  HD2 HSD A 943      47.020  38.510  30.110  1.00  0.00           H
ATOM   4679  C   HSD A 943      43.010  37.080  30.320  1.00  0.00           C
ATOM   4680  O   HSD A 943      42.930  36.180  31.120  1.00  0.00           O
ATOM   4681  N   LYS A 944      41.990  37.380  29.530  1.00  0.00           N
ATOM   4682  HN  LYS A 944      42.070  38.070  28.820  1.00  0.00           H
ATOM   4683  CA  LYS A 944      40.660  36.930  29.860  1.00  0.00           C
ATOM   4684  HA  LYS A 944      40.460  37.210  30.870  1.00  0.00           H
ATOM   4685  CB  LYS A 944      39.560  37.590  28.940  1.00  0.00           C
ATOM   4686  HB1 LYS A 944      39.640  38.700  29.080  1.00  0.00           H
ATOM   4687  HB2 LYS A 944      38.630  37.420  29.520  1.00  0.00           H
ATOM   4688  CG  LYS A 944      39.560  37.310  27.360  1.00  0.00           C
ATOM   4689  HG1 LYS A 944      39.500  36.210  27.200  1.00  0.00           H
ATOM   4690  HG2 LYS A 944      40.500  37.690  26.900  1.00  0.00           H
ATOM   4691  CD  LYS A 944      38.430  37.870  26.470  1.00  0.00           C
ATOM   4692  HD1 LYS A 944      37.460  37.580  26.910  1.00  0.00           H
ATOM   4693  HD2 LYS A 944      38.650  37.500  25.440  1.00  0.00           H
ATOM   4694  CE  LYS A 944      38.540  39.420  26.320  1.00  0.00           C
ATOM   4695  HE1 LYS A 944      39.600  39.710  26.120  1.00  0.00           H
ATOM   4696  HE2 LYS A 944      38.240  39.900  27.260  1.00  0.00           H
ATOM   4697  NZ  LYS A 944      37.700  39.940  25.230  1.00  0.00           N
ATOM   4698  HZ1 LYS A 944      38.200  39.760  24.330  1.00  0.00           H
ATOM   4699  HZ2 LYS A 944      37.570  40.970  25.200  1.00  0.00           H
ATOM   4700  HZ3 LYS A 944      36.760  39.490  25.210  1.00  0.00           H
ATOM   4701  C   LYS A 944      40.500  35.470  29.770  1.00  0.00           C
ATOM   4702  O   LYS A 944      41.080  34.730  29.010  1.00  0.00           O
ATOM   4703  N   LEU A 945      39.590  34.950  30.650  1.00  0.00           N
ATOM   4704  HN  LEU A 945      38.970  35.540  31.180  1.00  0.00           H
ATOM   4705  CA  LEU A 945      39.280  33.510  30.820  1.00  0.00           C
ATOM   4706  HA  LEU A 945      40.050  32.860  30.410  1.00  0.00           H
ATOM   4707  CB  LEU A 945      39.390  33.280  32.280  1.00  0.00           C
ATOM   4708  HB1 LEU A 945      38.820  34.040  32.840  1.00  0.00           H
ATOM   4709  HB2 LEU A 945      40.400  33.540  32.670  1.00  0.00           H
ATOM   4710  CG  LEU A 945      39.090  31.850  32.800  1.00  0.00           C
ATOM   4711  HG  LEU A 945      39.380  31.150  31.980  1.00  0.00           H
ATOM   4712  CD1 LEU A 945      40.020  31.620  33.990  1.00  0.00           C
ATOM   4713 HD11 LEU A 945      39.800  30.600  34.350  1.00  0.00           H
ATOM   4714 HD12 LEU A 945      39.950  32.440  34.730  1.00  0.00           H
ATOM   4715 HD13 LEU A 945      41.000  31.760  33.490  1.00  0.00           H
ATOM   4716  CD2 LEU A 945      37.600  31.480  33.160  1.00  0.00           C
ATOM   4717 HD21 LEU A 945      36.950  31.750  32.300  1.00  0.00           H
ATOM   4718 HD22 LEU A 945      37.300  32.020  34.080  1.00  0.00           H
ATOM   4719 HD23 LEU A 945      37.540  30.390  33.340  1.00  0.00           H
ATOM   4720  C   LEU A 945      37.910  33.200  30.290  1.00  0.00           C
ATOM   4721  O   LEU A 945      36.940  33.890  30.610  1.00  0.00           O
ATOM   4722  N   LYS A 946      37.840  32.140  29.430  1.00  0.00           N
ATOM   4723  HN  LYS A 946      38.660  31.590  29.290  1.00  0.00           H
ATOM   4724  CA  LYS A 946      36.620  31.740  28.830  1.00  0.00           C
ATOM   4725  HA  LYS A 946      36.930  31.320  27.880  1.00  0.00           H
ATOM   4726  CB  LYS A 946      35.850  30.610  29.640  1.00  0.00           C
ATOM   4727  HB1 LYS A 946      34.850  30.570  29.150  1.00  0.00           H
ATOM   4728  HB2 LYS A 946      35.650  31.100  30.610  1.00  0.00           H
ATOM   4729  CG  LYS A 946      36.500  29.200  29.730  1.00  0.00           C
ATOM   4730  HG1 LYS A 946      35.760  28.510  30.170  1.00  0.00           H
ATOM   4731  HG2 LYS A 946      37.390  29.320  30.390  1.00  0.00           H
ATOM   4732  CD  LYS A 946      37.090  28.580  28.380  1.00  0.00           C
ATOM   4733  HD1 LYS A 946      37.890  29.220  27.950  1.00  0.00           H
ATOM   4734  HD2 LYS A 946      36.340  28.610  27.560  1.00  0.00           H
ATOM   4735  CE  LYS A 946      37.420  27.120  28.530  1.00  0.00           C
ATOM   4736  HE1 LYS A 946      37.610  26.610  27.570  1.00  0.00           H
ATOM   4737  HE2 LYS A 946      36.590  26.620  29.080  1.00  0.00           H
ATOM   4738  NZ  LYS A 946      38.610  26.990  29.350  1.00  0.00           N
ATOM   4739  HZ1 LYS A 946      38.970  26.010  29.460  1.00  0.00           H
ATOM   4740  HZ2 LYS A 946      38.280  27.210  30.310  1.00  0.00           H
ATOM   4741  HZ3 LYS A 946      39.350  27.670  29.130  1.00  0.00           H
ATOM   4742  C   LYS A 946      35.700  32.830  28.290  1.00  0.00           C
ATOM   4743  O   LYS A 946      34.460  32.710  28.460  1.00  0.00           O
ATOM   4744  N   LYS A 947      36.330  33.810  27.630  1.00  0.00           N
ATOM   4745  HN  LYS A 947      37.320  33.870  27.720  1.00  0.00           H
ATOM   4746  CA  LYS A 947      35.680  34.930  26.980  1.00  0.00           C
ATOM   4747  HA  LYS A 947      36.420  35.570  26.520  1.00  0.00           H
ATOM   4748  CB  LYS A 947      34.730  34.530  25.760  1.00  0.00           C
ATOM   4749  HB1 LYS A 947      33.890  35.230  25.690  1.00  0.00           H
ATOM   4750  HB2 LYS A 947      34.270  33.550  26.030  1.00  0.00           H
ATOM   4751  CG  LYS A 947      35.340  34.430  24.420  1.00  0.00           C
ATOM   4752  HG1 LYS A 947      34.670  34.030  23.620  1.00  0.00           H
ATOM   4753  HG2 LYS A 947      36.200  33.720  24.510  1.00  0.00           H
ATOM   4754  CD  LYS A 947      35.740  35.880  24.000  1.00  0.00           C
ATOM   4755  HD1 LYS A 947      36.440  36.320  24.730  1.00  0.00           H
ATOM   4756  HD2 LYS A 947      34.750  36.380  24.020  1.00  0.00           H
ATOM   4757  CE  LYS A 947      36.320  36.080  22.600  1.00  0.00           C
ATOM   4758  HE1 LYS A 947      36.880  37.040  22.500  1.00  0.00           H
ATOM   4759  HE2 LYS A 947      35.490  36.040  21.850  1.00  0.00           H
ATOM   4760  NZ  LYS A 947      37.140  34.880  22.230  1.00  0.00           N
ATOM   4761  HZ1 LYS A 947      37.990  34.770  22.820  1.00  0.00           H
ATOM   4762  HZ2 LYS A 947      37.470  34.990  21.240  1.00  0.00           H
ATOM   4763  HZ3 LYS A 947      36.640  33.970  22.220  1.00  0.00           H
ATOM   4764  C   LYS A 947      35.060  35.980  27.870  1.00  0.00           C
ATOM   4765  O   LYS A 947      34.180  36.740  27.480  1.00  0.00           O
ATOM   4766  N   GLY A 948      35.470  35.900  29.180  1.00  0.00           N
ATOM   4767  HN  GLY A 948      36.130  35.200  29.440  1.00  0.00           H
ATOM   4768  CA  GLY A 948      35.100  36.690  30.370  1.00  0.00           C
ATOM   4769  HA1 GLY A 948      35.790  36.540  31.190  1.00  0.00           H
ATOM   4770  HA2 GLY A 948      34.080  36.400  30.590  1.00  0.00           H
ATOM   4771  C   GLY A 948      35.020  38.160  30.080  1.00  0.00           C
ATOM   4772  O   GLY A 948      35.670  38.730  29.190  1.00  0.00           O
ATOM   4773  N   ALA A 949      34.070  38.730  30.780  1.00  0.00           N
ATOM   4774  HN  ALA A 949      33.620  38.210  31.500  1.00  0.00           H
ATOM   4775  CA  ALA A 949      33.710  40.120  30.520  1.00  0.00           C
ATOM   4776  HA  ALA A 949      34.540  40.780  30.690  1.00  0.00           H
ATOM   4777  CB  ALA A 949      33.040  40.260  29.170  1.00  0.00           C
ATOM   4778  HB1 ALA A 949      31.990  39.870  29.120  1.00  0.00           H
ATOM   4779  HB2 ALA A 949      33.690  39.900  28.340  1.00  0.00           H
ATOM   4780  HB3 ALA A 949      32.840  41.330  28.990  1.00  0.00           H
ATOM   4781  C   ALA A 949      32.730  40.650  31.620  1.00  0.00           C
ATOM   4782  O   ALA A 949      32.500  41.840  31.850  1.00  0.00           O
ATOM   4783  N   GLY A 950      31.950  39.740  32.260  1.00  0.00           N
ATOM   4784  HN  GLY A 950      31.950  38.780  32.010  1.00  0.00           H
ATOM   4785  CA  GLY A 950      31.180  40.060  33.530  1.00  0.00           C
ATOM   4786  HA1 GLY A 950      30.510  39.240  33.750  1.00  0.00           H
ATOM   4787  HA2 GLY A 950      30.640  40.990  33.410  1.00  0.00           H
ATOM   4788  C   GLY A 950      32.090  40.230  34.740  1.00  0.00           C
ATOM   4789  O   GLY A 950      33.190  39.750  34.730  1.00  0.00           O
ATOM   4790  N   TYR A 951      31.600  40.790  35.860  1.00  0.00           N
ATOM   4791  HN  TYR A 951      30.680  41.200  35.780  1.00  0.00           H
ATOM   4792  CA  TYR A 951      32.400  41.260  36.970  1.00  0.00           C
ATOM   4793  HA  TYR A 951      32.920  40.390  37.310  1.00  0.00           H
ATOM   4794  CB  TYR A 951      33.350  42.420  36.560  1.00  0.00           C
ATOM   4795  HB1 TYR A 951      34.090  41.930  35.890  1.00  0.00           H
ATOM   4796  HB2 TYR A 951      33.760  42.860  37.490  1.00  0.00           H
ATOM   4797  CG  TYR A 951      32.700  43.570  35.800  1.00  0.00           C
ATOM   4798  CD1 TYR A 951      33.540  44.230  34.920  1.00  0.00           C
ATOM   4799  HD1 TYR A 951      34.570  43.890  34.950  1.00  0.00           H
ATOM   4800  CE1 TYR A 951      33.170  45.410  34.330  1.00  0.00           C
ATOM   4801  HE1 TYR A 951      33.830  45.840  33.610  1.00  0.00           H
ATOM   4802  CZ  TYR A 951      31.890  45.850  34.470  1.00  0.00           C
ATOM   4803  OH  TYR A 951      31.470  47.060  33.780  1.00  0.00           O
ATOM   4804  HH  TYR A 951      32.250  47.380  33.330  1.00  0.00           H
ATOM   4805  CD2 TYR A 951      31.370  44.090  35.970  1.00  0.00           C
ATOM   4806  HD2 TYR A 951      30.640  43.630  36.620  1.00  0.00           H
ATOM   4807  CE2 TYR A 951      30.960  45.140  35.190  1.00  0.00           C
ATOM   4808  HE2 TYR A 951      29.920  45.420  35.100  1.00  0.00           H
ATOM   4809  C   TYR A 951      31.590  41.650  38.210  1.00  0.00           C
ATOM   4810  O   TYR A 951      32.150  41.950  39.250  1.00  0.00           O
ATOM   4811  N   HSD A 952      30.220  41.630  38.180  1.00  0.00           N
ATOM   4812  HN  HSD A 952      29.750  41.480  37.310  1.00  0.00           H
ATOM   4813  CA  HSD A 952      29.510  42.170  39.330  1.00  0.00           C
ATOM   4814  HA  HSD A 952      30.070  42.910  39.880  1.00  0.00           H
ATOM   4815  CB  HSD A 952      28.040  42.670  39.020  1.00  0.00           C
ATOM   4816  HB1 HSD A 952      27.580  42.990  39.990  1.00  0.00           H
ATOM   4817  HB2 HSD A 952      27.310  41.990  38.530  1.00  0.00           H
ATOM   4818  ND1 HSD A 952      27.690  44.330  37.150  1.00  0.00           N
ATOM   4819  HD1 HSD A 952      27.530  43.610  36.470  1.00  0.00           H
ATOM   4820  CG  HSD A 952      28.120  44.060  38.450  1.00  0.00           C
ATOM   4821  CE1 HSD A 952      27.450  45.650  37.120  1.00  0.00           C
ATOM   4822  HE1 HSD A 952      26.930  46.130  36.290  1.00  0.00           H
ATOM   4823  NE2 HSD A 952      27.680  46.240  38.260  1.00  0.00           N
ATOM   4824  CD2 HSD A 952      28.110  45.270  39.070  1.00  0.00           C
ATOM   4825  HD2 HSD A 952      28.200  45.490  40.120  1.00  0.00           H
ATOM   4826  C   HSD A 952      29.560  41.060  40.410  1.00  0.00           C
ATOM   4827  O   HSD A 952      29.580  41.280  41.640  1.00  0.00           O
ATOM   4828  N   LEU A 953      29.540  39.790  40.020  1.00  0.00           N
ATOM   4829  HN  LEU A 953      29.270  39.520  39.100  1.00  0.00           H
ATOM   4830  CA  LEU A 953      29.500  38.690  41.050  1.00  0.00           C
ATOM   4831  HA  LEU A 953      28.600  38.770  41.640  1.00  0.00           H
ATOM   4832  CB  LEU A 953      29.450  37.380  40.270  1.00  0.00           C
ATOM   4833  HB1 LEU A 953      30.080  37.430  39.370  1.00  0.00           H
ATOM   4834  HB2 LEU A 953      28.460  37.250  39.780  1.00  0.00           H
ATOM   4835  CG  LEU A 953      29.580  36.050  41.070  1.00  0.00           C
ATOM   4836  HG  LEU A 953      30.570  35.930  41.550  1.00  0.00           H
ATOM   4837  CD1 LEU A 953      28.520  35.960  42.200  1.00  0.00           C
ATOM   4838 HD11 LEU A 953      28.730  36.690  43.010  1.00  0.00           H
ATOM   4839 HD12 LEU A 953      28.620  35.060  42.840  1.00  0.00           H
ATOM   4840 HD13 LEU A 953      27.500  36.160  41.800  1.00  0.00           H
ATOM   4841  CD2 LEU A 953      29.170  34.890  40.140  1.00  0.00           C
ATOM   4842 HD21 LEU A 953      28.770  34.030  40.720  1.00  0.00           H
ATOM   4843 HD22 LEU A 953      30.000  34.550  39.470  1.00  0.00           H
ATOM   4844 HD23 LEU A 953      28.270  35.100  39.500  1.00  0.00           H
ATOM   4845  C   LEU A 953      30.710  38.670  42.050  1.00  0.00           C
ATOM   4846  O   LEU A 953      30.610  38.500  43.270  1.00  0.00           O
ATOM   4847  N   ASP A 954      31.940  39.040  41.510  1.00  0.00           N
ATOM   4848  HN  ASP A 954      31.990  39.140  40.510  1.00  0.00           H
ATOM   4849  CA  ASP A 954      33.180  39.260  42.320  1.00  0.00           C
ATOM   4850  HA  ASP A 954      33.200  38.410  42.970  1.00  0.00           H
ATOM   4851  CB  ASP A 954      34.450  39.400  41.480  1.00  0.00           C
ATOM   4852  HB1 ASP A 954      34.560  38.470  40.890  1.00  0.00           H
ATOM   4853  HB2 ASP A 954      35.330  39.570  42.150  1.00  0.00           H
ATOM   4854  CG  ASP A 954      34.420  40.410  40.410  1.00  0.00           C
ATOM   4855  OD1 ASP A 954      34.200  40.220  39.200  1.00  0.00           O
ATOM   4856  OD2 ASP A 954      34.690  41.640  40.920  1.00  0.00           O
ATOM   4857  HD2 ASP A 954      34.540  42.300  40.240  1.00  0.00           H
ATOM   4858  C   ASP A 954      33.090  40.470  43.350  1.00  0.00           C
ATOM   4859  O   ASP A 954      33.710  40.520  44.410  1.00  0.00           O
ATOM   4860  N   LEU A 955      32.360  41.580  42.920  1.00  0.00           N
ATOM   4861  HN  LEU A 955      31.900  41.650  42.040  1.00  0.00           H
ATOM   4862  CA  LEU A 955      32.130  42.760  43.840  1.00  0.00           C
ATOM   4863  HA  LEU A 955      33.060  43.000  44.350  1.00  0.00           H
ATOM   4864  CB  LEU A 955      31.570  44.000  43.100  1.00  0.00           C
ATOM   4865  HB1 LEU A 955      30.520  43.780  42.830  1.00  0.00           H
ATOM   4866  HB2 LEU A 955      32.200  44.200  42.210  1.00  0.00           H
ATOM   4867  CG  LEU A 955      31.480  45.380  43.890  1.00  0.00           C
ATOM   4868  HG  LEU A 955      30.860  45.320  44.800  1.00  0.00           H
ATOM   4869  CD1 LEU A 955      32.830  46.020  44.110  1.00  0.00           C
ATOM   4870 HD11 LEU A 955      33.360  46.000  43.140  1.00  0.00           H
ATOM   4871 HD12 LEU A 955      33.340  45.500  44.950  1.00  0.00           H
ATOM   4872 HD13 LEU A 955      32.660  47.090  44.380  1.00  0.00           H
ATOM   4873  CD2 LEU A 955      30.560  46.380  43.090  1.00  0.00           C
ATOM   4874 HD21 LEU A 955      31.150  46.530  42.150  1.00  0.00           H
ATOM   4875 HD22 LEU A 955      30.500  47.380  43.600  1.00  0.00           H
ATOM   4876 HD23 LEU A 955      29.520  46.000  43.070  1.00  0.00           H
ATOM   4877  C   LEU A 955      31.080  42.350  44.850  1.00  0.00           C
ATOM   4878  O   LEU A 955      31.170  42.710  46.020  1.00  0.00           O
ATOM   4879  N   LEU A 956      30.100  41.480  44.360  1.00  0.00           N
ATOM   4880  HN  LEU A 956      30.070  41.250  43.400  1.00  0.00           H
ATOM   4881  CA  LEU A 956      29.070  40.970  45.260  1.00  0.00           C
ATOM   4882  HA  LEU A 956      28.490  41.790  45.680  1.00  0.00           H
ATOM   4883  CB  LEU A 956      28.010  40.080  44.540  1.00  0.00           C
ATOM   4884  HB1 LEU A 956      28.540  39.400  43.840  1.00  0.00           H
ATOM   4885  HB2 LEU A 956      27.480  40.790  43.860  1.00  0.00           H
ATOM   4886  CG  LEU A 956      26.940  39.210  45.360  1.00  0.00           C
ATOM   4887  HG  LEU A 956      27.470  38.450  45.980  1.00  0.00           H
ATOM   4888  CD1 LEU A 956      26.150  40.070  46.430  1.00  0.00           C
ATOM   4889 HD11 LEU A 956      26.900  40.590  47.080  1.00  0.00           H
ATOM   4890 HD12 LEU A 956      25.390  39.530  47.030  1.00  0.00           H
ATOM   4891 HD13 LEU A 956      25.580  40.790  45.790  1.00  0.00           H
ATOM   4892  CD2 LEU A 956      25.950  38.410  44.450  1.00  0.00           C
ATOM   4893 HD21 LEU A 956      25.220  38.050  45.200  1.00  0.00           H
ATOM   4894 HD22 LEU A 956      26.540  37.650  43.890  1.00  0.00           H
ATOM   4895 HD23 LEU A 956      25.500  39.110  43.710  1.00  0.00           H
ATOM   4896  C   LEU A 956      29.590  40.160  46.430  1.00  0.00           C
ATOM   4897  O   LEU A 956      29.250  40.370  47.580  1.00  0.00           O
ATOM   4898  N   MET A 957      30.450  39.220  46.020  1.00  0.00           N
ATOM   4899  HN  MET A 957      30.620  39.070  45.050  1.00  0.00           H
ATOM   4900  CA  MET A 957      31.100  38.290  46.860  1.00  0.00           C
ATOM   4901  HA  MET A 957      30.290  37.760  47.340  1.00  0.00           H
ATOM   4902  CB  MET A 957      32.040  37.390  46.010  1.00  0.00           C
ATOM   4903  HB1 MET A 957      32.750  38.000  45.400  1.00  0.00           H
ATOM   4904  HB2 MET A 957      31.470  36.730  45.310  1.00  0.00           H
ATOM   4905  CG  MET A 957      32.950  36.430  46.830  1.00  0.00           C
ATOM   4906  HG1 MET A 957      33.620  37.060  47.440  1.00  0.00           H
ATOM   4907  HG2 MET A 957      33.550  35.860  46.090  1.00  0.00           H
ATOM   4908  SD  MET A 957      32.120  35.250  47.880  1.00  0.00           S
ATOM   4909  CE  MET A 957      31.400  34.280  46.500  1.00  0.00           C
ATOM   4910  HE1 MET A 957      30.870  34.890  45.740  1.00  0.00           H
ATOM   4911  HE2 MET A 957      30.610  33.630  46.920  1.00  0.00           H
ATOM   4912  HE3 MET A 957      32.260  33.910  45.880  1.00  0.00           H
ATOM   4913  C   MET A 957      31.930  38.990  47.940  1.00  0.00           C
ATOM   4914  O   MET A 957      31.900  38.740  49.150  1.00  0.00           O
ATOM   4915  N   VAL A 958      32.660  39.990  47.540  1.00  0.00           N
ATOM   4916  HN  VAL A 958      32.630  40.270  46.580  1.00  0.00           H
ATOM   4917  CA  VAL A 958      33.540  40.900  48.350  1.00  0.00           C
ATOM   4918  HA  VAL A 958      34.140  40.220  48.920  1.00  0.00           H
ATOM   4919  CB  VAL A 958      34.400  41.840  47.510  1.00  0.00           C
ATOM   4920  HB  VAL A 958      33.890  42.330  46.650  1.00  0.00           H
ATOM   4921  CG1 VAL A 958      35.140  42.790  48.500  1.00  0.00           C
ATOM   4922 HG11 VAL A 958      34.480  43.600  48.870  1.00  0.00           H
ATOM   4923 HG12 VAL A 958      36.060  43.060  47.920  1.00  0.00           H
ATOM   4924 HG13 VAL A 958      35.520  42.340  49.440  1.00  0.00           H
ATOM   4925  CG2 VAL A 958      35.630  41.040  47.010  1.00  0.00           C
ATOM   4926 HG21 VAL A 958      35.210  40.060  46.700  1.00  0.00           H
ATOM   4927 HG22 VAL A 958      36.440  41.020  47.780  1.00  0.00           H
ATOM   4928 HG23 VAL A 958      36.020  41.620  46.150  1.00  0.00           H
ATOM   4929  C   VAL A 958      32.670  41.660  49.280  1.00  0.00           C
ATOM   4930  O   VAL A 958      32.970  41.660  50.510  1.00  0.00           O
ATOM   4931  N   GLY A 959      31.560  42.210  48.830  1.00  0.00           N
ATOM   4932  HN  GLY A 959      31.330  42.150  47.860  1.00  0.00           H
ATOM   4933  CA  GLY A 959      30.550  42.910  49.700  1.00  0.00           C
ATOM   4934  HA1 GLY A 959      29.680  43.180  49.120  1.00  0.00           H
ATOM   4935  HA2 GLY A 959      31.120  43.680  50.200  1.00  0.00           H
ATOM   4936  C   GLY A 959      29.910  42.020  50.770  1.00  0.00           C
ATOM   4937  O   GLY A 959      29.990  42.300  51.930  1.00  0.00           O
ATOM   4938  N   VAL A 960      29.340  40.840  50.400  1.00  0.00           N
ATOM   4939  HN  VAL A 960      29.350  40.550  49.450  1.00  0.00           H
ATOM   4940  CA  VAL A 960      28.950  39.870  51.410  1.00  0.00           C
ATOM   4941  HA  VAL A 960      28.150  40.210  52.050  1.00  0.00           H
ATOM   4942  CB  VAL A 960      28.330  38.660  50.730  1.00  0.00           C
ATOM   4943  HB  VAL A 960      29.070  38.160  50.070  1.00  0.00           H
ATOM   4944  CG1 VAL A 960      27.890  37.550  51.780  1.00  0.00           C
ATOM   4945 HG11 VAL A 960      28.770  37.020  52.180  1.00  0.00           H
ATOM   4946 HG12 VAL A 960      27.100  36.920  51.330  1.00  0.00           H
ATOM   4947 HG13 VAL A 960      27.450  38.020  52.680  1.00  0.00           H
ATOM   4948  CG2 VAL A 960      27.030  39.150  50.090  1.00  0.00           C
ATOM   4949 HG21 VAL A 960      26.390  38.250  50.010  1.00  0.00           H
ATOM   4950 HG22 VAL A 960      27.130  39.770  49.180  1.00  0.00           H
ATOM   4951 HG23 VAL A 960      26.370  39.710  50.780  1.00  0.00           H
ATOM   4952  C   VAL A 960      30.070  39.470  52.350  1.00  0.00           C
ATOM   4953  O   VAL A 960      29.870  39.300  53.580  1.00  0.00           O
ATOM   4954  N   MET A 961      31.280  39.270  51.880  1.00  0.00           N
ATOM   4955  HN  MET A 961      31.500  39.300  50.910  1.00  0.00           H
ATOM   4956  CA  MET A 961      32.360  38.660  52.690  1.00  0.00           C
ATOM   4957  HA  MET A 961      31.970  37.950  53.410  1.00  0.00           H
ATOM   4958  CB  MET A 961      33.260  37.820  51.840  1.00  0.00           C
ATOM   4959  HB1 MET A 961      34.150  37.570  52.460  1.00  0.00           H
ATOM   4960  HB2 MET A 961      33.660  38.450  51.020  1.00  0.00           H
ATOM   4961  CG  MET A 961      32.600  36.480  51.320  1.00  0.00           C
ATOM   4962  HG1 MET A 961      33.340  35.940  50.690  1.00  0.00           H
ATOM   4963  HG2 MET A 961      31.830  36.750  50.540  1.00  0.00           H
ATOM   4964  SD  MET A 961      31.870  35.350  52.540  1.00  0.00           S
ATOM   4965  CE  MET A 961      33.440  34.840  53.370  1.00  0.00           C
ATOM   4966  HE1 MET A 961      33.270  34.100  54.180  1.00  0.00           H
ATOM   4967  HE2 MET A 961      34.010  35.650  53.850  1.00  0.00           H
ATOM   4968  HE3 MET A 961      34.160  34.430  52.620  1.00  0.00           H
ATOM   4969  C   MET A 961      33.050  39.730  53.530  1.00  0.00           C
ATOM   4970  O   MET A 961      33.440  39.430  54.640  1.00  0.00           O
ATOM   4971  N   LEU A 962      33.060  40.970  53.050  1.00  0.00           N
ATOM   4972  HN  LEU A 962      32.750  41.120  52.120  1.00  0.00           H
ATOM   4973  CA  LEU A 962      33.250  42.190  53.930  1.00  0.00           C
ATOM   4974  HA  LEU A 962      34.120  42.000  54.550  1.00  0.00           H
ATOM   4975  CB  LEU A 962      33.390  43.390  53.000  1.00  0.00           C
ATOM   4976  HB1 LEU A 962      32.580  43.560  52.260  1.00  0.00           H
ATOM   4977  HB2 LEU A 962      34.340  43.270  52.430  1.00  0.00           H
ATOM   4978  CG  LEU A 962      33.490  44.850  53.560  1.00  0.00           C
ATOM   4979  HG  LEU A 962      34.060  44.790  54.510  1.00  0.00           H
ATOM   4980  CD1 LEU A 962      34.410  45.630  52.620  1.00  0.00           C
ATOM   4981 HD11 LEU A 962      34.090  45.870  51.580  1.00  0.00           H
ATOM   4982 HD12 LEU A 962      35.440  45.230  52.540  1.00  0.00           H
ATOM   4983 HD13 LEU A 962      34.500  46.640  53.060  1.00  0.00           H
ATOM   4984  CD2 LEU A 962      32.180  45.540  53.770  1.00  0.00           C
ATOM   4985 HD21 LEU A 962      32.480  46.520  54.220  1.00  0.00           H
ATOM   4986 HD22 LEU A 962      31.520  44.950  54.440  1.00  0.00           H
ATOM   4987 HD23 LEU A 962      31.630  45.830  52.850  1.00  0.00           H
ATOM   4988  C   LEU A 962      32.180  42.350  55.030  1.00  0.00           C
ATOM   4989  O   LEU A 962      32.530  42.520  56.200  1.00  0.00           O
ATOM   4990  N   GLY A 963      30.930  42.180  54.720  1.00  0.00           N
ATOM   4991  HN  GLY A 963      30.610  42.090  53.780  1.00  0.00           H
ATOM   4992  CA  GLY A 963      29.780  42.070  55.740  1.00  0.00           C
ATOM   4993  HA1 GLY A 963      28.880  41.830  55.210  1.00  0.00           H
ATOM   4994  HA2 GLY A 963      29.750  42.940  56.370  1.00  0.00           H
ATOM   4995  C   GLY A 963      30.000  40.920  56.700  1.00  0.00           C
ATOM   4996  O   GLY A 963      29.810  41.110  57.910  1.00  0.00           O
ATOM   4997  N   VAL A 964      30.400  39.690  56.180  1.00  0.00           N
ATOM   4998  HN  VAL A 964      30.450  39.540  55.200  1.00  0.00           H
ATOM   4999  CA  VAL A 964      30.770  38.500  57.040  1.00  0.00           C
ATOM   5000  HA  VAL A 964      29.950  38.220  57.690  1.00  0.00           H
ATOM   5001  CB  VAL A 964      30.870  37.160  56.290  1.00  0.00           C
ATOM   5002  HB  VAL A 964      31.470  37.230  55.350  1.00  0.00           H
ATOM   5003  CG1 VAL A 964      31.530  36.020  57.090  1.00  0.00           C
ATOM   5004 HG11 VAL A 964      31.240  35.050  56.650  1.00  0.00           H
ATOM   5005 HG12 VAL A 964      31.290  36.090  58.170  1.00  0.00           H
ATOM   5006 HG13 VAL A 964      32.620  36.130  56.980  1.00  0.00           H
ATOM   5007  CG2 VAL A 964      29.510  36.750  55.790  1.00  0.00           C
ATOM   5008 HG21 VAL A 964      28.750  36.920  56.570  1.00  0.00           H
ATOM   5009 HG22 VAL A 964      29.380  35.640  55.760  1.00  0.00           H
ATOM   5010 HG23 VAL A 964      29.200  37.310  54.880  1.00  0.00           H
ATOM   5011  C   VAL A 964      31.880  38.780  58.050  1.00  0.00           C
ATOM   5012  O   VAL A 964      31.870  38.500  59.230  1.00  0.00           O
ATOM   5013  N   CYS A 965      32.890  39.520  57.500  1.00  0.00           N
ATOM   5014  HN  CYS A 965      32.800  39.800  56.540  1.00  0.00           H
ATOM   5015  CA  CYS A 965      34.070  39.830  58.200  1.00  0.00           C
ATOM   5016  HA  CYS A 965      34.460  39.060  58.860  1.00  0.00           H
ATOM   5017  CB  CYS A 965      35.260  40.310  57.280  1.00  0.00           C
ATOM   5018  HB1 CYS A 965      36.080  40.790  57.860  1.00  0.00           H
ATOM   5019  HB2 CYS A 965      34.920  41.010  56.510  1.00  0.00           H
ATOM   5020  SG  CYS A 965      36.130  38.910  56.470  1.00  0.00           S
ATOM   5021  HG1 CYS A 965      35.080  38.950  55.650  1.00  0.00           H
ATOM   5022  C   CYS A 965      33.860  40.830  59.290  1.00  0.00           C
ATOM   5023  O   CYS A 965      34.490  40.960  60.330  1.00  0.00           O
ATOM   5024  N   SER A 966      32.920  41.690  59.050  1.00  0.00           N
ATOM   5025  HN  SER A 966      32.520  41.740  58.130  1.00  0.00           H
ATOM   5026  CA  SER A 966      32.570  42.770  59.940  1.00  0.00           C
ATOM   5027  HA  SER A 966      33.510  43.240  60.200  1.00  0.00           H
ATOM   5028  CB  SER A 966      31.680  43.860  59.250  1.00  0.00           C
ATOM   5029  HB1 SER A 966      31.590  44.760  59.900  1.00  0.00           H
ATOM   5030  HB2 SER A 966      30.650  43.500  59.030  1.00  0.00           H
ATOM   5031  OG  SER A 966      32.330  44.450  58.130  1.00  0.00           O
ATOM   5032  HG1 SER A 966      32.380  43.720  57.500  1.00  0.00           H
ATOM   5033  C   SER A 966      32.010  42.370  61.270  1.00  0.00           C
ATOM   5034  O   SER A 966      32.520  42.920  62.180  1.00  0.00           O
ATOM   5035  N   VAL A 967      31.010  41.460  61.380  1.00  0.00           N
ATOM   5036  HN  VAL A 967      30.650  41.120  60.500  1.00  0.00           H
ATOM   5037  CA  VAL A 967      30.450  40.870  62.610  1.00  0.00           C
ATOM   5038  HA  VAL A 967      30.500  41.630  63.380  1.00  0.00           H
ATOM   5039  CB  VAL A 967      29.060  40.360  62.390  1.00  0.00           C
ATOM   5040  HB  VAL A 967      28.880  39.880  63.380  1.00  0.00           H
ATOM   5041  CG1 VAL A 967      28.120  41.520  62.090  1.00  0.00           C
ATOM   5042 HG11 VAL A 967      27.050  41.280  62.040  1.00  0.00           H
ATOM   5043 HG12 VAL A 967      28.380  41.960  61.100  1.00  0.00           H
ATOM   5044 HG13 VAL A 967      28.190  42.300  62.890  1.00  0.00           H
ATOM   5045  CG2 VAL A 967      29.160  39.230  61.300  1.00  0.00           C
ATOM   5046 HG21 VAL A 967      29.980  38.530  61.560  1.00  0.00           H
ATOM   5047 HG22 VAL A 967      29.450  39.750  60.360  1.00  0.00           H
ATOM   5048 HG23 VAL A 967      28.200  38.710  61.070  1.00  0.00           H
ATOM   5049  C   VAL A 967      31.430  39.840  63.190  1.00  0.00           C
ATOM   5050  O   VAL A 967      31.400  39.440  64.350  1.00  0.00           O
ATOM   5051  N   MET A 968      32.420  39.330  62.410  1.00  0.00           N
ATOM   5052  HN  MET A 968      32.470  39.340  61.410  1.00  0.00           H
ATOM   5053  CA  MET A 968      33.380  38.340  62.940  1.00  0.00           C
ATOM   5054  HA  MET A 968      33.000  37.880  63.830  1.00  0.00           H
ATOM   5055  CB  MET A 968      33.710  37.210  61.810  1.00  0.00           C
ATOM   5056  HB1 MET A 968      34.430  36.530  62.320  1.00  0.00           H
ATOM   5057  HB2 MET A 968      34.140  37.750  60.940  1.00  0.00           H
ATOM   5058  CG  MET A 968      32.540  36.360  61.340  1.00  0.00           C
ATOM   5059  HG1 MET A 968      31.700  36.990  60.950  1.00  0.00           H
ATOM   5060  HG2 MET A 968      32.070  35.810  62.190  1.00  0.00           H
[truncated: 6,873,249 more chars]
