# Supplementary material for: CryoEM and computational modeling structural insights into the pH regulator NBCn1
Source: Nat Commun. 2025 Nov 11;16:9932. doi: 10.1038/s41467-025-64868-z (PMC12606367; doi:10.1038/s41467-025-64868-z)
Supplement: Supplementary file 7 — Supplementary Data 5 [file 41467_2025_64868_MOESM7_ESM.zip › 100ns_z_restr_MD_NBCn1_2NaCO3/hNBCn1_IF/z-restr_hNBCn1_IF_2NaCO3_last_step_48.pdb]

REMARK    GENERATED BY TRJCONV
TITLE     Title t= 101000.00000 step= 50500000
REMARK    THIS IS A SIMULATION BOX
CRYST1   92.253   92.253  104.866  90.00  90.00  90.00 P 1           1
MODEL        1
ATOM      1  N   LEU A 585      25.040  37.290  36.140  1.00  0.00           N
ATOM      2  HT1 LEU A 585      25.600  36.620  35.580  1.00  0.00           H
ATOM      3  HT2 LEU A 585      25.010  38.060  35.440  1.00  0.00           H
ATOM      4  HT3 LEU A 585      24.080  36.890  36.170  1.00  0.00           H
ATOM      5  CA  LEU A 585      25.610  37.430  37.480  1.00  0.00           C
ATOM      6  HA  LEU A 585      26.580  37.850  37.300  1.00  0.00           H
ATOM      7  CB  LEU A 585      24.760  38.440  38.300  1.00  0.00           C
ATOM      8  HB1 LEU A 585      23.680  38.190  38.390  1.00  0.00           H
ATOM      9  HB2 LEU A 585      24.840  39.370  37.700  1.00  0.00           H
ATOM     10  CG  LEU A 585      25.360  38.570  39.690  1.00  0.00           C
ATOM     11  HG  LEU A 585      25.540  37.580  40.160  1.00  0.00           H
ATOM     12  CD1 LEU A 585      26.770  39.160  39.650  1.00  0.00           C
ATOM     13 HD11 LEU A 585      27.220  39.350  40.640  1.00  0.00           H
ATOM     14 HD12 LEU A 585      26.870  40.090  39.030  1.00  0.00           H
ATOM     15 HD13 LEU A 585      27.460  38.480  39.130  1.00  0.00           H
ATOM     16  CD2 LEU A 585      24.490  39.570  40.530  1.00  0.00           C
ATOM     17 HD21 LEU A 585      23.510  39.060  40.650  1.00  0.00           H
ATOM     18 HD22 LEU A 585      24.420  40.590  40.100  1.00  0.00           H
ATOM     19 HD23 LEU A 585      24.930  39.700  41.540  1.00  0.00           H
ATOM     20  C   LEU A 585      25.650  36.040  38.100  1.00  0.00           C
ATOM     21  O   LEU A 585      26.620  35.320  38.070  1.00  0.00           O
ATOM     22  N   ILE A 586      24.550  35.560  38.750  1.00  0.00           N
ATOM     23  HN  ILE A 586      23.710  36.090  38.760  1.00  0.00           H
ATOM     24  CA  ILE A 586      24.490  34.240  39.440  1.00  0.00           C
ATOM     25  HA  ILE A 586      25.230  34.090  40.210  1.00  0.00           H
ATOM     26  CB  ILE A 586      23.190  34.110  40.230  1.00  0.00           C
ATOM     27  HB  ILE A 586      22.430  33.960  39.430  1.00  0.00           H
ATOM     28  CG2 ILE A 586      23.200  32.840  41.080  1.00  0.00           C
ATOM     29 HG21 ILE A 586      23.970  32.970  41.880  1.00  0.00           H
ATOM     30 HG22 ILE A 586      23.480  31.970  40.450  1.00  0.00           H
ATOM     31 HG23 ILE A 586      22.180  32.720  41.480  1.00  0.00           H
ATOM     32  CG1 ILE A 586      22.870  35.390  41.120  1.00  0.00           C
ATOM     33 HG11 ILE A 586      22.020  35.060  41.740  1.00  0.00           H
ATOM     34 HG12 ILE A 586      22.580  36.210  40.430  1.00  0.00           H
ATOM     35  CD  ILE A 586      23.880  35.880  42.160  1.00  0.00           C
ATOM     36  HD1 ILE A 586      24.850  36.050  41.650  1.00  0.00           H
ATOM     37  HD2 ILE A 586      23.890  35.230  43.050  1.00  0.00           H
ATOM     38  HD3 ILE A 586      23.660  36.900  42.560  1.00  0.00           H
ATOM     39  C   ILE A 586      24.630  33.080  38.460  1.00  0.00           C
ATOM     40  O   ILE A 586      25.270  32.080  38.780  1.00  0.00           O
ATOM     41  N   LEU A 587      24.010  33.250  37.270  1.00  0.00           N
ATOM     42  HN  LEU A 587      23.470  34.080  37.170  1.00  0.00           H
ATOM     43  CA  LEU A 587      23.890  32.240  36.170  1.00  0.00           C
ATOM     44  HA  LEU A 587      23.500  31.350  36.630  1.00  0.00           H
ATOM     45  CB  LEU A 587      23.030  32.780  35.040  1.00  0.00           C
ATOM     46  HB1 LEU A 587      23.400  33.700  34.510  1.00  0.00           H
ATOM     47  HB2 LEU A 587      22.090  33.180  35.470  1.00  0.00           H
ATOM     48  CG  LEU A 587      22.650  31.790  33.920  1.00  0.00           C
ATOM     49  HG  LEU A 587      23.530  31.420  33.360  1.00  0.00           H
ATOM     50  CD1 LEU A 587      22.060  30.540  34.590  1.00  0.00           C
ATOM     51 HD11 LEU A 587      22.920  30.120  35.160  1.00  0.00           H
ATOM     52 HD12 LEU A 587      21.510  29.960  33.820  1.00  0.00           H
ATOM     53 HD13 LEU A 587      21.310  30.890  35.330  1.00  0.00           H
ATOM     54  CD2 LEU A 587      21.650  32.470  33.100  1.00  0.00           C
ATOM     55 HD21 LEU A 587      22.170  33.290  32.550  1.00  0.00           H
ATOM     56 HD22 LEU A 587      20.860  33.010  33.660  1.00  0.00           H
ATOM     57 HD23 LEU A 587      21.180  31.740  32.410  1.00  0.00           H
ATOM     58  C   LEU A 587      25.250  31.860  35.540  1.00  0.00           C
ATOM     59  O   LEU A 587      25.550  30.690  35.310  1.00  0.00           O
ATOM     60  N   ASP A 588      26.110  32.860  35.260  1.00  0.00           N
ATOM     61  HN  ASP A 588      25.750  33.790  35.290  1.00  0.00           H
ATOM     62  CA  ASP A 588      27.470  32.800  34.830  1.00  0.00           C
ATOM     63  HA  ASP A 588      27.500  32.290  33.880  1.00  0.00           H
ATOM     64  CB  ASP A 588      28.200  34.150  34.640  1.00  0.00           C
ATOM     65  HB1 ASP A 588      29.130  34.050  34.020  1.00  0.00           H
ATOM     66  HB2 ASP A 588      28.400  34.580  35.640  1.00  0.00           H
ATOM     67  CG  ASP A 588      27.190  35.120  33.950  1.00  0.00           C
ATOM     68  OD1 ASP A 588      27.510  35.720  32.910  1.00  0.00           O
ATOM     69  OD2 ASP A 588      26.120  35.490  34.570  1.00  0.00           O
ATOM     70  C   ASP A 588      28.400  32.020  35.780  1.00  0.00           C
ATOM     71  O   ASP A 588      29.100  31.120  35.460  1.00  0.00           O
ATOM     72  N   ILE A 589      28.140  32.250  37.140  1.00  0.00           N
ATOM     73  HN  ILE A 589      27.420  32.920  37.260  1.00  0.00           H
ATOM     74  CA  ILE A 589      28.800  31.430  38.150  1.00  0.00           C
ATOM     75  HA  ILE A 589      29.840  31.570  37.910  1.00  0.00           H
ATOM     76  CB  ILE A 589      28.590  31.960  39.520  1.00  0.00           C
ATOM     77  HB  ILE A 589      27.480  31.970  39.660  1.00  0.00           H
ATOM     78  CG2 ILE A 589      29.390  31.160  40.630  1.00  0.00           C
ATOM     79 HG21 ILE A 589      28.910  30.180  40.840  1.00  0.00           H
ATOM     80 HG22 ILE A 589      29.440  31.750  41.570  1.00  0.00           H
ATOM     81 HG23 ILE A 589      30.460  31.060  40.330  1.00  0.00           H
ATOM     82  CG1 ILE A 589      29.090  33.450  39.720  1.00  0.00           C
ATOM     83 HG11 ILE A 589      28.920  34.010  38.780  1.00  0.00           H
ATOM     84 HG12 ILE A 589      30.190  33.470  39.830  1.00  0.00           H
ATOM     85  CD  ILE A 589      28.330  34.140  40.810  1.00  0.00           C
ATOM     86  HD1 ILE A 589      27.940  33.480  41.610  1.00  0.00           H
ATOM     87  HD2 ILE A 589      27.480  34.770  40.470  1.00  0.00           H
ATOM     88  HD3 ILE A 589      29.050  34.820  41.320  1.00  0.00           H
ATOM     89  C   ILE A 589      28.400  29.910  38.230  1.00  0.00           C
ATOM     90  O   ILE A 589      29.190  28.990  38.440  1.00  0.00           O
ATOM     91  N   LYS A 590      27.090  29.720  38.010  1.00  0.00           N
ATOM     92  HN  LYS A 590      26.530  30.530  37.970  1.00  0.00           H
ATOM     93  CA  LYS A 590      26.490  28.430  37.820  1.00  0.00           C
ATOM     94  HA  LYS A 590      26.840  27.760  38.590  1.00  0.00           H
ATOM     95  CB  LYS A 590      24.910  28.490  37.690  1.00  0.00           C
ATOM     96  HB1 LYS A 590      24.670  27.510  37.220  1.00  0.00           H
ATOM     97  HB2 LYS A 590      24.780  29.340  36.980  1.00  0.00           H
ATOM     98  CG  LYS A 590      24.220  28.670  39.060  1.00  0.00           C
ATOM     99  HG1 LYS A 590      24.430  29.740  39.240  1.00  0.00           H
ATOM    100  HG2 LYS A 590      24.720  28.050  39.830  1.00  0.00           H
ATOM    101  CD  LYS A 590      22.660  28.390  39.050  1.00  0.00           C
ATOM    102  HD1 LYS A 590      22.140  28.630  40.010  1.00  0.00           H
ATOM    103  HD2 LYS A 590      22.540  27.300  38.910  1.00  0.00           H
ATOM    104  CE  LYS A 590      21.860  29.050  37.880  1.00  0.00           C
ATOM    105  HE1 LYS A 590      22.300  28.660  36.940  1.00  0.00           H
ATOM    106  HE2 LYS A 590      22.150  30.120  37.850  1.00  0.00           H
ATOM    107  NZ  LYS A 590      20.460  28.810  37.920  1.00  0.00           N
ATOM    108  HZ1 LYS A 590      20.070  29.300  37.090  1.00  0.00           H
ATOM    109  HZ2 LYS A 590      20.210  29.370  38.760  1.00  0.00           H
ATOM    110  HZ3 LYS A 590      20.050  27.860  37.910  1.00  0.00           H
ATOM    111  C   LYS A 590      27.040  27.660  36.680  1.00  0.00           C
ATOM    112  O   LYS A 590      27.230  26.490  36.710  1.00  0.00           O
ATOM    113  N   ARG A 591      27.350  28.390  35.620  1.00  0.00           N
ATOM    114  HN  ARG A 591      27.220  29.370  35.740  1.00  0.00           H
ATOM    115  CA  ARG A 591      27.870  27.890  34.330  1.00  0.00           C
ATOM    116  HA  ARG A 591      27.360  26.960  34.190  1.00  0.00           H
ATOM    117  CB  ARG A 591      27.630  28.810  33.190  1.00  0.00           C
ATOM    118  HB1 ARG A 591      28.290  28.720  32.300  1.00  0.00           H
ATOM    119  HB2 ARG A 591      27.810  29.770  33.740  1.00  0.00           H
ATOM    120  CG  ARG A 591      26.230  28.900  32.600  1.00  0.00           C
ATOM    121  HG1 ARG A 591      25.490  28.930  33.440  1.00  0.00           H
ATOM    122  HG2 ARG A 591      26.040  27.950  32.060  1.00  0.00           H
ATOM    123  CD  ARG A 591      25.980  30.090  31.660  1.00  0.00           C
ATOM    124  HD1 ARG A 591      26.730  30.100  30.850  1.00  0.00           H
ATOM    125  HD2 ARG A 591      25.990  31.090  32.150  1.00  0.00           H
ATOM    126  NE  ARG A 591      24.630  29.880  31.070  1.00  0.00           N
ATOM    127  HE  ARG A 591      24.120  29.040  31.190  1.00  0.00           H
ATOM    128  CZ  ARG A 591      23.950  30.770  30.390  1.00  0.00           C
ATOM    129  NH1 ARG A 591      24.350  31.990  30.110  1.00  0.00           N
ATOM    130 HH11 ARG A 591      25.310  32.170  30.330  1.00  0.00           H
ATOM    131 HH12 ARG A 591      23.810  32.510  29.460  1.00  0.00           H
ATOM    132  NH2 ARG A 591      22.770  30.530  30.010  1.00  0.00           N
ATOM    133 HH21 ARG A 591      22.200  31.170  29.510  1.00  0.00           H
ATOM    134 HH22 ARG A 591      22.570  29.570  29.860  1.00  0.00           H
ATOM    135  C   ARG A 591      29.320  27.630  34.350  1.00  0.00           C
ATOM    136  O   ARG A 591      29.820  26.960  33.450  1.00  0.00           O
ATOM    137  N   LYS A 592      30.040  28.190  35.390  1.00  0.00           N
ATOM    138  HN  LYS A 592      29.670  28.870  36.010  1.00  0.00           H
ATOM    139  CA  LYS A 592      31.430  27.770  35.670  1.00  0.00           C
ATOM    140  HA  LYS A 592      31.900  27.340  34.800  1.00  0.00           H
ATOM    141  CB  LYS A 592      32.260  29.040  36.020  1.00  0.00           C
ATOM    142  HB1 LYS A 592      33.270  28.750  36.410  1.00  0.00           H
ATOM    143  HB2 LYS A 592      31.670  29.470  36.860  1.00  0.00           H
ATOM    144  CG  LYS A 592      32.550  30.020  34.910  1.00  0.00           C
ATOM    145  HG1 LYS A 592      33.110  30.880  35.320  1.00  0.00           H
ATOM    146  HG2 LYS A 592      31.590  30.480  34.580  1.00  0.00           H
ATOM    147  CD  LYS A 592      33.250  29.360  33.750  1.00  0.00           C
ATOM    148  HD1 LYS A 592      32.540  28.650  33.300  1.00  0.00           H
ATOM    149  HD2 LYS A 592      34.130  28.820  34.160  1.00  0.00           H
ATOM    150  CE  LYS A 592      33.630  30.390  32.680  1.00  0.00           C
ATOM    151  HE1 LYS A 592      34.320  31.180  33.070  1.00  0.00           H
ATOM    152  HE2 LYS A 592      32.750  30.880  32.220  1.00  0.00           H
ATOM    153  NZ  LYS A 592      34.350  29.790  31.580  1.00  0.00           N
ATOM    154  HZ1 LYS A 592      34.700  30.420  30.820  1.00  0.00           H
ATOM    155  HZ2 LYS A 592      33.860  29.000  31.120  1.00  0.00           H
ATOM    156  HZ3 LYS A 592      35.200  29.360  32.000  1.00  0.00           H
ATOM    157  C   LYS A 592      31.590  26.710  36.780  1.00  0.00           C
ATOM    158  O   LYS A 592      32.640  26.110  36.910  1.00  0.00           O
ATOM    159  N   ALA A 593      30.520  26.540  37.670  1.00  0.00           N
ATOM    160  HN  ALA A 593      29.750  27.150  37.500  1.00  0.00           H
ATOM    161  CA  ALA A 593      30.520  25.590  38.810  1.00  0.00           C
ATOM    162  HA  ALA A 593      31.350  25.940  39.410  1.00  0.00           H
ATOM    163  CB  ALA A 593      29.240  25.620  39.520  1.00  0.00           C
ATOM    164  HB1 ALA A 593      29.210  24.860  40.320  1.00  0.00           H
ATOM    165  HB2 ALA A 593      28.390  25.460  38.830  1.00  0.00           H
ATOM    166  HB3 ALA A 593      29.010  26.570  40.070  1.00  0.00           H
ATOM    167  C   ALA A 593      30.930  24.140  38.430  1.00  0.00           C
ATOM    168  O   ALA A 593      31.710  23.640  39.200  1.00  0.00           O
ATOM    169  N   PRO A 594      30.510  23.410  37.400  1.00  0.00           N
ATOM    170  CD  PRO A 594      29.260  23.770  36.680  1.00  0.00           C
ATOM    171  HD1 PRO A 594      29.360  24.760  36.170  1.00  0.00           H
ATOM    172  HD2 PRO A 594      28.360  23.640  37.320  1.00  0.00           H
ATOM    173  CA  PRO A 594      30.940  22.090  37.030  1.00  0.00           C
ATOM    174  HA  PRO A 594      31.180  21.530  37.930  1.00  0.00           H
ATOM    175  CB  PRO A 594      29.790  21.530  36.200  1.00  0.00           C
ATOM    176  HB1 PRO A 594      29.000  21.000  36.780  1.00  0.00           H
ATOM    177  HB2 PRO A 594      30.150  20.730  35.510  1.00  0.00           H
ATOM    178  CG  PRO A 594      29.150  22.730  35.550  1.00  0.00           C
ATOM    179  HG1 PRO A 594      29.730  23.080  34.670  1.00  0.00           H
ATOM    180  HG2 PRO A 594      28.120  22.510  35.200  1.00  0.00           H
ATOM    181  C   PRO A 594      32.220  22.070  36.220  1.00  0.00           C
ATOM    182  O   PRO A 594      32.570  21.000  35.670  1.00  0.00           O
ATOM    183  N   PHE A 595      32.950  23.200  36.100  1.00  0.00           N
ATOM    184  HN  PHE A 595      32.570  24.100  36.300  1.00  0.00           H
ATOM    185  CA  PHE A 595      34.120  23.150  35.280  1.00  0.00           C
ATOM    186  HA  PHE A 595      34.160  22.300  34.610  1.00  0.00           H
ATOM    187  CB  PHE A 595      34.210  24.410  34.290  1.00  0.00           C
ATOM    188  HB1 PHE A 595      35.240  24.570  33.920  1.00  0.00           H
ATOM    189  HB2 PHE A 595      33.920  25.350  34.810  1.00  0.00           H
ATOM    190  CG  PHE A 595      33.330  24.200  33.160  1.00  0.00           C
ATOM    191  CD1 PHE A 595      32.090  24.730  33.010  1.00  0.00           C
ATOM    192  HD1 PHE A 595      31.760  25.460  33.730  1.00  0.00           H
ATOM    193  CE1 PHE A 595      31.160  24.340  32.070  1.00  0.00           C
ATOM    194  HE1 PHE A 595      30.170  24.730  32.210  1.00  0.00           H
ATOM    195  CZ  PHE A 595      31.590  23.470  31.090  1.00  0.00           C
ATOM    196  HZ  PHE A 595      30.890  23.140  30.330  1.00  0.00           H
ATOM    197  CD2 PHE A 595      33.670  23.190  32.240  1.00  0.00           C
ATOM    198  HD2 PHE A 595      34.660  22.770  32.310  1.00  0.00           H
ATOM    199  CE2 PHE A 595      32.880  22.880  31.180  1.00  0.00           C
ATOM    200  HE2 PHE A 595      33.050  22.070  30.500  1.00  0.00           H
ATOM    201  C   PHE A 595      35.320  23.090  36.120  1.00  0.00           C
ATOM    202  O   PHE A 595      36.440  23.200  35.660  1.00  0.00           O
ATOM    203  N   PHE A 596      35.070  22.990  37.450  1.00  0.00           N
ATOM    204  HN  PHE A 596      34.110  22.940  37.710  1.00  0.00           H
ATOM    205  CA  PHE A 596      35.990  22.790  38.510  1.00  0.00           C
ATOM    206  HA  PHE A 596      36.580  23.700  38.510  1.00  0.00           H
ATOM    207  CB  PHE A 596      35.130  22.860  39.840  1.00  0.00           C
ATOM    208  HB1 PHE A 596      34.140  22.360  39.780  1.00  0.00           H
ATOM    209  HB2 PHE A 596      34.960  23.960  39.910  1.00  0.00           H
ATOM    210  CG  PHE A 596      35.890  22.590  41.120  1.00  0.00           C
ATOM    211  CD1 PHE A 596      35.780  21.360  41.750  1.00  0.00           C
ATOM    212  HD1 PHE A 596      35.160  20.580  41.320  1.00  0.00           H
ATOM    213  CE1 PHE A 596      36.630  21.010  42.750  1.00  0.00           C
ATOM    214  HE1 PHE A 596      36.530  20.020  43.170  1.00  0.00           H
ATOM    215  CZ  PHE A 596      37.430  21.960  43.340  1.00  0.00           C
ATOM    216  HZ  PHE A 596      38.010  21.700  44.200  1.00  0.00           H
ATOM    217  CD2 PHE A 596      36.730  23.570  41.720  1.00  0.00           C
ATOM    218  HD2 PHE A 596      36.800  24.570  41.310  1.00  0.00           H
ATOM    219  CE2 PHE A 596      37.570  23.240  42.770  1.00  0.00           C
ATOM    220  HE2 PHE A 596      38.190  23.970  43.260  1.00  0.00           H
ATOM    221  C   PHE A 596      37.030  21.630  38.500  1.00  0.00           C
ATOM    222  O   PHE A 596      38.230  21.810  38.730  1.00  0.00           O
ATOM    223  N   LEU A 597      36.520  20.370  38.140  1.00  0.00           N
ATOM    224  HN  LEU A 597      35.570  20.070  38.080  1.00  0.00           H
ATOM    225  CA  LEU A 597      37.320  19.180  37.990  1.00  0.00           C
ATOM    226  HA  LEU A 597      38.030  19.120  38.800  1.00  0.00           H
ATOM    227  CB  LEU A 597      36.560  17.830  37.810  1.00  0.00           C
ATOM    228  HB1 LEU A 597      35.940  17.940  36.890  1.00  0.00           H
ATOM    229  HB2 LEU A 597      35.900  17.740  38.700  1.00  0.00           H
ATOM    230  CG  LEU A 597      37.370  16.520  37.900  1.00  0.00           C
ATOM    231  HG  LEU A 597      38.260  16.600  37.230  1.00  0.00           H
ATOM    232  CD1 LEU A 597      37.780  16.450  39.380  1.00  0.00           C
ATOM    233 HD11 LEU A 597      38.200  15.480  39.710  1.00  0.00           H
ATOM    234 HD12 LEU A 597      36.990  16.730  40.110  1.00  0.00           H
ATOM    235 HD13 LEU A 597      38.540  17.210  39.630  1.00  0.00           H
ATOM    236  CD2 LEU A 597      36.460  15.250  37.480  1.00  0.00           C
ATOM    237 HD21 LEU A 597      36.160  15.330  36.410  1.00  0.00           H
ATOM    238 HD22 LEU A 597      35.580  15.040  38.100  1.00  0.00           H
ATOM    239 HD23 LEU A 597      37.130  14.380  37.660  1.00  0.00           H
ATOM    240  C   LEU A 597      38.310  19.350  36.850  1.00  0.00           C
ATOM    241  O   LEU A 597      39.430  18.940  36.950  1.00  0.00           O
ATOM    242  N   SER A 598      37.890  19.950  35.690  1.00  0.00           N
ATOM    243  HN  SER A 598      36.960  20.310  35.730  1.00  0.00           H
ATOM    244  CA  SER A 598      38.740  20.390  34.600  1.00  0.00           C
ATOM    245  HA  SER A 598      39.270  19.540  34.220  1.00  0.00           H
ATOM    246  CB  SER A 598      37.910  20.970  33.460  1.00  0.00           C
ATOM    247  HB1 SER A 598      38.560  21.480  32.720  1.00  0.00           H
ATOM    248  HB2 SER A 598      37.200  21.610  34.010  1.00  0.00           H
ATOM    249  OG  SER A 598      37.150  19.860  32.910  1.00  0.00           O
ATOM    250  HG1 SER A 598      36.590  19.590  33.640  1.00  0.00           H
ATOM    251  C   SER A 598      39.780  21.470  35.070  1.00  0.00           C
ATOM    252  O   SER A 598      41.020  21.290  34.740  1.00  0.00           O
ATOM    253  N   ASP A 599      39.470  22.460  35.900  1.00  0.00           N
ATOM    254  HN  ASP A 599      38.560  22.680  36.220  1.00  0.00           H
ATOM    255  CA  ASP A 599      40.440  23.400  36.430  1.00  0.00           C
ATOM    256  HA  ASP A 599      40.950  23.900  35.620  1.00  0.00           H
ATOM    257  CB  ASP A 599      39.830  24.480  37.300  1.00  0.00           C
ATOM    258  HB1 ASP A 599      40.610  25.030  37.850  1.00  0.00           H
ATOM    259  HB2 ASP A 599      39.100  24.140  38.060  1.00  0.00           H
ATOM    260  CG  ASP A 599      39.250  25.530  36.410  1.00  0.00           C
ATOM    261  OD1 ASP A 599      38.830  26.580  36.930  1.00  0.00           O
ATOM    262  OD2 ASP A 599      39.140  25.310  35.150  1.00  0.00           O
ATOM    263  C   ASP A 599      41.520  22.730  37.240  1.00  0.00           C
ATOM    264  O   ASP A 599      42.660  23.060  37.260  1.00  0.00           O
ATOM    265  N   PHE A 600      41.130  21.760  38.000  1.00  0.00           N
ATOM    266  HN  PHE A 600      40.140  21.640  38.010  1.00  0.00           H
ATOM    267  CA  PHE A 600      42.040  21.000  38.850  1.00  0.00           C
ATOM    268  HA  PHE A 600      42.590  21.710  39.450  1.00  0.00           H
ATOM    269  CB  PHE A 600      41.230  20.060  39.850  1.00  0.00           C
ATOM    270  HB1 PHE A 600      40.590  19.370  39.250  1.00  0.00           H
ATOM    271  HB2 PHE A 600      40.480  20.640  40.410  1.00  0.00           H
ATOM    272  CG  PHE A 600      42.110  19.090  40.670  1.00  0.00           C
ATOM    273  CD1 PHE A 600      43.320  19.620  41.220  1.00  0.00           C
ATOM    274  HD1 PHE A 600      43.710  20.590  40.960  1.00  0.00           H
ATOM    275  CE1 PHE A 600      44.110  18.900  42.140  1.00  0.00           C
ATOM    276  HE1 PHE A 600      45.010  19.350  42.530  1.00  0.00           H
ATOM    277  CZ  PHE A 600      43.630  17.670  42.570  1.00  0.00           C
ATOM    278  HZ  PHE A 600      44.140  17.030  43.270  1.00  0.00           H
ATOM    279  CD2 PHE A 600      41.660  17.810  41.170  1.00  0.00           C
ATOM    280  HD2 PHE A 600      40.720  17.350  40.920  1.00  0.00           H
ATOM    281  CE2 PHE A 600      42.400  17.070  42.070  1.00  0.00           C
ATOM    282  HE2 PHE A 600      42.000  16.120  42.390  1.00  0.00           H
ATOM    283  C   PHE A 600      43.080  20.130  38.050  1.00  0.00           C
ATOM    284  O   PHE A 600      44.320  20.100  38.380  1.00  0.00           O
ATOM    285  N   LYS A 601      42.600  19.650  36.850  1.00  0.00           N
ATOM    286  HN  LYS A 601      41.640  19.760  36.610  1.00  0.00           H
ATOM    287  CA  LYS A 601      43.330  18.870  35.920  1.00  0.00           C
ATOM    288  HA  LYS A 601      43.950  18.160  36.440  1.00  0.00           H
ATOM    289  CB  LYS A 601      42.300  18.190  34.910  1.00  0.00           C
ATOM    290  HB1 LYS A 601      42.920  17.870  34.050  1.00  0.00           H
ATOM    291  HB2 LYS A 601      41.620  18.980  34.530  1.00  0.00           H
ATOM    292  CG  LYS A 601      41.730  16.950  35.450  1.00  0.00           C
ATOM    293  HG1 LYS A 601      41.240  17.150  36.430  1.00  0.00           H
ATOM    294  HG2 LYS A 601      42.620  16.330  35.660  1.00  0.00           H
ATOM    295  CD  LYS A 601      40.820  16.140  34.530  1.00  0.00           C
ATOM    296  HD1 LYS A 601      41.420  15.920  33.620  1.00  0.00           H
ATOM    297  HD2 LYS A 601      39.940  16.790  34.300  1.00  0.00           H
ATOM    298  CE  LYS A 601      40.370  14.800  35.080  1.00  0.00           C
ATOM    299  HE1 LYS A 601      39.540  15.010  35.800  1.00  0.00           H
ATOM    300  HE2 LYS A 601      41.160  14.250  35.630  1.00  0.00           H
ATOM    301  NZ  LYS A 601      39.950  13.830  34.010  1.00  0.00           N
ATOM    302  HZ1 LYS A 601      40.680  13.610  33.310  1.00  0.00           H
ATOM    303  HZ2 LYS A 601      39.040  14.180  33.630  1.00  0.00           H
ATOM    304  HZ3 LYS A 601      39.770  13.020  34.630  1.00  0.00           H
ATOM    305  C   LYS A 601      44.360  19.720  35.120  1.00  0.00           C
ATOM    306  O   LYS A 601      45.530  19.320  34.960  1.00  0.00           O
ATOM    307  N   ASP A 602      43.950  21.060  34.990  1.00  0.00           N
ATOM    308  HN  ASP A 602      43.050  21.380  35.280  1.00  0.00           H
ATOM    309  CA  ASP A 602      44.760  22.080  34.320  1.00  0.00           C
ATOM    310  HA  ASP A 602      45.200  21.570  33.460  1.00  0.00           H
ATOM    311  CB  ASP A 602      43.770  23.240  33.860  1.00  0.00           C
ATOM    312  HB1 ASP A 602      44.360  24.140  33.560  1.00  0.00           H
ATOM    313  HB2 ASP A 602      43.210  23.620  34.740  1.00  0.00           H
ATOM    314  CG  ASP A 602      42.900  22.940  32.740  1.00  0.00           C
ATOM    315  OD1 ASP A 602      43.320  21.970  32.000  1.00  0.00           O
ATOM    316  OD2 ASP A 602      41.960  23.720  32.360  1.00  0.00           O
ATOM    317  C   ASP A 602      45.920  22.630  35.170  1.00  0.00           C
ATOM    318  O   ASP A 602      46.930  23.080  34.690  1.00  0.00           O
ATOM    319  N   ALA A 603      45.710  22.540  36.470  1.00  0.00           N
ATOM    320  HN  ALA A 603      44.940  22.000  36.810  1.00  0.00           H
ATOM    321  CA  ALA A 603      46.630  23.040  37.480  1.00  0.00           C
ATOM    322  HA  ALA A 603      47.180  23.910  37.150  1.00  0.00           H
ATOM    323  CB  ALA A 603      45.660  23.610  38.530  1.00  0.00           C
ATOM    324  HB1 ALA A 603      44.940  22.840  38.900  1.00  0.00           H
ATOM    325  HB2 ALA A 603      45.240  24.520  38.060  1.00  0.00           H
ATOM    326  HB3 ALA A 603      46.060  24.010  39.480  1.00  0.00           H
ATOM    327  C   ALA A 603      47.640  22.100  38.110  1.00  0.00           C
ATOM    328  O   ALA A 603      48.540  22.570  38.810  1.00  0.00           O
ATOM    329  N   LEU A 604      47.500  20.770  37.810  1.00  0.00           N
ATOM    330  HN  LEU A 604      46.680  20.540  37.290  1.00  0.00           H
ATOM    331  CA  LEU A 604      48.470  19.770  38.160  1.00  0.00           C
ATOM    332  HA  LEU A 604      48.990  20.110  39.050  1.00  0.00           H
ATOM    333  CB  LEU A 604      47.790  18.380  38.430  1.00  0.00           C
ATOM    334  HB1 LEU A 604      48.500  17.560  38.170  1.00  0.00           H
ATOM    335  HB2 LEU A 604      46.910  18.300  37.760  1.00  0.00           H
ATOM    336  CG  LEU A 604      47.430  18.260  39.940  1.00  0.00           C
ATOM    337  HG  LEU A 604      47.010  19.210  40.350  1.00  0.00           H
ATOM    338  CD1 LEU A 604      46.390  17.150  40.130  1.00  0.00           C
ATOM    339 HD11 LEU A 604      45.610  17.250  39.350  1.00  0.00           H
ATOM    340 HD12 LEU A 604      45.730  17.320  41.000  1.00  0.00           H
ATOM    341 HD13 LEU A 604      46.890  16.160  40.110  1.00  0.00           H
ATOM    342  CD2 LEU A 604      48.660  18.090  40.840  1.00  0.00           C
ATOM    343 HD21 LEU A 604      49.180  19.070  40.860  1.00  0.00           H
ATOM    344 HD22 LEU A 604      49.330  17.260  40.550  1.00  0.00           H
ATOM    345 HD23 LEU A 604      48.490  17.910  41.930  1.00  0.00           H
ATOM    346  C   LEU A 604      49.570  19.810  37.140  1.00  0.00           C
ATOM    347  O   LEU A 604      49.700  18.960  36.230  1.00  0.00           O
ATOM    348  N   SER A 605      50.460  20.810  37.250  1.00  0.00           N
ATOM    349  HN  SER A 605      50.430  21.580  37.890  1.00  0.00           H
ATOM    350  CA  SER A 605      51.670  21.050  36.440  1.00  0.00           C
ATOM    351  HA  SER A 605      52.030  20.110  36.040  1.00  0.00           H
ATOM    352  CB  SER A 605      51.300  21.940  35.150  1.00  0.00           C
ATOM    353  HB1 SER A 605      50.770  21.290  34.420  1.00  0.00           H
ATOM    354  HB2 SER A 605      52.240  22.130  34.600  1.00  0.00           H
ATOM    355  OG  SER A 605      50.570  23.060  35.500  1.00  0.00           O
ATOM    356  HG1 SER A 605      49.730  22.770  35.880  1.00  0.00           H
ATOM    357  C   SER A 605      52.820  21.730  37.150  1.00  0.00           C
ATOM    358  O   SER A 605      52.640  22.490  38.060  1.00  0.00           O
ATOM    359  N   LEU A 606      54.080  21.410  36.770  1.00  0.00           N
ATOM    360  HN  LEU A 606      54.160  20.970  35.880  1.00  0.00           H
ATOM    361  CA  LEU A 606      55.280  22.040  37.250  1.00  0.00           C
ATOM    362  HA  LEU A 606      55.320  21.950  38.330  1.00  0.00           H
ATOM    363  CB  LEU A 606      56.470  21.380  36.650  1.00  0.00           C
ATOM    364  HB1 LEU A 606      57.430  21.890  36.870  1.00  0.00           H
ATOM    365  HB2 LEU A 606      56.390  21.400  35.550  1.00  0.00           H
ATOM    366  CG  LEU A 606      56.650  19.880  37.120  1.00  0.00           C
ATOM    367  HG  LEU A 606      55.660  19.420  37.330  1.00  0.00           H
ATOM    368  CD1 LEU A 606      57.410  19.220  35.920  1.00  0.00           C
ATOM    369 HD11 LEU A 606      57.800  18.200  36.100  1.00  0.00           H
ATOM    370 HD12 LEU A 606      58.250  19.870  35.590  1.00  0.00           H
ATOM    371 HD13 LEU A 606      56.830  19.060  34.980  1.00  0.00           H
ATOM    372  CD2 LEU A 606      57.530  19.700  38.410  1.00  0.00           C
ATOM    373 HD21 LEU A 606      57.110  20.360  39.190  1.00  0.00           H
ATOM    374 HD22 LEU A 606      58.610  19.950  38.320  1.00  0.00           H
ATOM    375 HD23 LEU A 606      57.520  18.630  38.720  1.00  0.00           H
ATOM    376  C   LEU A 606      55.420  23.600  37.080  1.00  0.00           C
ATOM    377  O   LEU A 606      55.960  24.260  37.940  1.00  0.00           O
ATOM    378  N   GLN A 607      54.930  24.120  35.970  1.00  0.00           N
ATOM    379  HN  GLN A 607      54.490  23.630  35.220  1.00  0.00           H
ATOM    380  CA  GLN A 607      54.720  25.560  35.860  1.00  0.00           C
ATOM    381  HA  GLN A 607      55.690  25.960  36.130  1.00  0.00           H
ATOM    382  CB  GLN A 607      54.110  25.950  34.460  1.00  0.00           C
ATOM    383  HB1 GLN A 607      53.160  25.370  34.430  1.00  0.00           H
ATOM    384  HB2 GLN A 607      54.870  25.620  33.720  1.00  0.00           H
ATOM    385  CG  GLN A 607      53.840  27.400  34.330  1.00  0.00           C
ATOM    386  HG1 GLN A 607      54.710  27.900  34.810  1.00  0.00           H
ATOM    387  HG2 GLN A 607      52.960  27.710  34.930  1.00  0.00           H
ATOM    388  CD  GLN A 607      53.820  27.820  32.810  1.00  0.00           C
ATOM    389  OE1 GLN A 607      53.840  27.030  31.890  1.00  0.00           O
ATOM    390  NE2 GLN A 607      53.720  29.130  32.630  1.00  0.00           N
ATOM    391 HE21 GLN A 607      53.900  29.470  31.700  1.00  0.00           H
ATOM    392 HE22 GLN A 607      53.630  29.680  33.460  1.00  0.00           H
ATOM    393  C   GLN A 607      53.650  26.050  36.870  1.00  0.00           C
ATOM    394  O   GLN A 607      53.810  27.160  37.430  1.00  0.00           O
ATOM    395  N   CYS A 608      52.510  25.410  37.100  1.00  0.00           N
ATOM    396  HN  CYS A 608      52.210  24.580  36.620  1.00  0.00           H
ATOM    397  CA  CYS A 608      51.440  25.830  38.020  1.00  0.00           C
ATOM    398  HA  CYS A 608      51.370  26.910  37.930  1.00  0.00           H
ATOM    399  CB  CYS A 608      50.130  25.130  37.970  1.00  0.00           C
ATOM    400  HB1 CYS A 608      49.520  25.300  38.890  1.00  0.00           H
ATOM    401  HB2 CYS A 608      50.280  24.030  37.930  1.00  0.00           H
ATOM    402  SG  CYS A 608      49.200  25.800  36.510  1.00  0.00           S
ATOM    403  HG1 CYS A 608      49.670  24.840  35.720  1.00  0.00           H
ATOM    404  C   CYS A 608      52.070  25.810  39.420  1.00  0.00           C
ATOM    405  O   CYS A 608      51.870  26.760  40.220  1.00  0.00           O
ATOM    406  N   LEU A 609      52.880  24.770  39.880  1.00  0.00           N
ATOM    407  HN  LEU A 609      52.940  23.910  39.370  1.00  0.00           H
ATOM    408  CA  LEU A 609      53.460  24.810  41.220  1.00  0.00           C
ATOM    409  HA  LEU A 609      52.650  25.010  41.920  1.00  0.00           H
ATOM    410  CB  LEU A 609      54.210  23.390  41.510  1.00  0.00           C
ATOM    411  HB1 LEU A 609      55.090  23.250  40.840  1.00  0.00           H
ATOM    412  HB2 LEU A 609      53.400  22.680  41.210  1.00  0.00           H
ATOM    413  CG  LEU A 609      54.690  22.990  42.940  1.00  0.00           C
ATOM    414  HG  LEU A 609      55.190  23.830  43.470  1.00  0.00           H
ATOM    415  CD1 LEU A 609      53.570  22.720  43.940  1.00  0.00           C
ATOM    416 HD11 LEU A 609      53.920  22.330  44.930  1.00  0.00           H
ATOM    417 HD12 LEU A 609      53.010  21.880  43.460  1.00  0.00           H
ATOM    418 HD13 LEU A 609      52.880  23.600  44.060  1.00  0.00           H
ATOM    419  CD2 LEU A 609      55.650  21.750  42.790  1.00  0.00           C
ATOM    420 HD21 LEU A 609      56.630  22.030  42.340  1.00  0.00           H
ATOM    421 HD22 LEU A 609      55.210  20.910  42.220  1.00  0.00           H
ATOM    422 HD23 LEU A 609      55.880  21.390  43.820  1.00  0.00           H
ATOM    423  C   LEU A 609      54.510  25.970  41.360  1.00  0.00           C
ATOM    424  O   LEU A 609      54.430  26.590  42.430  1.00  0.00           O
ATOM    425  N   ALA A 610      55.300  26.280  40.350  1.00  0.00           N
ATOM    426  HN  ALA A 610      55.160  25.760  39.520  1.00  0.00           H
ATOM    427  CA  ALA A 610      56.270  27.340  40.260  1.00  0.00           C
ATOM    428  HA  ALA A 610      57.040  27.200  41.000  1.00  0.00           H
ATOM    429  CB  ALA A 610      56.990  27.240  38.890  1.00  0.00           C
ATOM    430  HB1 ALA A 610      56.280  27.130  38.050  1.00  0.00           H
ATOM    431  HB2 ALA A 610      57.640  26.340  38.870  1.00  0.00           H
ATOM    432  HB3 ALA A 610      57.600  28.140  38.680  1.00  0.00           H
ATOM    433  C   ALA A 610      55.560  28.710  40.500  1.00  0.00           C
ATOM    434  O   ALA A 610      55.910  29.540  41.290  1.00  0.00           O
ATOM    435  N   SER A 611      54.400  28.950  39.750  1.00  0.00           N
ATOM    436  HN  SER A 611      54.090  28.210  39.160  1.00  0.00           H
ATOM    437  CA  SER A 611      53.590  30.170  39.750  1.00  0.00           C
ATOM    438  HA  SER A 611      54.210  31.020  39.550  1.00  0.00           H
ATOM    439  CB  SER A 611      52.400  30.080  38.720  1.00  0.00           C
ATOM    440  HB1 SER A 611      51.750  30.980  38.660  1.00  0.00           H
ATOM    441  HB2 SER A 611      51.840  29.210  39.140  1.00  0.00           H
ATOM    442  OG  SER A 611      52.770  29.720  37.380  1.00  0.00           O
ATOM    443  HG1 SER A 611      53.080  28.810  37.400  1.00  0.00           H
ATOM    444  C   SER A 611      53.080  30.440  41.220  1.00  0.00           C
ATOM    445  O   SER A 611      53.180  31.550  41.750  1.00  0.00           O
ATOM    446  N   ILE A 612      52.500  29.370  41.820  1.00  0.00           N
ATOM    447  HN  ILE A 612      52.440  28.570  41.230  1.00  0.00           H
ATOM    448  CA  ILE A 612      52.000  29.370  43.240  1.00  0.00           C
ATOM    449  HA  ILE A 612      51.230  30.120  43.250  1.00  0.00           H
ATOM    450  CB  ILE A 612      51.340  27.950  43.580  1.00  0.00           C
ATOM    451  HB  ILE A 612      51.990  27.130  43.220  1.00  0.00           H
ATOM    452  CG2 ILE A 612      51.050  27.900  45.110  1.00  0.00           C
ATOM    453 HG21 ILE A 612      50.710  26.920  45.480  1.00  0.00           H
ATOM    454 HG22 ILE A 612      50.230  28.570  45.440  1.00  0.00           H
ATOM    455 HG23 ILE A 612      51.980  28.050  45.690  1.00  0.00           H
ATOM    456  CG1 ILE A 612      49.960  27.690  42.810  1.00  0.00           C
ATOM    457 HG11 ILE A 612      49.970  28.330  41.900  1.00  0.00           H
ATOM    458 HG12 ILE A 612      49.110  28.020  43.450  1.00  0.00           H
ATOM    459  CD  ILE A 612      49.660  26.230  42.600  1.00  0.00           C
ATOM    460  HD1 ILE A 612      50.460  25.730  42.020  1.00  0.00           H
ATOM    461  HD2 ILE A 612      48.770  26.060  41.960  1.00  0.00           H
ATOM    462  HD3 ILE A 612      49.420  25.670  43.520  1.00  0.00           H
ATOM    463  C   ILE A 612      53.140  29.660  44.170  1.00  0.00           C
ATOM    464  O   ILE A 612      52.990  30.370  45.160  1.00  0.00           O
ATOM    465  N   LEU A 613      54.350  29.070  43.990  1.00  0.00           N
ATOM    466  HN  LEU A 613      54.530  28.470  43.210  1.00  0.00           H
ATOM    467  CA  LEU A 613      55.360  29.350  45.010  1.00  0.00           C
ATOM    468  HA  LEU A 613      54.960  29.300  46.010  1.00  0.00           H
ATOM    469  CB  LEU A 613      56.430  28.280  44.830  1.00  0.00           C
ATOM    470  HB1 LEU A 613      57.050  28.330  43.920  1.00  0.00           H
ATOM    471  HB2 LEU A 613      55.810  27.360  44.690  1.00  0.00           H
ATOM    472  CG  LEU A 613      57.380  27.910  46.010  1.00  0.00           C
ATOM    473  HG  LEU A 613      58.010  28.800  46.250  1.00  0.00           H
ATOM    474  CD1 LEU A 613      56.650  27.560  47.270  1.00  0.00           C
ATOM    475 HD11 LEU A 613      55.960  26.730  47.040  1.00  0.00           H
ATOM    476 HD12 LEU A 613      56.110  28.480  47.580  1.00  0.00           H
ATOM    477 HD13 LEU A 613      57.390  27.220  48.030  1.00  0.00           H
ATOM    478  CD2 LEU A 613      58.360  26.740  45.660  1.00  0.00           C
ATOM    479 HD21 LEU A 613      57.930  25.850  45.170  1.00  0.00           H
ATOM    480 HD22 LEU A 613      58.890  26.230  46.490  1.00  0.00           H
ATOM    481 HD23 LEU A 613      59.120  27.190  44.980  1.00  0.00           H
ATOM    482  C   LEU A 613      56.010  30.670  44.900  1.00  0.00           C
ATOM    483  O   LEU A 613      56.330  31.290  45.920  1.00  0.00           O
ATOM    484  N   PHE A 614      56.070  31.190  43.680  1.00  0.00           N
ATOM    485  HN  PHE A 614      55.800  30.780  42.800  1.00  0.00           H
ATOM    486  CA  PHE A 614      56.340  32.570  43.470  1.00  0.00           C
ATOM    487  HA  PHE A 614      57.290  32.770  43.920  1.00  0.00           H
ATOM    488  CB  PHE A 614      56.400  32.620  41.900  1.00  0.00           C
ATOM    489  HB1 PHE A 614      55.460  32.130  41.540  1.00  0.00           H
ATOM    490  HB2 PHE A 614      57.290  32.000  41.660  1.00  0.00           H
ATOM    491  CG  PHE A 614      56.540  34.010  41.370  1.00  0.00           C
ATOM    492  CD1 PHE A 614      55.610  34.500  40.390  1.00  0.00           C
ATOM    493  HD1 PHE A 614      54.910  33.820  39.920  1.00  0.00           H
ATOM    494  CE1 PHE A 614      55.640  35.760  40.020  1.00  0.00           C
ATOM    495  HE1 PHE A 614      54.980  36.110  39.250  1.00  0.00           H
ATOM    496  CZ  PHE A 614      56.680  36.610  40.450  1.00  0.00           C
ATOM    497  HZ  PHE A 614      56.840  37.600  40.090  1.00  0.00           H
ATOM    498  CD2 PHE A 614      57.540  34.830  41.850  1.00  0.00           C
ATOM    499  HD2 PHE A 614      58.250  34.420  42.570  1.00  0.00           H
ATOM    500  CE2 PHE A 614      57.620  36.170  41.380  1.00  0.00           C
ATOM    501  HE2 PHE A 614      58.410  36.790  41.800  1.00  0.00           H
ATOM    502  C   PHE A 614      55.290  33.510  44.090  1.00  0.00           C
ATOM    503  O   PHE A 614      55.720  34.520  44.710  1.00  0.00           O
ATOM    504  N   LEU A 615      53.970  33.230  44.030  1.00  0.00           N
ATOM    505  HN  LEU A 615      53.690  32.570  43.340  1.00  0.00           H
ATOM    506  CA  LEU A 615      53.060  34.300  44.360  1.00  0.00           C
ATOM    507  HA  LEU A 615      53.520  35.270  44.220  1.00  0.00           H
ATOM    508  CB  LEU A 615      51.860  34.330  43.400  1.00  0.00           C
ATOM    509  HB1 LEU A 615      51.000  34.970  43.710  1.00  0.00           H
ATOM    510  HB2 LEU A 615      51.500  33.300  43.220  1.00  0.00           H
ATOM    511  CG  LEU A 615      52.280  34.920  41.990  1.00  0.00           C
ATOM    512  HG  LEU A 615      53.150  34.340  41.630  1.00  0.00           H
ATOM    513  CD1 LEU A 615      51.230  34.780  40.990  1.00  0.00           C
ATOM    514 HD11 LEU A 615      50.290  35.300  41.270  1.00  0.00           H
ATOM    515 HD12 LEU A 615      51.060  33.690  40.800  1.00  0.00           H
ATOM    516 HD13 LEU A 615      51.630  35.150  40.020  1.00  0.00           H
ATOM    517  CD2 LEU A 615      52.700  36.410  42.130  1.00  0.00           C
ATOM    518 HD21 LEU A 615      51.760  36.920  42.440  1.00  0.00           H
ATOM    519 HD22 LEU A 615      52.960  36.750  41.110  1.00  0.00           H
ATOM    520 HD23 LEU A 615      53.510  36.610  42.870  1.00  0.00           H
ATOM    521  C   LEU A 615      52.650  34.180  45.740  1.00  0.00           C
ATOM    522  O   LEU A 615      52.120  35.120  46.260  1.00  0.00           O
ATOM    523  N   TYR A 616      52.850  33.020  46.390  1.00  0.00           N
ATOM    524  HN  TYR A 616      53.190  32.210  45.910  1.00  0.00           H
ATOM    525  CA  TYR A 616      52.580  32.940  47.800  1.00  0.00           C
ATOM    526  HA  TYR A 616      51.630  33.420  48.030  1.00  0.00           H
ATOM    527  CB  TYR A 616      52.580  31.400  48.180  1.00  0.00           C
ATOM    528  HB1 TYR A 616      53.340  30.910  47.550  1.00  0.00           H
ATOM    529  HB2 TYR A 616      51.580  31.030  47.870  1.00  0.00           H
ATOM    530  CG  TYR A 616      52.740  31.130  49.680  1.00  0.00           C
ATOM    531  CD1 TYR A 616      53.940  30.440  50.180  1.00  0.00           C
ATOM    532  HD1 TYR A 616      54.670  30.100  49.480  1.00  0.00           H
ATOM    533  CE1 TYR A 616      54.130  30.360  51.580  1.00  0.00           C
ATOM    534  HE1 TYR A 616      55.110  30.060  51.920  1.00  0.00           H
ATOM    535  CZ  TYR A 616      53.080  30.610  52.440  1.00  0.00           C
ATOM    536  OH  TYR A 616      53.270  30.360  53.780  1.00  0.00           O
ATOM    537  HH  TYR A 616      52.680  30.890  54.330  1.00  0.00           H
ATOM    538  CD2 TYR A 616      51.770  31.470  50.610  1.00  0.00           C
ATOM    539  HD2 TYR A 616      50.830  31.940  50.330  1.00  0.00           H
ATOM    540  CE2 TYR A 616      51.930  31.250  51.970  1.00  0.00           C
ATOM    541  HE2 TYR A 616      51.210  31.600  52.680  1.00  0.00           H
ATOM    542  C   TYR A 616      53.510  33.730  48.660  1.00  0.00           C
ATOM    543  O   TYR A 616      53.170  34.500  49.540  1.00  0.00           O
ATOM    544  N   CYS A 617      54.830  33.660  48.400  1.00  0.00           N
ATOM    545  HN  CYS A 617      55.230  32.950  47.820  1.00  0.00           H
ATOM    546  CA  CYS A 617      55.830  34.520  49.010  1.00  0.00           C
ATOM    547  HA  CYS A 617      55.750  34.600  50.090  1.00  0.00           H
ATOM    548  CB  CYS A 617      57.260  34.160  48.560  1.00  0.00           C
ATOM    549  HB1 CYS A 617      57.930  34.950  48.960  1.00  0.00           H
ATOM    550  HB2 CYS A 617      57.240  34.290  47.440  1.00  0.00           H
ATOM    551  SG  CYS A 617      57.820  32.450  48.930  1.00  0.00           S
ATOM    552  HG1 CYS A 617      58.660  32.780  49.900  1.00  0.00           H
ATOM    553  C   CYS A 617      55.560  35.960  48.570  1.00  0.00           C
ATOM    554  O   CYS A 617      55.840  36.900  49.330  1.00  0.00           O
ATOM    555  N   ALA A 618      55.030  36.090  47.290  1.00  0.00           N
ATOM    556  HN  ALA A 618      55.020  35.340  46.630  1.00  0.00           H
ATOM    557  CA  ALA A 618      54.710  37.430  46.810  1.00  0.00           C
ATOM    558  HA  ALA A 618      55.540  38.120  46.840  1.00  0.00           H
ATOM    559  CB  ALA A 618      54.250  37.490  45.330  1.00  0.00           C
ATOM    560  HB1 ALA A 618      53.150  37.350  45.220  1.00  0.00           H
ATOM    561  HB2 ALA A 618      54.750  36.680  44.770  1.00  0.00           H
ATOM    562  HB3 ALA A 618      54.520  38.470  44.890  1.00  0.00           H
ATOM    563  C   ALA A 618      53.570  38.190  47.580  1.00  0.00           C
ATOM    564  O   ALA A 618      53.660  39.370  47.890  1.00  0.00           O
ATOM    565  N   CYS A 619      52.400  37.510  47.930  1.00  0.00           N
ATOM    566  HN  CYS A 619      52.210  36.640  47.500  1.00  0.00           H
ATOM    567  CA  CYS A 619      51.430  38.100  48.800  1.00  0.00           C
ATOM    568  HA  CYS A 619      51.280  39.070  48.350  1.00  0.00           H
ATOM    569  CB  CYS A 619      50.170  37.180  48.750  1.00  0.00           C
ATOM    570  HB1 CYS A 619      49.370  37.690  49.330  1.00  0.00           H
ATOM    571  HB2 CYS A 619      50.350  36.240  49.310  1.00  0.00           H
ATOM    572  SG  CYS A 619      49.680  36.810  47.020  1.00  0.00           S
ATOM    573  HG1 CYS A 619      50.290  35.640  46.900  1.00  0.00           H
ATOM    574  C   CYS A 619      51.910  38.200  50.270  1.00  0.00           C
ATOM    575  O   CYS A 619      51.530  39.110  50.960  1.00  0.00           O
ATOM    576  N   MET A 620      52.770  37.300  50.690  1.00  0.00           N
ATOM    577  HN  MET A 620      53.250  36.680  50.070  1.00  0.00           H
ATOM    578  CA  MET A 620      53.210  37.370  52.080  1.00  0.00           C
ATOM    579  HA  MET A 620      52.290  37.160  52.620  1.00  0.00           H
ATOM    580  CB  MET A 620      54.080  36.140  52.390  1.00  0.00           C
ATOM    581  HB1 MET A 620      54.650  36.280  53.340  1.00  0.00           H
ATOM    582  HB2 MET A 620      54.930  36.050  51.680  1.00  0.00           H
ATOM    583  CG  MET A 620      53.300  34.820  52.560  1.00  0.00           C
ATOM    584  HG1 MET A 620      54.020  33.980  52.430  1.00  0.00           H
ATOM    585  HG2 MET A 620      52.580  34.600  51.750  1.00  0.00           H
ATOM    586  SD  MET A 620      52.460  34.660  54.140  1.00  0.00           S
ATOM    587  CE  MET A 620      53.850  34.020  55.180  1.00  0.00           C
ATOM    588  HE1 MET A 620      54.540  33.310  54.660  1.00  0.00           H
ATOM    589  HE2 MET A 620      53.480  33.300  55.940  1.00  0.00           H
ATOM    590  HE3 MET A 620      54.380  34.880  55.620  1.00  0.00           H
ATOM    591  C   MET A 620      54.010  38.630  52.520  1.00  0.00           C
ATOM    592  O   MET A 620      53.790  39.150  53.610  1.00  0.00           O
ATOM    593  N   SER A 621      54.850  39.190  51.650  1.00  0.00           N
ATOM    594  HN  SER A 621      55.080  38.770  50.770  1.00  0.00           H
ATOM    595  CA  SER A 621      55.600  40.450  51.930  1.00  0.00           C
ATOM    596  HA  SER A 621      56.050  40.480  52.900  1.00  0.00           H
ATOM    597  CB  SER A 621      56.710  40.660  50.880  1.00  0.00           C
ATOM    598  HB1 SER A 621      57.380  41.490  51.220  1.00  0.00           H
ATOM    599  HB2 SER A 621      56.220  40.820  49.900  1.00  0.00           H
ATOM    600  OG  SER A 621      57.470  39.480  50.810  1.00  0.00           O
ATOM    601  HG1 SER A 621      57.210  39.050  49.990  1.00  0.00           H
ATOM    602  C   SER A 621      54.710  41.730  52.090  1.00  0.00           C
ATOM    603  O   SER A 621      54.760  42.420  53.090  1.00  0.00           O
ATOM    604  N   PRO A 622      53.830  42.070  51.160  1.00  0.00           N
ATOM    605  CD  PRO A 622      53.570  41.500  49.860  1.00  0.00           C
ATOM    606  HD1 PRO A 622      53.350  40.420  50.030  1.00  0.00           H
ATOM    607  HD2 PRO A 622      54.350  41.870  49.160  1.00  0.00           H
ATOM    608  CA  PRO A 622      52.930  43.150  51.410  1.00  0.00           C
ATOM    609  HA  PRO A 622      53.440  44.050  51.710  1.00  0.00           H
ATOM    610  CB  PRO A 622      52.270  43.400  50.000  1.00  0.00           C
ATOM    611  HB1 PRO A 622      52.970  44.050  49.420  1.00  0.00           H
ATOM    612  HB2 PRO A 622      51.250  43.840  49.910  1.00  0.00           H
ATOM    613  CG  PRO A 622      52.220  42.010  49.370  1.00  0.00           C
ATOM    614  HG1 PRO A 622      51.490  41.380  49.910  1.00  0.00           H
ATOM    615  HG2 PRO A 622      52.070  41.990  48.270  1.00  0.00           H
ATOM    616  C   PRO A 622      51.860  42.830  52.440  1.00  0.00           C
ATOM    617  O   PRO A 622      51.810  43.680  53.270  1.00  0.00           O
ATOM    618  N   VAL A 623      51.190  41.670  52.570  1.00  0.00           N
ATOM    619  HN  VAL A 623      51.490  40.950  51.960  1.00  0.00           H
ATOM    620  CA  VAL A 623      50.260  41.220  53.560  1.00  0.00           C
ATOM    621  HA  VAL A 623      49.500  41.970  53.500  1.00  0.00           H
ATOM    622  CB  VAL A 623      49.490  39.900  53.380  1.00  0.00           C
ATOM    623  HB  VAL A 623      50.260  39.110  53.320  1.00  0.00           H
ATOM    624  CG1 VAL A 623      48.500  39.480  54.500  1.00  0.00           C
ATOM    625 HG11 VAL A 623      47.870  38.590  54.290  1.00  0.00           H
ATOM    626 HG12 VAL A 623      47.850  40.380  54.660  1.00  0.00           H
ATOM    627 HG13 VAL A 623      49.070  39.240  55.410  1.00  0.00           H
ATOM    628  CG2 VAL A 623      48.720  40.040  52.040  1.00  0.00           C
ATOM    629 HG21 VAL A 623      47.990  39.210  51.980  1.00  0.00           H
ATOM    630 HG22 VAL A 623      49.310  40.200  51.120  1.00  0.00           H
ATOM    631 HG23 VAL A 623      48.160  41.000  52.090  1.00  0.00           H
ATOM    632  C   VAL A 623      50.770  41.320  54.990  1.00  0.00           C
ATOM    633  O   VAL A 623      50.040  41.910  55.840  1.00  0.00           O
ATOM    634  N   ILE A 624      51.920  40.750  55.290  1.00  0.00           N
ATOM    635  HN  ILE A 624      52.580  40.400  54.610  1.00  0.00           H
ATOM    636  CA  ILE A 624      52.490  40.870  56.690  1.00  0.00           C
ATOM    637  HA  ILE A 624      51.800  40.540  57.460  1.00  0.00           H
ATOM    638  CB  ILE A 624      53.680  40.000  56.760  1.00  0.00           C
ATOM    639  HB  ILE A 624      54.340  40.270  55.920  1.00  0.00           H
ATOM    640  CG2 ILE A 624      54.330  40.280  58.110  1.00  0.00           C
ATOM    641 HG21 ILE A 624      55.130  39.530  58.260  1.00  0.00           H
ATOM    642 HG22 ILE A 624      53.610  40.250  58.960  1.00  0.00           H
ATOM    643 HG23 ILE A 624      54.860  41.260  58.200  1.00  0.00           H
ATOM    644  CG1 ILE A 624      53.300  38.500  56.700  1.00  0.00           C
ATOM    645 HG11 ILE A 624      52.580  38.250  55.900  1.00  0.00           H
ATOM    646 HG12 ILE A 624      52.770  38.270  57.650  1.00  0.00           H
ATOM    647  CD  ILE A 624      54.420  37.440  56.600  1.00  0.00           C
ATOM    648  HD1 ILE A 624      55.120  37.550  57.450  1.00  0.00           H
ATOM    649  HD2 ILE A 624      54.990  37.460  55.640  1.00  0.00           H
ATOM    650  HD3 ILE A 624      53.980  36.440  56.840  1.00  0.00           H
ATOM    651  C   ILE A 624      52.790  42.310  57.000  1.00  0.00           C
ATOM    652  O   ILE A 624      52.450  42.700  58.150  1.00  0.00           O
ATOM    653  N   THR A 625      53.370  43.150  56.010  1.00  0.00           N
ATOM    654  HN  THR A 625      53.610  42.820  55.100  1.00  0.00           H
ATOM    655  CA  THR A 625      53.670  44.510  56.220  1.00  0.00           C
ATOM    656  HA  THR A 625      54.390  44.450  57.020  1.00  0.00           H
ATOM    657  CB  THR A 625      54.580  45.060  55.130  1.00  0.00           C
ATOM    658  HB  THR A 625      54.010  45.150  54.180  1.00  0.00           H
ATOM    659  OG1 THR A 625      55.680  44.260  54.840  1.00  0.00           O
ATOM    660  HG1 THR A 625      55.430  43.630  54.160  1.00  0.00           H
ATOM    661  CG2 THR A 625      55.140  46.460  55.360  1.00  0.00           C
ATOM    662 HG21 THR A 625      55.720  46.710  54.440  1.00  0.00           H
ATOM    663 HG22 THR A 625      55.670  46.620  56.320  1.00  0.00           H
ATOM    664 HG23 THR A 625      54.330  47.200  55.420  1.00  0.00           H
ATOM    665  C   THR A 625      52.430  45.320  56.510  1.00  0.00           C
ATOM    666  O   THR A 625      52.510  46.120  57.410  1.00  0.00           O
ATOM    667  N   PHE A 626      51.360  45.050  55.760  1.00  0.00           N
ATOM    668  HN  PHE A 626      51.490  44.580  54.890  1.00  0.00           H
ATOM    669  CA  PHE A 626      50.040  45.610  56.020  1.00  0.00           C
ATOM    670  HA  PHE A 626      50.120  46.690  56.010  1.00  0.00           H
ATOM    671  CB  PHE A 626      49.080  45.250  54.840  1.00  0.00           C
ATOM    672  HB1 PHE A 626      49.210  44.140  54.790  1.00  0.00           H
ATOM    673  HB2 PHE A 626      49.380  45.740  53.890  1.00  0.00           H
ATOM    674  CG  PHE A 626      47.630  45.450  55.040  1.00  0.00           C
ATOM    675  CD1 PHE A 626      46.640  44.490  54.700  1.00  0.00           C
ATOM    676  HD1 PHE A 626      46.970  43.490  54.450  1.00  0.00           H
ATOM    677  CE1 PHE A 626      45.370  44.780  54.560  1.00  0.00           C
ATOM    678  HE1 PHE A 626      44.700  44.010  54.230  1.00  0.00           H
ATOM    679  CZ  PHE A 626      44.930  46.060  54.740  1.00  0.00           C
ATOM    680  HZ  PHE A 626      43.880  46.290  54.620  1.00  0.00           H
ATOM    681  CD2 PHE A 626      47.200  46.710  55.370  1.00  0.00           C
ATOM    682  HD2 PHE A 626      47.930  47.400  55.750  1.00  0.00           H
ATOM    683  CE2 PHE A 626      45.790  47.050  55.220  1.00  0.00           C
ATOM    684  HE2 PHE A 626      45.450  48.000  55.620  1.00  0.00           H
ATOM    685  C   PHE A 626      49.430  45.300  57.400  1.00  0.00           C
ATOM    686  O   PHE A 626      48.940  46.140  58.100  1.00  0.00           O
ATOM    687  N   GLY A 627      49.500  43.990  57.850  1.00  0.00           N
ATOM    688  HN  GLY A 627      49.940  43.280  57.290  1.00  0.00           H
ATOM    689  CA  GLY A 627      48.980  43.570  59.110  1.00  0.00           C
ATOM    690  HA1 GLY A 627      49.130  42.500  59.180  1.00  0.00           H
ATOM    691  HA2 GLY A 627      47.940  43.860  59.190  1.00  0.00           H
ATOM    692  C   GLY A 627      49.730  44.210  60.260  1.00  0.00           C
ATOM    693  O   GLY A 627      49.150  44.690  61.230  1.00  0.00           O
ATOM    694  N   GLY A 628      51.110  44.370  60.150  1.00  0.00           N
ATOM    695  HN  GLY A 628      51.600  44.040  59.340  1.00  0.00           H
ATOM    696  CA  GLY A 628      51.790  45.090  61.220  1.00  0.00           C
ATOM    697  HA1 GLY A 628      52.830  44.850  61.140  1.00  0.00           H
ATOM    698  HA2 GLY A 628      51.380  44.940  62.200  1.00  0.00           H
ATOM    699  C   GLY A 628      51.710  46.620  61.210  1.00  0.00           C
ATOM    700  O   GLY A 628      51.540  47.190  62.260  1.00  0.00           O
ATOM    701  N   LEU A 629      51.780  47.300  60.030  1.00  0.00           N
ATOM    702  HN  LEU A 629      51.990  46.740  59.220  1.00  0.00           H
ATOM    703  CA  LEU A 629      51.450  48.710  59.850  1.00  0.00           C
ATOM    704  HA  LEU A 629      51.930  49.330  60.600  1.00  0.00           H
ATOM    705  CB  LEU A 629      52.000  49.110  58.430  1.00  0.00           C
ATOM    706  HB1 LEU A 629      51.450  49.970  58.010  1.00  0.00           H
ATOM    707  HB2 LEU A 629      51.860  48.260  57.710  1.00  0.00           H
ATOM    708  CG  LEU A 629      53.550  49.490  58.400  1.00  0.00           C
ATOM    709  HG  LEU A 629      53.810  49.610  57.330  1.00  0.00           H
ATOM    710  CD1 LEU A 629      53.850  50.750  59.160  1.00  0.00           C
ATOM    711 HD11 LEU A 629      54.930  50.910  59.010  1.00  0.00           H
ATOM    712 HD12 LEU A 629      53.610  50.730  60.250  1.00  0.00           H
ATOM    713 HD13 LEU A 629      53.390  51.660  58.730  1.00  0.00           H
ATOM    714  CD2 LEU A 629      54.580  48.440  58.970  1.00  0.00           C
ATOM    715 HD21 LEU A 629      54.250  47.390  58.860  1.00  0.00           H
ATOM    716 HD22 LEU A 629      54.600  48.630  60.070  1.00  0.00           H
ATOM    717 HD23 LEU A 629      55.630  48.630  58.630  1.00  0.00           H
ATOM    718  C   LEU A 629      50.010  49.110  60.110  1.00  0.00           C
ATOM    719  O   LEU A 629      49.790  50.150  60.770  1.00  0.00           O
ATOM    720  N   LEU A 630      49.000  48.440  59.620  1.00  0.00           N
ATOM    721  HN  LEU A 630      49.180  47.630  59.070  1.00  0.00           H
ATOM    722  CA  LEU A 630      47.620  48.640  60.080  1.00  0.00           C
ATOM    723  HA  LEU A 630      47.380  49.690  59.940  1.00  0.00           H
ATOM    724  CB  LEU A 630      46.640  47.670  59.320  1.00  0.00           C
ATOM    725  HB1 LEU A 630      47.010  46.640  59.490  1.00  0.00           H
ATOM    726  HB2 LEU A 630      46.830  47.850  58.240  1.00  0.00           H
ATOM    727  CG  LEU A 630      45.130  47.860  59.550  1.00  0.00           C
ATOM    728  HG  LEU A 630      44.930  47.750  60.640  1.00  0.00           H
ATOM    729  CD1 LEU A 630      44.720  49.260  59.200  1.00  0.00           C
ATOM    730 HD11 LEU A 630      45.290  49.930  59.880  1.00  0.00           H
ATOM    731 HD12 LEU A 630      43.660  49.470  59.510  1.00  0.00           H
ATOM    732 HD13 LEU A 630      44.990  49.670  58.200  1.00  0.00           H
ATOM    733  CD2 LEU A 630      44.410  46.750  58.860  1.00  0.00           C
ATOM    734 HD21 LEU A 630      43.330  46.800  59.090  1.00  0.00           H
ATOM    735 HD22 LEU A 630      44.740  45.710  59.090  1.00  0.00           H
ATOM    736 HD23 LEU A 630      44.490  46.930  57.770  1.00  0.00           H
ATOM    737  C   LEU A 630      47.430  48.350  61.490  1.00  0.00           C
ATOM    738  O   LEU A 630      46.750  49.150  62.160  1.00  0.00           O
ATOM    739  N   GLY A 631      48.140  47.310  62.010  1.00  0.00           N
ATOM    740  HN  GLY A 631      48.680  46.750  61.390  1.00  0.00           H
ATOM    741  CA  GLY A 631      48.270  47.160  63.460  1.00  0.00           C
ATOM    742  HA1 GLY A 631      48.970  46.350  63.550  1.00  0.00           H
ATOM    743  HA2 GLY A 631      47.270  46.900  63.810  1.00  0.00           H
ATOM    744  C   GLY A 631      48.870  48.380  64.220  1.00  0.00           C
ATOM    745  O   GLY A 631      48.390  48.870  65.180  1.00  0.00           O
ATOM    746  N   GLU A 632      49.910  48.970  63.720  1.00  0.00           N
ATOM    747  HN  GLU A 632      50.290  48.600  62.880  1.00  0.00           H
ATOM    748  CA  GLU A 632      50.440  50.230  64.210  1.00  0.00           C
ATOM    749  HA  GLU A 632      50.510  50.120  65.280  1.00  0.00           H
ATOM    750  CB  GLU A 632      51.790  50.490  63.460  1.00  0.00           C
ATOM    751  HB1 GLU A 632      52.020  51.580  63.510  1.00  0.00           H
ATOM    752  HB2 GLU A 632      51.670  50.340  62.370  1.00  0.00           H
ATOM    753  CG  GLU A 632      53.010  49.780  64.030  1.00  0.00           C
ATOM    754  HG1 GLU A 632      54.010  49.940  63.560  1.00  0.00           H
ATOM    755  HG2 GLU A 632      52.780  48.700  63.900  1.00  0.00           H
ATOM    756  CD  GLU A 632      52.950  49.830  65.530  1.00  0.00           C
ATOM    757  OE1 GLU A 632      53.010  48.750  66.160  1.00  0.00           O
ATOM    758  OE2 GLU A 632      53.140  50.960  66.090  1.00  0.00           O
ATOM    759  C   GLU A 632      49.510  51.420  63.990  1.00  0.00           C
ATOM    760  O   GLU A 632      49.370  52.190  64.960  1.00  0.00           O
ATOM    761  N   ALA A 633      48.800  51.600  62.810  1.00  0.00           N
ATOM    762  HN  ALA A 633      49.050  50.990  62.060  1.00  0.00           H
ATOM    763  CA  ALA A 633      47.830  52.620  62.530  1.00  0.00           C
ATOM    764  HA  ALA A 633      48.310  53.580  62.640  1.00  0.00           H
ATOM    765  CB  ALA A 633      47.280  52.390  61.050  1.00  0.00           C
ATOM    766  HB1 ALA A 633      48.180  52.420  60.390  1.00  0.00           H
ATOM    767  HB2 ALA A 633      46.580  53.220  60.800  1.00  0.00           H
ATOM    768  HB3 ALA A 633      46.660  51.470  61.000  1.00  0.00           H
ATOM    769  C   ALA A 633      46.710  52.500  63.520  1.00  0.00           C
ATOM    770  O   ALA A 633      46.080  53.550  63.900  1.00  0.00           O
ATOM    771  N   THR A 634      46.240  51.280  63.930  1.00  0.00           N
ATOM    772  HN  THR A 634      46.580  50.430  63.530  1.00  0.00           H
ATOM    773  CA  THR A 634      45.140  51.080  64.870  1.00  0.00           C
ATOM    774  HA  THR A 634      44.480  51.920  64.810  1.00  0.00           H
ATOM    775  CB  THR A 634      44.340  49.870  64.450  1.00  0.00           C
ATOM    776  HB  THR A 634      43.500  49.680  65.160  1.00  0.00           H
ATOM    777  OG1 THR A 634      45.130  48.710  64.340  1.00  0.00           O
ATOM    778  HG1 THR A 634      45.580  48.720  63.490  1.00  0.00           H
ATOM    779  CG2 THR A 634      43.640  50.160  63.090  1.00  0.00           C
ATOM    780 HG21 THR A 634      43.070  51.110  63.020  1.00  0.00           H
ATOM    781 HG22 THR A 634      43.000  49.280  62.840  1.00  0.00           H
ATOM    782 HG23 THR A 634      44.350  50.190  62.240  1.00  0.00           H
ATOM    783  C   THR A 634      45.710  50.940  66.320  1.00  0.00           C
ATOM    784  O   THR A 634      44.960  50.720  67.320  1.00  0.00           O
ATOM    785  N   GLU A 635      47.010  51.260  66.450  1.00  0.00           N
ATOM    786  HN  GLU A 635      47.580  51.240  65.640  1.00  0.00           H
ATOM    787  CA  GLU A 635      47.650  51.270  67.770  1.00  0.00           C
ATOM    788  HA  GLU A 635      48.710  51.320  67.580  1.00  0.00           H
ATOM    789  CB  GLU A 635      47.260  52.500  68.640  1.00  0.00           C
ATOM    790  HB1 GLU A 635      47.780  52.430  69.630  1.00  0.00           H
ATOM    791  HB2 GLU A 635      46.160  52.510  68.790  1.00  0.00           H
ATOM    792  CG  GLU A 635      47.830  53.780  68.070  1.00  0.00           C
ATOM    793  HG1 GLU A 635      47.360  54.170  67.140  1.00  0.00           H
ATOM    794  HG2 GLU A 635      48.910  53.730  67.780  1.00  0.00           H
ATOM    795  CD  GLU A 635      47.820  54.920  69.050  1.00  0.00           C
ATOM    796  OE1 GLU A 635      47.020  54.920  70.000  1.00  0.00           O
ATOM    797  OE2 GLU A 635      48.600  55.870  68.900  1.00  0.00           O
ATOM    798  C   GLU A 635      47.530  50.020  68.540  1.00  0.00           C
ATOM    799  O   GLU A 635      47.610  50.030  69.780  1.00  0.00           O
ATOM    800  N   GLY A 636      47.710  48.840  67.840  1.00  0.00           N
ATOM    801  HN  GLY A 636      47.760  48.860  66.840  1.00  0.00           H
ATOM    802  CA  GLY A 636      47.880  47.490  68.370  1.00  0.00           C
ATOM    803  HA1 GLY A 636      48.350  47.590  69.330  1.00  0.00           H
ATOM    804  HA2 GLY A 636      48.340  46.880  67.600  1.00  0.00           H
ATOM    805  C   GLY A 636      46.600  46.830  68.500  1.00  0.00           C
ATOM    806  O   GLY A 636      46.420  45.990  69.370  1.00  0.00           O
ATOM    807  N   ARG A 637      45.570  47.170  67.720  1.00  0.00           N
ATOM    808  HN  ARG A 637      45.640  47.950  67.100  1.00  0.00           H
ATOM    809  CA  ARG A 637      44.260  46.480  67.800  1.00  0.00           C
ATOM    810  HA  ARG A 637      44.130  45.920  68.720  1.00  0.00           H
ATOM    811  CB  ARG A 637      43.070  47.500  67.710  1.00  0.00           C
ATOM    812  HB1 ARG A 637      42.100  46.950  67.640  1.00  0.00           H
ATOM    813  HB2 ARG A 637      42.920  47.970  66.710  1.00  0.00           H
ATOM    814  CG  ARG A 637      43.050  48.500  68.800  1.00  0.00           C
ATOM    815  HG1 ARG A 637      44.030  48.990  68.880  1.00  0.00           H
ATOM    816  HG2 ARG A 637      42.810  47.890  69.700  1.00  0.00           H
ATOM    817  CD  ARG A 637      41.870  49.510  68.870  1.00  0.00           C
ATOM    818  HD1 ARG A 637      41.010  48.830  68.670  1.00  0.00           H
ATOM    819  HD2 ARG A 637      42.050  50.210  68.030  1.00  0.00           H
ATOM    820  NE  ARG A 637      41.880  50.160  70.240  1.00  0.00           N
ATOM    821  HE  ARG A 637      41.270  49.950  70.990  1.00  0.00           H
ATOM    822  CZ  ARG A 637      42.650  51.190  70.520  1.00  0.00           C
ATOM    823  NH1 ARG A 637      42.630  51.710  71.680  1.00  0.00           N
ATOM    824 HH11 ARG A 637      42.220  51.180  72.430  1.00  0.00           H
ATOM    825 HH12 ARG A 637      43.250  52.460  71.890  1.00  0.00           H
ATOM    826  NH2 ARG A 637      43.620  51.600  69.680  1.00  0.00           N
ATOM    827 HH21 ARG A 637      43.800  51.140  68.810  1.00  0.00           H
ATOM    828 HH22 ARG A 637      43.920  52.530  69.910  1.00  0.00           H
ATOM    829  C   ARG A 637      44.060  45.390  66.720  1.00  0.00           C
ATOM    830  O   ARG A 637      42.960  44.850  66.500  1.00  0.00           O
ATOM    831  N   ILE A 638      45.060  45.190  65.900  1.00  0.00           N
ATOM    832  HN  ILE A 638      45.860  45.750  66.060  1.00  0.00           H
ATOM    833  CA  ILE A 638      44.960  44.370  64.740  1.00  0.00           C
ATOM    834  HA  ILE A 638      44.300  43.550  64.950  1.00  0.00           H
ATOM    835  CB  ILE A 638      44.230  45.140  63.540  1.00  0.00           C
ATOM    836  HB  ILE A 638      44.420  46.180  63.840  1.00  0.00           H
ATOM    837  CG2 ILE A 638      44.870  44.760  62.180  1.00  0.00           C
ATOM    838 HG21 ILE A 638      45.890  45.160  62.260  1.00  0.00           H
ATOM    839 HG22 ILE A 638      44.440  45.330  61.330  1.00  0.00           H
ATOM    840 HG23 ILE A 638      44.810  43.660  62.010  1.00  0.00           H
ATOM    841  CG1 ILE A 638      42.720  44.960  63.390  1.00  0.00           C
ATOM    842 HG11 ILE A 638      42.340  45.410  62.440  1.00  0.00           H
ATOM    843 HG12 ILE A 638      42.210  45.530  64.200  1.00  0.00           H
ATOM    844  CD  ILE A 638      42.360  43.440  63.400  1.00  0.00           C
ATOM    845  HD1 ILE A 638      43.090  42.950  62.720  1.00  0.00           H
ATOM    846  HD2 ILE A 638      41.370  43.320  62.910  1.00  0.00           H
ATOM    847  HD3 ILE A 638      42.480  43.020  64.420  1.00  0.00           H
ATOM    848  C   ILE A 638      46.390  43.940  64.440  1.00  0.00           C
ATOM    849  O   ILE A 638      47.380  44.590  64.780  1.00  0.00           O
ATOM    850  N   SER A 639      46.580  42.750  63.850  1.00  0.00           N
ATOM    851  HN  SER A 639      45.850  42.080  63.890  1.00  0.00           H
ATOM    852  CA  SER A 639      47.900  42.210  63.490  1.00  0.00           C
ATOM    853  HA  SER A 639      48.440  43.030  63.050  1.00  0.00           H
ATOM    854  CB  SER A 639      48.750  41.840  64.760  1.00  0.00           C
ATOM    855  HB1 SER A 639      48.280  41.090  65.420  1.00  0.00           H
ATOM    856  HB2 SER A 639      48.790  42.770  65.350  1.00  0.00           H
ATOM    857  OG  SER A 639      50.130  41.590  64.540  1.00  0.00           O
ATOM    858  HG1 SER A 639      50.540  41.610  65.410  1.00  0.00           H
ATOM    859  C   SER A 639      47.880  41.100  62.400  1.00  0.00           C
ATOM    860  O   SER A 639      46.930  40.740  61.830  1.00  0.00           O
ATOM    861  N   ALA A 640      49.110  40.640  62.080  1.00  0.00           N
ATOM    862  HN  ALA A 640      49.900  40.770  62.670  1.00  0.00           H
ATOM    863  CA  ALA A 640      49.350  39.850  60.870  1.00  0.00           C
ATOM    864  HA  ALA A 640      48.950  40.450  60.060  1.00  0.00           H
ATOM    865  CB  ALA A 640      50.890  39.480  60.770  1.00  0.00           C
ATOM    866  HB1 ALA A 640      51.530  40.390  60.620  1.00  0.00           H
ATOM    867  HB2 ALA A 640      51.120  38.870  59.890  1.00  0.00           H
ATOM    868  HB3 ALA A 640      51.260  38.920  61.660  1.00  0.00           H
ATOM    869  C   ALA A 640      48.580  38.530  60.690  1.00  0.00           C
ATOM    870  O   ALA A 640      48.260  38.130  59.560  1.00  0.00           O
ATOM    871  N   ILE A 641      48.240  37.790  61.800  1.00  0.00           N
ATOM    872  HN  ILE A 641      48.350  38.110  62.730  1.00  0.00           H
ATOM    873  CA  ILE A 641      47.600  36.490  61.660  1.00  0.00           C
ATOM    874  HA  ILE A 641      48.180  36.070  60.860  1.00  0.00           H
ATOM    875  CB  ILE A 641      47.680  35.660  62.920  1.00  0.00           C
ATOM    876  HB  ILE A 641      47.230  36.220  63.770  1.00  0.00           H
ATOM    877  CG2 ILE A 641      46.610  34.480  62.850  1.00  0.00           C
ATOM    878 HG21 ILE A 641      45.560  34.840  62.950  1.00  0.00           H
ATOM    879 HG22 ILE A 641      46.890  33.760  63.660  1.00  0.00           H
ATOM    880 HG23 ILE A 641      46.830  33.990  61.890  1.00  0.00           H
ATOM    881  CG1 ILE A 641      49.210  35.350  63.200  1.00  0.00           C
ATOM    882 HG11 ILE A 641      49.280  35.050  64.270  1.00  0.00           H
ATOM    883 HG12 ILE A 641      49.870  36.240  63.140  1.00  0.00           H
ATOM    884  CD  ILE A 641      49.760  34.170  62.370  1.00  0.00           C
ATOM    885  HD1 ILE A 641      49.830  34.270  61.270  1.00  0.00           H
ATOM    886  HD2 ILE A 641      49.000  33.340  62.430  1.00  0.00           H
ATOM    887  HD3 ILE A 641      50.760  33.800  62.660  1.00  0.00           H
ATOM    888  C   ILE A 641      46.100  36.760  61.250  1.00  0.00           C
ATOM    889  O   ILE A 641      45.540  36.230  60.280  1.00  0.00           O
ATOM    890  N   GLU A 642      45.510  37.790  61.840  1.00  0.00           N
ATOM    891  HN  GLU A 642      45.890  38.230  62.650  1.00  0.00           H
ATOM    892  CA  GLU A 642      44.200  38.250  61.530  1.00  0.00           C
ATOM    893  HA  GLU A 642      43.560  37.370  61.540  1.00  0.00           H
ATOM    894  CB  GLU A 642      43.900  39.490  62.460  1.00  0.00           C
ATOM    895  HB1 GLU A 642      43.100  40.160  62.070  1.00  0.00           H
ATOM    896  HB2 GLU A 642      44.800  40.130  62.530  1.00  0.00           H
ATOM    897  CG  GLU A 642      43.490  39.090  63.940  1.00  0.00           C
ATOM    898  HG1 GLU A 642      44.080  38.210  64.280  1.00  0.00           H
ATOM    899  HG2 GLU A 642      42.380  38.980  63.890  1.00  0.00           H
ATOM    900  CD  GLU A 642      43.780  40.210  64.930  1.00  0.00           C
ATOM    901  OE1 GLU A 642      44.990  40.650  64.960  1.00  0.00           O
ATOM    902  OE2 GLU A 642      42.840  40.710  65.580  1.00  0.00           O
ATOM    903  C   GLU A 642      44.160  38.810  60.110  1.00  0.00           C
ATOM    904  O   GLU A 642      43.170  38.760  59.400  1.00  0.00           O
ATOM    905  N   SER A 643      45.320  39.430  59.600  1.00  0.00           N
ATOM    906  HN  SER A 643      46.150  39.290  60.140  1.00  0.00           H
ATOM    907  CA  SER A 643      45.530  39.840  58.240  1.00  0.00           C
ATOM    908  HA  SER A 643      44.650  40.390  57.950  1.00  0.00           H
ATOM    909  CB  SER A 643      46.790  40.820  58.050  1.00  0.00           C
ATOM    910  HB1 SER A 643      47.770  40.320  57.850  1.00  0.00           H
ATOM    911  HB2 SER A 643      46.930  41.530  58.890  1.00  0.00           H
ATOM    912  OG  SER A 643      46.560  41.650  56.880  1.00  0.00           O
ATOM    913  HG1 SER A 643      45.810  42.220  57.000  1.00  0.00           H
ATOM    914  C   SER A 643      45.550  38.640  57.240  1.00  0.00           C
ATOM    915  O   SER A 643      44.900  38.660  56.240  1.00  0.00           O
ATOM    916  N   LEU A 644      46.330  37.570  57.530  1.00  0.00           N
ATOM    917  HN  LEU A 644      46.880  37.650  58.370  1.00  0.00           H
ATOM    918  CA  LEU A 644      46.560  36.350  56.760  1.00  0.00           C
ATOM    919  HA  LEU A 644      46.820  36.640  55.750  1.00  0.00           H
ATOM    920  CB  LEU A 644      47.670  35.510  57.400  1.00  0.00           C
ATOM    921  HB1 LEU A 644      47.780  34.530  56.870  1.00  0.00           H
ATOM    922  HB2 LEU A 644      47.490  35.290  58.470  1.00  0.00           H
ATOM    923  CG  LEU A 644      49.100  36.020  57.070  1.00  0.00           C
ATOM    924  HG  LEU A 644      49.170  37.120  57.220  1.00  0.00           H
ATOM    925  CD1 LEU A 644      50.020  35.440  58.140  1.00  0.00           C
ATOM    926 HD11 LEU A 644      51.010  35.950  58.090  1.00  0.00           H
ATOM    927 HD12 LEU A 644      50.060  34.350  57.890  1.00  0.00           H
ATOM    928 HD13 LEU A 644      49.600  35.700  59.130  1.00  0.00           H
ATOM    929  CD2 LEU A 644      49.690  35.930  55.590  1.00  0.00           C
ATOM    930 HD21 LEU A 644      49.160  36.740  55.030  1.00  0.00           H
ATOM    931 HD22 LEU A 644      49.650  34.890  55.210  1.00  0.00           H
ATOM    932 HD23 LEU A 644      50.750  36.260  55.620  1.00  0.00           H
ATOM    933  C   LEU A 644      45.280  35.490  56.610  1.00  0.00           C
ATOM    934  O   LEU A 644      44.900  35.000  55.560  1.00  0.00           O
ATOM    935  N   PHE A 645      44.560  35.440  57.720  1.00  0.00           N
ATOM    936  HN  PHE A 645      44.940  35.850  58.540  1.00  0.00           H
ATOM    937  CA  PHE A 645      43.190  34.830  57.820  1.00  0.00           C
ATOM    938  HA  PHE A 645      43.260  33.810  57.460  1.00  0.00           H
ATOM    939  CB  PHE A 645      42.770  34.720  59.280  1.00  0.00           C
ATOM    940  HB1 PHE A 645      42.970  35.600  59.930  1.00  0.00           H
ATOM    941  HB2 PHE A 645      43.400  33.930  59.730  1.00  0.00           H
ATOM    942  CG  PHE A 645      41.350  34.210  59.410  1.00  0.00           C
ATOM    943  CD1 PHE A 645      40.510  34.700  60.400  1.00  0.00           C
ATOM    944  HD1 PHE A 645      40.830  35.410  61.150  1.00  0.00           H
ATOM    945  CE1 PHE A 645      39.260  34.230  60.540  1.00  0.00           C
ATOM    946  HE1 PHE A 645      38.640  34.680  61.290  1.00  0.00           H
ATOM    947  CZ  PHE A 645      38.750  33.260  59.640  1.00  0.00           C
ATOM    948  HZ  PHE A 645      37.750  32.900  59.870  1.00  0.00           H
ATOM    949  CD2 PHE A 645      40.820  33.170  58.520  1.00  0.00           C
ATOM    950  HD2 PHE A 645      41.480  32.710  57.800  1.00  0.00           H
ATOM    951  CE2 PHE A 645      39.520  32.690  58.660  1.00  0.00           C
ATOM    952  HE2 PHE A 645      39.080  31.990  57.960  1.00  0.00           H
ATOM    953  C   PHE A 645      42.210  35.730  56.960  1.00  0.00           C
ATOM    954  O   PHE A 645      41.390  35.170  56.230  1.00  0.00           O
ATOM    955  N   GLY A 646      42.270  37.050  56.800  1.00  0.00           N
ATOM    956  HN  GLY A 646      42.890  37.470  57.450  1.00  0.00           H
ATOM    957  CA  GLY A 646      41.420  37.850  55.940  1.00  0.00           C
ATOM    958  HA1 GLY A 646      41.740  38.870  56.090  1.00  0.00           H
ATOM    959  HA2 GLY A 646      40.390  37.570  56.150  1.00  0.00           H
ATOM    960  C   GLY A 646      41.560  37.510  54.480  1.00  0.00           C
ATOM    961  O   GLY A 646      40.590  37.300  53.790  1.00  0.00           O
ATOM    962  N   ALA A 647      42.860  37.510  54.010  1.00  0.00           N
ATOM    963  HN  ALA A 647      43.590  37.740  54.650  1.00  0.00           H
ATOM    964  CA  ALA A 647      43.260  37.200  52.630  1.00  0.00           C
ATOM    965  HA  ALA A 647      42.680  37.870  52.000  1.00  0.00           H
ATOM    966  CB  ALA A 647      44.680  37.550  52.320  1.00  0.00           C
ATOM    967  HB1 ALA A 647      45.540  36.880  52.570  1.00  0.00           H
ATOM    968  HB2 ALA A 647      44.800  38.600  52.660  1.00  0.00           H
ATOM    969  HB3 ALA A 647      44.800  37.680  51.220  1.00  0.00           H
ATOM    970  C   ALA A 647      42.910  35.820  52.220  1.00  0.00           C
ATOM    971  O   ALA A 647      42.530  35.640  51.100  1.00  0.00           O
ATOM    972  N   SER A 648      42.910  34.890  53.190  1.00  0.00           N
ATOM    973  HN  SER A 648      43.100  35.100  54.150  1.00  0.00           H
ATOM    974  CA  SER A 648      42.730  33.490  52.880  1.00  0.00           C
ATOM    975  HA  SER A 648      43.150  33.300  51.900  1.00  0.00           H
ATOM    976  CB  SER A 648      43.300  32.410  53.870  1.00  0.00           C
ATOM    977  HB1 SER A 648      44.410  32.480  53.860  1.00  0.00           H
ATOM    978  HB2 SER A 648      42.930  31.410  53.550  1.00  0.00           H
ATOM    979  OG  SER A 648      43.030  32.470  55.250  1.00  0.00           O
ATOM    980  HG1 SER A 648      43.680  33.110  55.540  1.00  0.00           H
ATOM    981  C   SER A 648      41.240  33.170  52.700  1.00  0.00           C
ATOM    982  O   SER A 648      40.790  32.500  51.780  1.00  0.00           O
ATOM    983  N   LEU A 649      40.440  33.540  53.740  1.00  0.00           N
ATOM    984  HN  LEU A 649      40.850  33.970  54.540  1.00  0.00           H
ATOM    985  CA  LEU A 649      39.030  33.370  53.820  1.00  0.00           C
ATOM    986  HA  LEU A 649      38.940  32.310  53.640  1.00  0.00           H
ATOM    987  CB  LEU A 649      38.470  33.640  55.190  1.00  0.00           C
ATOM    988  HB1 LEU A 649      38.870  34.630  55.520  1.00  0.00           H
ATOM    989  HB2 LEU A 649      38.840  32.860  55.880  1.00  0.00           H
ATOM    990  CG  LEU A 649      36.930  33.670  55.420  1.00  0.00           C
ATOM    991  HG  LEU A 649      36.490  34.030  54.470  1.00  0.00           H
ATOM    992  CD1 LEU A 649      36.250  32.220  55.340  1.00  0.00           C
ATOM    993 HD11 LEU A 649      36.700  31.540  56.090  1.00  0.00           H
ATOM    994 HD12 LEU A 649      36.400  31.840  54.320  1.00  0.00           H
ATOM    995 HD13 LEU A 649      35.170  32.320  55.540  1.00  0.00           H
ATOM    996  CD2 LEU A 649      36.470  34.490  56.590  1.00  0.00           C
ATOM    997 HD21 LEU A 649      35.390  34.350  56.780  1.00  0.00           H
ATOM    998 HD22 LEU A 649      36.590  35.580  56.430  1.00  0.00           H
ATOM    999 HD23 LEU A 649      37.020  34.300  57.540  1.00  0.00           H
ATOM   1000  C   LEU A 649      38.260  34.100  52.710  1.00  0.00           C
ATOM   1001  O   LEU A 649      37.340  33.520  52.150  1.00  0.00           O
ATOM   1002  N   THR A 650      38.580  35.410  52.470  1.00  0.00           N
ATOM   1003  HN  THR A 650      39.180  35.830  53.140  1.00  0.00           H
ATOM   1004  CA  THR A 650      38.110  36.130  51.260  1.00  0.00           C
ATOM   1005  HA  THR A 650      37.040  36.000  51.290  1.00  0.00           H
ATOM   1006  CB  THR A 650      38.460  37.580  51.360  1.00  0.00           C
ATOM   1007  HB  THR A 650      39.550  37.810  51.360  1.00  0.00           H
ATOM   1008  OG1 THR A 650      37.800  38.180  52.470  1.00  0.00           O
ATOM   1009  HG1 THR A 650      38.350  38.050  53.250  1.00  0.00           H
ATOM   1010  CG2 THR A 650      37.870  38.320  50.130  1.00  0.00           C
ATOM   1011 HG21 THR A 650      36.790  38.050  50.090  1.00  0.00           H
ATOM   1012 HG22 THR A 650      38.200  37.960  49.130  1.00  0.00           H
ATOM   1013 HG23 THR A 650      37.910  39.430  50.170  1.00  0.00           H
ATOM   1014  C   THR A 650      38.570  35.560  49.920  1.00  0.00           C
ATOM   1015  O   THR A 650      37.820  35.340  49.010  1.00  0.00           O
ATOM   1016  N   GLY A 651      39.910  35.200  49.840  1.00  0.00           N
ATOM   1017  HN  GLY A 651      40.600  35.330  50.550  1.00  0.00           H
ATOM   1018  CA  GLY A 651      40.560  34.510  48.690  1.00  0.00           C
ATOM   1019  HA1 GLY A 651      41.600  34.410  48.970  1.00  0.00           H
ATOM   1020  HA2 GLY A 651      40.340  35.170  47.860  1.00  0.00           H
ATOM   1021  C   GLY A 651      39.990  33.180  48.280  1.00  0.00           C
ATOM   1022  O   GLY A 651      39.780  33.000  47.060  1.00  0.00           O
ATOM   1023  N   ILE A 652      39.730  32.270  49.180  1.00  0.00           N
ATOM   1024  HN  ILE A 652      39.850  32.370  50.160  1.00  0.00           H
ATOM   1025  CA  ILE A 652      39.150  30.980  48.930  1.00  0.00           C
ATOM   1026  HA  ILE A 652      39.760  30.450  48.210  1.00  0.00           H
ATOM   1027  CB  ILE A 652      39.210  30.170  50.160  1.00  0.00           C
ATOM   1028  HB  ILE A 652      39.020  30.750  51.080  1.00  0.00           H
ATOM   1029  CG2 ILE A 652      38.200  29.020  50.050  1.00  0.00           C
ATOM   1030 HG21 ILE A 652      38.400  28.430  49.130  1.00  0.00           H
ATOM   1031 HG22 ILE A 652      37.140  29.350  49.970  1.00  0.00           H
ATOM   1032 HG23 ILE A 652      38.190  28.330  50.920  1.00  0.00           H
ATOM   1033  CG1 ILE A 652      40.710  29.730  50.270  1.00  0.00           C
ATOM   1034 HG11 ILE A 652      41.390  30.600  50.110  1.00  0.00           H
ATOM   1035 HG12 ILE A 652      40.880  29.000  49.470  1.00  0.00           H
ATOM   1036  CD  ILE A 652      40.980  29.280  51.770  1.00  0.00           C
ATOM   1037  HD1 ILE A 652      41.910  28.660  51.760  1.00  0.00           H
ATOM   1038  HD2 ILE A 652      40.120  28.670  52.100  1.00  0.00           H
ATOM   1039  HD3 ILE A 652      41.260  30.060  52.520  1.00  0.00           H
ATOM   1040  C   ILE A 652      37.720  31.130  48.370  1.00  0.00           C
ATOM   1041  O   ILE A 652      37.400  30.350  47.500  1.00  0.00           O
ATOM   1042  N   ALA A 653      36.890  32.000  48.860  1.00  0.00           N
ATOM   1043  HN  ALA A 653      37.170  32.440  49.710  1.00  0.00           H
ATOM   1044  CA  ALA A 653      35.600  32.220  48.270  1.00  0.00           C
ATOM   1045  HA  ALA A 653      35.140  31.240  48.220  1.00  0.00           H
ATOM   1046  CB  ALA A 653      34.780  33.130  49.220  1.00  0.00           C
ATOM   1047  HB1 ALA A 653      35.260  34.070  49.550  1.00  0.00           H
ATOM   1048  HB2 ALA A 653      34.880  32.540  50.150  1.00  0.00           H
ATOM   1049  HB3 ALA A 653      33.750  33.190  48.800  1.00  0.00           H
ATOM   1050  C   ALA A 653      35.690  32.850  46.850  1.00  0.00           C
ATOM   1051  O   ALA A 653      35.030  32.400  45.930  1.00  0.00           O
ATOM   1052  N   TYR A 654      36.450  33.900  46.690  1.00  0.00           N
ATOM   1053  HN  TYR A 654      36.910  34.320  47.460  1.00  0.00           H
ATOM   1054  CA  TYR A 654      36.710  34.580  45.440  1.00  0.00           C
ATOM   1055  HA  TYR A 654      35.710  34.820  45.130  1.00  0.00           H
ATOM   1056  CB  TYR A 654      37.420  35.970  45.740  1.00  0.00           C
ATOM   1057  HB1 TYR A 654      38.370  35.700  46.240  1.00  0.00           H
ATOM   1058  HB2 TYR A 654      36.790  36.510  46.470  1.00  0.00           H
ATOM   1059  CG  TYR A 654      37.830  36.860  44.570  1.00  0.00           C
ATOM   1060  CD1 TYR A 654      39.060  36.800  43.980  1.00  0.00           C
ATOM   1061  HD1 TYR A 654      39.680  35.990  44.340  1.00  0.00           H
ATOM   1062  CE1 TYR A 654      39.500  37.770  43.000  1.00  0.00           C
ATOM   1063  HE1 TYR A 654      40.480  37.830  42.550  1.00  0.00           H
ATOM   1064  CZ  TYR A 654      38.440  38.660  42.550  1.00  0.00           C
ATOM   1065  OH  TYR A 654      38.820  39.620  41.510  1.00  0.00           O
ATOM   1066  HH  TYR A 654      39.680  39.410  41.140  1.00  0.00           H
ATOM   1067  CD2 TYR A 654      36.940  37.930  44.270  1.00  0.00           C
ATOM   1068  HD2 TYR A 654      35.950  37.960  44.710  1.00  0.00           H
ATOM   1069  CE2 TYR A 654      37.210  38.830  43.220  1.00  0.00           C
ATOM   1070  HE2 TYR A 654      36.580  39.660  42.950  1.00  0.00           H
ATOM   1071  C   TYR A 654      37.370  33.730  44.280  1.00  0.00           C
ATOM   1072  O   TYR A 654      37.010  33.850  43.100  1.00  0.00           O
ATOM   1073  N   SER A 655      38.380  32.920  44.620  1.00  0.00           N
ATOM   1074  HN  SER A 655      38.810  32.990  45.530  1.00  0.00           H
ATOM   1075  CA  SER A 655      38.900  31.950  43.670  1.00  0.00           C
ATOM   1076  HA  SER A 655      39.160  32.410  42.720  1.00  0.00           H
ATOM   1077  CB  SER A 655      40.320  31.450  44.120  1.00  0.00           C
ATOM   1078  HB1 SER A 655      41.040  32.300  44.130  1.00  0.00           H
ATOM   1079  HB2 SER A 655      40.720  30.830  43.300  1.00  0.00           H
ATOM   1080  OG  SER A 655      40.320  30.830  45.410  1.00  0.00           O
ATOM   1081  HG1 SER A 655      40.230  31.500  46.090  1.00  0.00           H
ATOM   1082  C   SER A 655      37.930  30.760  43.280  1.00  0.00           C
ATOM   1083  O   SER A 655      37.800  30.510  42.060  1.00  0.00           O
ATOM   1084  N   LEU A 656      37.250  30.130  44.240  1.00  0.00           N
ATOM   1085  HN  LEU A 656      37.430  30.290  45.210  1.00  0.00           H
ATOM   1086  CA  LEU A 656      36.480  28.970  44.020  1.00  0.00           C
ATOM   1087  HA  LEU A 656      37.110  28.340  43.410  1.00  0.00           H
ATOM   1088  CB  LEU A 656      36.070  28.360  45.370  1.00  0.00           C
ATOM   1089  HB1 LEU A 656      35.490  29.020  46.050  1.00  0.00           H
ATOM   1090  HB2 LEU A 656      37.020  28.130  45.900  1.00  0.00           H
ATOM   1091  CG  LEU A 656      35.280  27.020  45.260  1.00  0.00           C
ATOM   1092  HG  LEU A 656      34.370  27.220  44.670  1.00  0.00           H
ATOM   1093  CD1 LEU A 656      36.170  25.860  44.770  1.00  0.00           C
ATOM   1094 HD11 LEU A 656      35.630  24.900  44.610  1.00  0.00           H
ATOM   1095 HD12 LEU A 656      36.900  25.640  45.570  1.00  0.00           H
ATOM   1096 HD13 LEU A 656      36.580  26.140  43.780  1.00  0.00           H
ATOM   1097  CD2 LEU A 656      34.860  26.670  46.680  1.00  0.00           C
ATOM   1098 HD21 LEU A 656      34.100  27.460  46.900  1.00  0.00           H
ATOM   1099 HD22 LEU A 656      35.760  26.820  47.310  1.00  0.00           H
ATOM   1100 HD23 LEU A 656      34.430  25.660  46.890  1.00  0.00           H
ATOM   1101  C   LEU A 656      35.240  29.210  43.150  1.00  0.00           C
ATOM   1102  O   LEU A 656      34.940  28.470  42.200  1.00  0.00           O
ATOM   1103  N   PHE A 657      34.560  30.330  43.400  1.00  0.00           N
ATOM   1104  HN  PHE A 657      34.700  30.790  44.270  1.00  0.00           H
ATOM   1105  CA  PHE A 657      33.430  30.810  42.590  1.00  0.00           C
ATOM   1106  HA  PHE A 657      33.070  29.880  42.160  1.00  0.00           H
ATOM   1107  CB  PHE A 657      32.310  31.510  43.420  1.00  0.00           C
ATOM   1108  HB1 PHE A 657      31.440  31.860  42.820  1.00  0.00           H
ATOM   1109  HB2 PHE A 657      32.690  32.460  43.850  1.00  0.00           H
ATOM   1110  CG  PHE A 657      31.830  30.580  44.480  1.00  0.00           C
ATOM   1111  CD1 PHE A 657      31.070  29.380  44.130  1.00  0.00           C
ATOM   1112  HD1 PHE A 657      30.950  29.000  43.130  1.00  0.00           H
ATOM   1113  CE1 PHE A 657      30.460  28.660  45.200  1.00  0.00           C
ATOM   1114  HE1 PHE A 657      29.860  27.800  44.930  1.00  0.00           H
ATOM   1115  CZ  PHE A 657      30.540  29.110  46.530  1.00  0.00           C
ATOM   1116  HZ  PHE A 657      30.040  28.590  47.360  1.00  0.00           H
ATOM   1117  CD2 PHE A 657      31.970  30.910  45.800  1.00  0.00           C
ATOM   1118  HD2 PHE A 657      32.630  31.690  46.130  1.00  0.00           H
ATOM   1119  CE2 PHE A 657      31.400  30.150  46.820  1.00  0.00           C
ATOM   1120  HE2 PHE A 657      31.540  30.360  47.870  1.00  0.00           H
ATOM   1121  C   PHE A 657      33.840  31.550  41.330  1.00  0.00           C
ATOM   1122  O   PHE A 657      32.990  31.770  40.510  1.00  0.00           O
ATOM   1123  N   ALA A 658      35.120  31.950  41.230  1.00  0.00           N
ATOM   1124  HN  ALA A 658      35.580  31.800  42.110  1.00  0.00           H
ATOM   1125  CA  ALA A 658      35.710  32.370  40.000  1.00  0.00           C
ATOM   1126  HA  ALA A 658      36.730  32.530  40.290  1.00  0.00           H
ATOM   1127  CB  ALA A 658      35.670  31.400  38.750  1.00  0.00           C
ATOM   1128  HB1 ALA A 658      36.080  30.370  38.880  1.00  0.00           H
ATOM   1129  HB2 ALA A 658      36.290  31.870  37.960  1.00  0.00           H
ATOM   1130  HB3 ALA A 658      34.670  31.130  38.370  1.00  0.00           H
ATOM   1131  C   ALA A 658      35.320  33.690  39.650  1.00  0.00           C
ATOM   1132  O   ALA A 658      34.650  33.970  38.700  1.00  0.00           O
ATOM   1133  N   GLY A 659      35.730  34.700  40.510  1.00  0.00           N
ATOM   1134  HN  GLY A 659      36.370  34.500  41.250  1.00  0.00           H
ATOM   1135  CA  GLY A 659      35.370  36.120  40.320  1.00  0.00           C
ATOM   1136  HA1 GLY A 659      35.770  36.710  41.130  1.00  0.00           H
ATOM   1137  HA2 GLY A 659      34.310  36.240  40.150  1.00  0.00           H
ATOM   1138  C   GLY A 659      36.030  36.700  39.070  1.00  0.00           C
ATOM   1139  O   GLY A 659      35.330  37.330  38.350  1.00  0.00           O
ATOM   1140  N   GLN A 660      37.340  36.370  38.880  1.00  0.00           N
ATOM   1141  HN  GLN A 660      37.820  35.900  39.610  1.00  0.00           H
ATOM   1142  CA  GLN A 660      38.000  36.720  37.630  1.00  0.00           C
ATOM   1143  HA  GLN A 660      37.420  36.360  36.790  1.00  0.00           H
ATOM   1144  CB  GLN A 660      38.290  38.240  37.540  1.00  0.00           C
ATOM   1145  HB1 GLN A 660      38.920  38.620  38.380  1.00  0.00           H
ATOM   1146  HB2 GLN A 660      37.280  38.690  37.610  1.00  0.00           H
ATOM   1147  CG  GLN A 660      39.010  38.790  36.210  1.00  0.00           C
ATOM   1148  HG1 GLN A 660      40.110  38.640  36.220  1.00  0.00           H
ATOM   1149  HG2 GLN A 660      38.850  39.890  36.110  1.00  0.00           H
ATOM   1150  CD  GLN A 660      38.480  38.070  35.000  1.00  0.00           C
ATOM   1151  OE1 GLN A 660      39.310  37.330  34.430  1.00  0.00           O
ATOM   1152  NE2 GLN A 660      37.230  38.250  34.600  1.00  0.00           N
ATOM   1153 HE21 GLN A 660      36.860  39.180  34.610  1.00  0.00           H
ATOM   1154 HE22 GLN A 660      36.970  37.600  33.880  1.00  0.00           H
ATOM   1155  C   GLN A 660      39.320  35.930  37.600  1.00  0.00           C
ATOM   1156  O   GLN A 660      40.280  36.470  38.220  1.00  0.00           O
ATOM   1157  N   PRO A 661      39.370  34.700  37.060  1.00  0.00           N
ATOM   1158  CD  PRO A 661      38.360  34.240  36.060  1.00  0.00           C
ATOM   1159  HD1 PRO A 661      38.420  34.840  35.110  1.00  0.00           H
ATOM   1160  HD2 PRO A 661      37.350  34.230  36.510  1.00  0.00           H
ATOM   1161  CA  PRO A 661      40.310  33.600  37.470  1.00  0.00           C
ATOM   1162  HA  PRO A 661      39.920  33.200  38.400  1.00  0.00           H
ATOM   1163  CB  PRO A 661      40.280  32.650  36.290  1.00  0.00           C
ATOM   1164  HB1 PRO A 661      40.540  31.610  36.570  1.00  0.00           H
ATOM   1165  HB2 PRO A 661      41.030  33.030  35.560  1.00  0.00           H
ATOM   1166  CG  PRO A 661      38.850  32.860  35.680  1.00  0.00           C
ATOM   1167  HG1 PRO A 661      38.760  32.580  34.610  1.00  0.00           H
ATOM   1168  HG2 PRO A 661      38.210  32.100  36.150  1.00  0.00           H
ATOM   1169  C   PRO A 661      41.790  33.870  37.930  1.00  0.00           C
ATOM   1170  O   PRO A 661      42.130  33.340  39.000  1.00  0.00           O
ATOM   1171  N   LEU A 662      42.570  34.700  37.220  1.00  0.00           N
ATOM   1172  HN  LEU A 662      42.350  35.090  36.330  1.00  0.00           H
ATOM   1173  CA  LEU A 662      43.890  34.840  37.670  1.00  0.00           C
ATOM   1174  HA  LEU A 662      44.130  34.100  38.410  1.00  0.00           H
ATOM   1175  CB  LEU A 662      44.870  34.870  36.440  1.00  0.00           C
ATOM   1176  HB1 LEU A 662      45.900  34.900  36.850  1.00  0.00           H
ATOM   1177  HB2 LEU A 662      44.580  35.770  35.860  1.00  0.00           H
ATOM   1178  CG  LEU A 662      44.650  33.630  35.560  1.00  0.00           C
ATOM   1179  HG  LEU A 662      43.650  33.540  35.080  1.00  0.00           H
ATOM   1180  CD1 LEU A 662      45.740  33.650  34.470  1.00  0.00           C
ATOM   1181 HD11 LEU A 662      46.760  33.500  34.880  1.00  0.00           H
ATOM   1182 HD12 LEU A 662      45.720  34.640  33.980  1.00  0.00           H
ATOM   1183 HD13 LEU A 662      45.710  32.760  33.790  1.00  0.00           H
ATOM   1184  CD2 LEU A 662      44.910  32.410  36.490  1.00  0.00           C
ATOM   1185 HD21 LEU A 662      45.810  32.560  37.120  1.00  0.00           H
ATOM   1186 HD22 LEU A 662      45.210  31.520  35.890  1.00  0.00           H
ATOM   1187 HD23 LEU A 662      44.050  32.160  37.140  1.00  0.00           H
ATOM   1188  C   LEU A 662      44.110  36.090  38.550  1.00  0.00           C
ATOM   1189  O   LEU A 662      45.190  36.370  39.030  1.00  0.00           O
ATOM   1190  N   THR A 663      43.070  36.890  38.810  1.00  0.00           N
ATOM   1191  HN  THR A 663      42.190  36.680  38.400  1.00  0.00           H
ATOM   1192  CA  THR A 663      43.170  37.970  39.780  1.00  0.00           C
ATOM   1193  HA  THR A 663      44.110  38.390  39.440  1.00  0.00           H
ATOM   1194  CB  THR A 663      42.160  39.050  39.770  1.00  0.00           C
ATOM   1195  HB  THR A 663      42.490  39.890  40.410  1.00  0.00           H
ATOM   1196  OG1 THR A 663      40.860  38.520  40.110  1.00  0.00           O
ATOM   1197  HG1 THR A 663      40.620  37.770  39.550  1.00  0.00           H
ATOM   1198  CG2 THR A 663      41.950  39.650  38.340  1.00  0.00           C
ATOM   1199 HG21 THR A 663      41.040  40.280  38.250  1.00  0.00           H
ATOM   1200 HG22 THR A 663      41.840  38.870  37.550  1.00  0.00           H
ATOM   1201 HG23 THR A 663      42.920  40.100  38.040  1.00  0.00           H
ATOM   1202  C   THR A 663      43.570  37.540  41.210  1.00  0.00           C
ATOM   1203  O   THR A 663      43.210  36.470  41.690  1.00  0.00           O
ATOM   1204  N   ILE A 664      44.440  38.350  41.840  1.00  0.00           N
ATOM   1205  HN  ILE A 664      44.790  39.180  41.430  1.00  0.00           H
ATOM   1206  CA  ILE A 664      44.910  38.070  43.180  1.00  0.00           C
ATOM   1207  HA  ILE A 664      44.530  37.100  43.470  1.00  0.00           H
ATOM   1208  CB  ILE A 664      46.360  37.890  43.230  1.00  0.00           C
ATOM   1209  HB  ILE A 664      46.840  38.870  42.960  1.00  0.00           H
ATOM   1210  CG2 ILE A 664      47.000  37.700  44.680  1.00  0.00           C
ATOM   1211 HG21 ILE A 664      48.040  37.320  44.650  1.00  0.00           H
ATOM   1212 HG22 ILE A 664      46.440  36.930  45.250  1.00  0.00           H
ATOM   1213 HG23 ILE A 664      47.020  38.630  45.290  1.00  0.00           H
ATOM   1214  CG1 ILE A 664      46.940  36.830  42.290  1.00  0.00           C
ATOM   1215 HG11 ILE A 664      48.020  37.110  42.290  1.00  0.00           H
ATOM   1216 HG12 ILE A 664      46.780  36.820  41.190  1.00  0.00           H
ATOM   1217  CD  ILE A 664      46.770  35.400  42.820  1.00  0.00           C
ATOM   1218  HD1 ILE A 664      45.790  34.940  42.570  1.00  0.00           H
ATOM   1219  HD2 ILE A 664      47.020  35.370  43.900  1.00  0.00           H
ATOM   1220  HD3 ILE A 664      47.540  34.690  42.440  1.00  0.00           H
ATOM   1221  C   ILE A 664      44.490  39.180  44.110  1.00  0.00           C
ATOM   1222  O   ILE A 664      44.510  40.360  43.700  1.00  0.00           O
ATOM   1223  N   LEU A 665      44.060  38.910  45.350  1.00  0.00           N
ATOM   1224  HN  LEU A 665      44.150  37.990  45.720  1.00  0.00           H
ATOM   1225  CA  LEU A 665      43.740  39.850  46.300  1.00  0.00           C
ATOM   1226  HA  LEU A 665      43.290  40.740  45.880  1.00  0.00           H
ATOM   1227  CB  LEU A 665      42.700  39.210  47.210  1.00  0.00           C
ATOM   1228  HB1 LEU A 665      42.470  40.050  47.910  1.00  0.00           H
ATOM   1229  HB2 LEU A 665      43.000  38.420  47.910  1.00  0.00           H
ATOM   1230  CG  LEU A 665      41.370  38.750  46.500  1.00  0.00           C
ATOM   1231  HG  LEU A 665      41.520  37.960  45.730  1.00  0.00           H
ATOM   1232  CD1 LEU A 665      40.380  38.140  47.520  1.00  0.00           C
ATOM   1233 HD11 LEU A 665      39.360  37.930  47.160  1.00  0.00           H
ATOM   1234 HD12 LEU A 665      40.330  38.850  48.380  1.00  0.00           H
ATOM   1235 HD13 LEU A 665      40.720  37.230  48.050  1.00  0.00           H
ATOM   1236  CD2 LEU A 665      40.580  39.810  45.620  1.00  0.00           C
ATOM   1237 HD21 LEU A 665      40.280  40.640  46.300  1.00  0.00           H
ATOM   1238 HD22 LEU A 665      39.610  39.500  45.180  1.00  0.00           H
ATOM   1239 HD23 LEU A 665      41.190  40.280  44.820  1.00  0.00           H
ATOM   1240  C   LEU A 665      44.930  40.110  47.130  1.00  0.00           C
ATOM   1241  O   LEU A 665      45.540  39.220  47.720  1.00  0.00           O
ATOM   1242  N   GLY A 666      45.350  41.390  47.200  1.00  0.00           N
ATOM   1243  HN  GLY A 666      44.770  42.030  46.720  1.00  0.00           H
ATOM   1244  CA  GLY A 666      46.540  41.970  47.800  1.00  0.00           C
ATOM   1245  HA1 GLY A 666      47.160  42.320  46.980  1.00  0.00           H
ATOM   1246  HA2 GLY A 666      47.030  41.160  48.320  1.00  0.00           H
ATOM   1247  C   GLY A 666      46.230  43.100  48.770  1.00  0.00           C
ATOM   1248  O   GLY A 666      45.120  43.400  49.220  1.00  0.00           O
ATOM   1249  N   SER A 667      47.320  43.840  49.150  1.00  0.00           N
ATOM   1250  HN  SER A 667      48.210  43.740  48.710  1.00  0.00           H
ATOM   1251  CA  SER A 667      47.250  45.010  50.010  1.00  0.00           C
ATOM   1252  HA  SER A 667      46.450  44.910  50.730  1.00  0.00           H
ATOM   1253  CB  SER A 667      48.580  45.180  50.820  1.00  0.00           C
ATOM   1254  HB1 SER A 667      48.500  46.120  51.430  1.00  0.00           H
ATOM   1255  HB2 SER A 667      49.460  45.110  50.160  1.00  0.00           H
ATOM   1256  OG  SER A 667      48.850  44.150  51.830  1.00  0.00           O
ATOM   1257  HG1 SER A 667      48.170  44.170  52.490  1.00  0.00           H
ATOM   1258  C   SER A 667      47.030  46.250  49.240  1.00  0.00           C
ATOM   1259  O   SER A 667      47.360  46.300  48.080  1.00  0.00           O
ATOM   1260  N   THR A 668      46.500  47.330  49.750  1.00  0.00           N
ATOM   1261  HN  THR A 668      46.130  47.510  50.670  1.00  0.00           H
ATOM   1262  CA  THR A 668      46.420  48.540  48.990  1.00  0.00           C
ATOM   1263  HA  THR A 668      47.340  48.590  48.410  1.00  0.00           H
ATOM   1264  CB  THR A 668      45.250  48.460  48.010  1.00  0.00           C
ATOM   1265  HB  THR A 668      45.300  47.490  47.490  1.00  0.00           H
ATOM   1266  OG1 THR A 668      45.140  49.640  47.110  1.00  0.00           O
ATOM   1267  HG1 THR A 668      44.350  49.470  46.580  1.00  0.00           H
ATOM   1268  CG2 THR A 668      43.900  48.450  48.910  1.00  0.00           C
ATOM   1269 HG21 THR A 668      42.970  48.310  48.310  1.00  0.00           H
ATOM   1270 HG22 THR A 668      43.700  49.340  49.560  1.00  0.00           H
ATOM   1271 HG23 THR A 668      43.920  47.570  49.600  1.00  0.00           H
ATOM   1272  C   THR A 668      46.430  49.700  49.970  1.00  0.00           C
ATOM   1273  O   THR A 668      45.910  49.620  51.100  1.00  0.00           O
ATOM   1274  N   GLY A 669      47.000  50.810  49.460  1.00  0.00           N
ATOM   1275  HN  GLY A 669      47.410  50.740  48.550  1.00  0.00           H
ATOM   1276  CA  GLY A 669      47.130  52.110  50.140  1.00  0.00           C
ATOM   1277  HA1 GLY A 669      47.660  52.770  49.460  1.00  0.00           H
ATOM   1278  HA2 GLY A 669      47.760  52.000  51.010  1.00  0.00           H
ATOM   1279  C   GLY A 669      45.810  52.810  50.570  1.00  0.00           C
ATOM   1280  O   GLY A 669      45.860  53.110  51.770  1.00  0.00           O
ATOM   1281  N   PRO A 670      44.680  53.050  49.840  1.00  0.00           N
ATOM   1282  CD  PRO A 670      44.630  52.980  48.310  1.00  0.00           C
ATOM   1283  HD1 PRO A 670      44.460  51.910  48.060  1.00  0.00           H
ATOM   1284  HD2 PRO A 670      45.630  53.330  47.940  1.00  0.00           H
ATOM   1285  CA  PRO A 670      43.530  53.770  50.400  1.00  0.00           C
ATOM   1286  HA  PRO A 670      43.900  54.700  50.810  1.00  0.00           H
ATOM   1287  CB  PRO A 670      42.600  53.960  49.170  1.00  0.00           C
ATOM   1288  HB1 PRO A 670      41.980  54.880  49.190  1.00  0.00           H
ATOM   1289  HB2 PRO A 670      41.910  53.110  48.950  1.00  0.00           H
ATOM   1290  CG  PRO A 670      43.550  53.940  47.950  1.00  0.00           C
ATOM   1291  HG1 PRO A 670      43.060  53.760  46.980  1.00  0.00           H
ATOM   1292  HG2 PRO A 670      43.980  54.940  47.790  1.00  0.00           H
ATOM   1293  C   PRO A 670      42.980  53.170  51.660  1.00  0.00           C
ATOM   1294  O   PRO A 670      42.590  53.940  52.550  1.00  0.00           O
ATOM   1295  N   VAL A 671      42.960  51.820  51.780  1.00  0.00           N
ATOM   1296  HN  VAL A 671      43.440  51.220  51.140  1.00  0.00           H
ATOM   1297  CA  VAL A 671      42.500  51.100  52.980  1.00  0.00           C
ATOM   1298  HA  VAL A 671      41.540  51.540  53.190  1.00  0.00           H
ATOM   1299  CB  VAL A 671      42.370  49.520  52.650  1.00  0.00           C
ATOM   1300  HB  VAL A 671      43.320  49.100  52.240  1.00  0.00           H
ATOM   1301  CG1 VAL A 671      42.090  48.770  53.910  1.00  0.00           C
ATOM   1302 HG11 VAL A 671      42.970  48.550  54.540  1.00  0.00           H
ATOM   1303 HG12 VAL A 671      41.820  47.700  53.750  1.00  0.00           H
ATOM   1304 HG13 VAL A 671      41.260  49.310  54.430  1.00  0.00           H
ATOM   1305  CG2 VAL A 671      41.270  49.320  51.710  1.00  0.00           C
ATOM   1306 HG21 VAL A 671      40.320  49.820  52.010  1.00  0.00           H
ATOM   1307 HG22 VAL A 671      41.120  48.230  51.540  1.00  0.00           H
ATOM   1308 HG23 VAL A 671      41.570  49.570  50.670  1.00  0.00           H
ATOM   1309  C   VAL A 671      43.300  51.450  54.130  1.00  0.00           C
ATOM   1310  O   VAL A 671      42.640  51.760  55.080  1.00  0.00           O
ATOM   1311  N   LEU A 672      44.630  51.460  54.110  1.00  0.00           N
ATOM   1312  HN  LEU A 672      45.080  51.120  53.300  1.00  0.00           H
ATOM   1313  CA  LEU A 672      45.490  51.870  55.200  1.00  0.00           C
ATOM   1314  HA  LEU A 672      45.130  51.230  56.000  1.00  0.00           H
ATOM   1315  CB  LEU A 672      46.960  51.580  54.860  1.00  0.00           C
ATOM   1316  HB1 LEU A 672      47.190  52.230  53.990  1.00  0.00           H
ATOM   1317  HB2 LEU A 672      47.000  50.510  54.530  1.00  0.00           H
ATOM   1318  CG  LEU A 672      47.990  51.780  55.970  1.00  0.00           C
ATOM   1319  HG  LEU A 672      48.090  52.850  56.270  1.00  0.00           H
ATOM   1320  CD1 LEU A 672      47.520  51.070  57.300  1.00  0.00           C
ATOM   1321 HD11 LEU A 672      48.370  51.230  58.000  1.00  0.00           H
ATOM   1322 HD12 LEU A 672      47.310  49.990  57.190  1.00  0.00           H
ATOM   1323 HD13 LEU A 672      46.570  51.500  57.680  1.00  0.00           H
ATOM   1324  CD2 LEU A 672      49.290  51.140  55.530  1.00  0.00           C
ATOM   1325 HD21 LEU A 672      49.670  51.670  54.630  1.00  0.00           H
ATOM   1326 HD22 LEU A 672      49.050  50.120  55.170  1.00  0.00           H
ATOM   1327 HD23 LEU A 672      50.020  51.290  56.350  1.00  0.00           H
ATOM   1328  C   LEU A 672      45.390  53.300  55.650  1.00  0.00           C
ATOM   1329  O   LEU A 672      45.390  53.620  56.850  1.00  0.00           O
ATOM   1330  N   VAL A 673      45.210  54.230  54.670  1.00  0.00           N
ATOM   1331  HN  VAL A 673      45.130  53.920  53.720  1.00  0.00           H
ATOM   1332  CA  VAL A 673      44.940  55.610  54.920  1.00  0.00           C
ATOM   1333  HA  VAL A 673      45.680  55.960  55.620  1.00  0.00           H
ATOM   1334  CB  VAL A 673      45.090  56.340  53.630  1.00  0.00           C
ATOM   1335  HB  VAL A 673      44.670  55.730  52.800  1.00  0.00           H
ATOM   1336  CG1 VAL A 673      44.570  57.750  53.630  1.00  0.00           C
ATOM   1337 HG11 VAL A 673      44.720  58.210  52.630  1.00  0.00           H
ATOM   1338 HG12 VAL A 673      45.070  58.330  54.430  1.00  0.00           H
ATOM   1339 HG13 VAL A 673      43.470  57.810  53.810  1.00  0.00           H
ATOM   1340  CG2 VAL A 673      46.550  56.320  53.260  1.00  0.00           C
ATOM   1341 HG21 VAL A 673      46.710  56.720  52.230  1.00  0.00           H
ATOM   1342 HG22 VAL A 673      46.920  55.300  53.040  1.00  0.00           H
ATOM   1343 HG23 VAL A 673      47.190  56.840  54.010  1.00  0.00           H
ATOM   1344  C   VAL A 673      43.600  55.880  55.600  1.00  0.00           C
ATOM   1345  O   VAL A 673      43.550  56.440  56.650  1.00  0.00           O
ATOM   1346  N   PHE A 674      42.470  55.300  55.060  1.00  0.00           N
ATOM   1347  HN  PHE A 674      42.540  54.800  54.200  1.00  0.00           H
ATOM   1348  CA  PHE A 674      41.100  55.360  55.480  1.00  0.00           C
ATOM   1349  HA  PHE A 674      40.820  56.390  55.630  1.00  0.00           H
ATOM   1350  CB  PHE A 674      40.200  54.660  54.320  1.00  0.00           C
ATOM   1351  HB1 PHE A 674      40.490  53.590  54.220  1.00  0.00           H
ATOM   1352  HB2 PHE A 674      40.360  55.060  53.300  1.00  0.00           H
ATOM   1353  CG  PHE A 674      38.740  54.740  54.700  1.00  0.00           C
ATOM   1354  CD1 PHE A 674      37.910  55.680  54.100  1.00  0.00           C
ATOM   1355  HD1 PHE A 674      38.260  56.450  53.420  1.00  0.00           H
ATOM   1356  CE1 PHE A 674      36.570  55.730  54.400  1.00  0.00           C
ATOM   1357  HE1 PHE A 674      35.900  56.380  53.850  1.00  0.00           H
ATOM   1358  CZ  PHE A 674      35.970  54.790  55.270  1.00  0.00           C
ATOM   1359  HZ  PHE A 674      34.890  54.770  55.370  1.00  0.00           H
ATOM   1360  CD2 PHE A 674      38.150  53.700  55.440  1.00  0.00           C
ATOM   1361  HD2 PHE A 674      38.710  52.840  55.760  1.00  0.00           H
ATOM   1362  CE2 PHE A 674      36.820  53.750  55.770  1.00  0.00           C
ATOM   1363  HE2 PHE A 674      36.340  52.970  56.360  1.00  0.00           H
ATOM   1364  C   PHE A 674      40.760  54.710  56.810  1.00  0.00           C
ATOM   1365  O   PHE A 674      40.210  55.340  57.660  1.00  0.00           O
ATOM   1366  N   GLU A 675      41.330  53.520  57.080  1.00  0.00           N
ATOM   1367  HN  GLU A 675      41.730  53.010  56.330  1.00  0.00           H
ATOM   1368  CA  GLU A 675      41.430  53.050  58.470  1.00  0.00           C
ATOM   1369  HA  GLU A 675      40.420  52.880  58.810  1.00  0.00           H
ATOM   1370  CB  GLU A 675      42.200  51.760  58.570  1.00  0.00           C
ATOM   1371  HB1 GLU A 675      42.470  51.520  59.620  1.00  0.00           H
ATOM   1372  HB2 GLU A 675      43.120  51.950  57.970  1.00  0.00           H
ATOM   1373  CG  GLU A 675      41.490  50.600  57.870  1.00  0.00           C
ATOM   1374  HG1 GLU A 675      42.260  50.040  57.300  1.00  0.00           H
ATOM   1375  HG2 GLU A 675      40.780  51.060  57.150  1.00  0.00           H
ATOM   1376  CD  GLU A 675      40.650  49.590  58.630  1.00  0.00           C
ATOM   1377  OE1 GLU A 675      40.930  48.360  58.480  1.00  0.00           O
ATOM   1378  OE2 GLU A 675      39.820  50.100  59.380  1.00  0.00           O
ATOM   1379  C   GLU A 675      42.100  54.070  59.460  1.00  0.00           C
ATOM   1380  O   GLU A 675      41.600  54.470  60.470  1.00  0.00           O
ATOM   1381  N   LYS A 676      43.290  54.640  59.080  1.00  0.00           N
ATOM   1382  HN  LYS A 676      43.660  54.550  58.160  1.00  0.00           H
ATOM   1383  CA  LYS A 676      43.920  55.720  59.930  1.00  0.00           C
ATOM   1384  HA  LYS A 676      43.960  55.190  60.870  1.00  0.00           H
ATOM   1385  CB  LYS A 676      45.360  56.130  59.470  1.00  0.00           C
ATOM   1386  HB1 LYS A 676      45.260  56.860  58.630  1.00  0.00           H
ATOM   1387  HB2 LYS A 676      45.930  55.250  59.100  1.00  0.00           H
ATOM   1388  CG  LYS A 676      46.160  56.890  60.540  1.00  0.00           C
ATOM   1389  HG1 LYS A 676      46.210  56.190  61.400  1.00  0.00           H
ATOM   1390  HG2 LYS A 676      45.570  57.750  60.920  1.00  0.00           H
ATOM   1391  CD  LYS A 676      47.600  57.300  60.190  1.00  0.00           C
ATOM   1392  HD1 LYS A 676      47.480  58.140  59.460  1.00  0.00           H
ATOM   1393  HD2 LYS A 676      48.080  56.440  59.680  1.00  0.00           H
ATOM   1394  CE  LYS A 676      48.450  57.580  61.460  1.00  0.00           C
ATOM   1395  HE1 LYS A 676      48.940  56.670  61.850  1.00  0.00           H
ATOM   1396  HE2 LYS A 676      47.860  58.040  62.280  1.00  0.00           H
ATOM   1397  NZ  LYS A 676      49.460  58.560  61.240  1.00  0.00           N
ATOM   1398  HZ1 LYS A 676      49.160  59.550  61.360  1.00  0.00           H
ATOM   1399  HZ2 LYS A 676      49.720  58.420  60.250  1.00  0.00           H
ATOM   1400  HZ3 LYS A 676      50.150  58.280  61.960  1.00  0.00           H
ATOM   1401  C   LYS A 676      43.110  56.990  60.240  1.00  0.00           C
ATOM   1402  O   LYS A 676      42.970  57.400  61.440  1.00  0.00           O
ATOM   1403  N   ILE A 677      42.420  57.520  59.170  1.00  0.00           N
ATOM   1404  HN  ILE A 677      42.620  57.230  58.240  1.00  0.00           H
ATOM   1405  CA  ILE A 677      41.710  58.830  59.240  1.00  0.00           C
ATOM   1406  HA  ILE A 677      42.330  59.510  59.790  1.00  0.00           H
ATOM   1407  CB  ILE A 677      41.230  59.250  57.890  1.00  0.00           C
ATOM   1408  HB  ILE A 677      40.590  58.450  57.480  1.00  0.00           H
ATOM   1409  CG2 ILE A 677      40.230  60.420  57.970  1.00  0.00           C
ATOM   1410 HG21 ILE A 677      40.020  60.710  56.910  1.00  0.00           H
ATOM   1411 HG22 ILE A 677      40.720  61.290  58.460  1.00  0.00           H
ATOM   1412 HG23 ILE A 677      39.310  60.110  58.490  1.00  0.00           H
ATOM   1413  CG1 ILE A 677      42.520  59.500  56.970  1.00  0.00           C
ATOM   1414 HG11 ILE A 677      43.300  58.710  57.080  1.00  0.00           H
ATOM   1415 HG12 ILE A 677      42.870  60.410  57.470  1.00  0.00           H
ATOM   1416  CD  ILE A 677      42.200  59.700  55.490  1.00  0.00           C
ATOM   1417  HD1 ILE A 677      41.880  58.750  55.030  1.00  0.00           H
ATOM   1418  HD2 ILE A 677      43.120  59.980  54.920  1.00  0.00           H
ATOM   1419  HD3 ILE A 677      41.400  60.450  55.480  1.00  0.00           H
ATOM   1420  C   ILE A 677      40.550  58.640  60.180  1.00  0.00           C
ATOM   1421  O   ILE A 677      40.230  59.440  61.070  1.00  0.00           O
ATOM   1422  N   LEU A 678      39.920  57.450  60.090  1.00  0.00           N
ATOM   1423  HN  LEU A 678      40.190  56.740  59.440  1.00  0.00           H
ATOM   1424  CA  LEU A 678      38.890  56.980  60.820  1.00  0.00           C
ATOM   1425  HA  LEU A 678      38.020  57.620  60.800  1.00  0.00           H
ATOM   1426  CB  LEU A 678      38.210  55.710  60.120  1.00  0.00           C
ATOM   1427  HB1 LEU A 678      38.960  54.940  59.860  1.00  0.00           H
ATOM   1428  HB2 LEU A 678      37.660  56.140  59.250  1.00  0.00           H
ATOM   1429  CG  LEU A 678      36.980  55.040  60.900  1.00  0.00           C
ATOM   1430  HG  LEU A 678      37.500  54.540  61.750  1.00  0.00           H
ATOM   1431  CD1 LEU A 678      35.870  56.000  61.250  1.00  0.00           C
ATOM   1432 HD11 LEU A 678      36.060  56.780  62.020  1.00  0.00           H
ATOM   1433 HD12 LEU A 678      35.030  55.340  61.550  1.00  0.00           H
ATOM   1434 HD13 LEU A 678      35.470  56.480  60.340  1.00  0.00           H
ATOM   1435  CD2 LEU A 678      36.520  53.920  59.950  1.00  0.00           C
ATOM   1436 HD21 LEU A 678      37.350  53.220  59.740  1.00  0.00           H
ATOM   1437 HD22 LEU A 678      36.290  54.420  58.980  1.00  0.00           H
ATOM   1438 HD23 LEU A 678      35.630  53.370  60.310  1.00  0.00           H
ATOM   1439  C   LEU A 678      39.160  56.750  62.280  1.00  0.00           C
ATOM   1440  O   LEU A 678      38.390  57.300  63.080  1.00  0.00           O
ATOM   1441  N   TYR A 679      40.310  56.130  62.640  1.00  0.00           N
ATOM   1442  HN  TYR A 679      40.760  55.730  61.850  1.00  0.00           H
ATOM   1443  CA  TYR A 679      40.840  55.940  64.010  1.00  0.00           C
ATOM   1444  HA  TYR A 679      40.100  55.470  64.660  1.00  0.00           H
ATOM   1445  CB  TYR A 679      42.010  54.950  64.160  1.00  0.00           C
ATOM   1446  HB1 TYR A 679      42.830  55.310  63.510  1.00  0.00           H
ATOM   1447  HB2 TYR A 679      41.650  53.980  63.760  1.00  0.00           H
ATOM   1448  CG  TYR A 679      42.520  54.800  65.580  1.00  0.00           C
ATOM   1449  CD1 TYR A 679      41.670  54.410  66.670  1.00  0.00           C
ATOM   1450  HD1 TYR A 679      40.710  54.020  66.410  1.00  0.00           H
ATOM   1451  CE1 TYR A 679      42.210  54.270  68.000  1.00  0.00           C
ATOM   1452  HE1 TYR A 679      41.480  54.010  68.760  1.00  0.00           H
ATOM   1453  CZ  TYR A 679      43.590  54.560  68.270  1.00  0.00           C
ATOM   1454  OH  TYR A 679      44.160  54.510  69.510  1.00  0.00           O
ATOM   1455  HH  TYR A 679      45.100  54.640  69.380  1.00  0.00           H
ATOM   1456  CD2 TYR A 679      43.880  55.040  65.910  1.00  0.00           C
ATOM   1457  HD2 TYR A 679      44.570  55.350  65.140  1.00  0.00           H
ATOM   1458  CE2 TYR A 679      44.350  55.010  67.170  1.00  0.00           C
ATOM   1459  HE2 TYR A 679      45.350  55.330  67.420  1.00  0.00           H
ATOM   1460  C   TYR A 679      41.160  57.270  64.610  1.00  0.00           C
ATOM   1461  O   TYR A 679      40.760  57.480  65.750  1.00  0.00           O
ATOM   1462  N   LYS A 680      41.800  58.210  63.930  1.00  0.00           N
ATOM   1463  HN  LYS A 680      42.000  58.040  62.970  1.00  0.00           H
ATOM   1464  CA  LYS A 680      41.960  59.510  64.540  1.00  0.00           C
ATOM   1465  HA  LYS A 680      42.420  59.270  65.490  1.00  0.00           H
ATOM   1466  CB  LYS A 680      42.880  60.350  63.680  1.00  0.00           C
ATOM   1467  HB1 LYS A 680      42.770  61.450  63.790  1.00  0.00           H
ATOM   1468  HB2 LYS A 680      42.600  60.150  62.620  1.00  0.00           H
ATOM   1469  CG  LYS A 680      44.300  59.940  63.790  1.00  0.00           C
ATOM   1470  HG1 LYS A 680      44.910  60.410  62.980  1.00  0.00           H
ATOM   1471  HG2 LYS A 680      44.370  58.860  63.560  1.00  0.00           H
ATOM   1472  CD  LYS A 680      44.960  60.300  65.120  1.00  0.00           C
ATOM   1473  HD1 LYS A 680      44.340  59.770  65.870  1.00  0.00           H
ATOM   1474  HD2 LYS A 680      44.760  61.380  65.210  1.00  0.00           H
ATOM   1475  CE  LYS A 680      46.430  59.950  65.300  1.00  0.00           C
ATOM   1476  HE1 LYS A 680      47.120  60.400  64.540  1.00  0.00           H
ATOM   1477  HE2 LYS A 680      46.560  58.860  65.410  1.00  0.00           H
ATOM   1478  NZ  LYS A 680      46.800  60.490  66.630  1.00  0.00           N
ATOM   1479  HZ1 LYS A 680      46.500  59.920  67.440  1.00  0.00           H
ATOM   1480  HZ2 LYS A 680      46.520  61.480  66.780  1.00  0.00           H
ATOM   1481  HZ3 LYS A 680      47.840  60.440  66.760  1.00  0.00           H
ATOM   1482  C   LYS A 680      40.660  60.280  64.860  1.00  0.00           C
ATOM   1483  O   LYS A 680      40.520  60.810  65.970  1.00  0.00           O
ATOM   1484  N   PHE A 681      39.710  60.220  63.900  1.00  0.00           N
ATOM   1485  HN  PHE A 681      39.820  59.840  62.990  1.00  0.00           H
ATOM   1486  CA  PHE A 681      38.320  60.670  64.220  1.00  0.00           C
ATOM   1487  HA  PHE A 681      38.490  61.730  64.370  1.00  0.00           H
ATOM   1488  CB  PHE A 681      37.490  60.600  62.930  1.00  0.00           C
ATOM   1489  HB1 PHE A 681      37.700  59.610  62.470  1.00  0.00           H
ATOM   1490  HB2 PHE A 681      37.860  61.440  62.310  1.00  0.00           H
ATOM   1491  CG  PHE A 681      35.980  60.830  63.160  1.00  0.00           C
ATOM   1492  CD1 PHE A 681      35.470  62.150  63.020  1.00  0.00           C
ATOM   1493  HD1 PHE A 681      36.070  62.920  62.560  1.00  0.00           H
ATOM   1494  CE1 PHE A 681      34.070  62.340  63.140  1.00  0.00           C
ATOM   1495  HE1 PHE A 681      33.660  63.330  63.000  1.00  0.00           H
ATOM   1496  CZ  PHE A 681      33.280  61.300  63.600  1.00  0.00           C
ATOM   1497  HZ  PHE A 681      32.220  61.430  63.790  1.00  0.00           H
ATOM   1498  CD2 PHE A 681      35.160  59.740  63.520  1.00  0.00           C
ATOM   1499  HD2 PHE A 681      35.580  58.750  63.530  1.00  0.00           H
ATOM   1500  CE2 PHE A 681      33.800  60.040  63.770  1.00  0.00           C
ATOM   1501  HE2 PHE A 681      33.160  59.300  64.240  1.00  0.00           H
ATOM   1502  C   PHE A 681      37.750  59.990  65.450  1.00  0.00           C
ATOM   1503  O   PHE A 681      37.140  60.640  66.280  1.00  0.00           O
ATOM   1504  N   CYS A 682      37.800  58.680  65.560  1.00  0.00           N
ATOM   1505  HN  CYS A 682      38.160  58.150  64.800  1.00  0.00           H
ATOM   1506  CA  CYS A 682      37.170  58.000  66.750  1.00  0.00           C
ATOM   1507  HA  CYS A 682      36.110  58.190  66.820  1.00  0.00           H
ATOM   1508  CB  CYS A 682      37.360  56.500  66.630  1.00  0.00           C
ATOM   1509  HB1 CYS A 682      37.060  56.070  67.600  1.00  0.00           H
ATOM   1510  HB2 CYS A 682      38.390  56.080  66.500  1.00  0.00           H
ATOM   1511  SG  CYS A 682      36.460  55.750  65.230  1.00  0.00           S
ATOM   1512  HG1 CYS A 682      37.210  56.430  64.380  1.00  0.00           H
ATOM   1513  C   CYS A 682      37.750  58.540  68.030  1.00  0.00           C
ATOM   1514  O   CYS A 682      36.950  58.800  68.910  1.00  0.00           O
ATOM   1515  N   ARG A 683      39.070  58.690  68.060  1.00  0.00           N
ATOM   1516  HN  ARG A 683      39.560  58.500  67.220  1.00  0.00           H
ATOM   1517  CA  ARG A 683      39.690  59.280  69.210  1.00  0.00           C
ATOM   1518  HA  ARG A 683      39.430  58.800  70.140  1.00  0.00           H
ATOM   1519  CB  ARG A 683      41.240  59.210  69.090  1.00  0.00           C
ATOM   1520  HB1 ARG A 683      41.810  59.820  69.810  1.00  0.00           H
ATOM   1521  HB2 ARG A 683      41.460  59.520  68.050  1.00  0.00           H
ATOM   1522  CG  ARG A 683      41.760  57.740  69.200  1.00  0.00           C
ATOM   1523  HG1 ARG A 683      42.840  57.740  68.950  1.00  0.00           H
ATOM   1524  HG2 ARG A 683      41.360  57.240  68.290  1.00  0.00           H
ATOM   1525  CD  ARG A 683      41.430  56.860  70.480  1.00  0.00           C
ATOM   1526  HD1 ARG A 683      41.840  55.840  70.340  1.00  0.00           H
ATOM   1527  HD2 ARG A 683      40.320  56.810  70.560  1.00  0.00           H
ATOM   1528  NE  ARG A 683      42.130  57.580  71.650  1.00  0.00           N
ATOM   1529  HE  ARG A 683      42.770  58.330  71.440  1.00  0.00           H
ATOM   1530  CZ  ARG A 683      42.430  57.050  72.780  1.00  0.00           C
ATOM   1531  NH1 ARG A 683      43.240  57.690  73.580  1.00  0.00           N
ATOM   1532 HH11 ARG A 683      43.520  57.100  74.340  1.00  0.00           H
ATOM   1533 HH12 ARG A 683      43.580  58.580  73.260  1.00  0.00           H
ATOM   1534  NH2 ARG A 683      42.080  55.830  73.140  1.00  0.00           N
ATOM   1535 HH21 ARG A 683      41.460  55.380  72.500  1.00  0.00           H
ATOM   1536 HH22 ARG A 683      41.860  55.740  74.100  1.00  0.00           H
ATOM   1537  C   ARG A 683      39.240  60.650  69.540  1.00  0.00           C
ATOM   1538  O   ARG A 683      39.030  60.990  70.670  1.00  0.00           O
ATOM   1539  N   ASP A 684      39.100  61.510  68.560  1.00  0.00           N
ATOM   1540  HN  ASP A 684      39.350  61.130  67.680  1.00  0.00           H
ATOM   1541  CA  ASP A 684      38.700  62.890  68.580  1.00  0.00           C
ATOM   1542  HA  ASP A 684      39.410  63.310  69.270  1.00  0.00           H
ATOM   1543  CB  ASP A 684      38.840  63.570  67.190  1.00  0.00           C
ATOM   1544  HB1 ASP A 684      38.380  64.580  67.160  1.00  0.00           H
ATOM   1545  HB2 ASP A 684      38.370  62.930  66.420  1.00  0.00           H
ATOM   1546  CG  ASP A 684      40.190  63.980  66.810  1.00  0.00           C
ATOM   1547  OD1 ASP A 684      40.320  64.580  65.710  1.00  0.00           O
ATOM   1548  OD2 ASP A 684      41.180  63.750  67.540  1.00  0.00           O
ATOM   1549  C   ASP A 684      37.300  63.030  69.250  1.00  0.00           C
ATOM   1550  O   ASP A 684      37.070  63.980  70.000  1.00  0.00           O
ATOM   1551  N   TYR A 685      36.400  62.020  69.050  1.00  0.00           N
ATOM   1552  HN  TYR A 685      36.700  61.280  68.440  1.00  0.00           H
ATOM   1553  CA  TYR A 685      34.980  61.990  69.480  1.00  0.00           C
ATOM   1554  HA  TYR A 685      34.700  62.960  69.870  1.00  0.00           H
ATOM   1555  CB  TYR A 685      34.070  61.850  68.240  1.00  0.00           C
ATOM   1556  HB1 TYR A 685      33.150  61.250  68.430  1.00  0.00           H
ATOM   1557  HB2 TYR A 685      34.530  61.240  67.430  1.00  0.00           H
ATOM   1558  CG  TYR A 685      33.660  63.180  67.710  1.00  0.00           C
ATOM   1559  CD1 TYR A 685      32.880  64.080  68.470  1.00  0.00           C
ATOM   1560  HD1 TYR A 685      32.470  63.790  69.420  1.00  0.00           H
ATOM   1561  CE1 TYR A 685      32.620  65.430  68.000  1.00  0.00           C
ATOM   1562  HE1 TYR A 685      32.080  66.090  68.640  1.00  0.00           H
ATOM   1563  CZ  TYR A 685      33.050  65.760  66.700  1.00  0.00           C
ATOM   1564  OH  TYR A 685      32.870  67.070  66.250  1.00  0.00           O
ATOM   1565  HH  TYR A 685      32.640  67.690  66.950  1.00  0.00           H
ATOM   1566  CD2 TYR A 685      34.100  63.600  66.490  1.00  0.00           C
ATOM   1567  HD2 TYR A 685      34.660  62.880  65.920  1.00  0.00           H
ATOM   1568  CE2 TYR A 685      33.820  64.840  66.020  1.00  0.00           C
ATOM   1569  HE2 TYR A 685      34.030  65.180  65.010  1.00  0.00           H
ATOM   1570  C   TYR A 685      34.690  60.960  70.580  1.00  0.00           C
ATOM   1571  O   TYR A 685      33.540  60.810  71.120  1.00  0.00           O
ATOM   1572  N   GLN A 686      35.770  60.260  71.030  1.00  0.00           N
ATOM   1573  HN  GLN A 686      36.670  60.550  70.690  1.00  0.00           H
ATOM   1574  CA  GLN A 686      35.650  59.130  71.970  1.00  0.00           C
ATOM   1575  HA  GLN A 686      36.490  58.490  71.790  1.00  0.00           H
ATOM   1576  CB  GLN A 686      35.870  59.620  73.420  1.00  0.00           C
ATOM   1577  HB1 GLN A 686      35.410  58.950  74.180  1.00  0.00           H
ATOM   1578  HB2 GLN A 686      35.280  60.550  73.590  1.00  0.00           H
ATOM   1579  CG  GLN A 686      37.290  60.120  73.690  1.00  0.00           C
ATOM   1580  HG1 GLN A 686      37.100  60.620  74.660  1.00  0.00           H
ATOM   1581  HG2 GLN A 686      37.660  60.820  72.920  1.00  0.00           H
ATOM   1582  CD  GLN A 686      38.410  59.040  73.900  1.00  0.00           C
ATOM   1583  OE1 GLN A 686      38.190  58.000  74.520  1.00  0.00           O
ATOM   1584  NE2 GLN A 686      39.640  59.270  73.400  1.00  0.00           N
ATOM   1585 HE21 GLN A 686      39.880  59.980  72.740  1.00  0.00           H
ATOM   1586 HE22 GLN A 686      40.340  58.540  73.440  1.00  0.00           H
ATOM   1587  C   GLN A 686      34.560  58.110  71.830  1.00  0.00           C
ATOM   1588  O   GLN A 686      33.890  57.690  72.770  1.00  0.00           O
ATOM   1589  N   LEU A 687      34.460  57.660  70.540  1.00  0.00           N
ATOM   1590  HN  LEU A 687      35.140  58.030  69.910  1.00  0.00           H
ATOM   1591  CA  LEU A 687      33.620  56.560  70.030  1.00  0.00           C
ATOM   1592  HA  LEU A 687      32.930  56.420  70.860  1.00  0.00           H
ATOM   1593  CB  LEU A 687      32.930  56.870  68.680  1.00  0.00           C
ATOM   1594  HB1 LEU A 687      32.170  56.070  68.560  1.00  0.00           H
ATOM   1595  HB2 LEU A 687      33.600  56.620  67.820  1.00  0.00           H
ATOM   1596  CG  LEU A 687      32.120  58.180  68.650  1.00  0.00           C
ATOM   1597  HG  LEU A 687      32.790  58.940  69.110  1.00  0.00           H
ATOM   1598  CD1 LEU A 687      31.950  58.640  67.190  1.00  0.00           C
ATOM   1599 HD11 LEU A 687      32.940  58.710  66.690  1.00  0.00           H
ATOM   1600 HD12 LEU A 687      31.420  59.610  67.040  1.00  0.00           H
ATOM   1601 HD13 LEU A 687      31.360  57.910  66.590  1.00  0.00           H
ATOM   1602  CD2 LEU A 687      30.880  58.000  69.390  1.00  0.00           C
ATOM   1603 HD21 LEU A 687      30.960  57.580  70.410  1.00  0.00           H
ATOM   1604 HD22 LEU A 687      30.270  57.120  69.050  1.00  0.00           H
ATOM   1605 HD23 LEU A 687      30.350  58.960  69.510  1.00  0.00           H
ATOM   1606  C   LEU A 687      34.420  55.270  69.850  1.00  0.00           C
ATOM   1607  O   LEU A 687      35.640  55.270  69.830  1.00  0.00           O
ATOM   1608  N   SER A 688      33.710  54.150  69.760  1.00  0.00           N
ATOM   1609  HN  SER A 688      32.700  54.130  69.800  1.00  0.00           H
ATOM   1610  CA  SER A 688      34.260  52.790  69.570  1.00  0.00           C
ATOM   1611  HA  SER A 688      35.050  52.790  70.320  1.00  0.00           H
ATOM   1612  CB  SER A 688      33.340  51.620  69.980  1.00  0.00           C
ATOM   1613  HB1 SER A 688      32.430  51.720  69.350  1.00  0.00           H
ATOM   1614  HB2 SER A 688      32.860  51.520  70.970  1.00  0.00           H
ATOM   1615  OG  SER A 688      33.940  50.330  69.640  1.00  0.00           O
ATOM   1616  HG1 SER A 688      34.310  50.030  70.470  1.00  0.00           H
ATOM   1617  C   SER A 688      34.750  52.550  68.140  1.00  0.00           C
ATOM   1618  O   SER A 688      33.890  52.500  67.250  1.00  0.00           O
ATOM   1619  N   TYR A 689      36.100  52.430  67.950  1.00  0.00           N
ATOM   1620  HN  TYR A 689      36.560  52.430  68.830  1.00  0.00           H
ATOM   1621  CA  TYR A 689      36.710  52.130  66.680  1.00  0.00           C
ATOM   1622  HA  TYR A 689      36.340  52.770  65.900  1.00  0.00           H
ATOM   1623  CB  TYR A 689      38.260  52.230  66.810  1.00  0.00           C
ATOM   1624  HB1 TYR A 689      38.690  51.700  67.680  1.00  0.00           H
ATOM   1625  HB2 TYR A 689      38.480  53.290  67.110  1.00  0.00           H
ATOM   1626  CG  TYR A 689      38.920  51.870  65.480  1.00  0.00           C
ATOM   1627  CD1 TYR A 689      39.670  50.680  65.380  1.00  0.00           C
ATOM   1628  HD1 TYR A 689      39.760  50.120  66.310  1.00  0.00           H
ATOM   1629  CE1 TYR A 689      40.200  50.110  64.190  1.00  0.00           C
ATOM   1630  HE1 TYR A 689      40.590  49.110  64.110  1.00  0.00           H
ATOM   1631  CZ  TYR A 689      40.050  50.900  63.000  1.00  0.00           C
ATOM   1632  OH  TYR A 689      40.540  50.160  61.910  1.00  0.00           O
ATOM   1633  HH  TYR A 689      40.200  50.470  61.060  1.00  0.00           H
ATOM   1634  CD2 TYR A 689      38.760  52.530  64.290  1.00  0.00           C
ATOM   1635  HD2 TYR A 689      38.250  53.480  64.320  1.00  0.00           H
ATOM   1636  CE2 TYR A 689      39.240  52.050  63.010  1.00  0.00           C
ATOM   1637  HE2 TYR A 689      39.150  52.560  62.060  1.00  0.00           H
ATOM   1638  C   TYR A 689      36.280  50.860  66.090  1.00  0.00           C
ATOM   1639  O   TYR A 689      35.800  50.850  64.990  1.00  0.00           O
ATOM   1640  N   LEU A 690      36.390  49.750  66.820  1.00  0.00           N
ATOM   1641  HN  LEU A 690      36.720  49.830  67.760  1.00  0.00           H
ATOM   1642  CA  LEU A 690      36.140  48.440  66.380  1.00  0.00           C
ATOM   1643  HA  LEU A 690      36.620  48.340  65.410  1.00  0.00           H
ATOM   1644  CB  LEU A 690      36.710  47.270  67.240  1.00  0.00           C
ATOM   1645  HB1 LEU A 690      36.420  46.320  66.740  1.00  0.00           H
ATOM   1646  HB2 LEU A 690      36.330  47.400  68.270  1.00  0.00           H
ATOM   1647  CG  LEU A 690      38.280  47.240  67.320  1.00  0.00           C
ATOM   1648  HG  LEU A 690      38.580  48.250  67.700  1.00  0.00           H
ATOM   1649  CD1 LEU A 690      38.780  46.410  68.440  1.00  0.00           C
ATOM   1650 HD11 LEU A 690      38.510  46.610  69.510  1.00  0.00           H
ATOM   1651 HD12 LEU A 690      39.870  46.580  68.480  1.00  0.00           H
ATOM   1652 HD13 LEU A 690      38.620  45.330  68.240  1.00  0.00           H
ATOM   1653  CD2 LEU A 690      38.980  46.920  66.080  1.00  0.00           C
ATOM   1654 HD21 LEU A 690      39.080  45.820  65.880  1.00  0.00           H
ATOM   1655 HD22 LEU A 690      40.040  47.250  66.200  1.00  0.00           H
ATOM   1656 HD23 LEU A 690      38.630  47.490  65.200  1.00  0.00           H
ATOM   1657  C   LEU A 690      34.660  48.260  65.910  1.00  0.00           C
ATOM   1658  O   LEU A 690      34.370  47.830  64.760  1.00  0.00           O
ATOM   1659  N   SER A 691      33.680  48.660  66.830  1.00  0.00           N
ATOM   1660  HN  SER A 691      33.960  48.870  67.760  1.00  0.00           H
ATOM   1661  CA  SER A 691      32.240  48.620  66.460  1.00  0.00           C
ATOM   1662  HA  SER A 691      31.910  47.640  66.180  1.00  0.00           H
ATOM   1663  CB  SER A 691      31.300  48.950  67.670  1.00  0.00           C
ATOM   1664  HB1 SER A 691      30.250  48.990  67.310  1.00  0.00           H
ATOM   1665  HB2 SER A 691      31.600  49.870  68.230  1.00  0.00           H
ATOM   1666  OG  SER A 691      31.300  47.790  68.550  1.00  0.00           O
ATOM   1667  HG1 SER A 691      30.600  47.180  68.280  1.00  0.00           H
ATOM   1668  C   SER A 691      31.790  49.660  65.390  1.00  0.00           C
ATOM   1669  O   SER A 691      30.980  49.250  64.550  1.00  0.00           O
ATOM   1670  N   LEU A 692      32.320  50.940  65.340  1.00  0.00           N
ATOM   1671  HN  LEU A 692      32.780  51.290  66.160  1.00  0.00           H
ATOM   1672  CA  LEU A 692      32.170  51.840  64.190  1.00  0.00           C
ATOM   1673  HA  LEU A 692      31.140  52.040  63.940  1.00  0.00           H
ATOM   1674  CB  LEU A 692      32.670  53.330  64.520  1.00  0.00           C
ATOM   1675  HB1 LEU A 692      33.740  53.180  64.790  1.00  0.00           H
ATOM   1676  HB2 LEU A 692      32.150  53.770  65.390  1.00  0.00           H
ATOM   1677  CG  LEU A 692      32.500  54.400  63.390  1.00  0.00           C
ATOM   1678  HG  LEU A 692      33.100  54.060  62.520  1.00  0.00           H
ATOM   1679  CD1 LEU A 692      31.010  54.640  63.050  1.00  0.00           C
ATOM   1680 HD11 LEU A 692      30.670  53.780  62.420  1.00  0.00           H
ATOM   1681 HD12 LEU A 692      30.820  55.500  62.380  1.00  0.00           H
ATOM   1682 HD13 LEU A 692      30.400  54.760  63.980  1.00  0.00           H
ATOM   1683  CD2 LEU A 692      33.010  55.820  63.760  1.00  0.00           C
ATOM   1684 HD21 LEU A 692      32.620  56.300  64.680  1.00  0.00           H
ATOM   1685 HD22 LEU A 692      32.750  56.520  62.940  1.00  0.00           H
ATOM   1686 HD23 LEU A 692      34.110  55.750  63.890  1.00  0.00           H
ATOM   1687  C   LEU A 692      32.780  51.390  62.860  1.00  0.00           C
ATOM   1688  O   LEU A 692      32.030  51.560  61.880  1.00  0.00           O
ATOM   1689  N   ARG A 693      33.970  50.800  62.860  1.00  0.00           N
ATOM   1690  HN  ARG A 693      34.470  50.920  63.720  1.00  0.00           H
ATOM   1691  CA  ARG A 693      34.540  50.190  61.710  1.00  0.00           C
ATOM   1692  HA  ARG A 693      34.530  50.870  60.860  1.00  0.00           H
ATOM   1693  CB  ARG A 693      36.030  49.920  62.080  1.00  0.00           C
ATOM   1694  HB1 ARG A 693      36.200  49.340  63.020  1.00  0.00           H
ATOM   1695  HB2 ARG A 693      36.480  50.910  62.320  1.00  0.00           H
ATOM   1696  CG  ARG A 693      36.870  49.390  60.940  1.00  0.00           C
ATOM   1697  HG1 ARG A 693      37.940  49.660  60.950  1.00  0.00           H
ATOM   1698  HG2 ARG A 693      36.660  49.850  59.950  1.00  0.00           H
ATOM   1699  CD  ARG A 693      36.920  47.850  60.770  1.00  0.00           C
ATOM   1700  HD1 ARG A 693      35.930  47.470  60.440  1.00  0.00           H
ATOM   1701  HD2 ARG A 693      37.220  47.520  61.790  1.00  0.00           H
ATOM   1702  NE  ARG A 693      38.030  47.550  59.770  1.00  0.00           N
ATOM   1703  HE  ARG A 693      38.750  48.210  59.590  1.00  0.00           H
ATOM   1704  CZ  ARG A 693      38.230  46.370  59.250  1.00  0.00           C
ATOM   1705  NH1 ARG A 693      37.490  45.340  59.610  1.00  0.00           N
ATOM   1706 HH11 ARG A 693      36.860  45.440  60.390  1.00  0.00           H
ATOM   1707 HH12 ARG A 693      37.870  44.410  59.570  1.00  0.00           H
ATOM   1708  NH2 ARG A 693      39.300  46.190  58.480  1.00  0.00           N
ATOM   1709 HH21 ARG A 693      39.330  45.340  57.960  1.00  0.00           H
ATOM   1710 HH22 ARG A 693      39.840  47.030  58.410  1.00  0.00           H
ATOM   1711  C   ARG A 693      33.810  49.030  61.090  1.00  0.00           C
ATOM   1712  O   ARG A 693      33.600  49.000  59.820  1.00  0.00           O
ATOM   1713  N   THR A 694      33.350  48.050  61.900  1.00  0.00           N
ATOM   1714  HN  THR A 694      33.740  48.150  62.810  1.00  0.00           H
ATOM   1715  CA  THR A 694      32.440  46.980  61.640  1.00  0.00           C
ATOM   1716  HA  THR A 694      32.990  46.350  60.950  1.00  0.00           H
ATOM   1717  CB  THR A 694      32.100  46.160  62.880  1.00  0.00           C
ATOM   1718  HB  THR A 694      31.560  46.790  63.620  1.00  0.00           H
ATOM   1719  OG1 THR A 694      33.400  45.660  63.360  1.00  0.00           O
ATOM   1720  HG1 THR A 694      33.680  46.380  63.930  1.00  0.00           H
ATOM   1721  CG2 THR A 694      31.260  44.860  62.640  1.00  0.00           C
ATOM   1722 HG21 THR A 694      30.290  45.140  62.160  1.00  0.00           H
ATOM   1723 HG22 THR A 694      31.020  44.500  63.650  1.00  0.00           H
ATOM   1724 HG23 THR A 694      31.680  43.970  62.140  1.00  0.00           H
ATOM   1725  C   THR A 694      31.090  47.450  61.100  1.00  0.00           C
ATOM   1726  O   THR A 694      30.520  46.800  60.180  1.00  0.00           O
ATOM   1727  N   SER A 695      30.500  48.530  61.600  1.00  0.00           N
ATOM   1728  HN  SER A 695      30.980  49.070  62.290  1.00  0.00           H
ATOM   1729  CA  SER A 695      29.340  49.110  60.950  1.00  0.00           C
ATOM   1730  HA  SER A 695      28.700  48.300  60.620  1.00  0.00           H
ATOM   1731  CB  SER A 695      28.530  50.040  61.890  1.00  0.00           C
ATOM   1732  HB1 SER A 695      27.570  50.340  61.420  1.00  0.00           H
ATOM   1733  HB2 SER A 695      29.000  51.010  62.150  1.00  0.00           H
ATOM   1734  OG  SER A 695      28.110  49.440  63.090  1.00  0.00           O
ATOM   1735  HG1 SER A 695      28.930  49.170  63.520  1.00  0.00           H
ATOM   1736  C   SER A 695      29.640  49.850  59.600  1.00  0.00           C
ATOM   1737  O   SER A 695      28.840  49.670  58.690  1.00  0.00           O
ATOM   1738  N   ILE A 696      30.830  50.460  59.400  1.00  0.00           N
ATOM   1739  HN  ILE A 696      31.390  50.660  60.220  1.00  0.00           H
ATOM   1740  CA  ILE A 696      31.270  51.010  58.070  1.00  0.00           C
ATOM   1741  HA  ILE A 696      30.510  51.620  57.610  1.00  0.00           H
ATOM   1742  CB  ILE A 696      32.470  51.870  58.130  1.00  0.00           C
ATOM   1743  HB  ILE A 696      33.130  51.440  58.910  1.00  0.00           H
ATOM   1744  CG2 ILE A 696      33.270  52.040  56.760  1.00  0.00           C
ATOM   1745 HG21 ILE A 696      32.640  52.380  55.910  1.00  0.00           H
ATOM   1746 HG22 ILE A 696      33.670  51.050  56.450  1.00  0.00           H
ATOM   1747 HG23 ILE A 696      34.090  52.790  56.760  1.00  0.00           H
ATOM   1748  CG1 ILE A 696      32.030  53.280  58.590  1.00  0.00           C
ATOM   1749 HG11 ILE A 696      31.110  53.270  59.210  1.00  0.00           H
ATOM   1750 HG12 ILE A 696      31.720  53.930  57.740  1.00  0.00           H
ATOM   1751  CD  ILE A 696      33.050  53.960  59.570  1.00  0.00           C
ATOM   1752  HD1 ILE A 696      34.080  54.000  59.140  1.00  0.00           H
ATOM   1753  HD2 ILE A 696      33.230  53.500  60.570  1.00  0.00           H
ATOM   1754  HD3 ILE A 696      32.700  54.970  59.890  1.00  0.00           H
ATOM   1755  C   ILE A 696      31.450  49.900  56.980  1.00  0.00           C
ATOM   1756  O   ILE A 696      31.030  50.140  55.830  1.00  0.00           O
ATOM   1757  N   GLY A 697      32.030  48.780  57.360  1.00  0.00           N
ATOM   1758  HN  GLY A 697      32.590  48.840  58.180  1.00  0.00           H
ATOM   1759  CA  GLY A 697      32.180  47.540  56.610  1.00  0.00           C
ATOM   1760  HA1 GLY A 697      32.730  46.850  57.240  1.00  0.00           H
ATOM   1761  HA2 GLY A 697      32.790  47.660  55.730  1.00  0.00           H
ATOM   1762  C   GLY A 697      30.850  46.930  56.230  1.00  0.00           C
ATOM   1763  O   GLY A 697      30.700  46.510  55.060  1.00  0.00           O
ATOM   1764  N   LEU A 698      29.870  46.730  57.140  1.00  0.00           N
ATOM   1765  HN  LEU A 698      30.140  46.950  58.070  1.00  0.00           H
ATOM   1766  CA  LEU A 698      28.580  46.210  56.830  1.00  0.00           C
ATOM   1767  HA  LEU A 698      28.810  45.280  56.320  1.00  0.00           H
ATOM   1768  CB  LEU A 698      27.710  45.850  58.010  1.00  0.00           C
ATOM   1769  HB1 LEU A 698      26.690  45.660  57.620  1.00  0.00           H
ATOM   1770  HB2 LEU A 698      27.660  46.830  58.540  1.00  0.00           H
ATOM   1771  CG  LEU A 698      28.140  44.800  58.990  1.00  0.00           C
ATOM   1772  HG  LEU A 698      29.140  44.990  59.450  1.00  0.00           H
ATOM   1773  CD1 LEU A 698      27.230  44.800  60.220  1.00  0.00           C
ATOM   1774 HD11 LEU A 698      27.620  44.090  60.980  1.00  0.00           H
ATOM   1775 HD12 LEU A 698      26.210  44.430  59.970  1.00  0.00           H
ATOM   1776 HD13 LEU A 698      27.170  45.770  60.760  1.00  0.00           H
ATOM   1777  CD2 LEU A 698      28.110  43.410  58.320  1.00  0.00           C
ATOM   1778 HD21 LEU A 698      28.930  43.360  57.580  1.00  0.00           H
ATOM   1779 HD22 LEU A 698      27.130  43.240  57.820  1.00  0.00           H
ATOM   1780 HD23 LEU A 698      28.410  42.590  59.000  1.00  0.00           H
ATOM   1781  C   LEU A 698      27.820  47.100  55.890  1.00  0.00           C
ATOM   1782  O   LEU A 698      27.370  46.590  54.850  1.00  0.00           O
ATOM   1783  N   TRP A 699      27.710  48.420  56.110  1.00  0.00           N
ATOM   1784  HN  TRP A 699      28.090  48.770  56.960  1.00  0.00           H
ATOM   1785  CA  TRP A 699      27.160  49.320  55.070  1.00  0.00           C
ATOM   1786  HA  TRP A 699      26.110  49.080  55.040  1.00  0.00           H
ATOM   1787  CB  TRP A 699      27.370  50.800  55.530  1.00  0.00           C
ATOM   1788  HB1 TRP A 699      27.670  51.460  54.680  1.00  0.00           H
ATOM   1789  HB2 TRP A 699      28.300  50.770  56.130  1.00  0.00           H
ATOM   1790  CG  TRP A 699      26.220  51.430  56.260  1.00  0.00           C
ATOM   1791  CD1 TRP A 699      26.140  51.760  57.550  1.00  0.00           C
ATOM   1792  HD1 TRP A 699      27.010  51.700  58.190  1.00  0.00           H
ATOM   1793  NE1 TRP A 699      24.930  52.400  57.800  1.00  0.00           N
ATOM   1794  HE1 TRP A 699      24.780  53.040  58.510  1.00  0.00           H
ATOM   1795  CE2 TRP A 699      24.300  52.520  56.660  1.00  0.00           C
ATOM   1796  CD2 TRP A 699      25.010  51.880  55.620  1.00  0.00           C
ATOM   1797  CE3 TRP A 699      24.490  51.710  54.280  1.00  0.00           C
ATOM   1798  HE3 TRP A 699      25.040  51.190  53.520  1.00  0.00           H
ATOM   1799  CZ3 TRP A 699      23.290  52.380  53.970  1.00  0.00           C
ATOM   1800  HZ3 TRP A 699      22.860  52.290  52.990  1.00  0.00           H
ATOM   1801  CZ2 TRP A 699      23.010  53.050  56.330  1.00  0.00           C
ATOM   1802  HZ2 TRP A 699      22.450  53.490  57.140  1.00  0.00           H
ATOM   1803  CH2 TRP A 699      22.530  53.050  55.000  1.00  0.00           C
ATOM   1804  HH2 TRP A 699      21.570  53.500  54.810  1.00  0.00           H
ATOM   1805  C   TRP A 699      27.780  49.190  53.700  1.00  0.00           C
ATOM   1806  O   TRP A 699      27.170  49.130  52.650  1.00  0.00           O
ATOM   1807  N   THR A 700      29.150  49.260  53.710  1.00  0.00           N
ATOM   1808  HN  THR A 700      29.640  49.490  54.550  1.00  0.00           H
ATOM   1809  CA  THR A 700      29.940  49.130  52.520  1.00  0.00           C
ATOM   1810  HA  THR A 700      29.590  49.900  51.860  1.00  0.00           H
ATOM   1811  CB  THR A 700      31.420  49.460  52.810  1.00  0.00           C
ATOM   1812  HB  THR A 700      31.830  48.750  53.550  1.00  0.00           H
ATOM   1813  OG1 THR A 700      31.640  50.800  53.190  1.00  0.00           O
ATOM   1814  HG1 THR A 700      31.430  50.970  54.120  1.00  0.00           H
ATOM   1815  CG2 THR A 700      32.210  49.050  51.490  1.00  0.00           C
ATOM   1816 HG21 THR A 700      32.090  47.980  51.210  1.00  0.00           H
ATOM   1817 HG22 THR A 700      33.290  49.270  51.650  1.00  0.00           H
ATOM   1818 HG23 THR A 700      31.870  49.620  50.600  1.00  0.00           H
ATOM   1819  C   THR A 700      29.670  47.920  51.690  1.00  0.00           C
ATOM   1820  O   THR A 700      29.560  47.910  50.450  1.00  0.00           O
ATOM   1821  N   SER A 701      29.650  46.740  52.460  1.00  0.00           N
ATOM   1822  HN  SER A 701      29.850  46.740  53.430  1.00  0.00           H
ATOM   1823  CA  SER A 701      29.320  45.450  51.910  1.00  0.00           C
ATOM   1824  HA  SER A 701      30.080  45.300  51.170  1.00  0.00           H
ATOM   1825  CB  SER A 701      29.600  44.370  52.930  1.00  0.00           C
ATOM   1826  HB1 SER A 701      29.130  44.780  53.850  1.00  0.00           H
ATOM   1827  HB2 SER A 701      30.710  44.290  53.030  1.00  0.00           H
ATOM   1828  OG  SER A 701      28.980  43.120  52.640  1.00  0.00           O
ATOM   1829  HG1 SER A 701      29.450  42.790  51.870  1.00  0.00           H
ATOM   1830  C   SER A 701      27.910  45.420  51.320  1.00  0.00           C
ATOM   1831  O   SER A 701      27.680  44.980  50.200  1.00  0.00           O
ATOM   1832  N   PHE A 702      26.900  45.990  52.020  1.00  0.00           N
ATOM   1833  HN  PHE A 702      27.000  46.440  52.920  1.00  0.00           H
ATOM   1834  CA  PHE A 702      25.500  45.900  51.610  1.00  0.00           C
ATOM   1835  HA  PHE A 702      25.240  44.900  51.290  1.00  0.00           H
ATOM   1836  CB  PHE A 702      24.500  46.360  52.680  1.00  0.00           C
ATOM   1837  HB1 PHE A 702      24.700  47.380  53.090  1.00  0.00           H
ATOM   1838  HB2 PHE A 702      24.620  45.680  53.550  1.00  0.00           H
ATOM   1839  CG  PHE A 702      23.060  46.340  52.190  1.00  0.00           C
ATOM   1840  CD1 PHE A 702      22.490  45.180  51.580  1.00  0.00           C
ATOM   1841  HD1 PHE A 702      23.000  44.230  51.630  1.00  0.00           H
ATOM   1842  CE1 PHE A 702      21.180  45.140  51.280  1.00  0.00           C
ATOM   1843  HE1 PHE A 702      20.690  44.220  50.970  1.00  0.00           H
ATOM   1844  CZ  PHE A 702      20.340  46.240  51.460  1.00  0.00           C
ATOM   1845  HZ  PHE A 702      19.310  46.280  51.140  1.00  0.00           H
ATOM   1846  CD2 PHE A 702      22.260  47.440  52.300  1.00  0.00           C
ATOM   1847  HD2 PHE A 702      22.700  48.390  52.530  1.00  0.00           H
ATOM   1848  CE2 PHE A 702      20.950  47.430  51.880  1.00  0.00           C
ATOM   1849  HE2 PHE A 702      20.410  48.370  51.940  1.00  0.00           H
ATOM   1850  C   PHE A 702      25.340  46.770  50.380  1.00  0.00           C
ATOM   1851  O   PHE A 702      24.590  46.520  49.420  1.00  0.00           O
ATOM   1852  N   LEU A 703      25.990  47.990  50.320  1.00  0.00           N
ATOM   1853  HN  LEU A 703      26.280  48.400  51.180  1.00  0.00           H
ATOM   1854  CA  LEU A 703      26.070  48.870  49.130  1.00  0.00           C
ATOM   1855  HA  LEU A 703      25.040  49.080  48.880  1.00  0.00           H
ATOM   1856  CB  LEU A 703      26.900  50.110  49.400  1.00  0.00           C
ATOM   1857  HB1 LEU A 703      27.130  50.780  48.550  1.00  0.00           H
ATOM   1858  HB2 LEU A 703      27.940  49.850  49.710  1.00  0.00           H
ATOM   1859  CG  LEU A 703      26.300  51.110  50.450  1.00  0.00           C
ATOM   1860  HG  LEU A 703      25.980  50.620  51.390  1.00  0.00           H
ATOM   1861  CD1 LEU A 703      27.330  52.200  50.920  1.00  0.00           C
ATOM   1862 HD11 LEU A 703      26.800  52.890  51.600  1.00  0.00           H
ATOM   1863 HD12 LEU A 703      27.700  52.770  50.050  1.00  0.00           H
ATOM   1864 HD13 LEU A 703      28.040  51.720  51.640  1.00  0.00           H
ATOM   1865  CD2 LEU A 703      25.110  51.920  49.860  1.00  0.00           C
ATOM   1866 HD21 LEU A 703      24.640  52.390  50.740  1.00  0.00           H
ATOM   1867 HD22 LEU A 703      24.360  51.300  49.310  1.00  0.00           H
ATOM   1868 HD23 LEU A 703      25.370  52.760  49.180  1.00  0.00           H
ATOM   1869  C   LEU A 703      26.750  48.330  47.880  1.00  0.00           C
ATOM   1870  O   LEU A 703      26.260  48.520  46.800  1.00  0.00           O
ATOM   1871  N   CYS A 704      27.860  47.580  48.000  1.00  0.00           N
ATOM   1872  HN  CYS A 704      28.300  47.410  48.880  1.00  0.00           H
ATOM   1873  CA  CYS A 704      28.360  46.630  46.950  1.00  0.00           C
ATOM   1874  HA  CYS A 704      28.650  47.270  46.130  1.00  0.00           H
ATOM   1875  CB  CYS A 704      29.590  45.890  47.490  1.00  0.00           C
ATOM   1876  HB1 CYS A 704      29.770  45.010  46.850  1.00  0.00           H
ATOM   1877  HB2 CYS A 704      29.380  45.490  48.500  1.00  0.00           H
ATOM   1878  SG  CYS A 704      31.030  47.000  47.650  1.00  0.00           S
ATOM   1879  HG1 CYS A 704      30.410  48.070  48.130  1.00  0.00           H
ATOM   1880  C   CYS A 704      27.320  45.570  46.540  1.00  0.00           C
ATOM   1881  O   CYS A 704      27.210  45.330  45.360  1.00  0.00           O
ATOM   1882  N   ILE A 705      26.500  45.020  47.460  1.00  0.00           N
ATOM   1883  HN  ILE A 705      26.720  45.150  48.420  1.00  0.00           H
ATOM   1884  CA  ILE A 705      25.390  44.200  47.140  1.00  0.00           C
ATOM   1885  HA  ILE A 705      25.630  43.460  46.400  1.00  0.00           H
ATOM   1886  CB  ILE A 705      24.950  43.370  48.350  1.00  0.00           C
ATOM   1887  HB  ILE A 705      24.890  44.070  49.210  1.00  0.00           H
ATOM   1888  CG2 ILE A 705      23.510  42.840  48.110  1.00  0.00           C
ATOM   1889 HG21 ILE A 705      22.780  43.670  48.030  1.00  0.00           H
ATOM   1890 HG22 ILE A 705      23.170  42.200  48.950  1.00  0.00           H
ATOM   1891 HG23 ILE A 705      23.520  42.240  47.170  1.00  0.00           H
ATOM   1892  CG1 ILE A 705      26.030  42.240  48.550  1.00  0.00           C
ATOM   1893 HG11 ILE A 705      27.100  42.540  48.480  1.00  0.00           H
ATOM   1894 HG12 ILE A 705      25.960  41.470  47.740  1.00  0.00           H
ATOM   1895  CD  ILE A 705      25.850  41.610  49.910  1.00  0.00           C
ATOM   1896  HD1 ILE A 705      24.870  41.080  50.030  1.00  0.00           H
ATOM   1897  HD2 ILE A 705      25.860  42.460  50.630  1.00  0.00           H
ATOM   1898  HD3 ILE A 705      26.740  41.010  50.130  1.00  0.00           H
ATOM   1899  C   ILE A 705      24.270  44.970  46.360  1.00  0.00           C
ATOM   1900  O   ILE A 705      23.720  44.510  45.350  1.00  0.00           O
ATOM   1901  N   VAL A 706      23.910  46.170  46.750  1.00  0.00           N
ATOM   1902  HN  VAL A 706      24.320  46.610  47.540  1.00  0.00           H
ATOM   1903  CA  VAL A 706      22.930  47.000  46.030  1.00  0.00           C
ATOM   1904  HA  VAL A 706      22.140  46.320  45.750  1.00  0.00           H
ATOM   1905  CB  VAL A 706      22.560  48.170  46.940  1.00  0.00           C
ATOM   1906  HB  VAL A 706      23.510  48.580  47.360  1.00  0.00           H
ATOM   1907  CG1 VAL A 706      21.860  49.380  46.210  1.00  0.00           C
ATOM   1908 HG11 VAL A 706      20.970  49.110  45.600  1.00  0.00           H
ATOM   1909 HG12 VAL A 706      22.560  49.840  45.480  1.00  0.00           H
ATOM   1910 HG13 VAL A 706      21.550  50.060  47.040  1.00  0.00           H
ATOM   1911  CG2 VAL A 706      21.650  47.740  48.120  1.00  0.00           C
ATOM   1912 HG21 VAL A 706      20.670  47.390  47.730  1.00  0.00           H
ATOM   1913 HG22 VAL A 706      21.480  48.620  48.770  1.00  0.00           H
ATOM   1914 HG23 VAL A 706      22.020  46.890  48.730  1.00  0.00           H
ATOM   1915  C   VAL A 706      23.410  47.360  44.690  1.00  0.00           C
ATOM   1916  O   VAL A 706      22.730  47.340  43.670  1.00  0.00           O
ATOM   1917  N   LEU A 707      24.640  47.780  44.550  1.00  0.00           N
ATOM   1918  HN  LEU A 707      25.120  47.910  45.420  1.00  0.00           H
ATOM   1919  CA  LEU A 707      25.410  48.160  43.410  1.00  0.00           C
ATOM   1920  HA  LEU A 707      24.680  48.860  43.020  1.00  0.00           H
ATOM   1921  CB  LEU A 707      26.780  48.760  43.810  1.00  0.00           C
ATOM   1922  HB1 LEU A 707      27.330  47.880  44.210  1.00  0.00           H
ATOM   1923  HB2 LEU A 707      26.530  49.510  44.590  1.00  0.00           H
ATOM   1924  CG  LEU A 707      27.690  49.300  42.760  1.00  0.00           C
ATOM   1925  HG  LEU A 707      27.870  48.600  41.930  1.00  0.00           H
ATOM   1926  CD1 LEU A 707      27.100  50.520  42.160  1.00  0.00           C
ATOM   1927 HD11 LEU A 707      26.160  50.330  41.600  1.00  0.00           H
ATOM   1928 HD12 LEU A 707      27.830  50.790  41.370  1.00  0.00           H
ATOM   1929 HD13 LEU A 707      26.950  51.320  42.900  1.00  0.00           H
ATOM   1930  CD2 LEU A 707      29.050  49.660  43.360  1.00  0.00           C
ATOM   1931 HD21 LEU A 707      28.960  50.490  44.090  1.00  0.00           H
ATOM   1932 HD22 LEU A 707      29.720  50.020  42.560  1.00  0.00           H
ATOM   1933 HD23 LEU A 707      29.600  48.810  43.840  1.00  0.00           H
ATOM   1934  C   LEU A 707      25.540  47.070  42.310  1.00  0.00           C
ATOM   1935  O   LEU A 707      25.320  47.220  41.070  1.00  0.00           O
ATOM   1936  N   VAL A 708      25.900  45.820  42.750  1.00  0.00           N
ATOM   1937  HN  VAL A 708      26.150  45.690  43.690  1.00  0.00           H
ATOM   1938  CA  VAL A 708      25.820  44.620  41.890  1.00  0.00           C
ATOM   1939  HA  VAL A 708      26.530  44.710  41.080  1.00  0.00           H
ATOM   1940  CB  VAL A 708      26.330  43.560  42.780  1.00  0.00           C
ATOM   1941  HB  VAL A 708      25.900  43.690  43.790  1.00  0.00           H
ATOM   1942  CG1 VAL A 708      25.840  42.140  42.200  1.00  0.00           C
ATOM   1943 HG11 VAL A 708      26.320  41.300  42.750  1.00  0.00           H
ATOM   1944 HG12 VAL A 708      26.160  41.980  41.140  1.00  0.00           H
ATOM   1945 HG13 VAL A 708      24.750  42.020  42.390  1.00  0.00           H
ATOM   1946  CG2 VAL A 708      27.830  43.720  42.850  1.00  0.00           C
ATOM   1947 HG21 VAL A 708      28.290  42.870  43.410  1.00  0.00           H
ATOM   1948 HG22 VAL A 708      28.190  44.690  43.260  1.00  0.00           H
ATOM   1949 HG23 VAL A 708      28.250  43.540  41.840  1.00  0.00           H
ATOM   1950  C   VAL A 708      24.420  44.380  41.350  1.00  0.00           C
ATOM   1951  O   VAL A 708      24.240  44.200  40.130  1.00  0.00           O
ATOM   1952  N   ALA A 709      23.400  44.530  42.220  1.00  0.00           N
ATOM   1953  HN  ALA A 709      23.490  44.760  43.190  1.00  0.00           H
ATOM   1954  CA  ALA A 709      22.030  44.370  41.700  1.00  0.00           C
ATOM   1955  HA  ALA A 709      21.910  43.410  41.200  1.00  0.00           H
ATOM   1956  CB  ALA A 709      21.090  44.390  42.880  1.00  0.00           C
ATOM   1957  HB1 ALA A 709      21.200  43.480  43.540  1.00  0.00           H
ATOM   1958  HB2 ALA A 709      20.040  44.460  42.550  1.00  0.00           H
ATOM   1959  HB3 ALA A 709      21.250  45.200  43.620  1.00  0.00           H
ATOM   1960  C   ALA A 709      21.590  45.470  40.690  1.00  0.00           C
ATOM   1961  O   ALA A 709      21.020  45.160  39.620  1.00  0.00           O
ATOM   1962  N   THR A 710      21.890  46.760  40.990  1.00  0.00           N
ATOM   1963  HN  THR A 710      22.400  46.980  41.810  1.00  0.00           H
ATOM   1964  CA  THR A 710      21.490  47.950  40.140  1.00  0.00           C
ATOM   1965  HA  THR A 710      20.420  47.980  40.020  1.00  0.00           H
ATOM   1966  CB  THR A 710      22.080  49.200  40.810  1.00  0.00           C
ATOM   1967  HB  THR A 710      23.180  49.280  40.740  1.00  0.00           H
ATOM   1968  OG1 THR A 710      21.540  49.300  42.120  1.00  0.00           O
ATOM   1969  HG1 THR A 710      21.990  48.590  42.570  1.00  0.00           H
ATOM   1970  CG2 THR A 710      21.450  50.470  40.060  1.00  0.00           C
ATOM   1971 HG21 THR A 710      21.930  50.460  39.050  1.00  0.00           H
ATOM   1972 HG22 THR A 710      21.670  51.450  40.540  1.00  0.00           H
ATOM   1973 HG23 THR A 710      20.360  50.290  40.000  1.00  0.00           H
ATOM   1974  C   THR A 710      22.040  47.880  38.790  1.00  0.00           C
ATOM   1975  O   THR A 710      21.440  48.310  37.880  1.00  0.00           O
ATOM   1976  N   ASP A 711      23.290  47.310  38.720  1.00  0.00           N
ATOM   1977  HN  ASP A 711      23.780  46.990  39.530  1.00  0.00           H
ATOM   1978  CA  ASP A 711      24.120  47.350  37.530  1.00  0.00           C
ATOM   1979  HA  ASP A 711      24.860  46.590  37.730  1.00  0.00           H
ATOM   1980  CB  ASP A 711      23.370  46.890  36.270  1.00  0.00           C
ATOM   1981  HB1 ASP A 711      22.440  47.490  36.170  1.00  0.00           H
ATOM   1982  HB2 ASP A 711      23.040  45.860  36.480  1.00  0.00           H
ATOM   1983  CG  ASP A 711      24.100  46.980  35.020  1.00  0.00           C
ATOM   1984  OD1 ASP A 711      25.290  47.300  34.950  1.00  0.00           O
ATOM   1985  OD2 ASP A 711      23.510  46.790  33.890  1.00  0.00           O
ATOM   1986  C   ASP A 711      24.800  48.740  37.430  1.00  0.00           C
ATOM   1987  O   ASP A 711      24.050  49.760  37.310  1.00  0.00           O
ATOM   1988  N   ALA A 712      26.140  48.740  37.450  1.00  0.00           N
ATOM   1989  HN  ALA A 712      26.740  47.950  37.570  1.00  0.00           H
ATOM   1990  CA  ALA A 712      26.920  49.920  37.620  1.00  0.00           C
ATOM   1991  HA  ALA A 712      26.270  50.670  38.030  1.00  0.00           H
ATOM   1992  CB  ALA A 712      27.970  49.560  38.690  1.00  0.00           C
ATOM   1993  HB1 ALA A 712      28.530  48.650  38.410  1.00  0.00           H
ATOM   1994  HB2 ALA A 712      27.530  49.360  39.690  1.00  0.00           H
ATOM   1995  HB3 ALA A 712      28.640  50.440  38.840  1.00  0.00           H
ATOM   1996  C   ALA A 712      27.590  50.390  36.320  1.00  0.00           C
ATOM   1997  O   ALA A 712      28.500  51.240  36.350  1.00  0.00           O
ATOM   1998  N   SER A 713      27.190  49.850  35.140  1.00  0.00           N
ATOM   1999  HN  SER A 713      26.560  49.090  35.180  1.00  0.00           H
ATOM   2000  CA  SER A 713      27.630  49.970  33.720  1.00  0.00           C
ATOM   2001  HA  SER A 713      28.620  49.610  33.480  1.00  0.00           H
ATOM   2002  CB  SER A 713      26.710  49.220  32.790  1.00  0.00           C
ATOM   2003  HB1 SER A 713      27.100  49.390  31.760  1.00  0.00           H
ATOM   2004  HB2 SER A 713      25.710  49.640  32.990  1.00  0.00           H
ATOM   2005  OG  SER A 713      26.710  47.790  32.990  1.00  0.00           O
ATOM   2006  HG1 SER A 713      26.220  47.550  33.790  1.00  0.00           H
ATOM   2007  C   SER A 713      27.690  51.420  33.230  1.00  0.00           C
ATOM   2008  O   SER A 713      28.640  51.880  32.580  1.00  0.00           O
ATOM   2009  N   SER A 714      26.720  52.360  33.470  1.00  0.00           N
ATOM   2010  HN  SER A 714      25.950  51.900  33.930  1.00  0.00           H
ATOM   2011  CA  SER A 714      26.920  53.800  33.430  1.00  0.00           C
ATOM   2012  HA  SER A 714      27.320  53.990  32.440  1.00  0.00           H
ATOM   2013  CB  SER A 714      25.570  54.430  33.630  1.00  0.00           C
ATOM   2014  HB1 SER A 714      24.940  54.380  32.700  1.00  0.00           H
ATOM   2015  HB2 SER A 714      25.580  55.540  33.760  1.00  0.00           H
ATOM   2016  OG  SER A 714      24.830  53.790  34.640  1.00  0.00           O
ATOM   2017  HG1 SER A 714      24.580  52.910  34.360  1.00  0.00           H
ATOM   2018  C   SER A 714      27.790  54.490  34.410  1.00  0.00           C
ATOM   2019  O   SER A 714      28.670  55.290  34.010  1.00  0.00           O
ATOM   2020  N   LEU A 715      27.720  54.170  35.680  1.00  0.00           N
ATOM   2021  HN  LEU A 715      26.950  53.550  35.790  1.00  0.00           H
ATOM   2022  CA  LEU A 715      28.700  54.490  36.720  1.00  0.00           C
ATOM   2023  HA  LEU A 715      28.650  55.550  36.940  1.00  0.00           H
ATOM   2024  CB  LEU A 715      28.120  53.880  38.040  1.00  0.00           C
ATOM   2025  HB1 LEU A 715      28.870  54.000  38.850  1.00  0.00           H
ATOM   2026  HB2 LEU A 715      27.970  52.790  38.010  1.00  0.00           H
ATOM   2027  CG  LEU A 715      26.820  54.550  38.450  1.00  0.00           C
ATOM   2028  HG  LEU A 715      26.070  54.620  37.640  1.00  0.00           H
ATOM   2029  CD1 LEU A 715      26.180  53.760  39.600  1.00  0.00           C
ATOM   2030 HD11 LEU A 715      25.370  54.380  40.020  1.00  0.00           H
ATOM   2031 HD12 LEU A 715      26.910  53.490  40.400  1.00  0.00           H
ATOM   2032 HD13 LEU A 715      25.700  52.810  39.270  1.00  0.00           H
ATOM   2033  CD2 LEU A 715      26.920  55.970  38.890  1.00  0.00           C
ATOM   2034 HD21 LEU A 715      27.350  56.620  38.100  1.00  0.00           H
ATOM   2035 HD22 LEU A 715      27.480  56.090  39.850  1.00  0.00           H
ATOM   2036 HD23 LEU A 715      25.930  56.450  39.090  1.00  0.00           H
ATOM   2037  C   LEU A 715      30.160  54.210  36.480  1.00  0.00           C
ATOM   2038  O   LEU A 715      31.080  54.830  36.900  1.00  0.00           O
ATOM   2039  N   VAL A 716      30.500  53.000  35.870  1.00  0.00           N
ATOM   2040  HN  VAL A 716      29.800  52.310  35.690  1.00  0.00           H
ATOM   2041  CA  VAL A 716      31.830  52.740  35.370  1.00  0.00           C
ATOM   2042  HA  VAL A 716      32.550  52.860  36.160  1.00  0.00           H
ATOM   2043  CB  VAL A 716      31.980  51.270  34.840  1.00  0.00           C
ATOM   2044  HB  VAL A 716      31.060  51.010  34.270  1.00  0.00           H
ATOM   2045  CG1 VAL A 716      33.290  51.140  33.970  1.00  0.00           C
ATOM   2046 HG11 VAL A 716      34.210  51.290  34.560  1.00  0.00           H
ATOM   2047 HG12 VAL A 716      33.280  51.900  33.150  1.00  0.00           H
ATOM   2048 HG13 VAL A 716      33.310  50.100  33.580  1.00  0.00           H
ATOM   2049  CG2 VAL A 716      31.930  50.250  35.970  1.00  0.00           C
ATOM   2050 HG21 VAL A 716      30.980  50.330  36.540  1.00  0.00           H
ATOM   2051 HG22 VAL A 716      32.700  50.480  36.730  1.00  0.00           H
ATOM   2052 HG23 VAL A 716      31.970  49.180  35.700  1.00  0.00           H
ATOM   2053  C   VAL A 716      32.280  53.830  34.390  1.00  0.00           C
ATOM   2054  O   VAL A 716      33.460  54.170  34.310  1.00  0.00           O
ATOM   2055  N   CYS A 717      31.320  54.370  33.610  1.00  0.00           N
ATOM   2056  HN  CYS A 717      30.350  54.230  33.780  1.00  0.00           H
ATOM   2057  CA  CYS A 717      31.600  55.360  32.580  1.00  0.00           C
ATOM   2058  HA  CYS A 717      32.610  55.160  32.230  1.00  0.00           H
ATOM   2059  CB  CYS A 717      30.820  55.210  31.300  1.00  0.00           C
ATOM   2060  HB1 CYS A 717      31.120  55.850  30.440  1.00  0.00           H
ATOM   2061  HB2 CYS A 717      29.750  55.490  31.460  1.00  0.00           H
ATOM   2062  SG  CYS A 717      31.090  53.560  30.580  1.00  0.00           S
ATOM   2063  HG1 CYS A 717      30.050  53.070  31.260  1.00  0.00           H
ATOM   2064  C   CYS A 717      31.590  56.740  33.030  1.00  0.00           C
ATOM   2065  O   CYS A 717      31.690  57.710  32.280  1.00  0.00           O
ATOM   2066  N   TYR A 718      31.670  57.000  34.370  1.00  0.00           N
ATOM   2067  HN  TYR A 718      31.550  56.210  34.980  1.00  0.00           H
ATOM   2068  CA  TYR A 718      31.820  58.320  34.920  1.00  0.00           C
ATOM   2069  HA  TYR A 718      31.590  59.110  34.230  1.00  0.00           H
ATOM   2070  CB  TYR A 718      30.970  58.440  36.210  1.00  0.00           C
ATOM   2071  HB1 TYR A 718      31.310  59.300  36.810  1.00  0.00           H
ATOM   2072  HB2 TYR A 718      31.060  57.540  36.850  1.00  0.00           H
ATOM   2073  CG  TYR A 718      29.480  58.620  36.050  1.00  0.00           C
ATOM   2074  CD1 TYR A 718      28.770  59.030  37.140  1.00  0.00           C
ATOM   2075  HD1 TYR A 718      29.220  59.150  38.120  1.00  0.00           H
ATOM   2076  CE1 TYR A 718      27.360  59.160  37.070  1.00  0.00           C
ATOM   2077  HE1 TYR A 718      26.920  59.600  37.950  1.00  0.00           H
ATOM   2078  CZ  TYR A 718      26.610  58.850  35.950  1.00  0.00           C
ATOM   2079  OH  TYR A 718      25.260  59.290  35.950  1.00  0.00           O
ATOM   2080  HH  TYR A 718      24.700  58.750  35.380  1.00  0.00           H
ATOM   2081  CD2 TYR A 718      28.730  58.270  34.860  1.00  0.00           C
ATOM   2082  HD2 TYR A 718      29.120  57.980  33.900  1.00  0.00           H
ATOM   2083  CE2 TYR A 718      27.290  58.410  34.870  1.00  0.00           C
ATOM   2084  HE2 TYR A 718      26.780  58.220  33.950  1.00  0.00           H
ATOM   2085  C   TYR A 718      33.290  58.290  35.430  1.00  0.00           C
ATOM   2086  O   TYR A 718      33.690  59.370  35.840  1.00  0.00           O
ATOM   2087  N   ILE A 719      34.090  57.170  35.360  1.00  0.00           N
ATOM   2088  HN  ILE A 719      33.790  56.460  34.740  1.00  0.00           H
ATOM   2089  CA  ILE A 719      35.400  57.090  35.980  1.00  0.00           C
ATOM   2090  HA  ILE A 719      35.320  57.260  37.040  1.00  0.00           H
ATOM   2091  CB  ILE A 719      35.930  55.600  36.030  1.00  0.00           C
ATOM   2092  HB  ILE A 719      35.900  55.310  34.960  1.00  0.00           H
ATOM   2093  CG2 ILE A 719      37.400  55.460  36.490  1.00  0.00           C
ATOM   2094 HG21 ILE A 719      37.650  56.040  37.410  1.00  0.00           H
ATOM   2095 HG22 ILE A 719      38.020  55.800  35.640  1.00  0.00           H
ATOM   2096 HG23 ILE A 719      37.700  54.410  36.640  1.00  0.00           H
ATOM   2097  CG1 ILE A 719      34.980  54.680  36.890  1.00  0.00           C
ATOM   2098 HG11 ILE A 719      33.960  55.030  36.630  1.00  0.00           H
ATOM   2099 HG12 ILE A 719      35.080  54.710  37.990  1.00  0.00           H
ATOM   2100  CD  ILE A 719      35.230  53.170  36.720  1.00  0.00           C
ATOM   2101  HD1 ILE A 719      34.700  52.570  37.480  1.00  0.00           H
ATOM   2102  HD2 ILE A 719      36.320  53.010  36.790  1.00  0.00           H
ATOM   2103  HD3 ILE A 719      34.850  52.860  35.720  1.00  0.00           H
ATOM   2104  C   ILE A 719      36.370  57.990  35.320  1.00  0.00           C
ATOM   2105  O   ILE A 719      36.600  57.990  34.080  1.00  0.00           O
ATOM   2106  N   THR A 720      37.040  58.750  36.200  1.00  0.00           N
ATOM   2107  HN  THR A 720      36.900  58.630  37.180  1.00  0.00           H
ATOM   2108  CA  THR A 720      38.180  59.640  35.790  1.00  0.00           C
ATOM   2109  HA  THR A 720      38.420  59.420  34.770  1.00  0.00           H
ATOM   2110  CB  THR A 720      37.800  61.070  35.890  1.00  0.00           C
ATOM   2111  HB  THR A 720      37.190  61.380  35.020  1.00  0.00           H
ATOM   2112  OG1 THR A 720      38.980  61.800  35.650  1.00  0.00           O
ATOM   2113  HG1 THR A 720      39.270  61.540  34.770  1.00  0.00           H
ATOM   2114  CG2 THR A 720      37.090  61.510  37.160  1.00  0.00           C
ATOM   2115 HG21 THR A 720      36.080  61.050  37.190  1.00  0.00           H
ATOM   2116 HG22 THR A 720      36.980  62.610  37.290  1.00  0.00           H
ATOM   2117 HG23 THR A 720      37.700  61.010  37.940  1.00  0.00           H
ATOM   2118  C   THR A 720      39.360  59.270  36.610  1.00  0.00           C
ATOM   2119  O   THR A 720      39.160  58.850  37.720  1.00  0.00           O
ATOM   2120  N   ARG A 721      40.610  59.280  36.030  1.00  0.00           N
ATOM   2121  HN  ARG A 721      40.680  59.700  35.120  1.00  0.00           H
ATOM   2122  CA  ARG A 721      41.790  58.790  36.760  1.00  0.00           C
ATOM   2123  HA  ARG A 721      41.520  58.050  37.510  1.00  0.00           H
ATOM   2124  CB  ARG A 721      42.900  58.110  35.800  1.00  0.00           C
ATOM   2125  HB1 ARG A 721      43.860  58.000  36.370  1.00  0.00           H
ATOM   2126  HB2 ARG A 721      43.130  58.970  35.150  1.00  0.00           H
ATOM   2127  CG  ARG A 721      42.330  56.810  35.230  1.00  0.00           C
ATOM   2128  HG1 ARG A 721      43.050  56.530  34.440  1.00  0.00           H
ATOM   2129  HG2 ARG A 721      41.390  56.960  34.660  1.00  0.00           H
ATOM   2130  CD  ARG A 721      42.300  55.660  36.240  1.00  0.00           C
ATOM   2131  HD1 ARG A 721      41.990  54.770  35.660  1.00  0.00           H
ATOM   2132  HD2 ARG A 721      41.500  55.880  36.990  1.00  0.00           H
ATOM   2133  NE  ARG A 721      43.590  55.490  36.920  1.00  0.00           N
ATOM   2134  HE  ARG A 721      44.350  55.970  36.480  1.00  0.00           H
ATOM   2135  CZ  ARG A 721      43.730  55.080  38.200  1.00  0.00           C
ATOM   2136  NH1 ARG A 721      42.850  54.350  38.840  1.00  0.00           N
ATOM   2137 HH11 ARG A 721      41.890  54.340  38.550  1.00  0.00           H
ATOM   2138 HH12 ARG A 721      43.100  53.970  39.730  1.00  0.00           H
ATOM   2139  NH2 ARG A 721      44.900  55.270  38.790  1.00  0.00           N
ATOM   2140 HH21 ARG A 721      45.750  55.310  38.280  1.00  0.00           H
ATOM   2141 HH22 ARG A 721      44.970  55.230  39.790  1.00  0.00           H
ATOM   2142  C   ARG A 721      42.410  59.950  37.460  1.00  0.00           C
ATOM   2143  O   ARG A 721      43.220  59.820  38.350  1.00  0.00           O
ATOM   2144  N   PHE A 722      41.940  61.200  37.070  1.00  0.00           N
ATOM   2145  HN  PHE A 722      41.150  61.280  36.460  1.00  0.00           H
ATOM   2146  CA  PHE A 722      42.540  62.450  37.610  1.00  0.00           C
ATOM   2147  HA  PHE A 722      43.590  62.530  37.360  1.00  0.00           H
ATOM   2148  CB  PHE A 722      41.710  63.670  37.140  1.00  0.00           C
ATOM   2149  HB1 PHE A 722      40.620  63.530  37.250  1.00  0.00           H
ATOM   2150  HB2 PHE A 722      41.840  63.770  36.040  1.00  0.00           H
ATOM   2151  CG  PHE A 722      42.060  65.020  37.940  1.00  0.00           C
ATOM   2152  CD1 PHE A 722      42.980  65.900  37.340  1.00  0.00           C
ATOM   2153  HD1 PHE A 722      43.420  65.510  36.440  1.00  0.00           H
ATOM   2154  CE1 PHE A 722      43.480  67.010  38.020  1.00  0.00           C
ATOM   2155  HE1 PHE A 722      44.120  67.740  37.550  1.00  0.00           H
ATOM   2156  CZ  PHE A 722      42.850  67.410  39.230  1.00  0.00           C
ATOM   2157  HZ  PHE A 722      43.180  68.340  39.680  1.00  0.00           H
ATOM   2158  CD2 PHE A 722      41.500  65.470  39.160  1.00  0.00           C
ATOM   2159  HD2 PHE A 722      40.760  64.860  39.660  1.00  0.00           H
ATOM   2160  CE2 PHE A 722      41.950  66.550  39.850  1.00  0.00           C
ATOM   2161  HE2 PHE A 722      41.490  66.760  40.810  1.00  0.00           H
ATOM   2162  C   PHE A 722      42.510  62.500  39.130  1.00  0.00           C
ATOM   2163  O   PHE A 722      43.430  62.860  39.850  1.00  0.00           O
ATOM   2164  N   THR A 723      41.320  62.150  39.660  1.00  0.00           N
ATOM   2165  HN  THR A 723      40.530  62.030  39.070  1.00  0.00           H
ATOM   2166  CA  THR A 723      40.960  62.140  41.100  1.00  0.00           C
ATOM   2167  HA  THR A 723      41.080  63.060  41.650  1.00  0.00           H
ATOM   2168  CB  THR A 723      39.440  61.940  41.260  1.00  0.00           C
ATOM   2169  HB  THR A 723      39.260  61.990  42.350  1.00  0.00           H
ATOM   2170  OG1 THR A 723      39.070  60.720  40.670  1.00  0.00           O
ATOM   2171  HG1 THR A 723      38.490  60.260  41.260  1.00  0.00           H
ATOM   2172  CG2 THR A 723      38.650  63.170  40.620  1.00  0.00           C
ATOM   2173 HG21 THR A 723      37.550  63.130  40.800  1.00  0.00           H
ATOM   2174 HG22 THR A 723      38.920  63.080  39.540  1.00  0.00           H
ATOM   2175 HG23 THR A 723      39.060  64.140  40.970  1.00  0.00           H
ATOM   2176  C   THR A 723      41.770  61.010  41.780  1.00  0.00           C
ATOM   2177  O   THR A 723      42.390  61.260  42.810  1.00  0.00           O
ATOM   2178  N   GLU A 724      41.850  59.800  41.250  1.00  0.00           N
ATOM   2179  HN  GLU A 724      41.280  59.610  40.450  1.00  0.00           H
ATOM   2180  CA  GLU A 724      42.660  58.700  41.780  1.00  0.00           C
ATOM   2181  HA  GLU A 724      42.310  58.630  42.790  1.00  0.00           H
ATOM   2182  CB  GLU A 724      42.250  57.480  40.920  1.00  0.00           C
ATOM   2183  HB1 GLU A 724      42.770  56.530  41.180  1.00  0.00           H
ATOM   2184  HB2 GLU A 724      42.560  57.700  39.870  1.00  0.00           H
ATOM   2185  CG  GLU A 724      40.770  57.240  40.890  1.00  0.00           C
ATOM   2186  HG1 GLU A 724      40.570  56.390  40.190  1.00  0.00           H
ATOM   2187  HG2 GLU A 724      40.110  57.980  40.380  1.00  0.00           H
ATOM   2188  CD  GLU A 724      40.360  57.020  42.300  1.00  0.00           C
ATOM   2189  OE1 GLU A 724      39.460  57.670  42.800  1.00  0.00           O
ATOM   2190  OE2 GLU A 724      40.910  56.080  42.880  1.00  0.00           O
ATOM   2191  C   GLU A 724      44.110  58.890  41.760  1.00  0.00           C
ATOM   2192  O   GLU A 724      44.760  58.830  42.800  1.00  0.00           O
ATOM   2193  N   GLU A 725      44.680  59.350  40.660  1.00  0.00           N
ATOM   2194  HN  GLU A 725      44.230  59.390  39.780  1.00  0.00           H
ATOM   2195  CA  GLU A 725      46.150  59.670  40.660  1.00  0.00           C
ATOM   2196  HA  GLU A 725      46.620  58.750  40.980  1.00  0.00           H
ATOM   2197  CB  GLU A 725      46.560  59.960  39.250  1.00  0.00           C
ATOM   2198  HB1 GLU A 725      47.490  60.570  39.240  1.00  0.00           H
ATOM   2199  HB2 GLU A 725      45.820  60.670  38.800  1.00  0.00           H
ATOM   2200  CG  GLU A 725      46.790  58.730  38.400  1.00  0.00           C
ATOM   2201  HG1 GLU A 725      45.800  58.250  38.310  1.00  0.00           H
ATOM   2202  HG2 GLU A 725      47.510  58.070  38.910  1.00  0.00           H
ATOM   2203  CD  GLU A 725      47.250  58.800  36.960  1.00  0.00           C
ATOM   2204  OE1 GLU A 725      47.730  57.790  36.400  1.00  0.00           O
ATOM   2205  OE2 GLU A 725      47.310  59.950  36.420  1.00  0.00           O
ATOM   2206  C   GLU A 725      46.560  60.760  41.630  1.00  0.00           C
ATOM   2207  O   GLU A 725      47.600  60.630  42.260  1.00  0.00           O
ATOM   2208  N   ALA A 726      45.730  61.790  41.780  1.00  0.00           N
ATOM   2209  HN  ALA A 726      44.920  61.920  41.200  1.00  0.00           H
ATOM   2210  CA  ALA A 726      45.950  62.740  42.780  1.00  0.00           C
ATOM   2211  HA  ALA A 726      46.860  63.290  42.570  1.00  0.00           H
ATOM   2212  CB  ALA A 726      44.800  63.830  42.760  1.00  0.00           C
ATOM   2213  HB1 ALA A 726      44.980  64.550  43.590  1.00  0.00           H
ATOM   2214  HB2 ALA A 726      43.770  63.440  42.930  1.00  0.00           H
ATOM   2215  HB3 ALA A 726      44.750  64.370  41.800  1.00  0.00           H
ATOM   2216  C   ALA A 726      46.020  62.250  44.220  1.00  0.00           C
ATOM   2217  O   ALA A 726      46.890  62.600  45.050  1.00  0.00           O
ATOM   2218  N   PHE A 727      45.100  61.370  44.540  1.00  0.00           N
ATOM   2219  HN  PHE A 727      44.450  61.020  43.870  1.00  0.00           H
ATOM   2220  CA  PHE A 727      45.160  60.540  45.730  1.00  0.00           C
ATOM   2221  HA  PHE A 727      45.270  61.190  46.580  1.00  0.00           H
ATOM   2222  CB  PHE A 727      43.780  59.850  45.990  1.00  0.00           C
ATOM   2223  HB1 PHE A 727      43.710  59.020  45.250  1.00  0.00           H
ATOM   2224  HB2 PHE A 727      42.930  60.520  45.710  1.00  0.00           H
ATOM   2225  CG  PHE A 727      43.540  59.270  47.370  1.00  0.00           C
ATOM   2226  CD1 PHE A 727      44.080  59.870  48.550  1.00  0.00           C
ATOM   2227  HD1 PHE A 727      44.810  60.640  48.370  1.00  0.00           H
ATOM   2228  CE1 PHE A 727      43.840  59.390  49.780  1.00  0.00           C
ATOM   2229  HE1 PHE A 727      44.290  59.870  50.640  1.00  0.00           H
ATOM   2230  CZ  PHE A 727      43.020  58.260  49.870  1.00  0.00           C
ATOM   2231  HZ  PHE A 727      42.780  57.930  50.870  1.00  0.00           H
ATOM   2232  CD2 PHE A 727      42.640  58.190  47.500  1.00  0.00           C
ATOM   2233  HD2 PHE A 727      42.010  57.760  46.740  1.00  0.00           H
ATOM   2234  CE2 PHE A 727      42.360  57.720  48.820  1.00  0.00           C
ATOM   2235  HE2 PHE A 727      41.650  56.940  49.010  1.00  0.00           H
ATOM   2236  C   PHE A 727      46.300  59.590  45.940  1.00  0.00           C
ATOM   2237  O   PHE A 727      46.980  59.600  47.000  1.00  0.00           O
ATOM   2238  N   ALA A 728      46.660  58.780  44.930  1.00  0.00           N
ATOM   2239  HN  ALA A 728      46.070  58.910  44.130  1.00  0.00           H
ATOM   2240  CA  ALA A 728      47.790  57.850  44.890  1.00  0.00           C
ATOM   2241  HA  ALA A 728      47.680  57.060  45.640  1.00  0.00           H
ATOM   2242  CB  ALA A 728      47.730  57.130  43.570  1.00  0.00           C
ATOM   2243  HB1 ALA A 728      46.710  56.790  43.310  1.00  0.00           H
ATOM   2244  HB2 ALA A 728      48.350  56.200  43.560  1.00  0.00           H
ATOM   2245  HB3 ALA A 728      47.970  57.860  42.770  1.00  0.00           H
ATOM   2246  C   ALA A 728      49.070  58.620  45.130  1.00  0.00           C
ATOM   2247  O   ALA A 728      49.950  58.270  45.870  1.00  0.00           O
ATOM   2248  N   ALA A 729      49.270  59.780  44.480  1.00  0.00           N
ATOM   2249  HN  ALA A 729      48.630  60.110  43.800  1.00  0.00           H
ATOM   2250  CA  ALA A 729      50.480  60.560  44.640  1.00  0.00           C
ATOM   2251  HA  ALA A 729      51.410  60.060  44.430  1.00  0.00           H
ATOM   2252  CB  ALA A 729      50.410  61.620  43.570  1.00  0.00           C
ATOM   2253  HB1 ALA A 729      51.440  62.050  43.410  1.00  0.00           H
ATOM   2254  HB2 ALA A 729      49.640  62.390  43.780  1.00  0.00           H
ATOM   2255  HB3 ALA A 729      50.070  61.190  42.600  1.00  0.00           H
ATOM   2256  C   ALA A 729      50.670  61.120  46.010  1.00  0.00           C
ATOM   2257  O   ALA A 729      51.730  61.360  46.590  1.00  0.00           O
ATOM   2258  N   LEU A 730      49.540  61.530  46.610  1.00  0.00           N
ATOM   2259  HN  LEU A 730      48.640  61.440  46.180  1.00  0.00           H
ATOM   2260  CA  LEU A 730      49.470  61.910  48.010  1.00  0.00           C
ATOM   2261  HA  LEU A 730      50.280  62.630  48.110  1.00  0.00           H
ATOM   2262  CB  LEU A 730      48.090  62.540  48.240  1.00  0.00           C
ATOM   2263  HB1 LEU A 730      47.350  61.710  48.210  1.00  0.00           H
ATOM   2264  HB2 LEU A 730      47.850  63.300  47.460  1.00  0.00           H
ATOM   2265  CG  LEU A 730      48.030  63.280  49.610  1.00  0.00           C
ATOM   2266  HG  LEU A 730      48.740  62.730  50.260  1.00  0.00           H
ATOM   2267  CD1 LEU A 730      48.450  64.690  49.370  1.00  0.00           C
ATOM   2268 HD11 LEU A 730      48.480  65.370  50.250  1.00  0.00           H
ATOM   2269 HD12 LEU A 730      47.840  65.260  48.640  1.00  0.00           H
ATOM   2270 HD13 LEU A 730      49.510  64.620  49.030  1.00  0.00           H
ATOM   2271  CD2 LEU A 730      46.570  63.210  50.150  1.00  0.00           C
ATOM   2272 HD21 LEU A 730      46.190  62.160  50.120  1.00  0.00           H
ATOM   2273 HD22 LEU A 730      45.870  63.820  49.530  1.00  0.00           H
ATOM   2274 HD23 LEU A 730      46.540  63.540  51.210  1.00  0.00           H
ATOM   2275  C   LEU A 730      49.790  60.730  49.010  1.00  0.00           C
ATOM   2276  O   LEU A 730      50.620  60.830  49.890  1.00  0.00           O
ATOM   2277  N   ILE A 731      49.170  59.540  48.760  1.00  0.00           N
ATOM   2278  HN  ILE A 731      48.510  59.430  48.010  1.00  0.00           H
ATOM   2279  CA  ILE A 731      49.500  58.300  49.460  1.00  0.00           C
ATOM   2280  HA  ILE A 731      49.210  58.300  50.500  1.00  0.00           H
ATOM   2281  CB  ILE A 731      48.700  57.130  48.990  1.00  0.00           C
ATOM   2282  HB  ILE A 731      48.870  57.030  47.900  1.00  0.00           H
ATOM   2283  CG2 ILE A 731      49.190  55.760  49.550  1.00  0.00           C
ATOM   2284 HG21 ILE A 731      49.420  56.070  50.590  1.00  0.00           H
ATOM   2285 HG22 ILE A 731      50.100  55.520  48.950  1.00  0.00           H
ATOM   2286 HG23 ILE A 731      48.440  54.970  49.330  1.00  0.00           H
ATOM   2287  CG1 ILE A 731      47.200  57.350  49.310  1.00  0.00           C
ATOM   2288 HG11 ILE A 731      46.980  58.430  49.290  1.00  0.00           H
ATOM   2289 HG12 ILE A 731      46.890  56.920  50.300  1.00  0.00           H
ATOM   2290  CD  ILE A 731      46.280  56.620  48.300  1.00  0.00           C
ATOM   2291  HD1 ILE A 731      46.440  57.070  47.300  1.00  0.00           H
ATOM   2292  HD2 ILE A 731      45.240  56.830  48.620  1.00  0.00           H
ATOM   2293  HD3 ILE A 731      46.550  55.540  48.400  1.00  0.00           H
ATOM   2294  C   ILE A 731      50.960  58.090  49.410  1.00  0.00           C
ATOM   2295  O   ILE A 731      51.620  57.690  50.400  1.00  0.00           O
ATOM   2296  N   CYS A 732      51.640  58.360  48.260  1.00  0.00           N
ATOM   2297  HN  CYS A 732      51.230  58.710  47.420  1.00  0.00           H
ATOM   2298  CA  CYS A 732      53.070  58.100  48.110  1.00  0.00           C
ATOM   2299  HA  CYS A 732      53.210  57.080  48.430  1.00  0.00           H
ATOM   2300  CB  CYS A 732      53.490  58.180  46.570  1.00  0.00           C
ATOM   2301  HB1 CYS A 732      54.590  58.180  46.400  1.00  0.00           H
ATOM   2302  HB2 CYS A 732      53.170  59.220  46.340  1.00  0.00           H
ATOM   2303  SG  CYS A 732      52.800  56.780  45.520  1.00  0.00           S
ATOM   2304  HG1 CYS A 732      51.570  57.250  45.430  1.00  0.00           H
ATOM   2305  C   CYS A 732      53.970  58.960  48.960  1.00  0.00           C
ATOM   2306  O   CYS A 732      54.830  58.440  49.650  1.00  0.00           O
ATOM   2307  N   ILE A 733      53.770  60.240  49.000  1.00  0.00           N
ATOM   2308  HN  ILE A 733      53.110  60.670  48.390  1.00  0.00           H
ATOM   2309  CA  ILE A 733      54.410  61.150  49.870  1.00  0.00           C
ATOM   2310  HA  ILE A 733      55.480  60.950  49.880  1.00  0.00           H
ATOM   2311  CB  ILE A 733      54.330  62.570  49.490  1.00  0.00           C
ATOM   2312  HB  ILE A 733      54.830  63.120  50.300  1.00  0.00           H
ATOM   2313  CG2 ILE A 733      55.310  62.800  48.340  1.00  0.00           C
ATOM   2314 HG21 ILE A 733      55.050  62.030  47.580  1.00  0.00           H
ATOM   2315 HG22 ILE A 733      56.360  62.830  48.690  1.00  0.00           H
ATOM   2316 HG23 ILE A 733      55.280  63.800  47.870  1.00  0.00           H
ATOM   2317  CG1 ILE A 733      52.880  63.130  49.350  1.00  0.00           C
ATOM   2318 HG11 ILE A 733      52.400  63.170  50.350  1.00  0.00           H
ATOM   2319 HG12 ILE A 733      52.360  62.520  48.580  1.00  0.00           H
ATOM   2320  CD  ILE A 733      52.860  64.620  48.800  1.00  0.00           C
ATOM   2321  HD1 ILE A 733      53.350  65.230  49.590  1.00  0.00           H
ATOM   2322  HD2 ILE A 733      51.810  64.990  48.870  1.00  0.00           H
ATOM   2323  HD3 ILE A 733      53.270  64.660  47.770  1.00  0.00           H
ATOM   2324  C   ILE A 733      54.020  60.970  51.330  1.00  0.00           C
ATOM   2325  O   ILE A 733      55.030  60.910  52.100  1.00  0.00           O
ATOM   2326  N   ILE A 734      52.720  60.770  51.740  1.00  0.00           N
ATOM   2327  HN  ILE A 734      51.970  60.760  51.070  1.00  0.00           H
ATOM   2328  CA  ILE A 734      52.290  60.260  53.040  1.00  0.00           C
ATOM   2329  HA  ILE A 734      52.530  60.970  53.830  1.00  0.00           H
ATOM   2330  CB  ILE A 734      50.770  60.200  53.090  1.00  0.00           C
ATOM   2331  HB  ILE A 734      50.510  59.680  52.140  1.00  0.00           H
ATOM   2332  CG2 ILE A 734      50.260  59.140  54.120  1.00  0.00           C
ATOM   2333 HG21 ILE A 734      49.160  59.240  54.140  1.00  0.00           H
ATOM   2334 HG22 ILE A 734      50.580  59.420  55.150  1.00  0.00           H
ATOM   2335 HG23 ILE A 734      50.700  58.140  53.910  1.00  0.00           H
ATOM   2336  CG1 ILE A 734      50.030  61.570  53.270  1.00  0.00           C
ATOM   2337 HG11 ILE A 734      50.510  62.170  52.470  1.00  0.00           H
ATOM   2338 HG12 ILE A 734      50.330  61.950  54.270  1.00  0.00           H
ATOM   2339  CD  ILE A 734      48.540  61.530  53.040  1.00  0.00           C
ATOM   2340  HD1 ILE A 734      48.140  62.570  53.040  1.00  0.00           H
ATOM   2341  HD2 ILE A 734      47.930  61.060  53.840  1.00  0.00           H
ATOM   2342  HD3 ILE A 734      48.230  60.970  52.140  1.00  0.00           H
ATOM   2343  C   ILE A 734      52.990  58.970  53.490  1.00  0.00           C
ATOM   2344  O   ILE A 734      53.260  58.710  54.620  1.00  0.00           O
ATOM   2345  N   PHE A 735      53.190  58.000  52.540  1.00  0.00           N
ATOM   2346  HN  PHE A 735      53.020  58.120  51.570  1.00  0.00           H
ATOM   2347  CA  PHE A 735      53.820  56.740  52.810  1.00  0.00           C
ATOM   2348  HA  PHE A 735      53.360  56.400  53.730  1.00  0.00           H
ATOM   2349  CB  PHE A 735      53.390  55.600  51.910  1.00  0.00           C
ATOM   2350  HB1 PHE A 735      54.110  54.760  52.050  1.00  0.00           H
ATOM   2351  HB2 PHE A 735      53.510  55.950  50.860  1.00  0.00           H
ATOM   2352  CG  PHE A 735      52.000  54.980  52.160  1.00  0.00           C
ATOM   2353  CD1 PHE A 735      51.480  54.040  51.280  1.00  0.00           C
ATOM   2354  HD1 PHE A 735      52.100  53.770  50.430  1.00  0.00           H
ATOM   2355  CE1 PHE A 735      50.290  53.270  51.570  1.00  0.00           C
ATOM   2356  HE1 PHE A 735      49.950  52.510  50.880  1.00  0.00           H
ATOM   2357  CZ  PHE A 735      49.580  53.590  52.700  1.00  0.00           C
ATOM   2358  HZ  PHE A 735      48.640  53.110  52.930  1.00  0.00           H
ATOM   2359  CD2 PHE A 735      51.200  55.190  53.300  1.00  0.00           C
ATOM   2360  HD2 PHE A 735      51.500  55.880  54.090  1.00  0.00           H
ATOM   2361  CE2 PHE A 735      50.100  54.540  53.560  1.00  0.00           C
ATOM   2362  HE2 PHE A 735      49.510  54.850  54.410  1.00  0.00           H
ATOM   2363  C   PHE A 735      55.310  56.820  53.100  1.00  0.00           C
ATOM   2364  O   PHE A 735      55.840  56.230  54.060  1.00  0.00           O
ATOM   2365  N   ILE A 736      56.110  57.560  52.300  1.00  0.00           N
ATOM   2366  HN  ILE A 736      55.820  58.020  51.460  1.00  0.00           H
ATOM   2367  CA  ILE A 736      57.480  57.830  52.610  1.00  0.00           C
ATOM   2368  HA  ILE A 736      57.920  56.860  52.740  1.00  0.00           H
ATOM   2369  CB  ILE A 736      58.170  58.540  51.420  1.00  0.00           C
ATOM   2370  HB  ILE A 736      57.510  59.350  51.060  1.00  0.00           H
ATOM   2371  CG2 ILE A 736      59.530  58.980  51.770  1.00  0.00           C
ATOM   2372 HG21 ILE A 736      60.060  59.480  50.920  1.00  0.00           H
ATOM   2373 HG22 ILE A 736      60.190  58.120  51.980  1.00  0.00           H
ATOM   2374 HG23 ILE A 736      59.390  59.810  52.490  1.00  0.00           H
ATOM   2375  CG1 ILE A 736      58.330  57.560  50.260  1.00  0.00           C
ATOM   2376 HG11 ILE A 736      57.510  56.820  50.220  1.00  0.00           H
ATOM   2377 HG12 ILE A 736      59.260  56.980  50.430  1.00  0.00           H
ATOM   2378  CD  ILE A 736      58.390  58.300  48.930  1.00  0.00           C
ATOM   2379  HD1 ILE A 736      58.290  57.600  48.070  1.00  0.00           H
ATOM   2380  HD2 ILE A 736      59.380  58.790  48.790  1.00  0.00           H
ATOM   2381  HD3 ILE A 736      57.500  58.970  48.910  1.00  0.00           H
ATOM   2382  C   ILE A 736      57.690  58.530  53.940  1.00  0.00           C
ATOM   2383  O   ILE A 736      58.550  58.070  54.710  1.00  0.00           O
ATOM   2384  N   TYR A 737      56.920  59.550  54.280  1.00  0.00           N
ATOM   2385  HN  TYR A 737      56.300  59.830  53.540  1.00  0.00           H
ATOM   2386  CA  TYR A 737      56.770  60.260  55.600  1.00  0.00           C
ATOM   2387  HA  TYR A 737      57.790  60.520  55.880  1.00  0.00           H
ATOM   2388  CB  TYR A 737      55.920  61.550  55.270  1.00  0.00           C
ATOM   2389  HB1 TYR A 737      54.880  61.200  55.210  1.00  0.00           H
ATOM   2390  HB2 TYR A 737      56.200  62.000  54.290  1.00  0.00           H
ATOM   2391  CG  TYR A 737      56.000  62.680  56.320  1.00  0.00           C
ATOM   2392  CD1 TYR A 737      56.760  63.810  56.060  1.00  0.00           C
ATOM   2393  HD1 TYR A 737      57.170  63.900  55.070  1.00  0.00           H
ATOM   2394  CE1 TYR A 737      56.780  64.890  56.930  1.00  0.00           C
ATOM   2395  HE1 TYR A 737      57.480  65.700  56.730  1.00  0.00           H
ATOM   2396  CZ  TYR A 737      56.030  64.750  58.170  1.00  0.00           C
ATOM   2397  OH  TYR A 737      56.070  65.830  59.080  1.00  0.00           O
ATOM   2398  HH  TYR A 737      55.590  65.600  59.880  1.00  0.00           H
ATOM   2399  CD2 TYR A 737      55.290  62.590  57.540  1.00  0.00           C
ATOM   2400  HD2 TYR A 737      54.780  61.670  57.810  1.00  0.00           H
ATOM   2401  CE2 TYR A 737      55.370  63.610  58.430  1.00  0.00           C
ATOM   2402  HE2 TYR A 737      54.780  63.490  59.330  1.00  0.00           H
ATOM   2403  C   TYR A 737      56.280  59.510  56.820  1.00  0.00           C
ATOM   2404  O   TYR A 737      56.960  59.520  57.880  1.00  0.00           O
ATOM   2405  N   GLU A 738      55.250  58.750  56.590  1.00  0.00           N
ATOM   2406  HN  GLU A 738      54.760  58.690  55.720  1.00  0.00           H
ATOM   2407  CA  GLU A 738      54.690  57.880  57.690  1.00  0.00           C
ATOM   2408  HA  GLU A 738      54.500  58.600  58.470  1.00  0.00           H
ATOM   2409  CB  GLU A 738      53.470  57.050  57.260  1.00  0.00           C
ATOM   2410  HB1 GLU A 738      53.270  56.180  57.920  1.00  0.00           H
ATOM   2411  HB2 GLU A 738      53.740  56.540  56.310  1.00  0.00           H
ATOM   2412  CG  GLU A 738      52.160  57.890  57.220  1.00  0.00           C
ATOM   2413  HG1 GLU A 738      51.760  57.620  56.220  1.00  0.00           H
ATOM   2414  HG2 GLU A 738      52.270  58.970  57.040  1.00  0.00           H
ATOM   2415  CD  GLU A 738      51.050  57.710  58.270  1.00  0.00           C
ATOM   2416  OE1 GLU A 738      50.720  56.540  58.550  1.00  0.00           O
ATOM   2417  OE2 GLU A 738      50.500  58.720  58.850  1.00  0.00           O
ATOM   2418  C   GLU A 738      55.780  56.850  58.110  1.00  0.00           C
ATOM   2419  O   GLU A 738      55.870  56.380  59.250  1.00  0.00           O
ATOM   2420  N   ALA A 739      56.670  56.360  57.230  1.00  0.00           N
ATOM   2421  HN  ALA A 739      56.500  56.440  56.250  1.00  0.00           H
ATOM   2422  CA  ALA A 739      57.860  55.510  57.630  1.00  0.00           C
ATOM   2423  HA  ALA A 739      57.530  54.630  58.170  1.00  0.00           H
ATOM   2424  CB  ALA A 739      58.550  54.970  56.380  1.00  0.00           C
ATOM   2425  HB1 ALA A 739      57.700  54.630  55.740  1.00  0.00           H
ATOM   2426  HB2 ALA A 739      59.210  54.150  56.720  1.00  0.00           H
ATOM   2427  HB3 ALA A 739      59.230  55.670  55.830  1.00  0.00           H
ATOM   2428  C   ALA A 739      58.830  56.170  58.510  1.00  0.00           C
ATOM   2429  O   ALA A 739      59.350  55.590  59.500  1.00  0.00           O
ATOM   2430  N   LEU A 740      59.100  57.460  58.190  1.00  0.00           N
ATOM   2431  HN  LEU A 740      58.580  57.810  57.420  1.00  0.00           H
ATOM   2432  CA  LEU A 740      59.870  58.410  59.020  1.00  0.00           C
ATOM   2433  HA  LEU A 740      60.780  57.890  59.280  1.00  0.00           H
ATOM   2434  CB  LEU A 740      60.210  59.740  58.290  1.00  0.00           C
ATOM   2435  HB1 LEU A 740      60.840  60.460  58.850  1.00  0.00           H
ATOM   2436  HB2 LEU A 740      59.310  60.280  57.930  1.00  0.00           H
ATOM   2437  CG  LEU A 740      61.060  59.670  56.950  1.00  0.00           C
ATOM   2438  HG  LEU A 740      60.490  58.960  56.330  1.00  0.00           H
ATOM   2439  CD1 LEU A 740      61.130  60.970  56.240  1.00  0.00           C
ATOM   2440 HD11 LEU A 740      61.750  60.780  55.340  1.00  0.00           H
ATOM   2441 HD12 LEU A 740      61.730  61.690  56.850  1.00  0.00           H
ATOM   2442 HD13 LEU A 740      60.070  61.180  56.000  1.00  0.00           H
ATOM   2443  CD2 LEU A 740      62.430  59.040  57.220  1.00  0.00           C
ATOM   2444 HD21 LEU A 740      62.340  57.960  57.450  1.00  0.00           H
ATOM   2445 HD22 LEU A 740      62.990  59.560  58.030  1.00  0.00           H
ATOM   2446 HD23 LEU A 740      63.020  59.160  56.270  1.00  0.00           H
ATOM   2447  C   LEU A 740      59.230  58.660  60.370  1.00  0.00           C
ATOM   2448  O   LEU A 740      59.960  58.610  61.350  1.00  0.00           O
ATOM   2449  N   GLU A 741      57.830  58.740  60.440  1.00  0.00           N
ATOM   2450  HN  GLU A 741      57.300  58.870  59.600  1.00  0.00           H
ATOM   2451  CA  GLU A 741      57.010  58.840  61.640  1.00  0.00           C
ATOM   2452  HA  GLU A 741      57.240  59.750  62.170  1.00  0.00           H
ATOM   2453  CB  GLU A 741      55.480  59.090  61.310  1.00  0.00           C
ATOM   2454  HB1 GLU A 741      55.190  58.340  60.530  1.00  0.00           H
ATOM   2455  HB2 GLU A 741      55.330  60.100  60.850  1.00  0.00           H
ATOM   2456  CG  GLU A 741      54.460  59.100  62.530  1.00  0.00           C
ATOM   2457  HG1 GLU A 741      54.740  59.920  63.220  1.00  0.00           H
ATOM   2458  HG2 GLU A 741      54.540  58.180  63.160  1.00  0.00           H
ATOM   2459  CD  GLU A 741      52.950  59.350  62.330  1.00  0.00           C
ATOM   2460  OE1 GLU A 741      52.460  60.430  61.900  1.00  0.00           O
ATOM   2461  OE2 GLU A 741      52.220  58.360  62.530  1.00  0.00           O
ATOM   2462  C   GLU A 741      57.200  57.740  62.550  1.00  0.00           C
ATOM   2463  O   GLU A 741      57.210  57.850  63.770  1.00  0.00           O
ATOM   2464  N   LYS A 742      57.340  56.540  61.860  1.00  0.00           N
ATOM   2465  HN  LYS A 742      57.170  56.480  60.880  1.00  0.00           H
ATOM   2466  CA  LYS A 742      57.660  55.340  62.670  1.00  0.00           C
ATOM   2467  HA  LYS A 742      57.030  55.400  63.540  1.00  0.00           H
ATOM   2468  CB  LYS A 742      57.400  53.980  62.010  1.00  0.00           C
ATOM   2469  HB1 LYS A 742      57.770  53.240  62.750  1.00  0.00           H
ATOM   2470  HB2 LYS A 742      58.040  53.830  61.100  1.00  0.00           H
ATOM   2471  CG  LYS A 742      55.960  53.790  61.620  1.00  0.00           C
ATOM   2472  HG1 LYS A 742      55.690  52.780  61.230  1.00  0.00           H
ATOM   2473  HG2 LYS A 742      55.740  54.440  60.740  1.00  0.00           H
ATOM   2474  CD  LYS A 742      54.890  54.080  62.730  1.00  0.00           C
ATOM   2475  HD1 LYS A 742      53.880  53.970  62.240  1.00  0.00           H
ATOM   2476  HD2 LYS A 742      55.010  55.120  63.100  1.00  0.00           H
ATOM   2477  CE  LYS A 742      55.020  53.150  64.000  1.00  0.00           C
ATOM   2478  HE1 LYS A 742      56.020  53.420  64.400  1.00  0.00           H
ATOM   2479  HE2 LYS A 742      55.100  52.120  63.620  1.00  0.00           H
ATOM   2480  NZ  LYS A 742      53.960  53.350  64.960  1.00  0.00           N
ATOM   2481  HZ1 LYS A 742      53.830  52.520  65.570  1.00  0.00           H
ATOM   2482  HZ2 LYS A 742      53.000  53.490  64.590  1.00  0.00           H
ATOM   2483  HZ3 LYS A 742      54.170  54.100  65.640  1.00  0.00           H
ATOM   2484  C   LYS A 742      59.070  55.280  63.280  1.00  0.00           C
ATOM   2485  O   LYS A 742      59.280  54.980  64.440  1.00  0.00           O
ATOM   2486  N   LEU A 743      60.070  55.750  62.500  1.00  0.00           N
ATOM   2487  HN  LEU A 743      59.980  56.160  61.600  1.00  0.00           H
ATOM   2488  CA  LEU A 743      61.400  55.990  63.060  1.00  0.00           C
ATOM   2489  HA  LEU A 743      61.640  55.070  63.580  1.00  0.00           H
ATOM   2490  CB  LEU A 743      62.330  56.160  61.810  1.00  0.00           C
ATOM   2491  HB1 LEU A 743      62.160  57.120  61.290  1.00  0.00           H
ATOM   2492  HB2 LEU A 743      62.130  55.360  61.060  1.00  0.00           H
ATOM   2493  CG  LEU A 743      63.900  56.120  62.090  1.00  0.00           C
ATOM   2494  HG  LEU A 743      64.110  56.670  63.040  1.00  0.00           H
ATOM   2495  CD1 LEU A 743      64.250  54.680  62.550  1.00  0.00           C
ATOM   2496 HD11 LEU A 743      63.660  54.270  63.390  1.00  0.00           H
ATOM   2497 HD12 LEU A 743      65.300  54.690  62.920  1.00  0.00           H
ATOM   2498 HD13 LEU A 743      64.190  54.040  61.640  1.00  0.00           H
ATOM   2499  CD2 LEU A 743      64.790  56.610  60.920  1.00  0.00           C
ATOM   2500 HD21 LEU A 743      64.330  56.470  59.910  1.00  0.00           H
ATOM   2501 HD22 LEU A 743      65.730  56.030  60.970  1.00  0.00           H
ATOM   2502 HD23 LEU A 743      64.940  57.710  61.040  1.00  0.00           H
ATOM   2503  C   LEU A 743      61.480  57.080  64.190  1.00  0.00           C
ATOM   2504  O   LEU A 743      62.060  56.930  65.240  1.00  0.00           O
ATOM   2505  N   PHE A 744      60.620  58.160  64.070  1.00  0.00           N
ATOM   2506  HN  PHE A 744      60.130  58.390  63.240  1.00  0.00           H
ATOM   2507  CA  PHE A 744      60.380  59.170  65.100  1.00  0.00           C
ATOM   2508  HA  PHE A 744      61.340  59.600  65.310  1.00  0.00           H
ATOM   2509  CB  PHE A 744      59.450  60.260  64.630  1.00  0.00           C
ATOM   2510  HB1 PHE A 744      58.450  59.880  64.360  1.00  0.00           H
ATOM   2511  HB2 PHE A 744      59.850  60.620  63.660  1.00  0.00           H
ATOM   2512  CG  PHE A 744      59.310  61.450  65.540  1.00  0.00           C
ATOM   2513  CD1 PHE A 744      60.040  62.660  65.280  1.00  0.00           C
ATOM   2514  HD1 PHE A 744      60.780  62.700  64.500  1.00  0.00           H
ATOM   2515  CE1 PHE A 744      59.830  63.790  66.080  1.00  0.00           C
ATOM   2516  HE1 PHE A 744      60.280  64.750  65.840  1.00  0.00           H
ATOM   2517  CZ  PHE A 744      59.100  63.700  67.230  1.00  0.00           C
ATOM   2518  HZ  PHE A 744      59.070  64.460  67.990  1.00  0.00           H
ATOM   2519  CD2 PHE A 744      58.490  61.390  66.650  1.00  0.00           C
ATOM   2520  HD2 PHE A 744      58.040  60.450  66.910  1.00  0.00           H
ATOM   2521  CE2 PHE A 744      58.320  62.560  67.450  1.00  0.00           C
ATOM   2522  HE2 PHE A 744      57.850  62.520  68.420  1.00  0.00           H
ATOM   2523  C   PHE A 744      59.730  58.470  66.320  1.00  0.00           C
ATOM   2524  O   PHE A 744      60.210  58.660  67.390  1.00  0.00           O
ATOM   2525  N   ASP A 745      58.750  57.550  66.120  1.00  0.00           N
ATOM   2526  HN  ASP A 745      58.380  57.420  65.200  1.00  0.00           H
ATOM   2527  CA  ASP A 745      58.100  56.820  67.200  1.00  0.00           C
ATOM   2528  HA  ASP A 745      57.780  57.520  67.940  1.00  0.00           H
ATOM   2529  CB  ASP A 745      56.840  56.120  66.570  1.00  0.00           C
ATOM   2530  HB1 ASP A 745      57.270  55.350  65.900  1.00  0.00           H
ATOM   2531  HB2 ASP A 745      56.300  56.820  65.890  1.00  0.00           H
ATOM   2532  CG  ASP A 745      55.900  55.450  67.450  1.00  0.00           C
ATOM   2533  OD1 ASP A 745      55.270  54.480  66.960  1.00  0.00           O
ATOM   2534  OD2 ASP A 745      55.690  55.860  68.620  1.00  0.00           O
ATOM   2535  C   ASP A 745      59.000  55.810  67.950  1.00  0.00           C
ATOM   2536  O   ASP A 745      59.000  55.720  69.150  1.00  0.00           O
ATOM   2537  N   LEU A 746      59.940  55.090  67.250  1.00  0.00           N
ATOM   2538  HN  LEU A 746      59.940  55.060  66.250  1.00  0.00           H
ATOM   2539  CA  LEU A 746      61.040  54.350  67.740  1.00  0.00           C
ATOM   2540  HA  LEU A 746      60.610  53.680  68.460  1.00  0.00           H
ATOM   2541  CB  LEU A 746      61.810  53.620  66.640  1.00  0.00           C
ATOM   2542  HB1 LEU A 746      62.820  53.270  66.970  1.00  0.00           H
ATOM   2543  HB2 LEU A 746      62.140  54.310  65.830  1.00  0.00           H
ATOM   2544  CG  LEU A 746      61.030  52.540  65.980  1.00  0.00           C
ATOM   2545  HG  LEU A 746      59.990  52.880  65.750  1.00  0.00           H
ATOM   2546  CD1 LEU A 746      61.900  52.270  64.770  1.00  0.00           C
ATOM   2547 HD11 LEU A 746      62.960  52.230  65.090  1.00  0.00           H
ATOM   2548 HD12 LEU A 746      61.730  52.960  63.920  1.00  0.00           H
ATOM   2549 HD13 LEU A 746      61.680  51.250  64.400  1.00  0.00           H
ATOM   2550  CD2 LEU A 746      60.960  51.360  66.930  1.00  0.00           C
ATOM   2551 HD21 LEU A 746      60.370  51.580  67.850  1.00  0.00           H
ATOM   2552 HD22 LEU A 746      61.980  51.000  67.150  1.00  0.00           H
ATOM   2553 HD23 LEU A 746      60.460  50.500  66.440  1.00  0.00           H
ATOM   2554  C   LEU A 746      62.030  55.230  68.530  1.00  0.00           C
ATOM   2555  O   LEU A 746      62.420  54.850  69.600  1.00  0.00           O
ATOM   2556  N   GLY A 747      62.310  56.430  68.030  1.00  0.00           N
ATOM   2557  HN  GLY A 747      61.950  56.670  67.120  1.00  0.00           H
ATOM   2558  CA  GLY A 747      63.150  57.450  68.570  1.00  0.00           C
ATOM   2559  HA1 GLY A 747      63.090  58.270  67.860  1.00  0.00           H
ATOM   2560  HA2 GLY A 747      64.150  57.110  68.820  1.00  0.00           H
ATOM   2561  C   GLY A 747      62.590  58.100  69.880  1.00  0.00           C
ATOM   2562  O   GLY A 747      63.370  58.310  70.760  1.00  0.00           O
ATOM   2563  N   GLU A 748      61.250  58.350  69.840  1.00  0.00           N
ATOM   2564  HN  GLU A 748      60.780  58.190  68.980  1.00  0.00           H
ATOM   2565  CA  GLU A 748      60.490  58.830  70.940  1.00  0.00           C
ATOM   2566  HA  GLU A 748      60.960  59.730  71.310  1.00  0.00           H
ATOM   2567  CB  GLU A 748      59.060  59.170  70.440  1.00  0.00           C
ATOM   2568  HB1 GLU A 748      58.490  58.280  70.060  1.00  0.00           H
ATOM   2569  HB2 GLU A 748      59.210  59.860  69.580  1.00  0.00           H
ATOM   2570  CG  GLU A 748      58.130  59.790  71.470  1.00  0.00           C
ATOM   2571  HG1 GLU A 748      58.730  60.570  71.990  1.00  0.00           H
ATOM   2572  HG2 GLU A 748      57.780  59.090  72.240  1.00  0.00           H
ATOM   2573  CD  GLU A 748      56.960  60.530  70.880  1.00  0.00           C
ATOM   2574  OE1 GLU A 748      56.160  59.890  70.200  1.00  0.00           O
ATOM   2575  OE2 GLU A 748      56.920  61.830  71.060  1.00  0.00           O
ATOM   2576  C   GLU A 748      60.400  57.750  72.110  1.00  0.00           C
ATOM   2577  O   GLU A 748      60.360  58.050  73.290  1.00  0.00           O
ATOM   2578  N   THR A 749      60.480  56.440  71.710  1.00  0.00           N
ATOM   2579  HN  THR A 749      60.590  56.220  70.750  1.00  0.00           H
ATOM   2580  CA  THR A 749      60.490  55.360  72.700  1.00  0.00           C
ATOM   2581  HA  THR A 749      59.820  55.510  73.540  1.00  0.00           H
ATOM   2582  CB  THR A 749      59.990  54.050  72.080  1.00  0.00           C
ATOM   2583  HB  THR A 749      60.710  53.690  71.310  1.00  0.00           H
ATOM   2584  OG1 THR A 749      58.740  54.290  71.410  1.00  0.00           O
ATOM   2585  HG1 THR A 749      58.940  54.990  70.790  1.00  0.00           H
ATOM   2586  CG2 THR A 749      59.790  52.880  73.010  1.00  0.00           C
ATOM   2587 HG21 THR A 749      59.470  51.990  72.440  1.00  0.00           H
ATOM   2588 HG22 THR A 749      59.070  53.180  73.800  1.00  0.00           H
ATOM   2589 HG23 THR A 749      60.730  52.580  73.520  1.00  0.00           H
ATOM   2590  C   THR A 749      61.930  55.130  73.240  1.00  0.00           C
ATOM   2591  O   THR A 749      62.140  55.130  74.480  1.00  0.00           O
ATOM   2592  N   TYR A 750      62.930  54.760  72.460  1.00  0.00           N
ATOM   2593  HN  TYR A 750      62.820  54.670  71.480  1.00  0.00           H
ATOM   2594  CA  TYR A 750      64.080  54.110  72.880  1.00  0.00           C
ATOM   2595  HA  TYR A 750      63.940  53.630  73.830  1.00  0.00           H
ATOM   2596  CB  TYR A 750      64.390  53.000  71.760  1.00  0.00           C
ATOM   2597  HB1 TYR A 750      65.420  52.580  71.760  1.00  0.00           H
ATOM   2598  HB2 TYR A 750      64.290  53.550  70.790  1.00  0.00           H
ATOM   2599  CG  TYR A 750      63.510  51.790  71.820  1.00  0.00           C
ATOM   2600  CD1 TYR A 750      62.500  51.630  70.840  1.00  0.00           C
ATOM   2601  HD1 TYR A 750      62.430  52.270  69.970  1.00  0.00           H
ATOM   2602  CE1 TYR A 750      61.600  50.560  71.050  1.00  0.00           C
ATOM   2603  HE1 TYR A 750      60.790  50.460  70.350  1.00  0.00           H
ATOM   2604  CZ  TYR A 750      61.690  49.680  72.110  1.00  0.00           C
ATOM   2605  OH  TYR A 750      60.680  48.630  72.260  1.00  0.00           O
ATOM   2606  HH  TYR A 750      60.990  48.020  72.940  1.00  0.00           H
ATOM   2607  CD2 TYR A 750      63.650  50.810  72.870  1.00  0.00           C
ATOM   2608  HD2 TYR A 750      64.490  50.910  73.540  1.00  0.00           H
ATOM   2609  CE2 TYR A 750      62.730  49.770  73.050  1.00  0.00           C
ATOM   2610  HE2 TYR A 750      62.820  49.110  73.890  1.00  0.00           H
ATOM   2611  C   TYR A 750      65.320  54.970  72.940  1.00  0.00           C
ATOM   2612  O   TYR A 750      65.620  55.790  72.100  1.00  0.00           O
ATOM   2613  N   ALA A 751      66.170  54.780  74.040  1.00  0.00           N
ATOM   2614  HN  ALA A 751      65.900  54.170  74.770  1.00  0.00           H
ATOM   2615  CA  ALA A 751      67.500  55.280  74.120  1.00  0.00           C
ATOM   2616  HA  ALA A 751      67.320  56.340  74.110  1.00  0.00           H
ATOM   2617  CB  ALA A 751      68.170  54.770  75.390  1.00  0.00           C
ATOM   2618  HB1 ALA A 751      69.200  55.180  75.320  1.00  0.00           H
ATOM   2619  HB2 ALA A 751      68.210  53.660  75.470  1.00  0.00           H
ATOM   2620  HB3 ALA A 751      67.670  55.330  76.200  1.00  0.00           H
ATOM   2621  C   ALA A 751      68.400  54.940  72.920  1.00  0.00           C
ATOM   2622  O   ALA A 751      68.320  53.850  72.300  1.00  0.00           O
ATOM   2623  N   PHE A 752      69.310  55.930  72.690  1.00  0.00           N
ATOM   2624  HN  PHE A 752      69.360  56.800  73.200  1.00  0.00           H
ATOM   2625  CA  PHE A 752      70.520  55.790  71.860  1.00  0.00           C
ATOM   2626  HA  PHE A 752      70.480  54.970  71.170  1.00  0.00           H
ATOM   2627  CB  PHE A 752      70.730  57.010  70.970  1.00  0.00           C
ATOM   2628  HB1 PHE A 752      71.200  57.860  71.510  1.00  0.00           H
ATOM   2629  HB2 PHE A 752      69.730  57.440  70.710  1.00  0.00           H
ATOM   2630  CG  PHE A 752      71.480  56.730  69.750  1.00  0.00           C
ATOM   2631  CD1 PHE A 752      70.770  56.220  68.590  1.00  0.00           C
ATOM   2632  HD1 PHE A 752      69.700  56.160  68.730  1.00  0.00           H
ATOM   2633  CE1 PHE A 752      71.410  55.980  67.410  1.00  0.00           C
ATOM   2634  HE1 PHE A 752      70.840  55.570  66.600  1.00  0.00           H
ATOM   2635  CZ  PHE A 752      72.840  56.150  67.340  1.00  0.00           C
ATOM   2636  HZ  PHE A 752      73.320  55.980  66.400  1.00  0.00           H
ATOM   2637  CD2 PHE A 752      72.870  56.980  69.640  1.00  0.00           C
ATOM   2638  HD2 PHE A 752      73.420  57.330  70.500  1.00  0.00           H
ATOM   2639  CE2 PHE A 752      73.500  56.680  68.420  1.00  0.00           C
ATOM   2640  HE2 PHE A 752      74.550  56.920  68.320  1.00  0.00           H
ATOM   2641  C   PHE A 752      71.750  55.590  72.760  1.00  0.00           C
ATOM   2642  O   PHE A 752      71.770  56.360  73.720  1.00  0.00           O
ATOM   2643  N   PRO A 822      72.740  54.830  72.470  1.00  0.00           N
ATOM   2644  CD  PRO A 822      74.070  55.100  72.990  1.00  0.00           C
ATOM   2645  HD1 PRO A 822      74.160  54.760  74.040  1.00  0.00           H
ATOM   2646  HD2 PRO A 822      74.320  56.180  72.950  1.00  0.00           H
ATOM   2647  CA  PRO A 822      72.770  53.870  71.360  1.00  0.00           C
ATOM   2648  HA  PRO A 822      72.500  54.410  70.460  1.00  0.00           H
ATOM   2649  CB  PRO A 822      74.240  53.360  71.260  1.00  0.00           C
ATOM   2650  HB1 PRO A 822      74.470  53.370  70.170  1.00  0.00           H
ATOM   2651  HB2 PRO A 822      74.480  52.340  71.670  1.00  0.00           H
ATOM   2652  CG  PRO A 822      75.000  54.410  72.080  1.00  0.00           C
ATOM   2653  HG1 PRO A 822      75.820  53.880  72.620  1.00  0.00           H
ATOM   2654  HG2 PRO A 822      75.600  55.200  71.590  1.00  0.00           H
ATOM   2655  C   PRO A 822      71.890  52.650  71.530  1.00  0.00           C
ATOM   2656  O   PRO A 822      71.110  52.430  70.630  1.00  0.00           O
ATOM   2657  N   ASP A 823      71.930  52.000  72.700  1.00  0.00           N
ATOM   2658  HN  ASP A 823      72.640  52.200  73.370  1.00  0.00           H
ATOM   2659  CA  ASP A 823      71.050  51.040  73.290  1.00  0.00           C
ATOM   2660  HA  ASP A 823      71.600  50.250  73.760  1.00  0.00           H
ATOM   2661  CB  ASP A 823      70.170  51.750  74.460  1.00  0.00           C
ATOM   2662  HB1 ASP A 823      69.570  51.000  75.020  1.00  0.00           H
ATOM   2663  HB2 ASP A 823      69.400  52.410  74.010  1.00  0.00           H
ATOM   2664  CG  ASP A 823      71.060  52.400  75.530  1.00  0.00           C
ATOM   2665  OD1 ASP A 823      70.540  52.580  76.660  1.00  0.00           O
ATOM   2666  OD2 ASP A 823      72.240  52.740  75.300  1.00  0.00           O
ATOM   2667  C   ASP A 823      70.260  50.290  72.250  1.00  0.00           C
ATOM   2668  O   ASP A 823      70.780  49.600  71.370  1.00  0.00           O
ATOM   2669  N   VAL A 824      68.980  50.310  72.410  1.00  0.00           N
ATOM   2670  HN  VAL A 824      68.510  50.660  73.220  1.00  0.00           H
ATOM   2671  CA  VAL A 824      68.110  49.720  71.470  1.00  0.00           C
ATOM   2672  HA  VAL A 824      68.600  48.820  71.160  1.00  0.00           H
ATOM   2673  CB  VAL A 824      66.810  49.420  72.220  1.00  0.00           C
ATOM   2674  HB  VAL A 824      66.320  50.390  72.460  1.00  0.00           H
ATOM   2675  CG1 VAL A 824      65.810  48.640  71.210  1.00  0.00           C
ATOM   2676 HG11 VAL A 824      65.580  49.400  70.440  1.00  0.00           H
ATOM   2677 HG12 VAL A 824      64.830  48.390  71.680  1.00  0.00           H
ATOM   2678 HG13 VAL A 824      66.310  47.760  70.740  1.00  0.00           H
ATOM   2679  CG2 VAL A 824      67.140  48.670  73.540  1.00  0.00           C
ATOM   2680 HG21 VAL A 824      66.110  48.280  73.790  1.00  0.00           H
ATOM   2681 HG22 VAL A 824      67.490  49.400  74.300  1.00  0.00           H
ATOM   2682 HG23 VAL A 824      67.970  47.940  73.570  1.00  0.00           H
ATOM   2683  C   VAL A 824      67.850  50.460  70.140  1.00  0.00           C
ATOM   2684  O   VAL A 824      67.780  49.800  69.130  1.00  0.00           O
ATOM   2685  N   LEU A 825      67.850  51.840  70.210  1.00  0.00           N
ATOM   2686  HN  LEU A 825      68.210  52.390  70.950  1.00  0.00           H
ATOM   2687  CA  LEU A 825      67.680  52.610  69.020  1.00  0.00           C
ATOM   2688  HA  LEU A 825      66.660  52.330  68.760  1.00  0.00           H
ATOM   2689  CB  LEU A 825      67.530  54.190  69.420  1.00  0.00           C
ATOM   2690  HB1 LEU A 825      68.470  54.610  69.820  1.00  0.00           H
ATOM   2691  HB2 LEU A 825      66.830  54.220  70.290  1.00  0.00           H
ATOM   2692  CG  LEU A 825      66.980  55.120  68.330  1.00  0.00           C
ATOM   2693  HG  LEU A 825      67.550  55.160  67.380  1.00  0.00           H
ATOM   2694  CD1 LEU A 825      65.490  54.790  68.010  1.00  0.00           C
ATOM   2695 HD11 LEU A 825      64.930  55.540  67.390  1.00  0.00           H
ATOM   2696 HD12 LEU A 825      65.000  54.800  69.010  1.00  0.00           H
ATOM   2697 HD13 LEU A 825      65.160  53.860  67.520  1.00  0.00           H
ATOM   2698  CD2 LEU A 825      66.990  56.610  68.770  1.00  0.00           C
ATOM   2699 HD21 LEU A 825      67.950  57.020  69.150  1.00  0.00           H
ATOM   2700 HD22 LEU A 825      66.300  56.740  69.640  1.00  0.00           H
ATOM   2701 HD23 LEU A 825      66.650  57.250  67.930  1.00  0.00           H
ATOM   2702  C   LEU A 825      68.590  52.410  67.890  1.00  0.00           C
ATOM   2703  O   LEU A 825      68.100  52.290  66.800  1.00  0.00           O
ATOM   2704  N   PHE A 826      69.910  52.230  68.150  1.00  0.00           N
ATOM   2705  HN  PHE A 826      70.200  52.440  69.070  1.00  0.00           H
ATOM   2706  CA  PHE A 826      70.980  51.890  67.190  1.00  0.00           C
ATOM   2707  HA  PHE A 826      71.090  52.730  66.520  1.00  0.00           H
ATOM   2708  CB  PHE A 826      72.340  51.840  68.010  1.00  0.00           C
ATOM   2709  HB1 PHE A 826      72.120  51.220  68.910  1.00  0.00           H
ATOM   2710  HB2 PHE A 826      72.620  52.840  68.380  1.00  0.00           H
ATOM   2711  CG  PHE A 826      73.530  51.260  67.340  1.00  0.00           C
ATOM   2712  CD1 PHE A 826      74.230  51.970  66.410  1.00  0.00           C
ATOM   2713  HD1 PHE A 826      74.020  53.010  66.190  1.00  0.00           H
ATOM   2714  CE1 PHE A 826      75.240  51.370  65.640  1.00  0.00           C
ATOM   2715  HE1 PHE A 826      75.770  52.000  64.960  1.00  0.00           H
ATOM   2716  CZ  PHE A 826      75.580  50.020  65.860  1.00  0.00           C
ATOM   2717  HZ  PHE A 826      76.420  49.620  65.300  1.00  0.00           H
ATOM   2718  CD2 PHE A 826      73.920  49.930  67.550  1.00  0.00           C
ATOM   2719  HD2 PHE A 826      73.330  49.250  68.150  1.00  0.00           H
ATOM   2720  CE2 PHE A 826      74.910  49.320  66.870  1.00  0.00           C
ATOM   2721  HE2 PHE A 826      75.090  48.280  67.110  1.00  0.00           H
ATOM   2722  C   PHE A 826      70.700  50.690  66.340  1.00  0.00           C
ATOM   2723  O   PHE A 826      70.540  50.840  65.160  1.00  0.00           O
ATOM   2724  N   TRP A 827      70.380  49.490  66.990  1.00  0.00           N
ATOM   2725  HN  TRP A 827      70.350  49.430  67.970  1.00  0.00           H
ATOM   2726  CA  TRP A 827      69.920  48.270  66.330  1.00  0.00           C
ATOM   2727  HA  TRP A 827      70.700  47.990  65.630  1.00  0.00           H
ATOM   2728  CB  TRP A 827      69.750  47.060  67.230  1.00  0.00           C
ATOM   2729  HB1 TRP A 827      69.470  46.150  66.650  1.00  0.00           H
ATOM   2730  HB2 TRP A 827      68.940  47.190  67.980  1.00  0.00           H
ATOM   2731  CG  TRP A 827      71.020  46.710  67.900  1.00  0.00           C
ATOM   2732  CD1 TRP A 827      71.200  46.970  69.250  1.00  0.00           C
ATOM   2733  HD1 TRP A 827      70.410  47.360  69.870  1.00  0.00           H
ATOM   2734  NE1 TRP A 827      72.390  46.530  69.560  1.00  0.00           N
ATOM   2735  HE1 TRP A 827      72.580  46.170  70.440  1.00  0.00           H
ATOM   2736  CE2 TRP A 827      73.120  46.210  68.470  1.00  0.00           C
ATOM   2737  CD2 TRP A 827      72.230  46.300  67.350  1.00  0.00           C
ATOM   2738  CE3 TRP A 827      72.680  45.900  66.090  1.00  0.00           C
ATOM   2739  HE3 TRP A 827      71.980  45.770  65.280  1.00  0.00           H
ATOM   2740  CZ3 TRP A 827      74.010  45.520  65.930  1.00  0.00           C
ATOM   2741  HZ3 TRP A 827      74.410  45.170  64.990  1.00  0.00           H
ATOM   2742  CZ2 TRP A 827      74.450  45.660  68.320  1.00  0.00           C
ATOM   2743  HZ2 TRP A 827      75.120  45.630  69.170  1.00  0.00           H
ATOM   2744  CH2 TRP A 827      74.860  45.410  66.940  1.00  0.00           C
ATOM   2745  HH2 TRP A 827      75.910  45.150  66.830  1.00  0.00           H
ATOM   2746  C   TRP A 827      68.630  48.460  65.370  1.00  0.00           C
ATOM   2747  O   TRP A 827      68.570  48.080  64.190  1.00  0.00           O
ATOM   2748  N   CYS A 828      67.670  49.150  65.900  1.00  0.00           N
ATOM   2749  HN  CYS A 828      67.780  49.300  66.880  1.00  0.00           H
ATOM   2750  CA  CYS A 828      66.400  49.460  65.230  1.00  0.00           C
ATOM   2751  HA  CYS A 828      65.930  48.520  64.970  1.00  0.00           H
ATOM   2752  CB  CYS A 828      65.410  50.290  66.080  1.00  0.00           C
ATOM   2753  HB1 CYS A 828      64.550  50.620  65.460  1.00  0.00           H
ATOM   2754  HB2 CYS A 828      66.010  51.120  66.510  1.00  0.00           H
ATOM   2755  SG  CYS A 828      64.920  49.390  67.600  1.00  0.00           S
ATOM   2756  HG1 CYS A 828      66.100  49.350  68.210  1.00  0.00           H
ATOM   2757  C   CYS A 828      66.640  50.330  63.940  1.00  0.00           C
ATOM   2758  O   CYS A 828      66.100  50.020  62.900  1.00  0.00           O
ATOM   2759  N   VAL A 829      67.430  51.460  64.130  1.00  0.00           N
ATOM   2760  HN  VAL A 829      67.700  51.680  65.060  1.00  0.00           H
ATOM   2761  CA  VAL A 829      67.930  52.330  63.060  1.00  0.00           C
ATOM   2762  HA  VAL A 829      67.150  52.840  62.540  1.00  0.00           H
ATOM   2763  CB  VAL A 829      68.830  53.350  63.690  1.00  0.00           C
ATOM   2764  HB  VAL A 829      69.530  52.870  64.410  1.00  0.00           H
ATOM   2765  CG1 VAL A 829      69.600  54.200  62.640  1.00  0.00           C
ATOM   2766 HG11 VAL A 829      68.880  54.500  61.860  1.00  0.00           H
ATOM   2767 HG12 VAL A 829      70.400  53.600  62.160  1.00  0.00           H
ATOM   2768 HG13 VAL A 829      69.990  55.070  63.220  1.00  0.00           H
ATOM   2769  CG2 VAL A 829      67.950  54.370  64.340  1.00  0.00           C
ATOM   2770 HG21 VAL A 829      68.540  55.120  64.910  1.00  0.00           H
ATOM   2771 HG22 VAL A 829      67.290  53.990  65.150  1.00  0.00           H
ATOM   2772 HG23 VAL A 829      67.300  54.840  63.580  1.00  0.00           H
ATOM   2773  C   VAL A 829      68.530  51.530  61.930  1.00  0.00           C
ATOM   2774  O   VAL A 829      68.360  51.750  60.750  1.00  0.00           O
ATOM   2775  N   ILE A 830      69.340  50.600  62.290  1.00  0.00           N
ATOM   2776  HN  ILE A 830      69.580  50.490  63.250  1.00  0.00           H
ATOM   2777  CA  ILE A 830      70.150  49.750  61.400  1.00  0.00           C
ATOM   2778  HA  ILE A 830      70.480  50.360  60.570  1.00  0.00           H
ATOM   2779  CB  ILE A 830      71.390  49.270  62.150  1.00  0.00           C
ATOM   2780  HB  ILE A 830      71.150  49.000  63.210  1.00  0.00           H
ATOM   2781  CG2 ILE A 830      72.120  48.020  61.550  1.00  0.00           C
ATOM   2782 HG21 ILE A 830      72.800  47.620  62.330  1.00  0.00           H
ATOM   2783 HG22 ILE A 830      72.740  48.200  60.650  1.00  0.00           H
ATOM   2784 HG23 ILE A 830      71.400  47.210  61.310  1.00  0.00           H
ATOM   2785  CG1 ILE A 830      72.360  50.440  62.160  1.00  0.00           C
ATOM   2786 HG11 ILE A 830      71.780  51.340  62.450  1.00  0.00           H
ATOM   2787 HG12 ILE A 830      72.800  50.630  61.150  1.00  0.00           H
ATOM   2788  CD  ILE A 830      73.510  50.170  63.140  1.00  0.00           C
ATOM   2789  HD1 ILE A 830      73.300  50.010  64.210  1.00  0.00           H
ATOM   2790  HD2 ILE A 830      74.320  50.940  63.130  1.00  0.00           H
ATOM   2791  HD3 ILE A 830      73.940  49.160  62.920  1.00  0.00           H
ATOM   2792  C   ILE A 830      69.360  48.640  60.680  1.00  0.00           C
ATOM   2793  O   ILE A 830      69.420  48.450  59.400  1.00  0.00           O
ATOM   2794  N   LEU A 831      68.360  48.010  61.320  1.00  0.00           N
ATOM   2795  HN  LEU A 831      68.370  48.090  62.310  1.00  0.00           H
ATOM   2796  CA  LEU A 831      67.480  47.170  60.560  1.00  0.00           C
ATOM   2797  HA  LEU A 831      68.050  46.500  59.930  1.00  0.00           H
ATOM   2798  CB  LEU A 831      66.610  46.160  61.410  1.00  0.00           C
ATOM   2799  HB1 LEU A 831      65.800  45.720  60.800  1.00  0.00           H
ATOM   2800  HB2 LEU A 831      66.120  46.810  62.160  1.00  0.00           H
ATOM   2801  CG  LEU A 831      67.420  45.230  62.320  1.00  0.00           C
ATOM   2802  HG  LEU A 831      68.450  45.630  62.500  1.00  0.00           H
ATOM   2803  CD1 LEU A 831      66.700  45.090  63.700  1.00  0.00           C
ATOM   2804 HD11 LEU A 831      67.140  44.220  64.230  1.00  0.00           H
ATOM   2805 HD12 LEU A 831      65.590  45.050  63.590  1.00  0.00           H
ATOM   2806 HD13 LEU A 831      66.990  46.030  64.200  1.00  0.00           H
ATOM   2807  CD2 LEU A 831      67.490  43.880  61.660  1.00  0.00           C
ATOM   2808 HD21 LEU A 831      68.200  44.010  60.800  1.00  0.00           H
ATOM   2809 HD22 LEU A 831      66.590  43.470  61.150  1.00  0.00           H
ATOM   2810 HD23 LEU A 831      68.070  43.090  62.180  1.00  0.00           H
ATOM   2811  C   LEU A 831      66.600  47.920  59.500  1.00  0.00           C
ATOM   2812  O   LEU A 831      66.400  47.370  58.380  1.00  0.00           O
ATOM   2813  N   PHE A 832      66.110  49.100  59.930  1.00  0.00           N
ATOM   2814  HN  PHE A 832      66.460  49.460  60.790  1.00  0.00           H
ATOM   2815  CA  PHE A 832      65.240  50.000  59.170  1.00  0.00           C
ATOM   2816  HA  PHE A 832      64.250  49.560  59.110  1.00  0.00           H
ATOM   2817  CB  PHE A 832      65.070  51.390  59.880  1.00  0.00           C
ATOM   2818  HB1 PHE A 832      66.010  51.960  60.100  1.00  0.00           H
ATOM   2819  HB2 PHE A 832      64.530  51.140  60.810  1.00  0.00           H
ATOM   2820  CG  PHE A 832      64.140  52.430  59.160  1.00  0.00           C
ATOM   2821  CD1 PHE A 832      64.720  53.590  58.580  1.00  0.00           C
ATOM   2822  HD1 PHE A 832      65.780  53.750  58.670  1.00  0.00           H
ATOM   2823  CE1 PHE A 832      63.900  54.450  57.820  1.00  0.00           C
ATOM   2824  HE1 PHE A 832      64.290  55.290  57.260  1.00  0.00           H
ATOM   2825  CZ  PHE A 832      62.540  54.150  57.640  1.00  0.00           C
ATOM   2826  HZ  PHE A 832      61.940  54.800  57.020  1.00  0.00           H
ATOM   2827  CD2 PHE A 832      62.840  52.150  58.960  1.00  0.00           C
ATOM   2828  HD2 PHE A 832      62.390  51.300  59.440  1.00  0.00           H
ATOM   2829  CE2 PHE A 832      62.050  52.960  58.160  1.00  0.00           C
ATOM   2830  HE2 PHE A 832      60.990  52.760  58.060  1.00  0.00           H
ATOM   2831  C   PHE A 832      65.820  50.240  57.720  1.00  0.00           C
ATOM   2832  O   PHE A 832      65.320  49.760  56.740  1.00  0.00           O
ATOM   2833  N   PHE A 833      66.940  50.940  57.680  1.00  0.00           N
ATOM   2834  HN  PHE A 833      67.320  51.290  58.520  1.00  0.00           H
ATOM   2835  CA  PHE A 833      67.730  51.300  56.470  1.00  0.00           C
ATOM   2836  HA  PHE A 833      67.080  51.820  55.770  1.00  0.00           H
ATOM   2837  CB  PHE A 833      68.950  52.270  56.770  1.00  0.00           C
ATOM   2838  HB1 PHE A 833      69.740  52.290  55.990  1.00  0.00           H
ATOM   2839  HB2 PHE A 833      69.370  51.960  57.750  1.00  0.00           H
ATOM   2840  CG  PHE A 833      68.390  53.690  57.010  1.00  0.00           C
ATOM   2841  CD1 PHE A 833      68.590  54.410  58.200  1.00  0.00           C
ATOM   2842  HD1 PHE A 833      69.050  54.020  59.100  1.00  0.00           H
ATOM   2843  CE1 PHE A 833      67.970  55.690  58.310  1.00  0.00           C
ATOM   2844  HE1 PHE A 833      67.930  56.090  59.320  1.00  0.00           H
ATOM   2845  CZ  PHE A 833      67.510  56.360  57.180  1.00  0.00           C
ATOM   2846  HZ  PHE A 833      67.260  57.400  57.320  1.00  0.00           H
ATOM   2847  CD2 PHE A 833      67.870  54.380  55.860  1.00  0.00           C
ATOM   2848  HD2 PHE A 833      67.910  53.880  54.900  1.00  0.00           H
ATOM   2849  CE2 PHE A 833      67.470  55.690  55.930  1.00  0.00           C
ATOM   2850  HE2 PHE A 833      67.240  56.190  55.000  1.00  0.00           H
ATOM   2851  C   PHE A 833      68.340  50.110  55.760  1.00  0.00           C
ATOM   2852  O   PHE A 833      68.410  49.990  54.540  1.00  0.00           O
ATOM   2853  N   THR A 834      68.880  49.140  56.510  1.00  0.00           N
ATOM   2854  HN  THR A 834      68.980  49.160  57.500  1.00  0.00           H
ATOM   2855  CA  THR A 834      69.340  47.890  55.850  1.00  0.00           C
ATOM   2856  HA  THR A 834      69.890  48.250  55.000  1.00  0.00           H
ATOM   2857  CB  THR A 834      70.250  46.950  56.640  1.00  0.00           C
ATOM   2858  HB  THR A 834      70.480  46.010  56.100  1.00  0.00           H
ATOM   2859  OG1 THR A 834      69.580  46.420  57.790  1.00  0.00           O
ATOM   2860  HG1 THR A 834      69.660  47.100  58.450  1.00  0.00           H
ATOM   2861  CG2 THR A 834      71.600  47.530  57.120  1.00  0.00           C
ATOM   2862 HG21 THR A 834      71.440  48.360  57.860  1.00  0.00           H
ATOM   2863 HG22 THR A 834      72.200  47.960  56.290  1.00  0.00           H
ATOM   2864 HG23 THR A 834      72.130  46.760  57.730  1.00  0.00           H
ATOM   2865  C   THR A 834      68.400  47.050  55.180  1.00  0.00           C
ATOM   2866  O   THR A 834      68.660  46.640  54.080  1.00  0.00           O
ATOM   2867  N   THR A 835      67.220  46.870  55.720  1.00  0.00           N
ATOM   2868  HN  THR A 835      67.020  47.200  56.640  1.00  0.00           H
ATOM   2869  CA  THR A 835      66.120  46.210  55.000  1.00  0.00           C
ATOM   2870  HA  THR A 835      66.540  45.390  54.450  1.00  0.00           H
ATOM   2871  CB  THR A 835      64.850  45.910  55.840  1.00  0.00           C
ATOM   2872  HB  THR A 835      64.440  46.890  56.170  1.00  0.00           H
ATOM   2873  OG1 THR A 835      65.150  45.300  57.090  1.00  0.00           O
ATOM   2874  HG1 THR A 835      65.410  46.050  57.640  1.00  0.00           H
ATOM   2875  CG2 THR A 835      63.750  45.180  55.090  1.00  0.00           C
ATOM   2876 HG21 THR A 835      63.450  45.790  54.210  1.00  0.00           H
ATOM   2877 HG22 THR A 835      62.860  45.170  55.740  1.00  0.00           H
ATOM   2878 HG23 THR A 835      64.140  44.160  54.870  1.00  0.00           H
ATOM   2879  C   THR A 835      65.700  47.050  53.730  1.00  0.00           C
ATOM   2880  O   THR A 835      65.500  46.420  52.660  1.00  0.00           O
ATOM   2881  N   PHE A 836      65.630  48.380  53.790  1.00  0.00           N
ATOM   2882  HN  PHE A 836      65.920  48.970  54.550  1.00  0.00           H
ATOM   2883  CA  PHE A 836      65.470  49.120  52.480  1.00  0.00           C
ATOM   2884  HA  PHE A 836      64.620  48.670  51.990  1.00  0.00           H
ATOM   2885  CB  PHE A 836      65.230  50.700  52.800  1.00  0.00           C
ATOM   2886  HB1 PHE A 836      66.090  51.090  53.380  1.00  0.00           H
ATOM   2887  HB2 PHE A 836      64.250  50.860  53.290  1.00  0.00           H
ATOM   2888  CG  PHE A 836      65.070  51.600  51.600  1.00  0.00           C
ATOM   2889  CD1 PHE A 836      65.600  52.820  51.580  1.00  0.00           C
ATOM   2890  HD1 PHE A 836      66.300  53.180  52.320  1.00  0.00           H
ATOM   2891  CE1 PHE A 836      65.340  53.770  50.610  1.00  0.00           C
ATOM   2892  HE1 PHE A 836      65.900  54.690  50.650  1.00  0.00           H
ATOM   2893  CZ  PHE A 836      64.490  53.470  49.550  1.00  0.00           C
ATOM   2894  HZ  PHE A 836      64.360  54.170  48.740  1.00  0.00           H
ATOM   2895  CD2 PHE A 836      64.190  51.300  50.530  1.00  0.00           C
ATOM   2896  HD2 PHE A 836      63.660  50.360  50.600  1.00  0.00           H
ATOM   2897  CE2 PHE A 836      63.830  52.180  49.480  1.00  0.00           C
ATOM   2898  HE2 PHE A 836      63.140  51.890  48.700  1.00  0.00           H
ATOM   2899  C   PHE A 836      66.660  48.990  51.440  1.00  0.00           C
ATOM   2900  O   PHE A 836      66.490  48.510  50.300  1.00  0.00           O
ATOM   2901  N   PHE A 837      67.940  49.150  51.860  1.00  0.00           N
ATOM   2902  HN  PHE A 837      68.120  49.470  52.780  1.00  0.00           H
ATOM   2903  CA  PHE A 837      69.130  49.070  51.050  1.00  0.00           C
ATOM   2904  HA  PHE A 837      68.970  49.680  50.180  1.00  0.00           H
ATOM   2905  CB  PHE A 837      70.360  49.550  51.840  1.00  0.00           C
ATOM   2906  HB1 PHE A 837      71.270  49.450  51.220  1.00  0.00           H
ATOM   2907  HB2 PHE A 837      70.430  48.900  52.730  1.00  0.00           H
ATOM   2908  CG  PHE A 837      70.330  51.030  52.200  1.00  0.00           C
ATOM   2909  CD1 PHE A 837      69.310  51.910  51.880  1.00  0.00           C
ATOM   2910  HD1 PHE A 837      68.510  51.610  51.230  1.00  0.00           H
ATOM   2911  CE1 PHE A 837      69.230  53.140  52.420  1.00  0.00           C
ATOM   2912  HE1 PHE A 837      68.450  53.880  52.290  1.00  0.00           H
ATOM   2913  CZ  PHE A 837      70.280  53.630  53.270  1.00  0.00           C
ATOM   2914  HZ  PHE A 837      70.080  54.570  53.780  1.00  0.00           H
ATOM   2915  CD2 PHE A 837      71.310  51.520  53.150  1.00  0.00           C
ATOM   2916  HD2 PHE A 837      72.070  50.800  53.460  1.00  0.00           H
ATOM   2917  CE2 PHE A 837      71.300  52.740  53.710  1.00  0.00           C
ATOM   2918  HE2 PHE A 837      71.960  53.050  54.500  1.00  0.00           H
ATOM   2919  C   PHE A 837      69.370  47.600  50.560  1.00  0.00           C
ATOM   2920  O   PHE A 837      69.660  47.460  49.360  1.00  0.00           O
ATOM   2921  N   LEU A 838      69.260  46.510  51.330  1.00  0.00           N
ATOM   2922  HN  LEU A 838      69.000  46.590  52.300  1.00  0.00           H
ATOM   2923  CA  LEU A 838      69.350  45.120  50.840  1.00  0.00           C
ATOM   2924  HA  LEU A 838      70.280  45.080  50.280  1.00  0.00           H
ATOM   2925  CB  LEU A 838      69.570  44.100  51.990  1.00  0.00           C
ATOM   2926  HB1 LEU A 838      68.740  44.220  52.720  1.00  0.00           H
ATOM   2927  HB2 LEU A 838      70.470  44.410  52.550  1.00  0.00           H
ATOM   2928  CG  LEU A 838      69.670  42.640  51.680  1.00  0.00           C
ATOM   2929  HG  LEU A 838      68.660  42.290  51.390  1.00  0.00           H
ATOM   2930  CD1 LEU A 838      70.670  42.280  50.520  1.00  0.00           C
ATOM   2931 HD11 LEU A 838      71.740  42.500  50.750  1.00  0.00           H
ATOM   2932 HD12 LEU A 838      70.470  42.810  49.570  1.00  0.00           H
ATOM   2933 HD13 LEU A 838      70.620  41.210  50.200  1.00  0.00           H
ATOM   2934  CD2 LEU A 838      70.230  41.740  52.820  1.00  0.00           C
ATOM   2935 HD21 LEU A 838      69.560  41.910  53.680  1.00  0.00           H
ATOM   2936 HD22 LEU A 838      71.270  42.040  53.070  1.00  0.00           H
ATOM   2937 HD23 LEU A 838      70.240  40.680  52.500  1.00  0.00           H
ATOM   2938  C   LEU A 838      68.220  44.770  49.850  1.00  0.00           C
ATOM   2939  O   LEU A 838      68.570  44.300  48.790  1.00  0.00           O
ATOM   2940  N   SER A 839      66.960  44.970  50.190  1.00  0.00           N
ATOM   2941  HN  SER A 839      66.740  45.370  51.080  1.00  0.00           H
ATOM   2942  CA  SER A 839      65.790  44.760  49.290  1.00  0.00           C
ATOM   2943  HA  SER A 839      65.870  43.750  48.900  1.00  0.00           H
ATOM   2944  CB  SER A 839      64.350  44.840  49.850  1.00  0.00           C
ATOM   2945  HB1 SER A 839      64.270  44.040  50.620  1.00  0.00           H
ATOM   2946  HB2 SER A 839      63.520  44.650  49.140  1.00  0.00           H
ATOM   2947  OG  SER A 839      63.960  46.140  50.410  1.00  0.00           O
ATOM   2948  HG1 SER A 839      64.640  46.380  51.050  1.00  0.00           H
ATOM   2949  C   SER A 839      65.790  45.630  48.070  1.00  0.00           C
ATOM   2950  O   SER A 839      65.380  45.150  46.970  1.00  0.00           O
ATOM   2951  N   SER A 840      66.170  46.990  48.080  1.00  0.00           N
ATOM   2952  HN  SER A 840      66.400  47.460  48.930  1.00  0.00           H
ATOM   2953  CA  SER A 840      66.530  47.770  46.870  1.00  0.00           C
ATOM   2954  HA  SER A 840      65.600  47.790  46.330  1.00  0.00           H
ATOM   2955  CB  SER A 840      66.870  49.280  47.050  1.00  0.00           C
ATOM   2956  HB1 SER A 840      67.030  49.760  46.050  1.00  0.00           H
ATOM   2957  HB2 SER A 840      67.760  49.280  47.720  1.00  0.00           H
ATOM   2958  OG  SER A 840      65.750  49.950  47.590  1.00  0.00           O
ATOM   2959  HG1 SER A 840      65.440  49.360  48.280  1.00  0.00           H
ATOM   2960  C   SER A 840      67.600  47.150  45.900  1.00  0.00           C
ATOM   2961  O   SER A 840      67.460  47.050  44.690  1.00  0.00           O
ATOM   2962  N   PHE A 841      68.780  46.590  46.410  1.00  0.00           N
ATOM   2963  HN  PHE A 841      68.870  46.690  47.400  1.00  0.00           H
ATOM   2964  CA  PHE A 841      69.850  46.020  45.690  1.00  0.00           C
ATOM   2965  HA  PHE A 841      70.170  46.660  44.890  1.00  0.00           H
ATOM   2966  CB  PHE A 841      71.090  45.600  46.600  1.00  0.00           C
ATOM   2967  HB1 PHE A 841      70.640  45.010  47.420  1.00  0.00           H
ATOM   2968  HB2 PHE A 841      71.480  46.510  47.100  1.00  0.00           H
ATOM   2969  CG  PHE A 841      72.160  44.870  45.800  1.00  0.00           C
ATOM   2970  CD1 PHE A 841      72.980  45.550  44.860  1.00  0.00           C
ATOM   2971  HD1 PHE A 841      72.660  46.560  44.610  1.00  0.00           H
ATOM   2972  CE1 PHE A 841      73.980  44.940  44.130  1.00  0.00           C
ATOM   2973  HE1 PHE A 841      74.510  45.430  43.320  1.00  0.00           H
ATOM   2974  CZ  PHE A 841      74.280  43.580  44.480  1.00  0.00           C
ATOM   2975  HZ  PHE A 841      74.960  42.950  43.940  1.00  0.00           H
ATOM   2976  CD2 PHE A 841      72.500  43.520  46.150  1.00  0.00           C
ATOM   2977  HD2 PHE A 841      72.010  42.980  46.940  1.00  0.00           H
ATOM   2978  CE2 PHE A 841      73.560  42.880  45.500  1.00  0.00           C
ATOM   2979  HE2 PHE A 841      73.810  41.860  45.720  1.00  0.00           H
ATOM   2980  C   PHE A 841      69.360  44.790  44.950  1.00  0.00           C
ATOM   2981  O   PHE A 841      69.660  44.620  43.740  1.00  0.00           O
ATOM   2982  N   LEU A 842      68.600  43.920  45.740  1.00  0.00           N
ATOM   2983  HN  LEU A 842      68.380  43.900  46.720  1.00  0.00           H
ATOM   2984  CA  LEU A 842      68.160  42.740  45.100  1.00  0.00           C
ATOM   2985  HA  LEU A 842      69.030  42.420  44.540  1.00  0.00           H
ATOM   2986  CB  LEU A 842      67.720  41.590  45.960  1.00  0.00           C
ATOM   2987  HB1 LEU A 842      67.700  40.680  45.320  1.00  0.00           H
ATOM   2988  HB2 LEU A 842      66.700  41.820  46.310  1.00  0.00           H
ATOM   2989  CG  LEU A 842      68.620  41.200  47.210  1.00  0.00           C
ATOM   2990  HG  LEU A 842      69.010  42.170  47.630  1.00  0.00           H
ATOM   2991  CD1 LEU A 842      67.730  40.290  48.110  1.00  0.00           C
ATOM   2992 HD11 LEU A 842      66.910  40.840  48.620  1.00  0.00           H
ATOM   2993 HD12 LEU A 842      68.410  39.930  48.910  1.00  0.00           H
ATOM   2994 HD13 LEU A 842      67.390  39.380  47.570  1.00  0.00           H
ATOM   2995  CD2 LEU A 842      69.750  40.290  46.770  1.00  0.00           C
ATOM   2996 HD21 LEU A 842      69.390  39.510  46.060  1.00  0.00           H
ATOM   2997 HD22 LEU A 842      70.200  39.910  47.710  1.00  0.00           H
ATOM   2998 HD23 LEU A 842      70.520  40.930  46.260  1.00  0.00           H
ATOM   2999  C   LEU A 842      67.030  42.920  44.140  1.00  0.00           C
ATOM   3000  O   LEU A 842      66.940  42.120  43.230  1.00  0.00           O
ATOM   3001  N   LYS A 843      66.280  44.080  44.180  1.00  0.00           N
ATOM   3002  HN  LYS A 843      66.400  44.730  44.920  1.00  0.00           H
ATOM   3003  CA  LYS A 843      65.300  44.440  43.190  1.00  0.00           C
ATOM   3004  HA  LYS A 843      64.710  43.580  42.910  1.00  0.00           H
ATOM   3005  CB  LYS A 843      64.410  45.570  43.700  1.00  0.00           C
ATOM   3006  HB1 LYS A 843      65.050  46.410  44.020  1.00  0.00           H
ATOM   3007  HB2 LYS A 843      63.880  45.310  44.650  1.00  0.00           H
ATOM   3008  CG  LYS A 843      63.250  46.050  42.760  1.00  0.00           C
ATOM   3009  HG1 LYS A 843      63.630  46.580  41.860  1.00  0.00           H
ATOM   3010  HG2 LYS A 843      62.710  46.800  43.360  1.00  0.00           H
ATOM   3011  CD  LYS A 843      62.290  44.870  42.460  1.00  0.00           C
ATOM   3012  HD1 LYS A 843      61.810  44.530  43.400  1.00  0.00           H
ATOM   3013  HD2 LYS A 843      62.840  44.060  41.930  1.00  0.00           H
ATOM   3014  CE  LYS A 843      61.130  45.240  41.540  1.00  0.00           C
ATOM   3015  HE1 LYS A 843      60.990  46.340  41.440  1.00  0.00           H
ATOM   3016  HE2 LYS A 843      60.220  44.920  42.080  1.00  0.00           H
ATOM   3017  NZ  LYS A 843      61.100  44.490  40.230  1.00  0.00           N
ATOM   3018  HZ1 LYS A 843      60.350  44.800  39.580  1.00  0.00           H
ATOM   3019  HZ2 LYS A 843      60.780  43.500  40.360  1.00  0.00           H
ATOM   3020  HZ3 LYS A 843      61.980  44.590  39.690  1.00  0.00           H
ATOM   3021  C   LYS A 843      65.920  44.840  41.860  1.00  0.00           C
ATOM   3022  O   LYS A 843      65.420  44.590  40.770  1.00  0.00           O
ATOM   3023  N   GLN A 844      67.130  45.420  41.920  1.00  0.00           N
ATOM   3024  HN  GLN A 844      67.490  45.620  42.830  1.00  0.00           H
ATOM   3025  CA  GLN A 844      67.920  45.820  40.840  1.00  0.00           C
ATOM   3026  HA  GLN A 844      67.230  45.920  40.010  1.00  0.00           H
ATOM   3027  CB  GLN A 844      68.590  47.170  41.240  1.00  0.00           C
ATOM   3028  HB1 GLN A 844      69.330  47.450  40.480  1.00  0.00           H
ATOM   3029  HB2 GLN A 844      69.010  47.180  42.270  1.00  0.00           H
ATOM   3030  CG  GLN A 844      67.490  48.260  41.370  1.00  0.00           C
ATOM   3031  HG1 GLN A 844      67.900  49.280  41.520  1.00  0.00           H
ATOM   3032  HG2 GLN A 844      66.930  48.060  42.310  1.00  0.00           H
ATOM   3033  CD  GLN A 844      66.490  48.330  40.240  1.00  0.00           C
ATOM   3034  OE1 GLN A 844      65.350  47.850  40.320  1.00  0.00           O
ATOM   3035  NE2 GLN A 844      66.840  49.000  39.080  1.00  0.00           N
ATOM   3036 HE21 GLN A 844      66.220  48.830  38.320  1.00  0.00           H
ATOM   3037 HE22 GLN A 844      67.480  49.760  39.060  1.00  0.00           H
ATOM   3038  C   GLN A 844      68.970  44.790  40.410  1.00  0.00           C
ATOM   3039  O   GLN A 844      69.820  45.120  39.600  1.00  0.00           O
ATOM   3040  N   PHE A 845      69.010  43.560  40.990  1.00  0.00           N
ATOM   3041  HN  PHE A 845      68.280  43.380  41.660  1.00  0.00           H
ATOM   3042  CA  PHE A 845      70.050  42.580  40.840  1.00  0.00           C
ATOM   3043  HA  PHE A 845      70.960  43.160  40.970  1.00  0.00           H
ATOM   3044  CB  PHE A 845      69.990  41.390  41.830  1.00  0.00           C
ATOM   3045  HB1 PHE A 845      69.210  40.640  41.580  1.00  0.00           H
ATOM   3046  HB2 PHE A 845      69.700  41.890  42.780  1.00  0.00           H
ATOM   3047  CG  PHE A 845      71.290  40.630  42.020  1.00  0.00           C
ATOM   3048  CD1 PHE A 845      72.510  41.160  42.490  1.00  0.00           C
ATOM   3049  HD1 PHE A 845      72.510  42.220  42.720  1.00  0.00           H
ATOM   3050  CE1 PHE A 845      73.620  40.350  42.780  1.00  0.00           C
ATOM   3051  HE1 PHE A 845      74.560  40.850  42.960  1.00  0.00           H
ATOM   3052  CZ  PHE A 845      73.420  39.000  42.820  1.00  0.00           C
ATOM   3053  HZ  PHE A 845      74.190  38.310  43.110  1.00  0.00           H
ATOM   3054  CD2 PHE A 845      71.250  39.250  41.880  1.00  0.00           C
ATOM   3055  HD2 PHE A 845      70.290  38.830  41.620  1.00  0.00           H
ATOM   3056  CE2 PHE A 845      72.210  38.420  42.430  1.00  0.00           C
ATOM   3057  HE2 PHE A 845      72.050  37.360  42.570  1.00  0.00           H
ATOM   3058  C   PHE A 845      70.130  42.090  39.430  1.00  0.00           C
ATOM   3059  O   PHE A 845      71.130  41.710  38.910  1.00  0.00           O
ATOM   3060  N   LYS A 846      68.970  42.090  38.710  1.00  0.00           N
ATOM   3061  HN  LYS A 846      68.090  42.110  39.180  1.00  0.00           H
ATOM   3062  CA  LYS A 846      68.930  41.660  37.330  1.00  0.00           C
ATOM   3063  HA  LYS A 846      69.520  40.770  37.220  1.00  0.00           H
ATOM   3064  CB  LYS A 846      67.520  41.280  36.890  1.00  0.00           C
ATOM   3065  HB1 LYS A 846      67.230  40.430  37.530  1.00  0.00           H
ATOM   3066  HB2 LYS A 846      67.450  40.910  35.840  1.00  0.00           H
ATOM   3067  CG  LYS A 846      66.490  42.420  36.980  1.00  0.00           C
ATOM   3068  HG1 LYS A 846      66.860  43.370  36.550  1.00  0.00           H
ATOM   3069  HG2 LYS A 846      66.370  42.640  38.070  1.00  0.00           H
ATOM   3070  CD  LYS A 846      65.160  42.030  36.370  1.00  0.00           C
ATOM   3071  HD1 LYS A 846      64.310  42.500  36.920  1.00  0.00           H
ATOM   3072  HD2 LYS A 846      65.180  40.910  36.370  1.00  0.00           H
ATOM   3073  CE  LYS A 846      65.030  42.280  34.770  1.00  0.00           C
ATOM   3074  HE1 LYS A 846      65.830  41.670  34.290  1.00  0.00           H
ATOM   3075  HE2 LYS A 846      65.100  43.390  34.630  1.00  0.00           H
ATOM   3076  NZ  LYS A 846      63.630  41.870  34.420  1.00  0.00           N
ATOM   3077  HZ1 LYS A 846      63.380  42.260  33.490  1.00  0.00           H
ATOM   3078  HZ2 LYS A 846      62.980  42.290  35.130  1.00  0.00           H
ATOM   3079  HZ3 LYS A 846      63.520  40.840  34.380  1.00  0.00           H
ATOM   3080  C   LYS A 846      69.500  42.690  36.360  1.00  0.00           C
ATOM   3081  O   LYS A 846      69.650  42.400  35.210  1.00  0.00           O
ATOM   3082  N   THR A 847      69.800  43.880  36.800  1.00  0.00           N
ATOM   3083  HN  THR A 847      69.520  44.120  37.720  1.00  0.00           H
ATOM   3084  CA  THR A 847      70.390  44.790  35.910  1.00  0.00           C
ATOM   3085  HA  THR A 847      70.010  44.590  34.920  1.00  0.00           H
ATOM   3086  CB  THR A 847      70.090  46.300  36.330  1.00  0.00           C
ATOM   3087  HB  THR A 847      70.470  46.960  35.530  1.00  0.00           H
ATOM   3088  OG1 THR A 847      70.720  46.710  37.530  1.00  0.00           O
ATOM   3089  HG1 THR A 847      70.300  46.140  38.180  1.00  0.00           H
ATOM   3090  CG2 THR A 847      68.600  46.520  36.660  1.00  0.00           C
ATOM   3091 HG21 THR A 847      68.440  47.560  37.010  1.00  0.00           H
ATOM   3092 HG22 THR A 847      68.160  45.870  37.460  1.00  0.00           H
ATOM   3093 HG23 THR A 847      67.990  46.380  35.740  1.00  0.00           H
ATOM   3094  C   THR A 847      71.880  44.650  35.990  1.00  0.00           C
ATOM   3095  O   THR A 847      72.640  45.220  35.190  1.00  0.00           O
ATOM   3096  N   LYS A 848      72.430  43.820  36.910  1.00  0.00           N
ATOM   3097  HN  LYS A 848      71.920  43.290  37.590  1.00  0.00           H
ATOM   3098  CA  LYS A 848      73.830  43.690  37.240  1.00  0.00           C
ATOM   3099  HA  LYS A 848      74.350  44.590  36.980  1.00  0.00           H
ATOM   3100  CB  LYS A 848      73.980  43.340  38.740  1.00  0.00           C
ATOM   3101  HB1 LYS A 848      75.070  43.300  38.960  1.00  0.00           H
ATOM   3102  HB2 LYS A 848      73.580  42.320  38.870  1.00  0.00           H
ATOM   3103  CG  LYS A 848      73.390  44.340  39.690  1.00  0.00           C
ATOM   3104  HG1 LYS A 848      73.620  44.040  40.730  1.00  0.00           H
ATOM   3105  HG2 LYS A 848      72.310  44.450  39.490  1.00  0.00           H
ATOM   3106  CD  LYS A 848      73.980  45.790  39.660  1.00  0.00           C
ATOM   3107  HD1 LYS A 848      73.810  46.180  38.640  1.00  0.00           H
ATOM   3108  HD2 LYS A 848      75.070  45.670  39.850  1.00  0.00           H
ATOM   3109  CE  LYS A 848      73.330  46.820  40.570  1.00  0.00           C
ATOM   3110  HE1 LYS A 848      73.640  46.680  41.630  1.00  0.00           H
ATOM   3111  HE2 LYS A 848      72.230  46.920  40.500  1.00  0.00           H
ATOM   3112  NZ  LYS A 848      73.790  48.240  40.290  1.00  0.00           N
ATOM   3113  HZ1 LYS A 848      73.360  48.500  39.380  1.00  0.00           H
ATOM   3114  HZ2 LYS A 848      74.810  48.060  40.200  1.00  0.00           H
ATOM   3115  HZ3 LYS A 848      73.580  48.910  41.050  1.00  0.00           H
ATOM   3116  C   LYS A 848      74.310  42.620  36.250  1.00  0.00           C
ATOM   3117  O   LYS A 848      73.540  42.040  35.430  1.00  0.00           O
ATOM   3118  N   ARG A 849      75.570  42.290  36.360  1.00  0.00           N
ATOM   3119  HN  ARG A 849      76.170  42.910  36.880  1.00  0.00           H
ATOM   3120  CA  ARG A 849      76.200  41.380  35.470  1.00  0.00           C
ATOM   3121  HA  ARG A 849      75.380  40.890  34.930  1.00  0.00           H
ATOM   3122  CB  ARG A 849      77.330  41.930  34.560  1.00  0.00           C
ATOM   3123  HB1 ARG A 849      77.910  41.160  34.010  1.00  0.00           H
ATOM   3124  HB2 ARG A 849      78.130  42.450  35.130  1.00  0.00           H
ATOM   3125  CG  ARG A 849      76.790  43.000  33.670  1.00  0.00           C
ATOM   3126  HG1 ARG A 849      75.770  42.690  33.370  1.00  0.00           H
ATOM   3127  HG2 ARG A 849      77.400  43.100  32.740  1.00  0.00           H
ATOM   3128  CD  ARG A 849      76.810  44.470  34.250  1.00  0.00           C
ATOM   3129  HD1 ARG A 849      77.840  44.870  34.220  1.00  0.00           H
ATOM   3130  HD2 ARG A 849      76.450  44.470  35.290  1.00  0.00           H
ATOM   3131  NE  ARG A 849      76.010  45.410  33.440  1.00  0.00           N
ATOM   3132  HE  ARG A 849      75.600  44.910  32.670  1.00  0.00           H
ATOM   3133  CZ  ARG A 849      75.480  46.560  33.830  1.00  0.00           C
ATOM   3134  NH1 ARG A 849      74.490  47.030  33.120  1.00  0.00           N
ATOM   3135 HH11 ARG A 849      74.030  46.420  32.490  1.00  0.00           H
ATOM   3136 HH12 ARG A 849      74.060  47.900  33.380  1.00  0.00           H
ATOM   3137  NH2 ARG A 849      75.960  47.310  34.770  1.00  0.00           N
ATOM   3138 HH21 ARG A 849      76.660  47.000  35.400  1.00  0.00           H
ATOM   3139 HH22 ARG A 849      75.670  48.260  34.870  1.00  0.00           H
ATOM   3140  C   ARG A 849      76.740  40.260  36.270  1.00  0.00           C
ATOM   3141  O   ARG A 849      77.530  39.420  35.790  1.00  0.00           O
ATOM   3142  N   TYR A 850      76.350  40.170  37.570  1.00  0.00           N
ATOM   3143  HN  TYR A 850      75.790  40.910  37.920  1.00  0.00           H
ATOM   3144  CA  TYR A 850      76.850  39.190  38.520  1.00  0.00           C
ATOM   3145  HA  TYR A 850      77.920  39.080  38.460  1.00  0.00           H
ATOM   3146  CB  TYR A 850      76.600  39.730  39.990  1.00  0.00           C
ATOM   3147  HB1 TYR A 850      76.890  38.870  40.620  1.00  0.00           H
ATOM   3148  HB2 TYR A 850      75.500  39.940  40.000  1.00  0.00           H
ATOM   3149  CG  TYR A 850      77.370  40.970  40.480  1.00  0.00           C
ATOM   3150  CD1 TYR A 850      76.710  42.090  41.040  1.00  0.00           C
ATOM   3151  HD1 TYR A 850      75.650  42.010  41.220  1.00  0.00           H
ATOM   3152  CE1 TYR A 850      77.420  43.230  41.400  1.00  0.00           C
ATOM   3153  HE1 TYR A 850      76.900  44.070  41.860  1.00  0.00           H
ATOM   3154  CZ  TYR A 850      78.840  43.260  41.330  1.00  0.00           C
ATOM   3155  OH  TYR A 850      79.610  44.350  41.750  1.00  0.00           O
ATOM   3156  HH  TYR A 850      79.070  45.140  41.740  1.00  0.00           H
ATOM   3157  CD2 TYR A 850      78.780  41.040  40.320  1.00  0.00           C
ATOM   3158  HD2 TYR A 850      79.310  40.210  39.880  1.00  0.00           H
ATOM   3159  CE2 TYR A 850      79.460  42.180  40.720  1.00  0.00           C
ATOM   3160  HE2 TYR A 850      80.540  42.220  40.640  1.00  0.00           H
ATOM   3161  C   TYR A 850      76.040  37.910  38.320  1.00  0.00           C
ATOM   3162  O   TYR A 850      74.810  38.090  38.160  1.00  0.00           O
ATOM   3163  N   PHE A 851      76.670  36.750  38.480  1.00  0.00           N
ATOM   3164  HN  PHE A 851      77.650  36.590  38.580  1.00  0.00           H
ATOM   3165  CA  PHE A 851      75.960  35.450  38.580  1.00  0.00           C
ATOM   3166  HA  PHE A 851      76.750  34.710  38.710  1.00  0.00           H
ATOM   3167  CB  PHE A 851      75.010  35.330  39.780  1.00  0.00           C
ATOM   3168  HB1 PHE A 851      74.320  34.470  39.760  1.00  0.00           H
ATOM   3169  HB2 PHE A 851      74.370  36.240  39.930  1.00  0.00           H
ATOM   3170  CG  PHE A 851      75.860  35.140  40.960  1.00  0.00           C
ATOM   3171  CD1 PHE A 851      76.220  33.900  41.490  1.00  0.00           C
ATOM   3172  HD1 PHE A 851      76.000  32.990  40.960  1.00  0.00           H
ATOM   3173  CE1 PHE A 851      76.750  33.710  42.800  1.00  0.00           C
ATOM   3174  HE1 PHE A 851      76.860  32.710  43.200  1.00  0.00           H
ATOM   3175  CZ  PHE A 851      77.000  34.830  43.560  1.00  0.00           C
ATOM   3176  HZ  PHE A 851      77.420  34.760  44.550  1.00  0.00           H
ATOM   3177  CD2 PHE A 851      76.160  36.250  41.790  1.00  0.00           C
ATOM   3178  HD2 PHE A 851      75.850  37.230  41.480  1.00  0.00           H
ATOM   3179  CE2 PHE A 851      76.840  36.090  43.040  1.00  0.00           C
ATOM   3180  HE2 PHE A 851      76.930  36.990  43.640  1.00  0.00           H
ATOM   3181  C   PHE A 851      75.200  35.000  37.360  1.00  0.00           C
ATOM   3182  O   PHE A 851      74.880  35.760  36.410  1.00  0.00           O
ATOM   3183  N   PRO A 852      74.960  33.660  37.240  1.00  0.00           N
ATOM   3184  CD  PRO A 852      75.630  32.550  37.850  1.00  0.00           C
ATOM   3185  HD1 PRO A 852      75.400  32.510  38.940  1.00  0.00           H
ATOM   3186  HD2 PRO A 852      76.730  32.570  37.700  1.00  0.00           H
ATOM   3187  CA  PRO A 852      74.090  33.080  36.140  1.00  0.00           C
ATOM   3188  HA  PRO A 852      74.580  33.100  35.180  1.00  0.00           H
ATOM   3189  CB  PRO A 852      73.920  31.570  36.540  1.00  0.00           C
ATOM   3190  HB1 PRO A 852      73.670  30.750  35.840  1.00  0.00           H
ATOM   3191  HB2 PRO A 852      73.170  31.450  37.350  1.00  0.00           H
ATOM   3192  CG  PRO A 852      75.280  31.240  37.190  1.00  0.00           C
ATOM   3193  HG1 PRO A 852      75.360  30.400  37.920  1.00  0.00           H
ATOM   3194  HG2 PRO A 852      75.970  31.130  36.340  1.00  0.00           H
ATOM   3195  C   PRO A 852      72.720  33.720  35.940  1.00  0.00           C
ATOM   3196  O   PRO A 852      72.050  34.040  36.930  1.00  0.00           O
ATOM   3197  N   THR A 853      72.330  33.970  34.710  1.00  0.00           N
ATOM   3198  HN  THR A 853      72.870  33.510  34.030  1.00  0.00           H
ATOM   3199  CA  THR A 853      71.180  34.780  34.280  1.00  0.00           C
ATOM   3200  HA  THR A 853      71.260  35.740  34.760  1.00  0.00           H
ATOM   3201  CB  THR A 853      71.140  35.110  32.810  1.00  0.00           C
ATOM   3202  HB  THR A 853      70.400  35.940  32.740  1.00  0.00           H
ATOM   3203  OG1 THR A 853      70.610  34.080  31.990  1.00  0.00           O
ATOM   3204  HG1 THR A 853      71.310  33.440  31.850  1.00  0.00           H
ATOM   3205  CG2 THR A 853      72.580  35.390  32.300  1.00  0.00           C
ATOM   3206 HG21 THR A 853      73.080  34.410  32.410  1.00  0.00           H
ATOM   3207 HG22 THR A 853      73.030  36.200  32.930  1.00  0.00           H
ATOM   3208 HG23 THR A 853      72.560  35.640  31.220  1.00  0.00           H
ATOM   3209  C   THR A 853      69.810  34.370  34.790  1.00  0.00           C
ATOM   3210  O   THR A 853      69.080  35.160  35.360  1.00  0.00           O
ATOM   3211  N   LYS A 854      69.470  33.020  34.700  1.00  0.00           N
ATOM   3212  HN  LYS A 854      70.070  32.410  34.190  1.00  0.00           H
ATOM   3213  CA  LYS A 854      68.290  32.380  35.360  1.00  0.00           C
ATOM   3214  HA  LYS A 854      67.380  32.850  35.040  1.00  0.00           H
ATOM   3215  CB  LYS A 854      68.110  30.850  35.080  1.00  0.00           C
ATOM   3216  HB1 LYS A 854      67.170  30.440  35.510  1.00  0.00           H
ATOM   3217  HB2 LYS A 854      68.800  30.150  35.600  1.00  0.00           H
ATOM   3218  CG  LYS A 854      68.200  30.500  33.540  1.00  0.00           C
ATOM   3219  HG1 LYS A 854      67.990  29.410  33.480  1.00  0.00           H
ATOM   3220  HG2 LYS A 854      69.160  30.740  33.040  1.00  0.00           H
ATOM   3221  CD  LYS A 854      66.990  31.080  32.710  1.00  0.00           C
ATOM   3222  HD1 LYS A 854      66.970  30.560  31.740  1.00  0.00           H
ATOM   3223  HD2 LYS A 854      67.060  32.190  32.650  1.00  0.00           H
ATOM   3224  CE  LYS A 854      65.680  30.840  33.420  1.00  0.00           C
ATOM   3225  HE1 LYS A 854      65.530  31.650  34.160  1.00  0.00           H
ATOM   3226  HE2 LYS A 854      65.470  29.840  33.840  1.00  0.00           H
ATOM   3227  NZ  LYS A 854      64.650  31.040  32.290  1.00  0.00           N
ATOM   3228  HZ1 LYS A 854      64.770  30.210  31.680  1.00  0.00           H
ATOM   3229  HZ2 LYS A 854      64.960  31.930  31.840  1.00  0.00           H
ATOM   3230  HZ3 LYS A 854      63.650  31.180  32.510  1.00  0.00           H
ATOM   3231  C   LYS A 854      68.380  32.590  36.880  1.00  0.00           C
ATOM   3232  O   LYS A 854      67.380  32.750  37.590  1.00  0.00           O
ATOM   3233  N   VAL A 855      69.600  32.460  37.450  1.00  0.00           N
ATOM   3234  HN  VAL A 855      70.440  32.240  36.940  1.00  0.00           H
ATOM   3235  CA  VAL A 855      69.820  32.570  38.870  1.00  0.00           C
ATOM   3236  HA  VAL A 855      69.090  31.940  39.340  1.00  0.00           H
ATOM   3237  CB  VAL A 855      71.090  31.940  39.300  1.00  0.00           C
ATOM   3238  HB  VAL A 855      71.930  32.400  38.730  1.00  0.00           H
ATOM   3239  CG1 VAL A 855      71.370  32.260  40.820  1.00  0.00           C
ATOM   3240 HG11 VAL A 855      70.600  31.890  41.530  1.00  0.00           H
ATOM   3241 HG12 VAL A 855      71.450  33.350  40.990  1.00  0.00           H
ATOM   3242 HG13 VAL A 855      72.420  31.970  41.080  1.00  0.00           H
ATOM   3243  CG2 VAL A 855      71.080  30.440  38.980  1.00  0.00           C
ATOM   3244 HG21 VAL A 855      70.860  30.340  37.900  1.00  0.00           H
ATOM   3245 HG22 VAL A 855      70.220  29.960  39.500  1.00  0.00           H
ATOM   3246 HG23 VAL A 855      72.110  30.030  39.150  1.00  0.00           H
ATOM   3247  C   VAL A 855      69.570  33.910  39.400  1.00  0.00           C
ATOM   3248  O   VAL A 855      68.810  34.250  40.280  1.00  0.00           O
ATOM   3249  N   ARG A 856      70.310  34.890  38.790  1.00  0.00           N
ATOM   3250  HN  ARG A 856      70.890  34.660  38.010  1.00  0.00           H
ATOM   3251  CA  ARG A 856      70.330  36.340  39.120  1.00  0.00           C
ATOM   3252  HA  ARG A 856      70.640  36.520  40.140  1.00  0.00           H
ATOM   3253  CB  ARG A 856      71.380  37.050  38.200  1.00  0.00           C
ATOM   3254  HB1 ARG A 856      71.270  36.550  37.210  1.00  0.00           H
ATOM   3255  HB2 ARG A 856      72.390  36.790  38.590  1.00  0.00           H
ATOM   3256  CG  ARG A 856      71.480  38.550  38.030  1.00  0.00           C
ATOM   3257  HG1 ARG A 856      72.320  39.030  38.590  1.00  0.00           H
ATOM   3258  HG2 ARG A 856      70.570  39.080  38.390  1.00  0.00           H
ATOM   3259  CD  ARG A 856      71.730  38.970  36.570  1.00  0.00           C
ATOM   3260  HD1 ARG A 856      71.700  40.070  36.410  1.00  0.00           H
ATOM   3261  HD2 ARG A 856      70.950  38.450  35.980  1.00  0.00           H
ATOM   3262  NE  ARG A 856      73.010  38.330  36.090  1.00  0.00           N
ATOM   3263  HE  ARG A 856      73.530  37.870  36.810  1.00  0.00           H
ATOM   3264  CZ  ARG A 856      73.650  38.490  34.900  1.00  0.00           C
ATOM   3265  NH1 ARG A 856      73.160  39.110  33.890  1.00  0.00           N
ATOM   3266 HH11 ARG A 856      72.170  39.310  33.890  1.00  0.00           H
ATOM   3267 HH12 ARG A 856      73.830  39.180  33.160  1.00  0.00           H
ATOM   3268  NH2 ARG A 856      74.820  37.990  34.750  1.00  0.00           N
ATOM   3269 HH21 ARG A 856      75.280  38.100  33.870  1.00  0.00           H
ATOM   3270 HH22 ARG A 856      75.120  37.370  35.480  1.00  0.00           H
ATOM   3271  C   ARG A 856      68.920  36.950  38.850  1.00  0.00           C
ATOM   3272  O   ARG A 856      68.360  37.850  39.540  1.00  0.00           O
ATOM   3273  N   SER A 857      68.280  36.450  37.760  1.00  0.00           N
ATOM   3274  HN  SER A 857      68.670  35.800  37.120  1.00  0.00           H
ATOM   3275  CA  SER A 857      66.880  36.660  37.470  1.00  0.00           C
ATOM   3276  HA  SER A 857      66.770  37.710  37.280  1.00  0.00           H
ATOM   3277  CB  SER A 857      66.370  36.010  36.090  1.00  0.00           C
ATOM   3278  HB1 SER A 857      66.530  34.910  36.150  1.00  0.00           H
ATOM   3279  HB2 SER A 857      67.020  36.440  35.310  1.00  0.00           H
ATOM   3280  OG  SER A 857      65.000  36.260  35.830  1.00  0.00           O
ATOM   3281  HG1 SER A 857      64.870  35.710  35.050  1.00  0.00           H
ATOM   3282  C   SER A 857      65.850  36.230  38.590  1.00  0.00           C
ATOM   3283  O   SER A 857      65.060  36.940  39.150  1.00  0.00           O
ATOM   3284  N   THR A 858      65.920  34.960  39.040  1.00  0.00           N
ATOM   3285  HN  THR A 858      66.640  34.400  38.630  1.00  0.00           H
ATOM   3286  CA  THR A 858      65.140  34.420  40.180  1.00  0.00           C
ATOM   3287  HA  THR A 858      64.080  34.550  39.980  1.00  0.00           H
ATOM   3288  CB  THR A 858      65.290  32.890  40.260  1.00  0.00           C
ATOM   3289  HB  THR A 858      66.290  32.470  40.490  1.00  0.00           H
ATOM   3290  OG1 THR A 858      65.070  32.280  38.990  1.00  0.00           O
ATOM   3291  HG1 THR A 858      65.890  32.250  38.470  1.00  0.00           H
ATOM   3292  CG2 THR A 858      64.280  32.310  41.280  1.00  0.00           C
ATOM   3293 HG21 THR A 858      63.270  32.330  40.810  1.00  0.00           H
ATOM   3294 HG22 THR A 858      64.260  32.750  42.300  1.00  0.00           H
ATOM   3295 HG23 THR A 858      64.520  31.230  41.310  1.00  0.00           H
ATOM   3296  C   THR A 858      65.400  35.120  41.530  1.00  0.00           C
ATOM   3297  O   THR A 858      64.480  35.370  42.350  1.00  0.00           O
ATOM   3298  N   ILE A 859      66.680  35.540  41.810  1.00  0.00           N
ATOM   3299  HN  ILE A 859      67.440  35.190  41.270  1.00  0.00           H
ATOM   3300  CA  ILE A 859      66.890  36.290  42.990  1.00  0.00           C
ATOM   3301  HA  ILE A 859      66.400  35.720  43.770  1.00  0.00           H
ATOM   3302  CB  ILE A 859      68.440  36.370  43.210  1.00  0.00           C
ATOM   3303  HB  ILE A 859      68.920  36.750  42.290  1.00  0.00           H
ATOM   3304  CG2 ILE A 859      68.850  37.490  44.320  1.00  0.00           C
ATOM   3305 HG21 ILE A 859      68.390  38.460  44.000  1.00  0.00           H
ATOM   3306 HG22 ILE A 859      69.900  37.810  44.440  1.00  0.00           H
ATOM   3307 HG23 ILE A 859      68.480  37.250  45.350  1.00  0.00           H
ATOM   3308  CG1 ILE A 859      68.860  35.000  43.580  1.00  0.00           C
ATOM   3309 HG11 ILE A 859      68.280  34.230  43.030  1.00  0.00           H
ATOM   3310 HG12 ILE A 859      68.760  34.830  44.670  1.00  0.00           H
ATOM   3311  CD  ILE A 859      70.410  34.640  43.310  1.00  0.00           C
ATOM   3312  HD1 ILE A 859      70.540  34.730  42.210  1.00  0.00           H
ATOM   3313  HD2 ILE A 859      70.610  33.580  43.610  1.00  0.00           H
ATOM   3314  HD3 ILE A 859      71.050  35.400  43.820  1.00  0.00           H
ATOM   3315  C   ILE A 859      66.190  37.650  42.900  1.00  0.00           C
ATOM   3316  O   ILE A 859      65.640  38.190  43.850  1.00  0.00           O
ATOM   3317  N   SER A 860      66.130  38.270  41.740  1.00  0.00           N
ATOM   3318  HN  SER A 860      66.610  37.990  40.910  1.00  0.00           H
ATOM   3319  CA  SER A 860      65.330  39.470  41.630  1.00  0.00           C
ATOM   3320  HA  SER A 860      65.720  40.230  42.290  1.00  0.00           H
ATOM   3321  CB  SER A 860      65.550  40.230  40.310  1.00  0.00           C
ATOM   3322  HB1 SER A 860      65.170  41.280  40.290  1.00  0.00           H
ATOM   3323  HB2 SER A 860      65.160  39.590  39.480  1.00  0.00           H
ATOM   3324  OG  SER A 860      66.960  40.330  40.170  1.00  0.00           O
ATOM   3325  HG1 SER A 860      67.290  39.430  40.310  1.00  0.00           H
ATOM   3326  C   SER A 860      63.850  39.220  41.960  1.00  0.00           C
ATOM   3327  O   SER A 860      63.210  39.880  42.800  1.00  0.00           O
ATOM   3328  N   ASP A 861      63.250  38.120  41.380  1.00  0.00           N
ATOM   3329  HN  ASP A 861      63.670  37.590  40.650  1.00  0.00           H
ATOM   3330  CA  ASP A 861      61.870  37.660  41.580  1.00  0.00           C
ATOM   3331  HA  ASP A 861      61.170  38.430  41.300  1.00  0.00           H
ATOM   3332  CB  ASP A 861      61.580  36.250  40.910  1.00  0.00           C
ATOM   3333  HB1 ASP A 861      60.500  36.060  41.130  1.00  0.00           H
ATOM   3334  HB2 ASP A 861      62.190  35.470  41.430  1.00  0.00           H
ATOM   3335  CG  ASP A 861      61.740  36.340  39.370  1.00  0.00           C
ATOM   3336  OD1 ASP A 861      61.750  37.440  38.710  1.00  0.00           O
ATOM   3337  OD2 ASP A 861      61.730  35.230  38.780  1.00  0.00           O
ATOM   3338  C   ASP A 861      61.450  37.590  43.080  1.00  0.00           C
ATOM   3339  O   ASP A 861      60.300  37.950  43.420  1.00  0.00           O
ATOM   3340  N   PHE A 862      62.290  37.180  44.030  1.00  0.00           N
ATOM   3341  HN  PHE A 862      63.230  37.060  43.710  1.00  0.00           H
ATOM   3342  CA  PHE A 862      62.160  37.120  45.500  1.00  0.00           C
ATOM   3343  HA  PHE A 862      61.100  37.220  45.690  1.00  0.00           H
ATOM   3344  CB  PHE A 862      62.590  35.770  46.040  1.00  0.00           C
ATOM   3345  HB1 PHE A 862      62.620  35.720  47.150  1.00  0.00           H
ATOM   3346  HB2 PHE A 862      63.570  35.660  45.530  1.00  0.00           H
ATOM   3347  CG  PHE A 862      61.670  34.680  45.420  1.00  0.00           C
ATOM   3348  CD1 PHE A 862      60.700  34.040  46.220  1.00  0.00           C
ATOM   3349  HD1 PHE A 862      60.500  34.570  47.140  1.00  0.00           H
ATOM   3350  CE1 PHE A 862      59.830  33.030  45.730  1.00  0.00           C
ATOM   3351  HE1 PHE A 862      59.040  32.560  46.310  1.00  0.00           H
ATOM   3352  CZ  PHE A 862      59.980  32.570  44.410  1.00  0.00           C
ATOM   3353  HZ  PHE A 862      59.360  31.750  44.070  1.00  0.00           H
ATOM   3354  CD2 PHE A 862      61.810  34.080  44.170  1.00  0.00           C
ATOM   3355  HD2 PHE A 862      62.680  34.310  43.560  1.00  0.00           H
ATOM   3356  CE2 PHE A 862      61.080  33.020  43.650  1.00  0.00           C
ATOM   3357  HE2 PHE A 862      61.260  32.690  42.640  1.00  0.00           H
ATOM   3358  C   PHE A 862      62.740  38.200  46.340  1.00  0.00           C
ATOM   3359  O   PHE A 862      62.790  38.160  47.570  1.00  0.00           O
ATOM   3360  N   ALA A 863      63.250  39.260  45.690  1.00  0.00           N
ATOM   3361  HN  ALA A 863      63.030  39.360  44.720  1.00  0.00           H
ATOM   3362  CA  ALA A 863      63.980  40.400  46.270  1.00  0.00           C
ATOM   3363  HA  ALA A 863      65.040  40.160  46.240  1.00  0.00           H
ATOM   3364  CB  ALA A 863      63.840  41.650  45.350  1.00  0.00           C
ATOM   3365  HB1 ALA A 863      62.850  41.840  44.870  1.00  0.00           H
ATOM   3366  HB2 ALA A 863      64.610  41.520  44.560  1.00  0.00           H
ATOM   3367  HB3 ALA A 863      63.950  42.570  45.950  1.00  0.00           H
ATOM   3368  C   ALA A 863      63.580  40.870  47.720  1.00  0.00           C
ATOM   3369  O   ALA A 863      64.270  40.800  48.730  1.00  0.00           O
ATOM   3370  N   VAL A 864      62.330  41.420  47.900  1.00  0.00           N
ATOM   3371  HN  VAL A 864      61.730  41.570  47.120  1.00  0.00           H
ATOM   3372  CA  VAL A 864      61.810  41.880  49.230  1.00  0.00           C
ATOM   3373  HA  VAL A 864      62.630  42.430  49.660  1.00  0.00           H
ATOM   3374  CB  VAL A 864      60.770  42.980  49.040  1.00  0.00           C
ATOM   3375  HB  VAL A 864      61.180  43.820  48.440  1.00  0.00           H
ATOM   3376  CG1 VAL A 864      59.550  42.450  48.240  1.00  0.00           C
ATOM   3377 HG11 VAL A 864      58.760  43.230  48.100  1.00  0.00           H
ATOM   3378 HG12 VAL A 864      59.130  41.600  48.820  1.00  0.00           H
ATOM   3379 HG13 VAL A 864      59.850  42.010  47.270  1.00  0.00           H
ATOM   3380  CG2 VAL A 864      60.360  43.630  50.440  1.00  0.00           C
ATOM   3381 HG21 VAL A 864      59.790  44.580  50.300  1.00  0.00           H
ATOM   3382 HG22 VAL A 864      61.270  43.690  51.070  1.00  0.00           H
ATOM   3383 HG23 VAL A 864      59.730  42.900  50.980  1.00  0.00           H
ATOM   3384  C   VAL A 864      61.580  40.730  50.190  1.00  0.00           C
ATOM   3385  O   VAL A 864      61.810  40.840  51.400  1.00  0.00           O
ATOM   3386  N   PHE A 865      61.160  39.520  49.700  1.00  0.00           N
ATOM   3387  HN  PHE A 865      60.960  39.520  48.710  1.00  0.00           H
ATOM   3388  CA  PHE A 865      60.870  38.360  50.510  1.00  0.00           C
ATOM   3389  HA  PHE A 865      60.220  38.720  51.290  1.00  0.00           H
ATOM   3390  CB  PHE A 865      60.090  37.230  49.670  1.00  0.00           C
ATOM   3391  HB1 PHE A 865      60.670  36.930  48.770  1.00  0.00           H
ATOM   3392  HB2 PHE A 865      59.180  37.610  49.180  1.00  0.00           H
ATOM   3393  CG  PHE A 865      59.680  36.030  50.570  1.00  0.00           C
ATOM   3394  CD1 PHE A 865      60.490  34.860  50.560  1.00  0.00           C
ATOM   3395  HD1 PHE A 865      61.460  34.850  50.100  1.00  0.00           H
ATOM   3396  CE1 PHE A 865      60.110  33.840  51.440  1.00  0.00           C
ATOM   3397  HE1 PHE A 865      60.710  32.940  51.420  1.00  0.00           H
ATOM   3398  CZ  PHE A 865      58.900  33.830  52.130  1.00  0.00           C
ATOM   3399  HZ  PHE A 865      58.700  32.950  52.720  1.00  0.00           H
ATOM   3400  CD2 PHE A 865      58.610  36.170  51.430  1.00  0.00           C
ATOM   3401  HD2 PHE A 865      58.030  37.090  51.450  1.00  0.00           H
ATOM   3402  CE2 PHE A 865      58.190  35.060  52.200  1.00  0.00           C
ATOM   3403  HE2 PHE A 865      57.370  35.120  52.910  1.00  0.00           H
ATOM   3404  C   PHE A 865      62.110  37.850  51.210  1.00  0.00           C
ATOM   3405  O   PHE A 865      62.230  37.680  52.440  1.00  0.00           O
ATOM   3406  N   LEU A 866      63.230  37.750  50.470  1.00  0.00           N
ATOM   3407  HN  LEU A 866      63.100  38.100  49.540  1.00  0.00           H
ATOM   3408  CA  LEU A 866      64.570  37.210  50.880  1.00  0.00           C
ATOM   3409  HA  LEU A 866      64.310  36.270  51.350  1.00  0.00           H
ATOM   3410  CB  LEU A 866      65.530  36.960  49.660  1.00  0.00           C
ATOM   3411  HB1 LEU A 866      66.530  36.550  49.950  1.00  0.00           H
ATOM   3412  HB2 LEU A 866      65.770  37.940  49.180  1.00  0.00           H
ATOM   3413  CG  LEU A 866      65.060  35.980  48.610  1.00  0.00           C
ATOM   3414  HG  LEU A 866      64.080  36.360  48.240  1.00  0.00           H
ATOM   3415  CD1 LEU A 866      66.000  35.930  47.330  1.00  0.00           C
ATOM   3416 HD11 LEU A 866      66.090  36.880  46.760  1.00  0.00           H
ATOM   3417 HD12 LEU A 866      65.560  35.320  46.520  1.00  0.00           H
ATOM   3418 HD13 LEU A 866      66.970  35.420  47.550  1.00  0.00           H
ATOM   3419  CD2 LEU A 866      64.760  34.580  49.130  1.00  0.00           C
ATOM   3420 HD21 LEU A 866      64.400  33.960  48.290  1.00  0.00           H
ATOM   3421 HD22 LEU A 866      63.990  34.620  49.930  1.00  0.00           H
ATOM   3422 HD23 LEU A 866      65.620  34.040  49.560  1.00  0.00           H
ATOM   3423  C   LEU A 866      65.260  38.060  52.000  1.00  0.00           C
ATOM   3424  O   LEU A 866      65.870  37.520  52.930  1.00  0.00           O
ATOM   3425  N   THR A 867      65.050  39.370  51.930  1.00  0.00           N
ATOM   3426  HN  THR A 867      64.470  39.770  51.230  1.00  0.00           H
ATOM   3427  CA  THR A 867      65.470  40.260  53.010  1.00  0.00           C
ATOM   3428  HA  THR A 867      66.540  40.120  53.130  1.00  0.00           H
ATOM   3429  CB  THR A 867      65.180  41.700  52.640  1.00  0.00           C
ATOM   3430  HB  THR A 867      64.090  41.930  52.570  1.00  0.00           H
ATOM   3431  OG1 THR A 867      65.820  42.040  51.430  1.00  0.00           O
ATOM   3432  HG1 THR A 867      65.580  41.430  50.730  1.00  0.00           H
ATOM   3433  CG2 THR A 867      65.760  42.640  53.710  1.00  0.00           C
ATOM   3434 HG21 THR A 867      65.390  42.440  54.740  1.00  0.00           H
ATOM   3435 HG22 THR A 867      65.550  43.700  53.450  1.00  0.00           H
ATOM   3436 HG23 THR A 867      66.860  42.490  53.840  1.00  0.00           H
ATOM   3437  C   THR A 867      64.770  39.940  54.360  1.00  0.00           C
ATOM   3438  O   THR A 867      65.430  39.760  55.410  1.00  0.00           O
ATOM   3439  N   ILE A 868      63.440  39.670  54.360  1.00  0.00           N
ATOM   3440  HN  ILE A 868      62.950  39.720  53.490  1.00  0.00           H
ATOM   3441  CA  ILE A 868      62.710  39.300  55.630  1.00  0.00           C
ATOM   3442  HA  ILE A 868      63.010  40.080  56.300  1.00  0.00           H
ATOM   3443  CB  ILE A 868      61.270  39.220  55.470  1.00  0.00           C
ATOM   3444  HB  ILE A 868      61.060  38.290  54.920  1.00  0.00           H
ATOM   3445  CG2 ILE A 868      60.660  39.140  56.890  1.00  0.00           C
ATOM   3446 HG21 ILE A 868      61.000  38.230  57.450  1.00  0.00           H
ATOM   3447 HG22 ILE A 868      59.550  39.090  56.890  1.00  0.00           H
ATOM   3448 HG23 ILE A 868      60.990  39.980  57.530  1.00  0.00           H
ATOM   3449  CG1 ILE A 868      60.640  40.330  54.660  1.00  0.00           C
ATOM   3450 HG11 ILE A 868      61.120  40.450  53.660  1.00  0.00           H
ATOM   3451 HG12 ILE A 868      60.860  41.340  55.090  1.00  0.00           H
ATOM   3452  CD  ILE A 868      59.090  40.310  54.310  1.00  0.00           C
ATOM   3453  HD1 ILE A 868      58.430  40.360  55.200  1.00  0.00           H
ATOM   3454  HD2 ILE A 868      58.740  39.380  53.810  1.00  0.00           H
ATOM   3455  HD3 ILE A 868      58.880  41.210  53.700  1.00  0.00           H
ATOM   3456  C   ILE A 868      63.310  37.960  56.250  1.00  0.00           C
ATOM   3457  O   ILE A 868      63.590  37.830  57.450  1.00  0.00           O
ATOM   3458  N   VAL A 869      63.610  36.960  55.380  1.00  0.00           N
ATOM   3459  HN  VAL A 869      63.330  37.000  54.420  1.00  0.00           H
ATOM   3460  CA  VAL A 869      64.170  35.670  55.710  1.00  0.00           C
ATOM   3461  HA  VAL A 869      63.580  35.150  56.460  1.00  0.00           H
ATOM   3462  CB  VAL A 869      64.330  34.930  54.360  1.00  0.00           C
ATOM   3463  HB  VAL A 869      64.830  35.660  53.700  1.00  0.00           H
ATOM   3464  CG1 VAL A 869      65.110  33.600  54.370  1.00  0.00           C
ATOM   3465 HG11 VAL A 869      66.180  33.910  54.420  1.00  0.00           H
ATOM   3466 HG12 VAL A 869      64.830  33.040  53.460  1.00  0.00           H
ATOM   3467 HG13 VAL A 869      64.750  33.010  55.240  1.00  0.00           H
ATOM   3468  CG2 VAL A 869      62.880  34.710  53.750  1.00  0.00           C
ATOM   3469 HG21 VAL A 869      62.940  34.130  52.800  1.00  0.00           H
ATOM   3470 HG22 VAL A 869      62.360  35.650  53.490  1.00  0.00           H
ATOM   3471 HG23 VAL A 869      62.270  34.050  54.400  1.00  0.00           H
ATOM   3472  C   VAL A 869      65.550  35.910  56.350  1.00  0.00           C
ATOM   3473  O   VAL A 869      65.870  35.230  57.340  1.00  0.00           O
ATOM   3474  N   ILE A 870      66.490  36.740  55.810  1.00  0.00           N
ATOM   3475  HN  ILE A 870      66.230  37.350  55.080  1.00  0.00           H
ATOM   3476  CA  ILE A 870      67.880  37.020  56.370  1.00  0.00           C
ATOM   3477  HA  ILE A 870      68.550  36.180  56.470  1.00  0.00           H
ATOM   3478  CB  ILE A 870      68.510  38.150  55.460  1.00  0.00           C
ATOM   3479  HB  ILE A 870      67.730  38.940  55.440  1.00  0.00           H
ATOM   3480  CG2 ILE A 870      69.830  38.800  55.980  1.00  0.00           C
ATOM   3481 HG21 ILE A 870      69.580  39.640  56.660  1.00  0.00           H
ATOM   3482 HG22 ILE A 870      70.230  39.290  55.070  1.00  0.00           H
ATOM   3483 HG23 ILE A 870      70.560  38.090  56.420  1.00  0.00           H
ATOM   3484  CG1 ILE A 870      68.650  37.760  53.970  1.00  0.00           C
ATOM   3485 HG11 ILE A 870      68.380  38.690  53.420  1.00  0.00           H
ATOM   3486 HG12 ILE A 870      67.970  36.940  53.640  1.00  0.00           H
ATOM   3487  CD  ILE A 870      70.070  37.230  53.580  1.00  0.00           C
ATOM   3488  HD1 ILE A 870      70.310  36.310  54.160  1.00  0.00           H
ATOM   3489  HD2 ILE A 870      70.810  38.060  53.590  1.00  0.00           H
ATOM   3490  HD3 ILE A 870      69.880  36.880  52.540  1.00  0.00           H
ATOM   3491  C   ILE A 870      67.840  37.570  57.820  1.00  0.00           C
ATOM   3492  O   ILE A 870      68.370  36.980  58.770  1.00  0.00           O
ATOM   3493  N   MET A 871      66.950  38.670  57.960  1.00  0.00           N
ATOM   3494  HN  MET A 871      66.400  39.080  57.220  1.00  0.00           H
ATOM   3495  CA  MET A 871      66.710  39.350  59.250  1.00  0.00           C
ATOM   3496  HA  MET A 871      67.620  39.650  59.760  1.00  0.00           H
ATOM   3497  CB  MET A 871      65.810  40.560  58.950  1.00  0.00           C
ATOM   3498  HB1 MET A 871      65.660  41.120  59.900  1.00  0.00           H
ATOM   3499  HB2 MET A 871      64.830  40.210  58.560  1.00  0.00           H
ATOM   3500  CG  MET A 871      66.380  41.560  57.980  1.00  0.00           C
ATOM   3501  HG1 MET A 871      65.610  42.350  57.840  1.00  0.00           H
ATOM   3502  HG2 MET A 871      66.670  41.110  57.000  1.00  0.00           H
ATOM   3503  SD  MET A 871      67.930  42.390  58.530  1.00  0.00           S
ATOM   3504  CE  MET A 871      67.920  43.100  56.920  1.00  0.00           C
ATOM   3505  HE1 MET A 871      66.950  43.470  56.530  1.00  0.00           H
ATOM   3506  HE2 MET A 871      68.530  42.530  56.190  1.00  0.00           H
ATOM   3507  HE3 MET A 871      68.510  44.030  57.130  1.00  0.00           H
ATOM   3508  C   MET A 871      66.030  38.370  60.240  1.00  0.00           C
ATOM   3509  O   MET A 871      66.570  38.280  61.360  1.00  0.00           O
ATOM   3510  N   VAL A 872      64.960  37.640  59.820  1.00  0.00           N
ATOM   3511  HN  VAL A 872      64.660  37.850  58.890  1.00  0.00           H
ATOM   3512  CA  VAL A 872      64.480  36.550  60.600  1.00  0.00           C
ATOM   3513  HA  VAL A 872      64.180  36.970  61.550  1.00  0.00           H
ATOM   3514  CB  VAL A 872      63.320  35.940  59.790  1.00  0.00           C
ATOM   3515  HB  VAL A 872      63.510  35.870  58.700  1.00  0.00           H
ATOM   3516  CG1 VAL A 872      63.080  34.460  60.230  1.00  0.00           C
ATOM   3517 HG11 VAL A 872      62.750  34.340  61.270  1.00  0.00           H
ATOM   3518 HG12 VAL A 872      63.850  33.750  59.860  1.00  0.00           H
ATOM   3519 HG13 VAL A 872      62.190  34.100  59.670  1.00  0.00           H
ATOM   3520  CG2 VAL A 872      62.000  36.720  60.040  1.00  0.00           C
ATOM   3521 HG21 VAL A 872      61.120  36.210  59.570  1.00  0.00           H
ATOM   3522 HG22 VAL A 872      62.160  37.740  59.650  1.00  0.00           H
ATOM   3523 HG23 VAL A 872      61.870  36.870  61.130  1.00  0.00           H
ATOM   3524  C   VAL A 872      65.500  35.530  60.980  1.00  0.00           C
ATOM   3525  O   VAL A 872      65.550  35.070  62.150  1.00  0.00           O
ATOM   3526  N   THR A 873      66.320  35.130  60.020  1.00  0.00           N
ATOM   3527  HN  THR A 873      66.170  35.360  59.070  1.00  0.00           H
ATOM   3528  CA  THR A 873      67.470  34.170  60.240  1.00  0.00           C
ATOM   3529  HA  THR A 873      66.980  33.350  60.760  1.00  0.00           H
ATOM   3530  CB  THR A 873      68.160  33.730  59.030  1.00  0.00           C
ATOM   3531  HB  THR A 873      68.460  34.650  58.470  1.00  0.00           H
ATOM   3532  OG1 THR A 873      67.340  32.960  58.100  1.00  0.00           O
ATOM   3533  HG1 THR A 873      66.810  33.630  57.650  1.00  0.00           H
ATOM   3534  CG2 THR A 873      69.420  32.810  59.260  1.00  0.00           C
ATOM   3535 HG21 THR A 873      70.260  33.410  59.690  1.00  0.00           H
ATOM   3536 HG22 THR A 873      69.800  32.510  58.260  1.00  0.00           H
ATOM   3537 HG23 THR A 873      69.180  31.910  59.850  1.00  0.00           H
ATOM   3538  C   THR A 873      68.480  34.540  61.290  1.00  0.00           C
ATOM   3539  O   THR A 873      68.910  33.740  62.140  1.00  0.00           O
ATOM   3540  N   ILE A 874      68.900  35.810  61.260  1.00  0.00           N
ATOM   3541  HN  ILE A 874      68.620  36.400  60.510  1.00  0.00           H
ATOM   3542  CA  ILE A 874      69.690  36.400  62.350  1.00  0.00           C
ATOM   3543  HA  ILE A 874      70.490  35.670  62.460  1.00  0.00           H
ATOM   3544  CB  ILE A 874      70.190  37.810  62.120  1.00  0.00           C
ATOM   3545  HB  ILE A 874      69.380  38.570  62.220  1.00  0.00           H
ATOM   3546  CG2 ILE A 874      71.230  38.230  63.200  1.00  0.00           C
ATOM   3547 HG21 ILE A 874      71.800  39.130  62.880  1.00  0.00           H
ATOM   3548 HG22 ILE A 874      71.840  37.320  63.390  1.00  0.00           H
ATOM   3549 HG23 ILE A 874      70.840  38.550  64.190  1.00  0.00           H
ATOM   3550  CG1 ILE A 874      70.800  38.080  60.710  1.00  0.00           C
ATOM   3551 HG11 ILE A 874      71.260  39.090  60.740  1.00  0.00           H
ATOM   3552 HG12 ILE A 874      69.940  38.030  60.000  1.00  0.00           H
ATOM   3553  CD  ILE A 874      71.830  37.020  60.290  1.00  0.00           C
ATOM   3554  HD1 ILE A 874      72.430  36.720  61.170  1.00  0.00           H
ATOM   3555  HD2 ILE A 874      72.440  37.290  59.400  1.00  0.00           H
ATOM   3556  HD3 ILE A 874      71.200  36.170  59.940  1.00  0.00           H
ATOM   3557  C   ILE A 874      68.930  36.390  63.750  1.00  0.00           C
ATOM   3558  O   ILE A 874      69.490  36.010  64.740  1.00  0.00           O
ATOM   3559  N   ASP A 875      67.660  36.740  63.820  1.00  0.00           N
ATOM   3560  HN  ASP A 875      67.110  36.860  62.990  1.00  0.00           H
ATOM   3561  CA  ASP A 875      66.940  36.750  65.070  1.00  0.00           C
ATOM   3562  HA  ASP A 875      67.560  37.250  65.800  1.00  0.00           H
ATOM   3563  CB  ASP A 875      65.510  37.570  65.000  1.00  0.00           C
ATOM   3564  HB1 ASP A 875      64.720  37.080  64.380  1.00  0.00           H
ATOM   3565  HB2 ASP A 875      65.650  38.550  64.510  1.00  0.00           H
ATOM   3566  CG  ASP A 875      64.920  37.800  66.390  1.00  0.00           C
ATOM   3567  OD1 ASP A 875      63.690  38.100  66.570  1.00  0.00           O
ATOM   3568  OD2 ASP A 875      65.720  37.900  67.380  1.00  0.00           O
ATOM   3569  C   ASP A 875      66.790  35.340  65.630  1.00  0.00           C
ATOM   3570  O   ASP A 875      66.970  35.080  66.800  1.00  0.00           O
ATOM   3571  N   TYR A 876      66.490  34.280  64.780  1.00  0.00           N
ATOM   3572  HN  TYR A 876      66.530  34.560  63.830  1.00  0.00           H
ATOM   3573  CA  TYR A 876      66.520  32.850  65.060  1.00  0.00           C
ATOM   3574  HA  TYR A 876      66.000  32.710  66.000  1.00  0.00           H
ATOM   3575  CB  TYR A 876      65.870  31.960  63.940  1.00  0.00           C
ATOM   3576  HB1 TYR A 876      66.230  32.240  62.920  1.00  0.00           H
ATOM   3577  HB2 TYR A 876      64.810  32.270  63.880  1.00  0.00           H
ATOM   3578  CG  TYR A 876      65.930  30.490  64.090  1.00  0.00           C
ATOM   3579  CD1 TYR A 876      66.870  29.680  63.450  1.00  0.00           C
ATOM   3580  HD1 TYR A 876      67.730  30.110  62.950  1.00  0.00           H
ATOM   3581  CE1 TYR A 876      66.800  28.300  63.520  1.00  0.00           C
ATOM   3582  HE1 TYR A 876      67.390  27.600  62.950  1.00  0.00           H
ATOM   3583  CZ  TYR A 876      65.910  27.680  64.460  1.00  0.00           C
ATOM   3584  OH  TYR A 876      65.890  26.290  64.730  1.00  0.00           O
ATOM   3585  HH  TYR A 876      66.750  26.070  64.360  1.00  0.00           H
ATOM   3586  CD2 TYR A 876      64.930  29.850  64.850  1.00  0.00           C
ATOM   3587  HD2 TYR A 876      64.180  30.390  65.380  1.00  0.00           H
ATOM   3588  CE2 TYR A 876      64.990  28.460  65.110  1.00  0.00           C
ATOM   3589  HE2 TYR A 876      64.260  28.040  65.800  1.00  0.00           H
ATOM   3590  C   TYR A 876      67.880  32.430  65.420  1.00  0.00           C
ATOM   3591  O   TYR A 876      68.080  31.660  66.370  1.00  0.00           O
ATOM   3592  N   LEU A 877      68.950  32.840  64.710  1.00  0.00           N
ATOM   3593  HN  LEU A 877      68.840  33.420  63.900  1.00  0.00           H
ATOM   3594  CA  LEU A 877      70.210  32.200  64.940  1.00  0.00           C
ATOM   3595  HA  LEU A 877      70.190  31.200  65.340  1.00  0.00           H
ATOM   3596  CB  LEU A 877      71.120  32.200  63.590  1.00  0.00           C
ATOM   3597  HB1 LEU A 877      72.180  32.000  63.800  1.00  0.00           H
ATOM   3598  HB2 LEU A 877      71.220  33.220  63.170  1.00  0.00           H
ATOM   3599  CG  LEU A 877      70.770  31.210  62.540  1.00  0.00           C
ATOM   3600  HG  LEU A 877      69.840  31.490  62.010  1.00  0.00           H
ATOM   3601  CD1 LEU A 877      71.880  31.230  61.480  1.00  0.00           C
ATOM   3602 HD11 LEU A 877      72.930  31.240  61.840  1.00  0.00           H
ATOM   3603 HD12 LEU A 877      71.690  32.140  60.880  1.00  0.00           H
ATOM   3604 HD13 LEU A 877      71.710  30.450  60.710  1.00  0.00           H
ATOM   3605  CD2 LEU A 877      70.710  29.710  62.900  1.00  0.00           C
ATOM   3606 HD21 LEU A 877      70.520  29.070  62.030  1.00  0.00           H
ATOM   3607 HD22 LEU A 877      69.970  29.510  63.700  1.00  0.00           H
ATOM   3608 HD23 LEU A 877      71.700  29.380  63.280  1.00  0.00           H
ATOM   3609  C   LEU A 877      71.040  32.810  66.050  1.00  0.00           C
ATOM   3610  O   LEU A 877      71.940  32.070  66.560  1.00  0.00           O
ATOM   3611  N   VAL A 878      70.790  34.060  66.390  1.00  0.00           N
ATOM   3612  HN  VAL A 878      70.080  34.510  65.840  1.00  0.00           H
ATOM   3613  CA  VAL A 878      71.700  34.900  67.280  1.00  0.00           C
ATOM   3614  HA  VAL A 878      72.250  34.220  67.900  1.00  0.00           H
ATOM   3615  CB  VAL A 878      72.480  36.060  66.610  1.00  0.00           C
ATOM   3616  HB  VAL A 878      71.810  36.880  66.310  1.00  0.00           H
ATOM   3617  CG1 VAL A 878      73.480  36.720  67.620  1.00  0.00           C
ATOM   3618 HG11 VAL A 878      73.050  37.190  68.540  1.00  0.00           H
ATOM   3619 HG12 VAL A 878      74.090  37.450  67.050  1.00  0.00           H
ATOM   3620 HG13 VAL A 878      74.360  36.110  67.940  1.00  0.00           H
ATOM   3621  CG2 VAL A 878      73.440  35.480  65.550  1.00  0.00           C
ATOM   3622 HG21 VAL A 878      74.000  34.650  66.030  1.00  0.00           H
ATOM   3623 HG22 VAL A 878      74.230  36.220  65.280  1.00  0.00           H
ATOM   3624 HG23 VAL A 878      72.870  34.990  64.740  1.00  0.00           H
ATOM   3625  C   VAL A 878      70.850  35.560  68.290  1.00  0.00           C
ATOM   3626  O   VAL A 878      71.200  35.540  69.460  1.00  0.00           O
ATOM   3627  N   GLY A 879      69.780  36.250  67.810  1.00  0.00           N
ATOM   3628  HN  GLY A 879      69.600  36.130  66.850  1.00  0.00           H
ATOM   3629  CA  GLY A 879      68.820  37.150  68.610  1.00  0.00           C
ATOM   3630  HA1 GLY A 879      68.890  36.910  69.670  1.00  0.00           H
ATOM   3631  HA2 GLY A 879      67.860  36.840  68.230  1.00  0.00           H
ATOM   3632  C   GLY A 879      69.130  38.620  68.290  1.00  0.00           C
ATOM   3633  O   GLY A 879      70.270  39.050  68.420  1.00  0.00           O
ATOM   3634  N   VAL A 880      68.140  39.380  67.800  1.00  0.00           N
ATOM   3635  HN  VAL A 880      67.320  38.870  67.520  1.00  0.00           H
ATOM   3636  CA  VAL A 880      68.220  40.760  67.440  1.00  0.00           C
ATOM   3637  HA  VAL A 880      69.250  41.020  67.620  1.00  0.00           H
ATOM   3638  CB  VAL A 880      67.970  41.040  65.930  1.00  0.00           C
ATOM   3639  HB  VAL A 880      66.900  40.830  65.700  1.00  0.00           H
ATOM   3640  CG1 VAL A 880      68.400  42.550  65.780  1.00  0.00           C
ATOM   3641 HG11 VAL A 880      67.570  43.220  66.080  1.00  0.00           H
ATOM   3642 HG12 VAL A 880      68.610  42.730  64.710  1.00  0.00           H
ATOM   3643 HG13 VAL A 880      69.330  42.770  66.360  1.00  0.00           H
ATOM   3644  CG2 VAL A 880      68.770  40.200  65.030  1.00  0.00           C
ATOM   3645 HG21 VAL A 880      69.830  40.430  65.270  1.00  0.00           H
ATOM   3646 HG22 VAL A 880      68.500  40.300  63.960  1.00  0.00           H
ATOM   3647 HG23 VAL A 880      68.580  39.140  65.310  1.00  0.00           H
ATOM   3648  C   VAL A 880      67.270  41.690  68.280  1.00  0.00           C
ATOM   3649  O   VAL A 880      66.050  41.710  68.090  1.00  0.00           O
ATOM   3650  N   PRO A 881      67.820  42.530  69.230  1.00  0.00           N
ATOM   3651  CD  PRO A 881      69.240  42.560  69.570  1.00  0.00           C
ATOM   3652  HD1 PRO A 881      69.740  43.050  68.720  1.00  0.00           H
ATOM   3653  HD2 PRO A 881      69.680  41.540  69.660  1.00  0.00           H
ATOM   3654  CA  PRO A 881      67.070  43.590  69.980  1.00  0.00           C
ATOM   3655  HA  PRO A 881      66.410  43.130  70.690  1.00  0.00           H
ATOM   3656  CB  PRO A 881      68.190  44.420  70.640  1.00  0.00           C
ATOM   3657  HB1 PRO A 881      67.870  44.870  71.610  1.00  0.00           H
ATOM   3658  HB2 PRO A 881      68.540  45.110  69.850  1.00  0.00           H
ATOM   3659  CG  PRO A 881      69.260  43.340  70.840  1.00  0.00           C
ATOM   3660  HG1 PRO A 881      70.250  43.750  71.150  1.00  0.00           H
ATOM   3661  HG2 PRO A 881      69.000  42.600  71.630  1.00  0.00           H
ATOM   3662  C   PRO A 881      66.280  44.380  68.980  1.00  0.00           C
ATOM   3663  O   PRO A 881      66.860  45.030  68.120  1.00  0.00           O
ATOM   3664  N   SER A 882      64.980  44.560  69.240  1.00  0.00           N
ATOM   3665  HN  SER A 882      64.560  44.100  70.020  1.00  0.00           H
ATOM   3666  CA  SER A 882      64.080  45.500  68.560  1.00  0.00           C
ATOM   3667  HA  SER A 882      64.390  46.530  68.670  1.00  0.00           H
ATOM   3668  CB  SER A 882      63.930  45.160  67.040  1.00  0.00           C
ATOM   3669  HB1 SER A 882      63.050  45.660  66.580  1.00  0.00           H
ATOM   3670  HB2 SER A 882      63.860  44.090  66.790  1.00  0.00           H
ATOM   3671  OG  SER A 882      64.940  45.780  66.280  1.00  0.00           O
ATOM   3672  HG1 SER A 882      65.750  45.590  66.770  1.00  0.00           H
ATOM   3673  C   SER A 882      62.700  45.220  69.080  1.00  0.00           C
ATOM   3674  O   SER A 882      62.530  44.080  69.390  1.00  0.00           O
ATOM   3675  N   PRO A 883      61.670  46.050  69.290  1.00  0.00           N
ATOM   3676  CD  PRO A 883      61.820  47.520  69.100  1.00  0.00           C
ATOM   3677  HD1 PRO A 883      62.740  47.720  68.520  1.00  0.00           H
ATOM   3678  HD2 PRO A 883      61.930  48.020  70.090  1.00  0.00           H
ATOM   3679  CA  PRO A 883      60.250  45.630  69.230  1.00  0.00           C
ATOM   3680  HA  PRO A 883      60.080  45.090  70.150  1.00  0.00           H
ATOM   3681  CB  PRO A 883      59.560  46.980  69.310  1.00  0.00           C
ATOM   3682  HB1 PRO A 883      59.720  47.270  70.360  1.00  0.00           H
ATOM   3683  HB2 PRO A 883      58.500  46.940  68.990  1.00  0.00           H
ATOM   3684  CG  PRO A 883      60.470  47.950  68.550  1.00  0.00           C
ATOM   3685  HG1 PRO A 883      60.500  47.710  67.460  1.00  0.00           H
ATOM   3686  HG2 PRO A 883      60.110  48.980  68.720  1.00  0.00           H
ATOM   3687  C   PRO A 883      59.870  44.770  68.120  1.00  0.00           C
ATOM   3688  O   PRO A 883      60.100  45.100  66.940  1.00  0.00           O
ATOM   3689  N   LYS A 884      59.350  43.590  68.430  1.00  0.00           N
ATOM   3690  HN  LYS A 884      59.210  43.370  69.390  1.00  0.00           H
ATOM   3691  CA  LYS A 884      58.970  42.520  67.510  1.00  0.00           C
ATOM   3692  HA  LYS A 884      59.410  42.600  66.540  1.00  0.00           H
ATOM   3693  CB  LYS A 884      59.330  41.130  68.060  1.00  0.00           C
ATOM   3694  HB1 LYS A 884      59.140  40.360  67.290  1.00  0.00           H
ATOM   3695  HB2 LYS A 884      58.670  40.730  68.870  1.00  0.00           H
ATOM   3696  CG  LYS A 884      60.810  40.900  68.430  1.00  0.00           C
ATOM   3697  HG1 LYS A 884      60.830  39.870  68.870  1.00  0.00           H
ATOM   3698  HG2 LYS A 884      61.020  41.720  69.150  1.00  0.00           H
ATOM   3699  CD  LYS A 884      61.730  40.870  67.200  1.00  0.00           C
ATOM   3700  HD1 LYS A 884      61.530  41.700  66.500  1.00  0.00           H
ATOM   3701  HD2 LYS A 884      61.610  39.920  66.620  1.00  0.00           H
ATOM   3702  CE  LYS A 884      63.180  41.240  67.520  1.00  0.00           C
ATOM   3703  HE1 LYS A 884      63.060  42.190  68.080  1.00  0.00           H
ATOM   3704  HE2 LYS A 884      63.760  41.440  66.610  1.00  0.00           H
ATOM   3705  NZ  LYS A 884      63.780  40.210  68.320  1.00  0.00           N
ATOM   3706  HZ1 LYS A 884      63.880  39.350  67.750  1.00  0.00           H
ATOM   3707  HZ2 LYS A 884      63.190  39.930  69.130  1.00  0.00           H
ATOM   3708  HZ3 LYS A 884      64.730  40.490  68.620  1.00  0.00           H
ATOM   3709  C   LYS A 884      57.480  42.680  67.230  1.00  0.00           C
ATOM   3710  O   LYS A 884      56.710  43.470  67.790  1.00  0.00           O
ATOM   3711  N   LEU A 885      57.000  41.960  66.210  1.00  0.00           N
ATOM   3712  HN  LEU A 885      57.680  41.360  65.790  1.00  0.00           H
ATOM   3713  CA  LEU A 885      55.600  41.970  65.790  1.00  0.00           C
ATOM   3714  HA  LEU A 885      55.280  43.000  65.720  1.00  0.00           H
ATOM   3715  CB  LEU A 885      55.530  41.360  64.250  1.00  0.00           C
ATOM   3716  HB1 LEU A 885      56.080  40.400  64.200  1.00  0.00           H
ATOM   3717  HB2 LEU A 885      56.030  42.120  63.620  1.00  0.00           H
ATOM   3718  CG  LEU A 885      54.060  41.180  63.690  1.00  0.00           C
ATOM   3719  HG  LEU A 885      53.450  40.590  64.400  1.00  0.00           H
ATOM   3720  CD1 LEU A 885      53.390  42.440  63.370  1.00  0.00           C
ATOM   3721 HD11 LEU A 885      53.900  43.020  62.560  1.00  0.00           H
ATOM   3722 HD12 LEU A 885      53.290  43.130  64.240  1.00  0.00           H
ATOM   3723 HD13 LEU A 885      52.420  42.220  62.870  1.00  0.00           H
ATOM   3724  CD2 LEU A 885      54.310  40.420  62.330  1.00  0.00           C
ATOM   3725 HD21 LEU A 885      54.390  41.080  61.430  1.00  0.00           H
ATOM   3726 HD22 LEU A 885      53.360  39.890  62.150  1.00  0.00           H
ATOM   3727 HD23 LEU A 885      55.160  39.720  62.440  1.00  0.00           H
ATOM   3728  C   LEU A 885      54.730  41.290  66.780  1.00  0.00           C
ATOM   3729  O   LEU A 885      55.140  40.380  67.460  1.00  0.00           O
ATOM   3730  N   HSD A 886      53.610  41.860  67.060  1.00  0.00           N
ATOM   3731  HN  HSD A 886      53.510  42.810  66.740  1.00  0.00           H
ATOM   3732  CA  HSD A 886      52.580  41.280  67.930  1.00  0.00           C
ATOM   3733  HA  HSD A 886      53.140  41.010  68.820  1.00  0.00           H
ATOM   3734  CB  HSD A 886      51.510  42.290  68.440  1.00  0.00           C
ATOM   3735  HB1 HSD A 886      51.140  42.780  67.510  1.00  0.00           H
ATOM   3736  HB2 HSD A 886      51.870  43.080  69.130  1.00  0.00           H
ATOM   3737  ND1 HSD A 886      49.160  41.280  68.660  1.00  0.00           N
ATOM   3738  HD1 HSD A 886      48.790  41.510  67.760  1.00  0.00           H
ATOM   3739  CG  HSD A 886      50.400  41.590  69.220  1.00  0.00           C
ATOM   3740  CE1 HSD A 886      48.360  40.890  69.670  1.00  0.00           C
ATOM   3741  HE1 HSD A 886      47.380  40.490  69.410  1.00  0.00           H
ATOM   3742  NE2 HSD A 886      49.000  40.870  70.890  1.00  0.00           N
ATOM   3743  CD2 HSD A 886      50.260  41.300  70.570  1.00  0.00           C
ATOM   3744  HD2 HSD A 886      51.010  41.380  71.360  1.00  0.00           H
ATOM   3745  C   HSD A 886      51.940  40.040  67.240  1.00  0.00           C
ATOM   3746  O   HSD A 886      51.620  40.110  66.050  1.00  0.00           O
ATOM   3747  N   VAL A 887      51.850  38.890  67.960  1.00  0.00           N
ATOM   3748  HN  VAL A 887      52.070  38.880  68.940  1.00  0.00           H
ATOM   3749  CA  VAL A 887      51.380  37.620  67.420  1.00  0.00           C
ATOM   3750  HA  VAL A 887      50.780  37.980  66.600  1.00  0.00           H
ATOM   3751  CB  VAL A 887      52.500  36.740  66.900  1.00  0.00           C
ATOM   3752  HB  VAL A 887      53.200  36.390  67.710  1.00  0.00           H
ATOM   3753  CG1 VAL A 887      51.910  35.420  66.360  1.00  0.00           C
ATOM   3754 HG11 VAL A 887      51.320  35.610  65.430  1.00  0.00           H
ATOM   3755 HG12 VAL A 887      51.150  34.990  67.030  1.00  0.00           H
ATOM   3756 HG13 VAL A 887      52.710  34.690  66.070  1.00  0.00           H
ATOM   3757  CG2 VAL A 887      53.400  37.360  65.880  1.00  0.00           C
ATOM   3758 HG21 VAL A 887      53.900  38.210  66.410  1.00  0.00           H
ATOM   3759 HG22 VAL A 887      52.740  37.820  65.110  1.00  0.00           H
ATOM   3760 HG23 VAL A 887      54.250  36.740  65.500  1.00  0.00           H
ATOM   3761  C   VAL A 887      50.580  37.120  68.570  1.00  0.00           C
ATOM   3762  O   VAL A 887      51.160  36.540  69.510  1.00  0.00           O
ATOM   3763  N   PRO A 888      49.250  37.190  68.630  1.00  0.00           N
ATOM   3764  CD  PRO A 888      48.410  37.770  67.620  1.00  0.00           C
ATOM   3765  HD1 PRO A 888      48.510  37.100  66.740  1.00  0.00           H
ATOM   3766  HD2 PRO A 888      48.830  38.780  67.410  1.00  0.00           H
ATOM   3767  CA  PRO A 888      48.520  36.330  69.520  1.00  0.00           C
ATOM   3768  HA  PRO A 888      48.830  36.440  70.550  1.00  0.00           H
ATOM   3769  CB  PRO A 888      47.070  36.710  69.240  1.00  0.00           C
ATOM   3770  HB1 PRO A 888      46.560  36.940  70.190  1.00  0.00           H
ATOM   3771  HB2 PRO A 888      46.490  35.840  68.870  1.00  0.00           H
ATOM   3772  CG  PRO A 888      47.080  37.860  68.220  1.00  0.00           C
ATOM   3773  HG1 PRO A 888      46.270  37.840  67.470  1.00  0.00           H
ATOM   3774  HG2 PRO A 888      46.960  38.820  68.770  1.00  0.00           H
ATOM   3775  C   PRO A 888      48.680  34.830  69.200  1.00  0.00           C
ATOM   3776  O   PRO A 888      48.930  34.400  68.050  1.00  0.00           O
ATOM   3777  N   GLU A 889      48.630  33.900  70.200  1.00  0.00           N
ATOM   3778  HN  GLU A 889      48.350  34.120  71.130  1.00  0.00           H
ATOM   3779  CA  GLU A 889      48.900  32.470  70.120  1.00  0.00           C
ATOM   3780  HA  GLU A 889      49.010  32.220  69.070  1.00  0.00           H
ATOM   3781  CB  GLU A 889      50.180  32.140  70.840  1.00  0.00           C
ATOM   3782  HB1 GLU A 889      50.380  31.080  71.060  1.00  0.00           H
ATOM   3783  HB2 GLU A 889      50.150  32.700  71.790  1.00  0.00           H
ATOM   3784  CG  GLU A 889      51.520  32.420  69.920  1.00  0.00           C
ATOM   3785  HG1 GLU A 889      51.340  33.440  69.510  1.00  0.00           H
ATOM   3786  HG2 GLU A 889      51.500  31.630  69.130  1.00  0.00           H
ATOM   3787  CD  GLU A 889      52.800  32.460  70.710  1.00  0.00           C
ATOM   3788  OE1 GLU A 889      53.000  33.370  71.580  1.00  0.00           O
ATOM   3789  OE2 GLU A 889      53.680  31.540  70.630  1.00  0.00           O
ATOM   3790  C   GLU A 889      47.770  31.690  70.620  1.00  0.00           C
ATOM   3791  O   GLU A 889      47.010  32.110  71.550  1.00  0.00           O
ATOM   3792  N   LYS A 890      47.570  30.510  70.060  1.00  0.00           N
ATOM   3793  HN  LYS A 890      48.290  30.140  69.480  1.00  0.00           H
ATOM   3794  CA  LYS A 890      46.430  29.640  70.280  1.00  0.00           C
ATOM   3795  HA  LYS A 890      46.640  28.800  69.640  1.00  0.00           H
ATOM   3796  CB  LYS A 890      46.430  29.020  71.730  1.00  0.00           C
ATOM   3797  HB1 LYS A 890      45.350  28.820  71.960  1.00  0.00           H
ATOM   3798  HB2 LYS A 890      46.770  29.730  72.510  1.00  0.00           H
ATOM   3799  CG  LYS A 890      47.280  27.710  71.850  1.00  0.00           C
ATOM   3800  HG1 LYS A 890      47.070  27.110  70.950  1.00  0.00           H
ATOM   3801  HG2 LYS A 890      46.910  27.100  72.700  1.00  0.00           H
ATOM   3802  CD  LYS A 890      48.800  27.860  71.980  1.00  0.00           C
ATOM   3803  HD1 LYS A 890      49.060  28.090  70.930  1.00  0.00           H
ATOM   3804  HD2 LYS A 890      49.240  26.910  72.360  1.00  0.00           H
ATOM   3805  CE  LYS A 890      49.320  29.010  72.830  1.00  0.00           C
ATOM   3806  HE1 LYS A 890      48.820  29.030  73.820  1.00  0.00           H
ATOM   3807  HE2 LYS A 890      49.090  29.990  72.350  1.00  0.00           H
ATOM   3808  NZ  LYS A 890      50.710  28.750  73.040  1.00  0.00           N
ATOM   3809  HZ1 LYS A 890      51.280  28.530  72.200  1.00  0.00           H
ATOM   3810  HZ2 LYS A 890      50.820  27.990  73.730  1.00  0.00           H
ATOM   3811  HZ3 LYS A 890      51.190  29.570  73.450  1.00  0.00           H
ATOM   3812  C   LYS A 890      45.150  30.170  69.730  1.00  0.00           C
ATOM   3813  O   LYS A 890      44.060  29.870  70.230  1.00  0.00           O
ATOM   3814  N   PHE A 891      45.220  30.860  68.600  1.00  0.00           N
ATOM   3815  HN  PHE A 891      46.130  31.140  68.270  1.00  0.00           H
ATOM   3816  CA  PHE A 891      44.090  31.260  67.830  1.00  0.00           C
ATOM   3817  HA  PHE A 891      44.550  31.920  67.110  1.00  0.00           H
ATOM   3818  CB  PHE A 891      43.460  30.050  67.040  1.00  0.00           C
ATOM   3819  HB1 PHE A 891      42.970  29.470  67.850  1.00  0.00           H
ATOM   3820  HB2 PHE A 891      44.320  29.460  66.660  1.00  0.00           H
ATOM   3821  CG  PHE A 891      42.460  30.470  65.940  1.00  0.00           C
ATOM   3822  CD1 PHE A 891      42.990  31.340  65.000  1.00  0.00           C
ATOM   3823  HD1 PHE A 891      44.050  31.540  64.910  1.00  0.00           H
ATOM   3824  CE1 PHE A 891      42.130  31.770  63.980  1.00  0.00           C
ATOM   3825  HE1 PHE A 891      42.440  32.490  63.240  1.00  0.00           H
ATOM   3826  CZ  PHE A 891      40.790  31.370  63.940  1.00  0.00           C
ATOM   3827  HZ  PHE A 891      40.210  31.800  63.130  1.00  0.00           H
ATOM   3828  CD2 PHE A 891      41.110  30.160  65.940  1.00  0.00           C
ATOM   3829  HD2 PHE A 891      40.740  29.410  66.610  1.00  0.00           H
ATOM   3830  CE2 PHE A 891      40.290  30.590  64.920  1.00  0.00           C
ATOM   3831  HE2 PHE A 891      39.220  30.430  64.960  1.00  0.00           H
ATOM   3832  C   PHE A 891      43.100  32.190  68.560  1.00  0.00           C
ATOM   3833  O   PHE A 891      41.870  32.070  68.630  1.00  0.00           O
ATOM   3834  N   GLU A 892      43.570  33.410  68.880  1.00  0.00           N
ATOM   3835  HN  GLU A 892      44.460  33.780  68.670  1.00  0.00           H
ATOM   3836  CA  GLU A 892      42.770  34.480  69.580  1.00  0.00           C
ATOM   3837  HA  GLU A 892      41.740  34.160  69.690  1.00  0.00           H
ATOM   3838  CB  GLU A 892      43.360  34.760  70.910  1.00  0.00           C
ATOM   3839  HB1 GLU A 892      43.030  35.720  71.380  1.00  0.00           H
ATOM   3840  HB2 GLU A 892      44.450  34.830  70.710  1.00  0.00           H
ATOM   3841  CG  GLU A 892      43.090  33.530  71.800  1.00  0.00           C
ATOM   3842  HG1 GLU A 892      43.700  32.660  71.500  1.00  0.00           H
ATOM   3843  HG2 GLU A 892      42.000  33.290  71.740  1.00  0.00           H
ATOM   3844  CD  GLU A 892      43.480  33.880  73.230  1.00  0.00           C
ATOM   3845  OE1 GLU A 892      42.920  33.260  74.190  1.00  0.00           O
ATOM   3846  OE2 GLU A 892      44.420  34.770  73.410  1.00  0.00           O
ATOM   3847  C   GLU A 892      42.890  35.690  68.650  1.00  0.00           C
ATOM   3848  O   GLU A 892      43.840  35.810  67.940  1.00  0.00           O
ATOM   3849  N   PRO A 893      42.060  36.660  68.730  1.00  0.00           N
ATOM   3850  CD  PRO A 893      40.740  36.730  69.390  1.00  0.00           C
ATOM   3851  HD1 PRO A 893      40.740  36.460  70.470  1.00  0.00           H
ATOM   3852  HD2 PRO A 893      40.080  36.040  68.840  1.00  0.00           H
ATOM   3853  CA  PRO A 893      42.240  37.890  67.870  1.00  0.00           C
ATOM   3854  HA  PRO A 893      42.840  37.690  67.000  1.00  0.00           H
ATOM   3855  CB  PRO A 893      40.860  38.390  67.700  1.00  0.00           C
ATOM   3856  HB1 PRO A 893      40.430  37.820  66.840  1.00  0.00           H
ATOM   3857  HB2 PRO A 893      40.700  39.460  67.480  1.00  0.00           H
ATOM   3858  CG  PRO A 893      40.150  38.110  68.980  1.00  0.00           C
ATOM   3859  HG1 PRO A 893      40.440  38.950  69.640  1.00  0.00           H
ATOM   3860  HG2 PRO A 893      39.060  38.090  68.730  1.00  0.00           H
ATOM   3861  C   PRO A 893      43.110  38.900  68.640  1.00  0.00           C
ATOM   3862  O   PRO A 893      43.490  38.660  69.770  1.00  0.00           O
ATOM   3863  N   THR A 894      43.590  39.970  68.010  1.00  0.00           N
ATOM   3864  HN  THR A 894      43.340  40.080  67.050  1.00  0.00           H
ATOM   3865  CA  THR A 894      44.440  40.860  68.740  1.00  0.00           C
ATOM   3866  HA  THR A 894      45.210  40.350  69.310  1.00  0.00           H
ATOM   3867  CB  THR A 894      45.200  41.750  67.890  1.00  0.00           C
ATOM   3868  HB  THR A 894      44.440  41.970  67.110  1.00  0.00           H
ATOM   3869  OG1 THR A 894      46.360  41.040  67.320  1.00  0.00           O
ATOM   3870  HG1 THR A 894      46.060  40.710  66.480  1.00  0.00           H
ATOM   3871  CG2 THR A 894      45.890  42.940  68.590  1.00  0.00           C
ATOM   3872 HG21 THR A 894      46.410  42.630  69.520  1.00  0.00           H
ATOM   3873 HG22 THR A 894      45.280  43.810  68.880  1.00  0.00           H
ATOM   3874 HG23 THR A 894      46.650  43.390  67.900  1.00  0.00           H
ATOM   3875  C   THR A 894      43.760  41.640  69.890  1.00  0.00           C
ATOM   3876  O   THR A 894      44.350  41.870  70.960  1.00  0.00           O
ATOM   3877  N   HSD A 895      42.460  42.080  69.660  1.00  0.00           N
ATOM   3878  HN  HSD A 895      42.080  41.780  68.780  1.00  0.00           H
ATOM   3879  CA  HSD A 895      41.590  42.750  70.660  1.00  0.00           C
ATOM   3880  HA  HSD A 895      42.020  43.710  70.930  1.00  0.00           H
ATOM   3881  CB  HSD A 895      40.320  43.210  69.930  1.00  0.00           C
ATOM   3882  HB1 HSD A 895      39.840  42.270  69.560  1.00  0.00           H
ATOM   3883  HB2 HSD A 895      40.520  43.920  69.100  1.00  0.00           H
ATOM   3884  ND1 HSD A 895      39.730  45.160  71.480  1.00  0.00           N
ATOM   3885  HD1 HSD A 895      40.640  45.570  71.430  1.00  0.00           H
ATOM   3886  CG  HSD A 895      39.420  43.940  70.830  1.00  0.00           C
ATOM   3887  CE1 HSD A 895      38.750  45.390  72.320  1.00  0.00           C
ATOM   3888  HE1 HSD A 895      38.850  46.190  73.070  1.00  0.00           H
ATOM   3889  NE2 HSD A 895      37.960  44.380  72.440  1.00  0.00           N
ATOM   3890  CD2 HSD A 895      38.310  43.510  71.460  1.00  0.00           C
ATOM   3891  HD2 HSD A 895      37.830  42.530  71.390  1.00  0.00           H
ATOM   3892  C   HSD A 895      41.300  41.900  71.880  1.00  0.00           C
ATOM   3893  O   HSD A 895      40.870  40.770  71.780  1.00  0.00           O
ATOM   3894  N   PRO A 896      41.470  42.280  73.130  1.00  0.00           N
ATOM   3895  CD  PRO A 896      42.330  43.430  73.320  1.00  0.00           C
ATOM   3896  HD1 PRO A 896      41.780  44.390  73.230  1.00  0.00           H
ATOM   3897  HD2 PRO A 896      43.060  43.560  72.500  1.00  0.00           H
ATOM   3898  CA  PRO A 896      41.400  41.330  74.220  1.00  0.00           C
ATOM   3899  HA  PRO A 896      41.670  40.340  73.850  1.00  0.00           H
ATOM   3900  CB  PRO A 896      42.610  41.840  75.120  1.00  0.00           C
ATOM   3901  HB1 PRO A 896      43.530  41.270  74.840  1.00  0.00           H
ATOM   3902  HB2 PRO A 896      42.490  41.770  76.230  1.00  0.00           H
ATOM   3903  CG  PRO A 896      42.980  43.290  74.710  1.00  0.00           C
ATOM   3904  HG1 PRO A 896      42.500  43.900  75.510  1.00  0.00           H
ATOM   3905  HG2 PRO A 896      44.080  43.220  74.780  1.00  0.00           H
ATOM   3906  C   PRO A 896      40.140  41.240  74.940  1.00  0.00           C
ATOM   3907  O   PRO A 896      40.010  40.330  75.740  1.00  0.00           O
ATOM   3908  N   GLU A 897      39.250  42.210  74.790  1.00  0.00           N
ATOM   3909  HN  GLU A 897      39.370  42.960  74.140  1.00  0.00           H
ATOM   3910  CA  GLU A 897      38.090  42.410  75.650  1.00  0.00           C
ATOM   3911  HA  GLU A 897      38.330  42.120  76.660  1.00  0.00           H
ATOM   3912  CB  GLU A 897      37.820  43.960  75.790  1.00  0.00           C
ATOM   3913  HB1 GLU A 897      36.900  44.060  76.410  1.00  0.00           H
ATOM   3914  HB2 GLU A 897      37.500  44.350  74.800  1.00  0.00           H
ATOM   3915  CG  GLU A 897      38.980  44.790  76.490  1.00  0.00           C
ATOM   3916  HG1 GLU A 897      39.930  44.710  75.910  1.00  0.00           H
ATOM   3917  HG2 GLU A 897      39.200  44.350  77.500  1.00  0.00           H
ATOM   3918  CD  GLU A 897      38.570  46.220  76.620  1.00  0.00           C
ATOM   3919  OE1 GLU A 897      37.410  46.530  77.030  1.00  0.00           O
ATOM   3920  OE2 GLU A 897      39.340  47.090  76.140  1.00  0.00           O
ATOM   3921  C   GLU A 897      36.910  41.570  75.330  1.00  0.00           C
ATOM   3922  O   GLU A 897      36.050  41.420  76.210  1.00  0.00           O
ATOM   3923  N   ARG A 898      36.870  40.860  74.180  1.00  0.00           N
ATOM   3924  HN  ARG A 898      37.690  40.930  73.600  1.00  0.00           H
ATOM   3925  CA  ARG A 898      35.850  39.960  73.740  1.00  0.00           C
ATOM   3926  HA  ARG A 898      35.590  39.380  74.610  1.00  0.00           H
ATOM   3927  CB  ARG A 898      34.570  40.620  73.290  1.00  0.00           C
ATOM   3928  HB1 ARG A 898      34.130  41.120  74.190  1.00  0.00           H
ATOM   3929  HB2 ARG A 898      33.890  39.830  72.930  1.00  0.00           H
ATOM   3930  CG  ARG A 898      34.710  41.750  72.300  1.00  0.00           C
ATOM   3931  HG1 ARG A 898      35.460  42.430  72.770  1.00  0.00           H
ATOM   3932  HG2 ARG A 898      33.820  42.390  72.140  1.00  0.00           H
ATOM   3933  CD  ARG A 898      35.100  41.390  70.920  1.00  0.00           C
ATOM   3934  HD1 ARG A 898      34.310  40.770  70.440  1.00  0.00           H
ATOM   3935  HD2 ARG A 898      36.020  40.780  71.080  1.00  0.00           H
ATOM   3936  NE  ARG A 898      35.420  42.520  70.030  1.00  0.00           N
ATOM   3937  HE  ARG A 898      35.300  43.450  70.360  1.00  0.00           H
ATOM   3938  CZ  ARG A 898      36.120  42.340  68.910  1.00  0.00           C
ATOM   3939  NH1 ARG A 898      36.280  41.240  68.270  1.00  0.00           N
ATOM   3940 HH11 ARG A 898      36.710  41.240  67.370  1.00  0.00           H
ATOM   3941 HH12 ARG A 898      35.740  40.470  68.610  1.00  0.00           H
ATOM   3942  NH2 ARG A 898      36.710  43.430  68.470  1.00  0.00           N
ATOM   3943 HH21 ARG A 898      37.440  43.220  67.800  1.00  0.00           H
ATOM   3944 HH22 ARG A 898      36.820  44.180  69.120  1.00  0.00           H
ATOM   3945  C   ARG A 898      36.450  38.930  72.830  1.00  0.00           C
ATOM   3946  O   ARG A 898      37.630  38.970  72.480  1.00  0.00           O
ATOM   3947  N   GLY A 899      35.620  37.960  72.400  1.00  0.00           N
ATOM   3948  HN  GLY A 899      34.710  37.810  72.790  1.00  0.00           H
ATOM   3949  CA  GLY A 899      35.950  36.940  71.450  1.00  0.00           C
ATOM   3950  HA1 GLY A 899      35.240  36.130  71.510  1.00  0.00           H
ATOM   3951  HA2 GLY A 899      36.970  36.580  71.570  1.00  0.00           H
ATOM   3952  C   GLY A 899      36.140  37.420  69.990  1.00  0.00           C
ATOM   3953  O   GLY A 899      36.040  38.620  69.750  1.00  0.00           O
ATOM   3954  N   TRP A 900      36.360  36.470  69.010  1.00  0.00           N
ATOM   3955  HN  TRP A 900      36.590  35.520  69.220  1.00  0.00           H
ATOM   3956  CA  TRP A 900      36.580  36.860  67.650  1.00  0.00           C
ATOM   3957  HA  TRP A 900      37.440  37.510  67.580  1.00  0.00           H
ATOM   3958  CB  TRP A 900      36.880  35.570  66.860  1.00  0.00           C
ATOM   3959  HB1 TRP A 900      36.580  35.770  65.820  1.00  0.00           H
ATOM   3960  HB2 TRP A 900      36.190  34.750  67.180  1.00  0.00           H
ATOM   3961  CG  TRP A 900      38.310  35.150  66.810  1.00  0.00           C
ATOM   3962  CD1 TRP A 900      38.760  34.040  67.500  1.00  0.00           C
ATOM   3963  HD1 TRP A 900      38.170  33.630  68.300  1.00  0.00           H
ATOM   3964  NE1 TRP A 900      40.090  33.760  67.260  1.00  0.00           N
ATOM   3965  HE1 TRP A 900      40.670  33.090  67.670  1.00  0.00           H
ATOM   3966  CE2 TRP A 900      40.550  34.610  66.270  1.00  0.00           C
ATOM   3967  CD2 TRP A 900      39.470  35.460  65.920  1.00  0.00           C
ATOM   3968  CE3 TRP A 900      39.590  36.300  64.820  1.00  0.00           C
ATOM   3969  HE3 TRP A 900      38.840  37.030  64.530  1.00  0.00           H
ATOM   3970  CZ3 TRP A 900      40.910  36.290  64.220  1.00  0.00           C
ATOM   3971  HZ3 TRP A 900      41.180  37.030  63.480  1.00  0.00           H
ATOM   3972  CZ2 TRP A 900      41.690  34.580  65.630  1.00  0.00           C
ATOM   3973  HZ2 TRP A 900      42.410  33.890  66.040  1.00  0.00           H
ATOM   3974  CH2 TRP A 900      41.910  35.480  64.630  1.00  0.00           C
ATOM   3975  HH2 TRP A 900      42.960  35.490  64.330  1.00  0.00           H
ATOM   3976  C   TRP A 900      35.440  37.600  66.890  1.00  0.00           C
ATOM   3977  O   TRP A 900      35.710  38.480  66.040  1.00  0.00           O
ATOM   3978  N   ILE A 901      34.120  37.240  67.090  1.00  0.00           N
ATOM   3979  HN  ILE A 901      33.950  36.640  67.880  1.00  0.00           H
ATOM   3980  CA  ILE A 901      33.010  37.990  66.550  1.00  0.00           C
ATOM   3981  HA  ILE A 901      33.180  38.090  65.490  1.00  0.00           H
ATOM   3982  CB  ILE A 901      31.600  37.330  66.730  1.00  0.00           C
ATOM   3983  HB  ILE A 901      31.480  37.240  67.820  1.00  0.00           H
ATOM   3984  CG2 ILE A 901      30.450  38.290  66.300  1.00  0.00           C
ATOM   3985 HG21 ILE A 901      30.450  39.180  66.970  1.00  0.00           H
ATOM   3986 HG22 ILE A 901      29.540  37.680  66.470  1.00  0.00           H
ATOM   3987 HG23 ILE A 901      30.500  38.640  65.240  1.00  0.00           H
ATOM   3988  CG1 ILE A 901      31.640  35.880  66.110  1.00  0.00           C
ATOM   3989 HG11 ILE A 901      30.690  35.370  66.410  1.00  0.00           H
ATOM   3990 HG12 ILE A 901      32.460  35.250  66.530  1.00  0.00           H
ATOM   3991  CD  ILE A 901      31.610  35.670  64.530  1.00  0.00           C
ATOM   3992  HD1 ILE A 901      30.670  36.180  64.250  1.00  0.00           H
ATOM   3993  HD2 ILE A 901      31.490  34.600  64.290  1.00  0.00           H
ATOM   3994  HD3 ILE A 901      32.530  36.050  64.030  1.00  0.00           H
ATOM   3995  C   ILE A 901      33.120  39.470  66.960  1.00  0.00           C
ATOM   3996  O   ILE A 901      33.430  39.730  68.100  1.00  0.00           O
ATOM   3997  N   ILE A 902      32.790  40.460  66.060  1.00  0.00           N
ATOM   3998  HN  ILE A 902      32.560  40.210  65.120  1.00  0.00           H
ATOM   3999  CA  ILE A 902      32.500  41.810  66.510  1.00  0.00           C
ATOM   4000  HA  ILE A 902      32.650  41.830  67.570  1.00  0.00           H
ATOM   4001  CB  ILE A 902      33.500  42.840  65.980  1.00  0.00           C
ATOM   4002  HB  ILE A 902      34.510  42.560  66.390  1.00  0.00           H
ATOM   4003  CG2 ILE A 902      33.660  42.620  64.450  1.00  0.00           C
ATOM   4004 HG21 ILE A 902      32.710  42.540  63.880  1.00  0.00           H
ATOM   4005 HG22 ILE A 902      34.230  41.670  64.360  1.00  0.00           H
ATOM   4006 HG23 ILE A 902      34.220  43.420  63.930  1.00  0.00           H
ATOM   4007  CG1 ILE A 902      33.240  44.410  66.260  1.00  0.00           C
ATOM   4008 HG11 ILE A 902      32.370  44.800  65.690  1.00  0.00           H
ATOM   4009 HG12 ILE A 902      34.090  45.000  65.880  1.00  0.00           H
ATOM   4010  CD  ILE A 902      33.160  44.710  67.840  1.00  0.00           C
ATOM   4011  HD1 ILE A 902      32.770  45.730  68.040  1.00  0.00           H
ATOM   4012  HD2 ILE A 902      34.160  44.690  68.350  1.00  0.00           H
ATOM   4013  HD3 ILE A 902      32.520  43.980  68.390  1.00  0.00           H
ATOM   4014  C   ILE A 902      31.090  42.270  66.370  1.00  0.00           C
ATOM   4015  O   ILE A 902      30.490  42.170  65.310  1.00  0.00           O
ATOM   4016  N   SER A 903      30.420  42.690  67.520  1.00  0.00           N
ATOM   4017  HN  SER A 903      30.940  42.960  68.330  1.00  0.00           H
ATOM   4018  CA  SER A 903      29.070  43.320  67.540  1.00  0.00           C
ATOM   4019  HA  SER A 903      28.470  42.630  66.970  1.00  0.00           H
ATOM   4020  CB  SER A 903      28.410  43.470  68.990  1.00  0.00           C
ATOM   4021  HB1 SER A 903      28.440  42.430  69.390  1.00  0.00           H
ATOM   4022  HB2 SER A 903      27.310  43.640  69.000  1.00  0.00           H
ATOM   4023  OG  SER A 903      29.030  44.360  69.910  1.00  0.00           O
ATOM   4024  HG1 SER A 903      29.930  44.040  70.050  1.00  0.00           H
ATOM   4025  C   SER A 903      29.150  44.710  66.910  1.00  0.00           C
ATOM   4026  O   SER A 903      29.960  45.530  67.290  1.00  0.00           O
ATOM   4027  N   PRO A 904      28.210  45.060  66.100  1.00  0.00           N
ATOM   4028  CD  PRO A 904      27.450  44.030  65.390  1.00  0.00           C
ATOM   4029  HD1 PRO A 904      26.600  43.560  65.940  1.00  0.00           H
ATOM   4030  HD2 PRO A 904      28.180  43.260  65.030  1.00  0.00           H
ATOM   4031  CA  PRO A 904      28.230  46.320  65.400  1.00  0.00           C
ATOM   4032  HA  PRO A 904      29.220  46.540  65.040  1.00  0.00           H
ATOM   4033  CB  PRO A 904      27.110  46.160  64.340  1.00  0.00           C
ATOM   4034  HB1 PRO A 904      27.330  46.850  63.490  1.00  0.00           H
ATOM   4035  HB2 PRO A 904      26.110  46.420  64.760  1.00  0.00           H
ATOM   4036  CG  PRO A 904      27.040  44.720  64.070  1.00  0.00           C
ATOM   4037  HG1 PRO A 904      26.000  44.370  63.890  1.00  0.00           H
ATOM   4038  HG2 PRO A 904      27.650  44.270  63.250  1.00  0.00           H
ATOM   4039  C   PRO A 904      27.900  47.520  66.260  1.00  0.00           C
ATOM   4040  O   PRO A 904      28.400  48.580  65.880  1.00  0.00           O
ATOM   4041  N   LEU A 905      27.050  47.280  67.210  1.00  0.00           N
ATOM   4042  HN  LEU A 905      26.610  46.410  67.380  1.00  0.00           H
ATOM   4043  CA  LEU A 905      26.470  48.440  67.960  1.00  0.00           C
ATOM   4044  HA  LEU A 905      26.490  49.350  67.370  1.00  0.00           H
ATOM   4045  CB  LEU A 905      25.170  48.090  68.560  1.00  0.00           C
ATOM   4046  HB1 LEU A 905      25.250  47.210  69.230  1.00  0.00           H
ATOM   4047  HB2 LEU A 905      24.430  47.720  67.810  1.00  0.00           H
ATOM   4048  CG  LEU A 905      24.370  49.260  69.210  1.00  0.00           C
ATOM   4049  HG  LEU A 905      25.100  49.650  69.950  1.00  0.00           H
ATOM   4050  CD1 LEU A 905      23.970  50.220  68.170  1.00  0.00           C
ATOM   4051 HD11 LEU A 905      23.230  49.730  67.500  1.00  0.00           H
ATOM   4052 HD12 LEU A 905      24.820  50.570  67.550  1.00  0.00           H
ATOM   4053 HD13 LEU A 905      23.420  51.140  68.460  1.00  0.00           H
ATOM   4054  CD2 LEU A 905      23.060  48.900  69.890  1.00  0.00           C
ATOM   4055 HD21 LEU A 905      23.230  48.430  70.870  1.00  0.00           H
ATOM   4056 HD22 LEU A 905      22.420  48.220  69.280  1.00  0.00           H
ATOM   4057 HD23 LEU A 905      22.630  49.890  70.160  1.00  0.00           H
ATOM   4058  C   LEU A 905      27.390  48.680  69.150  1.00  0.00           C
ATOM   4059  O   LEU A 905      27.780  49.860  69.430  1.00  0.00           O
ATOM   4060  N   GLY A 906      27.780  47.610  69.870  1.00  0.00           N
ATOM   4061  HN  GLY A 906      27.320  46.750  69.670  1.00  0.00           H
ATOM   4062  CA  GLY A 906      28.630  47.640  71.010  1.00  0.00           C
ATOM   4063  HA1 GLY A 906      29.680  47.590  70.770  1.00  0.00           H
ATOM   4064  HA2 GLY A 906      28.380  46.680  71.440  1.00  0.00           H
ATOM   4065  C   GLY A 906      28.360  48.680  72.080  1.00  0.00           C
ATOM   4066  O   GLY A 906      27.290  48.740  72.740  1.00  0.00           O
ATOM   4067  N   ASP A 907      29.360  49.500  72.310  1.00  0.00           N
ATOM   4068  HN  ASP A 907      30.160  49.450  71.710  1.00  0.00           H
ATOM   4069  CA  ASP A 907      29.280  50.600  73.270  1.00  0.00           C
ATOM   4070  HA  ASP A 907      28.500  50.440  74.010  1.00  0.00           H
ATOM   4071  CB  ASP A 907      30.730  50.760  73.890  1.00  0.00           C
ATOM   4072  HB1 ASP A 907      30.950  51.680  74.460  1.00  0.00           H
ATOM   4073  HB2 ASP A 907      31.640  50.820  73.240  1.00  0.00           H
ATOM   4074  CG  ASP A 907      31.070  49.550  74.720  1.00  0.00           C
ATOM   4075  OD1 ASP A 907      30.200  48.880  75.310  1.00  0.00           O
ATOM   4076  OD2 ASP A 907      32.300  49.220  74.920  1.00  0.00           O
ATOM   4077  C   ASP A 907      28.810  51.870  72.590  1.00  0.00           C
ATOM   4078  O   ASP A 907      28.510  52.820  73.310  1.00  0.00           O
ATOM   4079  N   ASN A 908      28.780  52.000  71.240  1.00  0.00           N
ATOM   4080  HN  ASN A 908      29.040  51.310  70.570  1.00  0.00           H
ATOM   4081  CA  ASN A 908      28.280  53.200  70.640  1.00  0.00           C
ATOM   4082  HA  ASN A 908      28.700  53.980  71.240  1.00  0.00           H
ATOM   4083  CB  ASN A 908      28.800  53.190  69.180  1.00  0.00           C
ATOM   4084  HB1 ASN A 908      28.320  54.080  68.740  1.00  0.00           H
ATOM   4085  HB2 ASN A 908      28.450  52.310  68.610  1.00  0.00           H
ATOM   4086  CG  ASN A 908      30.290  53.390  69.070  1.00  0.00           C
ATOM   4087  OD1 ASN A 908      30.930  54.060  69.920  1.00  0.00           O
ATOM   4088  ND2 ASN A 908      30.890  53.000  67.940  1.00  0.00           N
ATOM   4089 HD21 ASN A 908      31.780  53.390  67.690  1.00  0.00           H
ATOM   4090 HD22 ASN A 908      30.380  52.540  67.210  1.00  0.00           H
ATOM   4091  C   ASN A 908      26.750  53.240  70.720  1.00  0.00           C
ATOM   4092  O   ASN A 908      26.040  52.190  70.720  1.00  0.00           O
ATOM   4093  N   PRO A 909      26.160  54.450  70.760  1.00  0.00           N
ATOM   4094  CD  PRO A 909      26.860  55.680  70.980  1.00  0.00           C
ATOM   4095  HD1 PRO A 909      27.370  56.010  70.050  1.00  0.00           H
ATOM   4096  HD2 PRO A 909      27.600  55.700  71.820  1.00  0.00           H
ATOM   4097  CA  PRO A 909      24.730  54.770  70.460  1.00  0.00           C
ATOM   4098  HA  PRO A 909      24.210  54.290  71.280  1.00  0.00           H
ATOM   4099  CB  PRO A 909      24.730  56.330  70.440  1.00  0.00           C
ATOM   4100  HB1 PRO A 909      23.730  56.640  70.820  1.00  0.00           H
ATOM   4101  HB2 PRO A 909      24.830  56.680  69.400  1.00  0.00           H
ATOM   4102  CG  PRO A 909      25.870  56.700  71.380  1.00  0.00           C
ATOM   4103  HG1 PRO A 909      26.200  57.750  71.300  1.00  0.00           H
ATOM   4104  HG2 PRO A 909      25.640  56.420  72.440  1.00  0.00           H
ATOM   4105  C   PRO A 909      24.270  54.240  69.130  1.00  0.00           C
ATOM   4106  O   PRO A 909      25.060  54.260  68.200  1.00  0.00           O
ATOM   4107  N   TRP A 910      22.960  53.990  69.040  1.00  0.00           N
ATOM   4108  HN  TRP A 910      22.580  54.120  69.950  1.00  0.00           H
ATOM   4109  CA  TRP A 910      22.210  53.600  67.900  1.00  0.00           C
ATOM   4110  HA  TRP A 910      22.690  52.660  67.660  1.00  0.00           H
ATOM   4111  CB  TRP A 910      20.670  53.440  68.250  1.00  0.00           C
ATOM   4112  HB1 TRP A 910      20.050  53.810  67.400  1.00  0.00           H
ATOM   4113  HB2 TRP A 910      20.400  54.200  69.030  1.00  0.00           H
ATOM   4114  CG  TRP A 910      20.120  52.110  68.570  1.00  0.00           C
ATOM   4115  CD1 TRP A 910      19.910  51.510  69.770  1.00  0.00           C
ATOM   4116  HD1 TRP A 910      20.030  52.000  70.720  1.00  0.00           H
ATOM   4117  NE1 TRP A 910      19.310  50.240  69.670  1.00  0.00           N
ATOM   4118  HE1 TRP A 910      19.260  49.500  70.310  1.00  0.00           H
ATOM   4119  CE2 TRP A 910      19.190  49.980  68.300  1.00  0.00           C
ATOM   4120  CD2 TRP A 910      19.820  51.040  67.590  1.00  0.00           C
ATOM   4121  CE3 TRP A 910      19.970  50.840  66.240  1.00  0.00           C
ATOM   4122  HE3 TRP A 910      20.450  51.600  65.640  1.00  0.00           H
ATOM   4123  CZ3 TRP A 910      19.520  49.670  65.570  1.00  0.00           C
ATOM   4124  HZ3 TRP A 910      19.820  49.540  64.530  1.00  0.00           H
ATOM   4125  CZ2 TRP A 910      18.760  48.800  67.650  1.00  0.00           C
ATOM   4126  HZ2 TRP A 910      18.330  48.060  68.290  1.00  0.00           H
ATOM   4127  CH2 TRP A 910      18.810  48.660  66.250  1.00  0.00           C
ATOM   4128  HH2 TRP A 910      18.510  47.710  65.860  1.00  0.00           H
ATOM   4129  C   TRP A 910      22.460  54.440  66.680  1.00  0.00           C
ATOM   4130  O   TRP A 910      22.580  53.940  65.590  1.00  0.00           O
ATOM   4131  N   TRP A 911      22.500  55.790  66.780  1.00  0.00           N
ATOM   4132  HN  TRP A 911      22.220  56.240  67.620  1.00  0.00           H
ATOM   4133  CA  TRP A 911      22.680  56.740  65.660  1.00  0.00           C
ATOM   4134  HA  TRP A 911      22.040  56.470  64.830  1.00  0.00           H
ATOM   4135  CB  TRP A 911      22.190  58.210  66.190  1.00  0.00           C
ATOM   4136  HB1 TRP A 911      21.130  57.980  66.470  1.00  0.00           H
ATOM   4137  HB2 TRP A 911      22.290  58.940  65.360  1.00  0.00           H
ATOM   4138  CG  TRP A 911      22.800  58.740  67.470  1.00  0.00           C
ATOM   4139  CD1 TRP A 911      22.240  58.630  68.710  1.00  0.00           C
ATOM   4140  HD1 TRP A 911      21.260  58.250  68.930  1.00  0.00           H
ATOM   4141  NE1 TRP A 911      23.170  59.170  69.610  1.00  0.00           N
ATOM   4142  HE1 TRP A 911      23.010  59.320  70.560  1.00  0.00           H
ATOM   4143  CE2 TRP A 911      24.350  59.520  69.020  1.00  0.00           C
ATOM   4144  CD2 TRP A 911      24.160  59.210  67.590  1.00  0.00           C
ATOM   4145  CE3 TRP A 911      25.290  59.440  66.760  1.00  0.00           C
ATOM   4146  HE3 TRP A 911      25.290  59.200  65.710  1.00  0.00           H
ATOM   4147  CZ3 TRP A 911      26.510  59.800  67.330  1.00  0.00           C
ATOM   4148  HZ3 TRP A 911      27.370  59.640  66.700  1.00  0.00           H
ATOM   4149  CZ2 TRP A 911      25.520  59.950  69.580  1.00  0.00           C
ATOM   4150  HZ2 TRP A 911      25.700  60.140  70.630  1.00  0.00           H
ATOM   4151  CH2 TRP A 911      26.640  60.090  68.650  1.00  0.00           C
ATOM   4152  HH2 TRP A 911      27.610  60.470  68.960  1.00  0.00           H
ATOM   4153  C   TRP A 911      24.040  56.750  65.020  1.00  0.00           C
ATOM   4154  O   TRP A 911      24.270  57.360  63.990  1.00  0.00           O
ATOM   4155  N   THR A 912      25.000  56.040  65.600  1.00  0.00           N
ATOM   4156  HN  THR A 912      24.840  55.720  66.530  1.00  0.00           H
ATOM   4157  CA  THR A 912      26.320  55.940  65.010  1.00  0.00           C
ATOM   4158  HA  THR A 912      26.550  56.930  64.670  1.00  0.00           H
ATOM   4159  CB  THR A 912      27.390  55.460  65.890  1.00  0.00           C
ATOM   4160  HB  THR A 912      28.330  55.440  65.290  1.00  0.00           H
ATOM   4161  OG1 THR A 912      27.140  54.200  66.540  1.00  0.00           O
ATOM   4162  HG1 THR A 912      26.410  54.280  67.160  1.00  0.00           H
ATOM   4163  CG2 THR A 912      27.510  56.440  67.120  1.00  0.00           C
ATOM   4164 HG21 THR A 912      28.220  56.030  67.870  1.00  0.00           H
ATOM   4165 HG22 THR A 912      26.530  56.590  67.610  1.00  0.00           H
ATOM   4166 HG23 THR A 912      27.830  57.460  66.820  1.00  0.00           H
ATOM   4167  C   THR A 912      26.330  55.100  63.660  1.00  0.00           C
ATOM   4168  O   THR A 912      27.230  55.250  62.900  1.00  0.00           O
ATOM   4169  N   LEU A 913      25.300  54.240  63.440  1.00  0.00           N
ATOM   4170  HN  LEU A 913      24.740  54.020  64.240  1.00  0.00           H
ATOM   4171  CA  LEU A 913      24.920  53.520  62.200  1.00  0.00           C
ATOM   4172  HA  LEU A 913      25.760  52.880  61.950  1.00  0.00           H
ATOM   4173  CB  LEU A 913      23.650  52.630  62.310  1.00  0.00           C
ATOM   4174  HB1 LEU A 913      23.380  52.210  61.310  1.00  0.00           H
ATOM   4175  HB2 LEU A 913      22.830  53.330  62.500  1.00  0.00           H
ATOM   4176  CG  LEU A 913      23.840  51.450  63.230  1.00  0.00           C
ATOM   4177  HG  LEU A 913      24.200  51.750  64.230  1.00  0.00           H
ATOM   4178  CD1 LEU A 913      22.530  50.610  63.360  1.00  0.00           C
ATOM   4179 HD11 LEU A 913      21.730  51.190  63.860  1.00  0.00           H
ATOM   4180 HD12 LEU A 913      22.710  49.720  64.000  1.00  0.00           H
ATOM   4181 HD13 LEU A 913      22.120  50.360  62.350  1.00  0.00           H
ATOM   4182  CD2 LEU A 913      24.970  50.570  62.810  1.00  0.00           C
ATOM   4183 HD21 LEU A 913      24.820  50.080  61.820  1.00  0.00           H
ATOM   4184 HD22 LEU A 913      25.180  49.770  63.560  1.00  0.00           H
ATOM   4185 HD23 LEU A 913      25.960  51.080  62.810  1.00  0.00           H
ATOM   4186  C   LEU A 913      24.710  54.500  61.070  1.00  0.00           C
ATOM   4187  O   LEU A 913      24.950  54.240  59.860  1.00  0.00           O
ATOM   4188  N   LEU A 914      24.180  55.680  61.420  1.00  0.00           N
ATOM   4189  HN  LEU A 914      24.070  55.870  62.400  1.00  0.00           H
ATOM   4190  CA  LEU A 914      23.930  56.840  60.530  1.00  0.00           C
ATOM   4191  HA  LEU A 914      23.690  56.380  59.590  1.00  0.00           H
ATOM   4192  CB  LEU A 914      22.780  57.780  60.980  1.00  0.00           C
ATOM   4193  HB1 LEU A 914      22.580  58.480  60.150  1.00  0.00           H
ATOM   4194  HB2 LEU A 914      23.050  58.410  61.860  1.00  0.00           H
ATOM   4195  CG  LEU A 914      21.440  57.160  61.250  1.00  0.00           C
ATOM   4196  HG  LEU A 914      21.460  56.570  62.180  1.00  0.00           H
ATOM   4197  CD1 LEU A 914      20.390  58.240  61.430  1.00  0.00           C
ATOM   4198 HD11 LEU A 914      19.380  57.860  61.650  1.00  0.00           H
ATOM   4199 HD12 LEU A 914      20.310  58.640  60.400  1.00  0.00           H
ATOM   4200 HD13 LEU A 914      20.680  59.010  62.170  1.00  0.00           H
ATOM   4201  CD2 LEU A 914      21.070  56.160  60.110  1.00  0.00           C
ATOM   4202 HD21 LEU A 914      20.190  55.610  60.530  1.00  0.00           H
ATOM   4203 HD22 LEU A 914      21.860  55.390  59.970  1.00  0.00           H
ATOM   4204 HD23 LEU A 914      20.930  56.760  59.190  1.00  0.00           H
ATOM   4205  C   LEU A 914      25.270  57.610  60.330  1.00  0.00           C
ATOM   4206  O   LEU A 914      25.640  57.990  59.240  1.00  0.00           O
ATOM   4207  N   ILE A 915      26.050  57.770  61.380  1.00  0.00           N
ATOM   4208  HN  ILE A 915      25.750  57.630  62.320  1.00  0.00           H
ATOM   4209  CA  ILE A 915      27.430  58.320  61.260  1.00  0.00           C
ATOM   4210  HA  ILE A 915      27.340  59.140  60.570  1.00  0.00           H
ATOM   4211  CB  ILE A 915      28.000  58.710  62.650  1.00  0.00           C
ATOM   4212  HB  ILE A 915      27.940  57.780  63.270  1.00  0.00           H
ATOM   4213  CG2 ILE A 915      29.450  59.170  62.640  1.00  0.00           C
ATOM   4214 HG21 ILE A 915      29.580  59.670  63.630  1.00  0.00           H
ATOM   4215 HG22 ILE A 915      29.630  59.940  61.860  1.00  0.00           H
ATOM   4216 HG23 ILE A 915      30.220  58.370  62.570  1.00  0.00           H
ATOM   4217  CG1 ILE A 915      27.040  59.790  63.300  1.00  0.00           C
ATOM   4218 HG11 ILE A 915      27.640  60.030  64.200  1.00  0.00           H
ATOM   4219 HG12 ILE A 915      26.110  59.260  63.640  1.00  0.00           H
ATOM   4220  CD  ILE A 915      26.730  61.130  62.480  1.00  0.00           C
ATOM   4221  HD1 ILE A 915      26.230  61.900  63.090  1.00  0.00           H
ATOM   4222  HD2 ILE A 915      25.950  60.930  61.730  1.00  0.00           H
ATOM   4223  HD3 ILE A 915      27.630  61.550  61.980  1.00  0.00           H
ATOM   4224  C   ILE A 915      28.350  57.510  60.370  1.00  0.00           C
ATOM   4225  O   ILE A 915      29.090  58.030  59.570  1.00  0.00           O
ATOM   4226  N   ALA A 916      28.210  56.180  60.450  1.00  0.00           N
ATOM   4227  HN  ALA A 916      27.780  55.850  61.280  1.00  0.00           H
ATOM   4228  CA  ALA A 916      28.880  55.170  59.700  1.00  0.00           C
ATOM   4229  HA  ALA A 916      29.880  55.570  59.650  1.00  0.00           H
ATOM   4230  CB  ALA A 916      28.660  53.740  60.240  1.00  0.00           C
ATOM   4231  HB1 ALA A 916      27.580  53.510  60.160  1.00  0.00           H
ATOM   4232  HB2 ALA A 916      29.010  53.660  61.300  1.00  0.00           H
ATOM   4233  HB3 ALA A 916      29.170  52.890  59.730  1.00  0.00           H
ATOM   4234  C   ALA A 916      28.460  55.040  58.210  1.00  0.00           C
ATOM   4235  O   ALA A 916      29.140  54.500  57.340  1.00  0.00           O
ATOM   4236  N   ALA A 917      27.240  55.630  57.950  1.00  0.00           N
ATOM   4237  HN  ALA A 917      26.730  56.060  58.690  1.00  0.00           H
ATOM   4238  CA  ALA A 917      26.670  55.600  56.610  1.00  0.00           C
ATOM   4239  HA  ALA A 917      26.640  54.580  56.280  1.00  0.00           H
ATOM   4240  CB  ALA A 917      25.200  56.100  56.620  1.00  0.00           C
ATOM   4241  HB1 ALA A 917      25.090  57.050  57.170  1.00  0.00           H
ATOM   4242  HB2 ALA A 917      24.510  55.400  57.130  1.00  0.00           H
ATOM   4243  HB3 ALA A 917      24.970  56.280  55.540  1.00  0.00           H
ATOM   4244  C   ALA A 917      27.420  56.550  55.670  1.00  0.00           C
ATOM   4245  O   ALA A 917      27.690  56.230  54.480  1.00  0.00           O
ATOM   4246  N   ILE A 918      27.780  57.750  56.260  1.00  0.00           N
ATOM   4247  HN  ILE A 918      27.560  57.960  57.220  1.00  0.00           H
ATOM   4248  CA  ILE A 918      28.400  58.870  55.500  1.00  0.00           C
ATOM   4249  HA  ILE A 918      27.700  58.980  54.680  1.00  0.00           H
ATOM   4250  CB  ILE A 918      28.410  60.180  56.360  1.00  0.00           C
ATOM   4251  HB  ILE A 918      28.980  60.070  57.310  1.00  0.00           H
ATOM   4252  CG2 ILE A 918      29.000  61.330  55.510  1.00  0.00           C
ATOM   4253 HG21 ILE A 918      28.530  62.320  55.690  1.00  0.00           H
ATOM   4254 HG22 ILE A 918      28.800  61.020  54.470  1.00  0.00           H
ATOM   4255 HG23 ILE A 918      30.090  61.460  55.530  1.00  0.00           H
ATOM   4256  CG1 ILE A 918      26.960  60.500  56.910  1.00  0.00           C
ATOM   4257 HG11 ILE A 918      26.420  59.550  57.100  1.00  0.00           H
ATOM   4258 HG12 ILE A 918      26.300  60.960  56.150  1.00  0.00           H
ATOM   4259  CD  ILE A 918      27.040  61.260  58.280  1.00  0.00           C
ATOM   4260  HD1 ILE A 918      27.330  62.310  58.070  1.00  0.00           H
ATOM   4261  HD2 ILE A 918      27.760  60.740  58.940  1.00  0.00           H
ATOM   4262  HD3 ILE A 918      26.060  61.160  58.780  1.00  0.00           H
ATOM   4263  C   ILE A 918      29.800  58.600  54.780  1.00  0.00           C
ATOM   4264  O   ILE A 918      30.020  58.810  53.600  1.00  0.00           O
ATOM   4265  N   PRO A 919      30.770  57.950  55.450  1.00  0.00           N
ATOM   4266  CD  PRO A 919      30.850  57.860  56.910  1.00  0.00           C
ATOM   4267  HD1 PRO A 919      29.900  57.400  57.270  1.00  0.00           H
ATOM   4268  HD2 PRO A 919      31.040  58.900  57.250  1.00  0.00           H
ATOM   4269  CA  PRO A 919      32.050  57.510  54.820  1.00  0.00           C
ATOM   4270  HA  PRO A 919      32.440  58.330  54.220  1.00  0.00           H
ATOM   4271  CB  PRO A 919      32.970  57.420  56.040  1.00  0.00           C
ATOM   4272  HB1 PRO A 919      33.280  58.440  56.350  1.00  0.00           H
ATOM   4273  HB2 PRO A 919      33.870  56.810  55.860  1.00  0.00           H
ATOM   4274  CG  PRO A 919      32.070  56.980  57.190  1.00  0.00           C
ATOM   4275  HG1 PRO A 919      31.870  55.890  57.020  1.00  0.00           H
ATOM   4276  HG2 PRO A 919      32.500  57.240  58.180  1.00  0.00           H
ATOM   4277  C   PRO A 919      31.970  56.200  54.250  1.00  0.00           C
ATOM   4278  O   PRO A 919      32.870  55.770  53.540  1.00  0.00           O
ATOM   4279  N   ALA A 920      30.960  55.340  54.470  1.00  0.00           N
ATOM   4280  HN  ALA A 920      30.140  55.530  55.010  1.00  0.00           H
ATOM   4281  CA  ALA A 920      30.770  54.070  53.870  1.00  0.00           C
ATOM   4282  HA  ALA A 920      31.690  53.540  54.070  1.00  0.00           H
ATOM   4283  CB  ALA A 920      29.620  53.380  54.530  1.00  0.00           C
ATOM   4284  HB1 ALA A 920      29.400  52.440  53.990  1.00  0.00           H
ATOM   4285  HB2 ALA A 920      28.670  53.950  54.650  1.00  0.00           H
ATOM   4286  HB3 ALA A 920      29.980  53.140  55.550  1.00  0.00           H
ATOM   4287  C   ALA A 920      30.590  54.160  52.420  1.00  0.00           C
ATOM   4288  O   ALA A 920      31.270  53.470  51.670  1.00  0.00           O
ATOM   4289  N   LEU A 921      29.820  55.120  51.870  1.00  0.00           N
ATOM   4290  HN  LEU A 921      29.150  55.570  52.470  1.00  0.00           H
ATOM   4291  CA  LEU A 921      29.820  55.410  50.500  1.00  0.00           C
ATOM   4292  HA  LEU A 921      29.450  54.470  50.120  1.00  0.00           H
ATOM   4293  CB  LEU A 921      28.860  56.570  50.090  1.00  0.00           C
ATOM   4294  HB1 LEU A 921      28.940  56.820  49.010  1.00  0.00           H
ATOM   4295  HB2 LEU A 921      28.960  57.510  50.660  1.00  0.00           H
ATOM   4296  CG  LEU A 921      27.350  56.130  50.290  1.00  0.00           C
ATOM   4297  HG  LEU A 921      27.310  55.340  51.080  1.00  0.00           H
ATOM   4298  CD1 LEU A 921      26.390  57.220  50.790  1.00  0.00           C
ATOM   4299 HD11 LEU A 921      26.890  57.590  51.700  1.00  0.00           H
ATOM   4300 HD12 LEU A 921      25.410  56.750  51.050  1.00  0.00           H
ATOM   4301 HD13 LEU A 921      26.330  58.060  50.040  1.00  0.00           H
ATOM   4302  CD2 LEU A 921      26.800  55.440  48.980  1.00  0.00           C
ATOM   4303 HD21 LEU A 921      26.770  56.150  48.120  1.00  0.00           H
ATOM   4304 HD22 LEU A 921      25.810  54.970  49.140  1.00  0.00           H
ATOM   4305 HD23 LEU A 921      27.500  54.620  48.760  1.00  0.00           H
ATOM   4306  C   LEU A 921      31.170  55.720  49.860  1.00  0.00           C
ATOM   4307  O   LEU A 921      31.430  55.300  48.750  1.00  0.00           O
ATOM   4308  N   LEU A 922      32.020  56.470  50.590  1.00  0.00           N
ATOM   4309  HN  LEU A 922      31.670  56.870  51.430  1.00  0.00           H
ATOM   4310  CA  LEU A 922      33.420  56.790  50.210  1.00  0.00           C
ATOM   4311  HA  LEU A 922      33.400  57.090  49.170  1.00  0.00           H
ATOM   4312  CB  LEU A 922      33.960  57.920  51.170  1.00  0.00           C
ATOM   4313  HB1 LEU A 922      34.850  58.420  50.740  1.00  0.00           H
ATOM   4314  HB2 LEU A 922      34.200  57.550  52.190  1.00  0.00           H
ATOM   4315  CG  LEU A 922      32.870  59.020  51.400  1.00  0.00           C
ATOM   4316  HG  LEU A 922      32.000  58.710  52.010  1.00  0.00           H
ATOM   4317  CD1 LEU A 922      33.580  60.040  52.250  1.00  0.00           C
ATOM   4318 HD11 LEU A 922      34.430  60.470  51.660  1.00  0.00           H
ATOM   4319 HD12 LEU A 922      33.950  59.600  53.200  1.00  0.00           H
ATOM   4320 HD13 LEU A 922      32.930  60.930  52.400  1.00  0.00           H
ATOM   4321  CD2 LEU A 922      32.440  59.670  50.090  1.00  0.00           C
ATOM   4322 HD21 LEU A 922      33.260  59.690  49.340  1.00  0.00           H
ATOM   4323 HD22 LEU A 922      32.040  60.690  50.300  1.00  0.00           H
ATOM   4324 HD23 LEU A 922      31.590  59.110  49.640  1.00  0.00           H
ATOM   4325  C   LEU A 922      34.310  55.640  50.220  1.00  0.00           C
ATOM   4326  O   LEU A 922      34.960  55.380  49.210  1.00  0.00           O
ATOM   4327  N   CYS A 923      34.250  54.780  51.290  1.00  0.00           N
ATOM   4328  HN  CYS A 923      33.820  55.070  52.140  1.00  0.00           H
ATOM   4329  CA  CYS A 923      34.920  53.460  51.320  1.00  0.00           C
ATOM   4330  HA  CYS A 923      36.000  53.490  51.250  1.00  0.00           H
ATOM   4331  CB  CYS A 923      34.510  52.770  52.600  1.00  0.00           C
ATOM   4332  HB1 CYS A 923      33.430  52.540  52.690  1.00  0.00           H
ATOM   4333  HB2 CYS A 923      34.900  53.510  53.330  1.00  0.00           H
ATOM   4334  SG  CYS A 923      35.520  51.230  52.840  1.00  0.00           S
ATOM   4335  HG1 CYS A 923      34.450  50.500  52.550  1.00  0.00           H
ATOM   4336  C   CYS A 923      34.520  52.610  50.190  1.00  0.00           C
ATOM   4337  O   CYS A 923      35.310  51.870  49.640  1.00  0.00           O
ATOM   4338  N   THR A 924      33.240  52.590  49.810  1.00  0.00           N
ATOM   4339  HN  THR A 924      32.580  52.950  50.470  1.00  0.00           H
ATOM   4340  CA  THR A 924      32.740  51.800  48.600  1.00  0.00           C
ATOM   4341  HA  THR A 924      32.920  50.750  48.790  1.00  0.00           H
ATOM   4342  CB  THR A 924      31.210  51.890  48.440  1.00  0.00           C
ATOM   4343  HB  THR A 924      31.030  52.930  48.080  1.00  0.00           H
ATOM   4344  OG1 THR A 924      30.530  51.650  49.640  1.00  0.00           O
ATOM   4345  HG1 THR A 924      30.710  52.400  50.230  1.00  0.00           H
ATOM   4346  CG2 THR A 924      30.660  50.950  47.360  1.00  0.00           C
ATOM   4347 HG21 THR A 924      31.060  51.340  46.400  1.00  0.00           H
ATOM   4348 HG22 THR A 924      29.570  51.060  47.450  1.00  0.00           H
ATOM   4349 HG23 THR A 924      30.990  49.880  47.440  1.00  0.00           H
ATOM   4350  C   THR A 924      33.520  52.140  47.260  1.00  0.00           C
ATOM   4351  O   THR A 924      33.880  51.280  46.450  1.00  0.00           O
ATOM   4352  N   ILE A 925      33.810  53.410  47.090  1.00  0.00           N
ATOM   4353  HN  ILE A 925      33.870  54.130  47.780  1.00  0.00           H
ATOM   4354  CA  ILE A 925      34.530  53.940  45.940  1.00  0.00           C
ATOM   4355  HA  ILE A 925      34.010  53.560  45.070  1.00  0.00           H
ATOM   4356  CB  ILE A 925      34.440  55.420  45.770  1.00  0.00           C
ATOM   4357  HB  ILE A 925      35.010  56.010  46.510  1.00  0.00           H
ATOM   4358  CG2 ILE A 925      35.050  55.830  44.360  1.00  0.00           C
ATOM   4359 HG21 ILE A 925      35.000  56.930  44.260  1.00  0.00           H
ATOM   4360 HG22 ILE A 925      34.460  55.330  43.540  1.00  0.00           H
ATOM   4361 HG23 ILE A 925      36.130  55.590  44.370  1.00  0.00           H
ATOM   4362  CG1 ILE A 925      32.970  55.940  45.830  1.00  0.00           C
ATOM   4363 HG11 ILE A 925      32.290  55.450  46.550  1.00  0.00           H
ATOM   4364 HG12 ILE A 925      32.420  55.630  44.910  1.00  0.00           H
ATOM   4365  CD  ILE A 925      32.900  57.500  46.140  1.00  0.00           C
ATOM   4366  HD1 ILE A 925      33.840  58.070  45.960  1.00  0.00           H
ATOM   4367  HD2 ILE A 925      32.740  57.560  47.240  1.00  0.00           H
ATOM   4368  HD3 ILE A 925      31.990  57.920  45.650  1.00  0.00           H
ATOM   4369  C   ILE A 925      36.000  53.400  45.980  1.00  0.00           C
ATOM   4370  O   ILE A 925      36.620  53.110  44.900  1.00  0.00           O
ATOM   4371  N   LEU A 926      36.560  53.250  47.240  1.00  0.00           N
ATOM   4372  HN  LEU A 926      36.100  53.480  48.090  1.00  0.00           H
ATOM   4373  CA  LEU A 926      37.870  52.700  47.370  1.00  0.00           C
ATOM   4374  HA  LEU A 926      38.540  53.240  46.730  1.00  0.00           H
ATOM   4375  CB  LEU A 926      38.520  52.900  48.810  1.00  0.00           C
ATOM   4376  HB1 LEU A 926      39.610  52.720  48.700  1.00  0.00           H
ATOM   4377  HB2 LEU A 926      38.120  52.180  49.560  1.00  0.00           H
ATOM   4378  CG  LEU A 926      38.260  54.320  49.390  1.00  0.00           C
ATOM   4379  HG  LEU A 926      37.160  54.410  49.460  1.00  0.00           H
ATOM   4380  CD1 LEU A 926      38.860  54.440  50.810  1.00  0.00           C
ATOM   4381 HD11 LEU A 926      38.330  53.750  51.490  1.00  0.00           H
ATOM   4382 HD12 LEU A 926      38.810  55.470  51.230  1.00  0.00           H
ATOM   4383 HD13 LEU A 926      39.940  54.170  50.740  1.00  0.00           H
ATOM   4384  CD2 LEU A 926      38.900  55.390  48.440  1.00  0.00           C
ATOM   4385 HD21 LEU A 926      38.440  56.380  48.690  1.00  0.00           H
ATOM   4386 HD22 LEU A 926      38.650  55.250  47.380  1.00  0.00           H
ATOM   4387 HD23 LEU A 926      40.010  55.460  48.520  1.00  0.00           H
ATOM   4388  C   LEU A 926      38.020  51.230  47.030  1.00  0.00           C
ATOM   4389  O   LEU A 926      39.040  50.750  46.480  1.00  0.00           O
ATOM   4390  N   ILE A 927      36.980  50.460  47.300  1.00  0.00           N
ATOM   4391  HN  ILE A 927      36.260  50.760  47.930  1.00  0.00           H
ATOM   4392  CA  ILE A 927      36.720  49.130  46.780  1.00  0.00           C
ATOM   4393  HA  ILE A 927      37.540  48.490  47.080  1.00  0.00           H
ATOM   4394  CB  ILE A 927      35.420  48.390  47.210  1.00  0.00           C
ATOM   4395  HB  ILE A 927      34.570  49.020  46.850  1.00  0.00           H
ATOM   4396  CG2 ILE A 927      35.390  47.040  46.540  1.00  0.00           C
ATOM   4397 HG21 ILE A 927      34.740  46.280  47.030  1.00  0.00           H
ATOM   4398 HG22 ILE A 927      36.290  46.480  46.880  1.00  0.00           H
ATOM   4399 HG23 ILE A 927      35.120  46.970  45.470  1.00  0.00           H
ATOM   4400  CG1 ILE A 927      35.330  48.400  48.740  1.00  0.00           C
ATOM   4401 HG11 ILE A 927      34.450  47.780  49.020  1.00  0.00           H
ATOM   4402 HG12 ILE A 927      35.070  49.450  48.980  1.00  0.00           H
ATOM   4403  CD  ILE A 927      36.600  47.920  49.470  1.00  0.00           C
ATOM   4404  HD1 ILE A 927      36.410  48.000  50.550  1.00  0.00           H
ATOM   4405  HD2 ILE A 927      37.490  48.560  49.300  1.00  0.00           H
ATOM   4406  HD3 ILE A 927      36.870  46.830  49.410  1.00  0.00           H
ATOM   4407  C   ILE A 927      36.700  49.120  45.170  1.00  0.00           C
ATOM   4408  O   ILE A 927      37.590  48.600  44.440  1.00  0.00           O
ATOM   4409  N   PHE A 928      35.750  49.820  44.570  1.00  0.00           N
ATOM   4410  HN  PHE A 928      35.130  50.340  45.160  1.00  0.00           H
ATOM   4411  CA  PHE A 928      35.420  49.870  43.140  1.00  0.00           C
ATOM   4412  HA  PHE A 928      35.150  48.850  42.900  1.00  0.00           H
ATOM   4413  CB  PHE A 928      34.210  50.820  43.170  1.00  0.00           C
ATOM   4414  HB1 PHE A 928      34.570  51.820  43.500  1.00  0.00           H
ATOM   4415  HB2 PHE A 928      33.540  50.410  43.950  1.00  0.00           H
ATOM   4416  CG  PHE A 928      33.460  50.980  41.850  1.00  0.00           C
ATOM   4417  CD1 PHE A 928      33.610  52.110  40.970  1.00  0.00           C
ATOM   4418  HD1 PHE A 928      34.310  52.900  41.250  1.00  0.00           H
ATOM   4419  CE1 PHE A 928      32.810  52.410  39.870  1.00  0.00           C
ATOM   4420  HE1 PHE A 928      32.890  53.270  39.220  1.00  0.00           H
ATOM   4421  CZ  PHE A 928      31.910  51.370  39.510  1.00  0.00           C
ATOM   4422  HZ  PHE A 928      31.370  51.550  38.600  1.00  0.00           H
ATOM   4423  CD2 PHE A 928      32.630  50.010  41.340  1.00  0.00           C
ATOM   4424  HD2 PHE A 928      32.370  49.180  41.980  1.00  0.00           H
ATOM   4425  CE2 PHE A 928      31.820  50.210  40.200  1.00  0.00           C
ATOM   4426  HE2 PHE A 928      31.060  49.470  40.040  1.00  0.00           H
ATOM   4427  C   PHE A 928      36.540  50.290  42.250  1.00  0.00           C
ATOM   4428  O   PHE A 928      36.750  49.740  41.190  1.00  0.00           O
ATOM   4429  N   MET A 929      37.290  51.330  42.680  1.00  0.00           N
ATOM   4430  HN  MET A 929      37.030  51.940  43.410  1.00  0.00           H
ATOM   4431  CA  MET A 929      38.370  51.850  41.860  1.00  0.00           C
ATOM   4432  HA  MET A 929      38.020  51.970  40.850  1.00  0.00           H
ATOM   4433  CB  MET A 929      38.870  53.310  42.360  1.00  0.00           C
ATOM   4434  HB1 MET A 929      39.740  53.590  41.720  1.00  0.00           H
ATOM   4435  HB2 MET A 929      39.280  53.290  43.380  1.00  0.00           H
ATOM   4436  CG  MET A 929      37.770  54.360  42.230  1.00  0.00           C
ATOM   4437  HG1 MET A 929      38.030  55.280  42.810  1.00  0.00           H
ATOM   4438  HG2 MET A 929      36.830  54.200  42.810  1.00  0.00           H
ATOM   4439  SD  MET A 929      37.540  54.950  40.530  1.00  0.00           S
ATOM   4440  CE  MET A 929      36.090  56.000  40.530  1.00  0.00           C
ATOM   4441  HE1 MET A 929      35.280  55.470  41.060  1.00  0.00           H
ATOM   4442  HE2 MET A 929      35.730  56.180  39.500  1.00  0.00           H
ATOM   4443  HE3 MET A 929      36.300  56.940  41.090  1.00  0.00           H
ATOM   4444  C   MET A 929      39.550  50.930  41.670  1.00  0.00           C
ATOM   4445  O   MET A 929      40.090  50.890  40.600  1.00  0.00           O
ATOM   4446  N   ASP A 930      39.890  50.120  42.710  1.00  0.00           N
ATOM   4447  HN  ASP A 930      39.510  50.150  43.630  1.00  0.00           H
ATOM   4448  CA  ASP A 930      40.910  49.020  42.520  1.00  0.00           C
ATOM   4449  HA  ASP A 930      41.650  49.490  41.890  1.00  0.00           H
ATOM   4450  CB  ASP A 930      41.540  48.500  43.900  1.00  0.00           C
ATOM   4451  HB1 ASP A 930      41.890  47.450  43.770  1.00  0.00           H
ATOM   4452  HB2 ASP A 930      40.610  48.510  44.520  1.00  0.00           H
ATOM   4453  CG  ASP A 930      42.710  49.330  44.490  1.00  0.00           C
ATOM   4454  OD1 ASP A 930      43.130  50.400  43.900  1.00  0.00           O
ATOM   4455  OD2 ASP A 930      43.100  48.940  45.600  1.00  0.00           O
ATOM   4456  C   ASP A 930      40.270  47.860  41.780  1.00  0.00           C
ATOM   4457  O   ASP A 930      40.970  47.310  40.900  1.00  0.00           O
ATOM   4458  N   GLN A 931      38.980  47.480  41.960  1.00  0.00           N
ATOM   4459  HN  GLN A 931      38.520  47.920  42.730  1.00  0.00           H
ATOM   4460  CA  GLN A 931      38.340  46.430  41.050  1.00  0.00           C
ATOM   4461  HA  GLN A 931      38.950  45.550  41.070  1.00  0.00           H
ATOM   4462  CB  GLN A 931      36.880  46.120  41.540  1.00  0.00           C
ATOM   4463  HB1 GLN A 931      36.210  45.700  40.760  1.00  0.00           H
ATOM   4464  HB2 GLN A 931      36.490  47.130  41.770  1.00  0.00           H
ATOM   4465  CG  GLN A 931      36.900  45.420  42.880  1.00  0.00           C
ATOM   4466  HG1 GLN A 931      35.840  45.200  43.130  1.00  0.00           H
ATOM   4467  HG2 GLN A 931      37.250  46.190  43.590  1.00  0.00           H
ATOM   4468  CD  GLN A 931      37.850  44.150  42.890  1.00  0.00           C
ATOM   4469  OE1 GLN A 931      38.750  44.020  43.760  1.00  0.00           O
ATOM   4470  NE2 GLN A 931      37.750  43.170  41.960  1.00  0.00           N
ATOM   4471 HE21 GLN A 931      38.320  42.360  42.040  1.00  0.00           H
ATOM   4472 HE22 GLN A 931      37.000  43.140  41.290  1.00  0.00           H
ATOM   4473  C   GLN A 931      38.410  46.820  39.550  1.00  0.00           C
ATOM   4474  O   GLN A 931      38.940  46.050  38.770  1.00  0.00           O
ATOM   4475  N   GLN A 932      38.070  48.090  39.170  1.00  0.00           N
ATOM   4476  HN  GLN A 932      37.760  48.650  39.930  1.00  0.00           H
ATOM   4477  CA  GLN A 932      38.020  48.530  37.810  1.00  0.00           C
ATOM   4478  HA  GLN A 932      37.390  47.870  37.240  1.00  0.00           H
ATOM   4479  CB  GLN A 932      37.170  49.790  37.740  1.00  0.00           C
ATOM   4480  HB1 GLN A 932      37.330  50.270  36.760  1.00  0.00           H
ATOM   4481  HB2 GLN A 932      37.490  50.590  38.450  1.00  0.00           H
ATOM   4482  CG  GLN A 932      35.700  49.550  38.090  1.00  0.00           C
ATOM   4483  HG1 GLN A 932      35.210  50.470  37.700  1.00  0.00           H
ATOM   4484  HG2 GLN A 932      35.530  49.270  39.150  1.00  0.00           H
ATOM   4485  CD  GLN A 932      35.210  48.380  37.270  1.00  0.00           C
ATOM   4486  OE1 GLN A 932      34.670  47.470  37.860  1.00  0.00           O
ATOM   4487  NE2 GLN A 932      35.300  48.430  35.970  1.00  0.00           N
ATOM   4488 HE21 GLN A 932      35.000  47.660  35.400  1.00  0.00           H
ATOM   4489 HE22 GLN A 932      35.940  49.120  35.630  1.00  0.00           H
ATOM   4490  C   GLN A 932      39.310  48.590  37.070  1.00  0.00           C
ATOM   4491  O   GLN A 932      39.340  48.150  35.940  1.00  0.00           O
ATOM   4492  N   ILE A 933      40.380  49.000  37.780  1.00  0.00           N
ATOM   4493  HN  ILE A 933      40.210  49.320  38.710  1.00  0.00           H
ATOM   4494  CA  ILE A 933      41.760  49.090  37.250  1.00  0.00           C
ATOM   4495  HA  ILE A 933      41.590  49.450  36.250  1.00  0.00           H
ATOM   4496  CB  ILE A 933      42.720  49.950  37.990  1.00  0.00           C
ATOM   4497  HB  ILE A 933      42.400  51.020  38.040  1.00  0.00           H
ATOM   4498  CG2 ILE A 933      42.880  49.390  39.440  1.00  0.00           C
ATOM   4499 HG21 ILE A 933      41.900  49.320  39.940  1.00  0.00           H
ATOM   4500 HG22 ILE A 933      43.570  49.990  40.060  1.00  0.00           H
ATOM   4501 HG23 ILE A 933      43.370  48.390  39.430  1.00  0.00           H
ATOM   4502  CG1 ILE A 933      44.130  49.980  37.350  1.00  0.00           C
ATOM   4503 HG11 ILE A 933      44.540  48.950  37.260  1.00  0.00           H
ATOM   4504 HG12 ILE A 933      44.850  50.580  37.950  1.00  0.00           H
ATOM   4505  CD  ILE A 933      44.080  50.590  35.940  1.00  0.00           C
ATOM   4506  HD1 ILE A 933      43.550  51.560  36.020  1.00  0.00           H
ATOM   4507  HD2 ILE A 933      43.450  50.050  35.190  1.00  0.00           H
ATOM   4508  HD3 ILE A 933      45.140  50.710  35.610  1.00  0.00           H
ATOM   4509  C   ILE A 933      42.270  47.640  37.030  1.00  0.00           C
ATOM   4510  O   ILE A 933      42.860  47.420  35.950  1.00  0.00           O
ATOM   4511  N   THR A 934      42.020  46.700  37.990  1.00  0.00           N
ATOM   4512  HN  THR A 934      41.550  47.000  38.820  1.00  0.00           H
ATOM   4513  CA  THR A 934      42.500  45.340  37.840  1.00  0.00           C
ATOM   4514  HA  THR A 934      43.570  45.370  37.700  1.00  0.00           H
ATOM   4515  CB  THR A 934      42.220  44.480  39.090  1.00  0.00           C
ATOM   4516  HB  THR A 934      41.140  44.220  39.110  1.00  0.00           H
ATOM   4517  OG1 THR A 934      42.420  45.260  40.330  1.00  0.00           O
ATOM   4518  HG1 THR A 934      41.860  46.050  40.310  1.00  0.00           H
ATOM   4519  CG2 THR A 934      43.140  43.300  39.080  1.00  0.00           C
ATOM   4520 HG21 THR A 934      42.750  42.500  39.750  1.00  0.00           H
ATOM   4521 HG22 THR A 934      44.160  43.430  39.480  1.00  0.00           H
ATOM   4522 HG23 THR A 934      43.260  42.870  38.060  1.00  0.00           H
ATOM   4523  C   THR A 934      41.790  44.710  36.700  1.00  0.00           C
ATOM   4524  O   THR A 934      42.420  44.090  35.890  1.00  0.00           O
ATOM   4525  N   ALA A 935      40.460  44.780  36.570  1.00  0.00           N
ATOM   4526  HN  ALA A 935      40.000  45.120  37.390  1.00  0.00           H
ATOM   4527  CA  ALA A 935      39.800  44.100  35.530  1.00  0.00           C
ATOM   4528  HA  ALA A 935      40.100  43.070  35.520  1.00  0.00           H
ATOM   4529  CB  ALA A 935      38.300  44.130  35.880  1.00  0.00           C
ATOM   4530  HB1 ALA A 935      38.260  43.470  36.780  1.00  0.00           H
ATOM   4531  HB2 ALA A 935      37.640  43.700  35.090  1.00  0.00           H
ATOM   4532  HB3 ALA A 935      38.090  45.210  36.040  1.00  0.00           H
ATOM   4533  C   ALA A 935      40.020  44.780  34.160  1.00  0.00           C
ATOM   4534  O   ALA A 935      39.890  44.120  33.110  1.00  0.00           O
ATOM   4535  N   VAL A 936      40.240  46.090  34.070  1.00  0.00           N
ATOM   4536  HN  VAL A 936      40.190  46.570  34.950  1.00  0.00           H
ATOM   4537  CA  VAL A 936      40.550  46.800  32.750  1.00  0.00           C
ATOM   4538  HA  VAL A 936      39.790  46.530  32.030  1.00  0.00           H
ATOM   4539  CB  VAL A 936      40.490  48.300  32.950  1.00  0.00           C
ATOM   4540  HB  VAL A 936      40.990  48.460  33.930  1.00  0.00           H
ATOM   4541  CG1 VAL A 936      41.360  48.980  31.830  1.00  0.00           C
ATOM   4542 HG11 VAL A 936      41.110  48.630  30.810  1.00  0.00           H
ATOM   4543 HG12 VAL A 936      42.430  48.710  31.990  1.00  0.00           H
ATOM   4544 HG13 VAL A 936      41.370  50.090  31.930  1.00  0.00           H
ATOM   4545  CG2 VAL A 936      39.060  48.830  32.980  1.00  0.00           C
ATOM   4546 HG21 VAL A 936      39.060  49.790  33.520  1.00  0.00           H
ATOM   4547 HG22 VAL A 936      38.390  48.110  33.510  1.00  0.00           H
ATOM   4548 HG23 VAL A 936      38.610  48.790  31.970  1.00  0.00           H
ATOM   4549  C   VAL A 936      41.810  46.230  32.180  1.00  0.00           C
ATOM   4550  O   VAL A 936      41.780  46.020  30.930  1.00  0.00           O
ATOM   4551  N   ILE A 937      42.930  46.060  32.930  1.00  0.00           N
ATOM   4552  HN  ILE A 937      42.960  46.260  33.900  1.00  0.00           H
ATOM   4553  CA  ILE A 937      44.150  45.410  32.370  1.00  0.00           C
ATOM   4554  HA  ILE A 937      44.270  45.810  31.390  1.00  0.00           H
ATOM   4555  CB  ILE A 937      45.380  45.850  33.170  1.00  0.00           C
ATOM   4556  HB  ILE A 937      45.300  45.690  34.260  1.00  0.00           H
ATOM   4557  CG2 ILE A 937      46.690  45.120  32.560  1.00  0.00           C
ATOM   4558 HG21 ILE A 937      46.790  44.060  32.880  1.00  0.00           H
ATOM   4559 HG22 ILE A 937      47.630  45.520  32.980  1.00  0.00           H
ATOM   4560 HG23 ILE A 937      46.780  45.220  31.450  1.00  0.00           H
ATOM   4561  CG1 ILE A 937      45.690  47.350  32.950  1.00  0.00           C
ATOM   4562 HG11 ILE A 937      44.770  47.950  33.010  1.00  0.00           H
ATOM   4563 HG12 ILE A 937      46.360  47.670  32.110  1.00  0.00           H
ATOM   4564  CD  ILE A 937      46.520  47.930  34.160  1.00  0.00           C
ATOM   4565  HD1 ILE A 937      46.920  48.950  33.950  1.00  0.00           H
ATOM   4566  HD2 ILE A 937      47.450  47.300  34.230  1.00  0.00           H
ATOM   4567  HD3 ILE A 937      46.000  47.910  35.140  1.00  0.00           H
ATOM   4568  C   ILE A 937      44.000  43.860  32.120  1.00  0.00           C
ATOM   4569  O   ILE A 937      44.500  43.240  31.190  1.00  0.00           O
ATOM   4570  N   ILE A 938      43.220  43.110  32.970  1.00  0.00           N
ATOM   4571  HN  ILE A 938      42.730  43.510  33.740  1.00  0.00           H
ATOM   4572  CA  ILE A 938      43.120  41.710  32.840  1.00  0.00           C
ATOM   4573  HA  ILE A 938      44.060  41.260  32.510  1.00  0.00           H
ATOM   4574  CB  ILE A 938      42.800  41.090  34.230  1.00  0.00           C
ATOM   4575  HB  ILE A 938      41.920  41.600  34.670  1.00  0.00           H
ATOM   4576  CG2 ILE A 938      42.660  39.620  34.090  1.00  0.00           C
ATOM   4577 HG21 ILE A 938      43.600  39.090  33.810  1.00  0.00           H
ATOM   4578 HG22 ILE A 938      41.840  39.240  33.460  1.00  0.00           H
ATOM   4579 HG23 ILE A 938      42.420  39.300  35.130  1.00  0.00           H
ATOM   4580  CG1 ILE A 938      43.850  41.540  35.240  1.00  0.00           C
ATOM   4581 HG11 ILE A 938      43.470  41.570  36.290  1.00  0.00           H
ATOM   4582 HG12 ILE A 938      44.180  42.590  35.150  1.00  0.00           H
ATOM   4583  CD  ILE A 938      45.150  40.780  35.170  1.00  0.00           C
ATOM   4584  HD1 ILE A 938      45.710  40.800  34.220  1.00  0.00           H
ATOM   4585  HD2 ILE A 938      45.000  39.680  35.280  1.00  0.00           H
ATOM   4586  HD3 ILE A 938      45.950  41.100  35.880  1.00  0.00           H
ATOM   4587  C   ILE A 938      42.180  41.250  31.710  1.00  0.00           C
ATOM   4588  O   ILE A 938      42.470  40.350  31.000  1.00  0.00           O
ATOM   4589  N   ASN A 939      41.060  41.980  31.630  1.00  0.00           N
ATOM   4590  HN  ASN A 939      40.850  42.560  32.420  1.00  0.00           H
ATOM   4591  CA  ASN A 939      40.010  41.650  30.700  1.00  0.00           C
ATOM   4592  HA  ASN A 939      40.010  40.650  30.310  1.00  0.00           H
ATOM   4593  CB  ASN A 939      38.570  41.900  31.260  1.00  0.00           C
ATOM   4594  HB1 ASN A 939      37.810  41.680  30.480  1.00  0.00           H
ATOM   4595  HB2 ASN A 939      38.620  42.960  31.540  1.00  0.00           H
ATOM   4596  CG  ASN A 939      38.140  41.110  32.420  1.00  0.00           C
ATOM   4597  OD1 ASN A 939      38.890  40.290  32.950  1.00  0.00           O
ATOM   4598  ND2 ASN A 939      36.920  41.460  32.890  1.00  0.00           N
ATOM   4599 HD21 ASN A 939      36.430  42.280  32.590  1.00  0.00           H
ATOM   4600 HD22 ASN A 939      36.570  41.000  33.710  1.00  0.00           H
ATOM   4601  C   ASN A 939      40.100  42.430  29.380  1.00  0.00           C
ATOM   4602  O   ASN A 939      39.660  41.880  28.320  1.00  0.00           O
ATOM   4603  N   ARG A 940      40.730  43.630  29.400  1.00  0.00           N
ATOM   4604  HN  ARG A 940      41.050  43.770  30.330  1.00  0.00           H
ATOM   4605  CA  ARG A 940      40.800  44.620  28.330  1.00  0.00           C
ATOM   4606  HA  ARG A 940      41.470  45.420  28.610  1.00  0.00           H
ATOM   4607  CB  ARG A 940      41.460  44.080  27.040  1.00  0.00           C
ATOM   4608  HB1 ARG A 940      41.530  44.830  26.220  1.00  0.00           H
ATOM   4609  HB2 ARG A 940      40.810  43.330  26.550  1.00  0.00           H
ATOM   4610  CG  ARG A 940      42.990  43.660  27.280  1.00  0.00           C
ATOM   4611  HG1 ARG A 940      43.400  43.340  26.310  1.00  0.00           H
ATOM   4612  HG2 ARG A 940      43.000  42.810  27.980  1.00  0.00           H
ATOM   4613  CD  ARG A 940      43.890  44.750  27.990  1.00  0.00           C
ATOM   4614  HD1 ARG A 940      43.390  44.940  28.960  1.00  0.00           H
ATOM   4615  HD2 ARG A 940      43.930  45.640  27.330  1.00  0.00           H
ATOM   4616  NE  ARG A 940      45.200  44.030  28.220  1.00  0.00           N
ATOM   4617  HE  ARG A 940      45.360  43.120  27.850  1.00  0.00           H
ATOM   4618  CZ  ARG A 940      46.290  44.640  28.650  1.00  0.00           C
ATOM   4619  NH1 ARG A 940      47.500  44.070  28.600  1.00  0.00           N
ATOM   4620 HH11 ARG A 940      47.720  43.140  28.330  1.00  0.00           H
ATOM   4621 HH12 ARG A 940      48.240  44.630  28.950  1.00  0.00           H
ATOM   4622  NH2 ARG A 940      46.350  45.950  28.870  1.00  0.00           N
ATOM   4623 HH21 ARG A 940      45.450  46.400  28.930  1.00  0.00           H
ATOM   4624 HH22 ARG A 940      47.230  46.420  28.830  1.00  0.00           H
ATOM   4625  C   ARG A 940      39.470  45.300  28.010  1.00  0.00           C
ATOM   4626  O   ARG A 940      38.400  44.770  28.240  1.00  0.00           O
ATOM   4627  N   LYS A 941      39.440  46.590  27.710  1.00  0.00           N
ATOM   4628  HN  LYS A 941      40.330  47.060  27.740  1.00  0.00           H
ATOM   4629  CA  LYS A 941      38.250  47.290  27.270  1.00  0.00           C
ATOM   4630  HA  LYS A 941      37.430  46.560  27.280  1.00  0.00           H
ATOM   4631  CB  LYS A 941      37.830  48.490  28.250  1.00  0.00           C
ATOM   4632  HB1 LYS A 941      37.250  48.100  29.110  1.00  0.00           H
ATOM   4633  HB2 LYS A 941      36.980  49.030  27.770  1.00  0.00           H
ATOM   4634  CG  LYS A 941      38.910  49.410  28.750  1.00  0.00           C
ATOM   4635  HG1 LYS A 941      39.500  48.650  29.300  1.00  0.00           H
ATOM   4636  HG2 LYS A 941      38.430  50.150  29.430  1.00  0.00           H
ATOM   4637  CD  LYS A 941      39.700  50.250  27.630  1.00  0.00           C
ATOM   4638  HD1 LYS A 941      38.960  50.960  27.210  1.00  0.00           H
ATOM   4639  HD2 LYS A 941      40.080  49.550  26.860  1.00  0.00           H
ATOM   4640  CE  LYS A 941      40.970  50.900  28.230  1.00  0.00           C
ATOM   4641  HE1 LYS A 941      41.500  50.080  28.760  1.00  0.00           H
ATOM   4642  HE2 LYS A 941      40.740  51.700  28.960  1.00  0.00           H
ATOM   4643  NZ  LYS A 941      41.890  51.460  27.220  1.00  0.00           N
ATOM   4644  HZ1 LYS A 941      41.980  50.990  26.310  1.00  0.00           H
ATOM   4645  HZ2 LYS A 941      42.880  51.410  27.550  1.00  0.00           H
ATOM   4646  HZ3 LYS A 941      41.760  52.500  27.180  1.00  0.00           H
ATOM   4647  C   LYS A 941      38.260  47.790  25.790  1.00  0.00           C
ATOM   4648  O   LYS A 941      37.230  48.260  25.220  1.00  0.00           O
ATOM   4649  N   GLU A 942      39.390  47.610  25.050  1.00  0.00           N
ATOM   4650  HN  GLU A 942      40.200  47.260  25.530  1.00  0.00           H
ATOM   4651  CA  GLU A 942      39.490  47.670  23.660  1.00  0.00           C
ATOM   4652  HA  GLU A 942      39.090  48.600  23.270  1.00  0.00           H
ATOM   4653  CB  GLU A 942      40.990  47.680  23.220  1.00  0.00           C
ATOM   4654  HB1 GLU A 942      41.200  47.200  22.250  1.00  0.00           H
ATOM   4655  HB2 GLU A 942      41.520  47.140  24.040  1.00  0.00           H
ATOM   4656  CG  GLU A 942      41.690  49.080  23.060  1.00  0.00           C
ATOM   4657  HG1 GLU A 942      41.040  49.650  22.360  1.00  0.00           H
ATOM   4658  HG2 GLU A 942      42.700  48.980  22.620  1.00  0.00           H
ATOM   4659  CD  GLU A 942      41.650  50.060  24.200  1.00  0.00           C
ATOM   4660  OE1 GLU A 942      40.990  51.160  24.180  1.00  0.00           O
ATOM   4661  OE2 GLU A 942      42.240  49.670  25.300  1.00  0.00           O
ATOM   4662  C   GLU A 942      38.650  46.580  22.870  1.00  0.00           C
ATOM   4663  O   GLU A 942      38.610  45.410  23.290  1.00  0.00           O
ATOM   4664  N   HSD A 943      37.950  46.970  21.710  1.00  0.00           N
ATOM   4665  HN  HSD A 943      37.900  47.940  21.490  1.00  0.00           H
ATOM   4666  CA  HSD A 943      37.200  46.090  20.940  1.00  0.00           C
ATOM   4667  HA  HSD A 943      36.450  45.610  21.550  1.00  0.00           H
ATOM   4668  CB  HSD A 943      36.310  46.760  19.870  1.00  0.00           C
ATOM   4669  HB1 HSD A 943      37.030  47.320  19.230  1.00  0.00           H
ATOM   4670  HB2 HSD A 943      35.660  47.550  20.300  1.00  0.00           H
ATOM   4671  ND1 HSD A 943      34.370  45.490  18.800  1.00  0.00           N
ATOM   4672  HD1 HSD A 943      33.810  45.510  19.630  1.00  0.00           H
ATOM   4673  CG  HSD A 943      35.660  45.990  18.720  1.00  0.00           C
ATOM   4674  CE1 HSD A 943      34.050  45.060  17.550  1.00  0.00           C
ATOM   4675  HE1 HSD A 943      33.030  44.870  17.250  1.00  0.00           H
ATOM   4676  NE2 HSD A 943      35.020  45.320  16.730  1.00  0.00           N
ATOM   4677  CD2 HSD A 943      36.060  45.880  17.450  1.00  0.00           C
ATOM   4678  HD2 HSD A 943      36.860  46.430  16.960  1.00  0.00           H
ATOM   4679  C   HSD A 943      37.890  44.820  20.290  1.00  0.00           C
ATOM   4680  O   HSD A 943      39.120  44.940  19.950  1.00  0.00           O
ATOM   4681  N   LYS A 944      37.190  43.660  20.290  1.00  0.00           N
ATOM   4682  HN  LYS A 944      36.240  43.610  20.600  1.00  0.00           H
ATOM   4683  CA  LYS A 944      37.660  42.340  19.900  1.00  0.00           C
ATOM   4684  HA  LYS A 944      36.860  41.630  20.040  1.00  0.00           H
ATOM   4685  CB  LYS A 944      38.140  42.260  18.400  1.00  0.00           C
ATOM   4686  HB1 LYS A 944      38.640  41.300  18.130  1.00  0.00           H
ATOM   4687  HB2 LYS A 944      38.830  43.120  18.370  1.00  0.00           H
ATOM   4688  CG  LYS A 944      36.960  42.400  17.400  1.00  0.00           C
ATOM   4689  HG1 LYS A 944      36.730  43.480  17.510  1.00  0.00           H
ATOM   4690  HG2 LYS A 944      36.090  41.760  17.650  1.00  0.00           H
ATOM   4691  CD  LYS A 944      37.410  42.000  15.900  1.00  0.00           C
ATOM   4692  HD1 LYS A 944      37.690  40.930  15.860  1.00  0.00           H
ATOM   4693  HD2 LYS A 944      38.350  42.590  15.880  1.00  0.00           H
ATOM   4694  CE  LYS A 944      36.330  42.250  14.870  1.00  0.00           C
ATOM   4695  HE1 LYS A 944      35.370  41.770  15.180  1.00  0.00           H
ATOM   4696  HE2 LYS A 944      36.550  41.830  13.870  1.00  0.00           H
ATOM   4697  NZ  LYS A 944      36.090  43.710  14.660  1.00  0.00           N
ATOM   4698  HZ1 LYS A 944      35.220  43.880  14.110  1.00  0.00           H
ATOM   4699  HZ2 LYS A 944      36.930  44.140  14.240  1.00  0.00           H
ATOM   4700  HZ3 LYS A 944      35.840  44.150  15.560  1.00  0.00           H
ATOM   4701  C   LYS A 944      38.670  41.780  20.900  1.00  0.00           C
ATOM   4702  O   LYS A 944      38.680  40.620  21.170  1.00  0.00           O
ATOM   4703  N   LEU A 945      39.590  42.630  21.500  1.00  0.00           N
ATOM   4704  HN  LEU A 945      39.660  43.480  20.970  1.00  0.00           H
ATOM   4705  CA  LEU A 945      40.600  42.210  22.470  1.00  0.00           C
ATOM   4706  HA  LEU A 945      41.110  41.370  22.040  1.00  0.00           H
ATOM   4707  CB  LEU A 945      41.590  43.380  22.660  1.00  0.00           C
ATOM   4708  HB1 LEU A 945      41.070  44.240  23.140  1.00  0.00           H
ATOM   4709  HB2 LEU A 945      41.840  43.720  21.640  1.00  0.00           H
ATOM   4710  CG  LEU A 945      42.770  43.130  23.590  1.00  0.00           C
ATOM   4711  HG  LEU A 945      42.440  42.730  24.570  1.00  0.00           H
ATOM   4712  CD1 LEU A 945      43.600  41.960  23.030  1.00  0.00           C
ATOM   4713 HD11 LEU A 945      43.950  42.160  22.010  1.00  0.00           H
ATOM   4714 HD12 LEU A 945      43.050  40.980  23.100  1.00  0.00           H
ATOM   4715 HD13 LEU A 945      44.520  41.850  23.640  1.00  0.00           H
ATOM   4716  CD2 LEU A 945      43.460  44.460  23.900  1.00  0.00           C
ATOM   4717 HD21 LEU A 945      43.640  44.990  22.940  1.00  0.00           H
ATOM   4718 HD22 LEU A 945      44.370  44.300  24.520  1.00  0.00           H
ATOM   4719 HD23 LEU A 945      42.740  45.030  24.530  1.00  0.00           H
ATOM   4720  C   LEU A 945      39.900  41.770  23.820  1.00  0.00           C
ATOM   4721  O   LEU A 945      40.320  40.820  24.500  1.00  0.00           O
ATOM   4722  N   LYS A 946      38.780  42.540  24.260  1.00  0.00           N
ATOM   4723  HN  LYS A 946      38.550  43.280  23.650  1.00  0.00           H
ATOM   4724  CA  LYS A 946      38.040  42.360  25.450  1.00  0.00           C
ATOM   4725  HA  LYS A 946      38.800  42.440  26.210  1.00  0.00           H
ATOM   4726  CB  LYS A 946      37.040  43.530  25.610  1.00  0.00           C
ATOM   4727  HB1 LYS A 946      37.480  44.510  25.390  1.00  0.00           H
ATOM   4728  HB2 LYS A 946      36.690  43.490  26.670  1.00  0.00           H
ATOM   4729  CG  LYS A 946      35.860  43.380  24.650  1.00  0.00           C
ATOM   4730  HG1 LYS A 946      35.350  42.430  24.950  1.00  0.00           H
ATOM   4731  HG2 LYS A 946      36.120  43.560  23.590  1.00  0.00           H
ATOM   4732  CD  LYS A 946      34.690  44.440  24.780  1.00  0.00           C
ATOM   4733  HD1 LYS A 946      34.110  44.380  25.720  1.00  0.00           H
ATOM   4734  HD2 LYS A 946      34.010  44.110  23.960  1.00  0.00           H
ATOM   4735  CE  LYS A 946      35.140  45.790  24.540  1.00  0.00           C
ATOM   4736  HE1 LYS A 946      35.860  45.880  23.700  1.00  0.00           H
ATOM   4737  HE2 LYS A 946      35.670  46.130  25.450  1.00  0.00           H
ATOM   4738  NZ  LYS A 946      34.040  46.630  24.260  1.00  0.00           N
ATOM   4739  HZ1 LYS A 946      33.270  46.210  24.830  1.00  0.00           H
ATOM   4740  HZ2 LYS A 946      33.680  46.530  23.290  1.00  0.00           H
ATOM   4741  HZ3 LYS A 946      34.290  47.640  24.350  1.00  0.00           H
ATOM   4742  C   LYS A 946      37.490  40.970  25.590  1.00  0.00           C
ATOM   4743  O   LYS A 946      37.150  40.210  24.670  1.00  0.00           O
ATOM   4744  N   LYS A 947      37.470  40.400  26.800  1.00  0.00           N
ATOM   4745  HN  LYS A 947      37.830  40.850  27.610  1.00  0.00           H
ATOM   4746  CA  LYS A 947      37.100  38.970  26.940  1.00  0.00           C
ATOM   4747  HA  LYS A 947      36.290  38.700  26.280  1.00  0.00           H
ATOM   4748  CB  LYS A 947      38.410  38.160  26.820  1.00  0.00           C
ATOM   4749  HB1 LYS A 947      38.960  38.480  25.900  1.00  0.00           H
ATOM   4750  HB2 LYS A 947      38.230  37.070  26.710  1.00  0.00           H
ATOM   4751  CG  LYS A 947      39.430  38.260  27.980  1.00  0.00           C
ATOM   4752  HG1 LYS A 947      38.910  37.720  28.810  1.00  0.00           H
ATOM   4753  HG2 LYS A 947      39.570  39.330  28.250  1.00  0.00           H
ATOM   4754  CD  LYS A 947      40.730  37.530  27.790  1.00  0.00           C
ATOM   4755  HD1 LYS A 947      41.450  38.110  27.180  1.00  0.00           H
ATOM   4756  HD2 LYS A 947      40.500  36.700  27.090  1.00  0.00           H
ATOM   4757  CE  LYS A 947      41.490  36.940  29.100  1.00  0.00           C
ATOM   4758  HE1 LYS A 947      41.940  37.720  29.750  1.00  0.00           H
ATOM   4759  HE2 LYS A 947      42.330  36.300  28.750  1.00  0.00           H
ATOM   4760  NZ  LYS A 947      40.640  36.120  29.980  1.00  0.00           N
ATOM   4761  HZ1 LYS A 947      41.120  35.230  30.230  1.00  0.00           H
ATOM   4762  HZ2 LYS A 947      39.770  35.810  29.500  1.00  0.00           H
ATOM   4763  HZ3 LYS A 947      40.290  36.670  30.780  1.00  0.00           H
ATOM   4764  C   LYS A 947      36.650  38.870  28.380  1.00  0.00           C
ATOM   4765  O   LYS A 947      36.620  39.760  29.190  1.00  0.00           O
ATOM   4766  N   GLY A 948      36.280  37.640  28.790  1.00  0.00           N
ATOM   4767  HN  GLY A 948      36.350  36.840  28.180  1.00  0.00           H
ATOM   4768  CA  GLY A 948      35.900  37.260  30.120  1.00  0.00           C
ATOM   4769  HA1 GLY A 948      36.610  37.700  30.810  1.00  0.00           H
ATOM   4770  HA2 GLY A 948      35.950  36.180  30.140  1.00  0.00           H
ATOM   4771  C   GLY A 948      34.420  37.540  30.500  1.00  0.00           C
ATOM   4772  O   GLY A 948      33.550  37.910  29.760  1.00  0.00           O
ATOM   4773  N   ALA A 949      34.080  37.270  31.810  1.00  0.00           N
ATOM   4774  HN  ALA A 949      34.830  36.890  32.350  1.00  0.00           H
ATOM   4775  CA  ALA A 949      32.850  37.500  32.490  1.00  0.00           C
ATOM   4776  HA  ALA A 949      32.150  37.450  31.680  1.00  0.00           H
ATOM   4777  CB  ALA A 949      32.390  36.330  33.470  1.00  0.00           C
ATOM   4778  HB1 ALA A 949      32.720  35.320  33.130  1.00  0.00           H
ATOM   4779  HB2 ALA A 949      31.290  36.450  33.540  1.00  0.00           H
ATOM   4780  HB3 ALA A 949      32.920  36.450  34.440  1.00  0.00           H
ATOM   4781  C   ALA A 949      32.740  38.920  33.030  1.00  0.00           C
ATOM   4782  O   ALA A 949      33.700  39.540  33.390  1.00  0.00           O
ATOM   4783  N   GLY A 950      31.500  39.450  33.150  1.00  0.00           N
ATOM   4784  HN  GLY A 950      30.610  39.080  32.870  1.00  0.00           H
ATOM   4785  CA  GLY A 950      31.190  40.640  33.890  1.00  0.00           C
ATOM   4786  HA1 GLY A 950      30.120  40.580  34.060  1.00  0.00           H
ATOM   4787  HA2 GLY A 950      31.350  41.510  33.270  1.00  0.00           H
ATOM   4788  C   GLY A 950      31.940  41.070  35.130  1.00  0.00           C
ATOM   4789  O   GLY A 950      32.170  40.280  36.060  1.00  0.00           O
ATOM   4790  N   TYR A 951      32.160  42.390  35.270  1.00  0.00           N
ATOM   4791  HN  TYR A 951      31.920  43.030  34.530  1.00  0.00           H
ATOM   4792  CA  TYR A 951      32.790  43.020  36.410  1.00  0.00           C
ATOM   4793  HA  TYR A 951      33.790  42.620  36.440  1.00  0.00           H
ATOM   4794  CB  TYR A 951      32.750  44.600  36.250  1.00  0.00           C
ATOM   4795  HB1 TYR A 951      33.200  45.020  37.180  1.00  0.00           H
ATOM   4796  HB2 TYR A 951      31.760  45.120  36.210  1.00  0.00           H
ATOM   4797  CG  TYR A 951      33.540  45.240  35.080  1.00  0.00           C
ATOM   4798  CD1 TYR A 951      33.040  46.340  34.360  1.00  0.00           C
ATOM   4799  HD1 TYR A 951      32.160  46.830  34.730  1.00  0.00           H
ATOM   4800  CE1 TYR A 951      33.770  46.960  33.290  1.00  0.00           C
ATOM   4801  HE1 TYR A 951      33.440  47.940  32.960  1.00  0.00           H
ATOM   4802  CZ  TYR A 951      34.990  46.410  32.980  1.00  0.00           C
ATOM   4803  OH  TYR A 951      35.850  47.160  32.110  1.00  0.00           O
ATOM   4804  HH  TYR A 951      36.430  46.530  31.670  1.00  0.00           H
ATOM   4805  CD2 TYR A 951      34.850  44.800  34.650  1.00  0.00           C
ATOM   4806  HD2 TYR A 951      35.270  43.920  35.110  1.00  0.00           H
ATOM   4807  CE2 TYR A 951      35.550  45.330  33.630  1.00  0.00           C
ATOM   4808  HE2 TYR A 951      36.520  44.910  33.380  1.00  0.00           H
ATOM   4809  C   TYR A 951      32.070  42.830  37.770  1.00  0.00           C
ATOM   4810  O   TYR A 951      32.600  42.710  38.860  1.00  0.00           O
ATOM   4811  N   HSD A 952      30.750  42.550  37.720  1.00  0.00           N
ATOM   4812  HN  HSD A 952      30.370  42.400  36.810  1.00  0.00           H
ATOM   4813  CA  HSD A 952      29.890  42.520  38.920  1.00  0.00           C
ATOM   4814  HA  HSD A 952      30.370  43.210  39.610  1.00  0.00           H
ATOM   4815  CB  HSD A 952      28.380  42.860  38.590  1.00  0.00           C
ATOM   4816  HB1 HSD A 952      27.690  42.680  39.450  1.00  0.00           H
ATOM   4817  HB2 HSD A 952      28.090  42.150  37.790  1.00  0.00           H
ATOM   4818  ND1 HSD A 952      27.320  44.520  37.080  1.00  0.00           N
ATOM   4819  HD1 HSD A 952      26.760  43.950  36.460  1.00  0.00           H
ATOM   4820  CG  HSD A 952      28.240  44.250  38.030  1.00  0.00           C
ATOM   4821  CE1 HSD A 952      27.200  45.850  36.960  1.00  0.00           C
ATOM   4822  HE1 HSD A 952      26.480  46.280  36.270  1.00  0.00           H
ATOM   4823  NE2 HSD A 952      27.910  46.460  37.850  1.00  0.00           N
ATOM   4824  CD2 HSD A 952      28.590  45.420  38.500  1.00  0.00           C
ATOM   4825  HD2 HSD A 952      29.070  45.630  39.450  1.00  0.00           H
ATOM   4826  C   HSD A 952      29.870  41.110  39.530  1.00  0.00           C
ATOM   4827  O   HSD A 952      29.560  40.870  40.710  1.00  0.00           O
ATOM   4828  N   LEU A 953      30.490  40.110  38.850  1.00  0.00           N
ATOM   4829  HN  LEU A 953      30.830  40.120  37.910  1.00  0.00           H
ATOM   4830  CA  LEU A 953      30.910  38.860  39.490  1.00  0.00           C
ATOM   4831  HA  LEU A 953      30.060  38.350  39.920  1.00  0.00           H
ATOM   4832  CB  LEU A 953      31.380  37.830  38.390  1.00  0.00           C
ATOM   4833  HB1 LEU A 953      32.060  37.080  38.860  1.00  0.00           H
ATOM   4834  HB2 LEU A 953      32.020  38.210  37.570  1.00  0.00           H
ATOM   4835  CG  LEU A 953      30.240  37.020  37.780  1.00  0.00           C
ATOM   4836  HG  LEU A 953      29.320  36.970  38.390  1.00  0.00           H
ATOM   4837  CD1 LEU A 953      29.740  37.670  36.450  1.00  0.00           C
ATOM   4838 HD11 LEU A 953      28.880  37.090  36.040  1.00  0.00           H
ATOM   4839 HD12 LEU A 953      30.620  37.700  35.770  1.00  0.00           H
ATOM   4840 HD13 LEU A 953      29.480  38.740  36.620  1.00  0.00           H
ATOM   4841  CD2 LEU A 953      30.750  35.550  37.410  1.00  0.00           C
ATOM   4842 HD21 LEU A 953      29.950  34.990  36.890  1.00  0.00           H
ATOM   4843 HD22 LEU A 953      31.090  34.990  38.310  1.00  0.00           H
ATOM   4844 HD23 LEU A 953      31.660  35.700  36.800  1.00  0.00           H
ATOM   4845  C   LEU A 953      32.010  39.110  40.470  1.00  0.00           C
ATOM   4846  O   LEU A 953      31.880  38.840  41.670  1.00  0.00           O
ATOM   4847  N   ASP A 954      33.100  39.830  40.050  1.00  0.00           N
ATOM   4848  HN  ASP A 954      33.170  40.190  39.120  1.00  0.00           H
ATOM   4849  CA  ASP A 954      34.300  40.020  40.890  1.00  0.00           C
ATOM   4850  HA  ASP A 954      34.510  39.050  41.340  1.00  0.00           H
ATOM   4851  CB  ASP A 954      35.660  40.250  40.160  1.00  0.00           C
ATOM   4852  HB1 ASP A 954      35.970  39.320  39.620  1.00  0.00           H
ATOM   4853  HB2 ASP A 954      36.480  40.500  40.850  1.00  0.00           H
ATOM   4854  CG  ASP A 954      35.440  41.440  39.250  1.00  0.00           C
ATOM   4855  OD1 ASP A 954      35.300  41.380  38.060  1.00  0.00           O
ATOM   4856  OD2 ASP A 954      35.450  42.630  39.940  1.00  0.00           O
ATOM   4857  HD2 ASP A 954      35.150  43.370  39.410  1.00  0.00           H
ATOM   4858  C   ASP A 954      33.870  40.930  42.050  1.00  0.00           C
ATOM   4859  O   ASP A 954      34.250  40.730  43.200  1.00  0.00           O
ATOM   4860  N   LEU A 955      33.040  41.980  41.800  1.00  0.00           N
ATOM   4861  HN  LEU A 955      32.730  42.170  40.870  1.00  0.00           H
ATOM   4862  CA  LEU A 955      32.590  42.950  42.730  1.00  0.00           C
ATOM   4863  HA  LEU A 955      33.490  43.370  43.160  1.00  0.00           H
ATOM   4864  CB  LEU A 955      31.840  44.040  41.960  1.00  0.00           C
ATOM   4865  HB1 LEU A 955      30.850  43.790  41.510  1.00  0.00           H
ATOM   4866  HB2 LEU A 955      32.430  44.200  41.030  1.00  0.00           H
ATOM   4867  CG  LEU A 955      31.750  45.570  42.430  1.00  0.00           C
ATOM   4868  HG  LEU A 955      30.960  45.590  43.210  1.00  0.00           H
ATOM   4869  CD1 LEU A 955      33.030  46.090  43.030  1.00  0.00           C
ATOM   4870 HD11 LEU A 955      32.820  47.030  43.570  1.00  0.00           H
ATOM   4871 HD12 LEU A 955      33.740  46.340  42.210  1.00  0.00           H
ATOM   4872 HD13 LEU A 955      33.490  45.290  43.640  1.00  0.00           H
ATOM   4873  CD2 LEU A 955      31.320  46.520  41.290  1.00  0.00           C
ATOM   4874 HD21 LEU A 955      32.120  46.580  40.530  1.00  0.00           H
ATOM   4875 HD22 LEU A 955      31.270  47.560  41.670  1.00  0.00           H
ATOM   4876 HD23 LEU A 955      30.340  46.210  40.890  1.00  0.00           H
ATOM   4877  C   LEU A 955      31.760  42.410  43.830  1.00  0.00           C
ATOM   4878  O   LEU A 955      31.860  42.740  45.000  1.00  0.00           O
ATOM   4879  N   LEU A 956      30.850  41.420  43.390  1.00  0.00           N
ATOM   4880  HN  LEU A 956      30.870  41.080  42.450  1.00  0.00           H
ATOM   4881  CA  LEU A 956      29.980  40.830  44.310  1.00  0.00           C
ATOM   4882  HA  LEU A 956      29.420  41.590  44.830  1.00  0.00           H
ATOM   4883  CB  LEU A 956      28.880  40.000  43.560  1.00  0.00           C
ATOM   4884  HB1 LEU A 956      29.360  39.240  42.900  1.00  0.00           H
ATOM   4885  HB2 LEU A 956      28.280  40.630  42.890  1.00  0.00           H
ATOM   4886  CG  LEU A 956      27.920  39.120  44.400  1.00  0.00           C
ATOM   4887  HG  LEU A 956      28.620  38.410  44.900  1.00  0.00           H
ATOM   4888  CD1 LEU A 956      27.100  39.910  45.400  1.00  0.00           C
ATOM   4889 HD11 LEU A 956      26.700  39.250  46.210  1.00  0.00           H
ATOM   4890 HD12 LEU A 956      26.170  40.330  44.960  1.00  0.00           H
ATOM   4891 HD13 LEU A 956      27.650  40.770  45.850  1.00  0.00           H
ATOM   4892  CD2 LEU A 956      26.950  38.350  43.550  1.00  0.00           C
ATOM   4893 HD21 LEU A 956      27.440  37.870  42.680  1.00  0.00           H
ATOM   4894 HD22 LEU A 956      26.130  39.010  43.170  1.00  0.00           H
ATOM   4895 HD23 LEU A 956      26.360  37.540  44.010  1.00  0.00           H
ATOM   4896  C   LEU A 956      30.560  40.010  45.410  1.00  0.00           C
ATOM   4897  O   LEU A 956      30.240  40.150  46.580  1.00  0.00           O
ATOM   4898  N   MET A 957      31.540  39.190  45.020  1.00  0.00           N
ATOM   4899  HN  MET A 957      31.650  38.870  44.080  1.00  0.00           H
ATOM   4900  CA  MET A 957      32.340  38.400  45.940  1.00  0.00           C
ATOM   4901  HA  MET A 957      31.690  37.800  46.570  1.00  0.00           H
ATOM   4902  CB  MET A 957      33.140  37.370  45.130  1.00  0.00           C
ATOM   4903  HB1 MET A 957      33.760  36.830  45.880  1.00  0.00           H
ATOM   4904  HB2 MET A 957      33.880  37.850  44.450  1.00  0.00           H
ATOM   4905  CG  MET A 957      32.330  36.330  44.280  1.00  0.00           C
ATOM   4906  HG1 MET A 957      31.670  36.910  43.620  1.00  0.00           H
ATOM   4907  HG2 MET A 957      31.760  35.680  44.990  1.00  0.00           H
ATOM   4908  SD  MET A 957      33.420  35.250  43.190  1.00  0.00           S
ATOM   4909  CE  MET A 957      32.160  34.950  41.950  1.00  0.00           C
ATOM   4910  HE1 MET A 957      32.730  34.600  41.070  1.00  0.00           H
ATOM   4911  HE2 MET A 957      31.590  35.880  41.700  1.00  0.00           H
ATOM   4912  HE3 MET A 957      31.320  34.310  42.310  1.00  0.00           H
ATOM   4913  C   MET A 957      33.170  39.120  46.970  1.00  0.00           C
ATOM   4914  O   MET A 957      33.090  38.840  48.180  1.00  0.00           O
ATOM   4915  N   VAL A 958      33.920  40.170  46.500  1.00  0.00           N
ATOM   4916  HN  VAL A 958      34.050  40.490  45.570  1.00  0.00           H
ATOM   4917  CA  VAL A 958      34.650  41.100  47.410  1.00  0.00           C
ATOM   4918  HA  VAL A 958      35.210  40.500  48.120  1.00  0.00           H
ATOM   4919  CB  VAL A 958      35.760  41.900  46.800  1.00  0.00           C
ATOM   4920  HB  VAL A 958      36.180  42.630  47.520  1.00  0.00           H
ATOM   4921  CG1 VAL A 958      36.870  41.020  46.180  1.00  0.00           C
ATOM   4922 HG11 VAL A 958      36.610  40.790  45.120  1.00  0.00           H
ATOM   4923 HG12 VAL A 958      37.070  40.100  46.770  1.00  0.00           H
ATOM   4924 HG13 VAL A 958      37.840  41.550  46.140  1.00  0.00           H
ATOM   4925  CG2 VAL A 958      35.180  42.870  45.690  1.00  0.00           C
ATOM   4926 HG21 VAL A 958      34.980  42.440  44.690  1.00  0.00           H
ATOM   4927 HG22 VAL A 958      35.900  43.700  45.470  1.00  0.00           H
ATOM   4928 HG23 VAL A 958      34.160  43.200  45.990  1.00  0.00           H
ATOM   4929  C   VAL A 958      33.680  41.870  48.390  1.00  0.00           C
ATOM   4930  O   VAL A 958      34.030  41.950  49.570  1.00  0.00           O
ATOM   4931  N   GLY A 959      32.510  42.320  47.950  1.00  0.00           N
ATOM   4932  HN  GLY A 959      32.280  42.280  46.980  1.00  0.00           H
ATOM   4933  CA  GLY A 959      31.440  42.840  48.830  1.00  0.00           C
ATOM   4934  HA1 GLY A 959      30.570  43.000  48.200  1.00  0.00           H
ATOM   4935  HA2 GLY A 959      31.870  43.710  49.290  1.00  0.00           H
ATOM   4936  C   GLY A 959      31.020  41.940  49.940  1.00  0.00           C
ATOM   4937  O   GLY A 959      31.160  42.400  51.100  1.00  0.00           O
ATOM   4938  N   VAL A 960      30.410  40.800  49.710  1.00  0.00           N
ATOM   4939  HN  VAL A 960      30.410  40.350  48.820  1.00  0.00           H
ATOM   4940  CA  VAL A 960      29.880  39.880  50.680  1.00  0.00           C
ATOM   4941  HA  VAL A 960      29.110  40.410  51.230  1.00  0.00           H
ATOM   4942  CB  VAL A 960      29.480  38.620  49.900  1.00  0.00           C
ATOM   4943  HB  VAL A 960      30.410  38.290  49.390  1.00  0.00           H
ATOM   4944  CG1 VAL A 960      28.920  37.540  50.880  1.00  0.00           C
ATOM   4945 HG11 VAL A 960      29.750  37.160  51.510  1.00  0.00           H
ATOM   4946 HG12 VAL A 960      28.390  36.770  50.300  1.00  0.00           H
ATOM   4947 HG13 VAL A 960      28.120  37.900  51.570  1.00  0.00           H
ATOM   4948  CG2 VAL A 960      28.340  38.930  48.870  1.00  0.00           C
ATOM   4949 HG21 VAL A 960      27.330  39.130  49.300  1.00  0.00           H
ATOM   4950 HG22 VAL A 960      28.210  37.990  48.290  1.00  0.00           H
ATOM   4951 HG23 VAL A 960      28.600  39.780  48.200  1.00  0.00           H
ATOM   4952  C   VAL A 960      30.910  39.460  51.740  1.00  0.00           C
ATOM   4953  O   VAL A 960      30.670  39.520  52.930  1.00  0.00           O
ATOM   4954  N   MET A 961      32.090  39.140  51.230  1.00  0.00           N
ATOM   4955  HN  MET A 961      32.180  38.980  50.250  1.00  0.00           H
ATOM   4956  CA  MET A 961      33.320  38.780  52.000  1.00  0.00           C
ATOM   4957  HA  MET A 961      32.950  38.200  52.840  1.00  0.00           H
ATOM   4958  CB  MET A 961      34.290  37.970  51.070  1.00  0.00           C
ATOM   4959  HB1 MET A 961      35.230  37.730  51.620  1.00  0.00           H
ATOM   4960  HB2 MET A 961      34.510  38.480  50.120  1.00  0.00           H
ATOM   4961  CG  MET A 961      33.820  36.560  50.580  1.00  0.00           C
ATOM   4962  HG1 MET A 961      34.690  35.920  50.320  1.00  0.00           H
ATOM   4963  HG2 MET A 961      33.120  36.660  49.730  1.00  0.00           H
ATOM   4964  SD  MET A 961      32.950  35.660  51.830  1.00  0.00           S
ATOM   4965  CE  MET A 961      34.340  35.320  53.000  1.00  0.00           C
ATOM   4966  HE1 MET A 961      34.820  36.200  53.480  1.00  0.00           H
ATOM   4967  HE2 MET A 961      35.210  34.890  52.460  1.00  0.00           H
ATOM   4968  HE3 MET A 961      34.040  34.550  53.750  1.00  0.00           H
ATOM   4969  C   MET A 961      34.070  39.870  52.810  1.00  0.00           C
ATOM   4970  O   MET A 961      34.570  39.620  53.910  1.00  0.00           O
ATOM   4971  N   LEU A 962      33.950  41.120  52.420  1.00  0.00           N
ATOM   4972  HN  LEU A 962      33.730  41.370  51.470  1.00  0.00           H
ATOM   4973  CA  LEU A 962      34.290  42.250  53.230  1.00  0.00           C
ATOM   4974  HA  LEU A 962      35.280  42.100  53.650  1.00  0.00           H
ATOM   4975  CB  LEU A 962      34.400  43.460  52.320  1.00  0.00           C
ATOM   4976  HB1 LEU A 962      33.450  43.380  51.740  1.00  0.00           H
ATOM   4977  HB2 LEU A 962      35.230  43.270  51.610  1.00  0.00           H
ATOM   4978  CG  LEU A 962      34.660  44.890  53.050  1.00  0.00           C
ATOM   4979  HG  LEU A 962      35.090  44.670  54.050  1.00  0.00           H
ATOM   4980  CD1 LEU A 962      35.560  45.750  52.150  1.00  0.00           C
ATOM   4981 HD11 LEU A 962      34.940  46.250  51.360  1.00  0.00           H
ATOM   4982 HD12 LEU A 962      36.370  45.200  51.620  1.00  0.00           H
ATOM   4983 HD13 LEU A 962      35.960  46.620  52.710  1.00  0.00           H
ATOM   4984  CD2 LEU A 962      33.290  45.660  53.150  1.00  0.00           C
ATOM   4985 HD21 LEU A 962      32.650  45.270  53.980  1.00  0.00           H
ATOM   4986 HD22 LEU A 962      32.720  45.520  52.210  1.00  0.00           H
ATOM   4987 HD23 LEU A 962      33.400  46.740  53.350  1.00  0.00           H
ATOM   4988  C   LEU A 962      33.330  42.390  54.360  1.00  0.00           C
ATOM   4989  O   LEU A 962      33.740  42.770  55.480  1.00  0.00           O
ATOM   4990  N   GLY A 963      32.030  42.000  54.290  1.00  0.00           N
ATOM   4991  HN  GLY A 963      31.750  41.700  53.380  1.00  0.00           H
ATOM   4992  CA  GLY A 963      31.090  41.860  55.350  1.00  0.00           C
ATOM   4993  HA1 GLY A 963      30.160  41.450  54.970  1.00  0.00           H
ATOM   4994  HA2 GLY A 963      30.900  42.790  55.860  1.00  0.00           H
ATOM   4995  C   GLY A 963      31.550  40.800  56.310  1.00  0.00           C
ATOM   4996  O   GLY A 963      31.620  41.010  57.540  1.00  0.00           O
ATOM   4997  N   VAL A 964      31.950  39.630  55.780  1.00  0.00           N
ATOM   4998  HN  VAL A 964      31.910  39.490  54.790  1.00  0.00           H
ATOM   4999  CA  VAL A 964      32.390  38.480  56.600  1.00  0.00           C
ATOM   5000  HA  VAL A 964      31.580  38.240  57.270  1.00  0.00           H
ATOM   5001  CB  VAL A 964      32.880  37.290  55.790  1.00  0.00           C
ATOM   5002  HB  VAL A 964      33.650  37.500  55.030  1.00  0.00           H
ATOM   5003  CG1 VAL A 964      33.230  36.120  56.740  1.00  0.00           C
ATOM   5004 HG11 VAL A 964      34.220  36.240  57.230  1.00  0.00           H
ATOM   5005 HG12 VAL A 964      33.350  35.250  56.080  1.00  0.00           H
ATOM   5006 HG13 VAL A 964      32.500  35.860  57.540  1.00  0.00           H
ATOM   5007  CG2 VAL A 964      31.650  36.800  55.120  1.00  0.00           C
ATOM   5008 HG21 VAL A 964      30.980  36.300  55.850  1.00  0.00           H
ATOM   5009 HG22 VAL A 964      32.000  35.980  54.440  1.00  0.00           H
ATOM   5010 HG23 VAL A 964      31.160  37.540  54.460  1.00  0.00           H
ATOM   5011  C   VAL A 964      33.600  38.900  57.400  1.00  0.00           C
ATOM   5012  O   VAL A 964      33.720  38.710  58.610  1.00  0.00           O
ATOM   5013  N   CYS A 965      34.580  39.460  56.770  1.00  0.00           N
ATOM   5014  HN  CYS A 965      34.540  39.520  55.780  1.00  0.00           H
ATOM   5015  CA  CYS A 965      35.770  40.020  57.450  1.00  0.00           C
ATOM   5016  HA  CYS A 965      36.230  39.230  58.000  1.00  0.00           H
ATOM   5017  CB  CYS A 965      36.940  40.440  56.450  1.00  0.00           C
ATOM   5018  HB1 CYS A 965      37.700  40.980  57.070  1.00  0.00           H
ATOM   5019  HB2 CYS A 965      36.600  41.230  55.770  1.00  0.00           H
ATOM   5020  SG  CYS A 965      37.700  39.050  55.640  1.00  0.00           S
ATOM   5021  HG1 CYS A 965      38.850  39.700  55.560  1.00  0.00           H
ATOM   5022  C   CYS A 965      35.400  41.090  58.430  1.00  0.00           C
ATOM   5023  O   CYS A 965      35.870  41.040  59.560  1.00  0.00           O
ATOM   5024  N   SER A 966      34.520  42.070  58.170  1.00  0.00           N
ATOM   5025  HN  SER A 966      34.090  42.080  57.270  1.00  0.00           H
ATOM   5026  CA  SER A 966      34.150  43.040  59.180  1.00  0.00           C
ATOM   5027  HA  SER A 966      35.020  43.570  59.540  1.00  0.00           H
ATOM   5028  CB  SER A 966      33.070  44.030  58.580  1.00  0.00           C
ATOM   5029  HB1 SER A 966      32.910  44.830  59.310  1.00  0.00           H
ATOM   5030  HB2 SER A 966      32.160  43.530  58.190  1.00  0.00           H
ATOM   5031  OG  SER A 966      33.650  44.830  57.510  1.00  0.00           O
ATOM   5032  HG1 SER A 966      33.660  44.260  56.730  1.00  0.00           H
ATOM   5033  C   SER A 966      33.420  42.410  60.420  1.00  0.00           C
ATOM   5034  O   SER A 966      33.810  42.760  61.540  1.00  0.00           O
ATOM   5035  N   VAL A 967      32.480  41.430  60.270  1.00  0.00           N
ATOM   5036  HN  VAL A 967      32.400  41.030  59.350  1.00  0.00           H
ATOM   5037  CA  VAL A 967      31.810  40.870  61.360  1.00  0.00           C
ATOM   5038  HA  VAL A 967      31.550  41.760  61.930  1.00  0.00           H
ATOM   5039  CB  VAL A 967      30.520  40.100  60.860  1.00  0.00           C
ATOM   5040  HB  VAL A 967      30.220  40.510  59.870  1.00  0.00           H
ATOM   5041  CG1 VAL A 967      30.800  38.520  60.720  1.00  0.00           C
ATOM   5042 HG11 VAL A 967      29.900  38.160  60.180  1.00  0.00           H
ATOM   5043 HG12 VAL A 967      30.920  38.120  61.760  1.00  0.00           H
ATOM   5044 HG13 VAL A 967      31.740  38.300  60.190  1.00  0.00           H
ATOM   5045  CG2 VAL A 967      29.400  40.500  61.820  1.00  0.00           C
ATOM   5046 HG21 VAL A 967      29.360  41.600  61.990  1.00  0.00           H
ATOM   5047 HG22 VAL A 967      29.510  40.090  62.840  1.00  0.00           H
ATOM   5048 HG23 VAL A 967      28.390  40.210  61.470  1.00  0.00           H
ATOM   5049  C   VAL A 967      32.720  39.970  62.130  1.00  0.00           C
ATOM   5050  O   VAL A 967      32.520  39.720  63.340  1.00  0.00           O
ATOM   5051  N   MET A 968      33.740  39.400  61.530  1.00  0.00           N
ATOM   5052  HN  MET A 968      33.850  39.430  60.540  1.00  0.00           H
ATOM   5053  CA  MET A 968      34.830  38.790  62.310  1.00  0.00           C
ATOM   5054  HA  MET A 968      34.400  38.270  63.150  1.00  0.00           H
ATOM   5055  CB  MET A 968      35.420  37.730  61.430  1.00  0.00           C
ATOM   5056  HB1 MET A 968      36.400  37.350  61.780  1.00  0.00           H
ATOM   5057  HB2 MET A 968      35.550  38.100  60.380  1.00  0.00           H
ATOM   5058  CG  MET A 968      34.690  36.400  61.160  1.00  0.00           C
ATOM   5059  HG1 MET A 968      33.700  36.670  60.740  1.00  0.00           H
ATOM   5060  HG2 MET A 968      34.440  36.000  62.170  1.00  0.00           H
[truncated: 6,873,249 more chars]
